# Supplementary material for: Personalised analytics for rare disease diagnostics
Source: Nat Commun. 2019 Nov 21;10:5274. doi: 10.1038/s41467-019-13345-5 (PMC6872807; doi:10.1038/s41467-019-13345-5)
Supplement: Supplementary file 4 — Supplementary Data 1 [file 41467_2019_13345_MOESM4_ESM.xlsx]

## Sheet: Supplementary_Data_1
Supplementary Data 1
This file contains performance results (auPRC and PP100), across all 1,879 HPO Phenotypic Abnormality terms, for the VARPP classifiers described in the main publication.

## Sheet: GTEx_expression_auPRC
hpo: Human Phenotype Ontology term
CADD: auPRC for CADD score alone
CADD_GTEx: auPRC for VARPP including CADD and GTEx expression
MetaSVM: auPRC for MetaSVM score alone
MetaSVM_GTEx: auPRC for VARPP including MetaSVM and GTEx expression
hpo_name: Human Phenotype Ontology term description
hpo	CADD	CADD_GTEx	MetaSVM	MetaSVM_GTEx	hpo_name
HP:0000002	0.698464	0.744744	0.863678	0.859376	Abnormality of body height
HP:0000003	0.356928	0.376698	0.482469	0.528315	Multicystic kidney dysplasia
HP:0000008	0.654285	0.693278	0.811714	0.797757	Abnormality of female internal genitalia
HP:0000009	0.387158	0.409377	0.653061	0.629133	Functional abnormality of the bladder
HP:0000010	0.501036	0.55428	0.468812	0.484915	Recurrent urinary tract infections
HP:0000012	0.134272	0.1243	0.423246	0.312689	Urinary urgency
HP:0000014	0.410153	0.49833	0.730588	0.720337	Abnormality of the bladder
HP:0000019	0.120374	0.0821704	0.261856	0.243939	Urinary hesitancy
HP:0000020	0.256674	0.253024	0.567779	0.543959	Urinary incontinence
HP:0000022	0.455021	0.396355	0.554539	0.555301	Abnormality of male internal genitalia
HP:0000023	0.390353	0.585151	0.740178	0.763942	Inguinal hernia
HP:0000025	0.526111	0.54073	0.269277	0.273647	Functional abnormality of male internal genitalia
HP:0000028	0.614311	0.685194	0.799033	0.802983	Cryptorchidism
HP:0000032	0.667987	0.702214	0.831563	0.820909	Abnormality of male external genitalia
HP:0000035	0.645067	0.681933	0.813967	0.800827	Abnormality of the testis
HP:0000036	0.624155	0.663473	0.793273	0.779416	Abnormality of the penis
HP:0000037	0.139273	0.202384	0.412798	0.424771	Male pseudohermaphroditism
HP:0000044	0.172305	0.119333	0.222721	0.187432	Hypogonadotrophic hypogonadism
HP:0000045	0.204934	0.251803	0.425073	0.469374	Abnormality of the scrotum
HP:0000046	0.0911971	0.104113	0.280711	0.359018	Scrotal hypoplasia
HP:0000047	0.398111	0.415834	0.604986	0.57539	Hypospadias
HP:0000048	0.162641	0.114463	0.406054	0.411641	Bifid scrotum
HP:0000050	0.477471	0.491854	0.686897	0.668163	Hypoplastic male external genitalia
HP:0000054	0.36449	0.389422	0.587542	0.577569	Micropenis
HP:0000055	0.353659	0.360188	0.551066	0.556188	Abnormality of female external genitalia
HP:0000056	0.230163	0.270868	0.242699	0.269416	Abnormality of the clitoris
HP:0000058	0.270921	0.157738	0.341181	0.255042	Abnormality of the labia
HP:0000062	0.216229	0.401392	0.46724	0.50813	Ambiguous genitalia
HP:0000069	0.551721	0.530473	0.556803	0.513208	Abnormality of the ureter
HP:0000076	0.333653	0.338498	0.406631	0.346969	Vesicoureteral reflux
HP:0000077	0.710571	0.749856	0.876133	0.871849	Abnormality of the kidney
HP:0000078	0.74404	0.770987	0.872527	0.859877	Abnormality of the genital system
HP:0000079	0.751796	0.787784	0.902111	0.89838	Abnormality of the urinary system
HP:0000080	0.563173	0.572885	0.732145	0.721626	Abnormality of reproductive system physiology
HP:0000083	0.545718	0.569412	0.775229	0.788121	Renal insufficiency
HP:0000085	0.484964	0.494146	0.352705	0.336769	Horseshoe kidney
HP:0000086	0.561722	0.58046	0.224067	0.211762	Ectopic kidney
HP:0000089	0.37505	0.382874	0.377891	0.350876	Renal hypoplasia
HP:0000090	0.193325	0.385986	0.30599	0.441817	Nephronophthisis
HP:0000091	0.241363	0.343025	0.635999	0.740471	Abnormality of the renal tubule
HP:0000093	0.319708	0.321608	0.728445	0.72481	Proteinuria
HP:0000095	0.228142	0.283976	0.671264	0.675405	Abnormality of the glomerulus
HP:0000098	0.429174	0.422666	0.726129	0.689525	Tall stature
HP:0000100	0.264529	0.299201	0.656206	0.731318	Nephrotic syndrome
HP:0000104	0.41985	0.426705	0.443947	0.376738	Renal agenesis
HP:0000107	0.451514	0.505353	0.657699	0.697366	Renal cyst
HP:0000110	0.202893	0.213361	0.374142	0.256687	Renal dysplasia
HP:0000112	0.317641	0.311149	0.642133	0.628771	Nephropathy
HP:0000113	0.336937	0.326394	0.599558	0.541896	Polycystic kidney dysplasia
HP:0000114	0.0623582	0.14048	0.281163	0.581304	Proximal tubulopathy
HP:0000119	0.784326	0.809868	0.905558	0.898601	Abnormality of the genitourinary system
HP:0000121	0.167728	0.290314	0.618548	0.555722	Nephrocalcinosis
HP:0000123	0.133782	0.0936541	0.579418	0.471362	Nephritis
HP:0000124	0.111761	0.0874062	0.424513	0.407122	Renal tubular dysfunction
HP:0000126	0.490864	0.475018	0.462908	0.473492	Hydronephrosis
HP:0000130	0.486619	0.556807	0.768763	0.761967	Abnormality of the uterus
HP:0000135	0.502364	0.496034	0.665369	0.666499	Hypogonadism
HP:0000137	0.542364	0.536742	0.695292	0.69322	Abnormality of the ovary
HP:0000138	0.307848	0.276978	0.52377	0.420384	Ovarian cyst
HP:0000140	0.31194	0.300641	0.580421	0.515938	Abnormality of the menstrual cycle
HP:0000141	0.296553	0.2674	0.509727	0.42093	Amenorrhea
HP:0000142	0.2406	0.293761	0.643009	0.626576	Abnormality of the vagina
HP:0000143	0.221239	0.376073	0.264809	0.407195	Rectovaginal fistula
HP:0000144	0.40093	0.370655	0.675527	0.622788	Decreased fertility
HP:0000147	0.294459	0.246345	0.490412	0.378181	Polycystic ovaries
HP:0000148	0.0942287	0.107633	0.318861	0.312756	Vaginal atresia
HP:0000152	0.787501	0.814364	0.911713	0.903506	Abnormality of head or neck
HP:0000153	0.744628	0.785047	0.881891	0.878159	Abnormality of the mouth
HP:0000154	0.399393	0.439386	0.669452	0.631356	Wide mouth
HP:0000157	0.483527	0.497626	0.763811	0.749586	Abnormality of the tongue
HP:0000158	0.352002	0.331415	0.669832	0.638393	Macroglossia
HP:0000159	0.602171	0.669467	0.837395	0.828768	Abnormality of the lip
HP:0000160	0.302204	0.360654	0.605389	0.588469	Narrow mouth
HP:0000163	0.737113	0.780753	0.873877	0.869024	Abnormality of the oral cavity
HP:0000164	0.623549	0.685213	0.822328	0.820437	Abnormality of the dentition
HP:0000168	0.322172	0.572016	0.737055	0.765966	Abnormality of the gingiva
HP:0000172	0.42437	0.485428	0.478381	0.466961	Abnormality of the uvula
HP:0000174	0.663332	0.723694	0.841656	0.839877	Abnormality of the palate
HP:0000175	0.60841	0.62057	0.744667	0.725503	Cleft palate
HP:0000177	0.575539	0.596553	0.787188	0.774096	Abnormality of upper lip
HP:0000178	0.411536	0.432429	0.687389	0.697721	Abnormality of lower lip
HP:0000179	0.360004	0.367109	0.62463	0.60049	Thick lower lip vermilion
HP:0000189	0.289892	0.326416	0.487006	0.487046	Narrow palate
HP:0000193	0.128899	0.164695	0.486332	0.500347	Bifid uvula
HP:0000194	0.299254	0.37562	0.491594	0.540345	Open mouth
HP:0000202	0.614859	0.619666	0.752618	0.729039	Oral cleft
HP:0000204	0.424614	0.456232	0.621083	0.594365	Cleft upper lip
HP:0000207	0.210562	0.347867	0.275782	0.365018	Triangular mouth
HP:0000212	0.207045	0.542648	0.67805	0.744503	Gingival overgrowth
HP:0000218	0.542039	0.594795	0.769006	0.769035	High palate
HP:0000219	0.336306	0.387427	0.615069	0.642033	Thin upper lip vermilion
HP:0000221	0.172003	0.162789	0.451677	0.419703	Furrowed tongue
HP:0000225	0.181944	0.265443	0.485059	0.477835	Gingival bleeding
HP:0000232	0.253049	0.296913	0.550846	0.589104	Everted lower lip vermilion
HP:0000233	0.41489	0.549802	0.764249	0.757437	Thin vermilion border
HP:0000234	0.787003	0.81376	0.911509	0.902952	Abnormality of the head
HP:0000235	0.475678	0.508799	0.78509	0.76996	Abnormality of the fontanelles or cranial sutures
HP:0000236	0.315137	0.388009	0.541593	0.546929	Abnormality of the anterior fontanelle
HP:0000238	0.532017	0.531238	0.737017	0.743653	Hydrocephalus
HP:0000239	0.316627	0.384358	0.688726	0.665802	Large fontanelles
HP:0000240	0.689401	0.724915	0.857137	0.856999	Abnormality of skull size
HP:0000245	0.325778	0.342979	0.525706	0.551544	Abnormality of the paranasal sinuses
HP:0000246	0.318755	0.354883	0.405017	0.494025	Sinusitis
HP:0000248	0.312481	0.327843	0.43519	0.46837	Brachycephaly
HP:0000252	0.648848	0.670458	0.816937	0.816024	Microcephaly
HP:0000253	0.19799	0.172037	0.421009	0.450837	Progressive microcephaly
HP:0000256	0.479606	0.539878	0.789364	0.796024	Macrocephaly
HP:0000260	0.214346	0.367672	0.528171	0.529803	Wide anterior fontanel
HP:0000268	0.494134	0.500288	0.650845	0.670002	Dolichocephaly
HP:0000269	0.357972	0.423809	0.679273	0.697027	Prominent occiput
HP:0000270	0.163076	0.168924	0.283801	0.224442	Delayed cranial suture closure
HP:0000271	0.776681	0.803719	0.902827	0.895303	Abnormality of the face
HP:0000272	0.489939	0.60718	0.806342	0.813698	Malar flattening
HP:0000274	0.303858	0.446405	0.599765	0.629393	Small face
HP:0000275	0.304157	0.454633	0.590891	0.621546	Narrow face
HP:0000276	0.326617	0.317073	0.602435	0.559851	Long face
HP:0000277	0.645021	0.70312	0.826633	0.819597	Abnormality of the mandible
HP:0000278	0.390049	0.426187	0.647987	0.611742	Retrognathia
HP:0000280	0.385581	0.409856	0.753243	0.712026	Coarse facial features
HP:0000282	0.206639	0.208232	0.64009	0.554244	Facial edema
HP:0000286	0.544783	0.621309	0.745863	0.745092	Epicanthus
HP:0000288	0.534584	0.577343	0.747569	0.722548	Abnormality of the philtrum
HP:0000290	0.619909	0.653931	0.791194	0.780612	Abnormality of the forehead
HP:0000293	0.271498	0.336392	0.562	0.539586	Full cheeks
HP:0000294	0.235356	0.249776	0.290449	0.244763	Low anterior hairline
HP:0000298	0.205632	0.158715	0.456933	0.436311	Mask-like facies
HP:0000301	0.339654	0.361191	0.711146	0.681052	Abnormality of facial musculature
HP:0000303	0.378369	0.364366	0.643616	0.60767	Mandibular prognathia
HP:0000306	0.42409	0.431179	0.679311	0.639771	Abnormality of the chin
HP:0000307	0.213805	0.273002	0.462502	0.407378	Pointed chin
HP:0000308	0.178431	0.333858	0.309313	0.383016	Microretrognathia
HP:0000309	0.545756	0.647245	0.821641	0.818249	Abnormality of the midface
HP:0000311	0.333726	0.352271	0.612999	0.476683	Round face
HP:0000315	0.723219	0.767607	0.866534	0.863539	Abnormality of the orbital region
HP:0000316	0.585051	0.65431	0.81059	0.814604	Hypertelorism
HP:0000319	0.359876	0.421063	0.535198	0.570416	Smooth philtrum
HP:0000322	0.351017	0.412956	0.528794	0.495666	Short philtrum
HP:0000324	0.482763	0.524462	0.458912	0.350093	Facial asymmetry
HP:0000325	0.218374	0.309473	0.601416	0.618544	Triangular face
HP:0000326	0.267275	0.22085	0.505558	0.412949	Abnormality of the maxilla
HP:0000327	0.265007	0.216122	0.504527	0.384396	Hypoplasia of the maxilla
HP:0000329	0.135311	0.224549	0.357316	0.613399	Facial hemangioma
HP:0000337	0.364389	0.34634	0.592718	0.542652	Broad forehead
HP:0000340	0.538767	0.595505	0.362416	0.446996	Sloping forehead
HP:0000341	0.312075	0.310201	0.470448	0.457881	Narrow forehead
HP:0000343	0.471631	0.492365	0.704671	0.682976	Long philtrum
HP:0000347	0.622403	0.698124	0.811722	0.810536	Micrognathia
HP:0000348	0.384151	0.375313	0.606987	0.595344	High forehead
HP:0000356	0.656927	0.713024	0.828316	0.822059	Abnormality of the outer ear
HP:0000357	0.615932	0.683822	0.79211	0.795512	Abnormal location of ears
HP:0000358	0.505179	0.584824	0.775126	0.770936	Posteriorly rotated ears
HP:0000359	0.644127	0.674285	0.875294	0.860945	Abnormality of the inner ear
HP:0000363	0.268931	0.220842	0.675498	0.59234	Abnormality of earlobe
HP:0000364	0.716234	0.737836	0.881544	0.869411	Hearing abnormality
HP:0000365	0.712791	0.73457	0.881492	0.867225	Hearing impairment
HP:0000366	0.707992	0.7417	0.858583	0.846937	Abnormality of the nose
HP:0000368	0.474164	0.561256	0.761235	0.754289	Low-set, posteriorly rotated ears
HP:0000369	0.606981	0.669115	0.792282	0.792559	Low-set ears
HP:0000370	0.505679	0.512201	0.763554	0.748948	Abnormality of the middle ear
HP:0000372	0.264228	0.218364	0.46544	0.388622	Abnormality of the auditory canal
HP:0000377	0.565407	0.661433	0.805703	0.809356	Abnormality of the pinna
HP:0000378	0.286691	0.330979	0.16656	0.269254	Cupped ear
HP:0000383	0.386281	0.36401	0.678382	0.646187	Abnormality of periauricular region
HP:0000384	0.374651	0.39685	0.502704	0.439255	Preauricular skin tag
HP:0000388	0.392637	0.438983	0.68271	0.689361	Otitis media
HP:0000396	0.121226	0.0973032	0.292397	0.251028	Overfolded helix
HP:0000400	0.407627	0.480551	0.625522	0.605159	Macrotia
HP:0000403	0.263712	0.292555	0.463193	0.281864	Recurrent otitis media
HP:0000405	0.429447	0.417012	0.664147	0.599047	Conductive hearing impairment
HP:0000407	0.636588	0.657919	0.860946	0.842721	Sensorineural hearing impairment
HP:0000413	0.262942	0.231363	0.437081	0.416858	Atresia of the external auditory canal
HP:0000414	0.482306	0.540455	0.516234	0.54748	Bulbous nose
HP:0000415	0.495468	0.452828	0.491746	0.456969	Abnormality of the choanae
HP:0000421	0.139978	0.259172	0.500391	0.460511	Epistaxis
HP:0000422	0.599038	0.678019	0.821187	0.819217	Abnormality of the nasal bridge
HP:0000426	0.394765	0.432351	0.447761	0.520974	Prominent nasal bridge
HP:0000429	0.557263	0.556432	0.774531	0.739751	Abnormality of the nasal alae
HP:0000430	0.332319	0.277548	0.494406	0.367019	Underdeveloped nasal alae
HP:0000431	0.48322	0.51504	0.68994	0.680522	Wide nasal bridge
HP:0000436	0.516396	0.51588	0.605981	0.585223	Abnormality of the nasal tip
HP:0000444	0.279708	0.599213	0.664522	0.779163	Convex nasal ridge
HP:0000445	0.134503	0.183537	0.306602	0.415703	Wide nose
HP:0000448	0.328933	0.333729	0.102031	0.105922	Prominent nose
HP:0000453	0.493637	0.491795	0.493471	0.463553	Choanal atresia
HP:0000455	0.288337	0.342359	0.380159	0.276564	Broad nasal tip
HP:0000457	0.300685	0.274181	0.573338	0.547677	Depressed nasal ridge
HP:0000458	0.226815	0.165448	0.343886	0.213478	Anosmia
HP:0000463	0.517524	0.519182	0.759403	0.728334	Anteverted nares
HP:0000464	0.573666	0.582022	0.798478	0.777405	Abnormality of the neck
HP:0000465	0.208434	0.16012	0.461447	0.353423	Webbed neck
HP:0000467	0.1163	0.416947	0.512695	0.604096	Neck muscle weakness
HP:0000470	0.5206	0.53642	0.722658	0.710136	Short neck
HP:0000473	0.133423	0.151484	0.462684	0.322805	Torticollis
HP:0000474	0.16948	0.134263	0.396719	0.367048	Thickened nuchal skin fold
HP:0000476	0.133035	0.109736	0.347406	0.272258	Cystic hygroma
HP:0000478	0.788576	0.81635	0.91185	0.904422	Abnormality of the eye
HP:0000479	0.621416	0.661569	0.841157	0.82966	Abnormality of the retina
HP:0000480	0.262654	0.35299	0.338787	0.380427	Retinal coloboma
HP:0000481	0.619182	0.6693	0.850094	0.84732	Abnormality of the cornea
HP:0000482	0.349957	0.377033	0.616369	0.594151	Microcornea
HP:0000483	0.530411	0.504359	0.410478	0.346123	Astigmatism
HP:0000486	0.647277	0.663544	0.795672	0.793447	Strabismus
HP:0000488	0.345551	0.373022	0.705043	0.681298	Retinopathy
HP:0000490	0.380497	0.545842	0.699073	0.71982	Deeply set eye
HP:0000491	0.11821	0.112979	0.329679	0.318506	Keratitis
HP:0000492	0.654549	0.726572	0.824547	0.8315	Abnormality of the eyelid
HP:0000494	0.487551	0.527697	0.68857	0.690141	Downslanted palpebral fissures
HP:0000496	0.712669	0.736674	0.862989	0.857645	Abnormality of eye movement
HP:0000498	0.158224	0.0808889	0.407245	0.461706	Blepharitis
HP:0000499	0.381089	0.531985	0.768342	0.768664	Abnormality of the eyelashes
HP:0000501	0.449436	0.534076	0.752992	0.758694	Glaucoma
HP:0000502	0.310334	0.316619	0.6656	0.657861	Abnormality of the conjunctiva
HP:0000504	0.676104	0.700681	0.857384	0.84948	Abnormality of vision
HP:0000505	0.62605	0.651979	0.829157	0.820888	Visual impairment
HP:0000506	0.216427	0.459674	0.629278	0.592665	Telecanthus
HP:0000508	0.579554	0.627967	0.799303	0.777243	Ptosis
HP:0000509	0.138282	0.140146	0.518463	0.535371	Conjunctivitis
HP:0000510	0.344242	0.368642	0.554279	0.590519	Rod-cone dystrophy
HP:0000512	0.353609	0.361152	0.521306	0.52408	Abnormal electroretinogram
HP:0000517	0.625967	0.657523	0.839434	0.827128	Abnormality of the lens
HP:0000518	0.624649	0.642385	0.836057	0.822538	Cataract
HP:0000519	0.213337	0.193561	0.66904	0.493308	Congenital cataract
HP:0000520	0.511693	0.618107	0.752894	0.754647	Proptosis
HP:0000523	0.225001	0.129461	0.405387	0.300638	Subcapsular cataract
HP:0000525	0.627718	0.669097	0.777941	0.764491	Abnormality of the iris
HP:0000527	0.36285	0.469933	0.484039	0.563657	Long eyelashes
HP:0000528	0.18535	0.151065	0.250879	0.245084	Anophthalmia
HP:0000529	0.20945	0.117008	0.4598	0.332336	Progressive visual loss
HP:0000532	0.421583	0.393049	0.623533	0.56452	Chorioretinal abnormality
HP:0000533	0.235316	0.144219	0.419271	0.321007	Chorioretinal atrophy
HP:0000534	0.470231	0.549355	0.780492	0.76728	Abnormality of the eyebrow
HP:0000535	0.219916	0.222601	0.541711	0.531118	Sparse and thin eyebrow
HP:0000539	0.610731	0.618147	0.779986	0.755003	Abnormality of refraction
HP:0000540	0.334479	0.30866	0.512555	0.389696	Hypermetropia
HP:0000541	0.24288	0.378955	0.66747	0.699609	Retinal detachment
HP:0000543	0.246118	0.162961	0.446233	0.39988	Optic disc pallor
HP:0000545	0.526347	0.549873	0.772643	0.738997	Myopia
HP:0000546	0.34392	0.331187	0.573473	0.550556	Retinal degeneration
HP:0000548	0.214929	0.133939	0.360891	0.283402	Cone/cone-rod dystrophy
HP:0000549	0.650027	0.676688	0.800475	0.801007	Abnormal conjugate eye movement
HP:0000550	0.261692	0.206894	0.434567	0.342525	Undetectable electroretinogram
HP:0000551	0.28258	0.271318	0.505301	0.444893	Abnormality of color vision
HP:0000552	0.205427	0.125062	0.379054	0.287711	Tritanomaly
HP:0000553	0.650566	0.672428	0.790985	0.776858	Abnormality of the uvea
HP:0000556	0.384028	0.385485	0.574426	0.58699	Retinal dystrophy
HP:0000565	0.179911	0.27729	0.409497	0.52706	Esotropia
HP:0000567	0.325255	0.355908	0.445936	0.385849	Chorioretinal coloboma
HP:0000568	0.517282	0.524476	0.57922	0.552586	Microphthalmia
HP:0000570	0.166602	0.189211	0.445585	0.364577	Abnormality of saccadic eye movements
HP:0000572	0.284885	0.249833	0.578959	0.553532	Visual loss
HP:0000574	0.312129	0.379061	0.5327	0.564696	Thick eyebrow
HP:0000575	0.220527	0.128433	0.431233	0.348579	Scotoma
HP:0000577	0.212042	0.178496	0.379874	0.402883	Exotropia
HP:0000580	0.394286	0.433002	0.632101	0.671699	Pigmentary retinopathy
HP:0000581	0.525348	0.567844	0.59512	0.555103	Blepharophimosis
HP:0000582	0.521166	0.520657	0.537848	0.554173	Upslanted palpebral fissure
HP:0000587	0.535434	0.550427	0.805227	0.796253	Abnormality of the optic nerve
HP:0000588	0.252789	0.286098	0.340878	0.334962	Optic nerve coloboma
HP:0000589	0.413991	0.434213	0.644282	0.631786	Coloboma
HP:0000591	0.214272	0.641439	0.68824	0.812059	Abnormality of the sclera
HP:0000592	0.184951	0.696033	0.670736	0.825967	Blue sclerae
HP:0000593	0.153261	0.130239	0.508052	0.408098	Abnormality of the anterior chamber
HP:0000597	0.310663	0.285213	0.704967	0.666786	Ophthalmoparesis
HP:0000598	0.748386	0.779176	0.901122	0.892229	Abnormality of the ear
HP:0000599	0.277465	0.286282	0.469416	0.468777	Abnormality of the frontal hairline
HP:0000600	0.344898	0.389012	0.637232	0.622612	Abnormality of the pharynx
HP:0000601	0.264038	0.257362	0.363021	0.375298	Hypotelorism
HP:0000602	0.14955	0.148943	0.634567	0.64988	Ophthalmoplegia
HP:0000606	0.522477	0.606796	0.824645	0.813812	Abnormality of the periorbital region
HP:0000608	0.24685	0.1498	0.439782	0.344344	Macular degeneration
HP:0000609	0.0942247	0.157798	0.374519	0.377683	Optic nerve hypoplasia
HP:0000610	0.425875	0.401802	0.623986	0.577286	Abnormality of the choroid
HP:0000612	0.339196	0.394165	0.599569	0.61178	Iris coloboma
HP:0000613	0.376919	0.347302	0.75912	0.699203	Photophobia
HP:0000614	0.055489	0.08738	0.321254	0.333234	Abnormality of the nasolacrimal system
HP:0000615	0.323359	0.468863	0.68319	0.634348	Abnormality of the pupil
HP:0000616	0.188936	0.173612	0.326332	0.252024	Miosis
HP:0000617	0.226472	0.290665	0.360242	0.327177	Abnormality of ocular smooth pursuit
HP:0000618	0.398989	0.381091	0.734878	0.679801	Blindness
HP:0000627	0.135186	0.204721	0.245715	0.185727	Posterior embryotoxon
HP:0000630	0.213641	0.137234	0.474568	0.387255	Abnormality of retinal arteries
HP:0000632	0.241791	0.255947	0.507159	0.504907	Lacrimation abnormality
HP:0000639	0.666701	0.688413	0.817712	0.816797	Nystagmus
HP:0000642	0.206311	0.115759	0.379913	0.299004	Red-green dyschromatopsia
HP:0000647	0.138119	0.156519	0.414588	0.38732	Sclerocornea
HP:0000648	0.519424	0.534443	0.800138	0.789657	Optic atrophy
HP:0000649	0.188532	0.149175	0.505394	0.423451	Abnormality of visual evoked potentials
HP:0000651	0.147126	0.23016	0.469568	0.477603	Diplopia
HP:0000653	0.123802	0.227338	0.532045	0.582196	Sparse eyelashes
HP:0000654	0.2467	0.172779	0.461847	0.460969	Decreased light- and dark-adapted electroretinogram amplitude
HP:0000657	0.159316	0.270421	0.343179	0.533263	Oculomotor apraxia
HP:0000662	0.315414	0.332327	0.501038	0.47518	Nyctalopia
HP:0000664	0.23789	0.251984	0.381394	0.28051	Synophrys
HP:0000668	0.268634	0.320469	0.465097	0.536333	Hypodontia
HP:0000670	0.292957	0.560651	0.734464	0.780922	Carious teeth
HP:0000676	0.136833	0.0753743	0.315007	0.208306	Abnormality of the incisor
HP:0000678	0.306935	0.306933	0.478445	0.469505	Dental crowding
HP:0000682	0.376258	0.391298	0.636061	0.639862	Abnormality of dental enamel
HP:0000684	0.33164	0.369956	0.604285	0.617833	Delayed eruption of teeth
HP:0000685	0.31025	0.315261	0.483602	0.454384	Hypoplasia of teeth
HP:0000687	0.316498	0.342622	0.374897	0.328228	Widely spaced teeth
HP:0000689	0.400303	0.426448	0.650697	0.611267	Dental malocclusion
HP:0000691	0.275844	0.404298	0.681534	0.705725	Microdontia
HP:0000692	0.49942	0.526914	0.715985	0.703351	Misalignment of teeth
HP:0000699	0.07217	0.145386	0.304744	0.492871	Diastema
HP:0000704	0.135104	0.206974	0.616542	0.650171	Periodontitis
HP:0000705	0.083236	0.154932	0.224175	0.579839	Amelogenesis imperfecta
HP:0000707	0.82323	0.848005	0.926888	0.920437	Abnormality of the nervous system
HP:0000708	0.726315	0.761576	0.903792	0.894391	Behavioral abnormality
HP:0000709	0.294421	0.226956	0.700379	0.593496	Psychosis
HP:0000712	0.17202	0.155038	0.518091	0.509894	Emotional lability
HP:0000716	0.241739	0.2515	0.61181	0.573994	Depression
HP:0000717	0.433466	0.451044	0.642415	0.594728	Autism
HP:0000718	0.338237	0.361929	0.569572	0.572266	Aggressive behavior
HP:0000722	0.296228	0.226275	0.350452	0.13468	Obsessive-compulsive behavior
HP:0000726	0.338919	0.374585	0.668382	0.703496	Dementia
HP:0000729	0.45837	0.471029	0.656509	0.62483	Autistic behavior
HP:0000733	0.313437	0.291735	0.499684	0.473928	Stereotypy
HP:0000735	0.325484	0.271144	0.367078	0.237447	Impaired social interactions
HP:0000736	0.575146	0.541624	0.64778	0.618929	Short attention span
HP:0000737	0.27071	0.275913	0.71436	0.649291	Irritability
HP:0000738	0.51001	0.506214	0.778466	0.724256	Hallucinations
HP:0000739	0.282888	0.224126	0.715429	0.605558	Anxiety
HP:0000742	0.188843	0.269056	0.498987	0.486079	Self-mutilation
HP:0000746	0.260054	0.260819	0.671922	0.644438	Delusions
HP:0000750	0.525877	0.534293	0.706189	0.681964	Delayed speech and language development
HP:0000751	0.0652291	0.076369	0.429729	0.460865	Personality changes
HP:0000752	0.595897	0.579562	0.687028	0.661321	Hyperactivity
HP:0000759	0.674451	0.728207	0.853834	0.855392	Abnormal peripheral nervous system morphology
HP:0000762	0.238508	0.319294	0.537353	0.535674	Decreased nerve conduction velocity
HP:0000763	0.478244	0.477898	0.689271	0.675017	Sensory neuropathy
HP:0000764	0.152529	0.251221	0.504778	0.461443	Peripheral axonal degeneration
HP:0000765	0.62158	0.713155	0.839414	0.833658	Abnormality of the thorax
HP:0000766	0.464452	0.627164	0.760353	0.780873	Abnormality of the sternum
HP:0000767	0.415994	0.605415	0.747771	0.768615	Pectus excavatum
HP:0000768	0.329345	0.434545	0.654024	0.67929	Pectus carinatum
HP:0000769	0.646722	0.682882	0.736193	0.746892	Abnormality of the breast
HP:0000771	0.207874	0.164999	0.399514	0.258026	Gynecomastia
HP:0000772	0.452355	0.470114	0.70956	0.702018	Abnormality of the ribs
HP:0000773	0.240243	0.141542	0.424151	0.34246	Short ribs
HP:0000774	0.199803	0.294312	0.529413	0.543946	Narrow chest
HP:0000775	0.398696	0.3967	0.693876	0.680172	Abnormality of the diaphragm
HP:0000776	0.39278	0.444287	0.616167	0.635122	Congenital diaphragmatic hernia
HP:0000777	0.320758	0.326352	0.38362	0.399598	Abnormality of the thymus
HP:0000782	0.239137	0.404902	0.720348	0.716457	Abnormality of the scapula
HP:0000786	0.286099	0.220543	0.412817	0.25195	Primary amenorrhea
HP:0000787	0.304438	0.389368	0.655263	0.658439	Nephrolithiasis
HP:0000789	0.277202	0.214142	0.478878	0.390029	Infertility
HP:0000790	0.287014	0.425436	0.802281	0.793487	Hematuria
HP:0000795	0.569761	0.61257	0.730434	0.711493	Abnormality of the urethra
HP:0000811	0.671918	0.708108	0.833843	0.822314	Abnormal external genitalia
HP:0000812	0.671036	0.706011	0.827744	0.819116	Abnormal internal genitalia
HP:0000815	0.431209	0.523185	0.56496	0.616747	Hypergonadotropic hypogonadism
HP:0000818	0.709966	0.72878	0.864564	0.853026	Abnormality of the endocrine system
HP:0000819	0.434234	0.398987	0.725988	0.665062	Diabetes mellitus
HP:0000820	0.561119	0.596004	0.735981	0.712144	Abnormality of the thyroid gland
HP:0000821	0.400847	0.507792	0.686285	0.701775	Hypothyroidism
HP:0000822	0.462769	0.583279	0.81259	0.820612	Hypertension
HP:0000823	0.280121	0.180568	0.459778	0.382712	Delayed puberty
HP:0000824	0.289887	0.27367	0.25791	0.226155	Growth hormone deficiency
HP:0000825	0.0673295	0.132238	0.412587	0.516097	Hyperinsulinemic hypoglycemia
HP:0000826	0.394509	0.426001	0.584524	0.548249	Precocious puberty
HP:0000828	0.197523	0.274453	0.657242	0.702722	Abnormality of the parathyroid gland
HP:0000829	0.110329	0.199644	0.610925	0.61648	Hypoparathyroidism
HP:0000830	0.260868	0.407349	0.431477	0.414499	Anterior hypopituitarism
HP:0000834	0.379892	0.422043	0.684691	0.693363	Abnormality of the adrenal glands
HP:0000835	0.203719	0.190923	0.389121	0.256482	Adrenal hypoplasia
HP:0000842	0.257062	0.242004	0.560046	0.550405	Hyperinsulinemia
HP:0000846	0.164174	0.410389	0.44355	0.571613	Adrenal insufficiency
HP:0000853	0.161972	0.326609	0.484468	0.516131	Goiter
HP:0000855	0.089903	0.0685801	0.356302	0.222416	Insulin resistance
HP:0000858	0.372183	0.388332	0.677025	0.645991	Menstrual irregularities
HP:0000864	0.496603	0.565278	0.583099	0.590283	Abnormality of the hypothalamus-pituitary axis
HP:0000873	0.15576	0.191176	0.470008	0.4314	Diabetes insipidus
HP:0000889	0.31025	0.327303	0.523031	0.497473	Abnormality of the clavicle
HP:0000912	0.159216	0.436326	0.669011	0.67651	Sprengel anomaly
HP:0000921	0.213296	0.181401	0.380688	0.273323	Missing ribs
HP:0000924	0.800491	0.82606	0.911561	0.90398	Abnormality of the skeletal system
HP:0000925	0.679244	0.752677	0.860387	0.863473	Abnormality of the vertebral column
HP:0000926	0.263827	0.442897	0.678884	0.711855	Platyspondyly
HP:0000927	0.495378	0.517838	0.761824	0.737901	Abnormality of skeletal maturation
HP:0000929	0.734449	0.777002	0.887726	0.885518	Abnormality of the skull
HP:0000932	0.343796	0.436219	0.656513	0.686144	Abnormality of the posterior cranial fossa
HP:0000934	0.214218	0.251527	0.609179	0.594215	Chondrocalcinosis
HP:0000938	0.238359	0.504292	0.565881	0.688502	Osteopenia
HP:0000939	0.391698	0.441058	0.642101	0.650316	Osteoporosis
HP:0000940	0.361861	0.423306	0.69136	0.677369	Abnormal diaphysis morphology
HP:0000944	0.338674	0.376483	0.679266	0.676982	Abnormality of the metaphysis
HP:0000951	0.776955	0.807183	0.899576	0.892347	Abnormality of the skin
HP:0000952	0.182254	0.205617	0.566553	0.613791	Jaundice
HP:0000953	0.329749	0.443099	0.760604	0.751644	Hyperpigmentation of the skin
HP:0000954	0.409698	0.451654	0.537133	0.542738	Single transverse palmar crease
HP:0000956	0.127047	0.15407	0.509777	0.423897	Acanthosis nigricans
HP:0000957	0.630535	0.631403	0.555357	0.530852	Cafe-au-lait spot
HP:0000958	0.359383	0.384923	0.781968	0.757993	Dry skin
HP:0000960	0.227477	0.240694	0.220359	0.178083	Sacral dimple
HP:0000961	0.257973	0.612757	0.726566	0.783127	Cyanosis
HP:0000962	0.478304	0.588367	0.796183	0.802713	Hyperkeratosis
HP:0000963	0.221079	0.566139	0.712446	0.789703	Thin skin
HP:0000964	0.193842	0.235577	0.670897	0.67304	Eczema
HP:0000965	0.243072	0.349592	0.35524	0.438627	Cutis marmorata
HP:0000966	0.127004	0.259202	0.59194	0.69123	Hypohidrosis
HP:0000969	0.479875	0.483052	0.831739	0.809416	Edema
HP:0000971	0.329889	0.443532	0.774646	0.75771	Abnormality of the sweat gland
HP:0000973	0.253157	0.400632	0.6901	0.681058	Cutis laxa
HP:0000974	0.151855	0.252714	0.53115	0.564457	Hyperextensible skin
HP:0000975	0.282422	0.408829	0.732014	0.704991	Hyperhidrosis
HP:0000978	0.433944	0.630716	0.762533	0.804188	Bruising susceptibility
HP:0000980	0.463872	0.468078	0.648659	0.597022	Pallor
HP:0000982	0.389384	0.562832	0.727149	0.746157	Palmoplantar keratoderma
HP:0000987	0.305302	0.531573	0.708734	0.718419	Atypical scarring of skin
HP:0000988	0.121432	0.0867819	0.445085	0.408964	Skin rash
HP:0000989	0.233619	0.27203	0.612612	0.60313	Pruritus
HP:0000992	0.213915	0.222297	0.575292	0.558465	Cutaneous photosensitivity
HP:0000995	0.287183	0.251626	0.753301	0.694042	Melanocytic nevus
HP:0000996	0.120754	0.227628	0.361867	0.63349	Facial capillary hemangioma
HP:0000998	0.403673	0.445489	0.712851	0.7231	Hypertrichosis
HP:0001000	0.641473	0.64883	0.828931	0.804509	Abnormality of skin pigmentation
HP:0001001	0.214032	0.422352	0.498551	0.595889	Abnormality of subcutaneous fat tissue
HP:0001004	0.22549	0.257135	0.570413	0.555982	Lymphedema
HP:0001005	0.359834	0.560794	0.784605	0.806891	Dermatological manifestations of systemic disorders
HP:0001006	0.117026	0.159482	0.511281	0.459897	Hypotrichosis
HP:0001007	0.350394	0.418602	0.571713	0.629861	Hirsutism
HP:0001009	0.37607	0.527304	0.760779	0.74793	Telangiectasia
HP:0001010	0.534866	0.491513	0.676869	0.624789	Hypopigmentation of the skin
HP:0001012	0.274153	0.252687	0.481381	0.398473	Multiple lipomas
HP:0001018	0.418984	0.438068	0.5823	0.560102	Abnormal palmar dermatoglyphics
HP:0001025	0.189585	0.358148	0.585359	0.617341	Urticaria
HP:0001028	0.336603	0.439355	0.685545	0.706428	Hemangioma
HP:0001034	0.183238	0.425484	0.707555	0.718017	Hypermelanotic macule
HP:0001045	0.489954	0.517884	0.180328	0.0742222	Vitiligo
HP:0001053	0.495044	0.488568	0.610917	0.561059	Hypopigmented skin patches
HP:0001061	0.10403	0.119512	0.270999	0.205005	Acne
HP:0001063	0.234944	0.642403	0.680278	0.77551	Acrocyanosis
HP:0001072	0.535805	0.61315	0.843657	0.842953	Thickened skin
HP:0001080	0.324496	0.350422	0.633179	0.622282	Biliary tract abnormality
HP:0001081	0.0695939	0.0518834	0.33484	0.316451	Cholelithiasis
HP:0001083	0.187406	0.551964	0.573076	0.732186	Ectopia lentis
HP:0001087	0.11577	0.0818299	0.433603	0.458903	Congenital glaucoma
HP:0001098	0.658715	0.695861	0.867688	0.860051	Abnormality of the fundus
HP:0001099	0.194204	0.119904	0.348971	0.274706	Fundus atrophy
HP:0001103	0.314312	0.261544	0.679615	0.595356	Abnormality of the macula
HP:0001105	0.218942	0.141497	0.448617	0.361163	Retinal atrophy
HP:0001120	0.370878	0.403257	0.622338	0.591822	Abnormality of corneal size
HP:0001123	0.518917	0.444139	0.508996	0.419724	Visual field defect
HP:0001131	0.202345	0.183087	0.726652	0.707264	Corneal dystrophy
HP:0001133	0.253272	0.174426	0.403156	0.321515	Constriction of peripheral visual field
HP:0001137	0.0364279	0.133838	0.213091	0.582663	Alternating esotropia
HP:0001141	0.231922	0.192762	0.444161	0.466826	Severe visual impairment
HP:0001146	0.197181	0.131297	0.348531	0.290045	Pigmentary retinal degeneration
HP:0001155	0.688389	0.739839	0.854007	0.850996	Abnormality of the hand
HP:0001156	0.455625	0.495572	0.724262	0.706202	Brachydactyly
HP:0001159	0.551668	0.591126	0.664117	0.634273	Syndactyly
HP:0001161	0.322742	0.423905	0.540083	0.541193	Hand polydactyly
HP:0001162	0.255941	0.36128	0.45321	0.457044	Postaxial hand polydactyly
HP:0001163	0.394709	0.433192	0.673385	0.618473	Abnormality of the metacarpal bones
HP:0001166	0.266863	0.444811	0.600246	0.680602	Arachnodactyly
HP:0001167	0.666589	0.709127	0.835682	0.829712	Abnormality of finger
HP:0001171	0.247445	0.270682	0.528545	0.480311	Split hand
HP:0001172	0.536237	0.555	0.676566	0.649043	Abnormality of the thumb
HP:0001177	0.211802	0.320309	0.418675	0.408399	Preaxial hand polydactyly
HP:0001181	0.084078	0.107722	0.338038	0.390523	Adducted thumb
HP:0001182	0.322606	0.313578	0.476926	0.425894	Tapered finger
HP:0001188	0.0381996	0.127979	0.207561	0.553169	Hand clenching
HP:0001191	0.277148	0.252448	0.505785	0.442592	Abnormality of the carpal bones
HP:0001193	0.0938613	0.142321	0.492014	0.46101	Ulnar deviation of the hand or of fingers of the hand
HP:0001197	0.550638	0.639182	0.812714	0.810605	Abnormality of prenatal development or birth
HP:0001199	0.483871	0.477271	0.305117	0.356225	Triphalangeal thumb
HP:0001217	0.500605	0.510242	0.531197	0.52221	Clubbing
HP:0001220	0.413765	0.406271	0.66695	0.588536	Interphalangeal joint contracture of finger
HP:0001231	0.38838	0.36726	0.707904	0.626626	Abnormality of the fingernails
HP:0001238	0.279769	0.428992	0.609197	0.664791	Slender finger
HP:0001249	0.700643	0.723064	0.859263	0.849542	Intellectual disability
HP:0001250	0.721919	0.755884	0.896294	0.890735	Seizures
HP:0001251	0.535678	0.575799	0.838049	0.828272	Ataxia
HP:0001252	0.674505	0.732609	0.874611	0.874054	Muscular hypotonia
HP:0001254	0.212445	0.290531	0.769937	0.809289	Lethargy
HP:0001256	0.253135	0.2929	0.524651	0.41246	Intellectual disability, mild
HP:0001257	0.503153	0.578661	0.787819	0.809547	Spasticity
HP:0001258	0.203011	0.206662	0.336493	0.326917	Spastic paraplegia
HP:0001259	0.255463	0.193729	0.808861	0.727452	Coma
HP:0001260	0.422299	0.523574	0.748251	0.76633	Dysarthria
HP:0001263	0.626	0.65144	0.828641	0.829351	Global developmental delay
HP:0001265	0.375332	0.456658	0.631657	0.640249	Hyporeflexia
HP:0001266	0.286532	0.142848	0.539137	0.49916	Choreoathetosis
HP:0001268	0.490861	0.517425	0.820617	0.819849	Mental deterioration
HP:0001270	0.497762	0.545233	0.7923	0.770556	Motor delay
HP:0001271	0.174336	0.255153	0.541404	0.579936	Polyneuropathy
HP:0001272	0.291055	0.357517	0.701812	0.711104	Cerebellar atrophy
HP:0001273	0.584017	0.62914	0.701177	0.714613	Abnormality of the corpus callosum
HP:0001274	0.545229	0.577364	0.580379	0.585889	Agenesis of corpus callosum
HP:0001276	0.630999	0.687972	0.843368	0.851689	Hypertonia
HP:0001279	0.287654	0.607197	0.759387	0.824957	Syncope
HP:0001284	0.266535	0.336843	0.634972	0.66153	Areflexia
HP:0001287	0.0978795	0.249882	0.291462	0.450863	Meningitis
HP:0001288	0.607445	0.666456	0.817154	0.824131	Gait disturbance
HP:0001290	0.20703	0.281555	0.495346	0.513843	Generalized hypotonia
HP:0001291	0.505696	0.514051	0.737535	0.732359	Abnormality of the cranial nerves
HP:0001297	0.377531	0.516607	0.816573	0.820854	Stroke
HP:0001298	0.222895	0.245776	0.605937	0.660958	Encephalopathy
HP:0001300	0.309919	0.336739	0.613553	0.632472	Parkinsonism
HP:0001302	0.255116	0.214125	0.377999	0.321448	Pachygyria
HP:0001305	0.364651	0.399519	0.627074	0.653504	Dandy-Walker malformation
HP:0001308	0.0945104	0.0734215	0.254616	0.282816	Tongue fasciculations
HP:0001310	0.0721186	0.12047	0.409844	0.371273	Dysmetria
HP:0001311	0.565114	0.644532	0.832189	0.828312	Abnormal nervous system electrophysiology
HP:0001315	0.466999	0.542578	0.758559	0.763643	Reduced tendon reflexes
HP:0001317	0.646628	0.680382	0.859401	0.853663	Abnormality of the cerebellum
HP:0001319	0.303772	0.336223	0.664093	0.626484	Neonatal hypotonia
HP:0001320	0.425083	0.438125	0.622065	0.635889	Cerebellar vermis hypoplasia
HP:0001321	0.298738	0.296301	0.43572	0.473376	Cerebellar hypoplasia
HP:0001322	0.523683	0.545829	0.782028	0.772577	Brain very small
HP:0001324	0.622599	0.710593	0.855428	0.857523	Muscle weakness
HP:0001328	0.359537	0.312864	0.677187	0.574977	Specific learning disability
HP:0001332	0.380576	0.404076	0.738096	0.732978	Dystonia
HP:0001336	0.382377	0.382481	0.594272	0.554187	Myoclonus
HP:0001337	0.446863	0.494727	0.781493	0.786165	Tremor
HP:0001344	0.329137	0.323911	0.340231	0.324442	Absent speech
HP:0001347	0.592224	0.619969	0.796487	0.796575	Hyperreflexia
HP:0001357	0.138111	0.111324	0.28001	0.230504	Plagiocephaly
HP:0001360	0.250002	0.268958	0.446536	0.461488	Holoprosencephaly
HP:0001363	0.284365	0.239336	0.5937	0.504399	Craniosynostosis
HP:0001367	0.715149	0.761162	0.88529	0.876625	Abnormal joint morphology
HP:0001369	0.411511	0.576627	0.808449	0.82053	Arthritis
HP:0001370	0.199559	0.172276	0.351208	0.316053	Rheumatoid arthritis
HP:0001371	0.62212	0.683371	0.841152	0.834364	Flexion contracture
HP:0001373	0.429646	0.632792	0.731174	0.755034	Joint dislocation
HP:0001376	0.532867	0.556495	0.802621	0.776995	Limitation of joint mobility
HP:0001377	0.260693	0.290604	0.477858	0.393829	Limited elbow extension
HP:0001382	0.485252	0.64005	0.784881	0.792907	Joint hypermobility
HP:0001384	0.411893	0.494162	0.678754	0.653069	Abnormality of the hip joint
HP:0001385	0.250636	0.221916	0.130081	0.132827	Hip dysplasia
HP:0001388	0.350222	0.527679	0.619419	0.684413	Joint laxity
HP:0001392	0.696317	0.723538	0.867113	0.86609	Abnormality of the liver
HP:0001394	0.338983	0.433401	0.728228	0.765061	Cirrhosis
HP:0001395	0.239148	0.372368	0.46465	0.573897	Hepatic fibrosis
HP:0001396	0.235766	0.289887	0.593622	0.642514	Cholestasis
HP:0001397	0.147131	0.200705	0.560428	0.664539	Hepatic steatosis
HP:0001399	0.294931	0.315471	0.760176	0.717018	Hepatic failure
HP:0001402	0.20451	0.0765764	0.433286	0.459647	Hepatocellular carcinoma
HP:0001404	0.0533572	0.193491	0.394309	0.62544	Hepatocellular necrosis
HP:0001408	0.176969	0.322361	0.307256	0.38905	Bile duct proliferation
HP:0001409	0.141163	0.278786	0.441336	0.519245	Portal hypertension
HP:0001410	0.314016	0.342061	0.772225	0.750612	Decreased liver function
HP:0001421	0.143594	0.138973	0.47687	0.41744	Abnormality of the musculature of the hand
HP:0001433	0.0610241	0.0296506	0.339063	0.310638	Hepatosplenomegaly
HP:0001435	0.199411	0.290599	0.613591	0.562405	Abnormality of the shoulder girdle musculature
HP:0001436	0.125054	0.430214	0.460148	0.623733	Abnormality of the foot musculature
HP:0001437	0.307336	0.509329	0.542436	0.594781	Abnormality of the musculature of the lower limbs
HP:0001438	0.786041	0.816855	0.91758	0.910126	Abnormality of abdomen morphology
HP:0001445	0.131933	0.163739	0.319213	0.317627	Abnormality of the hip-girdle musculature
HP:0001446	0.256304	0.36401	0.644787	0.651609	Abnormality of the musculature of the upper limbs
HP:0001454	0.171944	0.089578	0.453683	0.284764	Abnormality of the upper arm
HP:0001469	0.131933	0.171387	0.319213	0.304338	Abnormality of the musculature of the pelvis
HP:0001480	0.49364	0.481389	0.547469	0.485905	Freckling
HP:0001500	0.241498	0.236347	0.4388	0.331858	Broad finger
HP:0001507	0.781848	0.80806	0.90483	0.896688	Growth abnormality
HP:0001508	0.621761	0.629447	0.835607	0.829194	Failure to thrive
HP:0001510	0.705569	0.745158	0.864278	0.860489	Growth delay
HP:0001511	0.57185	0.635882	0.736895	0.74531	Intrauterine growth retardation
HP:0001513	0.513516	0.496087	0.69532	0.660999	Obesity
HP:0001518	0.459345	0.531953	0.47919	0.397518	Small for gestational age
HP:0001531	0.150928	0.164866	0.37818	0.455761	Failure to thrive in infancy
HP:0001537	0.526918	0.639201	0.785977	0.796972	Umbilical hernia
HP:0001539	0.277778	0.192681	0.55716	0.426523	Omphalocele
HP:0001541	0.151247	0.146558	0.592017	0.639693	Ascites
HP:0001547	0.499535	0.54526	0.749847	0.743522	Abnormality of the rib cage
HP:0001551	0.538883	0.655496	0.786902	0.797785	Abnormality of the umbilicus
HP:0001557	0.267944	0.21917	0.651437	0.525406	Prenatal movement abnormality
HP:0001558	0.199384	0.193247	0.620112	0.501637	Decreased fetal movement
HP:0001560	0.47858	0.486765	0.700243	0.685923	Abnormality of the amniotic fluid
HP:0001561	0.275065	0.257932	0.675911	0.605461	Polyhydramnios
HP:0001562	0.473695	0.5363	0.330301	0.435785	Oligohydramnios
HP:0001572	0.122405	0.141494	0.234418	0.541707	Macrodontia
HP:0001574	0.785314	0.815573	0.905173	0.89716	Abnormality of the integument
HP:0001581	0.11151	0.190406	0.485122	0.424134	Recurrent skin infections
HP:0001592	0.226332	0.151321	0.296195	0.159198	Selective tooth agenesis
HP:0001595	0.639559	0.701165	0.841486	0.836711	Abnormality of the hair
HP:0001596	0.305334	0.404838	0.751337	0.748433	Alopecia
HP:0001597	0.513263	0.530767	0.799556	0.776417	Abnormality of the nail
HP:0001600	0.479234	0.474661	0.618435	0.575177	Abnormality of the larynx
HP:0001601	0.233457	0.254157	0.468944	0.468054	Laryngomalacia
HP:0001608	0.488271	0.538433	0.76891	0.765481	Abnormality of the voice
HP:0001609	0.220012	0.212728	0.611422	0.555854	Hoarse voice
HP:0001611	0.0283342	0.0102406	0.130815	0.0676938	Nasal speech
HP:0001618	0.201555	0.253003	0.5183	0.431904	Dysphonia
HP:0001620	0.317652	0.610574	0.31625	0.680076	High pitched voice
HP:0001622	0.242742	0.411141	0.728187	0.726158	Premature birth
HP:0001626	0.78013	0.810697	0.911968	0.907227	Abnormality of the cardiovascular system
HP:0001627	0.702681	0.764292	0.875606	0.876442	Abnormal heart morphology
HP:0001629	0.580333	0.605583	0.678068	0.682143	Ventricular septal defect
HP:0001631	0.5643	0.612204	0.644824	0.677188	Atrial septal defect
HP:0001633	0.330697	0.578778	0.773442	0.774849	Abnormality of the mitral valve
HP:0001634	0.254027	0.589621	0.738804	0.757527	Mitral valve prolapse
HP:0001635	0.458339	0.526569	0.798909	0.776812	Congestive heart failure
HP:0001636	0.505743	0.471319	0.480263	0.493622	Tetralogy of Fallot
HP:0001637	0.60713	0.674049	0.831203	0.840659	Abnormality of the myocardium
HP:0001638	0.606265	0.665039	0.827978	0.839694	Cardiomyopathy
HP:0001639	0.593057	0.653558	0.801934	0.823966	Hypertrophic cardiomyopathy
HP:0001640	0.221307	0.207512	0.649652	0.684533	Cardiomegaly
HP:0001641	0.37176	0.431241	0.573501	0.594547	Abnormality of the pulmonary valve
HP:0001642	0.227251	0.2426	0.39797	0.366821	Pulmonic stenosis
HP:0001643	0.536159	0.568132	0.655155	0.659967	Patent ductus arteriosus
HP:0001644	0.408684	0.597819	0.709153	0.757862	Dilated cardiomyopathy
HP:0001645	0.364506	0.570981	0.799938	0.820544	Sudden cardiac death
HP:0001646	0.484252	0.524605	0.639447	0.656307	Abnormality of the aortic valve
HP:0001647	0.177242	0.284432	0.484227	0.421207	Bicuspid aortic valve
HP:0001649	0.370395	0.546142	0.803777	0.817043	Tachycardia
HP:0001651	0.265973	0.318327	0.570997	0.639792	Dextrocardia
HP:0001653	0.220234	0.376629	0.595513	0.648564	Mitral regurgitation
HP:0001654	0.559077	0.647059	0.802248	0.809353	Abnormality of the heart valves
HP:0001658	0.227439	0.227901	0.54718	0.478132	Myocardial infarction
HP:0001662	0.165275	0.227406	0.580576	0.455786	Bradycardia
HP:0001671	0.601553	0.641255	0.74628	0.748152	Abnormality of the cardiac septa
HP:0001677	0.34511	0.442114	0.692917	0.703768	Coronary artery disease
HP:0001678	0.260215	0.500198	0.647756	0.680348	Atrioventricular block
HP:0001679	0.503749	0.642064	0.766599	0.773921	Abnormality of the aorta
HP:0001680	0.273023	0.25476	0.510958	0.435876	Coarctation of aorta
HP:0001692	0.31191	0.576001	0.763048	0.811093	Primary atrial arrhythmia
HP:0001695	0.364506	0.576546	0.799938	0.818238	Cardiac arrest
HP:0001696	0.26552	0.303216	0.571743	0.605061	Situs inversus totalis
HP:0001697	0.361021	0.552066	0.69396	0.748728	Abnormality of the pericardium
HP:0001698	0.285346	0.582154	0.647333	0.746372	Pericardial effusion
HP:0001706	0.26897	0.594127	0.611651	0.730278	Endocardial fibroelastosis
HP:0001710	0.505743	0.488955	0.480263	0.4908	Conotruncal defect
HP:0001711	0.313669	0.473259	0.685819	0.702411	Abnormal morphology of the left ventricle
HP:0001712	0.319756	0.547203	0.66446	0.737941	Left ventricular hypertrophy
HP:0001713	0.62615	0.647243	0.785015	0.780494	Abnormality of cardiac ventricle
HP:0001714	0.33247	0.547893	0.671882	0.745719	Ventricular hypertrophy
HP:0001723	0.270249	0.632381	0.620147	0.74118	Restrictive cardiomyopathy
HP:0001724	0.241484	0.750151	0.758339	0.866748	Aortic dilatation
HP:0001732	0.574728	0.536798	0.731263	0.716906	Abnormality of the pancreas
HP:0001733	0.242676	0.214212	0.499481	0.434099	Pancreatitis
HP:0001738	0.309033	0.296642	0.590181	0.55529	Exocrine pancreatic insufficiency
HP:0001739	0.35184	0.3343	0.573572	0.564979	Abnormality of the nasopharynx
HP:0001743	0.503841	0.542933	0.809604	0.80548	Abnormality of the spleen
HP:0001744	0.459822	0.529445	0.798805	0.810231	Splenomegaly
HP:0001751	0.197598	0.270719	0.757591	0.742456	Vestibular dysfunction
HP:0001760	0.671584	0.748244	0.85127	0.854183	Abnormality of the foot
HP:0001761	0.3688	0.455668	0.696504	0.698482	Pes cavus
HP:0001762	0.376817	0.4975	0.732712	0.738794	Talipes equinovarus
HP:0001763	0.551307	0.616554	0.617693	0.62319	Pes planus
HP:0001765	0.200019	0.400826	0.484453	0.477682	Hammertoe
HP:0001770	0.506144	0.513165	0.573954	0.5581	Toe syndactyly
HP:0001773	0.310055	0.405688	0.687221	0.643976	Short foot
HP:0001780	0.610553	0.683408	0.78198	0.78993	Abnormality of toe
HP:0001787	0.0918339	0.315934	0.478839	0.557218	Abnormal delivery
HP:0001789	0.149589	0.298344	0.62464	0.665361	Hydrops fetalis
HP:0001790	0.0411977	0.124404	0.440395	0.659333	Nonimmune hydrops fetalis
HP:0001792	0.293533	0.30838	0.669918	0.676919	Small nail
HP:0001798	0.196819	0.313408	0.578857	0.575413	Anonychia
HP:0001800	0.177937	0.0997822	0.520233	0.364773	Hypoplastic toenails
HP:0001803	0.0935703	0.110831	0.47142	0.505605	Nail pits
HP:0001806	0.140029	0.15884	0.466477	0.507851	Onycholysis
HP:0001824	0.618132	0.613884	0.785463	0.766256	Weight loss
HP:0001827	0.0942287	0.108914	0.318861	0.294301	Genital tract atresia
HP:0001829	0.312408	0.379734	0.472886	0.493252	Foot polydactyly
HP:0001830	0.246767	0.372041	0.374913	0.438145	Postaxial foot polydactyly
HP:0001831	0.320604	0.365474	0.619027	0.586317	Short toe
HP:0001832	0.243831	0.206662	0.613326	0.510737	Abnormality of the metatarsal bones
HP:0001837	0.149426	0.163712	0.276746	0.187504	Broad toe
HP:0001838	0.235791	0.255528	0.299254	0.225032	Rocker bottom foot
HP:0001841	0.25113	0.316023	0.407067	0.40041	Preaxial foot polydactyly
HP:0001844	0.296958	0.342863	0.549606	0.438271	Abnormality of the hallux
HP:0001850	0.310608	0.29329	0.5801	0.456501	Abnormality of the tarsal bones
HP:0001852	0.36468	0.343828	0.347601	0.367427	Sandal gap
HP:0001863	0.0581806	0.0872699	0.358961	0.530168	Toe clinodactyly
HP:0001864	0.0407983	0.130143	0.318593	0.568492	Clinodactyly of the 5th toe
HP:0001871	0.730093	0.778268	0.890689	0.89001	Abnormality of blood and blood-forming tissues
HP:0001872	0.511632	0.564796	0.7779	0.789257	Abnormality of thrombocytes
HP:0001873	0.50079	0.555055	0.762221	0.777217	Thrombocytopenia
HP:0001874	0.536262	0.617495	0.67899	0.72826	Abnormality of neutrophils
HP:0001875	0.465676	0.484665	0.430072	0.539098	Neutropenia
HP:0001876	0.477522	0.563354	0.47414	0.543835	Pancytopenia
HP:0001877	0.551803	0.582111	0.789194	0.798671	Abnormality of erythrocytes
HP:0001878	0.195684	0.320528	0.578106	0.634971	Hemolytic anemia
HP:0001879	0.124464	0.0714437	0.260481	0.282442	Abnormality of eosinophils
HP:0001881	0.660269	0.687595	0.791258	0.788209	Abnormality of leukocytes
HP:0001882	0.489598	0.474917	0.490426	0.446993	Leukopenia
HP:0001883	0.481343	0.562549	0.762251	0.774255	Talipes
HP:0001888	0.25695	0.226284	0.2829	0.203195	Lymphopenia
HP:0001891	0.0435584	0.0189398	0.310807	0.21292	Iron deficiency anemia
HP:0001892	0.608799	0.677597	0.833084	0.845803	Abnormal bleeding
HP:0001894	0.0709491	0.25651	0.354916	0.500555	Thrombocytosis
HP:0001896	0.505758	0.587193	0.0750011	0.0387905	Reticulocytopenia
HP:0001903	0.539911	0.568283	0.77695	0.790516	Anemia
HP:0001909	0.595071	0.599327	0.590481	0.550509	Leukemia
HP:0001911	0.546626	0.618874	0.6987	0.749667	Abnormality of granulocytes
HP:0001913	0.129019	0.110551	0.295384	0.32696	Granulocytopenia
HP:0001928	0.338027	0.398792	0.809099	0.804219	Abnormality of coagulation
HP:0001929	0.0373854	0.121175	0.225228	0.532764	Reduced factor XI activity
HP:0001931	0.0668812	0.279799	0.37728	0.429003	Hypochromic anemia
HP:0001933	0.450245	0.609348	0.775877	0.809118	Subcutaneous hemorrhage
HP:0001935	0.102804	0.380121	0.500024	0.659521	Microcytic anemia
HP:0001939	0.775743	0.809563	0.922827	0.916637	Abnormality of metabolism/homeostasis
HP:0001941	0.335073	0.495468	0.786867	0.834594	Acidosis
HP:0001942	0.196364	0.329902	0.72152	0.818533	Metabolic acidosis
HP:0001943	0.359988	0.456599	0.821199	0.817112	Hypoglycemia
HP:0001944	0.272662	0.257432	0.552207	0.572111	Dehydration
HP:0001945	0.322246	0.233279	0.719344	0.61757	Fever
HP:0001946	0.100869	0.0768099	0.541342	0.53102	Ketosis
HP:0001955	0.0369628	0.108386	0.236789	0.446869	Unexplained fevers
HP:0001962	0.295995	0.602284	0.718611	0.790554	Palpitations
HP:0001964	0.210312	0.116921	0.567849	0.389979	Aplasia/Hypoplasia of metatarsal bones
HP:0001965	0.373206	0.516604	0.745305	0.735729	Abnormality of the scalp
HP:0001972	0.0945653	0.0840718	0.359768	0.251728	Macrocytic anemia
HP:0001974	0.135444	0.363459	0.427691	0.572161	Leukocytosis
HP:0001976	0.0395966	0.127983	0.210812	0.482354	Reduced antithrombin III activity
HP:0001977	0.298367	0.391945	0.690842	0.753673	Abnormal thrombosis
HP:0001985	0.0551415	0.149554	0.314824	0.62019	Hypoketotic hypoglycemia
HP:0001987	0.156554	0.128498	0.743766	0.664385	Hyperammonemia
HP:0001991	0.35285	0.414796	0.649982	0.651829	Aplasia/Hypoplasia of toe
HP:0001992	0.239408	0.255552	0.605469	0.649915	Organic aciduria
HP:0001999	0.631363	0.674088	0.830412	0.819088	Abnormal facial shape
HP:0002002	0.369598	0.423629	0.467576	0.481747	Deep philtrum
HP:0002007	0.528179	0.541272	0.720326	0.69847	Frontal bossing
HP:0002011	0.788942	0.822557	0.913138	0.909502	Morphological abnormality of the central nervous system
HP:0002012	0.770398	0.800412	0.906257	0.900807	Abnormality of the abdominal organs
HP:0002013	0.308136	0.390797	0.816264	0.828245	Vomiting
HP:0002014	0.389987	0.42617	0.763029	0.756001	Diarrhea
HP:0002015	0.36639	0.456483	0.711188	0.717911	Dysphagia
HP:0002017	0.553341	0.574883	0.867062	0.857977	Nausea and vomiting
HP:0002019	0.542591	0.520473	0.7448	0.712286	Constipation
HP:0002020	0.300381	0.315804	0.532697	0.525029	Gastroesophageal reflux
HP:0002021	0.25176	0.223323	0.684671	0.553495	Pyloric stenosis
HP:0002023	0.544442	0.547303	0.363163	0.419849	Anal atresia
HP:0002024	0.530254	0.555573	0.699064	0.703219	Malabsorption
HP:0002027	0.571654	0.516786	0.746809	0.70736	Abdominal pain
HP:0002028	0.0937704	0.141787	0.31306	0.485021	Chronic diarrhea
HP:0002031	0.570063	0.63477	0.788702	0.79115	Abnormality of esophagus morphology
HP:0002034	0.521362	0.472723	0.612832	0.534427	Abnormality of the rectum
HP:0002037	0.0696475	0.05389	0.25884	0.0777884	Inflammation of the large intestine
HP:0002039	0.264785	0.181821	0.573765	0.52214	Anorexia
HP:0002058	0.07258	0.223532	0.498862	0.562662	Myopathic facies
HP:0002059	0.518924	0.539347	0.771944	0.758286	Cerebral atrophy
HP:0002060	0.738276	0.763008	0.874447	0.872153	Abnormality of the cerebrum
HP:0002061	0.229736	0.274144	0.486709	0.521423	Lower limb spasticity
HP:0002062	0.234356	0.322162	0.506263	0.610508	Morphological abnormality of the pyramidal tract
HP:0002063	0.165267	0.154095	0.608168	0.617867	Rigidity
HP:0002064	0.164984	0.280987	0.458198	0.54852	Spastic gait
HP:0002066	0.248126	0.188676	0.451466	0.333426	Gait ataxia
HP:0002067	0.0802931	0.130918	0.472299	0.509433	Bradykinesia
HP:0002069	0.132896	0.408028	0.489802	0.552236	Generalized tonic-clonic seizures
HP:0002071	0.37706	0.4017	0.689952	0.698918	Abnormality of extrapyramidal motor function
HP:0002072	0.32727	0.396952	0.731768	0.769825	Chorea
HP:0002076	0.460428	0.528377	0.840329	0.827307	Migraine
HP:0002078	0.177737	0.0897789	0.387154	0.381256	Truncal ataxia
HP:0002079	0.315427	0.35609	0.484482	0.53095	Hypoplasia of the corpus callosum
HP:0002084	0.224321	0.286387	0.516355	0.497468	Encephalocele
HP:0002086	0.752009	0.792529	0.899527	0.894675	Abnormality of the respiratory system
HP:0002087	0.616321	0.6076	0.745711	0.708257	Abnormality of the upper respiratory tract
HP:0002088	0.714301	0.766459	0.889466	0.885945	Abnormality of lung morphology
HP:0002089	0.139623	0.107465	0.407923	0.291491	Pulmonary hypoplasia
HP:0002090	0.398796	0.391783	0.597193	0.582474	Pneumonia
HP:0002091	0.228011	0.244518	0.599847	0.49708	Restrictive ventilatory defect
HP:0002092	0.225415	0.534467	0.640173	0.722827	Pulmonary arterial hypertension
HP:0002093	0.558618	0.660918	0.870506	0.868313	Respiratory insufficiency
HP:0002094	0.232526	0.189252	0.591248	0.498667	Dyspnea
HP:0002097	0.277313	0.511915	0.621143	0.683692	Emphysema
HP:0002098	0.120156	0.166489	0.428575	0.422116	Respiratory distress
HP:0002099	0.345957	0.288682	0.604313	0.506942	Asthma
HP:0002103	0.258766	0.308009	0.622495	0.57906	Abnormality of the pleura
HP:0002104	0.434031	0.534283	0.820008	0.798582	Apnea
HP:0002105	0.154089	0.138405	0.615883	0.519806	Hemoptysis
HP:0002109	0.352327	0.313958	0.526899	0.435921	Abnormality of the bronchi
HP:0002110	0.39546	0.313998	0.230636	0.121898	Bronchiectasis
HP:0002118	0.626897	0.641327	0.793321	0.799248	Abnormality of the cerebral ventricles
HP:0002119	0.585583	0.599066	0.733223	0.731725	Ventriculomegaly
HP:0002120	0.446686	0.453127	0.647425	0.639823	Cerebral cortical atrophy
HP:0002123	0.266458	0.287443	0.698852	0.628362	Generalized myoclonic seizures
HP:0002126	0.180123	0.209845	0.421621	0.573975	Polymicrogyria
HP:0002133	0.237474	0.218505	0.683074	0.617926	Status epilepticus
HP:0002134	0.227248	0.202649	0.542836	0.584342	Abnormality of the basal ganglia
HP:0002143	0.585945	0.59091	0.766758	0.763396	Abnormality of the spinal cord
HP:0002148	0.147218	0.245276	0.632624	0.668053	Hypophosphatemia
HP:0002150	0.202576	0.1567	0.430368	0.363587	Hypercalciuria
HP:0002151	0.0988494	0.282918	0.409081	0.584694	Increased serum lactate
HP:0002155	0.25487	0.337508	0.527222	0.561173	Hypertriglyceridemia
HP:0002157	0.229509	0.25269	0.802762	0.802568	Azotemia
HP:0002162	0.226917	0.276832	0.485923	0.399356	Low posterior hairline
HP:0002164	0.32911	0.39649	0.675842	0.682955	Nail dysplasia
HP:0002167	0.650299	0.693763	0.860465	0.858866	Neurological speech impairment
HP:0002169	0.122999	0.159145	0.267444	0.358123	Clonus
HP:0002170	0.258673	0.301726	0.728179	0.734239	Intracranial hemorrhage
HP:0002171	0.121002	0.182246	0.494997	0.55621	Gliosis
HP:0002174	0.084095	0.179945	0.288222	0.424476	Postural tremor
HP:0002176	0.215341	0.201305	0.530601	0.461832	Spinal cord compression
HP:0002179	0.0628416	0.166038	0.498406	0.715539	Opisthotonus
HP:0002180	0.118581	0.107491	0.452395	0.463213	Neurodegeneration
HP:0002181	0.0927016	0.0662249	0.68563	0.466974	Cerebral edema
HP:0002185	0.264637	0.28724	0.46705	0.488636	Neurofibrillary tangles
HP:0002186	0.250129	0.224679	0.461993	0.485952	Apraxia
HP:0002187	0.237035	0.176317	0.478987	0.462801	Intellectual disability, profound
HP:0002194	0.177351	0.390762	0.499979	0.553805	Delayed gross motor development
HP:0002197	0.295099	0.373416	0.724569	0.652519	Generalized seizures
HP:0002198	0.364651	0.401909	0.627074	0.647456	Dilated fourth ventricle
HP:0002200	0.236637	0.185241	0.455886	0.496083	Pseudobulbar signs
HP:0002204	0.126907	0.115135	0.465705	0.413988	Pulmonary embolism
HP:0002205	0.509128	0.524468	0.779027	0.765616	Recurrent respiratory infections
HP:0002206	0.246983	0.22242	0.530278	0.395575	Pulmonary fibrosis
HP:0002208	0.224241	0.186898	0.478519	0.435377	Coarse hair
HP:0002209	0.152431	0.128668	0.503391	0.404267	Sparse scalp hair
HP:0002213	0.303341	0.217183	0.728089	0.614195	Fine hair
HP:0002217	0.115649	0.0818076	0.502132	0.448325	Slow-growing hair
HP:0002219	0.285671	0.342035	0.433534	0.377273	Facial hypertrichosis
HP:0002239	0.518105	0.536101	0.656253	0.656512	Gastrointestinal hemorrhage
HP:0002240	0.533612	0.584158	0.824925	0.833852	Hepatomegaly
HP:0002242	0.671598	0.7167	0.849771	0.83811	Abnormality of the intestine
HP:0002243	0.0365482	0.120823	0.221034	0.556512	Protein-losing enteropathy
HP:0002244	0.507647	0.500981	0.486382	0.492639	Abnormality of the small intestine
HP:0002246	0.530707	0.556158	0.198982	0.152274	Abnormality of the duodenum
HP:0002250	0.546853	0.558021	0.772287	0.738647	Abnormality of the large intestine
HP:0002251	0.502443	0.466724	0.561852	0.489079	Aganglionic megacolon
HP:0002269	0.39954	0.440903	0.594265	0.597219	Abnormality of neuronal migration
HP:0002270	0.489136	0.484156	0.684076	0.661584	Abnormality of the autonomic nervous system
HP:0002277	0.187483	0.155388	0.322669	0.291705	Horner syndrome
HP:0002307	0.234763	0.206038	0.47788	0.427157	Drooling
HP:0002308	0.161344	0.0824949	0.412912	0.332163	Arnold-Chiari malformation
HP:0002311	0.558713	0.567316	0.798751	0.791955	Incoordination
HP:0002315	0.479804	0.558854	0.844634	0.820079	Headache
HP:0002317	0.0893391	0.109907	0.453765	0.491249	Unsteady gait
HP:0002321	0.14765	0.258196	0.735695	0.782954	Vertigo
HP:0002323	0.231624	0.243711	0.250944	0.33009	Anencephaly
HP:0002334	0.428521	0.445227	0.65323	0.666201	Abnormality of the cerebellar vermis
HP:0002335	0.155189	0.371643	0.28136	0.486804	Agenesis of cerebellar vermis
HP:0002342	0.236709	0.227725	0.338599	0.255457	Intellectual disability, moderate
HP:0002345	0.102376	0.16796	0.397238	0.459377	Action tremor
HP:0002350	0.366765	0.422637	0.61619	0.639517	Cerebellar cyst
HP:0002352	0.126841	0.093197	0.381257	0.346144	Leukoencephalopathy
HP:0002353	0.52545	0.594229	0.817395	0.803075	EEG abnormality
HP:0002354	0.478838	0.472492	0.658022	0.623945	Memory impairment
HP:0002355	0.184806	0.180411	0.477927	0.381905	Difficulty walking
HP:0002360	0.438499	0.502993	0.772157	0.756539	Sleep disturbance
HP:0002363	0.201008	0.31068	0.43997	0.548317	Abnormality of brainstem morphology
HP:0002365	0.193107	0.332033	0.310489	0.450164	Hypoplasia of the brainstem
HP:0002370	0.263532	0.229152	0.288503	0.281843	Poor coordination
HP:0002374	0.113526	0.139102	0.383076	0.450364	Diminished movement
HP:0002376	0.50406	0.538899	0.727146	0.756508	Developmental regression
HP:0002380	0.245943	0.248388	0.541117	0.495319	Fasciculations
HP:0002383	0.0896514	0.0760301	0.508261	0.418156	Encephalitis
HP:0002395	0.0759736	0.0710665	0.358668	0.210756	Lower limb hyperreflexia
HP:0002398	0.188238	0.126362	0.452647	0.379173	Degeneration of anterior horn cells
HP:0002401	0.033304	0.103527	0.322326	0.4692	Stroke-like episode
HP:0002414	0.51454	0.510651	0.660987	0.69203	Spina bifida
HP:0002415	0.065418	0.0958213	0.290643	0.344936	Leukodystrophy
HP:0002418	0.15296	0.278658	0.325507	0.466861	Abnormality of midbrain morphology
HP:0002423	0.257322	0.28117	0.465692	0.490686	Long-tract signs
HP:0002435	0.288677	0.379928	0.540489	0.606975	Meningocele
HP:0002438	0.440346	0.420573	0.68526	0.65972	Cerebellar malformation
HP:0002450	0.191886	0.185145	0.510769	0.455926	Abnormal motor neuron morphology
HP:0002460	0.308071	0.484609	0.630249	0.68416	Distal muscle weakness
HP:0002465	0.144233	0.189235	0.362882	0.329116	Poor speech
HP:0002476	0.0455258	0.0837071	0.315549	0.464569	Primitive reflex
HP:0002488	0.455959	0.519533	0.447192	0.450301	Acute leukemia
HP:0002490	0.0494923	0.309403	0.299936	0.647067	Increased CSF lactate
HP:0002492	0.221915	0.348901	0.509206	0.63427	Abnormality of the corticospinal tract
HP:0002493	0.715678	0.746286	0.871637	0.871611	Upper motor neuron dysfunction
HP:0002495	0.125262	0.0979449	0.362852	0.213334	Impaired vibratory sensation
HP:0002500	0.593463	0.636465	0.742499	0.753938	Abnormality of the cerebral white matter
HP:0002505	0.106198	0.0681187	0.231756	0.146396	Progressive inability to walk
HP:0002510	0.135066	0.0827802	0.42667	0.306494	Spastic tetraplegia
HP:0002511	0.257322	0.288416	0.465692	0.503134	Alzheimer disease
HP:0002514	0.25575	0.209697	0.66036	0.592856	Cerebral calcification
HP:0002515	0.196964	0.329233	0.566283	0.51166	Waddling gait
HP:0002516	0.462203	0.412821	0.522843	0.448024	Increased intracranial pressure
HP:0002521	0.138625	0.100433	0.431221	0.449653	Hypsarrhythmia
HP:0002522	0.114799	0.0575961	0.33718	0.177045	Areflexia of lower limbs
HP:0002529	0.118528	0.153725	0.534405	0.60329	Neuronal loss in central nervous system
HP:0002536	0.324087	0.308995	0.522345	0.498443	Abnormal cortical gyration
HP:0002538	0.349145	0.354871	0.565633	0.566951	Abnormality of the cerebral cortex
HP:0002540	0.174314	0.105743	0.269454	0.212471	Inability to walk
HP:0002553	0.359943	0.421667	0.419881	0.399133	Highly arched eyebrow
HP:0002566	0.333791	0.422295	0.400491	0.42626	Intestinal malrotation
HP:0002570	0.208416	0.131488	0.367793	0.288226	Steatorrhea
HP:0002575	0.480768	0.468409	0.51732	0.41505	Tracheoesophageal fistula
HP:0002577	0.565878	0.549114	0.78355	0.754139	Abnormality of the stomach
HP:0002579	0.20821	0.201969	0.535485	0.445275	Gastrointestinal dysmotility
HP:0002591	0.0494332	0.0169867	0.363268	0.229886	Polyphagia
HP:0002597	0.699553	0.763465	0.890241	0.886196	Abnormality of the vasculature
HP:0002605	0.0533572	0.178933	0.394309	0.622579	Hepatic necrosis
HP:0002608	0.0522995	0.0346669	0.168177	0.117306	Celiac disease
HP:0002612	0.176178	0.339163	0.283793	0.472733	Congenital hepatic fibrosis
HP:0002615	0.134374	0.0919727	0.639019	0.482665	Hypotension
HP:0002617	0.302149	0.575252	0.748082	0.790071	Dilatation
HP:0002621	0.36069	0.460766	0.706121	0.737625	Atherosclerosis
HP:0002624	0.187001	0.600901	0.739957	0.789581	Venous abnormality
HP:0002630	0.218965	0.141807	0.382932	0.312534	Fat malabsorption
HP:0002633	0.216012	0.21927	0.433917	0.43231	Vasculitis
HP:0002634	0.36346	0.473373	0.708328	0.737675	Arteriosclerosis
HP:0002637	0.192082	0.372001	0.7034	0.714561	Cerebral ischemia
HP:0002644	0.612841	0.68867	0.812928	0.816855	Abnormality of pelvic girdle bone morphology
HP:0002645	0.144718	0.413247	0.48593	0.606882	Wormian bones
HP:0002648	0.619347	0.660337	0.798648	0.789037	Abnormality of calvarial morphology
HP:0002650	0.637968	0.706132	0.835334	0.834922	Scoliosis
HP:0002652	0.319398	0.515408	0.710301	0.723827	Skeletal dysplasia
HP:0002653	0.235179	0.202161	0.513651	0.448268	Bone pain
HP:0002656	0.0935381	0.0872067	0.432023	0.416707	Epiphyseal dysplasia
HP:0002659	0.298521	0.348734	0.648696	0.650406	Increased susceptibility to fractures
HP:0002664	0.704771	0.730213	0.862454	0.854087	Neoplasm
HP:0002665	0.501088	0.462629	0.586079	0.549624	Lymphoma
HP:0002667	0.479832	0.555516	0.481139	0.309205	Nephroblastoma
HP:0002671	0.497438	0.535171	0.374555	0.405349	Basal cell carcinoma
HP:0002672	0.463988	0.372449	0.526867	0.451572	Gastrointestinal carcinoma
HP:0002673	0.322409	0.424371	0.581446	0.660647	Coxa valga
HP:0002679	0.230312	0.189727	0.459734	0.382175	Abnormality of the sella turcica
HP:0002683	0.649011	0.702784	0.832495	0.824171	Abnormality of the calvaria
HP:0002687	0.173124	0.122543	0.400215	0.380502	Abnormality of frontal sinus
HP:0002692	0.290437	0.316692	0.598363	0.558902	Hypoplastic facial bones
HP:0002693	0.349034	0.425595	0.65962	0.68398	Abnormality of the skull base
HP:0002714	0.211178	0.186846	0.457695	0.296224	Downturned corners of mouth
HP:0002715	0.753593	0.785238	0.903317	0.896424	Abnormality of the immune system
HP:0002716	0.292964	0.356278	0.39898	0.44629	Lymphadenopathy
HP:0002718	0.220281	0.346288	0.550688	0.623221	Recurrent bacterial infections
HP:0002719	0.617987	0.631217	0.809216	0.800354	Recurrent infections
HP:0002720	0.217091	0.262116	0.321616	0.440277	IgA deficiency
HP:0002721	0.280214	0.292832	0.450844	0.410076	Immunodeficiency
HP:0002733	0.302814	0.358437	0.423183	0.480826	Abnormality of the lymph nodes
HP:0002747	0.161551	0.220455	0.525777	0.433184	Respiratory insufficiency due to muscle weakness
HP:0002748	0.0905496	0.0772716	0.393207	0.376655	Rickets
HP:0002750	0.472366	0.506197	0.736752	0.723757	Delayed skeletal maturation
HP:0002751	0.379289	0.471418	0.655626	0.658749	Kyphoscoliosis
HP:0002754	0.177345	0.169736	0.506981	0.505608	Osteomyelitis
HP:0002757	0.259235	0.302809	0.606386	0.594282	Recurrent fractures
HP:0002758	0.274476	0.564724	0.776491	0.807907	Osteoarthritis
HP:0002778	0.474336	0.467633	0.690912	0.628611	Abnormality of the trachea
HP:0002783	0.292956	0.226814	0.524767	0.398837	Recurrent lower respiratory tract infections
HP:0002788	0.369772	0.35559	0.493461	0.479736	Recurrent upper respiratory tract infections
HP:0002789	0.169666	0.282839	0.346935	0.421381	Tachypnea
HP:0002791	0.171876	0.206991	0.50967	0.493813	Hypoventilation
HP:0002793	0.468911	0.598869	0.828053	0.812033	Abnormal pattern of respiration
HP:0002795	0.610033	0.696575	0.889312	0.886173	Functional respiratory abnormality
HP:0002797	0.272721	0.571465	0.721025	0.765958	Osteolysis
HP:0002803	0.258232	0.269301	0.514254	0.543256	Congenital contracture
HP:0002804	0.206234	0.209669	0.461763	0.508291	Arthrogryposis multiplex congenita
HP:0002808	0.519492	0.600708	0.788723	0.791222	Kyphosis
HP:0002813	0.698424	0.738495	0.851969	0.83718	Abnormality of limb bone morphology
HP:0002814	0.702682	0.767653	0.875785	0.87102	Abnormality of the lower limb
HP:0002815	0.393336	0.471325	0.730844	0.715814	Abnormality of the knee
HP:0002817	0.69378	0.74866	0.858616	0.85374	Abnormality of the upper limb
HP:0002818	0.513663	0.490064	0.564784	0.510304	Abnormality of the radius
HP:0002823	0.517069	0.580673	0.726289	0.746067	Abnormality of femur morphology
HP:0002827	0.355413	0.399897	0.585859	0.554927	Hip dislocation
HP:0002829	0.322499	0.413327	0.665497	0.67993	Arthralgia
HP:0002837	0.36113	0.302864	0.0986486	0.131981	Recurrent bronchitis
HP:0002841	0.153272	0.171682	0.213415	0.298294	Recurrent fungal infections
HP:0002843	0.233936	0.235188	0.140621	0.226089	Abnormality of T cells
HP:0002846	0.337656	0.380736	0.614804	0.623709	Abnormality of B cells
HP:0002857	0.260405	0.370576	0.607846	0.603774	Genu valgum
HP:0002860	0.454309	0.568398	0.31984	0.160515	Squamous cell carcinoma
HP:0002861	0.168367	0.213096	0.515326	0.486976	Melanoma
HP:0002862	0.391593	0.322726	0.541189	0.490203	Bladder carcinoma
HP:0002863	0.402179	0.452629	0.509024	0.476868	Myelodysplasia
HP:0002867	0.256286	0.1431	0.568581	0.461707	Abnormality of the ilium
HP:0002883	0.261095	0.253619	0.288918	0.325492	Hyperventilation
HP:0002885	0.637868	0.59571	0.219065	0.107343	Medulloblastoma
HP:0002888	0.563239	0.383625	0.493513	0.25652	Ependymoma
HP:0002891	0.410667	0.317845	0.445691	0.394768	Uterine leiomyosarcoma
HP:0002894	0.533558	0.528526	0.477405	0.47573	Neoplasm of the pancreas
HP:0002896	0.475076	0.46639	0.619176	0.646636	Neoplasm of the liver
HP:0002898	0.496653	0.564986	0.490138	0.391078	Embryonal neoplasm
HP:0002900	0.155543	0.0943993	0.717246	0.57918	Hypokalemia
HP:0002901	0.144312	0.108356	0.333523	0.293152	Hypocalcemia
HP:0002904	0.107372	0.177131	0.489885	0.491862	Hyperbilirubinemia
HP:0002910	0.306677	0.380325	0.635288	0.68123	Elevated hepatic transaminases
HP:0002919	0.292986	0.230746	0.468522	0.476969	Ketonuria
HP:0002921	0.543035	0.554647	0.766267	0.781008	Abnormality of the cerebrospinal fluid
HP:0002926	0.393846	0.492334	0.697261	0.70298	Abnormality of thyroid physiology
HP:0002936	0.166269	0.217263	0.452832	0.425151	Distal sensory impairment
HP:0002937	0.342339	0.308002	0.367692	0.258358	Hemivertebrae
HP:0002938	0.174583	0.240804	0.464453	0.363315	Lumbar hyperlordosis
HP:0002942	0.114226	0.130302	0.367486	0.450181	Thoracic kyphosis
HP:0002943	0.121156	0.149627	0.22228	0.511337	Thoracic scoliosis
HP:0002944	0.237505	0.198308	0.323988	0.35033	Thoracolumbar scoliosis
HP:0002948	0.136928	0.132337	0.461944	0.372742	Vertebral fusion
HP:0002960	0.3263	0.429151	0.524245	0.508091	Autoimmunity
HP:0002967	0.171242	0.134139	0.372205	0.286949	Cubitus valgus
HP:0002970	0.162455	0.0933515	0.463747	0.361027	Genu varum
HP:0002973	0.521505	0.483152	0.569198	0.522929	Abnormality of the forearm
HP:0002974	0.221899	0.206336	0.403786	0.399403	Radioulnar synostosis
HP:0002977	0.722533	0.746219	0.852017	0.849341	Aplasia/Hypoplasia involving the central nervous system
HP:0002979	0.296888	0.367197	0.645806	0.625567	Bowing of the legs
HP:0002981	0.359775	0.408624	0.646803	0.636794	Abnormality of the calf
HP:0002983	0.302294	0.437788	0.567103	0.616705	Micromelia
HP:0002984	0.508459	0.506093	0.297432	0.259525	Hypoplasia of the radius
HP:0002987	0.313991	0.305166	0.523441	0.492894	Elbow flexion contracture
HP:0002991	0.252474	0.260135	0.420715	0.388815	Abnormality of fibula morphology
HP:0002992	0.206229	0.333938	0.499012	0.582528	Abnormality of tibia morphology
HP:0002996	0.350134	0.34755	0.657718	0.590383	Limited elbow movement
HP:0002997	0.488836	0.422811	0.524091	0.442641	Abnormality of the ulna
HP:0003002	0.605903	0.599986	0.635015	0.61277	Breast carcinoma
HP:0003003	0.462141	0.387964	0.502311	0.445351	Colon cancer
HP:0003005	0.169339	0.146029	0.400907	0.354085	Ganglioneuroma
HP:0003006	0.601333	0.581964	0.616888	0.539799	Neuroblastoma
HP:0003010	0.0805219	0.0460703	0.376001	0.186305	Prolonged bleeding time
HP:0003011	0.774114	0.818033	0.91376	0.91212	Abnormality of the musculature
HP:0003016	0.178547	0.173673	0.507436	0.454042	Metaphyseal widening
HP:0003019	0.351863	0.414862	0.630665	0.627725	Abnormality of the wrist
HP:0003022	0.191011	0.113176	0.296359	0.180534	Hypoplasia of the ulna
HP:0003026	0.558861	0.554312	0.661307	0.623536	Short long bone
HP:0003028	0.222202	0.261632	0.493097	0.375358	Abnormality of the ankles
HP:0003038	0.25551	0.319628	0.0512765	0.0586341	Fibular hypoplasia
HP:0003042	0.357554	0.395199	0.468484	0.508704	Elbow dislocation
HP:0003043	0.19777	0.173621	0.359133	0.323512	Abnormality of the shoulder
HP:0003045	0.186249	0.160583	0.262116	0.227573	Abnormality of the patella
HP:0003063	0.165785	0.0787919	0.45198	0.332932	Abnormality of the humerus
HP:0003073	0.162632	0.129646	0.511534	0.493938	Hypoalbuminemia
HP:0003075	0.142715	0.178446	0.33479	0.526366	Hypoproteinemia
HP:0003077	0.258222	0.362411	0.535725	0.558704	Hyperlipidemia
HP:0003083	0.372479	0.362558	0.292904	0.244319	Dislocated radial head
HP:0003100	0.166605	0.411434	0.418225	0.592977	Slender long bone
HP:0003103	0.112327	0.349407	0.526302	0.628922	Abnormal cortical bone morphology
HP:0003107	0.294483	0.47096	0.602742	0.688698	Abnormality of cholesterol metabolism
HP:0003110	0.573905	0.618953	0.88734	0.888207	Abnormality of urine homeostasis
HP:0003111	0.408506	0.460251	0.8243	0.812116	Abnormality of ion homeostasis
HP:0003115	0.181921	0.231913	0.713679	0.747424	Abnormal EKG
HP:0003117	0.449264	0.410752	0.670855	0.628771	Abnormality of circulating hormone level
HP:0003119	0.396067	0.538815	0.737289	0.790271	Abnormality of lipid metabolism
HP:0003121	0.503033	0.513279	0.757108	0.724004	Limb joint contracture
HP:0003128	0.189527	0.427952	0.614392	0.741049	Lactic acidosis
HP:0003130	0.18568	0.23144	0.491304	0.474828	Abnormal peripheral myelination
HP:0003134	0.238508	0.331222	0.537353	0.563953	Abnormality of peripheral nerve conduction
HP:0003146	0.0691262	0.246247	0.343994	0.65717	Hypocholesterolemia
HP:0003155	0.094984	0.146138	0.333061	0.49443	Elevated alkaline phosphatase
HP:0003160	0.0423543	0.130703	0.213091	0.577456	Abnormal isoelectric focusing of serum transferrin
HP:0003170	0.309632	0.417838	0.611675	0.611243	Abnormality of the acetabulum
HP:0003186	0.182083	0.234691	0.317432	0.503502	Inverted nipples
HP:0003196	0.435958	0.488566	0.744183	0.742361	Short nose
HP:0003198	0.447464	0.629224	0.766766	0.812389	Myopathy
HP:0003202	0.521418	0.602159	0.783899	0.79542	Skeletal muscle atrophy
HP:0003233	0.202906	0.200666	0.480983	0.512846	Hypoalphalipoproteinemia
HP:0003236	0.395952	0.543871	0.703745	0.737249	Elevated serum creatine phosphokinase
HP:0003241	0.568865	0.585648	0.692107	0.679325	External genital hypoplasia
HP:0003251	0.266754	0.176829	0.387475	0.191284	Male infertility
HP:0003256	0.209727	0.21428	0.672415	0.65761	Abnormality of the coagulation cascade
HP:0003270	0.192532	0.193976	0.606971	0.509705	Abdominal distention
HP:0003271	0.570595	0.609083	0.847354	0.846414	Visceromegaly
HP:0003272	0.59565	0.672781	0.791791	0.798093	Abnormality of the hip bone
HP:0003287	0.0962624	0.263056	0.520884	0.672048	Abnormality of mitochondrial metabolism
HP:0003298	0.234146	0.246873	0.585517	0.565421	Spina bifida occulta
HP:0003307	0.260145	0.369017	0.678902	0.619172	Hyperlordosis
HP:0003312	0.462497	0.554931	0.748285	0.769068	Abnormal form of the vertebral bodies
HP:0003316	0.0609391	0.137192	0.285569	0.529872	Butterfly vertebrae
HP:0003319	0.526137	0.529794	0.735438	0.715256	Abnormality of the cervical spine
HP:0003323	0.069342	0.168568	0.411898	0.461119	Progressive muscle weakness
HP:0003325	0.131633	0.172929	0.338972	0.353122	Limb-girdle muscle weakness
HP:0003326	0.383628	0.549819	0.72452	0.771119	Myalgia
HP:0003330	0.610187	0.710063	0.839089	0.838279	Abnormal bone structure
HP:0003336	0.194894	0.256926	0.619901	0.625393	Abnormal enchondral ossification
HP:0003355	0.257292	0.333944	0.793398	0.826629	Aminoaciduria
HP:0003366	0.335464	0.437843	0.657668	0.681582	Abnormality of the femoral neck or head region
HP:0003367	0.32844	0.42422	0.64739	0.678207	Abnormality of the femoral neck
HP:0003368	0.19049	0.154953	0.507831	0.39609	Abnormality of the femoral head
HP:0003376	0.222459	0.465343	0.459927	0.460512	Steppage gait
HP:0003380	0.144693	0.288246	0.356569	0.379866	Decreased number of peripheral myelinated nerve fibers
HP:0003387	0.0986271	0.182773	0.296652	0.211401	Decreased number of large peripheral myelinated nerve fibers
HP:0003391	0.149997	0.195907	0.415455	0.326044	Gowers sign
HP:0003394	0.236529	0.202993	0.612673	0.558839	Muscle cramps
HP:0003401	0.464604	0.461162	0.65465	0.629917	Paresthesia
HP:0003422	0.340697	0.395387	0.598593	0.598735	Vertebral segmentation defect
HP:0003423	0.0819549	0.172925	0.263916	0.557663	Thoracolumbar kyphoscoliosis
HP:0003429	0.102684	0.168235	0.219498	0.222109	CNS hypomyelination
HP:0003431	0.107439	0.259635	0.317524	0.327865	Decreased motor nerve conduction velocity
HP:0003444	0.0917692	0.0903242	0.37513	0.340161	EMG: chronic denervation signs
HP:0003445	0.150052	0.366549	0.543892	0.597415	EMG: neuropathic changes
HP:0003457	0.465167	0.544942	0.767411	0.748939	EMG abnormality
HP:0003458	0.270412	0.495449	0.595973	0.634483	EMG: myopathic abnormalities
HP:0003468	0.559689	0.617716	0.7681	0.779669	Abnormality of the vertebrae
HP:0003470	0.274132	0.252173	0.671257	0.597471	Paralysis
HP:0003474	0.286494	0.312488	0.615948	0.564758	Sensory impairment
HP:0003477	0.115265	0.0668483	0.472431	0.280568	Peripheral axonal neuropathy
HP:0003487	0.250525	0.370918	0.575924	0.64149	Babinski sign
HP:0003493	0.0499226	0.058185	0.154717	0.09479	Antinuclear antibody positivity
HP:0003498	0.15907	0.288407	0.576799	0.612052	Disproportionate short stature
HP:0003508	0.298737	0.340685	0.63799	0.614675	Proportionate short stature
HP:0003510	0.291097	0.278771	0.52999	0.471513	Severe short stature
HP:0003546	0.153239	0.186275	0.381286	0.583135	Exercise intolerance
HP:0003549	0.749207	0.788295	0.884187	0.875436	Abnormality of connective tissue
HP:0003560	0.288397	0.356228	0.502212	0.480591	Muscular dystrophy
HP:0003642	0.0364279	0.164051	0.213091	0.571287	Type I transferrin isoform profile
HP:0003645	0.116318	0.119446	0.630654	0.630434	Prolonged partial thromboplastin time
HP:0003690	0.274423	0.409116	0.562182	0.599643	Limb muscle weakness
HP:0003693	0.241887	0.396791	0.52256	0.575284	Distal amyotrophy
HP:0003700	0.156886	0.169853	0.489708	0.318888	Generalized amyotrophy
HP:0003701	0.372021	0.575999	0.720693	0.755661	Proximal muscle weakness
HP:0003712	0.390142	0.342596	0.729248	0.672339	Skeletal muscle hypertrophy
HP:0003739	0.156788	0.372122	0.19108	0.40842	Myoclonic spasms
HP:0003764	0.325802	0.432019	0.767734	0.73365	Nevus
HP:0003765	0.0888157	0.102799	0.364818	0.454711	Psoriasis
HP:0003774	0.452665	0.51877	0.645123	0.694157	Stage 5 chronic kidney disease
HP:0003781	0.237606	0.20885	0.477735	0.470115	Excessive salivation
HP:0003797	0.137398	0.227657	0.459805	0.384638	Limb-girdle muscle atrophy
HP:0003808	0.715239	0.763044	0.8864	0.890344	Abnormal muscle tone
HP:0003839	0.230376	0.278691	0.311605	0.28526	Abnormality of upper limb epiphysis morphology
HP:0003953	0.486464	0.540188	0.234486	0.0904765	Absent forearm bone
HP:0003974	0.486464	0.572396	0.234486	0.100156	Absent radius
HP:0003995	0.378032	0.36304	0.300008	0.235404	Abnormality of the radial head
HP:0004097	0.595348	0.617248	0.724722	0.696663	Deviation of finger
HP:0004207	0.604324	0.643809	0.712984	0.706274	Abnormality of the 5th finger
HP:0004209	0.583444	0.613569	0.683668	0.668122	Clinodactyly of the 5th finger
HP:0004275	0.500535	0.535755	0.567257	0.5687	Duplication of hand bones
HP:0004278	0.139889	0.142112	0.444758	0.363062	Synostosis involving bones of the hand
HP:0004279	0.317842	0.448688	0.6968	0.701289	Short palm
HP:0004295	0.205202	0.266012	0.254409	0.21986	Abnormality of the gastric mucosa
HP:0004297	0.405202	0.440454	0.723703	0.738313	Abnormality of the biliary system
HP:0004298	0.642695	0.693419	0.823397	0.820202	Abnormality of the abdominal wall
HP:0004299	0.596851	0.678077	0.812271	0.816321	Hernia of the abdominal wall
HP:0004302	0.304668	0.340742	0.642162	0.61797	Functional motor problems
HP:0004303	0.296872	0.480731	0.669282	0.705047	Abnormality of muscle fibers
HP:0004305	0.502864	0.563393	0.783768	0.788657	Involuntary movements
HP:0004306	0.353338	0.548737	0.727956	0.738647	Abnormality of the endocardium
HP:0004307	0.269627	0.364715	0.570997	0.645682	Abnormal anatomic location of the heart
HP:0004308	0.324552	0.619844	0.758953	0.815912	Ventricular arrhythmia
HP:0004312	0.462153	0.451061	0.302634	0.216116	Abnormality of reticulocytes
HP:0004313	0.333004	0.36935	0.480221	0.521241	Decreased antibody level in blood
HP:0004315	0.25105	0.403888	0.280318	0.5532	IgG deficiency
HP:0004320	0.221239	0.371882	0.264809	0.419848	Vaginal fistula
HP:0004322	0.680266	0.731492	0.851923	0.849719	Short stature
HP:0004323	0.742833	0.760233	0.875823	0.864132	Abnormality of body weight
HP:0004324	0.513712	0.502409	0.707987	0.667996	Increased body weight
HP:0004325	0.716166	0.739718	0.869434	0.85887	Decreased body weight
HP:0004327	0.141013	0.13956	0.546153	0.457011	Abnormality of the vitreous humor
HP:0004328	0.713335	0.745709	0.873371	0.865665	Abnormality of the anterior segment of the globe
HP:0004329	0.657805	0.689438	0.869433	0.85898	Abnormality of the posterior segment of the globe
HP:0004332	0.352849	0.39407	0.647876	0.66059	Abnormality of lymphocytes
HP:0004334	0.234135	0.686488	0.725208	0.815193	Dermal atrophy
HP:0004337	0.294558	0.442749	0.816369	0.857014	Abnormality of amino acid metabolism
HP:0004340	0.0807482	0.027919	0.458688	0.350978	Abnormality of vitamin B metabolism
HP:0004341	0.0876821	0.0316575	0.394659	0.290043	Abnormality of vitamin B12 metabolism
HP:0004347	0.170988	0.218429	0.560601	0.508011	Weakness of muscles of respiration
HP:0004348	0.583328	0.636258	0.804509	0.798746	Abnormality of bone mineral density
HP:0004349	0.561963	0.632446	0.790661	0.791554	Reduced bone mineral density
HP:0004354	0.362023	0.487284	0.817771	0.840745	Abnormality of carboxylic acid metabolism
HP:0004360	0.354681	0.494754	0.827315	0.86386	Abnormality of acid-base homeostasis
HP:0004362	0.502443	0.476545	0.561852	0.492182	Abnormality of enteric ganglion morphology
HP:0004363	0.328792	0.28777	0.637986	0.571096	Abnormality of calcium homeostasis
HP:0004364	0.23145	0.265162	0.80259	0.835109	Abnormality of nitrogen compound homeostasis
HP:0004370	0.458328	0.507428	0.821419	0.818768	Abnormality of temperature regulation
HP:0004372	0.369005	0.460298	0.878445	0.873152	Reduced consciousness/confusion
HP:0004373	0.156827	0.198429	0.498172	0.383089	Focal dystonia
HP:0004374	0.528958	0.544638	0.817103	0.817778	Hemiplegia/hemiparesis
HP:0004375	0.61601	0.583152	0.704319	0.625719	Neoplasm of the nervous system
HP:0004376	0.601333	0.572983	0.616888	0.526056	Neuroblastic tumors
HP:0004377	0.590997	0.586841	0.668037	0.638758	Hematological neoplasm
HP:0004378	0.50076	0.503331	0.428281	0.425951	Abnormality of the anus
HP:0004379	0.10214	0.132957	0.377666	0.515222	Abnormality of alkaline phosphatase activity
HP:0004386	0.0694661	0.0524856	0.25806	0.0959649	Gastrointestinal inflammation
HP:0004397	0.112697	0.147959	0.151381	0.163204	Ectopic anus
HP:0004400	0.25176	0.223386	0.684671	0.554489	Abnormality of the pylorus
HP:0004404	0.371686	0.427389	0.610739	0.672711	Abnormality of the nipple
HP:0004408	0.24634	0.193216	0.490443	0.389862	Abnormality of the sense of smell
HP:0004409	0.121961	0.0644568	0.398707	0.32289	Hyposmia
HP:0004414	0.364283	0.603378	0.771047	0.789175	Abnormality of the pulmonary artery
HP:0004418	0.142738	0.331228	0.472546	0.604827	Thrombophlebitis
HP:0004420	0.100315	0.294363	0.388095	0.485858	Arterial thrombosis
HP:0004426	0.439207	0.457567	0.723788	0.699526	Abnormality of the cheek
HP:0004437	0.198209	0.158214	0.583402	0.457484	Cranial hyperostosis
HP:0004469	0.304676	0.333733	0.219447	0.0946199	Chronic bronchitis
HP:0004493	0.190811	0.177628	0.602301	0.462536	Craniofacial hyperostosis
HP:0004673	0.205181	0.259001	0.614239	0.660826	Decreased facial expression
HP:0004691	0.17781	0.190388	0.463896	0.429255	2-3 toe syndactyly
HP:0004749	0.267468	0.621499	0.597614	0.737193	Atrial flutter
HP:0004755	0.311508	0.568625	0.759971	0.808389	Supraventricular tachycardia
HP:0004756	0.27248	0.652888	0.620474	0.725325	Ventricular tachycardia
HP:0004796	0.297495	0.286906	0.522189	0.456111	Gastrointestinal obstruction
HP:0004798	0.0581899	0.117585	0.211081	0.568693	Recurrent infection of the gastrointestinal tract
HP:0004808	0.470173	0.442143	0.325484	0.149147	Acute myeloid leukemia
HP:0004841	0.129719	0.157811	0.381362	0.42062	Reduced factor XII activity
HP:0004890	0.225415	0.519296	0.640173	0.731066	Elevated pulmonary artery pressure
HP:0004930	0.372786	0.615245	0.769864	0.7897	Abnormality of the pulmonary vasculature
HP:0004936	0.160069	0.363473	0.512049	0.668578	Venous thrombosis
HP:0005105	0.640242	0.657774	0.798974	0.782324	Abnormal nasal morphology
HP:0005107	0.275756	0.252904	0.552405	0.462389	Abnormality of the sacrum
HP:0005110	0.283939	0.594759	0.756926	0.820356	Atrial fibrillation
HP:0005111	0.182836	0.815309	0.697932	0.879823	Dilatation of the ascending aorta
HP:0005114	0.42217	0.556133	0.803042	0.796778	Abnormalities of the peripheral arteries
HP:0005115	0.311508	0.557257	0.759971	0.814484	Supraventricular arrhythmia
HP:0005120	0.567154	0.618832	0.64817	0.676687	Abnormality of cardiac atrium
HP:0005150	0.291893	0.483244	0.667304	0.679962	Abnormal atrioventricular conduction
HP:0005214	0.294861	0.268223	0.519977	0.435261	Intestinal obstruction
HP:0005257	0.203868	0.294906	0.581827	0.572428	Thoracic hypoplasia
HP:0005262	0.424053	0.474125	0.691209	0.66473	Abnormality of the synovia
HP:0005264	0.101547	0.083972	0.440991	0.424292	Abnormality of the gallbladder
HP:0005266	0.467653	0.425876	0.584281	0.486138	Intestinal polyp
HP:0005280	0.484352	0.555815	0.763287	0.757739	Depressed nasal bridge
HP:0005288	0.520473	0.517992	0.759754	0.731831	Abnormality of the nares
HP:0005306	0.139161	0.28418	0.470475	0.708259	Capillary hemangiomas
HP:0005346	0.209197	0.277366	0.631621	0.673063	Abnormal facial expression
HP:0005368	0.324868	0.366843	0.615973	0.635467	Abnormality of humoral immunity
HP:0005372	0.313201	0.354359	0.600103	0.610119	Abnormality of B cell physiology
HP:0005374	0.229623	0.19776	0.358431	0.237649	Cellular immunodeficiency
HP:0005400	0.0364279	0.139951	0.213091	0.588018	Reduction of neutrophil motility
HP:0005445	0.364413	0.417267	0.627511	0.652511	Widened posterior fossa
HP:0005484	0.301118	0.186912	0.665906	0.488219	Postnatal microcephaly
HP:0005528	0.39413	0.501317	0.416517	0.457067	Bone marrow hypocellularity
HP:0005556	0.21858	0.156596	0.542528	0.346875	Abnormality of the metopic suture
HP:0005561	0.588787	0.633094	0.800281	0.817154	Abnormality of bone marrow cell morphology
HP:0005584	0.44543	0.377816	0.539736	0.513333	Renal cell carcinoma
HP:0005599	0.375581	0.338643	0.596091	0.507869	Hypopigmentation of hair
HP:0005607	0.549407	0.52933	0.70643	0.645417	Abnormality of the tracheobronchial system
HP:0005613	0.0844013	0.0542318	0.46687	0.331196	Aplasia/hypoplasia of the femur
HP:0005616	0.251091	0.158604	0.520147	0.364298	Accelerated skeletal maturation
HP:0005619	0.0882278	0.221404	0.302126	0.537102	Thoracolumbar kyphosis
HP:0005622	0.23663	0.278993	0.473044	0.393617	Broad long bones
HP:0005656	0.481784	0.579122	0.762251	0.777646	Positional foot deformity
HP:0005750	0.241972	0.20695	0.595202	0.48342	Contractures of the joints of the lower limbs
HP:0005815	0.222871	0.0857729	0.271369	0.230462	Supernumerary ribs
HP:0005819	0.100797	0.0831162	0.414181	0.378382	Short middle phalanx of finger
HP:0005914	0.292363	0.386634	0.652572	0.601057	Aplasia/Hypoplasia involving the metacarpal bones
HP:0005916	0.298185	0.373861	0.653733	0.578679	Abnormal metacarpal morphology
HP:0005918	0.61958	0.681411	0.791178	0.785097	Abnormality of phalanx of finger
HP:0005920	0.224022	0.253157	0.304526	0.26366	Abnormality of the epiphyses of the phalanges of the hand
HP:0005922	0.536629	0.525229	0.697156	0.682516	Abnormal hand morphology
HP:0005924	0.231728	0.260953	0.308902	0.264886	Abnormality of the epiphyses of the hand
HP:0005927	0.56344	0.635723	0.773415	0.751349	Aplasia/hypoplasia involving bones of the hand
HP:0005930	0.402833	0.467469	0.703573	0.708416	Abnormality of epiphysis morphology
HP:0005968	0.0385737	0.113289	0.2055	0.519956	Temperature instability
HP:0005978	0.370842	0.261017	0.525531	0.409702	Type II diabetes mellitus
HP:0006009	0.237716	0.28177	0.448009	0.38223	Broad phalanx
HP:0006094	0.126354	0.122512	0.440795	0.31398	Finger joint hypermobility
HP:0006101	0.527025	0.589455	0.600947	0.593677	Finger syndactyly
HP:0006256	0.126354	0.134281	0.440795	0.304087	Abnormality of hand joint mobility
HP:0006261	0.428431	0.389886	0.687585	0.608073	Abnormality of phalangeal joints of the hand
HP:0006265	0.528421	0.541096	0.679402	0.669828	Aplasia/Hypoplasia of fingers
HP:0006292	0.393845	0.431186	0.640602	0.651906	Abnormality of dental eruption
HP:0006297	0.224312	0.201437	0.443268	0.345517	Hypoplasia of dental enamel
HP:0006480	0.10653	0.295093	0.665829	0.699502	Premature loss of teeth
HP:0006481	0.127406	0.253768	0.660957	0.604615	Abnormality of primary teeth
HP:0006482	0.328284	0.467123	0.710546	0.72215	Abnormality of dental morphology
HP:0006483	0.437162	0.444674	0.658729	0.644177	Abnormal number of teeth
HP:0006487	0.338191	0.374506	0.663337	0.656823	Bowing of the long bones
HP:0006492	0.249086	0.25327	0.165682	0.0790104	Aplasia/Hypoplasia of the fibula
HP:0006493	0.477873	0.558577	0.778389	0.758399	Aplasia/hypoplasia involving bones of the lower limbs
HP:0006494	0.442566	0.507549	0.769449	0.739088	Aplasia/Hypoplasia involving bones of the feet
HP:0006495	0.200189	0.118221	0.369241	0.203633	Aplasia/Hypoplasia of the ulna
HP:0006496	0.583929	0.632542	0.770947	0.756786	Aplasia/hypoplasia involving bones of the upper limbs
HP:0006499	0.190011	0.163674	0.501563	0.499524	Abnormality of femoral epiphysis
HP:0006500	0.190011	0.18104	0.501563	0.528376	Abnormality of lower limb epiphysis morphology
HP:0006501	0.512434	0.516919	0.434772	0.308275	Aplasia/Hypoplasia of the radius
HP:0006503	0.518634	0.507286	0.445048	0.308838	Aplasia/hypoplasia involving forearm bones
HP:0006504	0.337981	0.37775	0.66239	0.653974	Anomaly of the limb diaphyses
HP:0006505	0.287007	0.288447	0.496732	0.495583	Abnormality of limb epiphysis morphology
HP:0006532	0.262168	0.160201	0.380107	0.258036	Recurrent pneumonia
HP:0006610	0.122565	0.076784	0.422433	0.35629	Wide intermamillary distance
HP:0006670	0.267466	0.629083	0.601613	0.707039	Impaired myocardial contractility
HP:0006673	0.267466	0.62298	0.601613	0.729642	Reduced systolic function
HP:0006703	0.204078	0.216028	0.492013	0.430578	Aplasia/Hypoplasia of the lungs
HP:0006704	0.34511	0.439347	0.692917	0.699418	Abnormality of the coronary arteries
HP:0006705	0.34991	0.578715	0.794028	0.797498	Abnormality of the atrioventricular valves
HP:0006707	0.141967	0.292917	0.441336	0.536456	Abnormality of the hepatic vasculature
HP:0006709	0.186679	0.195737	0.372451	0.511214	Aplasia/Hypoplasia of the nipples
HP:0006711	0.394601	0.363008	0.601778	0.543875	Aplasia/Hypoplasia involving bones of the thorax
HP:0006712	0.322702	0.260472	0.528285	0.417585	Aplasia/Hypoplasia of the ribs
HP:0006716	0.445876	0.384536	0.427358	0.39569	Hereditary nonpolyposis colorectal carcinoma
HP:0006740	0.385148	0.326423	0.482989	0.44364	Transitional cell carcinoma of the bladder
HP:0006747	0.169339	0.134526	0.400907	0.346236	Ganglioneuroblastoma
HP:0006749	0.463988	0.38888	0.526867	0.442036	Malignant gastrointestinal tract tumors
HP:0006753	0.466552	0.416247	0.555022	0.474771	Neoplasm of the stomach
HP:0006802	0.188238	0.138598	0.452647	0.382525	Abnormal anterior horn cell morphology
HP:0006817	0.423323	0.433775	0.632588	0.652644	Aplasia/Hypoplasia of the cerebellar vermis
HP:0006824	0.507715	0.498025	0.738478	0.71124	Cranial nerve paralysis
HP:0006829	0.144931	0.155758	0.487685	0.573869	Severe muscular hypotonia
HP:0006887	0.271115	0.239079	0.52154	0.469585	Intellectual disability, progressive
HP:0006919	0.406608	0.402035	0.640035	0.614434	Abnormal aggressive, impulsive or violent behavior
HP:0006955	0.0364279	0.130191	0.213091	0.574174	Olivopontocerebellar hypoplasia
HP:0007018	0.579926	0.555511	0.643211	0.62744	Attention deficit hyperactivity disorder
HP:0007086	0.243746	0.231538	0.647442	0.567245	Social and occupational deterioration
HP:0007149	0.119715	0.0965736	0.389698	0.400239	Distal upper limb amyotrophy
HP:0007256	0.271562	0.380038	0.607198	0.677073	Abnormal pyramidal signs
HP:0007305	0.174913	0.191486	0.55228	0.549629	CNS demyelination
HP:0007340	0.249185	0.213649	0.389018	0.333108	Lower limb muscle weakness
HP:0007359	0.209964	0.528584	0.679087	0.736152	Focal seizures
HP:0007360	0.501572	0.506785	0.694998	0.672543	Aplasia/Hypoplasia of the cerebellum
HP:0007361	0.168804	0.356332	0.303523	0.523994	Abnormality of the pons
HP:0007362	0.193107	0.334767	0.310489	0.441342	Aplasia/Hypoplasia of the brainstem
HP:0007364	0.701025	0.725244	0.831556	0.831291	Aplasia/Hypoplasia of the cerebrum
HP:0007366	0.0364279	0.137798	0.213091	0.583572	Atrophy/Degeneration affecting the brainstem
HP:0007367	0.557164	0.628513	0.811498	0.812904	Atrophy/Degeneration affecting the central nervous system
HP:0007369	0.52183	0.541054	0.778544	0.771805	Atrophy/Degeneration affecting the cerebrum
HP:0007370	0.580759	0.626989	0.691665	0.703629	Aplasia/Hypoplasia of the corpus callosum
HP:0007373	0.185103	0.136803	0.499866	0.479978	Motor neuron atrophy
HP:0007378	0.521775	0.529002	0.766438	0.748665	Neoplasm of the gastrointestinal tract
HP:0007379	0.626474	0.63502	0.768601	0.751442	Neoplasm of the genitourinary tract
HP:0007400	0.236858	0.436401	0.728853	0.719899	Irregular hyperpigmentation
HP:0007440	0.181302	0.138809	0.512742	0.450291	Generalized hyperpigmentation
HP:0007466	0.0364279	0.118678	0.213091	0.58023	Midfrontal capillary hemangioma
HP:0007477	0.460364	0.505111	0.618298	0.627322	Abnormal dermatoglyphics
HP:0007495	0.246471	0.431942	0.588105	0.661969	Prematurely aged appearance
HP:0007550	0.322805	0.438152	0.774547	0.76669	Hypohidrosis or hyperhidrosis
HP:0007552	0.0364279	0.124822	0.213091	0.574964	Abnormal subcutaneous fat tissue distribution
HP:0007556	0.115268	0.413186	0.483575	0.631064	Plantar hyperkeratosis
HP:0007641	0.209545	0.119638	0.436675	0.340987	Dyschromatopsia
HP:0007663	0.122247	0.0669744	0.407241	0.154087	Reduced visual acuity
HP:0007686	0.212178	0.275561	0.336232	0.28966	Abnormal pupillary function
HP:0007688	0.199982	0.142641	0.348984	0.296279	Undetectable light- and dark-adapted electroretinogram
HP:0007703	0.535138	0.549053	0.740556	0.730769	Abnormality of retinal pigmentation
HP:0007737	0.194204	0.110641	0.348971	0.283913	Bone spicule pigmentation of the retina
HP:0007759	0.348503	0.407173	0.74671	0.764526	Opacification of the corneal stroma
HP:0007772	0.206348	0.275613	0.326942	0.297289	Impaired smooth pursuit
HP:0007787	0.207149	0.120538	0.383143	0.278156	Posterior subcapsular cataract
HP:0007843	0.234126	0.156785	0.362777	0.274998	Attenuation of retinal blood vessels
HP:0007875	0.18039	0.330534	0.309729	0.385244	Congenital blindness
HP:0007894	0.345271	0.300845	0.487511	0.406816	Hypopigmentation of the fundus
HP:0007950	0.193925	0.116242	0.348842	0.278748	Peripapillary chorioretinal atrophy
HP:0007957	0.38877	0.435109	0.77164	0.781201	Corneal opacity
HP:0007973	0.172493	0.377536	0.35325	0.524973	Retinal dysplasia
HP:0007980	0.194204	0.122591	0.348971	0.27811	Absent retinal pigment epithelium
HP:0007987	0.194204	0.122348	0.348971	0.289131	Progressive visual field defects
HP:0007994	0.194697	0.134099	0.353911	0.280418	Peripheral visual field loss
HP:0008002	0.152371	0.0944881	0.388877	0.329195	Abnormality of macular pigmentation
HP:0008028	0.194204	0.117189	0.348971	0.289272	Cystoid macular degeneration
HP:0008034	0.364807	0.315077	0.63615	0.558941	Abnormal iris pigmentation
HP:0008043	0.194204	0.129501	0.348971	0.30186	Retinal arteriolar constriction
HP:0008046	0.353823	0.278286	0.670425	0.592666	Abnormality of the retinal vasculature
HP:0008047	0.414888	0.350231	0.707999	0.641673	Abnormality of the vasculature of the eye
HP:0008048	0.165107	0.232202	0.3658	0.249038	Abnormality of the line of Schwalbe
HP:0008050	0.624465	0.665608	0.757068	0.754263	Abnormality of the palpebral fissures
HP:0008053	0.496044	0.553717	0.50141	0.466978	Aplasia/Hypoplasia of the iris
HP:0008055	0.496044	0.554546	0.50141	0.459322	Aplasia/Hypoplasia affecting the uvea
HP:0008056	0.538418	0.59017	0.744421	0.739287	Aplasia/Hypoplasia affecting the eye
HP:0008057	0.143741	0.157337	0.430325	0.444467	Aplasia/Hypoplasia affecting the fundus
HP:0008058	0.104673	0.174961	0.375892	0.392977	Aplasia/Hypoplasia of the optic nerve
HP:0008062	0.465732	0.581374	0.68064	0.702681	Aplasia/Hypoplasia affecting the anterior segment of the eye
HP:0008063	0.227518	0.262774	0.7073	0.755806	Aplasia/Hypoplasia of the lens
HP:0008064	0.285646	0.330574	0.753485	0.728469	Ichthyosis
HP:0008065	0.370313	0.624437	0.753626	0.784627	Aplasia/Hypoplasia of the skin
HP:0008066	0.162345	0.313033	0.535246	0.555292	Abnormal blistering of the skin
HP:0008067	0.292199	0.52961	0.729595	0.760932	Abnormally lax or hyperextensible skin
HP:0008069	0.597269	0.61466	0.777757	0.774229	Neoplasm of the skin
HP:0008070	0.333316	0.330935	0.698835	0.679868	Sparse hair
HP:0008150	0.0364279	0.13171	0.213091	0.561603	Elevated serum transaminases during infections
HP:0008151	0.0599038	0.0703234	0.351666	0.409188	Prolonged prothrombin time
HP:0008180	0.139536	0.365643	0.519259	0.498449	Mildly elevated creatine phosphokinase
HP:0008207	0.15201	0.340043	0.418422	0.518651	Primary adrenal insufficiency
HP:0008323	0.250691	0.195517	0.465542	0.459973	Abnormal light- and dark-adapted electroretinogram
HP:0008365	0.238271	0.239575	0.302645	0.226467	Abnormality of the talus
HP:0008366	0.135076	0.116119	0.444166	0.338159	Contractures involving the joints of the feet
HP:0008373	0.602261	0.628042	0.769736	0.768215	Puberty and gonadal disorders
HP:0008386	0.351326	0.401193	0.716179	0.707612	Aplasia/Hypoplasia of the nails
HP:0008388	0.297165	0.286222	0.663984	0.598416	Abnormality of the toenails
HP:0008404	0.12527	0.304832	0.549302	0.602486	Nail dystrophy
HP:0008428	0.207875	0.184715	0.47605	0.470354	Vertebral clefting
HP:0008518	0.182904	0.134817	0.608714	0.52652	Aplasia/Hypoplasia involving the vertebral column
HP:0008544	0.124437	0.106246	0.294062	0.266553	Abnormally folded helix
HP:0008551	0.322343	0.339908	0.47691	0.498758	Microtia
HP:0008572	0.467357	0.477957	0.456848	0.429431	External ear malformation
HP:0008678	0.504997	0.496817	0.532302	0.483187	Renal hypoplasia/aplasia
HP:0008734	0.162515	0.165153	0.333869	0.239865	Decreased testicular size
HP:0008736	0.480227	0.49153	0.677517	0.664903	Hypoplasia of penis
HP:0008771	0.322017	0.31313	0.477223	0.508342	Aplasia/Hypoplasia of the ear
HP:0008772	0.322991	0.343133	0.47691	0.480517	Aplasia/Hypoplasia of the external ear
HP:0008775	0.453091	0.389796	0.517507	0.502639	Abnormality of the prostate
HP:0008777	0.101156	0.124691	0.372236	0.24123	Abnormality of the vocal cords
HP:0008843	0.16885	0.353436	0.645611	0.615337	Hip osteoarthritis
HP:0008872	0.544036	0.596727	0.844584	0.833997	Feeding difficulties in infancy
HP:0008873	0.135808	0.291239	0.575568	0.636298	Disproportionate short-limb short stature
HP:0008897	0.532258	0.535324	0.645511	0.624805	Postnatal growth retardation
HP:0008905	0.0949775	0.145612	0.42438	0.520242	Rhizomelia
HP:0008936	0.218351	0.229768	0.550497	0.53661	Muscular hypotonia of the trunk
HP:0008994	0.115134	0.266379	0.385853	0.445748	Proximal muscle weakness in lower limbs
HP:0009027	0.115289	0.294771	0.38644	0.433244	Foot dorsiflexor weakness
HP:0009102	0.0828961	0.0829013	0.355232	0.314861	Anterior open-bite malocclusion
HP:0009103	0.106723	0.0672772	0.445878	0.370105	Aplasia/Hypoplasia involving the pelvis
HP:0009115	0.668064	0.728221	0.831406	0.8309	Aplasia/hypoplasia involving the skeleton
HP:0009116	0.629503	0.702092	0.812907	0.81162	Aplasia/Hypoplasia involving bones of the skull
HP:0009118	0.622403	0.695381	0.811722	0.814489	Aplasia/Hypoplasia of the mandible
HP:0009119	0.18879	0.13696	0.294941	0.183839	Aplasia/Hypoplasia of the frontal sinuses
HP:0009120	0.199793	0.129446	0.280229	0.194452	Aplasia/Hypoplasia involving the sinuses
HP:0009121	0.753658	0.792119	0.89677	0.89389	Abnormal axial skeleton morphology
HP:0009122	0.643231	0.704729	0.828283	0.826029	Aplasia/hypoplasia affecting bones of the axial skeleton
HP:0009124	0.495734	0.697795	0.774696	0.824841	Abnormality of adipose tissue
HP:0009125	0.412116	0.684393	0.757597	0.825058	Lipodystrophy
HP:0009127	0.429728	0.53008	0.721167	0.733051	Abnormality of the musculature of the limbs
HP:0009129	0.119715	0.108985	0.389698	0.422153	Upper limb amyotrophy
HP:0009130	0.117846	0.103923	0.377851	0.407356	Hand muscle atrophy
HP:0009136	0.311637	0.383581	0.475594	0.488027	Duplication involving bones of the feet
HP:0009142	0.500535	0.545428	0.567257	0.561273	Duplication of bones involving the upper extremities
HP:0009144	0.218978	0.0741813	0.277241	0.217438	Supernumerary bones of the axial skeleton
HP:0009145	0.264416	0.501987	0.747892	0.783083	Abnormality of cerebral artery
HP:0009179	0.58362	0.606166	0.684819	0.676827	Deviation of the 5th finger
HP:0009380	0.469048	0.499809	0.412157	0.425818	Aplasia of the fingers
HP:0009381	0.508002	0.512097	0.65631	0.609285	Short finger
HP:0009465	0.0843079	0.134647	0.462297	0.43398	Ulnar deviation of finger
HP:0009466	0.293599	0.245892	0.62456	0.559467	Radial deviation of finger
HP:0009473	0.43937	0.442069	0.692934	0.660024	Joint contracture of the hand
HP:0009484	0.597013	0.624765	0.729822	0.715781	Deviation of the hand or of fingers of the hand
HP:0009485	0.296524	0.275054	0.623151	0.562708	Radial deviation of the hand or of fingers of the hand
HP:0009553	0.346541	0.397737	0.572107	0.572251	Abnormality of the hairline
HP:0009592	0.563239	0.360046	0.493513	0.24114	Astrocytoma
HP:0009601	0.461994	0.470731	0.471646	0.402985	Aplasia/Hypoplasia of the thumb
HP:0009602	0.513184	0.479545	0.592526	0.542673	Abnormality of thumb phalanx
HP:0009603	0.200745	0.22493	0.540621	0.549384	Deviation of the thumb
HP:0009617	0.190152	0.261888	0.437085	0.389141	Abnormality of the distal phalanx of the thumb
HP:0009623	0.191681	0.254882	0.50587	0.557717	Proximal placement of thumb
HP:0009702	0.137377	0.154222	0.41765	0.345032	Carpal synostosis
HP:0009725	0.391593	0.332439	0.541189	0.492216	Bladder neoplasm
HP:0009726	0.599657	0.598164	0.651908	0.607942	Renal neoplasm
HP:0009733	0.581982	0.433023	0.493733	0.291721	Glioma
HP:0009765	0.0688624	0.14175	0.211878	0.57568	Low hanging columella
HP:0009767	0.323638	0.351049	0.652477	0.600192	Aplasia/Hypoplasia of the phalanges of the hand
HP:0009768	0.240957	0.231074	0.442652	0.345814	Broad phalanges of the hand
HP:0009774	0.516006	0.467976	0.605974	0.557196	Triangular shaped phalanges of the hand
HP:0009776	0.0459309	0.106165	0.212759	0.453484	Adactyly
HP:0009777	0.503919	0.524079	0.0908664	0.0801097	Absent thumb
HP:0009778	0.49409	0.537175	0.450256	0.283943	Short thumb
HP:0009799	0.223786	0.25146	0.0411627	0.0133326	Supernumerary spleens
HP:0009803	0.309947	0.35041	0.637281	0.580065	Short phalanx of finger
HP:0009804	0.43286	0.446015	0.652441	0.632241	Reduced number of teeth
HP:0009810	0.553027	0.570345	0.778897	0.766427	Abnormality of upper limb joint
HP:0009811	0.431301	0.431122	0.690484	0.653476	Abnormality of the elbow
HP:0009815	0.613961	0.69704	0.791709	0.797802	Aplasia/hypoplasia of the extremities
HP:0009821	0.527777	0.477176	0.324861	0.196039	Forearm undergrowth
HP:0009822	0.486464	0.562764	0.234486	0.104462	Aplasia involving forearm bones
HP:0009824	0.527332	0.4983	0.335853	0.216823	Upper limb undergrowth
HP:0009826	0.53662	0.571572	0.648449	0.661509	Limb undergrowth
HP:0009830	0.572563	0.621922	0.806025	0.805566	Peripheral neuropathy
HP:0009832	0.332729	0.380793	0.590568	0.545011	Abnormality of the distal phalanx of finger
HP:0009833	0.13319	0.122089	0.495302	0.421721	Abnormality of the middle phalanges of the hand
HP:0009835	0.232845	0.26185	0.527807	0.426418	Aplasia/Hypoplasia of the distal phalanges of the hand
HP:0009843	0.125727	0.121597	0.479113	0.39328	Aplasia/Hypoplasia of the middle phalanges of the hand
HP:0009882	0.232845	0.264426	0.527807	0.430577	Short distal phalanx of finger
HP:0009883	0.18129	0.33584	0.318353	0.406762	Duplication of the distal phalanx of hand
HP:0009887	0.378998	0.345942	0.577195	0.50468	Abnormality of hair pigmentation
HP:0009891	0.172665	0.201112	0.477197	0.478553	Underdeveloped supraorbital ridges
HP:0009924	0.330351	0.281129	0.520116	0.379634	Aplasia/Hypoplasia involving the nose
HP:0009929	0.202729	0.262918	0.303835	0.455386	Abnormality of the columella
HP:0009942	0.481757	0.530437	0.318622	0.352671	Duplication of thumb phalanx
HP:0009944	0.182044	0.299099	0.308526	0.398893	Partial duplication of thumb phalanx
HP:0009997	0.498005	0.556829	0.549133	0.561493	Duplication of phalanx of hand
HP:0009999	0.188853	0.300369	0.323727	0.383628	Partial duplication of the phalanx of hand
HP:0010004	0.174421	0.304806	0.314165	0.380818	Partial duplication of the distal phalanges of the hand
HP:0010049	0.286935	0.365601	0.63595	0.583897	Short metacarpal
HP:0010051	0.128167	0.177253	0.342577	0.281945	Deviation of the hallux
HP:0010057	0.204519	0.372151	0.343951	0.414796	Abnormality of the phalanges of the hallux
HP:0010066	0.2075	0.384661	0.294167	0.41051	Duplication of phalanx of hallux
HP:0010161	0.453544	0.433435	0.651501	0.620345	Abnormality of the phalanges of the toes
HP:0010181	0.2075	0.361384	0.294167	0.417952	Duplication of phalanx of toe
HP:0010230	0.210501	0.220044	0.296508	0.271578	Cone-shaped epiphyses of the phalanges of the hand
HP:0010280	0.0606618	0.0712929	0.362369	0.298507	Stomatitis
HP:0010295	0.253728	0.274997	0.306136	0.345129	Aplasia/Hypoplasia of the tongue
HP:0010301	0.509904	0.528173	0.65863	0.678326	Spinal dysraphism
HP:0010306	0.137785	0.151467	0.338597	0.269438	Short thorax
HP:0010311	0.159679	0.06375	0.163748	0.0883158	Aplasia/Hypoplasia of the breasts
HP:0010318	0.252117	0.539569	0.70556	0.736869	Aplasia/Hypoplasia of the abdominal wall musculature
HP:0010322	0.28344	0.39702	0.490532	0.572704	Abnormality of the 5th toe
HP:0010344	0.0407983	0.104266	0.318593	0.578729	Deviation of the 5th toe
HP:0010438	0.582965	0.587123	0.692702	0.693914	Abnormality of the ventricular septum
HP:0010442	0.415414	0.424204	0.61656	0.572766	Polydactyly
HP:0010458	0.103861	0.163092	0.378275	0.379312	Female pseudohermaphroditism
HP:0010460	0.659868	0.709848	0.815907	0.802225	Abnormality of the female genitalia
HP:0010461	0.678057	0.714977	0.835919	0.828275	Abnormality of the male genitalia
HP:0010468	0.159389	0.166348	0.323672	0.254075	Aplasia/Hypoplasia of the testes
HP:0010490	0.40333	0.430591	0.583261	0.577497	Abnormality of the palmar creases
HP:0010535	0.196421	0.202924	0.60245	0.553377	Sleep apnea
HP:0010543	0.187483	0.178249	0.322669	0.283466	Opsoclonus
HP:0010546	0.150229	0.111002	0.275161	0.263443	Muscle fibrillation
HP:0010549	0.560504	0.579005	0.819805	0.817628	Weakness due to upper motor neuron dysfunction
HP:0010550	0.18664	0.189429	0.397693	0.280418	Paraplegia
HP:0010551	0.250553	0.249149	0.515804	0.470145	Paraplegia/paraparesis
HP:0010554	0.0743088	0.231664	0.294823	0.323782	Cutaneous finger syndactyly
HP:0010557	0.055149	0.116788	0.266547	0.522938	Overlapping fingers
HP:0010566	0.466414	0.390548	0.62001	0.557797	Hamartoma
HP:0010574	0.192129	0.19319	0.494574	0.458208	Abnormality of the epiphysis of the femoral head
HP:0010576	0.357844	0.394851	0.630948	0.650311	Intracranial cystic lesion
HP:0010579	0.335849	0.373715	0.503173	0.423435	Cone-shaped epiphysis
HP:0010609	0.377299	0.383363	0.507497	0.461674	Skin tags
HP:0010614	0.526531	0.464749	0.466594	0.349599	Fibroma
HP:0010622	0.519152	0.466594	0.608181	0.572393	Neoplasm of the skeletal system
HP:0010624	0.237185	0.195923	0.605971	0.51989	Aplastic/hypoplastic toenail
HP:0010628	0.29539	0.328432	0.669179	0.625975	Facial palsy
HP:0010647	0.383247	0.578578	0.778258	0.787145	Abnormal elasticity of skin
HP:0010651	0.281848	0.422882	0.558139	0.636694	Abnormality of the meninges
HP:0010655	0.081347	0.157013	0.487763	0.624815	Epiphyseal stippling
HP:0010656	0.135002	0.187553	0.56721	0.568955	Abnormal epiphyseal ossification
HP:0010668	0.504779	0.638301	0.81027	0.807316	Abnormality of the zygomatic bone
HP:0010669	0.284225	0.333459	0.598521	0.553206	Hypoplasia of the zygomatic bone
HP:0010674	0.643682	0.721444	0.842519	0.844982	Abnormality of the curvature of the vertebral column
HP:0010696	0.229093	0.194563	0.623314	0.535972	Polar cataract
HP:0010701	0.311882	0.355735	0.597552	0.596126	Abnormal immunoglobulin level
HP:0010702	0.151966	0.10778	0.487023	0.480446	Increased antibody level in blood
HP:0010719	0.393749	0.375231	0.737903	0.693969	Abnormality of hair texture
HP:0010720	0.373753	0.418948	0.591769	0.55275	Abnormal hair pattern
HP:0010743	0.206521	0.130812	0.539674	0.356444	Short metatarsal
HP:0010760	0.165086	0.214977	0.471634	0.461361	Absent toe
HP:0010766	0.415454	0.435178	0.781503	0.767537	Ectopic calcification
HP:0010767	0.229263	0.232674	0.339321	0.256591	Sacrococcygeal pilonidal abnormality
HP:0010781	0.212094	0.253532	0.373668	0.456688	Skin dimples
HP:0010783	0.0757662	0.0737548	0.353277	0.397468	Erythema
HP:0010784	0.470076	0.452821	0.677117	0.645459	Uterine neoplasm
HP:0010785	0.522639	0.459836	0.67112	0.602187	Gonadal neoplasm
HP:0010786	0.598465	0.577671	0.690184	0.657451	Urinary tract neoplasm
HP:0010787	0.543734	0.523469	0.754582	0.721994	Genital neoplasm
HP:0010808	0.281392	0.299381	0.405263	0.455655	Protruding tongue
HP:0010827	0.29539	0.322777	0.669179	0.638682	Abnormality of the seventh cranial nerve
HP:0010864	0.400399	0.396532	0.562371	0.56782	Intellectual disability, severe
HP:0010866	0.597462	0.679733	0.81196	0.815627	Abdominal wall defect
HP:0010876	0.470848	0.576507	0.733782	0.755529	Abnormality of circulating protein level
HP:0010885	0.120648	0.123203	0.555925	0.434097	Aseptic necrosis
HP:0010927	0.328607	0.274888	0.637735	0.560413	Abnormality of divalent inorganic cation homeostasis
HP:0010929	0.389315	0.445669	0.789361	0.768815	Abnormality of cation homeostasis
HP:0010930	0.204431	0.184764	0.751384	0.660493	Abnormality of monovalent inorganic cation homeostasis
HP:0010931	0.0850765	0.108131	0.50869	0.437687	Abnormality of sodium homeostasis
HP:0010935	0.712745	0.756903	0.878117	0.8723	Abnormality of the upper urinary tract
HP:0010936	0.603559	0.643436	0.779606	0.770121	Abnormality of the lower urinary tract
HP:0010938	0.647672	0.697764	0.828011	0.821676	Abnormality of the external nose
HP:0010944	0.490218	0.443781	0.459465	0.449894	Abnormality of the renal pelvis
HP:0010946	0.490864	0.472887	0.462908	0.444562	Dilatation of the renal pelvis
HP:0010950	0.364651	0.404203	0.627074	0.653399	Abnormality of the fourth ventricle
HP:0010972	0.181485	0.311344	0.591709	0.675552	Anemia of inadequate production
HP:0010974	0.547733	0.619875	0.721087	0.761109	Abnormality of myeloid leukocytes
HP:0010978	0.691621	0.731198	0.88111	0.874567	Abnormality of immune system physiology
HP:0010979	0.221701	0.323078	0.507694	0.549544	Abnormality of the level of lipoprotein cholesterol
HP:0010981	0.213362	0.272975	0.494118	0.511835	Hypolipoproteinemia
HP:0010987	0.660269	0.679527	0.791258	0.795465	Abnormality of cellular immune system
HP:0010989	0.171787	0.166828	0.600588	0.584934	Abnormality of the intrinsic pathway
HP:0010990	0.121911	0.0673615	0.368683	0.294738	Abnormality of the common coagulation pathway
HP:0010991	0.322332	0.514241	0.754235	0.752996	Abnormality of the abdominal musculature
HP:0010993	0.597451	0.643995	0.771878	0.778678	Abnormality of the cerebral subcortex
HP:0011001	0.166645	0.174907	0.523466	0.500908	Increased bone mineral density
HP:0011004	0.591003	0.669625	0.833107	0.821811	Abnormality of the systemic arterial tree
HP:0011006	0.1844	0.342032	0.60022	0.600788	Abnormality of the musculature of the neck
HP:0011013	0.553929	0.579102	0.854057	0.838109	Abnormality of carbohydrate metabolism/homeostasis
HP:0011014	0.537666	0.562185	0.84355	0.831559	Abnormal glucose homeostasis
HP:0011015	0.378547	0.457695	0.823197	0.820415	Abnormality of blood glucose concentration
HP:0011017	0.543224	0.569186	0.713665	0.707861	Abnormality of cell physiology
HP:0011021	0.395952	0.550588	0.703745	0.734958	Abnormality of circulating enzyme level
HP:0011024	0.729677	0.764911	0.888297	0.877368	Abnormality of the gastrointestinal tract
HP:0011025	0.687344	0.760694	0.89598	0.896302	Abnormality of cardiovascular system physiology
HP:0011028	0.532237	0.534278	0.800757	0.792314	Abnormality of blood circulation
HP:0011029	0.532237	0.545439	0.800757	0.794872	Internal hemorrhage
HP:0011030	0.0554707	0.330485	0.330731	0.49224	Abnormality of transition element cation homeostasis
HP:0011031	0.048917	0.364715	0.282794	0.502947	Abnormality of iron homeostasis
HP:0011032	0.511309	0.5116	0.842707	0.82516	Abnormality of fluid regulation
HP:0011035	0.28602	0.373534	0.269874	0.386769	Abnormality of the renal cortex
HP:0011036	0.0756709	0.257131	0.324949	0.48841	Abnormality of renal excretion
HP:0011038	0.169253	0.322399	0.322841	0.48334	Abnormality of renal resorption
HP:0011039	0.332535	0.335122	0.63992	0.611794	Abnormality of the helix
HP:0011042	0.184582	0.11322	0.734853	0.586116	Abnormality of potassium homeostasis
HP:0011061	0.442052	0.562908	0.765919	0.778328	Abnormality of dental structure
HP:0011094	0.134026	0.14954	0.326513	0.321876	Overbite
HP:0011096	0.0934569	0.228481	0.369652	0.398953	Peripheral demyelination
HP:0011107	0.0380087	0.0609463	0.337928	0.211337	Recurrent aphthous stomatitis
HP:0011108	0.16696	0.248924	0.107932	0.32854	Recurrent sinusitis
HP:0011119	0.41204	0.573981	0.743353	0.777003	Abnormality of the nasal dorsum
HP:0011121	0.71552	0.763342	0.877788	0.869202	Abnormality of skin morphology
HP:0011122	0.399553	0.484271	0.768596	0.776109	Abnormality of skin physiology
HP:0011123	0.373293	0.455895	0.752539	0.767682	Inflammatory abnormality of the skin
HP:0011138	0.670265	0.728169	0.870284	0.864418	Abnormality of skin adnexa morphology
HP:0011146	0.224023	0.279009	0.651482	0.615245	Dialeptic seizures
HP:0011182	0.165339	0.134369	0.455342	0.443917	Epileptiform EEG discharges
HP:0011198	0.161675	0.117452	0.463174	0.492301	EEG with generalized epileptiform discharges
HP:0011217	0.409342	0.448193	0.688614	0.669506	Abnormal shape of the occiput
HP:0011218	0.528179	0.536574	0.720326	0.697613	Abnormal shape of the frontal region
HP:0011220	0.292139	0.303637	0.552102	0.542425	Prominent forehead
HP:0011276	0.56872	0.678517	0.817795	0.834609	Vascular skin abnormality
HP:0011277	0.68327	0.71531	0.895448	0.892911	Abnormality of the urinary system physiology
HP:0011280	0.201961	0.186745	0.449405	0.445606	Abnormality of urine calcium concentration
HP:0011281	0.260604	0.249097	0.522484	0.440975	Abnormality of urine catecholamine concentration
HP:0011282	0.646628	0.677121	0.859401	0.853267	Abnormality of hindbrain morphology
HP:0011283	0.646628	0.673934	0.859401	0.851495	Abnormality of the metencephalon
HP:0011297	0.691872	0.731961	0.842109	0.831322	Abnormality of digit
HP:0011304	0.240145	0.255415	0.441118	0.322842	Broad thumb
HP:0011314	0.606011	0.645393	0.778949	0.762249	Abnormality of long bone morphology
HP:0011328	0.386008	0.418278	0.697101	0.690852	Abnormality of fontanelles
HP:0011329	0.367506	0.371568	0.710456	0.648378	Abnormality of cranial sutures
HP:0011337	0.441974	0.483952	0.724965	0.718116	Abnormality of mouth size
HP:0011338	0.36156	0.398192	0.605514	0.591677	Abnormality of mouth shape
HP:0011339	0.363352	0.405612	0.687974	0.69966	Abnormality of upper lip vermillion
HP:0011344	0.31041	0.235115	0.2903	0.127679	Severe global developmental delay
HP:0011354	0.663314	0.723954	0.857277	0.849442	Generalized abnormality of skin
HP:0011355	0.686509	0.74111	0.84068	0.834216	Localized skin lesion
HP:0011356	0.51305	0.552745	0.709004	0.712553	Regional abnormality of skin
HP:0011357	0.3347	0.343105	0.698284	0.675541	Abnormality of hair density
HP:0011361	0.363784	0.423431	0.597346	0.580149	Congenital abnormal hair pattern
HP:0011362	0.549156	0.608892	0.830338	0.828329	Abnormal hair quantity
HP:0011363	0.115649	0.0856163	0.502132	0.411631	Abnormality of hair growth rate
HP:0011368	0.510087	0.611683	0.828182	0.829397	Epidermal thickening
HP:0011389	0.644042	0.671928	0.875412	0.862297	Functional abnormality of the inner ear
HP:0011400	0.280657	0.374083	0.630249	0.669726	Abnormal CNS myelination
HP:0011425	0.172295	0.109114	0.399112	0.346783	Fetal ultrasound soft marker
HP:0011442	0.752456	0.784168	0.894489	0.892297	Abnormality of central motor function
HP:0011443	0.620437	0.651918	0.857163	0.849437	Abnormality of coordination
HP:0011446	0.771919	0.808899	0.913549	0.906279	Abnormality of higher mental function
HP:0011450	0.127116	0.217312	0.507064	0.538991	CNS infection
HP:0011452	0.435918	0.403892	0.667106	0.587458	Functional abnormality of the middle ear
HP:0011458	0.711572	0.738332	0.894114	0.88493	Abdominal symptom
HP:0011472	0.0448506	0.113592	0.245763	0.529902	Abnormality of small intestinal villus morphology
HP:0011473	0.0448506	0.115001	0.245763	0.524212	Villous atrophy
HP:0011486	0.278651	0.338145	0.681799	0.613015	Abnormality of corneal thickness
HP:0011492	0.34814	0.397284	0.746092	0.767678	Abnormality of corneal stroma
HP:0011495	0.221587	0.256897	0.649551	0.708154	Abnormality of corneal epithelium
HP:0011505	0.194204	0.108545	0.348971	0.258656	Cystoid macular edema
HP:0011514	0.147126	0.218105	0.469568	0.470008	Abnormality of binocular vision
HP:0011519	0.205427	0.110034	0.379054	0.302607	Anomalous trichromacy
HP:0011534	0.26552	0.341953	0.571743	0.599953	Abnormal spatial orientation of the cardiac segments
HP:0011603	0.550628	0.575071	0.675137	0.664361	Congenital malformation of the great arteries
HP:0011675	0.541666	0.628548	0.847871	0.834333	Arrhythmia
HP:0011710	0.261707	0.512419	0.634527	0.656416	Bundle branch block
HP:0011712	0.268317	0.598765	0.610181	0.721659	Right bundle branch block
HP:0011713	0.266566	0.637814	0.605541	0.704579	Left bundle branch block
HP:0011729	0.674163	0.728714	0.865189	0.856674	Abnormality of joint mobility
HP:0011732	0.323931	0.313796	0.639925	0.595326	Abnormality of adrenal morphology
HP:0011733	0.205522	0.40763	0.5005	0.545331	Abnormality of adrenal physiology
HP:0011747	0.285619	0.45522	0.564141	0.568564	Abnormality of the anterior pituitary
HP:0011767	0.14756	0.252946	0.657237	0.660358	Abnormality of the parathyroid physiology
HP:0011772	0.5062	0.517791	0.608658	0.566427	Abnormality of thyroid morphology
HP:0011792	0.618541	0.63455	0.788126	0.761863	Neoplasm by histology
HP:0011793	0.702181	0.726256	0.862285	0.853088	Neoplasm by anatomical site
HP:0011794	0.481008	0.502032	0.480109	0.352198	Embryonal renal neoplasm
HP:0011799	0.529125	0.529302	0.803513	0.762466	Abnormality of facial soft tissue
HP:0011800	0.266235	0.401915	0.619938	0.645133	Midface retrusion
HP:0011804	0.753025	0.799704	0.900005	0.903413	Abnormality of muscle physiology
HP:0011805	0.718456	0.776869	0.88504	0.883146	Abnormality of muscle morphology
HP:0011815	0.224321	0.284394	0.516355	0.494287	Cephalocele
HP:0011821	0.673646	0.722743	0.845354	0.838634	Abnormality of facial skeleton
HP:0011830	0.380435	0.519489	0.769719	0.77121	Abnormality of oral mucosa
HP:0011840	0.0423547	0.0493697	0.108685	0.144941	Abnormality of T cell physiology
HP:0011842	0.794671	0.82213	0.909893	0.902332	Abnormality of skeletal morphology
HP:0011843	0.550749	0.598209	0.799982	0.791705	Abnormality of skeletal physiology
HP:0011844	0.710692	0.74982	0.860164	0.847833	Abnormal appendicular skeleton morphology
HP:0011849	0.241791	0.382543	0.672181	0.690264	Abnormal bone ossification
HP:0011858	0.0441698	0.0946377	0.323015	0.396393	Reduced factor IX activity
HP:0011867	0.255271	0.148324	0.533011	0.346243	Abnormality of the wing of the ilium
HP:0011873	0.503125	0.543465	0.76497	0.772758	Abnormal platelet count
HP:0011892	0.0247018	0.0123967	0.186786	0.11465	Vitamin K deficiency
HP:0011893	0.472017	0.510897	0.587413	0.603583	Abnormal leukocyte count
HP:0011895	0.195684	0.3195	0.578106	0.634775	Anemia due to reduced life span of red cells
HP:0011927	0.585382	0.587455	0.750025	0.732522	Short digit
HP:0011947	0.547982	0.551982	0.786284	0.77544	Respiratory tract infection
HP:0011968	0.551535	0.632076	0.845081	0.83842	Feeding difficulties
HP:0011976	0.260604	0.25345	0.522484	0.435217	Elevated urinary catecholamines
HP:0011977	0.187483	0.161436	0.322669	0.324073	Elevated urinary homovanillic acid
HP:0011978	0.187483	0.162394	0.322669	0.27148	Elevated urinary vanillylmandelic acid
HP:0011979	0.187483	0.17013	0.322669	0.257988	Elevated urinary dopamine
HP:0011990	0.043635	0.146994	0.269601	0.599792	Abnormality of neutrophil physiology
HP:0011991	0.465676	0.534415	0.430072	0.544014	Abnormal neutrophil count
HP:0011994	0.5643	0.622158	0.644824	0.659505	Abnormality of the atrial septum
HP:0012031	0.274153	0.266333	0.481381	0.398824	Lipomatous tumor
HP:0012072	0.350174	0.429337	0.810692	0.836787	Aciduria
HP:0012090	0.311979	0.257184	0.627296	0.605046	Abnormality of pancreas morphology
HP:0012091	0.347018	0.363547	0.687535	0.655548	Abnormality of pancreas physiology
HP:0012092	0.309033	0.269482	0.590181	0.509721	Abnormality of exocrine pancreas physiology
HP:0012103	0.0998342	0.26546	0.542532	0.69604	Abnormality of the mitochondrion
HP:0012110	0.0364279	0.152267	0.213091	0.568485	Hypoplasia of the pons
HP:0012114	0.484589	0.417144	0.5038	0.47143	Endometrial carcinoma
HP:0012115	0.187394	0.153461	0.393479	0.347114	Hepatitis
HP:0012116	0.162632	0.142879	0.511534	0.505412	Abnormal albumin level
HP:0012125	0.451272	0.401593	0.490259	0.469158	Prostate cancer
HP:0012130	0.551803	0.586705	0.789194	0.800086	Abnormality of cells of the erythroid lineage
HP:0012140	0.236839	0.229721	0.269458	0.208962	Abnormality of cells of the lymphoid lineage
HP:0012145	0.455732	0.545248	0.506322	0.580249	Abnormality of multiple cell lineages in the bone marrow
HP:0012179	0.150181	0.19924	0.460641	0.368503	Craniofacial dystonia
HP:0012200	0.0613248	0.0716551	0.359218	0.43533	Abnormality of prothrombin
HP:0012210	0.65427	0.683892	0.839416	0.835525	Abnormal renal morphology
HP:0012211	0.597256	0.643377	0.854352	0.85699	Abnormal renal physiology
HP:0012243	0.730852	0.757598	0.863117	0.851469	Abnormal genital system morphology
HP:0012252	0.743203	0.787158	0.895589	0.89017	Abnormal respiratory system morphology
HP:0012301	0.0364279	0.169613	0.213091	0.577361	Type II transferrin isoform profile
HP:0012316	0.526531	0.44216	0.466594	0.358006	Fibrous tissue neoplasm
HP:0012331	0.502443	0.474453	0.561852	0.489641	Abnormal autonomic nervous system morphology
HP:0012332	0.221954	0.19298	0.556849	0.454841	Abnormal autonomic nervous system physiology
HP:0012335	0.0252173	0.0135392	0.193671	0.126291	Abnormality of folate metabolism
HP:0012345	0.0423543	0.16265	0.213091	0.571979	Abnormal glycosylation
HP:0012346	0.0423543	0.135695	0.213091	0.561086	Abnormal protein glycosylation
HP:0012347	0.0423543	0.133828	0.213091	0.565639	Abnormal protein N-linked glycosylation
HP:0012368	0.142343	0.114698	0.443269	0.386727	Flat face
HP:0012369	0.494094	0.628712	0.807589	0.812619	Abnormality of malar bones
HP:0012372	0.768314	0.797091	0.899522	0.892719	Abnormal eye morphology
HP:0012373	0.762996	0.798413	0.899112	0.893465	Abnormal eye physiology
HP:0012374	0.768033	0.797413	0.899091	0.893966	Abnormality of the globe
HP:0012379	0.10214	0.13446	0.377666	0.516814	Abnormal enzyme/coenzyme activity
HP:0012384	0.2062	0.261944	0.199947	0.00512885	Rhinitis
HP:0012385	0.468751	0.473229	0.689244	0.632868	Camptodactyly
HP:0012387	0.402581	0.337968	0.271078	0.147588	Bronchitis
HP:0012433	0.313352	0.239952	0.397146	0.236744	Abnormal social behavior
HP:0012437	0.0731056	0.057975	0.337787	0.360132	Abnormal gallbladder morphology
HP:0012440	0.316751	0.244577	0.567185	0.491454	Abnormal biliary tract morphology
HP:0012443	0.782036	0.817555	0.91145	0.907995	Abnormality of brain morphology
HP:0012444	0.523683	0.544544	0.782028	0.776272	Brain atrophy
HP:0012447	0.360245	0.470803	0.701923	0.736467	Abnormal myelination
HP:0012448	0.147369	0.142155	0.399352	0.42128	Delayed myelination
HP:0012471	0.367085	0.358523	0.633121	0.609203	Thick vermilion border
HP:0012472	0.255246	0.300549	0.549758	0.59543	Eclabion
HP:0012503	0.285619	0.44447	0.564141	0.567147	Abnormality of the pituitary gland
HP:0012531	0.57501	0.531383	0.775857	0.729481	Pain
HP:0012537	0.0550122	0.105953	0.329032	0.588819	Food intolerance
HP:0012547	0.674831	0.695071	0.818905	0.819109	Abnormal involuntary eye movements
HP:0012575	0.318706	0.413376	0.745088	0.799995	Abnormality of the nephron
HP:0012590	0.0695428	0.246767	0.324022	0.467719	Abnormal urine output
HP:0012591	0.224499	0.283272	0.477217	0.500743	Abnormal urinary electrolyte concentration
HP:0012614	0.286986	0.458879	0.802386	0.793729	Abnormal urine cytology
HP:0012622	0.458694	0.55394	0.655271	0.700721	Chronic kidney disease
HP:0012638	0.817042	0.843134	0.925697	0.920199	Abnormality of nervous system physiology
HP:0012639	0.793834	0.827641	0.918267	0.915268	Abnormality of nervous system morphology
HP:0012640	0.462203	0.39097	0.522843	0.444522	Abnormality of intracranial pressure
HP:0012647	0.60386	0.648251	0.852703	0.844084	Abnormal inflammatory response
HP:0012649	0.60386	0.657358	0.852703	0.842129	Increased inflammatory response
HP:0012718	0.71099	0.745025	0.879208	0.869235	Morphological abnormality of the gastrointestinal tract
HP:0012719	0.539324	0.610435	0.78955	0.800432	Functional abnormality of the gastrointestinal tract
HP:0012722	0.265446	0.49548	0.651457	0.677193	Heart block
HP:0012725	0.074627	0.197582	0.335822	0.370074	Cutaneous syndactyly
HP:0012732	0.610443	0.577284	0.64325	0.604367	Anorectal anomaly
HP:0012733	0.183238	0.430459	0.707555	0.71665	Macule
HP:0012740	0.140395	0.145513	0.516375	0.495247	Papilloma
HP:0012757	0.191886	0.145631	0.510769	0.441084	Abnormal neuron morphology
HP:0012758	0.691743	0.715652	0.869901	0.863231	Neurodevelopmental delay
HP:0012759	0.759765	0.793532	0.901194	0.897717	Neurodevelopmental abnormality
HP:0012785	0.420398	0.414536	0.672611	0.586008	Flexion contracture of finger
HP:0012795	0.524044	0.539696	0.80197	0.793478	Abnormality of the optic disc
HP:0012874	0.5072	0.532632	0.387973	0.377069	Abnormal male reproductive system physiology
HP:0030044	0.473942	0.487127	0.694699	0.637493	Flexion contracture of digit
HP:0030057	0.0483746	0.0427635	0.156573	0.103095	Autoimmune antibody positivity
HP:0030060	0.609114	0.569299	0.669932	0.595549	Nervous tissue neoplasm
HP:0030061	0.609114	0.578179	0.669932	0.587046	Neuroectodermal neoplasm
HP:0030063	0.609114	0.573664	0.669932	0.584127	Neuroepithelial neoplasm
HP:0030065	0.601333	0.574699	0.616888	0.526179	Primitive neuroectodermal tumor
HP:0030067	0.601333	0.563147	0.616888	0.525169	Peripheral primitive neuroectodermal neoplasm
HP:0030084	0.583323	0.611341	0.688289	0.677792	Clinodactyly
HP:0030085	0.0494923	0.306903	0.299936	0.653542	Abnormal CSF lactate level
HP:0030126	0.484589	0.428867	0.5038	0.462011	Abnormality of the endometrium
HP:0030141	0.226917	0.27481	0.485923	0.431858	Abnormality of the posterior hairline
HP:0030177	0.267676	0.320697	0.551239	0.526153	Abnormality of peripheral nervous system electrophysiology
HP:0030178	0.537389	0.597813	0.818184	0.79815	Abnormality of central nervous system electrophysiology
HP:0030236	0.587713	0.635436	0.828634	0.826859	Abnormality of muscle size
HP:0030255	0.409947	0.283665	0.429989	0.373165	Large intestinal polyposis
HP:0030310	0.357803	0.396842	0.470685	0.474688	Upper extremity joint dislocation
HP:0030311	0.370982	0.425335	0.594378	0.575318	Lower extremity joint dislocation
HP:0030319	0.295366	0.326576	0.669572	0.619591	Weakness of facial musculature
HP:0030448	0.490654	0.444463	0.594423	0.542476	Soft tissue sarcoma
HP:0030450	0.169339	0.14729	0.400907	0.332909	Neuroplasm of the autonomic nervous system
HP:0030453	0.401269	0.384311	0.609355	0.587904	Abnormal visual electrophysiology
HP:0030466	0.252521	0.192339	0.464197	0.454253	Abnormal full-field electroretinogram
HP:0030498	0.194204	0.132753	0.348971	0.267414	Macular thickening
HP:0030669	0.679674	0.741828	0.84116	0.845334	Abnormal morphology of the ocular adnexa
HP:0030680	0.705538	0.766257	0.875365	0.875524	Abnormality of cardiovascular system morphology
HP:0040019	0.583444	0.60972	0.683668	0.668905	Finger clinodactyly
HP:0040049	0.194204	0.127227	0.348971	0.269083	Macular edema
HP:0040064	0.736369	0.779365	0.892316	0.884911	Abnormality of limbs
HP:0040065	0.563319	0.548731	0.652964	0.608146	Abnormal morphology of bones of the upper limbs
HP:0040066	0.337488	0.367053	0.62092	0.573327	Abnormal morphology of bones of the lower limbs
HP:0040068	0.70083	0.743321	0.856726	0.84416	Abnormality of limb bone
HP:0040069	0.621905	0.700259	0.808046	0.806989	Abnormality of lower limb bone
HP:0040070	0.58838	0.630695	0.759686	0.742832	Abnormality of upper limb bone
HP:0040071	0.191011	0.111374	0.296359	0.148117	Abnormal morphology of ulna
HP:0040072	0.521003	0.490153	0.570181	0.529119	Abnormality of forearm bone
HP:0040073	0.216363	0.132444	0.395468	0.247536	Abnormal morphology of forearm bone
HP:0040075	0.260868	0.383068	0.431477	0.423231	Hypopituitarism
HP:0040077	0.257342	0.204759	0.567305	0.426292	Abnormal concentration of calcium in blood
HP:0040081	0.395952	0.543802	0.703745	0.743882	Abnormal levels of creatine kinase in blood
HP:0040088	0.31533	0.203118	0.16562	0.228937	Abnormal lymphocyte count
HP:0040129	0.238508	0.307794	0.537353	0.548878	Abnormal nerve conduction velocity
HP:0040131	0.107439	0.308021	0.317524	0.375557	Abnormal motor nerve conduction velocity
HP:0040156	0.188339	0.167752	0.319751	0.282945	Elevated urinary carboxylic acid
HP:0040157	0.122565	0.0826195	0.422433	0.354931	Abnormal intermamillary distance
HP:0040170	0.115649	0.0866673	0.502132	0.445268	Abnormality of hair growth
HP:0040194	0.479606	0.527062	0.789364	0.799598	Increased head circumference
HP:0040195	0.648848	0.665755	0.816937	0.81275	Decreased head circumference
HP:0040202	0.0928487	0.095716	0.459198	0.413347	Abnormal consumption behavior
HP:0040211	0.437303	0.480876	0.637497	0.626347	Abnormality of the skin of the palm
HP:0040214	0.257062	0.227985	0.560046	0.539495	Abnormal insulin level
HP:0040215	0.257062	0.223871	0.560046	0.556811	Abnormal circulating insulin level
HP:0045005	0.509904	0.53069	0.65863	0.676166	Neural tube defect
HP:0045009	0.504974	0.492415	0.3868	0.270163	Abnormal morphology of the radius
HP:0045010	0.243813	0.319186	0.541013	0.561255	Abnormality of peripheral nerves
HP:0045058	0.221835	0.217166	0.460035	0.338286	Abnormality of the testis size
HP:0045060	0.611518	0.679741	0.788594	0.77496	Aplasia/hypoplasia involving bones of the extremities
HP:0100000	0.394509	0.398119	0.584524	0.58952	Early onset of sexual maturation
HP:0100006	0.616377	0.588025	0.701074	0.628783	Neoplasm of the central nervous system
HP:0100007	0.271638	0.246669	0.538944	0.469344	Neoplasm of the peripheral nervous system
HP:0100013	0.607821	0.612782	0.667827	0.644526	Neoplasm of the breast
HP:0100022	0.717908	0.763809	0.885592	0.885106	Abnormality of movement
HP:0100026	0.419759	0.396905	0.690444	0.605632	Arteriovenous malformation
HP:0100031	0.488279	0.428874	0.534275	0.395421	Neoplasm of the thyroid gland
HP:0100037	0.371409	0.522356	0.74597	0.745154	Abnormality of the scalp hair
HP:0100238	0.278121	0.204686	0.537419	0.437186	Synostosis involving bones of the upper limbs
HP:0100240	0.335423	0.333941	0.618472	0.546378	Synostosis of joints
HP:0100242	0.515661	0.536619	0.742246	0.713918	Sarcoma
HP:0100243	0.410667	0.295185	0.445691	0.389169	Leiomyosarcoma
HP:0100252	0.0402346	0.119714	0.213147	0.566736	Diaphyseal dysplasia
HP:0100255	0.0741438	0.0948428	0.297975	0.362501	Metaphyseal dysplasia
HP:0100257	0.247591	0.278744	0.539319	0.51239	Ectrodactyly
HP:0100258	0.270042	0.381103	0.484157	0.470069	Preaxial polydactyly
HP:0100259	0.346506	0.375331	0.561213	0.531877	Postaxial polydactyly
HP:0100261	0.622997	0.677441	0.844005	0.832852	Abnormal tendon morphology
HP:0100266	0.148469	0.205699	0.458878	0.39127	Synostosis of carpals/tarsals
HP:0100273	0.447304	0.42321	0.664558	0.614774	Neoplasm of the colon
HP:0100276	0.201039	0.184233	0.499463	0.400352	Skin pit
HP:0100314	0.266296	0.284803	0.508108	0.524972	Cerebral inclusion bodies
HP:0100326	0.36382	0.328139	0.6222	0.554568	Immunologic hypersensitivity
HP:0100335	0.227985	0.21778	0.550924	0.478153	Non-midline cleft lip
HP:0100360	0.489752	0.511903	0.717554	0.693789	Contractures of the joints of the upper limbs
HP:0100490	0.413205	0.378704	0.666972	0.570703	Camptodactyly of finger
HP:0100491	0.504645	0.568241	0.767223	0.758402	Abnormality of lower limb joint
HP:0100498	0.16173	0.19679	0.480685	0.459342	Deviation of toes
HP:0100502	0.0251404	0.0136746	0.186953	0.126865	Vitamin B12 deficiency
HP:0100507	0.0252173	0.0141199	0.193671	0.132538	Folate deficiency
HP:0100508	0.116315	0.0946565	0.539209	0.632419	Abnormality of vitamin metabolism
HP:0100511	0.0306525	0.0121358	0.204887	0.128301	Abnormality of vitamin D metabolism
HP:0100512	0.0306525	0.0148962	0.204887	0.12347	Vitamin D deficiency
HP:0100529	0.160508	0.226151	0.697046	0.738142	Abnormality of phosphate homeostasis
HP:0100533	0.253348	0.309196	0.603035	0.654176	Inflammatory abnormality of the eye
HP:0100538	0.204778	0.199377	0.532232	0.506214	Abnormality of the supraorbital ridges
HP:0100539	0.206844	0.193174	0.637884	0.5716	Periorbital edema
HP:0100542	0.528373	0.538352	0.550635	0.568336	Abnormal localization of kidney
HP:0100543	0.755102	0.787981	0.895224	0.891877	Cognitive impairment
HP:0100545	0.42217	0.552603	0.803042	0.794613	Arterial stenosis
HP:0100547	0.738337	0.765101	0.87435	0.871271	Abnormality of forebrain morphology
HP:0100568	0.518819	0.455503	0.679755	0.598822	Neoplasm of the endocrine system
HP:0100578	0.41052	0.702805	0.757403	0.794707	Lipoatrophy
HP:0100585	0.353179	0.473024	0.761291	0.750011	Telangiectasia of the skin
HP:0100589	0.525652	0.501101	0.572509	0.532174	Urogenital fistula
HP:0100590	0.221239	0.371217	0.264809	0.401506	Rectal fistula
HP:0100606	0.463146	0.407058	0.564551	0.460391	Neoplasm of the respiratory system
HP:0100607	0.172395	0.17605	0.561004	0.482211	Dysmenorrhea
HP:0100615	0.511028	0.469377	0.482817	0.43639	Ovarian neoplasm
HP:0100625	0.188224	0.169657	0.520924	0.390312	Enlarged thorax
HP:0100627	0.558557	0.594552	0.725384	0.708544	Displacement of the external urethral meatus
HP:0100639	0.21055	0.180298	0.525208	0.423917	Erectile abnormalities
HP:0100651	0.0515232	0.0309388	0.258663	0.191702	Type I diabetes mellitus
HP:0100659	0.471206	0.610371	0.868959	0.876457	Abnormality of the cerebral vasculature
HP:0100679	0.261147	0.411995	0.655876	0.625671	Lack of skin elasticity
HP:0100685	0.216718	0.268927	0.609412	0.547921	Abnormality of Sharpey fibers
HP:0100689	0.278097	0.349872	0.681441	0.608091	Decreased corneal thickness
HP:0100691	0.511081	0.58607	0.677909	0.698132	Abnormality of the curvature of the cornea
HP:0100699	0.306673	0.536836	0.712588	0.722027	Scarring
HP:0100705	0.557834	0.481759	0.632825	0.634652	Abnormality of the glial cells
HP:0100707	0.563239	0.38659	0.493513	0.267994	Abnormality of the astrocytes
HP:0100711	0.173127	0.195924	0.370317	0.442326	Abnormality of the thoracic spine
HP:0100712	0.105192	0.122442	0.421515	0.403574	Abnormality of the lumbar spine
HP:0100716	0.316334	0.284152	0.620329	0.550255	Self-injurious behavior
HP:0100729	0.340494	0.318019	0.679769	0.621158	Large face
HP:0100736	0.449473	0.481824	0.473053	0.476077	Abnormality of the soft palate
HP:0100737	0.608216	0.623655	0.745257	0.724134	Abnormality of the hard palate
HP:0100738	0.0571056	0.0232165	0.364613	0.220505	Abnormal eating behavior
HP:0100742	0.336488	0.430537	0.69369	0.695466	Vascular neoplasm
HP:0100743	0.452618	0.383206	0.473643	0.40806	Neoplasm of the rectum
HP:0100744	0.303843	0.27908	0.306363	0.210504	Abnormality of the humeroradial joint
HP:0100753	0.245873	0.228217	0.652518	0.584706	Schizophrenia
HP:0100755	0.289033	0.282817	0.60098	0.594758	Abnormality of salivation
HP:0100758	0.170966	0.22691	0.44732	0.337355	Gangrene
HP:0100763	0.526883	0.557668	0.819707	0.816896	Abnormality of the lymphatic system
HP:0100774	0.201508	0.166697	0.596607	0.516284	Hyperostosis
HP:0100777	0.256752	0.187438	0.49291	0.447803	Exostoses
HP:0100783	0.156952	0.0661324	0.164062	0.0944812	Breast aplasia
HP:0100787	0.451272	0.388363	0.490259	0.480652	Prostate neoplasm
HP:0100790	0.605667	0.682156	0.808899	0.810612	Hernia
HP:0100806	0.258218	0.196397	0.653126	0.626891	Sepsis
HP:0100807	0.396271	0.500241	0.681782	0.707212	Long fingers
HP:0100819	0.310025	0.373416	0.265505	0.395389	Intestinal fistula
HP:0100820	0.190213	0.240708	0.648285	0.58282	Glomerulopathy
HP:0100831	0.0247018	0.0129651	0.186786	0.105872	Abnormality of vitamin K metabolism
HP:0100834	0.447304	0.414388	0.664558	0.619511	Neoplasm of the large intestine
HP:0100835	0.528414	0.488026	0.605008	0.539925	Benign neoplasm of the central nervous system
HP:0100836	0.607403	0.567355	0.664144	0.588633	Malignant neoplasm of the central nervous system
HP:0100840	0.313089	0.337745	0.74545	0.712521	Aplasia/Hypoplasia of the eyebrow
HP:0100843	0.553576	0.381313	0.475436	0.20029	Glioblastoma
HP:0100851	0.518391	0.520662	0.825118	0.810317	Abnormal emotion/affect behavior
HP:0100852	0.284566	0.218255	0.71347	0.602831	Abnormal fear/anxiety-related behavior
HP:0100871	0.494048	0.552079	0.755391	0.742507	Abnormality of the palm
HP:0100872	0.189362	0.312238	0.546995	0.527484	Abnormality of the plantar skin of foot
HP:0100874	0.0394289	0.124308	0.211141	0.565587	Thick hair
HP:0100886	0.639961	0.699336	0.825463	0.824574	Abnormality of globe location
HP:0100887	0.55758	0.580337	0.633273	0.610947	Abnormality of globe size
HP:0100957	0.312402	0.390386	0.407433	0.437667	Abnormality of the renal medulla
HP:0200006	0.591686	0.62691	0.710609	0.710225	Slanting of the palpebral fissure
HP:0200007	0.539904	0.559419	0.656865	0.625239	Abnormal size of the palpebral fissures
HP:0200008	0.464393	0.422898	0.576667	0.487084	Intestinal polyposis
HP:0200013	0.274153	0.270726	0.481381	0.381004	Neoplasm of fatty tissue
HP:0200020	0.174088	0.203624	0.650863	0.631367	Corneal erosion
HP:0200021	0.14718	0.101617	0.305633	0.208645	Down-sloping shoulders
HP:0200036	0.25716	0.232539	0.389869	0.383609	Skin nodule
HP:0200042	0.284519	0.608194	0.74813	0.775158	Skin ulcer
HP:0200043	0.140395	0.140529	0.516375	0.513765	Verrucae
HP:0200063	0.401968	0.289538	0.428767	0.412925	Colorectal polyposis
HP:0200065	0.235316	0.138359	0.419271	0.323455	Chorioretinal degeneration
HP:0200070	0.193906	0.121749	0.347359	0.277169	Peripheral retinal atrophy
HP:0200102	0.163137	0.208922	0.601519	0.591925	Sparse or absent eyelashes
HP:0410008	0.489136	0.483337	0.684076	0.654213	Abnormality of the peripheral nervous system
HP:3000036	0.215682	0.143458	0.472253	0.368412	Abnormality of head blood vessel
HP:3000050	0.372673	0.420087	0.657468	0.673366	Abnormality of odontoid tissue

## Sheet: GTEx_expression_PP100
hpo: Human Phenotype Ontology term
CADD: PP100 for CADD score alone
CADD_GTEx: PP100 for VARPP including CADD and GTEx expression
MetaSVM: PP100 for MetaSVM score alone
MetaSVM_GTEx: PP100 for VARPP including MetaSVM and GTEx expression
hpo_name: Human Phenotype Ontology term description
hpo	CADD	CADD_GTEx	MetaSVM	MetaSVM_GTEx	hpo_name
HP:0000002	1	0.99	0.97	1	Abnormality of body height
HP:0000003	0.78	0.82	0.72	0.81	Multicystic kidney dysplasia
HP:0000008	1	0.97	0.96	1	Abnormality of female internal genitalia
HP:0000009	0.88	0.94	0.88	0.86	Functional abnormality of the bladder
HP:0000010	0.93	0.97	0.66	0.79	Recurrent urinary tract infections
HP:0000012	0.36	0.35	0.69	0.51	Urinary urgency
HP:0000014	0.9	0.95	0.88	0.94	Abnormality of the bladder
HP:0000019	0.36	0.15	0.54	0.46	Urinary hesitancy
HP:0000020	0.65	0.75	0.81	0.9	Urinary incontinence
HP:0000022	0.92	0.65	0.77	0.87	Abnormality of male internal genitalia
HP:0000023	0.88	0.98	0.83	0.99	Inguinal hernia
HP:0000025	0.94	0.97	0.5	0.52	Functional abnormality of male internal genitalia
HP:0000028	1	1	0.96	0.99	Cryptorchidism
HP:0000032	1	0.98	0.97	0.99	Abnormality of male external genitalia
HP:0000035	1	0.99	0.97	0.99	Abnormality of the testis
HP:0000036	1	0.99	0.96	0.99	Abnormality of the penis
HP:0000037	0.34	0.47	0.62	0.64	Male pseudohermaphroditism
HP:0000044	0.34	0.37	0.43	0.42	Hypogonadotrophic hypogonadism
HP:0000045	0.51	0.55	0.63	0.77	Abnormality of the scrotum
HP:0000046	0.16	0.25	0.45	0.49	Scrotal hypoplasia
HP:0000047	0.87	0.9	0.83	0.91	Hypospadias
HP:0000048	0.4	0.26	0.6	0.58	Bifid scrotum
HP:0000050	0.94	0.97	0.89	0.94	Hypoplastic male external genitalia
HP:0000054	0.81	0.91	0.79	0.9	Micropenis
HP:0000055	0.84	0.76	0.79	0.82	Abnormality of female external genitalia
HP:0000056	0.51	0.71	0.44	0.49	Abnormality of the clitoris
HP:0000058	0.57	0.48	0.49	0.47	Abnormality of the labia
HP:0000062	0.49	0.81	0.74	0.79	Ambiguous genitalia
HP:0000069	0.98	0.92	0.79	0.79	Abnormality of the ureter
HP:0000076	0.73	0.81	0.59	0.6	Vesicoureteral reflux
HP:0000077	1	0.98	0.98	1	Abnormality of the kidney
HP:0000078	1	0.98	0.98	0.99	Abnormality of the genital system
HP:0000079	1	0.98	0.98	1	Abnormality of the urinary system
HP:0000080	0.99	0.9	0.91	0.98	Abnormality of reproductive system physiology
HP:0000083	0.98	0.95	0.9	1	Renal insufficiency
HP:0000085	0.92	0.83	0.56	0.64	Horseshoe kidney
HP:0000086	0.98	0.94	0.4	0.44	Ectopic kidney
HP:0000089	0.78	0.83	0.6	0.65	Renal hypoplasia
HP:0000090	0.35	0.82	0.53	0.62	Nephronophthisis
HP:0000091	0.59	0.8	0.72	0.92	Abnormality of the renal tubule
HP:0000093	0.84	0.67	0.84	0.98	Proteinuria
HP:0000095	0.63	0.8	0.75	0.83	Abnormality of the glomerulus
HP:0000098	0.88	0.62	0.87	0.99	Tall stature
HP:0000100	0.75	0.75	0.75	0.98	Nephrotic syndrome
HP:0000104	0.92	0.95	0.74	0.61	Renal agenesis
HP:0000107	0.88	0.95	0.83	0.99	Renal cyst
HP:0000110	0.55	0.62	0.59	0.48	Renal dysplasia
HP:0000112	0.75	0.67	0.82	0.95	Nephropathy
HP:0000113	0.76	0.77	0.79	0.78	Polycystic kidney dysplasia
HP:0000114	0.15	0.28	0.44	0.65	Proximal tubulopathy
HP:0000119	1	0.99	0.98	0.99	Abnormality of the genitourinary system
HP:0000121	0.54	0.7	0.65	0.68	Nephrocalcinosis
HP:0000123	0.43	0.43	0.61	0.43	Nephritis
HP:0000124	0.32	0.26	0.6	0.58	Renal tubular dysfunction
HP:0000126	0.94	0.8	0.68	0.79	Hydronephrosis
HP:0000130	0.94	0.9	0.83	0.94	Abnormality of the uterus
HP:0000135	0.98	0.87	0.87	1	Hypogonadism
HP:0000137	0.96	0.94	0.89	0.99	Abnormality of the ovary
HP:0000138	0.66	0.74	0.75	0.63	Ovarian cyst
HP:0000140	0.82	0.81	0.79	0.83	Abnormality of the menstrual cycle
HP:0000141	0.75	0.82	0.75	0.78	Amenorrhea
HP:0000142	0.65	0.79	0.75	0.73	Abnormality of the vagina
HP:0000143	0.42	0.73	0.47	0.53	Rectovaginal fistula
HP:0000144	0.89	0.71	0.84	0.94	Decreased fertility
HP:0000147	0.65	0.71	0.72	0.64	Polycystic ovaries
HP:0000148	0.26	0.4	0.55	0.63	Vaginal atresia
HP:0000152	1	0.97	0.98	1	Abnormality of head or neck
HP:0000153	1	0.99	0.98	0.99	Abnormality of the mouth
HP:0000154	0.85	0.97	0.83	0.97	Wide mouth
HP:0000157	0.9	0.96	0.9	0.97	Abnormality of the tongue
HP:0000158	0.78	0.88	0.83	0.88	Macroglossia
HP:0000159	0.98	0.99	0.97	0.99	Abnormality of the lip
HP:0000160	0.67	0.89	0.78	0.81	Narrow mouth
HP:0000163	1	0.98	0.97	0.99	Abnormality of the oral cavity
HP:0000164	1	0.98	0.96	0.99	Abnormality of the dentition
HP:0000168	0.75	0.84	0.81	0.95	Abnormality of the gingiva
HP:0000172	0.88	0.89	0.67	0.74	Abnormality of the uvula
HP:0000174	1	0.99	0.96	1	Abnormality of the palate
HP:0000175	1	0.99	0.91	0.98	Cleft palate
HP:0000177	0.98	0.97	0.96	1	Abnormality of upper lip
HP:0000178	0.85	0.89	0.87	0.98	Abnormality of lower lip
HP:0000179	0.8	0.9	0.79	0.9	Thick lower lip vermilion
HP:0000189	0.72	0.89	0.66	0.79	Narrow palate
HP:0000193	0.31	0.32	0.66	0.75	Bifid uvula
HP:0000194	0.65	0.85	0.74	0.86	Open mouth
HP:0000202	1	0.98	0.95	0.99	Oral cleft
HP:0000204	0.89	0.93	0.83	0.9	Cleft upper lip
HP:0000207	0.37	0.8	0.5	0.56	Triangular mouth
HP:0000212	0.55	0.92	0.75	0.95	Gingival overgrowth
HP:0000218	0.98	0.94	0.91	1	High palate
HP:0000219	0.72	0.9	0.79	0.95	Thin upper lip vermilion
HP:0000221	0.41	0.41	0.63	0.64	Furrowed tongue
HP:0000225	0.42	0.86	0.63	0.65	Gingival bleeding
HP:0000232	0.5	0.7	0.76	0.86	Everted lower lip vermilion
HP:0000233	0.86	0.91	0.89	0.96	Thin vermilion border
HP:0000234	1	0.97	0.98	1	Abnormality of the head
HP:0000235	0.89	0.91	0.95	0.98	Abnormality of the fontanelles or cranial sutures
HP:0000236	0.71	0.91	0.72	0.95	Abnormality of the anterior fontanelle
HP:0000238	0.98	0.92	0.89	1	Hydrocephalus
HP:0000239	0.73	0.88	0.83	0.93	Large fontanelles
HP:0000240	1	0.89	0.97	1	Abnormality of skull size
HP:0000245	0.68	0.75	0.74	0.9	Abnormality of the paranasal sinuses
HP:0000246	0.63	0.71	0.62	0.72	Sinusitis
HP:0000248	0.71	0.81	0.69	0.87	Brachycephaly
HP:0000252	1	0.99	0.97	0.99	Microcephaly
HP:0000253	0.36	0.41	0.65	0.74	Progressive microcephaly
HP:0000256	0.9	0.92	0.91	0.99	Macrocephaly
HP:0000260	0.54	0.95	0.68	0.92	Wide anterior fontanel
HP:0000268	0.96	0.89	0.83	0.92	Dolichocephaly
HP:0000269	0.81	0.87	0.79	0.91	Prominent occiput
HP:0000270	0.47	0.56	0.48	0.52	Delayed cranial suture closure
HP:0000271	1	0.98	0.98	0.99	Abnormality of the face
HP:0000272	0.94	0.96	0.9	1	Malar flattening
HP:0000274	0.78	0.94	0.75	0.97	Small face
HP:0000275	0.75	0.89	0.73	0.96	Narrow face
HP:0000276	0.73	0.79	0.79	0.83	Long face
HP:0000277	1	0.94	0.96	0.98	Abnormality of the mandible
HP:0000278	0.83	0.84	0.81	0.95	Retrognathia
HP:0000280	0.84	0.94	0.89	0.97	Coarse facial features
HP:0000282	0.64	0.55	0.69	0.5	Facial edema
HP:0000286	0.98	0.96	0.89	0.98	Epicanthus
HP:0000288	0.97	0.99	0.95	0.99	Abnormality of the philtrum
HP:0000290	1	0.94	0.96	1	Abnormality of the forehead
HP:0000293	0.69	0.62	0.74	0.64	Full cheeks
HP:0000294	0.51	0.71	0.48	0.48	Low anterior hairline
HP:0000298	0.54	0.5	0.66	0.67	Mask-like facies
HP:0000301	0.82	0.64	0.87	0.96	Abnormality of facial musculature
HP:0000303	0.82	0.91	0.83	0.81	Mandibular prognathia
HP:0000306	0.87	0.99	0.87	0.91	Abnormality of the chin
HP:0000307	0.57	0.64	0.65	0.61	Pointed chin
HP:0000308	0.34	0.74	0.54	0.62	Microretrognathia
HP:0000309	0.98	0.97	0.95	0.99	Abnormality of the midface
HP:0000311	0.83	0.67	0.78	0.59	Round face
HP:0000315	1	0.98	0.98	0.99	Abnormality of the orbital region
HP:0000316	0.99	0.95	0.95	1	Hypertelorism
HP:0000319	0.78	0.88	0.75	0.9	Smooth philtrum
HP:0000322	0.72	0.91	0.76	0.75	Short philtrum
HP:0000324	0.94	0.95	0.71	0.41	Facial asymmetry
HP:0000325	0.6	0.92	0.76	0.96	Triangular face
HP:0000326	0.58	0.59	0.75	0.69	Abnormality of the maxilla
HP:0000327	0.58	0.65	0.75	0.69	Hypoplasia of the maxilla
HP:0000329	0.28	0.46	0.55	0.81	Facial hemangioma
HP:0000337	0.84	0.89	0.81	0.79	Broad forehead
HP:0000340	0.94	0.91	0.63	0.85	Sloping forehead
HP:0000341	0.69	0.73	0.7	0.88	Narrow forehead
HP:0000343	0.92	0.96	0.88	0.99	Long philtrum
HP:0000347	1	0.95	0.95	0.99	Micrognathia
HP:0000348	0.85	0.89	0.79	0.9	High forehead
HP:0000356	1	0.99	0.97	0.97	Abnormality of the outer ear
HP:0000357	1	0.99	0.95	0.98	Abnormal location of ears
HP:0000358	0.96	0.99	0.9	0.98	Posteriorly rotated ears
HP:0000359	1	0.84	0.97	1	Abnormality of the inner ear
HP:0000363	0.75	0.69	0.79	0.73	Abnormality of earlobe
HP:0000364	1	0.99	0.98	0.99	Hearing abnormality
HP:0000365	1	0.95	0.98	1	Hearing impairment
HP:0000366	1	0.99	0.97	0.99	Abnormality of the nose
HP:0000368	0.94	0.98	0.88	0.96	Low-set, posteriorly rotated ears
HP:0000369	1	0.98	0.95	0.98	Low-set ears
HP:0000370	0.98	0.95	0.9	0.99	Abnormality of the middle ear
HP:0000372	0.69	0.62	0.67	0.67	Abnormality of the auditory canal
HP:0000377	0.98	0.98	0.96	0.99	Abnormality of the pinna
HP:0000378	0.58	0.62	0.32	0.41	Cupped ear
HP:0000383	0.89	0.93	0.83	0.85	Abnormality of periauricular region
HP:0000384	0.82	0.87	0.71	0.7	Preauricular skin tag
HP:0000388	0.87	0.93	0.8	0.98	Otitis media
HP:0000396	0.29	0.33	0.45	0.48	Overfolded helix
HP:0000400	0.89	0.98	0.83	0.87	Macrotia
HP:0000403	0.63	0.59	0.6	0.41	Recurrent otitis media
HP:0000405	0.95	0.95	0.84	0.93	Conductive hearing impairment
HP:0000407	1	0.85	0.97	1	Sensorineural hearing impairment
HP:0000413	0.67	0.64	0.65	0.68	Atresia of the external auditory canal
HP:0000414	0.92	0.87	0.69	0.82	Bulbous nose
HP:0000415	0.97	0.83	0.73	0.79	Abnormality of the choanae
HP:0000421	0.32	0.73	0.72	0.72	Epistaxis
HP:0000422	0.98	0.99	0.96	1	Abnormality of the nasal bridge
HP:0000426	0.83	0.87	0.72	0.9	Prominent nasal bridge
HP:0000429	0.98	1	0.95	0.93	Abnormality of the nasal alae
HP:0000430	0.59	0.65	0.68	0.63	Underdeveloped nasal alae
HP:0000431	0.94	0.99	0.88	0.99	Wide nasal bridge
HP:0000436	0.97	0.89	0.79	0.81	Abnormality of the nasal tip
HP:0000444	0.7	0.92	0.68	0.98	Convex nasal ridge
HP:0000445	0.26	0.49	0.54	0.65	Wide nose
HP:0000448	0.59	0.7	0.22	0.17	Prominent nose
HP:0000453	0.97	0.92	0.73	0.75	Choanal atresia
HP:0000455	0.52	0.73	0.54	0.47	Broad nasal tip
HP:0000457	0.75	0.85	0.79	0.84	Depressed nasal ridge
HP:0000458	0.43	0.42	0.53	0.41	Anosmia
HP:0000463	0.97	0.98	0.9	0.97	Anteverted nares
HP:0000464	0.98	0.6	0.96	0.99	Abnormality of the neck
HP:0000465	0.58	0.48	0.68	0.46	Webbed neck
HP:0000467	0.28	0.96	0.71	0.97	Neck muscle weakness
HP:0000470	0.98	0.91	0.9	1	Short neck
HP:0000473	0.35	0.57	0.62	0.46	Torticollis
HP:0000474	0.47	0.57	0.62	0.69	Thickened nuchal skin fold
HP:0000476	0.39	0.44	0.6	0.56	Cystic hygroma
HP:0000478	1	0.98	0.98	1	Abnormality of the eye
HP:0000479	0.98	0.93	0.97	1	Abnormality of the retina
HP:0000480	0.55	0.7	0.55	0.52	Retinal coloboma
HP:0000481	1	0.96	0.96	1	Abnormality of the cornea
HP:0000482	0.78	0.8	0.79	0.9	Microcornea
HP:0000483	0.98	0.89	0.63	0.53	Astigmatism
HP:0000486	1	0.95	0.96	1	Strabismus
HP:0000488	0.85	0.88	0.83	0.91	Retinopathy
HP:0000490	0.83	0.9	0.83	0.96	Deeply set eye
HP:0000491	0.26	0.43	0.55	0.51	Keratitis
HP:0000492	1	0.98	0.97	0.99	Abnormality of the eyelid
HP:0000494	0.94	0.91	0.86	0.97	Downslanted palpebral fissures
HP:0000496	1	1	0.98	1	Abnormality of eye movement
HP:0000498	0.37	0.19	0.55	0.71	Blepharitis
HP:0000499	0.9	0.96	0.89	0.98	Abnormality of the eyelashes
HP:0000501	0.9	0.93	0.89	0.99	Glaucoma
HP:0000502	0.66	0.81	0.84	0.94	Abnormality of the conjunctiva
HP:0000504	1	0.92	0.97	1	Abnormality of vision
HP:0000505	1	0.92	0.97	1	Visual impairment
HP:0000506	0.59	0.58	0.7	0.58	Telecanthus
HP:0000508	1	0.97	0.95	0.98	Ptosis
HP:0000509	0.33	0.5	0.75	0.88	Conjunctivitis
HP:0000510	0.75	0.87	0.79	0.93	Rod-cone dystrophy
HP:0000512	0.78	0.85	0.76	0.87	Abnormal electroretinogram
HP:0000517	1	0.98	0.97	1	Abnormality of the lens
HP:0000518	1	0.96	0.97	1	Cataract
HP:0000519	0.64	0.59	0.74	0.62	Congenital cataract
HP:0000520	0.98	0.98	0.87	1	Proptosis
HP:0000523	0.54	0.42	0.64	0.6	Subcapsular cataract
HP:0000525	1	0.94	0.9	0.99	Abnormality of the iris
HP:0000527	0.78	0.96	0.65	0.81	Long eyelashes
HP:0000528	0.28	0.34	0.4	0.39	Anophthalmia
HP:0000529	0.54	0.37	0.69	0.66	Progressive visual loss
HP:0000532	0.87	0.85	0.81	0.87	Chorioretinal abnormality
HP:0000533	0.57	0.44	0.63	0.65	Chorioretinal atrophy
HP:0000534	0.94	0.98	0.95	0.98	Abnormality of the eyebrow
HP:0000535	0.57	0.56	0.76	0.9	Sparse and thin eyebrow
HP:0000539	1	0.96	0.95	0.95	Abnormality of refraction
HP:0000540	0.69	0.78	0.74	0.61	Hypermetropia
HP:0000541	0.61	0.8	0.79	0.96	Retinal detachment
HP:0000543	0.59	0.42	0.65	0.72	Optic disc pallor
HP:0000545	0.98	0.96	0.9	0.94	Myopia
HP:0000546	0.76	0.84	0.79	0.94	Retinal degeneration
HP:0000548	0.51	0.43	0.61	0.64	Cone/cone-rod dystrophy
HP:0000549	1	0.98	0.96	0.99	Abnormal conjugate eye movement
HP:0000550	0.59	0.57	0.66	0.69	Undetectable electroretinogram
HP:0000551	0.67	0.64	0.74	0.75	Abnormality of color vision
HP:0000552	0.5	0.43	0.62	0.64	Tritanomaly
HP:0000553	1	0.97	0.95	1	Abnormality of the uvea
HP:0000556	0.83	0.88	0.79	0.94	Retinal dystrophy
HP:0000565	0.34	0.61	0.64	0.89	Esotropia
HP:0000567	0.69	0.69	0.65	0.51	Chorioretinal coloboma
HP:0000568	0.94	0.88	0.81	0.87	Microphthalmia
HP:0000570	0.34	0.49	0.65	0.56	Abnormality of saccadic eye movements
HP:0000572	0.66	0.67	0.79	0.85	Visual loss
HP:0000574	0.68	0.88	0.74	0.83	Thick eyebrow
HP:0000575	0.54	0.42	0.65	0.65	Scotoma
HP:0000577	0.4	0.43	0.6	0.63	Exotropia
HP:0000580	0.83	0.89	0.81	0.98	Pigmentary retinopathy
HP:0000581	0.94	0.85	0.79	0.84	Blepharophimosis
HP:0000582	0.95	0.75	0.77	0.78	Upslanted palpebral fissure
HP:0000587	0.94	0.91	0.97	1	Abnormality of the optic nerve
HP:0000588	0.52	0.55	0.54	0.55	Optic nerve coloboma
HP:0000589	0.86	0.9	0.83	0.99	Coloboma
HP:0000591	0.6	1	0.72	1	Abnormality of the sclera
HP:0000592	0.56	1	0.65	1	Blue sclerae
HP:0000593	0.43	0.45	0.66	0.63	Abnormality of the anterior chamber
HP:0000597	0.72	0.49	0.88	0.92	Ophthalmoparesis
HP:0000598	1	0.98	0.98	1	Abnormality of the ear
HP:0000599	0.75	0.82	0.7	0.76	Abnormality of the frontal hairline
HP:0000600	0.83	0.93	0.79	0.95	Abnormality of the pharynx
HP:0000601	0.6	0.58	0.6	0.65	Hypotelorism
HP:0000602	0.39	0.51	0.79	0.93	Ophthalmoplegia
HP:0000606	0.98	0.95	0.96	0.98	Abnormality of the periorbital region
HP:0000608	0.58	0.49	0.66	0.67	Macular degeneration
HP:0000609	0.22	0.32	0.52	0.52	Optic nerve hypoplasia
HP:0000610	0.88	0.89	0.81	0.91	Abnormality of the choroid
HP:0000612	0.75	0.74	0.79	0.97	Iris coloboma
HP:0000613	0.85	0.67	0.89	0.83	Photophobia
HP:0000614	0.17	0.36	0.49	0.53	Abnormality of the nasolacrimal system
HP:0000615	0.75	0.88	0.79	0.8	Abnormality of the pupil
HP:0000616	0.43	0.47	0.54	0.52	Miosis
HP:0000617	0.47	0.55	0.59	0.52	Abnormality of ocular smooth pursuit
HP:0000618	0.85	0.82	0.9	0.88	Blindness
HP:0000627	0.33	0.35	0.35	0.3	Posterior embryotoxon
HP:0000630	0.53	0.39	0.68	0.64	Abnormality of retinal arteries
HP:0000632	0.64	0.75	0.65	0.7	Lacrimation abnormality
HP:0000639	1	0.97	0.97	1	Nystagmus
HP:0000642	0.5	0.37	0.62	0.63	Red-green dyschromatopsia
HP:0000647	0.32	0.37	0.61	0.6	Sclerocornea
HP:0000648	0.94	0.91	0.97	0.98	Optic atrophy
HP:0000649	0.48	0.5	0.68	0.61	Abnormality of visual evoked potentials
HP:0000651	0.39	0.51	0.75	0.88	Diplopia
HP:0000653	0.27	0.61	0.74	0.9	Sparse eyelashes
HP:0000654	0.58	0.39	0.7	0.82	Decreased light- and dark-adapted electroretinogram amplitude
HP:0000657	0.31	0.64	0.57	0.78	Oculomotor apraxia
HP:0000662	0.7	0.77	0.75	0.75	Nyctalopia
HP:0000664	0.53	0.68	0.62	0.56	Synophrys
HP:0000668	0.6	0.78	0.65	0.87	Hypodontia
HP:0000670	0.73	0.88	0.79	1	Carious teeth
HP:0000676	0.32	0.32	0.48	0.45	Abnormality of the incisor
HP:0000678	0.7	0.72	0.68	0.75	Dental crowding
HP:0000682	0.84	0.8	0.83	1	Abnormality of dental enamel
HP:0000684	0.73	0.86	0.79	0.88	Delayed eruption of teeth
HP:0000685	0.68	0.78	0.75	0.78	Hypoplasia of teeth
HP:0000687	0.6	0.85	0.55	0.56	Widely spaced teeth
HP:0000689	0.87	0.94	0.79	0.95	Dental malocclusion
HP:0000691	0.75	0.83	0.75	0.94	Microdontia
HP:0000692	0.96	0.95	0.88	0.98	Misalignment of teeth
HP:0000699	0.13	0.28	0.45	0.61	Diastema
HP:0000704	0.35	0.5	0.62	0.69	Periodontitis
HP:0000705	0.15	0.25	0.38	0.61	Amelogenesis imperfecta
HP:0000707	1	0.99	0.99	1	Abnormality of the nervous system
HP:0000708	1	1	0.98	1	Behavioral abnormality
HP:0000709	0.61	0.54	0.89	0.79	Psychosis
HP:0000712	0.47	0.34	0.78	0.87	Emotional lability
HP:0000716	0.55	0.54	0.84	0.93	Depression
HP:0000717	0.85	0.96	0.86	0.94	Autism
HP:0000718	0.72	0.75	0.78	0.92	Aggressive behavior
HP:0000722	0.59	0.63	0.5	0.25	Obsessive-compulsive behavior
HP:0000726	0.68	0.72	0.87	0.93	Dementia
HP:0000729	0.88	0.96	0.87	0.94	Autistic behavior
HP:0000733	0.59	0.6	0.75	0.82	Stereotypy
HP:0000735	0.58	0.76	0.62	0.47	Impaired social interactions
HP:0000736	0.97	0.92	0.81	0.92	Short attention span
HP:0000737	0.57	0.75	0.88	0.94	Irritability
HP:0000738	0.95	0.86	0.95	0.9	Hallucinations
HP:0000739	0.61	0.58	0.88	0.66	Anxiety
HP:0000742	0.39	0.71	0.69	0.91	Self-mutilation
HP:0000746	0.58	0.67	0.81	0.88	Delusions
HP:0000750	0.96	0.89	0.89	0.96	Delayed speech and language development
HP:0000751	0.17	0.22	0.63	0.7	Personality changes
HP:0000752	0.98	0.95	0.87	0.98	Hyperactivity
HP:0000759	1	0.97	0.98	1	Abnormal peripheral nervous system morphology
HP:0000762	0.59	0.48	0.75	0.87	Decreased nerve conduction velocity
HP:0000763	0.89	0.86	0.9	0.98	Sensory neuropathy
HP:0000764	0.43	0.81	0.72	0.85	Peripheral axonal degeneration
HP:0000765	0.98	0.98	0.97	0.98	Abnormality of the thorax
HP:0000766	0.94	0.97	0.88	1	Abnormality of the sternum
HP:0000767	0.89	0.99	0.87	1	Pectus excavatum
HP:0000768	0.78	0.98	0.78	1	Pectus carinatum
HP:0000769	1	0.99	0.9	0.99	Abnormality of the breast
HP:0000771	0.53	0.58	0.63	0.56	Gynecomastia
HP:0000772	0.92	0.89	0.88	0.96	Abnormality of the ribs
HP:0000773	0.6	0.49	0.61	0.54	Short ribs
HP:0000774	0.53	0.88	0.66	0.93	Narrow chest
HP:0000775	0.88	0.93	0.87	0.91	Abnormality of the diaphragm
HP:0000776	0.87	0.96	0.79	0.84	Congenital diaphragmatic hernia
HP:0000777	0.63	0.72	0.57	0.51	Abnormality of the thymus
HP:0000782	0.6	0.75	0.79	0.95	Abnormality of the scapula
HP:0000786	0.7	0.67	0.69	0.49	Primary amenorrhea
HP:0000787	0.6	0.79	0.82	0.87	Nephrolithiasis
HP:0000789	0.73	0.68	0.69	0.7	Infertility
HP:0000790	0.75	0.54	0.83	0.91	Hematuria
HP:0000795	1	0.99	0.89	0.96	Abnormality of the urethra
HP:0000811	1	0.99	0.97	1	Abnormal external genitalia
HP:0000812	1	0.96	0.97	1	Abnormal internal genitalia
HP:0000815	0.87	0.91	0.71	0.99	Hypergonadotropic hypogonadism
HP:0000818	1	0.95	0.98	1	Abnormality of the endocrine system
HP:0000819	0.88	0.71	0.9	0.88	Diabetes mellitus
HP:0000820	0.97	0.96	0.88	0.97	Abnormality of the thyroid gland
HP:0000821	0.85	0.82	0.84	0.92	Hypothyroidism
HP:0000822	0.89	0.97	0.9	0.97	Hypertension
HP:0000823	0.63	0.49	0.63	0.71	Delayed puberty
HP:0000824	0.56	0.61	0.46	0.45	Growth hormone deficiency
HP:0000825	0.14	0.34	0.6	0.69	Hyperinsulinemic hypoglycemia
HP:0000826	0.83	0.89	0.76	0.85	Precocious puberty
HP:0000828	0.6	0.95	0.72	0.91	Abnormality of the parathyroid gland
HP:0000829	0.32	0.73	0.67	0.85	Hypoparathyroidism
HP:0000830	0.6	0.88	0.66	0.71	Anterior hypopituitarism
HP:0000834	0.81	0.74	0.85	0.94	Abnormality of the adrenal glands
HP:0000835	0.51	0.56	0.63	0.59	Adrenal hypoplasia
HP:0000842	0.59	0.56	0.76	0.77	Hyperinsulinemia
HP:0000846	0.43	0.84	0.65	0.79	Adrenal insufficiency
HP:0000853	0.38	0.76	0.66	0.71	Goiter
HP:0000855	0.24	0.23	0.52	0.39	Insulin resistance
HP:0000858	0.87	0.83	0.87	0.96	Menstrual irregularities
HP:0000864	0.95	0.91	0.79	0.88	Abnormality of the hypothalamus-pituitary axis
HP:0000873	0.4	0.67	0.63	0.65	Diabetes insipidus
HP:0000889	0.72	0.85	0.75	0.82	Abnormality of the clavicle
HP:0000912	0.46	0.84	0.68	0.93	Sprengel anomaly
HP:0000921	0.43	0.55	0.61	0.58	Missing ribs
HP:0000924	1	0.97	0.99	0.99	Abnormality of the skeletal system
HP:0000925	1	1	0.97	1	Abnormality of the vertebral column
HP:0000926	0.66	0.94	0.79	0.98	Platyspondyly
HP:0000927	0.95	0.98	0.89	0.93	Abnormality of skeletal maturation
HP:0000929	1	1	0.98	1	Abnormality of the skull
HP:0000932	0.83	0.78	0.81	0.98	Abnormality of the posterior cranial fossa
HP:0000934	0.58	0.65	0.75	0.85	Chondrocalcinosis
HP:0000938	0.56	0.97	0.68	1	Osteopenia
HP:0000939	0.86	0.83	0.83	1	Osteoporosis
HP:0000940	0.85	0.95	0.83	1	Abnormal diaphysis morphology
HP:0000944	0.83	0.79	0.83	0.97	Abnormality of the metaphysis
HP:0000951	1	1	0.98	1	Abnormality of the skin
HP:0000952	0.45	0.44	0.75	0.95	Jaundice
HP:0000953	0.74	0.81	0.88	0.95	Hyperpigmentation of the skin
HP:0000954	0.88	0.96	0.79	0.85	Single transverse palmar crease
HP:0000956	0.36	0.45	0.66	0.52	Acanthosis nigricans
HP:0000957	1	0.94	0.75	0.87	Cafe-au-lait spot
HP:0000958	0.85	0.82	0.88	1	Dry skin
HP:0000960	0.51	0.66	0.4	0.29	Sacral dimple
HP:0000961	0.64	0.97	0.76	1	Cyanosis
HP:0000962	0.98	0.98	0.95	1	Hyperkeratosis
HP:0000963	0.57	0.99	0.74	1	Thin skin
HP:0000964	0.43	0.52	0.81	0.98	Eczema
HP:0000965	0.53	0.85	0.58	0.72	Cutis marmorata
HP:0000966	0.32	0.55	0.72	0.92	Hypohidrosis
HP:0000969	0.97	0.87	0.97	1	Edema
HP:0000971	0.77	0.99	0.9	0.99	Abnormality of the sweat gland
HP:0000973	0.68	0.67	0.79	0.79	Cutis laxa
HP:0000974	0.48	0.94	0.68	0.92	Hyperextensible skin
HP:0000975	0.73	0.93	0.88	0.99	Hyperhidrosis
HP:0000978	0.94	0.97	0.84	1	Bruising susceptibility
HP:0000980	0.96	0.88	0.76	0.83	Pallor
HP:0000982	0.94	0.98	0.89	0.98	Palmoplantar keratoderma
HP:0000987	0.76	0.98	0.79	0.96	Atypical scarring of skin
HP:0000988	0.3	0.23	0.66	0.7	Skin rash
HP:0000989	0.58	0.87	0.79	0.93	Pruritus
HP:0000992	0.52	0.63	0.79	0.92	Cutaneous photosensitivity
HP:0000995	0.75	0.86	0.84	0.87	Melanocytic nevus
HP:0000996	0.25	0.41	0.54	0.78	Facial capillary hemangioma
HP:0000998	0.85	0.95	0.89	1	Hypertrichosis
HP:0001000	1	0.92	0.96	1	Abnormality of skin pigmentation
HP:0001001	0.51	0.74	0.65	0.72	Abnormality of subcutaneous fat tissue
HP:0001004	0.58	0.8	0.75	0.84	Lymphedema
HP:0001005	0.73	0.97	0.88	0.99	Dermatological manifestations of systemic disorders
HP:0001006	0.28	0.38	0.66	0.71	Hypotrichosis
HP:0001007	0.84	0.95	0.75	0.92	Hirsutism
HP:0001009	0.79	0.87	0.84	0.91	Telangiectasia
HP:0001010	0.97	0.9	0.83	0.87	Hypopigmentation of the skin
HP:0001012	0.63	0.8	0.67	0.67	Multiple lipomas
HP:0001018	0.92	0.92	0.79	0.91	Abnormal palmar dermatoglyphics
HP:0001025	0.49	0.67	0.74	0.89	Urticaria
HP:0001028	0.78	0.94	0.82	0.97	Hemangioma
HP:0001034	0.48	0.9	0.79	0.98	Hypermelanotic macule
HP:0001045	0.88	0.94	0.32	0.16	Vitiligo
HP:0001053	0.94	0.86	0.79	0.89	Hypopigmented skin patches
HP:0001061	0.25	0.43	0.47	0.38	Acne
HP:0001063	0.59	1	0.69	1	Acrocyanosis
HP:0001072	1	0.95	0.97	1	Thickened skin
HP:0001080	0.73	0.96	0.79	0.9	Biliary tract abnormality
HP:0001081	0.18	0.1	0.56	0.62	Cholelithiasis
HP:0001083	0.42	0.91	0.61	0.97	Ectopia lentis
HP:0001087	0.35	0.25	0.62	0.73	Congenital glaucoma
HP:0001098	1	0.93	0.98	1	Abnormality of the fundus
HP:0001099	0.45	0.41	0.61	0.65	Fundus atrophy
HP:0001103	0.81	0.72	0.79	0.7	Abnormality of the macula
HP:0001105	0.54	0.46	0.68	0.68	Retinal atrophy
HP:0001120	0.83	0.92	0.79	0.88	Abnormality of corneal size
HP:0001123	0.9	0.78	0.72	0.66	Visual field defect
HP:0001131	0.64	0.61	0.79	0.88	Corneal dystrophy
HP:0001133	0.59	0.54	0.63	0.68	Constriction of peripheral visual field
HP:0001137	0.04	0.29	0.36	0.57	Alternating esotropia
HP:0001141	0.55	0.49	0.67	0.81	Severe visual impairment
HP:0001146	0.46	0.42	0.61	0.66	Pigmentary retinal degeneration
HP:0001155	1	0.99	0.97	0.99	Abnormality of the hand
HP:0001156	0.9	0.96	0.89	0.97	Brachydactyly
HP:0001159	0.98	0.95	0.9	0.84	Syndactyly
HP:0001161	0.72	0.98	0.79	0.85	Hand polydactyly
HP:0001162	0.59	0.95	0.69	0.64	Postaxial hand polydactyly
HP:0001163	0.85	0.89	0.85	0.9	Abnormality of the metacarpal bones
HP:0001166	0.66	0.67	0.72	0.99	Arachnodactyly
HP:0001167	1	0.81	0.97	0.99	Abnormality of finger
HP:0001171	0.65	0.55	0.75	0.61	Split hand
HP:0001172	0.98	0.95	0.88	0.99	Abnormality of the thumb
HP:0001177	0.5	0.68	0.67	0.57	Preaxial hand polydactyly
HP:0001181	0.18	0.22	0.6	0.6	Adducted thumb
HP:0001182	0.66	0.75	0.7	0.68	Tapered finger
HP:0001188	0.04	0.21	0.36	0.57	Hand clenching
HP:0001191	0.66	0.75	0.7	0.73	Abnormality of the carpal bones
HP:0001193	0.17	0.38	0.66	0.75	Ulnar deviation of the hand or of fingers of the hand
HP:0001197	0.99	0.96	0.95	1	Abnormality of prenatal development or birth
HP:0001199	0.89	0.83	0.55	0.57	Triphalangeal thumb
HP:0001217	0.89	0.95	0.74	0.81	Clubbing
HP:0001220	0.87	0.64	0.82	0.86	Interphalangeal joint contracture of finger
HP:0001231	0.85	0.93	0.89	1	Abnormality of the fingernails
HP:0001238	0.68	0.6	0.74	0.96	Slender finger
HP:0001249	1	0.98	0.97	1	Intellectual disability
HP:0001250	1	1	0.98	1	Seizures
HP:0001251	0.94	0.91	0.97	0.99	Ataxia
HP:0001252	1	0.99	0.98	1	Muscular hypotonia
HP:0001254	0.51	0.75	0.87	1	Lethargy
HP:0001256	0.59	0.74	0.76	0.77	Intellectual disability, mild
HP:0001257	0.89	0.94	0.96	0.99	Spasticity
HP:0001258	0.45	0.56	0.52	0.6	Spastic paraplegia
HP:0001259	0.67	0.63	0.9	1	Coma
HP:0001260	0.87	0.99	0.9	0.99	Dysarthria
HP:0001263	1	0.96	0.97	1	Global developmental delay
HP:0001265	0.85	0.83	0.85	0.98	Hyporeflexia
HP:0001266	0.59	0.31	0.7	0.81	Choreoathetosis
HP:0001268	0.88	0.83	0.96	0.97	Mental deterioration
HP:0001270	0.93	0.74	0.96	0.98	Motor delay
HP:0001271	0.42	0.64	0.78	0.95	Polyneuropathy
HP:0001272	0.64	0.67	0.88	0.97	Cerebellar atrophy
HP:0001273	0.98	0.97	0.88	0.99	Abnormality of the corpus callosum
HP:0001274	0.95	0.98	0.79	0.94	Agenesis of corpus callosum
HP:0001276	0.98	0.99	0.97	1	Hypertonia
HP:0001279	0.8	0.98	0.88	0.98	Syncope
HP:0001284	0.68	0.71	0.83	0.95	Areflexia
HP:0001287	0.23	0.54	0.53	0.69	Meningitis
HP:0001288	1	0.86	0.97	1	Gait disturbance
HP:0001290	0.46	0.8	0.74	0.93	Generalized hypotonia
HP:0001291	0.97	0.62	0.88	1	Abnormality of the cranial nerves
HP:0001297	0.89	0.98	0.9	0.98	Stroke
HP:0001298	0.46	0.54	0.77	0.99	Encephalopathy
HP:0001300	0.61	0.69	0.82	0.83	Parkinsonism
HP:0001302	0.57	0.53	0.62	0.6	Pachygyria
HP:0001305	0.81	0.82	0.79	0.98	Dandy-Walker malformation
HP:0001308	0.22	0.23	0.4	0.51	Tongue fasciculations
HP:0001310	0.15	0.27	0.6	0.56	Dysmetria
HP:0001311	0.97	0.91	0.97	0.97	Abnormal nervous system electrophysiology
HP:0001315	0.94	0.9	0.95	1	Reduced tendon reflexes
HP:0001317	1	0.98	0.97	0.99	Abnormality of the cerebellum
HP:0001319	0.82	0.59	0.87	0.99	Neonatal hypotonia
HP:0001320	0.85	0.85	0.81	0.99	Cerebellar vermis hypoplasia
HP:0001321	0.65	0.67	0.68	0.91	Cerebellar hypoplasia
HP:0001322	0.97	0.97	0.96	0.99	Brain very small
HP:0001324	1	0.95	0.97	1	Muscle weakness
HP:0001328	0.84	0.82	0.87	0.65	Specific learning disability
HP:0001332	0.77	0.6	0.9	1	Dystonia
HP:0001336	0.74	0.83	0.81	0.87	Myoclonus
HP:0001337	0.89	0.96	0.97	1	Tremor
HP:0001344	0.59	0.73	0.58	0.6	Absent speech
HP:0001347	0.98	0.95	0.96	1	Hyperreflexia
HP:0001357	0.4	0.27	0.48	0.47	Plagiocephaly
HP:0001360	0.59	0.75	0.66	0.71	Holoprosencephaly
HP:0001363	0.73	0.76	0.79	0.68	Craniosynostosis
HP:0001367	1	0.99	0.98	0.99	Abnormal joint morphology
HP:0001369	0.85	0.89	0.89	0.99	Arthritis
HP:0001370	0.45	0.61	0.55	0.65	Rheumatoid arthritis
HP:0001371	0.99	0.98	0.96	1	Flexion contracture
HP:0001373	0.94	1	0.83	1	Joint dislocation
HP:0001376	0.96	0.66	0.96	0.99	Limitation of joint mobility
HP:0001377	0.71	0.64	0.62	0.54	Limited elbow extension
HP:0001382	0.96	0.99	0.89	1	Joint hypermobility
HP:0001384	0.89	0.65	0.83	1	Abnormality of the hip joint
HP:0001385	0.5	0.53	0.26	0.32	Hip dysplasia
HP:0001388	0.84	1	0.79	1	Joint laxity
HP:0001392	1	0.96	0.97	0.99	Abnormality of the liver
HP:0001394	0.72	0.9	0.88	1	Cirrhosis
HP:0001395	0.56	0.85	0.71	0.96	Hepatic fibrosis
HP:0001396	0.57	0.64	0.79	0.99	Cholestasis
HP:0001397	0.31	0.43	0.74	0.99	Hepatic steatosis
HP:0001399	0.67	0.84	0.89	0.99	Hepatic failure
HP:0001402	0.45	0.3	0.62	0.81	Hepatocellular carcinoma
HP:0001404	0.13	0.44	0.57	0.74	Hepatocellular necrosis
HP:0001408	0.34	0.7	0.51	0.55	Bile duct proliferation
HP:0001409	0.31	0.78	0.65	0.79	Portal hypertension
HP:0001410	0.72	0.87	0.9	1	Decreased liver function
HP:0001421	0.4	0.41	0.65	0.84	Abnormality of the musculature of the hand
HP:0001433	0.18	0.12	0.48	0.35	Hepatosplenomegaly
HP:0001435	0.55	0.67	0.76	0.66	Abnormality of the shoulder girdle musculature
HP:0001436	0.26	0.77	0.66	0.98	Abnormality of the foot musculature
HP:0001437	0.72	0.97	0.76	0.97	Abnormality of the musculature of the lower limbs
HP:0001438	1	1	0.98	1	Abnormality of abdomen morphology
HP:0001445	0.34	0.55	0.49	0.55	Abnormality of the hip-girdle musculature
HP:0001446	0.64	0.63	0.81	0.97	Abnormality of the musculature of the upper limbs
HP:0001454	0.46	0.39	0.62	0.49	Abnormality of the upper arm
HP:0001469	0.34	0.54	0.49	0.49	Abnormality of the musculature of the pelvis
HP:0001480	0.87	0.93	0.73	0.77	Freckling
HP:0001500	0.65	0.82	0.66	0.64	Broad finger
HP:0001507	1	0.96	0.98	0.99	Growth abnormality
HP:0001508	0.99	0.91	0.97	1	Failure to thrive
HP:0001510	1	0.93	0.97	0.99	Growth delay
HP:0001511	0.99	0.95	0.89	0.96	Intrauterine growth retardation
HP:0001513	0.96	0.98	0.88	0.93	Obesity
HP:0001518	0.9	0.87	0.7	0.63	Small for gestational age
HP:0001531	0.41	0.57	0.62	0.84	Failure to thrive in infancy
HP:0001537	0.98	0.95	0.87	0.98	Umbilical hernia
HP:0001539	0.69	0.63	0.76	0.61	Omphalocele
HP:0001541	0.42	0.59	0.75	0.93	Ascites
HP:0001547	0.94	0.93	0.9	1	Abnormality of the rib cage
HP:0001551	0.98	0.99	0.88	0.99	Abnormality of the umbilicus
HP:0001557	0.75	0.56	0.82	0.61	Prenatal movement abnormality
HP:0001558	0.58	0.61	0.79	0.65	Decreased fetal movement
HP:0001560	0.96	0.76	0.88	1	Abnormality of the amniotic fluid
HP:0001561	0.72	0.79	0.85	0.86	Polyhydramnios
HP:0001562	0.88	0.89	0.59	0.74	Oligohydramnios
HP:0001572	0.19	0.36	0.39	0.58	Macrodontia
HP:0001574	1	1	0.98	0.99	Abnormality of the integument
HP:0001581	0.24	0.47	0.65	0.7	Recurrent skin infections
HP:0001592	0.47	0.36	0.43	0.31	Selective tooth agenesis
HP:0001595	1	0.99	0.97	0.99	Abnormality of the hair
HP:0001596	0.69	0.72	0.87	1	Alopecia
HP:0001597	0.9	0.97	0.96	1	Abnormality of the nail
HP:0001600	0.93	0.94	0.83	0.9	Abnormality of the larynx
HP:0001601	0.57	0.6	0.65	0.76	Laryngomalacia
HP:0001608	0.96	0.96	0.95	0.97	Abnormality of the voice
HP:0001609	0.51	0.82	0.77	0.85	Hoarse voice
HP:0001611	0.08	0.05	0.26	0.23	Nasal speech
HP:0001618	0.47	0.35	0.66	0.52	Dysphonia
HP:0001620	0.63	0.92	0.45	1	High pitched voice
HP:0001622	0.65	0.82	0.81	0.91	Premature birth
HP:0001626	1	1	0.98	1	Abnormality of the cardiovascular system
HP:0001627	1	0.97	0.97	0.99	Abnormal heart morphology
HP:0001629	1	0.95	0.87	0.95	Ventricular septal defect
HP:0001631	1	0.98	0.83	0.98	Atrial septal defect
HP:0001633	0.78	0.99	0.87	1	Abnormality of the mitral valve
HP:0001634	0.66	1	0.79	1	Mitral valve prolapse
HP:0001635	0.94	0.95	0.95	0.96	Congestive heart failure
HP:0001636	0.94	0.77	0.66	0.74	Tetralogy of Fallot
HP:0001637	1	0.9	0.96	1	Abnormality of the myocardium
HP:0001638	1	0.95	0.96	1	Cardiomyopathy
HP:0001639	1	0.99	0.9	0.99	Hypertrophic cardiomyopathy
HP:0001640	0.59	0.38	0.79	0.91	Cardiomegaly
HP:0001641	0.83	0.91	0.76	0.99	Abnormality of the pulmonary valve
HP:0001642	0.58	0.8	0.62	0.76	Pulmonic stenosis
HP:0001643	0.98	0.98	0.84	0.91	Patent ductus arteriosus
HP:0001644	0.96	0.98	0.88	0.98	Dilated cardiomyopathy
HP:0001645	0.87	0.94	0.9	0.98	Sudden cardiac death
HP:0001646	0.96	0.99	0.79	0.95	Abnormality of the aortic valve
HP:0001647	0.41	0.68	0.65	0.73	Bicuspid aortic valve
HP:0001649	0.92	0.98	0.91	0.98	Tachycardia
HP:0001651	0.73	0.89	0.65	0.9	Dextrocardia
HP:0001653	0.51	0.77	0.74	0.94	Mitral regurgitation
HP:0001654	0.98	0.99	0.95	0.99	Abnormality of the heart valves
HP:0001658	0.53	0.41	0.7	0.7	Myocardial infarction
HP:0001662	0.49	0.58	0.78	0.57	Bradycardia
HP:0001671	1	0.98	0.91	0.96	Abnormality of the cardiac septa
HP:0001677	0.72	0.95	0.83	0.94	Coronary artery disease
HP:0001678	0.75	0.98	0.82	0.98	Atrioventricular block
HP:0001679	0.98	0.99	0.87	1	Abnormality of the aorta
HP:0001680	0.69	0.87	0.72	0.72	Coarctation of aorta
HP:0001692	0.86	0.98	0.88	0.98	Primary atrial arrhythmia
HP:0001695	0.87	0.98	0.9	0.98	Cardiac arrest
HP:0001696	0.73	0.89	0.65	0.83	Situs inversus totalis
HP:0001697	0.86	0.98	0.87	0.98	Abnormality of the pericardium
HP:0001698	0.77	0.98	0.82	0.98	Pericardial effusion
HP:0001706	0.75	0.98	0.79	0.98	Endocardial fibroelastosis
HP:0001710	0.94	0.83	0.66	0.79	Conotruncal defect
HP:0001711	0.85	0.98	0.87	0.98	Abnormal morphology of the left ventricle
HP:0001712	0.85	0.98	0.82	0.98	Left ventricular hypertrophy
HP:0001713	1	0.97	0.96	0.98	Abnormality of cardiac ventricle
HP:0001714	0.85	0.98	0.83	0.98	Ventricular hypertrophy
HP:0001723	0.76	0.98	0.79	0.98	Restrictive cardiomyopathy
HP:0001724	0.64	1	0.78	1	Aortic dilatation
HP:0001732	0.98	0.86	0.88	0.94	Abnormality of the pancreas
HP:0001733	0.63	0.62	0.69	0.72	Pancreatitis
HP:0001738	0.73	0.72	0.76	0.76	Exocrine pancreatic insufficiency
HP:0001739	0.82	0.84	0.77	0.93	Abnormality of the nasopharynx
HP:0001743	0.93	0.95	0.96	0.99	Abnormality of the spleen
HP:0001744	0.88	0.88	0.96	0.99	Splenomegaly
HP:0001751	0.52	0.75	0.83	0.85	Vestibular dysfunction
HP:0001760	1	1	0.97	1	Abnormality of the foot
HP:0001761	0.85	0.92	0.88	0.97	Pes cavus
HP:0001762	0.85	0.63	0.87	0.99	Talipes equinovarus
HP:0001763	0.98	0.95	0.79	1	Pes planus
HP:0001765	0.47	0.86	0.71	0.63	Hammertoe
HP:0001770	0.97	0.93	0.84	0.85	Toe syndactyly
HP:0001773	0.77	0.85	0.75	0.81	Short foot
HP:0001780	1	0.93	0.95	0.98	Abnormality of toe
HP:0001787	0.21	0.84	0.62	0.9	Abnormal delivery
HP:0001789	0.33	0.84	0.79	0.93	Hydrops fetalis
HP:0001790	0.04	0.29	0.61	0.81	Nonimmune hydrops fetalis
HP:0001792	0.74	0.84	0.81	0.99	Small nail
HP:0001798	0.51	0.86	0.75	0.86	Anonychia
HP:0001800	0.49	0.52	0.72	0.64	Hypoplastic toenails
HP:0001803	0.26	0.28	0.62	0.86	Nail pits
HP:0001806	0.36	0.47	0.65	0.9	Onycholysis
HP:0001824	1	0.95	0.94	0.99	Weight loss
HP:0001827	0.26	0.38	0.55	0.66	Genital tract atresia
HP:0001829	0.66	0.95	0.75	0.82	Foot polydactyly
HP:0001830	0.49	0.85	0.65	0.72	Postaxial foot polydactyly
HP:0001831	0.72	0.88	0.79	0.87	Short toe
HP:0001832	0.67	0.55	0.79	0.81	Abnormality of the metatarsal bones
HP:0001837	0.45	0.47	0.48	0.37	Broad toe
HP:0001838	0.58	0.7	0.5	0.38	Rocker bottom foot
HP:0001841	0.56	0.84	0.63	0.66	Preaxial foot polydactyly
HP:0001844	0.65	0.81	0.79	0.58	Abnormality of the hallux
HP:0001850	0.83	0.86	0.76	0.81	Abnormality of the tarsal bones
HP:0001852	0.71	0.77	0.56	0.69	Sandal gap
HP:0001863	0.1	0.16	0.54	0.6	Toe clinodactyly
HP:0001864	0.06	0.28	0.5	0.59	Clinodactyly of the 5th toe
HP:0001871	1	0.99	0.98	1	Abnormality of blood and blood-forming tissues
HP:0001872	0.98	0.96	0.9	1	Abnormality of thrombocytes
HP:0001873	0.98	0.81	0.88	1	Thrombocytopenia
HP:0001874	1	0.98	0.88	0.98	Abnormality of neutrophils
HP:0001875	0.92	0.73	0.66	0.93	Neutropenia
HP:0001876	0.91	0.98	0.67	0.87	Pancytopenia
HP:0001877	0.98	0.98	0.97	1	Abnormality of erythrocytes
HP:0001878	0.51	0.86	0.8	1	Hemolytic anemia
HP:0001879	0.26	0.29	0.45	0.53	Abnormality of eosinophils
HP:0001881	1	0.92	0.95	0.98	Abnormality of leukocytes
HP:0001882	0.94	0.95	0.75	0.7	Leukopenia
HP:0001883	0.94	0.65	0.89	1	Talipes
HP:0001888	0.54	0.57	0.45	0.32	Lymphopenia
HP:0001891	0.12	0.1	0.47	0.45	Iron deficiency anemia
HP:0001892	1	0.95	0.95	1	Abnormal bleeding
HP:0001894	0.15	0.61	0.58	0.82	Thrombocytosis
HP:0001896	0.86	0.9	0.17	0.11	Reticulocytopenia
HP:0001903	0.98	0.97	0.97	1	Anemia
HP:0001909	0.99	0.92	0.79	0.9	Leukemia
HP:0001911	1	0.97	0.88	0.97	Abnormality of granulocytes
HP:0001913	0.28	0.34	0.46	0.56	Granulocytopenia
HP:0001928	0.76	0.77	0.95	0.99	Abnormality of coagulation
HP:0001929	0.04	0.26	0.38	0.56	Reduced factor XI activity
HP:0001931	0.16	0.72	0.61	0.74	Hypochromic anemia
HP:0001933	0.94	0.98	0.88	0.97	Subcutaneous hemorrhage
HP:0001935	0.23	0.83	0.69	0.9	Microcytic anemia
HP:0001939	1	0.96	0.99	1	Abnormality of metabolism/homeostasis
HP:0001941	0.71	0.91	0.9	1	Acidosis
HP:0001942	0.51	0.83	0.79	1	Metabolic acidosis
HP:0001943	0.82	0.8	0.9	1	Hypoglycemia
HP:0001944	0.65	0.72	0.72	0.83	Dehydration
HP:0001945	0.79	0.53	0.88	0.85	Fever
HP:0001946	0.23	0.23	0.68	0.7	Ketosis
HP:0001955	0.04	0.26	0.42	0.56	Unexplained fevers
HP:0001962	0.82	0.98	0.87	0.98	Palpitations
HP:0001964	0.58	0.38	0.75	0.67	Aplasia/Hypoplasia of metatarsal bones
HP:0001965	0.9	0.98	0.88	0.92	Abnormality of the scalp
HP:0001972	0.27	0.23	0.48	0.49	Macrocytic anemia
HP:0001974	0.36	0.88	0.6	0.92	Leukocytosis
HP:0001976	0.05	0.34	0.38	0.58	Reduced antithrombin III activity
HP:0001977	0.66	0.84	0.83	0.99	Abnormal thrombosis
HP:0001985	0.12	0.29	0.46	0.74	Hypoketotic hypoglycemia
HP:0001987	0.41	0.41	0.79	0.9	Hyperammonemia
HP:0001991	0.78	0.95	0.83	0.9	Aplasia/Hypoplasia of toe
HP:0001992	0.55	0.62	0.79	1	Organic aciduria
HP:0001999	1	0.89	0.97	0.99	Abnormal facial shape
HP:0002002	0.78	0.88	0.65	0.83	Deep philtrum
HP:0002007	0.96	0.95	0.89	0.96	Frontal bossing
HP:0002011	1	0.97	0.98	1	Morphological abnormality of the central nervous system
HP:0002012	1	0.95	0.98	1	Abnormality of the abdominal organs
HP:0002013	0.63	0.87	0.96	1	Vomiting
HP:0002014	0.83	0.96	0.95	1	Diarrhea
HP:0002015	0.78	0.94	0.88	0.99	Dysphagia
HP:0002017	0.97	0.91	0.97	1	Nausea and vomiting
HP:0002019	0.96	0.9	0.9	0.95	Constipation
HP:0002020	0.63	0.78	0.76	0.89	Gastroesophageal reflux
HP:0002021	0.7	0.82	0.83	0.94	Pyloric stenosis
HP:0002023	0.97	0.93	0.62	0.76	Anal atresia
HP:0002024	0.97	0.93	0.87	0.99	Malabsorption
HP:0002027	0.97	0.92	0.89	0.97	Abdominal pain
HP:0002028	0.22	0.25	0.51	0.68	Chronic diarrhea
HP:0002031	0.98	0.99	0.96	0.99	Abnormality of esophagus morphology
HP:0002034	0.9	0.93	0.8	0.94	Abnormality of the rectum
HP:0002037	0.2	0.18	0.4	0.11	Inflammation of the large intestine
HP:0002039	0.57	0.55	0.72	0.83	Anorexia
HP:0002058	0.15	0.39	0.69	0.85	Myopathic facies
HP:0002059	0.96	0.96	0.96	0.98	Cerebral atrophy
HP:0002060	1	0.98	0.98	1	Abnormality of the cerebrum
HP:0002061	0.54	0.74	0.7	0.87	Lower limb spasticity
HP:0002062	0.55	0.94	0.67	0.94	Morphological abnormality of the pyramidal tract
HP:0002063	0.36	0.21	0.81	0.89	Rigidity
HP:0002064	0.34	0.66	0.65	0.87	Spastic gait
HP:0002066	0.57	0.46	0.68	0.42	Gait ataxia
HP:0002067	0.18	0.34	0.66	0.87	Bradykinesia
HP:0002069	0.31	0.92	0.66	0.96	Generalized tonic-clonic seizures
HP:0002071	0.72	0.67	0.88	0.94	Abnormality of extrapyramidal motor function
HP:0002072	0.66	0.76	0.88	1	Chorea
HP:0002076	0.93	0.93	0.95	0.94	Migraine
HP:0002078	0.33	0.2	0.6	0.57	Truncal ataxia
HP:0002079	0.64	0.8	0.73	0.92	Hypoplasia of the corpus callosum
HP:0002084	0.54	0.86	0.72	0.75	Encephalocele
HP:0002086	1	1	0.98	1	Abnormality of the respiratory system
HP:0002087	1	0.89	0.89	0.96	Abnormality of the upper respiratory tract
HP:0002088	1	0.99	0.98	0.99	Abnormality of lung morphology
HP:0002089	0.33	0.45	0.66	0.56	Pulmonary hypoplasia
HP:0002090	0.89	0.87	0.79	0.97	Pneumonia
HP:0002091	0.58	0.73	0.74	0.76	Restrictive ventilatory defect
HP:0002092	0.57	1	0.75	0.99	Pulmonary arterial hypertension
HP:0002093	0.97	0.94	0.97	1	Respiratory insufficiency
HP:0002094	0.59	0.65	0.79	0.86	Dyspnea
HP:0002097	0.6	0.85	0.68	0.97	Emphysema
HP:0002098	0.29	0.48	0.61	0.61	Respiratory distress
HP:0002099	0.8	0.75	0.78	0.79	Asthma
HP:0002103	0.65	0.71	0.69	0.64	Abnormality of the pleura
HP:0002104	0.87	0.65	0.9	0.96	Apnea
HP:0002105	0.45	0.44	0.63	0.38	Hemoptysis
HP:0002109	0.82	0.84	0.72	0.63	Abnormality of the bronchi
HP:0002110	0.73	0.75	0.38	0.25	Bronchiectasis
HP:0002118	1	0.99	0.96	1	Abnormality of the cerebral ventricles
HP:0002119	1	0.95	0.9	0.99	Ventriculomegaly
HP:0002120	0.93	0.98	0.88	0.98	Cerebral cortical atrophy
HP:0002123	0.66	0.7	0.87	0.8	Generalized myoclonic seizures
HP:0002126	0.36	0.5	0.63	0.94	Polymicrogyria
HP:0002133	0.62	0.43	0.87	0.73	Status epilepticus
HP:0002134	0.57	0.33	0.75	0.88	Abnormality of the basal ganglia
HP:0002143	0.98	0.96	0.92	0.98	Abnormality of the spinal cord
HP:0002148	0.48	0.56	0.63	0.85	Hypophosphatemia
HP:0002150	0.54	0.49	0.62	0.57	Hypercalciuria
HP:0002151	0.22	0.63	0.63	0.9	Increased serum lactate
HP:0002155	0.57	0.74	0.73	0.84	Hypertriglyceridemia
HP:0002157	0.66	0.73	0.86	0.96	Azotemia
HP:0002162	0.61	0.7	0.74	0.51	Low posterior hairline
HP:0002164	0.77	0.89	0.84	1	Nail dysplasia
HP:0002167	1	0.84	0.97	1	Neurological speech impairment
HP:0002169	0.29	0.46	0.44	0.61	Clonus
HP:0002170	0.65	0.9	0.83	0.95	Intracranial hemorrhage
HP:0002171	0.32	0.59	0.71	0.89	Gliosis
HP:0002174	0.2	0.35	0.43	0.66	Postural tremor
HP:0002176	0.52	0.63	0.72	0.69	Spinal cord compression
HP:0002179	0.15	0.37	0.65	0.96	Opisthotonus
HP:0002180	0.26	0.37	0.61	0.7	Neurodegeneration
HP:0002181	0.25	0.38	0.75	0.71	Cerebral edema
HP:0002185	0.59	0.66	0.69	0.79	Neurofibrillary tangles
HP:0002186	0.49	0.64	0.69	0.85	Apraxia
HP:0002187	0.59	0.55	0.65	0.81	Intellectual disability, profound
HP:0002194	0.44	0.94	0.63	0.94	Delayed gross motor development
HP:0002197	0.71	0.72	0.89	0.79	Generalized seizures
HP:0002198	0.81	0.8	0.79	0.98	Dilated fourth ventricle
HP:0002200	0.54	0.51	0.63	0.73	Pseudobulbar signs
HP:0002204	0.33	0.39	0.66	0.66	Pulmonary embolism
HP:0002205	0.94	0.83	0.91	0.99	Recurrent respiratory infections
HP:0002206	0.65	0.53	0.7	0.62	Pulmonary fibrosis
HP:0002208	0.6	0.68	0.68	0.79	Coarse hair
HP:0002209	0.41	0.46	0.7	0.64	Sparse scalp hair
HP:0002213	0.72	0.54	0.83	0.82	Fine hair
HP:0002217	0.31	0.35	0.65	0.79	Slow-growing hair
HP:0002219	0.6	0.89	0.65	0.73	Facial hypertrichosis
HP:0002239	0.89	0.91	0.79	0.9	Gastrointestinal hemorrhage
HP:0002240	0.94	0.9	0.97	1	Hepatomegaly
HP:0002242	1	0.96	0.97	0.99	Abnormality of the intestine
HP:0002243	0.04	0.2	0.37	0.58	Protein-losing enteropathy
HP:0002244	0.97	0.75	0.72	0.79	Abnormality of the small intestine
HP:0002246	0.93	0.87	0.4	0.34	Abnormality of the duodenum
HP:0002250	0.97	0.93	0.89	0.93	Abnormality of the large intestine
HP:0002251	0.94	0.94	0.79	0.71	Aganglionic megacolon
HP:0002269	0.8	0.89	0.82	1	Abnormality of neuronal migration
HP:0002270	0.94	0.95	0.88	0.82	Abnormality of the autonomic nervous system
HP:0002277	0.41	0.46	0.51	0.55	Horner syndrome
HP:0002307	0.54	0.56	0.66	0.73	Drooling
HP:0002308	0.4	0.33	0.65	0.73	Arnold-Chiari malformation
HP:0002311	0.98	0.93	0.97	1	Incoordination
HP:0002315	0.94	0.91	0.96	0.91	Headache
HP:0002317	0.18	0.26	0.62	0.78	Unsteady gait
HP:0002321	0.36	0.69	0.78	0.93	Vertigo
HP:0002323	0.52	0.63	0.44	0.5	Anencephaly
HP:0002334	0.87	0.84	0.83	0.97	Abnormality of the cerebellar vermis
HP:0002335	0.3	0.69	0.48	0.66	Agenesis of cerebellar vermis
HP:0002342	0.54	0.64	0.57	0.56	Intellectual disability, moderate
HP:0002345	0.29	0.44	0.61	0.77	Action tremor
HP:0002350	0.83	0.89	0.79	0.98	Cerebellar cyst
HP:0002352	0.26	0.22	0.57	0.63	Leukoencephalopathy
HP:0002353	0.94	0.92	0.96	1	EEG abnormality
HP:0002354	0.89	0.84	0.81	0.8	Memory impairment
HP:0002355	0.52	0.56	0.65	0.58	Difficulty walking
HP:0002360	0.85	0.83	0.95	0.99	Sleep disturbance
HP:0002363	0.47	0.66	0.65	0.91	Abnormality of brainstem morphology
HP:0002365	0.44	0.71	0.55	0.76	Hypoplasia of the brainstem
HP:0002370	0.55	0.68	0.47	0.49	Poor coordination
HP:0002374	0.29	0.41	0.61	0.74	Diminished movement
HP:0002376	0.89	0.95	0.89	0.98	Developmental regression
HP:0002380	0.59	0.42	0.75	0.9	Fasciculations
HP:0002383	0.22	0.22	0.7	0.61	Encephalitis
HP:0002395	0.17	0.23	0.6	0.44	Lower limb hyperreflexia
HP:0002398	0.46	0.26	0.62	0.67	Degeneration of anterior horn cells
HP:0002401	0.04	0.21	0.52	0.56	Stroke-like episode
HP:0002414	0.96	0.94	0.81	0.98	Spina bifida
HP:0002415	0.18	0.22	0.46	0.56	Leukodystrophy
HP:0002418	0.33	0.65	0.57	0.81	Abnormality of midbrain morphology
HP:0002423	0.59	0.63	0.68	0.79	Long-tract signs
HP:0002435	0.65	0.88	0.72	0.89	Meningocele
HP:0002438	0.88	0.85	0.88	0.97	Cerebellar malformation
HP:0002450	0.49	0.44	0.66	0.71	Abnormal motor neuron morphology
HP:0002460	0.89	0.95	0.82	0.97	Distal muscle weakness
HP:0002465	0.36	0.54	0.53	0.63	Poor speech
HP:0002476	0.06	0.26	0.49	0.57	Primitive reflex
HP:0002488	0.93	0.9	0.65	0.83	Acute leukemia
HP:0002490	0.14	0.56	0.51	0.83	Increased CSF lactate
HP:0002492	0.5	0.97	0.64	0.95	Abnormality of the corticospinal tract
HP:0002493	1	0.98	0.98	1	Upper motor neuron dysfunction
HP:0002495	0.26	0.27	0.54	0.4	Impaired vibratory sensation
HP:0002500	0.98	0.99	0.91	1	Abnormality of the cerebral white matter
HP:0002505	0.23	0.3	0.4	0.32	Progressive inability to walk
HP:0002510	0.29	0.29	0.63	0.56	Spastic tetraplegia
HP:0002511	0.59	0.62	0.68	0.76	Alzheimer disease
HP:0002514	0.59	0.63	0.81	0.79	Cerebral calcification
HP:0002515	0.53	0.61	0.74	0.83	Waddling gait
HP:0002516	0.85	0.81	0.73	0.81	Increased intracranial pressure
HP:0002521	0.32	0.2	0.62	0.65	Hypsarrhythmia
HP:0002522	0.3	0.26	0.57	0.46	Areflexia of lower limbs
HP:0002529	0.31	0.47	0.71	0.9	Neuronal loss in central nervous system
HP:0002536	0.65	0.76	0.76	0.96	Abnormal cortical gyration
HP:0002538	0.68	0.69	0.79	1	Abnormality of the cerebral cortex
HP:0002540	0.4	0.37	0.49	0.45	Inability to walk
HP:0002553	0.78	0.95	0.63	0.53	Highly arched eyebrow
HP:0002566	0.75	0.94	0.62	0.72	Intestinal malrotation
HP:0002570	0.5	0.41	0.6	0.5	Steatorrhea
HP:0002575	0.94	0.94	0.73	0.53	Tracheoesophageal fistula
HP:0002577	0.98	0.97	0.93	1	Abnormality of the stomach
HP:0002579	0.51	0.5	0.7	0.68	Gastrointestinal dysmotility
HP:0002591	0.09	0.04	0.59	0.5	Polyphagia
HP:0002597	1	1	0.98	0.99	Abnormality of the vasculature
HP:0002605	0.13	0.41	0.57	0.74	Hepatic necrosis
HP:0002608	0.12	0.17	0.27	0.21	Celiac disease
HP:0002612	0.38	0.67	0.53	0.8	Congenital hepatic fibrosis
HP:0002615	0.39	0.18	0.79	0.59	Hypotension
HP:0002617	0.69	0.99	0.79	1	Dilatation
HP:0002621	0.74	0.95	0.87	0.93	Atherosclerosis
HP:0002624	0.55	1	0.76	1	Venous abnormality
HP:0002630	0.52	0.44	0.61	0.51	Fat malabsorption
HP:0002633	0.54	0.71	0.74	0.83	Vasculitis
HP:0002634	0.75	0.97	0.87	0.93	Arteriosclerosis
HP:0002637	0.51	0.67	0.75	0.63	Cerebral ischemia
HP:0002644	1	0.67	0.95	1	Abnormality of pelvic girdle bone morphology
HP:0002645	0.4	0.63	0.57	0.96	Wormian bones
HP:0002648	1	0.99	0.96	0.98	Abnormality of calvarial morphology
HP:0002650	1	0.89	0.97	1	Scoliosis
HP:0002652	0.79	0.63	0.79	1	Skeletal dysplasia
HP:0002653	0.55	0.57	0.72	0.68	Bone pain
HP:0002656	0.19	0.23	0.6	0.64	Epiphyseal dysplasia
HP:0002659	0.71	0.86	0.79	0.97	Increased susceptibility to fractures
HP:0002664	1	0.98	0.97	1	Neoplasm
HP:0002665	0.91	0.89	0.79	0.83	Lymphoma
HP:0002667	0.92	0.99	0.7	0.66	Nephroblastoma
HP:0002671	0.85	0.95	0.56	0.71	Basal cell carcinoma
HP:0002672	0.85	0.79	0.75	0.87	Gastrointestinal carcinoma
HP:0002673	0.76	0.84	0.74	0.94	Coxa valga
HP:0002679	0.46	0.54	0.59	0.57	Abnormality of the sella turcica
HP:0002683	1	0.98	0.97	0.98	Abnormality of the calvaria
HP:0002687	0.33	0.36	0.48	0.53	Abnormality of frontal sinus
HP:0002692	0.71	0.83	0.76	0.79	Hypoplastic facial bones
HP:0002693	0.83	0.8	0.82	0.98	Abnormality of the skull base
HP:0002714	0.52	0.59	0.65	0.57	Downturned corners of mouth
HP:0002715	1	0.99	0.98	1	Abnormality of the immune system
HP:0002716	0.65	0.75	0.69	0.91	Lymphadenopathy
HP:0002718	0.52	0.76	0.75	0.99	Recurrent bacterial infections
HP:0002719	1	0.98	0.96	0.98	Recurrent infections
HP:0002720	0.46	0.62	0.54	0.64	IgA deficiency
HP:0002721	0.64	0.79	0.67	0.72	Immunodeficiency
HP:0002733	0.66	0.78	0.7	0.95	Abnormality of the lymph nodes
HP:0002747	0.43	0.58	0.74	0.63	Respiratory insufficiency due to muscle weakness
HP:0002748	0.24	0.23	0.6	0.65	Rickets
HP:0002750	0.94	0.96	0.88	0.95	Delayed skeletal maturation
HP:0002751	0.84	0.89	0.83	0.95	Kyphoscoliosis
HP:0002754	0.43	0.4	0.66	0.76	Osteomyelitis
HP:0002757	0.65	0.84	0.75	0.94	Recurrent fractures
HP:0002758	0.67	0.67	0.79	1	Osteoarthritis
HP:0002778	0.96	0.93	0.85	0.91	Abnormality of the trachea
HP:0002783	0.73	0.64	0.69	0.58	Recurrent lower respiratory tract infections
HP:0002788	0.76	0.92	0.68	0.77	Recurrent upper respiratory tract infections
HP:0002789	0.36	0.67	0.56	0.79	Tachypnea
HP:0002791	0.37	0.57	0.73	0.65	Hypoventilation
HP:0002793	0.89	0.97	0.93	0.99	Abnormal pattern of respiration
HP:0002795	0.98	0.98	0.97	1	Functional respiratory abnormality
HP:0002797	0.65	0.99	0.79	0.99	Osteolysis
HP:0002803	0.59	0.58	0.75	0.96	Congenital contracture
HP:0002804	0.44	0.44	0.7	0.93	Arthrogryposis multiplex congenita
HP:0002808	0.95	0.9	0.95	1	Kyphosis
HP:0002813	1	0.95	0.97	0.99	Abnormality of limb bone morphology
HP:0002814	1	0.99	0.98	0.99	Abnormality of the lower limb
HP:0002815	0.87	0.91	0.86	0.98	Abnormality of the knee
HP:0002817	1	0.98	0.97	0.98	Abnormality of the upper limb
HP:0002818	0.98	0.92	0.79	0.77	Abnormality of the radius
HP:0002823	0.98	0.89	0.84	0.99	Abnormality of femur morphology
HP:0002827	0.84	0.65	0.78	0.8	Hip dislocation
HP:0002829	0.64	0.97	0.79	0.95	Arthralgia
HP:0002837	0.59	0.57	0.21	0.13	Recurrent bronchitis
HP:0002841	0.29	0.37	0.38	0.42	Recurrent fungal infections
HP:0002843	0.46	0.52	0.27	0.29	Abnormality of T cells
HP:0002846	0.8	0.92	0.79	0.99	Abnormality of B cells
HP:0002857	0.7	0.91	0.75	0.99	Genu valgum
HP:0002860	0.87	0.96	0.54	0.32	Squamous cell carcinoma
HP:0002861	0.42	0.57	0.72	0.82	Melanoma
HP:0002862	0.86	0.84	0.75	0.94	Bladder carcinoma
HP:0002863	0.86	0.9	0.7	0.79	Myelodysplasia
HP:0002867	0.65	0.61	0.76	0.66	Abnormality of the ilium
HP:0002883	0.51	0.68	0.53	0.58	Hyperventilation
HP:0002885	0.98	0.89	0.43	0.43	Medulloblastoma
HP:0002888	0.97	0.66	0.65	0.55	Ependymoma
HP:0002891	0.85	0.83	0.65	0.87	Uterine leiomyosarcoma
HP:0002894	0.92	0.93	0.62	0.8	Neoplasm of the pancreas
HP:0002896	0.89	0.91	0.79	0.9	Neoplasm of the liver
HP:0002898	0.93	0.99	0.71	0.68	Embryonal neoplasm
HP:0002900	0.46	0.31	0.74	0.57	Hypokalemia
HP:0002901	0.32	0.35	0.52	0.6	Hypocalcemia
HP:0002904	0.26	0.45	0.65	0.72	Hyperbilirubinemia
HP:0002910	0.61	0.79	0.81	1	Elevated hepatic transaminases
HP:0002919	0.54	0.59	0.63	0.77	Ketonuria
HP:0002921	0.98	0.92	0.9	1	Abnormality of the cerebrospinal fluid
HP:0002926	0.85	0.81	0.85	0.89	Abnormality of thyroid physiology
HP:0002936	0.46	0.58	0.69	0.72	Distal sensory impairment
HP:0002937	0.66	0.72	0.57	0.46	Hemivertebrae
HP:0002938	0.46	0.62	0.58	0.64	Lumbar hyperlordosis
HP:0002942	0.25	0.38	0.52	0.63	Thoracic kyphosis
HP:0002943	0.2	0.31	0.4	0.58	Thoracic scoliosis
HP:0002944	0.54	0.42	0.5	0.47	Thoracolumbar scoliosis
HP:0002948	0.37	0.25	0.67	0.57	Vertebral fusion
HP:0002960	0.69	0.91	0.72	0.69	Autoimmunity
HP:0002967	0.47	0.55	0.61	0.67	Cubitus valgus
HP:0002970	0.44	0.17	0.6	0.5	Genu varum
HP:0002973	0.98	0.9	0.79	0.77	Abnormality of the forearm
HP:0002974	0.59	0.66	0.64	0.7	Radioulnar synostosis
HP:0002977	1	1	0.97	1	Aplasia/Hypoplasia involving the central nervous system
HP:0002979	0.76	0.91	0.79	0.97	Bowing of the legs
HP:0002981	0.87	0.86	0.79	0.97	Abnormality of the calf
HP:0002983	0.73	0.92	0.7	1	Micromelia
HP:0002984	0.95	0.93	0.48	0.44	Hypoplasia of the radius
HP:0002987	0.74	0.66	0.74	0.66	Elbow flexion contracture
HP:0002991	0.64	0.81	0.62	0.66	Abnormality of fibula morphology
HP:0002992	0.53	0.64	0.61	0.94	Abnormality of tibia morphology
HP:0002996	0.87	0.64	0.79	0.66	Limited elbow movement
HP:0002997	0.98	0.82	0.75	0.73	Abnormality of the ulna
HP:0003002	1	0.97	0.79	0.88	Breast carcinoma
HP:0003003	0.85	0.78	0.74	0.91	Colon cancer
HP:0003005	0.41	0.47	0.64	0.64	Ganglioneuroma
HP:0003006	0.98	0.98	0.79	0.86	Neuroblastoma
HP:0003010	0.17	0.12	0.6	0.35	Prolonged bleeding time
HP:0003011	1	0.96	0.98	1	Abnormality of the musculature
HP:0003016	0.49	0.63	0.65	0.86	Metaphyseal widening
HP:0003019	0.78	0.9	0.79	0.97	Abnormality of the wrist
HP:0003022	0.52	0.34	0.44	0.19	Hypoplasia of the ulna
HP:0003026	0.99	0.91	0.84	0.9	Short long bone
HP:0003028	0.57	0.57	0.68	0.62	Abnormality of the ankles
HP:0003038	0.44	0.57	0.12	0.13	Fibular hypoplasia
HP:0003042	0.8	0.77	0.63	0.85	Elbow dislocation
HP:0003043	0.54	0.4	0.59	0.54	Abnormality of the shoulder
HP:0003045	0.35	0.41	0.4	0.4	Abnormality of the patella
HP:0003063	0.45	0.29	0.62	0.62	Abnormality of the humerus
HP:0003073	0.45	0.32	0.7	0.71	Hypoalbuminemia
HP:0003075	0.3	0.37	0.53	0.81	Hypoproteinemia
HP:0003077	0.58	0.71	0.74	0.81	Hyperlipidemia
HP:0003083	0.66	0.72	0.44	0.4	Dislocated radial head
HP:0003100	0.45	0.76	0.6	0.92	Slender long bone
HP:0003103	0.33	0.58	0.63	0.95	Abnormal cortical bone morphology
HP:0003107	0.61	0.8	0.79	0.98	Abnormality of cholesterol metabolism
HP:0003110	0.98	0.98	0.97	1	Abnormality of urine homeostasis
HP:0003111	0.89	0.76	0.9	0.96	Abnormality of ion homeostasis
HP:0003115	0.45	0.47	0.84	0.97	Abnormal EKG
HP:0003117	0.87	0.56	0.87	0.87	Abnormality of circulating hormone level
HP:0003119	0.79	0.89	0.89	0.98	Abnormality of lipid metabolism
HP:0003121	0.95	0.91	0.9	1	Limb joint contracture
HP:0003128	0.42	0.88	0.79	1	Lactic acidosis
HP:0003130	0.5	0.52	0.72	0.76	Abnormal peripheral myelination
HP:0003134	0.59	0.49	0.75	0.9	Abnormality of peripheral nerve conduction
HP:0003146	0.14	0.45	0.52	0.82	Hypocholesterolemia
HP:0003155	0.2	0.33	0.56	0.74	Elevated alkaline phosphatase
HP:0003160	0.07	0.25	0.36	0.57	Abnormal isoelectric focusing of serum transferrin
HP:0003170	0.72	0.9	0.74	0.97	Abnormality of the acetabulum
HP:0003186	0.35	0.48	0.49	0.58	Inverted nipples
HP:0003196	0.89	0.92	0.89	0.96	Short nose
HP:0003198	0.98	0.99	0.9	0.99	Myopathy
HP:0003202	0.94	0.86	0.95	1	Skeletal muscle atrophy
HP:0003233	0.45	0.53	0.65	0.73	Hypoalphalipoproteinemia
HP:0003236	0.98	0.86	0.87	0.98	Elevated serum creatine phosphokinase
HP:0003241	1	0.95	0.89	0.97	External genital hypoplasia
HP:0003251	0.69	0.63	0.62	0.46	Male infertility
HP:0003256	0.53	0.48	0.87	0.91	Abnormality of the coagulation cascade
HP:0003270	0.46	0.68	0.79	0.7	Abdominal distention
HP:0003271	0.96	0.9	0.97	1	Visceromegaly
HP:0003272	1	0.99	0.9	1	Abnormality of the hip bone
HP:0003287	0.22	0.62	0.67	0.94	Abnormality of mitochondrial metabolism
HP:0003298	0.61	0.8	0.75	0.89	Spina bifida occulta
HP:0003307	0.68	0.5	0.83	0.92	Hyperlordosis
HP:0003312	0.93	0.95	0.9	1	Abnormal form of the vertebral bodies
HP:0003316	0.12	0.25	0.46	0.63	Butterfly vertebrae
HP:0003319	0.98	0.92	0.9	1	Abnormality of the cervical spine
HP:0003323	0.16	0.36	0.57	0.85	Progressive muscle weakness
HP:0003325	0.34	0.54	0.53	0.53	Limb-girdle muscle weakness
HP:0003326	0.85	0.87	0.87	0.99	Myalgia
HP:0003330	1	0.97	0.97	1	Abnormal bone structure
HP:0003336	0.49	0.65	0.75	0.89	Abnormal enchondral ossification
HP:0003355	0.59	0.82	0.89	1	Aminoaciduria
HP:0003366	0.82	0.92	0.79	0.99	Abnormality of the femoral neck or head region
HP:0003367	0.82	0.92	0.79	0.95	Abnormality of the femoral neck
HP:0003368	0.4	0.5	0.59	0.53	Abnormality of the femoral head
HP:0003376	0.63	0.91	0.67	0.53	Steppage gait
HP:0003380	0.35	0.69	0.62	0.5	Decreased number of peripheral myelinated nerve fibers
HP:0003387	0.24	0.59	0.55	0.5	Decreased number of large peripheral myelinated nerve fibers
HP:0003391	0.36	0.56	0.61	0.5	Gowers sign
HP:0003394	0.57	0.4	0.79	0.91	Muscle cramps
HP:0003401	0.89	0.85	0.88	0.97	Paresthesia
HP:0003422	0.8	0.91	0.79	0.89	Vertebral segmentation defect
HP:0003423	0.17	0.39	0.44	0.64	Thoracolumbar kyphoscoliosis
HP:0003429	0.23	0.48	0.45	0.34	CNS hypomyelination
HP:0003431	0.26	0.56	0.57	0.58	Decreased motor nerve conduction velocity
HP:0003444	0.24	0.27	0.59	0.58	EMG: chronic denervation signs
HP:0003445	0.42	0.92	0.74	0.96	EMG: neuropathic changes
HP:0003457	0.98	0.98	0.95	0.99	EMG abnormality
HP:0003458	0.82	0.77	0.78	0.65	EMG: myopathic abnormalities
HP:0003468	0.99	0.98	0.95	1	Abnormality of the vertebrae
HP:0003470	0.55	0.68	0.83	0.75	Paralysis
HP:0003474	0.68	0.88	0.83	0.84	Sensory impairment
HP:0003477	0.28	0.2	0.67	0.51	Peripheral axonal neuropathy
HP:0003487	0.55	0.77	0.79	0.97	Babinski sign
HP:0003493	0.16	0.14	0.3	0.18	Antinuclear antibody positivity
HP:0003498	0.32	0.79	0.68	0.96	Disproportionate short stature
HP:0003508	0.67	0.81	0.73	0.93	Proportionate short stature
HP:0003510	0.64	0.68	0.65	0.82	Severe short stature
HP:0003546	0.31	0.47	0.57	0.8	Exercise intolerance
HP:0003549	1	0.95	0.98	0.99	Abnormality of connective tissue
HP:0003560	0.82	0.65	0.71	0.63	Muscular dystrophy
HP:0003642	0.04	0.28	0.36	0.57	Type I transferrin isoform profile
HP:0003645	0.24	0.26	0.79	0.72	Prolonged partial thromboplastin time
HP:0003690	0.67	0.81	0.79	0.96	Limb muscle weakness
HP:0003693	0.6	0.93	0.73	0.96	Distal amyotrophy
HP:0003700	0.38	0.55	0.65	0.5	Generalized amyotrophy
HP:0003701	0.94	0.98	0.89	1	Proximal muscle weakness
HP:0003712	0.8	0.83	0.88	0.9	Skeletal muscle hypertrophy
HP:0003739	0.29	0.66	0.39	0.55	Myoclonic spasms
HP:0003764	0.79	0.91	0.87	0.95	Nevus
HP:0003765	0.21	0.22	0.53	0.63	Psoriasis
HP:0003774	0.94	0.93	0.72	0.89	Stage 5 chronic kidney disease
HP:0003781	0.55	0.59	0.67	0.77	Excessive salivation
HP:0003797	0.37	0.64	0.65	0.66	Limb-girdle muscle atrophy
HP:0003808	1	0.95	0.98	1	Abnormal muscle tone
HP:0003839	0.55	0.68	0.46	0.58	Abnormality of upper limb epiphysis morphology
HP:0003953	0.9	0.96	0.41	0.18	Absent forearm bone
HP:0003974	0.9	0.94	0.41	0.12	Absent radius
HP:0003995	0.67	0.78	0.45	0.41	Abnormality of the radial head
HP:0004097	1	0.95	0.91	0.92	Deviation of finger
HP:0004207	1	0.99	0.9	0.94	Abnormality of the 5th finger
HP:0004209	0.99	0.95	0.89	0.94	Clinodactyly of the 5th finger
HP:0004275	0.94	0.96	0.81	0.89	Duplication of hand bones
HP:0004278	0.35	0.27	0.61	0.41	Synostosis involving bones of the hand
HP:0004279	0.84	0.89	0.75	0.89	Short palm
HP:0004295	0.4	0.48	0.41	0.38	Abnormality of the gastric mucosa
HP:0004297	0.83	0.88	0.88	0.96	Abnormality of the biliary system
HP:0004298	1	0.99	0.96	1	Abnormality of the abdominal wall
HP:0004299	1	0.99	0.95	0.98	Hernia of the abdominal wall
HP:0004302	0.75	0.51	0.82	0.98	Functional motor problems
HP:0004303	0.85	0.95	0.83	0.98	Abnormality of muscle fibers
HP:0004305	0.88	0.9	0.97	0.99	Involuntary movements
HP:0004306	0.86	0.98	0.87	0.98	Abnormality of the endocardium
HP:0004307	0.73	0.88	0.65	0.88	Abnormal anatomic location of the heart
HP:0004308	0.85	0.98	0.88	0.98	Ventricular arrhythmia
HP:0004312	0.86	0.86	0.48	0.47	Abnormality of reticulocytes
HP:0004313	0.72	0.9	0.71	0.94	Decreased antibody level in blood
HP:0004315	0.53	0.81	0.47	0.73	IgG deficiency
HP:0004320	0.42	0.71	0.47	0.54	Vaginal fistula
HP:0004322	1	0.99	0.97	1	Short stature
HP:0004323	1	0.99	0.97	1	Abnormality of body weight
HP:0004324	0.96	0.96	0.88	0.89	Increased body weight
HP:0004325	1	0.97	0.97	1	Decreased body weight
HP:0004327	0.41	0.37	0.66	0.67	Abnormality of the vitreous humor
HP:0004328	1	0.97	0.97	1	Abnormality of the anterior segment of the globe
HP:0004329	1	0.93	0.98	1	Abnormality of the posterior segment of the globe
HP:0004332	0.83	0.8	0.84	0.99	Abnormality of lymphocytes
HP:0004334	0.63	1	0.75	1	Dermal atrophy
HP:0004337	0.65	0.91	0.9	1	Abnormality of amino acid metabolism
HP:0004340	0.2	0.01	0.62	0.56	Abnormality of vitamin B metabolism
HP:0004341	0.2	0.1	0.55	0.58	Abnormality of vitamin B12 metabolism
HP:0004347	0.44	0.54	0.75	0.69	Weakness of muscles of respiration
HP:0004348	0.99	0.9	0.96	1	Abnormality of bone mineral density
HP:0004349	0.99	0.92	0.96	1	Reduced bone mineral density
HP:0004354	0.77	0.94	0.93	1	Abnormality of carboxylic acid metabolism
HP:0004360	0.75	0.9	0.95	1	Abnormality of acid-base homeostasis
HP:0004362	0.94	0.92	0.79	0.72	Abnormality of enteric ganglion morphology
HP:0004363	0.78	0.54	0.79	0.75	Abnormality of calcium homeostasis
HP:0004364	0.66	0.7	0.86	0.98	Abnormality of nitrogen compound homeostasis
HP:0004370	0.87	0.83	0.97	0.99	Abnormality of temperature regulation
HP:0004372	0.78	0.77	0.97	1	Reduced consciousness/confusion
HP:0004373	0.44	0.58	0.67	0.56	Focal dystonia
HP:0004374	0.94	0.97	0.96	1	Hemiplegia/hemiparesis
HP:0004375	0.99	0.96	0.87	0.78	Neoplasm of the nervous system
HP:0004376	0.98	0.96	0.79	0.82	Neuroblastic tumors
HP:0004377	0.99	0.9	0.85	0.96	Hematological neoplasm
HP:0004378	0.98	0.92	0.71	0.87	Abnormality of the anus
HP:0004379	0.21	0.21	0.62	0.75	Abnormality of alkaline phosphatase activity
HP:0004386	0.2	0.18	0.4	0.17	Gastrointestinal inflammation
HP:0004397	0.32	0.38	0.34	0.37	Ectopic anus
HP:0004400	0.7	0.79	0.83	0.93	Abnormality of the pylorus
HP:0004404	0.87	0.91	0.81	0.99	Abnormality of the nipple
HP:0004408	0.6	0.58	0.71	0.68	Abnormality of the sense of smell
HP:0004409	0.31	0.26	0.61	0.63	Hyposmia
HP:0004414	0.83	1	0.84	1	Abnormality of the pulmonary artery
HP:0004418	0.36	0.81	0.65	0.79	Thrombophlebitis
HP:0004420	0.27	0.65	0.57	0.74	Arterial thrombosis
HP:0004426	0.94	0.95	0.87	0.9	Abnormality of the cheek
HP:0004437	0.51	0.44	0.74	0.5	Cranial hyperostosis
HP:0004469	0.58	0.7	0.35	0.17	Chronic bronchitis
HP:0004493	0.51	0.44	0.73	0.51	Craniofacial hyperostosis
HP:0004673	0.58	0.63	0.79	0.93	Decreased facial expression
HP:0004691	0.44	0.54	0.72	0.67	2-3 toe syndactyly
HP:0004749	0.75	0.98	0.79	0.98	Atrial flutter
HP:0004755	0.86	0.93	0.88	0.98	Supraventricular tachycardia
HP:0004756	0.76	0.98	0.82	0.98	Ventricular tachycardia
HP:0004796	0.6	0.64	0.74	0.68	Gastrointestinal obstruction
HP:0004798	0.1	0.22	0.36	0.58	Recurrent infection of the gastrointestinal tract
HP:0004808	0.92	0.9	0.54	0.38	Acute myeloid leukemia
HP:0004841	0.35	0.47	0.62	0.73	Reduced factor XII activity
HP:0004890	0.57	1	0.75	0.99	Elevated pulmonary artery pressure
HP:0004930	0.83	1	0.85	1	Abnormality of the pulmonary vasculature
HP:0004936	0.4	0.84	0.72	0.9	Venous thrombosis
HP:0005105	1	0.97	0.96	0.99	Abnormal nasal morphology
HP:0005107	0.72	0.83	0.75	0.63	Abnormality of the sacrum
HP:0005110	0.81	0.98	0.88	0.98	Atrial fibrillation
HP:0005111	0.5	1	0.69	1	Dilatation of the ascending aorta
HP:0005114	0.85	0.91	0.9	0.98	Abnormalities of the peripheral arteries
HP:0005115	0.86	0.95	0.88	0.98	Supraventricular arrhythmia
HP:0005120	1	0.97	0.83	0.97	Abnormality of cardiac atrium
HP:0005150	0.85	0.93	0.83	0.98	Abnormal atrioventricular conduction
HP:0005214	0.59	0.52	0.74	0.64	Intestinal obstruction
HP:0005257	0.53	0.9	0.75	0.95	Thoracic hypoplasia
HP:0005262	0.9	0.9	0.84	1	Abnormality of the synovia
HP:0005264	0.23	0.15	0.68	0.79	Abnormality of the gallbladder
HP:0005266	0.86	0.94	0.79	0.86	Intestinal polyp
HP:0005280	0.94	0.96	0.91	0.96	Depressed nasal bridge
HP:0005288	0.97	0.97	0.9	0.97	Abnormality of the nares
HP:0005306	0.3	0.6	0.62	0.96	Capillary hemangiomas
HP:0005346	0.6	0.69	0.79	0.99	Abnormal facial expression
HP:0005368	0.74	0.84	0.79	0.98	Abnormality of humoral immunity
HP:0005372	0.73	0.88	0.79	0.97	Abnormality of B cell physiology
HP:0005374	0.54	0.56	0.61	0.49	Cellular immunodeficiency
HP:0005400	0.04	0.29	0.36	0.58	Reduction of neutrophil motility
HP:0005445	0.81	0.87	0.79	1	Widened posterior fossa
HP:0005484	0.66	0.44	0.88	0.77	Postnatal microcephaly
HP:0005528	0.86	0.92	0.65	0.84	Bone marrow hypocellularity
HP:0005556	0.55	0.43	0.7	0.35	Abnormality of the metopic suture
HP:0005561	0.98	0.96	0.97	1	Abnormality of bone marrow cell morphology
HP:0005584	0.87	0.81	0.71	0.92	Renal cell carcinoma
HP:0005599	0.84	0.88	0.79	0.79	Hypopigmentation of hair
HP:0005607	0.98	0.89	0.87	0.73	Abnormality of the tracheobronchial system
HP:0005613	0.18	0.1	0.58	0.63	Aplasia/hypoplasia of the femur
HP:0005616	0.6	0.61	0.74	0.55	Accelerated skeletal maturation
HP:0005619	0.19	0.48	0.48	0.66	Thoracolumbar kyphosis
HP:0005622	0.65	0.88	0.7	0.68	Broad long bones
HP:0005656	0.94	0.89	0.89	1	Positional foot deformity
HP:0005750	0.65	0.63	0.75	0.63	Contractures of the joints of the lower limbs
HP:0005815	0.4	0.22	0.43	0.42	Supernumerary ribs
HP:0005819	0.26	0.3	0.56	0.67	Short middle phalanx of finger
HP:0005914	0.66	0.96	0.79	0.88	Aplasia/Hypoplasia involving the metacarpal bones
HP:0005916	0.67	0.9	0.79	0.86	Abnormal metacarpal morphology
HP:0005918	1	0.86	0.95	1	Abnormality of phalanx of finger
HP:0005920	0.55	0.66	0.45	0.43	Abnormality of the epiphyses of the phalanges of the hand
HP:0005922	0.98	0.95	0.88	0.96	Abnormal hand morphology
HP:0005924	0.55	0.68	0.46	0.44	Abnormality of the epiphyses of the hand
HP:0005927	1	0.94	0.9	0.97	Aplasia/hypoplasia involving bones of the hand
HP:0005930	0.83	0.82	0.88	0.97	Abnormality of epiphysis morphology
HP:0005968	0.04	0.25	0.37	0.59	Temperature instability
HP:0005978	0.79	0.56	0.74	0.68	Type II diabetes mellitus
HP:0006009	0.65	0.86	0.67	0.69	Broad phalanx
HP:0006094	0.33	0.6	0.62	0.58	Finger joint hypermobility
HP:0006101	0.97	0.96	0.83	0.82	Finger syndactyly
HP:0006256	0.33	0.57	0.62	0.58	Abnormality of hand joint mobility
HP:0006261	0.89	0.63	0.83	0.87	Abnormality of phalangeal joints of the hand
HP:0006265	0.98	0.94	0.88	0.97	Aplasia/Hypoplasia of fingers
HP:0006292	0.87	0.91	0.83	0.9	Abnormality of dental eruption
HP:0006297	0.55	0.58	0.68	0.63	Hypoplasia of dental enamel
HP:0006480	0.28	0.47	0.65	0.89	Premature loss of teeth
HP:0006481	0.4	0.28	0.69	0.76	Abnormality of primary teeth
HP:0006482	0.83	0.78	0.79	0.89	Abnormality of dental morphology
HP:0006483	0.92	0.83	0.85	0.9	Abnormal number of teeth
HP:0006487	0.83	0.79	0.79	0.97	Bowing of the long bones
HP:0006492	0.47	0.59	0.33	0.15	Aplasia/Hypoplasia of the fibula
HP:0006493	0.95	0.94	0.9	0.97	Aplasia/hypoplasia involving bones of the lower limbs
HP:0006494	0.93	0.95	0.89	0.92	Aplasia/Hypoplasia involving bones of the feet
HP:0006495	0.54	0.33	0.54	0.36	Aplasia/Hypoplasia of the ulna
HP:0006496	1	0.95	0.9	0.97	Aplasia/hypoplasia involving bones of the upper limbs
HP:0006499	0.39	0.43	0.57	0.68	Abnormality of femoral epiphysis
HP:0006500	0.39	0.31	0.57	0.75	Abnormality of lower limb epiphysis morphology
HP:0006501	0.97	0.97	0.65	0.34	Aplasia/Hypoplasia of the radius
HP:0006503	0.98	0.98	0.66	0.44	Aplasia/hypoplasia involving forearm bones
HP:0006504	0.83	0.86	0.79	0.98	Anomaly of the limb diaphyses
HP:0006505	0.65	0.75	0.62	0.84	Abnormality of limb epiphysis morphology
HP:0006532	0.62	0.53	0.57	0.34	Recurrent pneumonia
HP:0006610	0.3	0.32	0.62	0.7	Wide intermamillary distance
HP:0006670	0.74	0.98	0.79	0.98	Impaired myocardial contractility
HP:0006673	0.74	0.98	0.79	0.98	Reduced systolic function
HP:0006703	0.54	0.56	0.74	0.64	Aplasia/Hypoplasia of the lungs
HP:0006704	0.72	0.96	0.83	0.94	Abnormality of the coronary arteries
HP:0006705	0.79	1	0.89	1	Abnormality of the atrioventricular valves
HP:0006707	0.31	0.79	0.65	0.76	Abnormality of the hepatic vasculature
HP:0006709	0.4	0.45	0.57	0.75	Aplasia/Hypoplasia of the nipples
HP:0006711	0.89	0.9	0.82	0.78	Aplasia/Hypoplasia involving bones of the thorax
HP:0006712	0.75	0.78	0.75	0.64	Aplasia/Hypoplasia of the ribs
HP:0006716	0.85	0.87	0.65	0.87	Hereditary nonpolyposis colorectal carcinoma
HP:0006740	0.85	0.83	0.7	0.89	Transitional cell carcinoma of the bladder
HP:0006747	0.41	0.42	0.64	0.62	Ganglioneuroblastoma
HP:0006749	0.85	0.82	0.75	0.88	Malignant gastrointestinal tract tumors
HP:0006753	0.86	0.92	0.76	0.86	Neoplasm of the stomach
HP:0006802	0.46	0.3	0.62	0.64	Abnormal anterior horn cell morphology
HP:0006817	0.85	0.83	0.81	0.98	Aplasia/Hypoplasia of the cerebellar vermis
HP:0006824	0.97	0.6	0.88	0.99	Cranial nerve paralysis
HP:0006829	0.35	0.38	0.66	0.96	Severe muscular hypotonia
HP:0006887	0.58	0.57	0.75	0.71	Intellectual disability, progressive
HP:0006919	0.85	0.87	0.85	0.95	Abnormal aggressive, impulsive or violent behavior
HP:0006955	0.04	0.24	0.36	0.56	Olivopontocerebellar hypoplasia
HP:0007018	0.97	0.89	0.8	0.93	Attention deficit hyperactivity disorder
HP:0007086	0.57	0.7	0.78	0.74	Social and occupational deterioration
HP:0007149	0.32	0.3	0.61	0.61	Distal upper limb amyotrophy
HP:0007256	0.57	0.8	0.82	0.97	Abnormal pyramidal signs
HP:0007305	0.47	0.36	0.79	0.91	CNS demyelination
HP:0007340	0.59	0.53	0.62	0.58	Lower limb muscle weakness
HP:0007359	0.57	0.88	0.87	0.94	Focal seizures
HP:0007360	0.96	0.94	0.9	0.97	Aplasia/Hypoplasia of the cerebellum
HP:0007361	0.31	0.7	0.53	0.8	Abnormality of the pons
HP:0007362	0.44	0.73	0.55	0.76	Aplasia/Hypoplasia of the brainstem
HP:0007364	1	0.96	0.97	1	Aplasia/Hypoplasia of the cerebrum
HP:0007366	0.04	0.27	0.36	0.58	Atrophy/Degeneration affecting the brainstem
HP:0007367	0.97	0.99	0.97	1	Atrophy/Degeneration affecting the central nervous system
HP:0007369	0.97	0.94	0.96	0.98	Atrophy/Degeneration affecting the cerebrum
HP:0007370	0.98	0.98	0.88	1	Aplasia/Hypoplasia of the corpus callosum
HP:0007373	0.46	0.23	0.66	0.79	Motor neuron atrophy
HP:0007378	0.96	0.94	0.88	0.94	Neoplasm of the gastrointestinal tract
HP:0007379	1	0.95	0.88	0.95	Neoplasm of the genitourinary tract
HP:0007400	0.59	0.93	0.83	0.95	Irregular hyperpigmentation
HP:0007440	0.51	0.61	0.71	0.83	Generalized hyperpigmentation
HP:0007466	0.04	0.18	0.36	0.56	Midfrontal capillary hemangioma
HP:0007477	0.96	0.97	0.83	0.95	Abnormal dermatoglyphics
HP:0007495	0.65	0.68	0.69	0.99	Prematurely aged appearance
HP:0007550	0.77	0.98	0.9	0.99	Hypohidrosis or hyperhidrosis
HP:0007552	0.04	0.2	0.36	0.57	Abnormal subcutaneous fat tissue distribution
HP:0007556	0.31	0.92	0.65	0.91	Plantar hyperkeratosis
HP:0007641	0.52	0.36	0.65	0.67	Dyschromatopsia
HP:0007663	0.31	0.18	0.59	0.39	Reduced visual acuity
HP:0007686	0.53	0.7	0.61	0.58	Abnormal pupillary function
HP:0007688	0.47	0.43	0.61	0.64	Undetectable light- and dark-adapted electroretinogram
HP:0007703	0.93	0.89	0.95	0.96	Abnormality of retinal pigmentation
HP:0007737	0.45	0.37	0.61	0.65	Bone spicule pigmentation of the retina
HP:0007759	0.73	0.85	0.89	1	Opacification of the corneal stroma
HP:0007772	0.42	0.49	0.54	0.49	Impaired smooth pursuit
HP:0007787	0.5	0.4	0.62	0.63	Posterior subcapsular cataract
HP:0007843	0.54	0.41	0.61	0.67	Attenuation of retinal blood vessels
HP:0007875	0.33	0.67	0.52	0.55	Congenital blindness
HP:0007894	0.72	0.76	0.73	0.7	Hypopigmentation of the fundus
HP:0007950	0.45	0.38	0.61	0.64	Peripapillary chorioretinal atrophy
HP:0007957	0.82	0.82	0.91	0.99	Corneal opacity
HP:0007973	0.35	0.71	0.54	0.77	Retinal dysplasia
HP:0007980	0.45	0.41	0.61	0.65	Absent retinal pigment epithelium
HP:0007987	0.45	0.4	0.61	0.64	Progressive visual field defects
HP:0007994	0.45	0.44	0.61	0.64	Peripheral visual field loss
HP:0008002	0.29	0.25	0.55	0.48	Abnormality of macular pigmentation
HP:0008028	0.45	0.43	0.61	0.65	Cystoid macular degeneration
HP:0008034	0.78	0.59	0.79	0.68	Abnormal iris pigmentation
HP:0008043	0.45	0.42	0.61	0.65	Retinal arteriolar constriction
HP:0008046	0.78	0.54	0.84	0.88	Abnormality of the retinal vasculature
HP:0008047	0.85	0.8	0.88	0.89	Abnormality of the vasculature of the eye
HP:0008048	0.43	0.51	0.55	0.42	Abnormality of the line of Schwalbe
HP:0008050	1	0.94	0.95	0.98	Abnormality of the palpebral fissures
HP:0008053	0.92	0.99	0.68	0.68	Aplasia/Hypoplasia of the iris
HP:0008055	0.92	0.99	0.68	0.7	Aplasia/Hypoplasia affecting the uvea
HP:0008056	0.98	0.92	0.89	0.91	Aplasia/Hypoplasia affecting the eye
HP:0008057	0.32	0.38	0.56	0.62	Aplasia/Hypoplasia affecting the fundus
HP:0008058	0.25	0.4	0.52	0.56	Aplasia/Hypoplasia of the optic nerve
HP:0008062	0.94	0.94	0.78	0.82	Aplasia/Hypoplasia affecting the anterior segment of the eye
HP:0008063	0.66	0.84	0.73	0.85	Aplasia/Hypoplasia of the lens
HP:0008064	0.79	0.6	0.87	0.99	Ichthyosis
HP:0008065	0.85	0.98	0.81	1	Aplasia/Hypoplasia of the skin
HP:0008066	0.45	0.96	0.76	0.94	Abnormal blistering of the skin
HP:0008067	0.75	0.99	0.81	1	Abnormally lax or hyperextensible skin
HP:0008069	0.99	0.89	0.91	1	Neoplasm of the skin
HP:0008070	0.8	0.88	0.89	0.89	Sparse hair
HP:0008150	0.04	0.29	0.36	0.58	Elevated serum transaminases during infections
HP:0008151	0.12	0.2	0.55	0.6	Prolonged prothrombin time
HP:0008180	0.36	0.65	0.66	0.65	Mildly elevated creatine phosphokinase
HP:0008207	0.39	0.8	0.62	0.74	Primary adrenal insufficiency
HP:0008323	0.59	0.48	0.71	0.86	Abnormal light- and dark-adapted electroretinogram
HP:0008365	0.59	0.72	0.51	0.34	Abnormality of the talus
HP:0008366	0.41	0.53	0.63	0.49	Contractures involving the joints of the feet
HP:0008373	1	0.96	0.96	1	Puberty and gonadal disorders
HP:0008386	0.83	0.92	0.87	1	Aplasia/Hypoplasia of the nails
HP:0008388	0.75	0.9	0.83	0.96	Abnormality of the toenails
HP:0008404	0.33	0.81	0.75	0.94	Nail dystrophy
HP:0008428	0.43	0.45	0.63	0.7	Vertebral clefting
HP:0008518	0.4	0.36	0.75	0.76	Aplasia/Hypoplasia involving the vertebral column
HP:0008544	0.32	0.26	0.46	0.47	Abnormally folded helix
HP:0008551	0.73	0.85	0.74	0.8	Microtia
HP:0008572	0.92	0.96	0.66	0.69	External ear malformation
HP:0008678	0.98	0.95	0.79	0.77	Renal hypoplasia/aplasia
HP:0008734	0.43	0.56	0.57	0.53	Decreased testicular size
HP:0008736	0.94	0.96	0.88	0.95	Hypoplasia of penis
HP:0008771	0.73	0.79	0.74	0.8	Aplasia/Hypoplasia of the ear
HP:0008772	0.73	0.82	0.74	0.79	Aplasia/Hypoplasia of the external ear
HP:0008775	0.92	0.76	0.75	0.86	Abnormality of the prostate
HP:0008777	0.22	0.33	0.61	0.57	Abnormality of the vocal cords
HP:0008843	0.42	0.67	0.72	0.67	Hip osteoarthritis
HP:0008872	0.98	0.63	0.97	1	Feeding difficulties in infancy
HP:0008873	0.31	0.78	0.66	0.98	Disproportionate short-limb short stature
HP:0008897	0.98	0.91	0.84	0.97	Postnatal growth retardation
HP:0008905	0.2	0.31	0.6	0.77	Rhizomelia
HP:0008936	0.45	0.54	0.75	0.84	Muscular hypotonia of the trunk
HP:0008994	0.26	0.55	0.63	0.87	Proximal muscle weakness in lower limbs
HP:0009027	0.26	0.56	0.63	0.8	Foot dorsiflexor weakness
HP:0009102	0.26	0.23	0.48	0.48	Anterior open-bite malocclusion
HP:0009103	0.29	0.23	0.55	0.61	Aplasia/Hypoplasia involving the pelvis
HP:0009115	1	0.98	0.97	0.99	Aplasia/hypoplasia involving the skeleton
HP:0009116	1	0.95	0.96	0.99	Aplasia/Hypoplasia involving bones of the skull
HP:0009118	1	0.96	0.95	0.99	Aplasia/Hypoplasia of the mandible
HP:0009119	0.33	0.33	0.4	0.21	Aplasia/Hypoplasia of the frontal sinuses
HP:0009120	0.36	0.31	0.4	0.27	Aplasia/Hypoplasia involving the sinuses
HP:0009121	1	0.97	0.98	0.99	Abnormal axial skeleton morphology
HP:0009122	1	0.95	0.96	0.99	Aplasia/hypoplasia affecting bones of the axial skeleton
HP:0009124	0.99	0.98	0.88	0.99	Abnormality of adipose tissue
HP:0009125	0.98	0.98	0.84	0.98	Lipodystrophy
HP:0009127	0.94	0.61	0.89	1	Abnormality of the musculature of the limbs
HP:0009129	0.32	0.28	0.61	0.91	Upper limb amyotrophy
HP:0009130	0.31	0.31	0.61	0.9	Hand muscle atrophy
HP:0009136	0.66	0.9	0.75	0.76	Duplication involving bones of the feet
HP:0009142	0.94	0.96	0.81	0.88	Duplication of bones involving the upper extremities
HP:0009144	0.4	0.18	0.44	0.42	Supernumerary bones of the axial skeleton
HP:0009145	0.6	0.67	0.79	0.97	Abnormality of cerebral artery
HP:0009179	0.99	0.95	0.89	0.94	Deviation of the 5th finger
HP:0009380	0.94	0.9	0.64	0.66	Aplasia of the fingers
HP:0009381	0.97	0.9	0.83	0.88	Short finger
HP:0009465	0.17	0.37	0.64	0.71	Ulnar deviation of finger
HP:0009466	0.78	0.83	0.83	0.79	Radial deviation of finger
HP:0009473	0.88	0.64	0.85	0.94	Joint contracture of the hand
HP:0009484	1	0.95	0.93	0.96	Deviation of the hand or of fingers of the hand
HP:0009485	0.78	0.85	0.83	0.76	Radial deviation of the hand or of fingers of the hand
HP:0009553	0.87	0.99	0.79	0.84	Abnormality of the hairline
HP:0009592	0.97	0.63	0.65	0.55	Astrocytoma
HP:0009601	0.93	0.92	0.65	0.61	Aplasia/Hypoplasia of the thumb
HP:0009602	0.94	0.9	0.79	0.79	Abnormality of thumb phalanx
HP:0009603	0.43	0.57	0.74	0.83	Deviation of the thumb
HP:0009617	0.44	0.74	0.65	0.75	Abnormality of the distal phalanx of the thumb
HP:0009623	0.42	0.58	0.7	0.82	Proximal placement of thumb
HP:0009702	0.35	0.29	0.6	0.36	Carpal synostosis
HP:0009725	0.86	0.89	0.75	0.91	Bladder neoplasm
HP:0009726	0.98	0.96	0.83	0.94	Renal neoplasm
HP:0009733	0.98	0.85	0.66	0.71	Glioma
HP:0009765	0.11	0.21	0.36	0.59	Low hanging columella
HP:0009767	0.72	0.88	0.82	0.81	Aplasia/Hypoplasia of the phalanges of the hand
HP:0009768	0.65	0.74	0.66	0.66	Broad phalanges of the hand
HP:0009774	0.94	0.91	0.8	0.81	Triangular shaped phalanges of the hand
HP:0009776	0.05	0.22	0.38	0.57	Adactyly
HP:0009777	0.86	0.89	0.21	0.14	Absent thumb
HP:0009778	0.92	0.97	0.59	0.54	Short thumb
HP:0009799	0.33	0.4	0.08	0.03	Supernumerary spleens
HP:0009803	0.69	0.87	0.8	0.79	Short phalanx of finger
HP:0009804	0.92	0.86	0.84	0.9	Reduced number of teeth
HP:0009810	0.98	0.89	0.93	1	Abnormality of upper limb joint
HP:0009811	0.94	0.65	0.85	0.97	Abnormality of the elbow
HP:0009815	1	0.95	0.95	1	Aplasia/hypoplasia of the extremities
HP:0009821	0.98	0.88	0.52	0.21	Forearm undergrowth
HP:0009822	0.9	0.96	0.41	0.16	Aplasia involving forearm bones
HP:0009824	0.98	0.83	0.55	0.28	Upper limb undergrowth
HP:0009826	0.98	0.92	0.81	1	Limb undergrowth
HP:0009830	0.97	0.91	0.97	1	Peripheral neuropathy
HP:0009832	0.72	0.91	0.79	0.79	Abnormality of the distal phalanx of finger
HP:0009833	0.34	0.38	0.69	0.7	Abnormality of the middle phalanges of the hand
HP:0009835	0.57	0.82	0.7	0.67	Aplasia/Hypoplasia of the distal phalanges of the hand
HP:0009843	0.32	0.44	0.65	0.65	Aplasia/Hypoplasia of the middle phalanges of the hand
HP:0009882	0.57	0.82	0.7	0.7	Short distal phalanx of finger
HP:0009883	0.38	0.79	0.54	0.69	Duplication of the distal phalanx of hand
HP:0009887	0.84	0.92	0.79	0.79	Abnormality of hair pigmentation
HP:0009891	0.52	0.61	0.72	0.75	Underdeveloped supraorbital ridges
HP:0009924	0.6	0.62	0.71	0.68	Aplasia/Hypoplasia involving the nose
HP:0009929	0.36	0.51	0.48	0.58	Abnormality of the columella
HP:0009942	0.89	0.9	0.55	0.63	Duplication of thumb phalanx
HP:0009944	0.39	0.74	0.54	0.65	Partial duplication of thumb phalanx
HP:0009997	0.94	0.96	0.8	0.87	Duplication of phalanx of hand
HP:0009999	0.42	0.72	0.55	0.68	Partial duplication of the phalanx of hand
HP:0010004	0.37	0.73	0.54	0.67	Partial duplication of the distal phalanges of the hand
HP:0010049	0.66	0.94	0.79	0.82	Short metacarpal
HP:0010051	0.33	0.57	0.55	0.49	Deviation of the hallux
HP:0010057	0.39	0.8	0.54	0.62	Abnormality of the phalanges of the hallux
HP:0010066	0.38	0.78	0.49	0.6	Duplication of phalanx of hallux
HP:0010161	0.94	0.89	0.75	0.79	Abnormality of the phalanges of the toes
HP:0010181	0.38	0.74	0.49	0.63	Duplication of phalanx of toe
HP:0010230	0.5	0.45	0.44	0.39	Cone-shaped epiphyses of the phalanges of the hand
HP:0010280	0.17	0.21	0.57	0.52	Stomatitis
HP:0010295	0.51	0.57	0.53	0.51	Aplasia/Hypoplasia of the tongue
HP:0010301	0.96	0.97	0.82	0.96	Spinal dysraphism
HP:0010306	0.32	0.48	0.55	0.42	Short thorax
HP:0010311	0.32	0.3	0.28	0.3	Aplasia/Hypoplasia of the breasts
HP:0010318	0.69	0.99	0.79	0.97	Aplasia/Hypoplasia of the abdominal wall musculature
HP:0010322	0.6	0.81	0.75	0.93	Abnormality of the 5th toe
HP:0010344	0.06	0.18	0.5	0.6	Deviation of the 5th toe
HP:0010438	1	0.94	0.88	0.96	Abnormality of the ventricular septum
HP:0010442	0.85	0.72	0.84	0.88	Polydactyly
HP:0010458	0.27	0.4	0.58	0.61	Female pseudohermaphroditism
HP:0010460	1	0.98	0.96	0.99	Abnormality of the female genitalia
HP:0010461	1	0.98	0.97	1	Abnormality of the male genitalia
HP:0010468	0.43	0.54	0.57	0.55	Aplasia/Hypoplasia of the testes
HP:0010490	0.89	0.93	0.79	0.89	Abnormality of the palmar creases
HP:0010535	0.49	0.33	0.79	0.94	Sleep apnea
HP:0010543	0.41	0.45	0.51	0.51	Opsoclonus
HP:0010546	0.36	0.37	0.43	0.6	Muscle fibrillation
HP:0010549	0.96	0.99	0.96	1	Weakness due to upper motor neuron dysfunction
HP:0010550	0.45	0.57	0.61	0.55	Paraplegia
HP:0010551	0.59	0.77	0.72	0.82	Paraplegia/paraparesis
HP:0010554	0.16	0.46	0.49	0.58	Cutaneous finger syndactyly
HP:0010557	0.08	0.2	0.43	0.57	Overlapping fingers
HP:0010566	0.87	0.9	0.79	0.84	Hamartoma
HP:0010574	0.39	0.58	0.57	0.61	Abnormality of the epiphysis of the femoral head
HP:0010576	0.83	0.82	0.83	0.98	Intracranial cystic lesion
HP:0010579	0.72	0.82	0.69	0.68	Cone-shaped epiphysis
HP:0010609	0.85	0.9	0.72	0.71	Skin tags
HP:0010614	0.87	0.91	0.65	0.7	Fibroma
HP:0010622	0.92	0.9	0.74	0.83	Neoplasm of the skeletal system
HP:0010624	0.65	0.79	0.78	0.89	Aplastic/hypoplastic toenail
HP:0010628	0.73	0.6	0.84	0.93	Facial palsy
HP:0010647	0.85	1	0.87	0.99	Abnormal elasticity of skin
HP:0010651	0.67	0.91	0.75	0.96	Abnormality of the meninges
HP:0010655	0.18	0.35	0.62	0.79	Epiphyseal stippling
HP:0010656	0.31	0.56	0.68	0.83	Abnormal epiphyseal ossification
HP:0010668	0.94	0.98	0.9	1	Abnormality of the zygomatic bone
HP:0010669	0.71	0.84	0.76	0.79	Hypoplasia of the zygomatic bone
HP:0010674	1	0.94	0.97	1	Abnormality of the curvature of the vertebral column
HP:0010696	0.68	0.65	0.74	0.67	Polar cataract
HP:0010701	0.73	0.92	0.79	0.96	Abnormal immunoglobulin level
HP:0010702	0.42	0.17	0.66	0.81	Increased antibody level in blood
HP:0010719	0.86	0.92	0.87	0.98	Abnormality of hair texture
HP:0010720	0.89	0.97	0.8	0.91	Abnormal hair pattern
HP:0010743	0.57	0.38	0.75	0.67	Short metatarsal
HP:0010760	0.42	0.69	0.62	0.68	Absent toe
HP:0010766	0.85	0.85	0.9	0.97	Ectopic calcification
HP:0010767	0.54	0.69	0.54	0.49	Sacrococcygeal pilonidal abnormality
HP:0010781	0.51	0.65	0.58	0.72	Skin dimples
HP:0010783	0.15	0.18	0.57	0.68	Erythema
HP:0010784	0.93	0.88	0.79	0.95	Uterine neoplasm
HP:0010785	0.93	0.88	0.81	0.85	Gonadal neoplasm
HP:0010786	0.99	0.9	0.86	0.93	Urinary tract neoplasm
HP:0010787	0.98	0.91	0.87	0.96	Genital neoplasm
HP:0010808	0.57	0.74	0.64	0.82	Protruding tongue
HP:0010827	0.73	0.63	0.84	0.96	Abnormality of the seventh cranial nerve
HP:0010864	0.82	0.83	0.79	0.92	Intellectual disability, severe
HP:0010866	1	0.99	0.95	1	Abdominal wall defect
HP:0010876	1	0.75	0.89	0.98	Abnormality of circulating protein level
HP:0010885	0.28	0.4	0.74	0.72	Aseptic necrosis
HP:0010927	0.78	0.58	0.79	0.7	Abnormality of divalent inorganic cation homeostasis
HP:0010929	0.85	0.76	0.89	0.91	Abnormality of cation homeostasis
HP:0010930	0.53	0.36	0.79	0.76	Abnormality of monovalent inorganic cation homeostasis
HP:0010931	0.17	0.31	0.64	0.64	Abnormality of sodium homeostasis
HP:0010935	1	0.97	0.98	1	Abnormality of the upper urinary tract
HP:0010936	1	1	0.96	0.97	Abnormality of the lower urinary tract
HP:0010938	1	1	0.96	1	Abnormality of the external nose
HP:0010944	0.94	0.79	0.68	0.76	Abnormality of the renal pelvis
HP:0010946	0.94	0.81	0.68	0.73	Dilatation of the renal pelvis
HP:0010950	0.81	0.79	0.79	0.97	Abnormality of the fourth ventricle
HP:0010972	0.49	0.85	0.79	1	Anemia of inadequate production
HP:0010974	1	0.98	0.88	0.97	Abnormality of myeloid leukocytes
HP:0010978	1	0.98	0.98	1	Abnormality of immune system physiology
HP:0010979	0.49	0.71	0.7	0.79	Abnormality of the level of lipoprotein cholesterol
HP:0010981	0.47	0.69	0.68	0.76	Hypolipoproteinemia
HP:0010987	1	0.92	0.95	0.99	Abnormality of cellular immune system
HP:0010989	0.48	0.49	0.79	0.84	Abnormality of the intrinsic pathway
HP:0010990	0.36	0.22	0.61	0.65	Abnormality of the common coagulation pathway
HP:0010991	0.83	0.98	0.83	0.98	Abnormality of the abdominal musculature
HP:0010993	0.98	0.99	0.95	0.99	Abnormality of the cerebral subcortex
HP:0011001	0.43	0.57	0.73	0.85	Increased bone mineral density
HP:0011004	0.99	0.99	0.96	1	Abnormality of the systemic arterial tree
HP:0011006	0.52	0.61	0.77	0.97	Abnormality of the musculature of the neck
HP:0011013	0.97	0.87	0.97	1	Abnormality of carbohydrate metabolism/homeostasis
HP:0011014	0.96	0.87	0.97	1	Abnormal glucose homeostasis
HP:0011015	0.85	0.81	0.91	1	Abnormality of blood glucose concentration
HP:0011017	0.98	0.96	0.89	0.99	Abnormality of cell physiology
HP:0011021	0.98	0.86	0.87	0.98	Abnormality of circulating enzyme level
HP:0011024	1	0.98	0.98	0.98	Abnormality of the gastrointestinal tract
HP:0011025	1	0.98	0.98	0.99	Abnormality of cardiovascular system physiology
HP:0011028	0.94	0.93	0.9	0.97	Abnormality of blood circulation
HP:0011029	0.94	0.97	0.9	0.97	Internal hemorrhage
HP:0011030	0.13	0.71	0.57	0.68	Abnormality of transition element cation homeostasis
HP:0011031	0.11	0.7	0.46	0.59	Abnormality of iron homeostasis
HP:0011032	0.97	0.88	0.97	1	Abnormality of fluid regulation
HP:0011035	0.57	0.74	0.47	0.58	Abnormality of the renal cortex
HP:0011036	0.22	0.5	0.53	0.7	Abnormality of renal excretion
HP:0011038	0.33	0.7	0.53	0.76	Abnormality of renal resorption
HP:0011039	0.85	0.94	0.81	0.89	Abnormality of the helix
HP:0011042	0.51	0.32	0.79	0.68	Abnormality of potassium homeostasis
HP:0011061	0.88	0.9	0.89	1	Abnormality of dental structure
HP:0011094	0.41	0.37	0.46	0.44	Overbite
HP:0011096	0.23	0.67	0.61	0.58	Peripheral demyelination
HP:0011107	0.09	0.16	0.55	0.47	Recurrent aphthous stomatitis
HP:0011108	0.25	0.34	0.18	0.26	Recurrent sinusitis
HP:0011119	0.89	0.88	0.83	0.99	Abnormality of the nasal dorsum
HP:0011121	1	0.97	0.97	1	Abnormality of skin morphology
HP:0011122	0.83	0.91	0.95	0.99	Abnormality of skin physiology
HP:0011123	0.78	0.83	0.91	1	Inflammatory abnormality of the skin
HP:0011138	1	0.99	0.98	1	Abnormality of skin adnexa morphology
HP:0011146	0.59	0.68	0.8	0.8	Dialeptic seizures
HP:0011182	0.4	0.35	0.66	0.71	Epileptiform EEG discharges
HP:0011198	0.39	0.28	0.66	0.79	EEG with generalized epileptiform discharges
HP:0011217	0.85	0.82	0.83	0.91	Abnormal shape of the occiput
HP:0011218	0.96	0.96	0.89	0.99	Abnormal shape of the frontal region
HP:0011220	0.65	0.77	0.76	0.94	Prominent forehead
HP:0011276	0.98	0.98	0.96	0.99	Vascular skin abnormality
HP:0011277	1	0.98	0.98	1	Abnormality of the urinary system physiology
HP:0011280	0.54	0.55	0.63	0.67	Abnormality of urine calcium concentration
HP:0011281	0.59	0.72	0.73	0.69	Abnormality of urine catecholamine concentration
HP:0011282	1	0.98	0.97	1	Abnormality of hindbrain morphology
HP:0011283	1	0.99	0.97	1	Abnormality of the metencephalon
HP:0011297	1	0.97	0.97	0.99	Abnormality of digit
HP:0011304	0.64	0.75	0.64	0.57	Broad thumb
HP:0011314	1	0.91	0.96	0.97	Abnormality of long bone morphology
HP:0011328	0.85	0.86	0.87	0.99	Abnormality of fontanelles
HP:0011329	0.84	0.72	0.88	0.99	Abnormality of cranial sutures
HP:0011337	0.89	0.96	0.88	0.95	Abnormality of mouth size
HP:0011338	0.83	0.88	0.83	0.88	Abnormality of mouth shape
HP:0011339	0.73	0.95	0.85	0.96	Abnormality of upper lip vermillion
HP:0011344	0.59	0.54	0.52	0.29	Severe global developmental delay
HP:0011354	1	0.99	0.98	1	Generalized abnormality of skin
HP:0011355	1	0.96	0.96	0.99	Localized skin lesion
HP:0011356	0.98	0.99	0.89	1	Regional abnormality of skin
HP:0011357	0.8	0.92	0.89	0.96	Abnormality of hair density
HP:0011361	0.89	0.97	0.79	0.94	Congenital abnormal hair pattern
HP:0011362	0.96	0.98	0.97	1	Abnormal hair quantity
HP:0011363	0.31	0.29	0.65	0.69	Abnormality of hair growth rate
HP:0011368	1	0.93	0.96	1	Epidermal thickening
HP:0011389	1	0.9	0.97	1	Functional abnormality of the inner ear
HP:0011400	0.6	0.69	0.87	0.98	Abnormal CNS myelination
HP:0011425	0.47	0.54	0.62	0.67	Fetal ultrasound soft marker
HP:0011442	1	0.99	0.98	1	Abnormality of central motor function
HP:0011443	0.98	0.98	0.97	1	Abnormality of coordination
HP:0011446	1	0.98	0.98	0.99	Abnormality of higher mental function
HP:0011450	0.29	0.62	0.75	0.81	CNS infection
HP:0011452	0.96	0.92	0.84	0.82	Functional abnormality of the middle ear
HP:0011458	1	1	0.98	1	Abdominal symptom
HP:0011472	0.08	0.22	0.4	0.56	Abnormality of small intestinal villus morphology
HP:0011473	0.08	0.25	0.4	0.59	Villous atrophy
HP:0011486	0.69	0.76	0.79	0.85	Abnormality of corneal thickness
HP:0011492	0.73	0.81	0.89	0.99	Abnormality of corneal stroma
HP:0011495	0.66	0.84	0.75	0.94	Abnormality of corneal epithelium
HP:0011505	0.45	0.38	0.61	0.64	Cystoid macular edema
HP:0011514	0.39	0.52	0.75	0.85	Abnormality of binocular vision
HP:0011519	0.5	0.37	0.62	0.65	Anomalous trichromacy
HP:0011534	0.73	0.89	0.65	0.85	Abnormal spatial orientation of the cardiac segments
HP:0011603	0.98	0.98	0.87	0.89	Congenital malformation of the great arteries
HP:0011675	0.99	0.99	0.97	1	Arrhythmia
HP:0011710	0.75	0.98	0.82	0.98	Bundle branch block
HP:0011712	0.74	0.98	0.79	0.98	Right bundle branch block
HP:0011713	0.74	0.98	0.79	0.98	Left bundle branch block
HP:0011729	1	1	0.97	1	Abnormality of joint mobility
HP:0011732	0.7	0.72	0.79	0.88	Abnormality of adrenal morphology
HP:0011733	0.51	0.82	0.74	0.78	Abnormality of adrenal physiology
HP:0011747	0.65	0.91	0.75	0.84	Abnormality of the anterior pituitary
HP:0011767	0.41	0.85	0.72	0.79	Abnormality of the parathyroid physiology
HP:0011772	0.9	0.95	0.79	0.81	Abnormality of thyroid morphology
HP:0011792	1	0.99	0.9	0.93	Neoplasm by histology
HP:0011793	1	1	0.97	0.99	Neoplasm by anatomical site
HP:0011794	0.92	0.96	0.7	0.7	Embryonal renal neoplasm
HP:0011799	0.98	0.66	0.9	1	Abnormality of facial soft tissue
HP:0011800	0.65	0.92	0.76	0.95	Midface retrusion
HP:0011804	1	0.97	0.98	1	Abnormality of muscle physiology
HP:0011805	1	0.96	0.97	1	Abnormality of muscle morphology
HP:0011815	0.54	0.85	0.72	0.74	Cephalocele
HP:0011821	1	0.96	0.97	0.99	Abnormality of facial skeleton
HP:0011830	0.83	0.88	0.88	0.98	Abnormality of oral mucosa
HP:0011840	0.11	0.13	0.21	0.24	Abnormality of T cell physiology
HP:0011842	1	0.98	0.99	1	Abnormality of skeletal morphology
HP:0011843	0.97	0.97	0.91	0.99	Abnormality of skeletal physiology
HP:0011844	1	0.93	0.97	1	Abnormal appendicular skeleton morphology
HP:0011849	0.58	0.9	0.79	0.97	Abnormal bone ossification
HP:0011858	0.08	0.28	0.5	0.58	Reduced factor IX activity
HP:0011867	0.59	0.58	0.69	0.51	Abnormality of the wing of the ilium
HP:0011873	0.98	0.89	0.89	1	Abnormal platelet count
HP:0011892	0.06	0.04	0.27	0.2	Vitamin K deficiency
HP:0011893	0.96	0.98	0.79	0.95	Abnormal leukocyte count
HP:0011895	0.51	0.87	0.8	0.99	Anemia due to reduced life span of red cells
HP:0011927	1	0.99	0.91	0.93	Short digit
HP:0011947	0.98	0.96	0.95	0.99	Respiratory tract infection
HP:0011968	0.98	0.96	0.97	1	Feeding difficulties
HP:0011976	0.59	0.7	0.73	0.71	Elevated urinary catecholamines
HP:0011977	0.41	0.46	0.51	0.64	Elevated urinary homovanillic acid
HP:0011978	0.41	0.43	0.51	0.52	Elevated urinary vanillylmandelic acid
HP:0011979	0.41	0.46	0.51	0.51	Elevated urinary dopamine
HP:0011990	0.07	0.31	0.44	0.71	Abnormality of neutrophil physiology
HP:0011991	0.92	0.8	0.66	0.93	Abnormal neutrophil count
HP:0011994	1	0.96	0.83	0.92	Abnormality of the atrial septum
HP:0012031	0.63	0.81	0.67	0.64	Lipomatous tumor
HP:0012072	0.75	0.86	0.91	1	Aciduria
HP:0012090	0.75	0.6	0.79	0.87	Abnormality of pancreas morphology
HP:0012091	0.83	0.91	0.84	0.96	Abnormality of pancreas physiology
HP:0012092	0.73	0.78	0.76	0.74	Abnormality of exocrine pancreas physiology
HP:0012103	0.23	0.66	0.69	0.95	Abnormality of the mitochondrion
HP:0012110	0.04	0.32	0.36	0.56	Hypoplasia of the pons
HP:0012114	0.88	0.79	0.7	0.93	Endometrial carcinoma
HP:0012115	0.38	0.51	0.61	0.63	Hepatitis
HP:0012116	0.45	0.36	0.7	0.74	Abnormal albumin level
HP:0012125	0.92	0.75	0.73	0.8	Prostate cancer
HP:0012130	0.98	0.95	0.97	1	Abnormality of cells of the erythroid lineage
HP:0012140	0.54	0.56	0.47	0.42	Abnormality of cells of the lymphoid lineage
HP:0012145	0.92	0.9	0.73	0.99	Abnormality of multiple cell lineages in the bone marrow
HP:0012179	0.43	0.58	0.63	0.56	Craniofacial dystonia
HP:0012200	0.13	0.18	0.56	0.68	Abnormality of prothrombin
HP:0012210	1	1	0.97	1	Abnormal renal morphology
HP:0012211	1	0.94	0.97	1	Abnormal renal physiology
HP:0012243	1	0.98	0.98	0.99	Abnormal genital system morphology
HP:0012252	1	1	0.98	0.99	Abnormal respiratory system morphology
HP:0012301	0.04	0.29	0.36	0.57	Type II transferrin isoform profile
HP:0012316	0.87	0.89	0.65	0.74	Fibrous tissue neoplasm
HP:0012331	0.94	0.93	0.79	0.69	Abnormal autonomic nervous system morphology
HP:0012332	0.57	0.58	0.75	0.66	Abnormal autonomic nervous system physiology
HP:0012335	0.06	0.04	0.27	0.2	Abnormality of folate metabolism
HP:0012345	0.07	0.27	0.36	0.56	Abnormal glycosylation
HP:0012346	0.07	0.26	0.36	0.56	Abnormal protein glycosylation
HP:0012347	0.07	0.23	0.36	0.56	Abnormal protein N-linked glycosylation
HP:0012368	0.38	0.33	0.62	0.69	Flat face
HP:0012369	0.94	0.97	0.9	1	Abnormality of malar bones
HP:0012372	1	1	0.98	1	Abnormal eye morphology
HP:0012373	1	1	0.98	1	Abnormal eye physiology
HP:0012374	1	0.99	0.98	0.99	Abnormality of the globe
HP:0012379	0.21	0.16	0.62	0.75	Abnormal enzyme/coenzyme activity
HP:0012384	0.3	0.45	0.27	0.03	Rhinitis
HP:0012385	0.89	0.66	0.87	0.92	Camptodactyly
HP:0012387	0.75	0.78	0.46	0.28	Bronchitis
HP:0012433	0.58	0.73	0.65	0.46	Abnormal social behavior
HP:0012437	0.18	0.1	0.56	0.68	Abnormal gallbladder morphology
HP:0012440	0.7	0.67	0.74	0.81	Abnormal biliary tract morphology
HP:0012443	1	0.99	0.98	1	Abnormality of brain morphology
HP:0012444	0.97	0.97	0.96	0.99	Brain atrophy
HP:0012447	0.72	0.88	0.89	1	Abnormal myelination
HP:0012448	0.31	0.4	0.61	0.58	Delayed myelination
HP:0012471	0.81	0.88	0.81	0.9	Thick vermilion border
HP:0012472	0.51	0.64	0.76	0.89	Eclabion
HP:0012503	0.65	0.89	0.75	0.81	Abnormality of the pituitary gland
HP:0012531	0.97	0.89	0.95	0.92	Pain
HP:0012537	0.06	0.21	0.52	0.72	Food intolerance
HP:0012547	1	0.95	0.97	1	Abnormal involuntary eye movements
HP:0012575	0.8	0.89	0.81	0.94	Abnormality of the nephron
HP:0012590	0.2	0.49	0.53	0.63	Abnormal urine output
HP:0012591	0.59	0.67	0.68	0.71	Abnormal urinary electrolyte concentration
HP:0012614	0.75	0.52	0.83	0.91	Abnormal urine cytology
HP:0012622	0.94	0.94	0.73	0.9	Chronic kidney disease
HP:0012638	1	0.96	0.99	1	Abnormality of nervous system physiology
HP:0012639	1	0.98	0.99	1	Abnormality of nervous system morphology
HP:0012640	0.85	0.76	0.73	0.78	Abnormality of intracranial pressure
HP:0012647	0.98	0.97	0.97	1	Abnormal inflammatory response
HP:0012649	0.98	0.99	0.97	1	Increased inflammatory response
HP:0012718	1	0.99	0.98	1	Morphological abnormality of the gastrointestinal tract
HP:0012719	0.97	0.94	0.88	0.99	Functional abnormality of the gastrointestinal tract
HP:0012722	0.75	0.98	0.82	0.98	Heart block
HP:0012725	0.16	0.46	0.54	0.57	Cutaneous syndactyly
HP:0012732	1	0.98	0.84	0.94	Anorectal anomaly
HP:0012733	0.48	0.92	0.79	0.98	Macule
HP:0012740	0.36	0.54	0.7	0.86	Papilloma
HP:0012757	0.49	0.3	0.66	0.68	Abnormal neuron morphology
HP:0012758	1	0.95	0.97	1	Neurodevelopmental delay
HP:0012759	1	1	0.98	0.99	Neurodevelopmental abnormality
HP:0012785	0.87	0.65	0.83	0.89	Flexion contracture of finger
HP:0012795	0.94	0.92	0.97	0.99	Abnormality of the optic disc
HP:0012874	0.94	0.95	0.62	0.64	Abnormal male reproductive system physiology
HP:0030044	0.89	0.64	0.87	0.9	Flexion contracture of digit
HP:0030057	0.16	0.13	0.31	0.21	Autoimmune antibody positivity
HP:0030060	0.98	0.95	0.83	0.95	Nervous tissue neoplasm
HP:0030061	0.98	0.96	0.83	0.95	Neuroectodermal neoplasm
HP:0030063	0.98	0.97	0.83	0.85	Neuroepithelial neoplasm
HP:0030065	0.98	0.94	0.79	0.87	Primitive neuroectodermal tumor
HP:0030067	0.98	0.97	0.79	0.8	Peripheral primitive neuroectodermal neoplasm
HP:0030084	0.99	0.94	0.89	0.95	Clinodactyly
HP:0030085	0.14	0.57	0.51	0.84	Abnormal CSF lactate level
HP:0030126	0.88	0.85	0.7	0.93	Abnormality of the endometrium
HP:0030141	0.61	0.78	0.74	0.55	Abnormality of the posterior hairline
HP:0030177	0.62	0.55	0.76	0.85	Abnormality of peripheral nervous system electrophysiology
HP:0030178	0.96	0.92	0.96	0.99	Abnormality of central nervous system electrophysiology
HP:0030236	0.97	0.84	0.97	1	Abnormality of muscle size
HP:0030255	0.85	0.81	0.65	0.8	Large intestinal polyposis
HP:0030310	0.8	0.85	0.63	0.83	Upper extremity joint dislocation
HP:0030311	0.85	0.66	0.79	1	Lower extremity joint dislocation
HP:0030319	0.73	0.6	0.84	0.95	Weakness of facial musculature
HP:0030448	0.9	0.91	0.79	0.9	Soft tissue sarcoma
HP:0030450	0.41	0.46	0.64	0.55	Neuroplasm of the autonomic nervous system
HP:0030453	0.84	0.88	0.81	0.85	Abnormal visual electrophysiology
HP:0030466	0.59	0.47	0.71	0.81	Abnormal full-field electroretinogram
HP:0030498	0.45	0.41	0.61	0.62	Macular thickening
HP:0030669	1	0.98	0.97	1	Abnormal morphology of the ocular adnexa
HP:0030680	1	1	0.97	0.99	Abnormality of cardiovascular system morphology
HP:0040019	0.99	0.94	0.89	0.94	Finger clinodactyly
HP:0040049	0.45	0.39	0.61	0.61	Macular edema
HP:0040064	1	0.99	0.98	0.99	Abnormality of limbs
HP:0040065	0.99	0.96	0.84	0.93	Abnormal morphology of bones of the upper limbs
HP:0040066	0.86	0.88	0.79	0.94	Abnormal morphology of bones of the lower limbs
HP:0040068	1	0.99	0.97	1	Abnormality of limb bone
HP:0040069	1	0.94	0.96	0.99	Abnormality of lower limb bone
HP:0040070	1	0.94	0.89	0.93	Abnormality of upper limb bone
HP:0040071	0.52	0.35	0.44	0.17	Abnormal morphology of ulna
HP:0040072	0.98	0.91	0.79	0.83	Abnormality of forearm bone
HP:0040073	0.57	0.35	0.57	0.29	Abnormal morphology of forearm bone
HP:0040075	0.6	0.9	0.66	0.67	Hypopituitarism
HP:0040077	0.59	0.55	0.74	0.56	Abnormal concentration of calcium in blood
HP:0040081	0.98	0.89	0.87	0.98	Abnormal levels of creatine kinase in blood
HP:0040088	0.57	0.48	0.31	0.34	Abnormal lymphocyte count
HP:0040129	0.59	0.5	0.75	0.88	Abnormal nerve conduction velocity
HP:0040131	0.26	0.57	0.57	0.57	Abnormal motor nerve conduction velocity
HP:0040156	0.42	0.46	0.51	0.5	Elevated urinary carboxylic acid
HP:0040157	0.3	0.35	0.62	0.66	Abnormal intermamillary distance
HP:0040170	0.31	0.28	0.65	0.8	Abnormality of hair growth
HP:0040194	0.9	0.94	0.91	0.98	Increased head circumference
HP:0040195	1	0.94	0.97	0.98	Decreased head circumference
HP:0040202	0.22	0.37	0.68	0.66	Abnormal consumption behavior
HP:0040211	0.94	0.96	0.85	0.99	Abnormality of the skin of the palm
HP:0040214	0.59	0.6	0.76	0.79	Abnormal insulin level
HP:0040215	0.59	0.59	0.76	0.82	Abnormal circulating insulin level
HP:0045005	0.96	0.9	0.82	0.98	Neural tube defect
HP:0045009	0.96	0.92	0.6	0.34	Abnormal morphology of the radius
HP:0045010	0.59	0.52	0.75	0.86	Abnormality of peripheral nerves
HP:0045058	0.54	0.71	0.66	0.62	Abnormality of the testis size
HP:0045060	1	0.94	0.95	0.95	Aplasia/hypoplasia involving bones of the extremities
HP:0100000	0.83	0.88	0.76	0.87	Early onset of sexual maturation
HP:0100006	0.99	0.98	0.87	0.86	Neoplasm of the central nervous system
HP:0100007	0.63	0.79	0.75	0.78	Neoplasm of the peripheral nervous system
HP:0100013	1	0.94	0.83	0.93	Neoplasm of the breast
HP:0100022	1	0.93	0.98	1	Abnormality of movement
HP:0100026	0.87	0.86	0.74	0.79	Arteriovenous malformation
HP:0100031	0.87	0.92	0.74	0.65	Neoplasm of the thyroid gland
HP:0100037	0.9	0.98	0.88	0.94	Abnormality of the scalp hair
HP:0100238	0.71	0.54	0.76	0.67	Synostosis involving bones of the upper limbs
HP:0100240	0.77	0.86	0.83	0.82	Synostosis of joints
HP:0100242	0.96	0.98	0.86	0.92	Sarcoma
HP:0100243	0.85	0.83	0.65	0.82	Leiomyosarcoma
HP:0100252	0.06	0.25	0.37	0.58	Diaphyseal dysplasia
HP:0100255	0.16	0.25	0.44	0.56	Metaphyseal dysplasia
HP:0100257	0.65	0.52	0.76	0.89	Ectrodactyly
HP:0100258	0.6	0.73	0.74	0.61	Preaxial polydactyly
HP:0100259	0.74	0.93	0.79	0.84	Postaxial polydactyly
HP:0100261	0.99	0.99	0.97	0.99	Abnormal tendon morphology
HP:0100266	0.37	0.47	0.63	0.42	Synostosis of carpals/tarsals
HP:0100273	0.89	0.96	0.79	0.89	Neoplasm of the colon
HP:0100276	0.49	0.53	0.68	0.69	Skin pit
HP:0100314	0.6	0.68	0.74	0.78	Cerebral inclusion bodies
HP:0100326	0.83	0.68	0.79	0.8	Immunologic hypersensitivity
HP:0100335	0.6	0.6	0.75	0.73	Non-midline cleft lip
HP:0100360	0.94	0.65	0.88	1	Contractures of the joints of the upper limbs
HP:0100490	0.87	0.6	0.82	0.85	Camptodactyly of finger
HP:0100491	0.96	0.98	0.91	1	Abnormality of lower limb joint
HP:0100498	0.41	0.48	0.73	0.72	Deviation of toes
HP:0100502	0.06	0.07	0.27	0.21	Vitamin B12 deficiency
HP:0100507	0.06	0.05	0.27	0.21	Folate deficiency
HP:0100508	0.29	0.22	0.68	0.96	Abnormality of vitamin metabolism
HP:0100511	0.07	0.04	0.29	0.19	Abnormality of vitamin D metabolism
HP:0100512	0.07	0.09	0.29	0.2	Vitamin D deficiency
HP:0100529	0.51	0.47	0.74	0.86	Abnormality of phosphate homeostasis
HP:0100533	0.59	0.66	0.79	0.98	Inflammatory abnormality of the eye
HP:0100538	0.59	0.69	0.76	0.71	Abnormality of the supraorbital ridges
HP:0100539	0.64	0.59	0.69	0.57	Periorbital edema
HP:0100542	0.98	0.95	0.79	0.89	Abnormal localization of kidney
HP:0100543	1	1	0.98	1	Cognitive impairment
HP:0100545	0.85	0.67	0.9	0.97	Arterial stenosis
HP:0100547	1	0.99	0.98	1	Abnormality of forebrain morphology
HP:0100568	0.93	0.91	0.81	0.9	Neoplasm of the endocrine system
HP:0100578	0.98	0.98	0.84	0.98	Lipoatrophy
HP:0100585	0.78	0.88	0.82	0.92	Telangiectasia of the skin
HP:0100589	0.97	0.88	0.79	0.72	Urogenital fistula
HP:0100590	0.42	0.72	0.47	0.51	Rectal fistula
HP:0100606	0.87	0.83	0.7	0.86	Neoplasm of the respiratory system
HP:0100607	0.41	0.45	0.67	0.82	Dysmenorrhea
HP:0100615	0.89	0.94	0.7	0.77	Ovarian neoplasm
HP:0100625	0.56	0.67	0.69	0.71	Enlarged thorax
HP:0100627	1	0.98	0.89	0.89	Displacement of the external urethral meatus
HP:0100639	0.51	0.54	0.72	0.64	Erectile abnormalities
HP:0100651	0.13	0.08	0.42	0.41	Type I diabetes mellitus
HP:0100659	0.96	0.98	0.96	0.99	Abnormality of the cerebral vasculature
HP:0100679	0.64	0.94	0.76	0.96	Lack of skin elasticity
HP:0100685	0.58	0.67	0.75	0.73	Abnormality of Sharpey fibers
HP:0100689	0.69	0.71	0.79	0.77	Decreased corneal thickness
HP:0100691	0.98	0.91	0.78	0.93	Abnormality of the curvature of the cornea
HP:0100699	0.76	0.97	0.79	0.96	Scarring
HP:0100705	0.98	0.9	0.81	0.94	Abnormality of the glial cells
HP:0100707	0.97	0.87	0.65	0.67	Abnormality of the astrocytes
HP:0100711	0.35	0.48	0.54	0.72	Abnormality of the thoracic spine
HP:0100712	0.26	0.4	0.56	0.67	Abnormality of the lumbar spine
HP:0100716	0.7	0.7	0.83	0.89	Self-injurious behavior
HP:0100729	0.78	0.82	0.83	0.89	Large face
HP:0100736	0.94	0.75	0.68	0.77	Abnormality of the soft palate
HP:0100737	1	0.98	0.91	0.97	Abnormality of the hard palate
HP:0100738	0.1	0.05	0.6	0.51	Abnormal eating behavior
HP:0100742	0.78	0.93	0.83	1	Vascular neoplasm
HP:0100743	0.86	0.8	0.68	0.86	Neoplasm of the rectum
HP:0100744	0.66	0.75	0.49	0.45	Abnormality of the humeroradial joint
HP:0100753	0.57	0.73	0.79	0.74	Schizophrenia
HP:0100755	0.65	0.8	0.78	0.82	Abnormality of salivation
HP:0100758	0.38	0.68	0.6	0.51	Gangrene
HP:0100763	0.94	0.85	0.97	0.99	Abnormality of the lymphatic system
HP:0100774	0.51	0.44	0.75	0.7	Hyperostosis
HP:0100777	0.6	0.65	0.63	0.77	Exostoses
HP:0100783	0.32	0.29	0.28	0.3	Breast aplasia
HP:0100787	0.92	0.8	0.73	0.79	Prostate neoplasm
HP:0100790	1	0.99	0.95	0.99	Hernia
HP:0100806	0.55	0.62	0.76	0.86	Sepsis
HP:0100807	0.85	0.9	0.83	0.97	Long fingers
HP:0100819	0.57	0.71	0.47	0.54	Intestinal fistula
HP:0100820	0.59	0.62	0.71	0.72	Glomerulopathy
HP:0100831	0.06	0.05	0.27	0.18	Abnormality of vitamin K metabolism
HP:0100834	0.89	0.95	0.79	0.92	Neoplasm of the large intestine
HP:0100835	0.89	0.91	0.75	0.82	Benign neoplasm of the central nervous system
HP:0100836	0.98	0.96	0.83	0.92	Malignant neoplasm of the central nervous system
HP:0100840	0.79	0.77	0.87	0.99	Aplasia/Hypoplasia of the eyebrow
HP:0100843	0.97	0.74	0.63	0.41	Glioblastoma
HP:0100851	0.93	0.88	0.97	1	Abnormal emotion/affect behavior
HP:0100852	0.61	0.57	0.88	0.7	Abnormal fear/anxiety-related behavior
HP:0100871	0.98	0.98	0.89	0.98	Abnormality of the palm
HP:0100872	0.54	0.9	0.79	0.93	Abnormality of the plantar skin of foot
HP:0100874	0.04	0.25	0.36	0.56	Thick hair
HP:0100886	1	0.99	0.96	1	Abnormality of globe location
HP:0100887	0.98	0.88	0.83	0.9	Abnormality of globe size
HP:0100957	0.67	0.75	0.61	0.69	Abnormality of the renal medulla
HP:0200006	0.99	0.96	0.88	0.98	Slanting of the palpebral fissure
HP:0200007	0.98	0.92	0.84	0.93	Abnormal size of the palpebral fissures
HP:0200008	0.86	0.92	0.79	0.89	Intestinal polyposis
HP:0200013	0.63	0.78	0.67	0.72	Neoplasm of fatty tissue
HP:0200020	0.59	0.7	0.75	0.91	Corneal erosion
HP:0200021	0.39	0.3	0.54	0.48	Down-sloping shoulders
HP:0200036	0.56	0.66	0.61	0.7	Skin nodule
HP:0200042	0.68	1	0.83	0.99	Skin ulcer
HP:0200043	0.36	0.49	0.7	0.84	Verrucae
HP:0200063	0.85	0.78	0.65	0.87	Colorectal polyposis
HP:0200065	0.57	0.47	0.63	0.69	Chorioretinal degeneration
HP:0200070	0.45	0.39	0.61	0.65	Peripheral retinal atrophy
HP:0200102	0.44	0.64	0.82	0.9	Sparse or absent eyelashes
HP:0410008	0.94	0.91	0.88	0.79	Abnormality of the peripheral nervous system
HP:3000036	0.54	0.44	0.68	0.7	Abnormality of head blood vessel
HP:3000050	0.84	0.82	0.83	1	Abnormality of odontoid tissue

## Sheet: FANTOM5_expression_auPRC
hpo: Human Phenotype Ontology term
CADD: auPRC for CADD score alone
CADD_FANTOM5: auPRC for VARPP including CADD and FANTOM5 expression
MetaSVM: auPRC for MetaSVM score alone
MetaSVM_FANTOM5: auPRC for VARPP including MetaSVM and FANTOM5 expression
hpo_name: Human Phenotype Ontology term description
hpo	CADD	CADD_FANTOM5	MetaSVM	MetaSVM_FANTOM5	hpo_name
HP:0000002	0.730721	0.733266	0.88283	0.83909	Abnormality of body height
HP:0000003	0.396189	0.384467	0.536763	0.555419	Multicystic kidney dysplasia
HP:0000008	0.689361	0.682659	0.836215	0.770965	Abnormality of female internal genitalia
HP:0000009	0.42475	0.371073	0.684624	0.572254	Functional abnormality of the bladder
HP:0000010	0.544428	0.629091	0.524491	0.471308	Recurrent urinary tract infections
HP:0000012	0.154322	0.0564433	0.466464	0.293488	Urinary urgency
HP:0000014	0.448748	0.481571	0.7605	0.671044	Abnormality of the bladder
HP:0000019	0.147227	0.117117	0.305193	0.249154	Urinary hesitancy
HP:0000020	0.293482	0.232396	0.60181	0.502442	Urinary incontinence
HP:0000022	0.497555	0.352467	0.601085	0.405732	Abnormality of male internal genitalia
HP:0000023	0.42713	0.547458	0.776437	0.736587	Inguinal hernia
HP:0000025	0.565619	0.585863	0.313852	0.185498	Functional abnormality of male internal genitalia
HP:0000028	0.649188	0.653268	0.827841	0.781996	Cryptorchidism
HP:0000032	0.700209	0.69206	0.85538	0.805217	Abnormality of male external genitalia
HP:0000035	0.678237	0.674443	0.840268	0.789833	Abnormality of the testis
HP:0000036	0.656436	0.643448	0.821194	0.769335	Abnormality of the penis
HP:0000037	0.166891	0.101729	0.433379	0.307825	Male pseudohermaphroditism
HP:0000044	0.204654	0.226053	0.279287	0.231699	Hypogonadotrophic hypogonadism
HP:0000045	0.232751	0.175455	0.473168	0.331169	Abnormality of the scrotum
HP:0000046	0.111574	0.0415345	0.325177	0.153677	Scrotal hypoplasia
HP:0000047	0.435194	0.383335	0.649951	0.536968	Hypospadias
HP:0000048	0.188258	0.108685	0.455472	0.315769	Bifid scrotum
HP:0000050	0.509891	0.471357	0.727203	0.675114	Hypoplastic male external genitalia
HP:0000054	0.396897	0.406281	0.63381	0.596619	Micropenis
HP:0000055	0.393092	0.318547	0.592888	0.430924	Abnormality of female external genitalia
HP:0000056	0.267344	0.273779	0.284772	0.0861061	Abnormality of the clitoris
HP:0000058	0.306799	0.120501	0.393904	0.188393	Abnormality of the labia
HP:0000062	0.252986	0.340029	0.496532	0.468637	Ambiguous genitalia
HP:0000069	0.591597	0.554232	0.599363	0.442377	Abnormality of the ureter
HP:0000076	0.372412	0.284304	0.450167	0.257661	Vesicoureteral reflux
HP:0000077	0.74165	0.723868	0.893591	0.851188	Abnormality of the kidney
HP:0000078	0.771852	0.75805	0.890186	0.846006	Abnormality of the genital system
HP:0000079	0.779985	0.765682	0.915841	0.879536	Abnormality of the urinary system
HP:0000080	0.597889	0.516612	0.762803	0.689159	Abnormality of reproductive system physiology
HP:0000083	0.581371	0.53441	0.803254	0.759932	Renal insufficiency
HP:0000085	0.5266	0.574221	0.407249	0.279844	Horseshoe kidney
HP:0000086	0.601937	0.661083	0.270882	0.238436	Ectopic kidney
HP:0000089	0.41724	0.348938	0.429205	0.353946	Renal hypoplasia
HP:0000090	0.232672	0.357912	0.3852	0.388605	Nephronophthisis
HP:0000091	0.277245	0.382248	0.677975	0.716073	Abnormality of the renal tubule
HP:0000093	0.349967	0.305591	0.764183	0.732837	Proteinuria
HP:0000095	0.249098	0.225066	0.707574	0.655406	Abnormality of the glomerulus
HP:0000098	0.469647	0.41147	0.767419	0.671913	Tall stature
HP:0000100	0.291548	0.235921	0.705026	0.635698	Nephrotic syndrome
HP:0000104	0.462362	0.460076	0.500432	0.269179	Renal agenesis
HP:0000107	0.489785	0.445816	0.693866	0.67984	Renal cyst
HP:0000110	0.239556	0.199435	0.430194	0.313047	Renal dysplasia
HP:0000112	0.357706	0.273392	0.678272	0.582394	Nephropathy
HP:0000113	0.37019	0.289108	0.647931	0.395193	Polycystic kidney dysplasia
HP:0000114	0.0823895	0.122427	0.332096	0.546794	Proximal tubulopathy
HP:0000119	0.809016	0.797849	0.918661	0.88432	Abnormality of the genitourinary system
HP:0000121	0.187048	0.132667	0.654635	0.41029	Nephrocalcinosis
HP:0000123	0.156929	0.0760684	0.640762	0.549325	Nephritis
HP:0000124	0.141997	0.0900157	0.485457	0.341297	Renal tubular dysfunction
HP:0000126	0.530553	0.573322	0.515297	0.431942	Hydronephrosis
HP:0000130	0.526511	0.52753	0.801452	0.745484	Abnormality of the uterus
HP:0000135	0.539284	0.525943	0.704906	0.683907	Hypogonadism
HP:0000137	0.582872	0.511499	0.728333	0.65325	Abnormality of the ovary
HP:0000138	0.352499	0.293944	0.558855	0.455202	Ovarian cyst
HP:0000140	0.349625	0.257984	0.627654	0.481389	Abnormality of the menstrual cycle
HP:0000141	0.333615	0.237532	0.563403	0.394335	Amenorrhea
HP:0000142	0.275259	0.272334	0.689685	0.684478	Abnormality of the vagina
HP:0000143	0.26162	0.293741	0.315682	0.232808	Rectovaginal fistula
HP:0000144	0.436528	0.316301	0.711695	0.571309	Decreased fertility
HP:0000147	0.338968	0.263916	0.522946	0.381264	Polycystic ovaries
HP:0000148	0.112755	0.119914	0.372197	0.461447	Vaginal atresia
HP:0000152	0.809845	0.811877	0.922291	0.892517	Abnormality of head or neck
HP:0000153	0.772547	0.775046	0.898292	0.860845	Abnormality of the mouth
HP:0000154	0.439859	0.347726	0.709806	0.565623	Wide mouth
HP:0000157	0.520537	0.436089	0.790364	0.72133	Abnormality of the tongue
HP:0000158	0.386465	0.236463	0.709443	0.510702	Macroglossia
HP:0000159	0.638157	0.650674	0.85969	0.816416	Abnormality of the lip
HP:0000160	0.341453	0.225354	0.657385	0.561541	Narrow mouth
HP:0000163	0.765494	0.774182	0.89132	0.858536	Abnormality of the oral cavity
HP:0000164	0.659087	0.676795	0.847139	0.814557	Abnormality of the dentition
HP:0000168	0.360843	0.551762	0.773457	0.770532	Abnormality of the gingiva
HP:0000172	0.46736	0.55538	0.525545	0.515031	Abnormality of the uvula
HP:0000174	0.696795	0.721506	0.864724	0.832774	Abnormality of the palate
HP:0000175	0.645566	0.584612	0.781514	0.696008	Cleft palate
HP:0000177	0.610665	0.550631	0.814071	0.758718	Abnormality of upper lip
HP:0000178	0.450374	0.363169	0.726992	0.643737	Abnormality of lower lip
HP:0000179	0.400322	0.260739	0.67155	0.525836	Thick lower lip vermilion
HP:0000189	0.324812	0.264999	0.541823	0.379033	Narrow palate
HP:0000193	0.153923	0.207234	0.535412	0.514738	Bifid uvula
HP:0000194	0.337324	0.359582	0.541336	0.523959	Open mouth
HP:0000202	0.649308	0.60068	0.786124	0.708251	Oral cleft
HP:0000204	0.461413	0.391348	0.662904	0.576782	Cleft upper lip
HP:0000207	0.249994	0.289613	0.325926	0.288568	Triangular mouth
HP:0000212	0.238855	0.509691	0.722605	0.697345	Gingival overgrowth
HP:0000218	0.579836	0.560785	0.79991	0.757892	High palate
HP:0000219	0.376229	0.343994	0.6592	0.629139	Thin upper lip vermilion
HP:0000221	0.203463	0.17181	0.505402	0.438521	Furrowed tongue
HP:0000225	0.214505	0.254192	0.542424	0.441057	Gingival bleeding
HP:0000232	0.285944	0.24118	0.598655	0.538592	Everted lower lip vermilion
HP:0000233	0.453268	0.541075	0.796081	0.791932	Thin vermilion border
HP:0000234	0.809402	0.813038	0.922142	0.891681	Abnormality of the head
HP:0000235	0.51069	0.460069	0.81244	0.730028	Abnormality of the fontanelles or cranial sutures
HP:0000236	0.351088	0.403718	0.592647	0.549473	Abnormality of the anterior fontanelle
HP:0000238	0.569293	0.550724	0.770961	0.711172	Hydrocephalus
HP:0000239	0.352323	0.313323	0.729893	0.635348	Large fontanelles
HP:0000240	0.71629	0.72993	0.871356	0.846927	Abnormality of skull size
HP:0000245	0.362119	0.298753	0.578515	0.513129	Abnormality of the paranasal sinuses
HP:0000246	0.356449	0.333344	0.45891	0.45141	Sinusitis
HP:0000248	0.35041	0.246777	0.4848	0.44788	Brachycephaly
HP:0000252	0.67385	0.673479	0.826485	0.802351	Microcephaly
HP:0000253	0.233626	0.151274	0.48656	0.480233	Progressive microcephaly
HP:0000256	0.523203	0.517205	0.822232	0.785781	Macrocephaly
HP:0000260	0.244254	0.347118	0.582389	0.538168	Wide anterior fontanel
HP:0000268	0.535312	0.497618	0.689722	0.625547	Dolichocephaly
HP:0000269	0.398673	0.396279	0.723686	0.664004	Prominent occiput
HP:0000270	0.188514	0.0948722	0.312794	0.110471	Delayed cranial suture closure
HP:0000271	0.802368	0.805052	0.916982	0.88532	Abnormality of the face
HP:0000272	0.528769	0.575101	0.832435	0.787917	Malar flattening
HP:0000274	0.340643	0.363856	0.650755	0.541873	Small face
HP:0000275	0.341362	0.370291	0.643567	0.552819	Narrow face
HP:0000276	0.366235	0.299582	0.650712	0.564079	Long face
HP:0000277	0.679529	0.694773	0.849595	0.809071	Abnormality of the mandible
HP:0000278	0.431328	0.433831	0.690688	0.623686	Retrognathia
HP:0000280	0.422314	0.347225	0.784578	0.711886	Coarse facial features
HP:0000282	0.235808	0.141031	0.689953	0.471008	Facial edema
HP:0000286	0.585005	0.667422	0.781507	0.762425	Epicanthus
HP:0000288	0.570997	0.517309	0.778086	0.731209	Abnormality of the philtrum
HP:0000290	0.65449	0.658115	0.815673	0.773246	Abnormality of the forehead
HP:0000293	0.309208	0.357657	0.608442	0.603293	Full cheeks
HP:0000294	0.265588	0.200089	0.34233	0.16942	Low anterior hairline
HP:0000298	0.230473	0.10334	0.512939	0.399768	Mask-like facies
HP:0000301	0.379392	0.298881	0.75024	0.643152	Abnormality of facial musculature
HP:0000303	0.415639	0.296593	0.68769	0.555504	Mandibular prognathia
HP:0000306	0.460855	0.394718	0.719256	0.621228	Abnormality of the chin
HP:0000307	0.244741	0.221534	0.509815	0.416234	Pointed chin
HP:0000308	0.212858	0.230802	0.362139	0.185774	Microretrognathia
HP:0000309	0.583919	0.622233	0.84468	0.798149	Abnormality of the midface
HP:0000311	0.370787	0.340022	0.662605	0.580502	Round face
HP:0000315	0.754563	0.760437	0.886168	0.852102	Abnormality of the orbital region
HP:0000316	0.622539	0.662941	0.836594	0.805627	Hypertelorism
HP:0000319	0.400407	0.392005	0.583282	0.559935	Smooth philtrum
HP:0000322	0.387872	0.35981	0.577012	0.491242	Short philtrum
HP:0000324	0.522639	0.647905	0.509114	0.385746	Facial asymmetry
HP:0000325	0.25066	0.267622	0.649187	0.575827	Triangular face
HP:0000326	0.301829	0.157928	0.551386	0.388336	Abnormality of the maxilla
HP:0000327	0.299194	0.161529	0.550455	0.375109	Hypoplasia of the maxilla
HP:0000329	0.168858	0.20907	0.41161	0.580622	Facial hemangioma
HP:0000337	0.403195	0.307836	0.637261	0.524142	Broad forehead
HP:0000340	0.576841	0.663023	0.412104	0.36935	Sloping forehead
HP:0000341	0.349474	0.321818	0.518696	0.422185	Narrow forehead
HP:0000343	0.510047	0.452214	0.741011	0.66746	Long philtrum
HP:0000347	0.657632	0.678461	0.837062	0.795208	Micrognathia
HP:0000348	0.423261	0.363105	0.652484	0.589389	High forehead
HP:0000356	0.690347	0.690267	0.851411	0.810671	Abnormality of the outer ear
HP:0000357	0.65143	0.666871	0.82149	0.775975	Abnormal location of ears
HP:0000358	0.543874	0.52041	0.807099	0.744873	Posteriorly rotated ears
HP:0000359	0.666744	0.648196	0.888842	0.833548	Abnormality of the inner ear
HP:0000363	0.303242	0.373485	0.718828	0.563086	Abnormality of earlobe
HP:0000364	0.740082	0.719085	0.894131	0.844516	Hearing abnormality
HP:0000365	0.736619	0.714558	0.894208	0.844769	Hearing impairment
HP:0000366	0.737716	0.748337	0.877741	0.84357	Abnormality of the nose
HP:0000368	0.513155	0.524808	0.795041	0.7366	Low-set, posteriorly rotated ears
HP:0000369	0.642963	0.644018	0.822028	0.774759	Low-set ears
HP:0000370	0.54367	0.494079	0.805872	0.754658	Abnormality of the middle ear
HP:0000372	0.296081	0.172613	0.519859	0.390196	Abnormality of the auditory canal
HP:0000377	0.601013	0.622689	0.831419	0.794307	Abnormality of the pinna
HP:0000378	0.317553	0.219042	0.205924	0.131676	Cupped ear
HP:0000383	0.422881	0.337107	0.718677	0.570245	Abnormality of periauricular region
HP:0000384	0.411561	0.346135	0.5568	0.465986	Preauricular skin tag
HP:0000388	0.430182	0.384201	0.729739	0.679564	Otitis media
HP:0000396	0.142429	0.0450698	0.326745	0.161432	Overfolded helix
HP:0000400	0.441946	0.349096	0.66391	0.560198	Macrotia
HP:0000403	0.29488	0.282887	0.521176	0.329815	Recurrent otitis media
HP:0000405	0.46679	0.439801	0.720262	0.634033	Conductive hearing impairment
HP:0000407	0.658484	0.602608	0.874768	0.812188	Sensorineural hearing impairment
HP:0000413	0.294871	0.137932	0.492782	0.356481	Atresia of the external auditory canal
HP:0000414	0.527568	0.612938	0.563392	0.567483	Bulbous nose
HP:0000415	0.53429	0.552751	0.543944	0.432773	Abnormality of the choanae
HP:0000421	0.168576	0.235651	0.54958	0.572612	Epistaxis
HP:0000422	0.632147	0.663444	0.845139	0.811612	Abnormality of the nasal bridge
HP:0000426	0.427385	0.412423	0.494115	0.502001	Prominent nasal bridge
HP:0000429	0.592603	0.554634	0.805118	0.724379	Abnormality of the nasal alae
HP:0000430	0.374357	0.330226	0.543563	0.379094	Underdeveloped nasal alae
HP:0000431	0.517183	0.469488	0.729896	0.672497	Wide nasal bridge
HP:0000436	0.558086	0.569323	0.648087	0.621113	Abnormality of the nasal tip
HP:0000444	0.314492	0.603698	0.718304	0.739439	Convex nasal ridge
HP:0000445	0.16427	0.114669	0.354551	0.377073	Wide nose
HP:0000448	0.373397	0.411296	0.128937	0.133338	Prominent nose
HP:0000453	0.53274	0.541038	0.54577	0.434384	Choanal atresia
HP:0000455	0.323984	0.262097	0.436511	0.417647	Broad nasal tip
HP:0000457	0.338907	0.211796	0.623084	0.490663	Depressed nasal ridge
HP:0000458	0.256088	0.206504	0.4075	0.158139	Anosmia
HP:0000463	0.552936	0.489572	0.79216	0.724492	Anteverted nares
HP:0000464	0.609775	0.559555	0.824446	0.776967	Abnormality of the neck
HP:0000465	0.241546	0.172005	0.514027	0.427892	Webbed neck
HP:0000467	0.135162	0.0879921	0.566392	0.300431	Neck muscle weakness
HP:0000470	0.557875	0.50926	0.757944	0.698482	Short neck
HP:0000473	0.15557	0.208737	0.522948	0.371617	Torticollis
HP:0000474	0.194244	0.108002	0.43049	0.420997	Thickened nuchal skin fold
HP:0000476	0.161196	0.0847036	0.400897	0.367569	Cystic hygroma
HP:0000478	0.810306	0.815002	0.921952	0.888436	Abnormality of the eye
HP:0000479	0.64456	0.650095	0.856681	0.826669	Abnormality of the retina
HP:0000480	0.303452	0.312046	0.422913	0.353417	Retinal coloboma
HP:0000481	0.653425	0.699353	0.876741	0.857453	Abnormality of the cornea
HP:0000482	0.382538	0.463346	0.661374	0.672663	Microcornea
HP:0000483	0.570933	0.574763	0.46044	0.399626	Astigmatism
HP:0000486	0.681712	0.662138	0.823529	0.784813	Strabismus
HP:0000488	0.371453	0.361479	0.747136	0.684481	Retinopathy
HP:0000490	0.41363	0.511382	0.735104	0.674655	Deeply set eye
HP:0000491	0.135381	0.0514781	0.379906	0.114164	Keratitis
HP:0000492	0.689745	0.726865	0.849588	0.822377	Abnormality of the eyelid
HP:0000494	0.525618	0.484329	0.725344	0.66486	Downslanted palpebral fissures
HP:0000496	0.736591	0.736319	0.872907	0.831997	Abnormality of eye movement
HP:0000498	0.183519	0.13073	0.464683	0.347095	Blepharitis
HP:0000499	0.420446	0.459874	0.801191	0.744404	Abnormality of the eyelashes
HP:0000501	0.488515	0.583584	0.796088	0.7773	Glaucoma
HP:0000502	0.346571	0.302549	0.710424	0.629308	Abnormality of the conjunctiva
HP:0000504	0.700383	0.688532	0.87183	0.829596	Abnormality of vision
HP:0000505	0.650393	0.625584	0.84434	0.79886	Visual impairment
HP:0000506	0.248922	0.406516	0.674744	0.690174	Telecanthus
HP:0000508	0.617911	0.618812	0.826528	0.768777	Ptosis
HP:0000509	0.160254	0.105571	0.579988	0.474266	Conjunctivitis
HP:0000510	0.378972	0.395124	0.611917	0.629588	Rod-cone dystrophy
HP:0000512	0.384522	0.395296	0.579974	0.554942	Abnormal electroretinogram
HP:0000517	0.659497	0.628849	0.862291	0.816212	Abnormality of the lens
HP:0000518	0.658198	0.61098	0.859254	0.80522	Cataract
HP:0000519	0.243326	0.117301	0.71393	0.502348	Congenital cataract
HP:0000520	0.552428	0.6156	0.78624	0.719028	Proptosis
HP:0000523	0.252883	0.284145	0.489691	0.446353	Subcapsular cataract
HP:0000525	0.661899	0.640092	0.806179	0.741914	Abnormality of the iris
HP:0000527	0.404864	0.350794	0.532761	0.566171	Long eyelashes
HP:0000528	0.216045	0.269948	0.301234	0.410053	Anophthalmia
HP:0000529	0.231727	0.244167	0.538872	0.458448	Progressive visual loss
HP:0000532	0.450874	0.439328	0.671722	0.639209	Chorioretinal abnormality
HP:0000533	0.265485	0.270846	0.508023	0.472294	Chorioretinal atrophy
HP:0000534	0.510328	0.525997	0.811134	0.764712	Abnormality of the eyebrow
HP:0000535	0.252271	0.209492	0.593381	0.501834	Sparse and thin eyebrow
HP:0000539	0.642556	0.611737	0.814066	0.768546	Abnormality of refraction
HP:0000540	0.372862	0.321932	0.580554	0.445795	Hypermetropia
HP:0000541	0.28117	0.371973	0.747269	0.696177	Retinal detachment
HP:0000543	0.278343	0.310976	0.526023	0.510928	Optic disc pallor
HP:0000545	0.557899	0.545395	0.80851	0.764473	Myopia
HP:0000546	0.377673	0.357849	0.635148	0.558012	Retinal degeneration
HP:0000548	0.24245	0.317007	0.450432	0.427522	Cone/cone-rod dystrophy
HP:0000549	0.6845	0.665658	0.827822	0.794607	Abnormal conjugate eye movement
HP:0000550	0.295193	0.333436	0.522662	0.475861	Undetectable electroretinogram
HP:0000551	0.313652	0.332267	0.571811	0.486966	Abnormality of color vision
HP:0000552	0.231482	0.259076	0.471773	0.498762	Tritanomaly
HP:0000553	0.682286	0.661604	0.816865	0.763581	Abnormality of the uvea
HP:0000556	0.419389	0.45027	0.629038	0.612429	Retinal dystrophy
HP:0000565	0.206843	0.228807	0.466791	0.482188	Esotropia
HP:0000567	0.361609	0.376835	0.497932	0.46936	Chorioretinal coloboma
HP:0000568	0.556739	0.555249	0.622554	0.572536	Microphthalmia
HP:0000570	0.188215	0.161254	0.481286	0.393588	Abnormality of saccadic eye movements
HP:0000572	0.320222	0.30317	0.653266	0.632152	Visual loss
HP:0000574	0.349389	0.301934	0.579623	0.501703	Thick eyebrow
HP:0000575	0.242206	0.307584	0.517159	0.517607	Scotoma
HP:0000577	0.243921	0.157193	0.439713	0.479016	Exotropia
HP:0000580	0.428067	0.41963	0.683809	0.690411	Pigmentary retinopathy
HP:0000581	0.564829	0.601798	0.638979	0.61648	Blepharophimosis
HP:0000582	0.563888	0.561463	0.578434	0.511896	Upslanted palpebral fissure
HP:0000587	0.570284	0.546302	0.833609	0.794145	Abnormality of the optic nerve
HP:0000588	0.286973	0.364415	0.393152	0.42694	Optic nerve coloboma
HP:0000589	0.453146	0.467044	0.690453	0.653731	Coloboma
HP:0000591	0.242219	0.62775	0.740728	0.791693	Abnormality of the sclera
HP:0000592	0.207542	0.700706	0.731017	0.812378	Blue sclerae
HP:0000593	0.187634	0.19738	0.554283	0.511257	Abnormality of the anterior chamber
HP:0000597	0.340537	0.270537	0.734188	0.638007	Ophthalmoparesis
HP:0000598	0.771748	0.774234	0.913185	0.877232	Abnormality of the ear
HP:0000599	0.310652	0.241575	0.523623	0.399079	Abnormality of the frontal hairline
HP:0000600	0.380323	0.352504	0.680047	0.552356	Abnormality of the pharynx
HP:0000601	0.301345	0.290284	0.409374	0.398477	Hypotelorism
HP:0000602	0.175057	0.0770427	0.686611	0.565908	Ophthalmoplegia
HP:0000606	0.561868	0.561294	0.849739	0.803867	Abnormality of the periorbital region
HP:0000608	0.270073	0.238016	0.496989	0.429995	Macular degeneration
HP:0000609	0.10035	0.2934	0.40889	0.401133	Optic nerve hypoplasia
HP:0000610	0.456628	0.44135	0.668221	0.632263	Abnormality of the choroid
HP:0000612	0.37557	0.419997	0.641778	0.622566	Iris coloboma
HP:0000613	0.369183	0.343787	0.754791	0.677745	Photophobia
HP:0000614	0.0682519	0.0353892	0.374993	0.211456	Abnormality of the nasolacrimal system
HP:0000615	0.363114	0.437143	0.72542	0.650186	Abnormality of the pupil
HP:0000616	0.222887	0.13029	0.379249	0.246299	Miosis
HP:0000617	0.252722	0.208744	0.414114	0.290683	Abnormality of ocular smooth pursuit
HP:0000618	0.401788	0.385013	0.726406	0.667608	Blindness
HP:0000627	0.175339	0.15113	0.29271	0.248482	Posterior embryotoxon
HP:0000630	0.23822	0.286265	0.554327	0.551394	Abnormality of retinal arteries
HP:0000632	0.266374	0.245326	0.553548	0.467804	Lacrimation abnormality
HP:0000639	0.689997	0.689	0.828882	0.791032	Nystagmus
HP:0000642	0.231482	0.289981	0.471773	0.45451	Red-green dyschromatopsia
HP:0000647	0.167547	0.224132	0.451197	0.410741	Sclerocornea
HP:0000648	0.554911	0.524228	0.83105	0.773003	Optic atrophy
HP:0000649	0.211845	0.118183	0.557434	0.430876	Abnormality of visual evoked potentials
HP:0000651	0.177661	0.13999	0.516833	0.384861	Diplopia
HP:0000653	0.147562	0.19952	0.586363	0.565532	Sparse eyelashes
HP:0000654	0.275174	0.278081	0.538491	0.514055	Decreased light- and dark-adapted electroretinogram amplitude
HP:0000657	0.17905	0.226478	0.399834	0.338369	Oculomotor apraxia
HP:0000662	0.338589	0.361256	0.56082	0.507551	Nyctalopia
HP:0000664	0.269663	0.223279	0.432221	0.338157	Synophrys
HP:0000668	0.303363	0.292795	0.517866	0.510233	Hypodontia
HP:0000670	0.317776	0.509354	0.77203	0.739075	Carious teeth
HP:0000676	0.160005	0.101913	0.366585	0.249914	Abnormality of the incisor
HP:0000678	0.344857	0.339746	0.531198	0.516746	Dental crowding
HP:0000682	0.411128	0.343167	0.675287	0.622535	Abnormality of dental enamel
HP:0000684	0.364924	0.324851	0.652793	0.538805	Delayed eruption of teeth
HP:0000685	0.3469	0.323428	0.524625	0.449062	Hypoplasia of teeth
HP:0000687	0.35619	0.213801	0.428301	0.244025	Widely spaced teeth
HP:0000689	0.436005	0.412605	0.689519	0.610743	Dental malocclusion
HP:0000691	0.301405	0.514914	0.727155	0.682531	Microdontia
HP:0000692	0.536872	0.510086	0.749453	0.699168	Misalignment of teeth
HP:0000699	0.0881911	0.156394	0.359147	0.534884	Diastema
HP:0000704	0.159932	0.115688	0.675529	0.735197	Periodontitis
HP:0000705	0.106781	0.11424	0.268938	0.584647	Amelogenesis imperfecta
HP:0000707	0.841859	0.838607	0.935115	0.905833	Abnormality of the nervous system
HP:0000708	0.749007	0.738422	0.914384	0.875254	Behavioral abnormality
HP:0000709	0.272131	0.185069	0.644632	0.470116	Psychosis
HP:0000712	0.203844	0.137958	0.56538	0.507085	Emotional lability
HP:0000716	0.276521	0.228115	0.65046	0.569323	Depression
HP:0000717	0.47259	0.397581	0.678169	0.562388	Autism
HP:0000718	0.380819	0.354135	0.615653	0.521121	Aggressive behavior
HP:0000722	0.331183	0.231167	0.409908	0.173996	Obsessive-compulsive behavior
HP:0000726	0.370283	0.389898	0.70676	0.676825	Dementia
HP:0000729	0.497827	0.436513	0.695118	0.602963	Autistic behavior
HP:0000733	0.355695	0.243226	0.541859	0.483084	Stereotypy
HP:0000735	0.372725	0.210434	0.411906	0.282257	Impaired social interactions
HP:0000736	0.611248	0.522931	0.697419	0.55889	Short attention span
HP:0000737	0.309508	0.227598	0.75535	0.602419	Irritability
HP:0000738	0.527593	0.492681	0.779134	0.699591	Hallucinations
HP:0000739	0.257426	0.201971	0.654361	0.577098	Anxiety
HP:0000742	0.222486	0.228679	0.551419	0.45445	Self-mutilation
HP:0000746	0.2972	0.306484	0.718474	0.680856	Delusions
HP:0000750	0.563876	0.490949	0.743651	0.673908	Delayed speech and language development
HP:0000751	0.0743653	0.0381418	0.47774	0.330696	Personality changes
HP:0000752	0.630893	0.52041	0.728437	0.63631	Hyperactivity
HP:0000759	0.707976	0.701058	0.868942	0.813524	Abnormal peripheral nervous system morphology
HP:0000762	0.266157	0.17645	0.586289	0.473732	Decreased nerve conduction velocity
HP:0000763	0.520535	0.442696	0.703918	0.630426	Sensory neuropathy
HP:0000764	0.178689	0.156011	0.556205	0.447939	Peripheral axonal degeneration
HP:0000765	0.658038	0.69333	0.857225	0.813141	Abnormality of the thorax
HP:0000766	0.505128	0.616438	0.791742	0.767927	Abnormality of the sternum
HP:0000767	0.455915	0.582088	0.781692	0.747965	Pectus excavatum
HP:0000768	0.369109	0.432879	0.701004	0.660389	Pectus carinatum
HP:0000769	0.68021	0.619506	0.769021	0.703356	Abnormality of the breast
HP:0000771	0.237306	0.117339	0.459744	0.240952	Gynecomastia
HP:0000772	0.492992	0.478205	0.74593	0.671514	Abnormality of the ribs
HP:0000773	0.27326	0.20879	0.479648	0.346492	Short ribs
HP:0000774	0.230789	0.302527	0.58028	0.495038	Narrow chest
HP:0000775	0.438635	0.393062	0.733514	0.618223	Abnormality of the diaphragm
HP:0000776	0.431355	0.347905	0.661447	0.480824	Congenital diaphragmatic hernia
HP:0000777	0.33893	0.245838	0.454379	0.26583	Abnormality of the thymus
HP:0000782	0.275803	0.389278	0.761873	0.665415	Abnormality of the scapula
HP:0000786	0.320136	0.224031	0.468979	0.193662	Primary amenorrhea
HP:0000787	0.347735	0.277359	0.703172	0.603584	Nephrolithiasis
HP:0000789	0.307054	0.171587	0.527805	0.30246	Infertility
HP:0000790	0.323874	0.473331	0.836093	0.835558	Hematuria
HP:0000795	0.605669	0.627585	0.762105	0.692078	Abnormality of the urethra
HP:0000811	0.70408	0.694869	0.857401	0.809116	Abnormal external genitalia
HP:0000812	0.704676	0.680535	0.850463	0.796012	Abnormal internal genitalia
HP:0000815	0.475621	0.55789	0.616169	0.510863	Hypergonadotropic hypogonadism
HP:0000818	0.73903	0.699045	0.882638	0.828567	Abnormality of the endocrine system
HP:0000819	0.471539	0.403285	0.760447	0.66632	Diabetes mellitus
HP:0000820	0.594696	0.536502	0.765176	0.671348	Abnormality of the thyroid gland
HP:0000821	0.433488	0.388589	0.717825	0.621025	Hypothyroidism
HP:0000822	0.500089	0.524912	0.839973	0.790022	Hypertension
HP:0000823	0.317339	0.217072	0.503665	0.26352	Delayed puberty
HP:0000824	0.3385	0.292394	0.301366	0.228144	Growth hormone deficiency
HP:0000825	0.0832755	0.0866486	0.470505	0.441166	Hyperinsulinemic hypoglycemia
HP:0000826	0.434176	0.353424	0.634457	0.422409	Precocious puberty
HP:0000828	0.226995	0.141111	0.706176	0.503539	Abnormality of the parathyroid gland
HP:0000829	0.130178	0.0804756	0.663471	0.339243	Hypoparathyroidism
HP:0000830	0.293083	0.286953	0.456648	0.343287	Anterior hypopituitarism
HP:0000834	0.416084	0.322811	0.707912	0.61707	Abnormality of the adrenal glands
HP:0000835	0.240245	0.176351	0.437222	0.330468	Adrenal hypoplasia
HP:0000842	0.286077	0.262453	0.622453	0.557134	Hyperinsulinemia
HP:0000846	0.192487	0.171063	0.448147	0.39394	Adrenal insufficiency
HP:0000853	0.194801	0.118306	0.536938	0.399715	Goiter
HP:0000855	0.111658	0.0353455	0.407542	0.2001	Insulin resistance
HP:0000858	0.408956	0.346065	0.717959	0.591433	Menstrual irregularities
HP:0000864	0.537107	0.527023	0.61677	0.515821	Abnormality of the hypothalamus-pituitary axis
HP:0000873	0.185108	0.168556	0.524795	0.425572	Diabetes insipidus
HP:0000889	0.348105	0.290757	0.5716	0.385663	Abnormality of the clavicle
HP:0000912	0.187619	0.359096	0.718999	0.624695	Sprengel anomaly
HP:0000921	0.248707	0.260147	0.434103	0.204562	Missing ribs
HP:0000924	0.821388	0.817747	0.921612	0.889538	Abnormality of the skeletal system
HP:0000925	0.712499	0.750336	0.880312	0.854688	Abnormality of the vertebral column
HP:0000926	0.295602	0.39755	0.724194	0.672042	Platyspondyly
HP:0000927	0.536495	0.449311	0.7948	0.706458	Abnormality of skeletal maturation
HP:0000929	0.760175	0.7733	0.900394	0.869002	Abnormality of the skull
HP:0000932	0.380905	0.371282	0.702694	0.603147	Abnormality of the posterior cranial fossa
HP:0000934	0.240012	0.183055	0.637085	0.452915	Chondrocalcinosis
HP:0000938	0.272942	0.381604	0.608846	0.62186	Osteopenia
HP:0000939	0.430534	0.445295	0.675414	0.647895	Osteoporosis
HP:0000940	0.403731	0.400658	0.729484	0.670338	Abnormal diaphysis morphology
HP:0000944	0.378711	0.375878	0.72457	0.655688	Abnormality of the metaphysis
HP:0000951	0.803506	0.798994	0.914133	0.881385	Abnormality of the skin
HP:0000952	0.210294	0.252595	0.615428	0.631797	Jaundice
HP:0000953	0.363335	0.433284	0.792735	0.749099	Hyperpigmentation of the skin
HP:0000954	0.446491	0.44136	0.584484	0.521701	Single transverse palmar crease
HP:0000956	0.152514	0.141413	0.566655	0.395871	Acanthosis nigricans
HP:0000957	0.664253	0.656347	0.602832	0.525021	Cafe-au-lait spot
HP:0000958	0.397657	0.262952	0.816964	0.742299	Dry skin
HP:0000960	0.272049	0.174016	0.237814	0.120645	Sacral dimple
HP:0000961	0.295821	0.609639	0.774952	0.787742	Cyanosis
HP:0000962	0.517128	0.474576	0.822778	0.762185	Hyperkeratosis
HP:0000963	0.256688	0.583648	0.756701	0.755754	Thin skin
HP:0000964	0.229935	0.217493	0.709221	0.670644	Eczema
HP:0000965	0.281689	0.220364	0.410002	0.374742	Cutis marmorata
HP:0000966	0.153174	0.211486	0.645196	0.562983	Hypohidrosis
HP:0000969	0.515587	0.488743	0.856292	0.823555	Edema
HP:0000971	0.364101	0.4547	0.801725	0.746796	Abnormality of the sweat gland
HP:0000973	0.291529	0.450748	0.742334	0.641633	Cutis laxa
HP:0000974	0.173876	0.215025	0.572226	0.484708	Hyperextensible skin
HP:0000975	0.317252	0.398888	0.763183	0.697941	Hyperhidrosis
HP:0000978	0.476015	0.651732	0.80413	0.803494	Bruising susceptibility
HP:0000980	0.504461	0.475007	0.705957	0.61058	Pallor
HP:0000982	0.428032	0.403044	0.758321	0.673784	Palmoplantar keratoderma
HP:0000987	0.334827	0.640585	0.774488	0.796452	Atypical scarring of skin
HP:0000988	0.144794	0.0914898	0.475661	0.412304	Skin rash
HP:0000989	0.266459	0.140178	0.663124	0.5359	Pruritus
HP:0000992	0.242131	0.170737	0.625619	0.531957	Cutaneous photosensitivity
HP:0000995	0.325793	0.369685	0.789102	0.661356	Melanocytic nevus
HP:0000996	0.151429	0.181711	0.416917	0.576166	Facial capillary hemangioma
HP:0000998	0.443903	0.403573	0.749363	0.709719	Hypertrichosis
HP:0001000	0.675105	0.645918	0.853368	0.800182	Abnormality of skin pigmentation
HP:0001001	0.23991	0.34235	0.555757	0.659731	Abnormality of subcutaneous fat tissue
HP:0001004	0.26394	0.178558	0.615933	0.577989	Lymphedema
HP:0001005	0.399427	0.578257	0.817229	0.800894	Dermatological manifestations of systemic disorders
HP:0001006	0.14296	0.131004	0.562393	0.465471	Hypotrichosis
HP:0001007	0.383223	0.309384	0.621032	0.604812	Hirsutism
HP:0001009	0.410664	0.492875	0.791848	0.736402	Telangiectasia
HP:0001010	0.573816	0.509261	0.716387	0.616185	Hypopigmentation of the skin
HP:0001012	0.313943	0.169439	0.504304	0.38487	Multiple lipomas
HP:0001018	0.455774	0.428895	0.628225	0.571825	Abnormal palmar dermatoglyphics
HP:0001025	0.223114	0.338891	0.641843	0.608938	Urticaria
HP:0001028	0.375173	0.377336	0.726294	0.669153	Hemangioma
HP:0001034	0.208476	0.425927	0.744243	0.677955	Hypermelanotic macule
HP:0001045	0.538357	0.69173	0.210382	0.185971	Vitiligo
HP:0001053	0.53569	0.51428	0.656246	0.574634	Hypopigmented skin patches
HP:0001061	0.119556	0.0457593	0.283	0.214433	Acne
HP:0001063	0.270729	0.662445	0.735543	0.776002	Acrocyanosis
HP:0001072	0.574524	0.529677	0.866686	0.808202	Thickened skin
HP:0001080	0.367947	0.286933	0.676099	0.569723	Biliary tract abnormality
HP:0001081	0.0857619	0.419937	0.386881	0.522936	Cholelithiasis
HP:0001083	0.219536	0.474446	0.63456	0.634656	Ectopia lentis
HP:0001087	0.142304	0.0679894	0.493595	0.325257	Congenital glaucoma
HP:0001098	0.682468	0.680888	0.882214	0.843442	Abnormality of the fundus
HP:0001099	0.21822	0.28017	0.438756	0.431881	Fundus atrophy
HP:0001103	0.341893	0.315815	0.73007	0.64636	Abnormality of the macula
HP:0001105	0.242106	0.237021	0.533837	0.456378	Retinal atrophy
HP:0001120	0.402662	0.4834	0.666171	0.6595	Abnormality of corneal size
HP:0001123	0.556211	0.541086	0.575161	0.534974	Visual field defect
HP:0001131	0.235783	0.281532	0.783875	0.717693	Corneal dystrophy
HP:0001133	0.287782	0.338319	0.488968	0.452748	Constriction of peripheral visual field
HP:0001137	0.0432143	0.125336	0.256867	0.578298	Alternating esotropia
HP:0001141	0.257898	0.31964	0.521537	0.556892	Severe visual impairment
HP:0001146	0.221931	0.297174	0.437037	0.440971	Pigmentary retinal degeneration
HP:0001155	0.722337	0.743857	0.875217	0.84151	Abnormality of the hand
HP:0001156	0.496169	0.471991	0.757479	0.702391	Brachydactyly
HP:0001159	0.589301	0.581202	0.699496	0.620865	Syndactyly
HP:0001161	0.361002	0.453148	0.582211	0.579079	Hand polydactyly
HP:0001162	0.293091	0.374936	0.499805	0.53092	Postaxial hand polydactyly
HP:0001163	0.436201	0.409235	0.713786	0.614562	Abnormality of the metacarpal bones
HP:0001166	0.302916	0.430944	0.657763	0.623861	Arachnodactyly
HP:0001167	0.700326	0.717499	0.857552	0.817488	Abnormality of finger
HP:0001171	0.280951	0.155355	0.575331	0.414113	Split hand
HP:0001172	0.574721	0.581728	0.712299	0.6731	Abnormality of the thumb
HP:0001177	0.246632	0.391154	0.462858	0.495189	Preaxial hand polydactyly
HP:0001181	0.103305	0.143355	0.388474	0.370695	Adducted thumb
HP:0001182	0.357375	0.350297	0.529978	0.406049	Tapered finger
HP:0001188	0.0455946	0.143878	0.249839	0.600582	Hand clenching
HP:0001191	0.313807	0.298015	0.560967	0.437626	Abnormality of the carpal bones
HP:0001193	0.112937	0.100543	0.553516	0.435342	Ulnar deviation of the hand or of fingers of the hand
HP:0001197	0.587666	0.619544	0.835192	0.791931	Abnormality of prenatal development or birth
HP:0001199	0.525984	0.554076	0.355611	0.311622	Triphalangeal thumb
HP:0001217	0.54423	0.555105	0.586229	0.442649	Clubbing
HP:0001220	0.450377	0.435622	0.71036	0.618083	Interphalangeal joint contracture of finger
HP:0001231	0.431753	0.412848	0.747827	0.634062	Abnormality of the fingernails
HP:0001238	0.316542	0.426277	0.664895	0.599607	Slender finger
HP:0001249	0.730031	0.71062	0.87756	0.83933	Intellectual disability
HP:0001250	0.745843	0.731719	0.90658	0.870454	Seizures
HP:0001251	0.556446	0.531743	0.846859	0.810928	Ataxia
HP:0001252	0.706317	0.716863	0.890528	0.846377	Muscular hypotonia
HP:0001254	0.248164	0.196832	0.807802	0.761016	Lethargy
HP:0001256	0.294717	0.185707	0.575032	0.407753	Intellectual disability, mild
HP:0001257	0.540981	0.58021	0.816038	0.781932	Spasticity
HP:0001258	0.2379	0.175508	0.390947	0.31156	Spastic paraplegia
HP:0001259	0.229426	0.219253	0.793757	0.752526	Coma
HP:0001260	0.456653	0.4524	0.780431	0.732173	Dysarthria
HP:0001263	0.661685	0.638585	0.851468	0.819496	Global developmental delay
HP:0001265	0.405437	0.380115	0.664087	0.611112	Hyporeflexia
HP:0001266	0.319301	0.195139	0.591315	0.441099	Choreoathetosis
HP:0001268	0.507879	0.553295	0.827756	0.789675	Mental deterioration
HP:0001270	0.51719	0.498375	0.791754	0.724959	Motor delay
HP:0001271	0.201271	0.232913	0.585514	0.589951	Polyneuropathy
HP:0001272	0.255818	0.230009	0.653257	0.637485	Cerebellar atrophy
HP:0001273	0.618588	0.635422	0.7341	0.721529	Abnormality of the corpus callosum
HP:0001274	0.579238	0.557582	0.62637	0.555132	Agenesis of corpus callosum
HP:0001276	0.663498	0.686019	0.862052	0.833623	Hypertonia
HP:0001279	0.321414	0.287695	0.794445	0.73242	Syncope
HP:0001284	0.295333	0.257697	0.67587	0.620941	Areflexia
HP:0001287	0.123	0.213132	0.369461	0.430996	Meningitis
HP:0001288	0.64121	0.624617	0.840406	0.783694	Gait disturbance
HP:0001290	0.242971	0.245373	0.539501	0.48333	Generalized hypotonia
HP:0001291	0.548169	0.476809	0.77149	0.680873	Abnormality of the cranial nerves
HP:0001297	0.414802	0.359896	0.84454	0.806459	Stroke
HP:0001298	0.261437	0.252473	0.661206	0.674955	Encephalopathy
HP:0001300	0.34306	0.290545	0.653959	0.582069	Parkinsonism
HP:0001302	0.292939	0.386679	0.432279	0.362442	Pachygyria
HP:0001305	0.404371	0.341671	0.678293	0.601074	Dandy-Walker malformation
HP:0001308	0.117476	0.0540934	0.236546	0.177551	Tongue fasciculations
HP:0001310	0.0882511	0.0224256	0.439461	0.293238	Dysmetria
HP:0001311	0.589224	0.600936	0.842906	0.787643	Abnormal nervous system electrophysiology
HP:0001315	0.499666	0.497648	0.779131	0.725789	Reduced tendon reflexes
HP:0001317	0.671642	0.648192	0.87151	0.833044	Abnormality of the cerebellum
HP:0001319	0.33828	0.351713	0.678461	0.608948	Neonatal hypotonia
HP:0001320	0.465454	0.437466	0.669529	0.632741	Cerebellar vermis hypoplasia
HP:0001321	0.328713	0.300045	0.486226	0.464771	Cerebellar hypoplasia
HP:0001322	0.541248	0.511506	0.784413	0.745607	Brain very small
HP:0001324	0.6567	0.667059	0.869768	0.824951	Muscle weakness
HP:0001328	0.36067	0.274046	0.597292	0.49157	Specific learning disability
HP:0001332	0.418024	0.395394	0.771173	0.722472	Dystonia
HP:0001336	0.420197	0.37698	0.634427	0.571053	Myoclonus
HP:0001337	0.45831	0.408572	0.774713	0.719368	Tremor
HP:0001344	0.3708	0.292214	0.391872	0.236395	Absent speech
HP:0001347	0.626116	0.604549	0.823505	0.770499	Hyperreflexia
HP:0001357	0.16679	0.123545	0.341364	0.228243	Plagiocephaly
HP:0001360	0.283982	0.251151	0.505821	0.458497	Holoprosencephaly
HP:0001363	0.322262	0.220538	0.640037	0.476912	Craniosynostosis
HP:0001367	0.745702	0.74685	0.900749	0.862961	Abnormal joint morphology
HP:0001369	0.455841	0.590745	0.838172	0.804223	Arthritis
HP:0001370	0.229336	0.185727	0.432005	0.152204	Rheumatoid arthritis
HP:0001371	0.657293	0.676677	0.860476	0.816911	Flexion contracture
HP:0001373	0.46685	0.611417	0.775291	0.753514	Joint dislocation
HP:0001376	0.568666	0.553853	0.828785	0.765767	Limitation of joint mobility
HP:0001377	0.291201	0.32615	0.537671	0.432092	Limited elbow extension
HP:0001382	0.523747	0.615525	0.817348	0.782699	Joint hypermobility
HP:0001384	0.452425	0.492438	0.727668	0.668735	Abnormality of the hip joint
HP:0001385	0.290902	0.283915	0.15895	0.0917077	Hip dysplasia
HP:0001388	0.390683	0.49446	0.673498	0.695572	Joint laxity
HP:0001392	0.729169	0.718433	0.884699	0.850727	Abnormality of the liver
HP:0001394	0.381927	0.393544	0.761657	0.736984	Cirrhosis
HP:0001395	0.27623	0.370159	0.515888	0.591572	Hepatic fibrosis
HP:0001396	0.26909	0.307482	0.639441	0.655931	Cholestasis
HP:0001397	0.176272	0.170392	0.613184	0.656094	Hepatic steatosis
HP:0001399	0.334835	0.282926	0.793325	0.732862	Hepatic failure
HP:0001402	0.243854	0.0739208	0.484634	0.396117	Hepatocellular carcinoma
HP:0001404	0.06652	0.0367484	0.457494	0.509267	Hepatocellular necrosis
HP:0001408	0.210522	0.216184	0.360094	0.211632	Bile duct proliferation
HP:0001409	0.170452	0.0820417	0.497227	0.365622	Portal hypertension
HP:0001410	0.354498	0.292803	0.80413	0.7187	Decreased liver function
HP:0001421	0.171011	0.0999665	0.532236	0.305216	Abnormality of the musculature of the hand
HP:0001433	0.0777256	0.0362094	0.413895	0.289208	Hepatosplenomegaly
HP:0001435	0.229814	0.220249	0.664211	0.518933	Abnormality of the shoulder girdle musculature
HP:0001436	0.15223	0.0776859	0.513245	0.339006	Abnormality of the foot musculature
HP:0001437	0.342268	0.261948	0.571048	0.469218	Abnormality of the musculature of the lower limbs
HP:0001438	0.810589	0.808482	0.927572	0.900386	Abnormality of abdomen morphology
HP:0001445	0.153589	0.246386	0.372477	0.304618	Abnormality of the hip-girdle musculature
HP:0001446	0.291168	0.261289	0.689703	0.543648	Abnormality of the musculature of the upper limbs
HP:0001454	0.202748	0.0816205	0.510891	0.36761	Abnormality of the upper arm
HP:0001469	0.153589	0.250386	0.372477	0.350285	Abnormality of the musculature of the pelvis
HP:0001480	0.529281	0.450368	0.598557	0.457431	Freckling
HP:0001500	0.274517	0.198473	0.491768	0.265647	Broad finger
HP:0001507	0.807814	0.801224	0.919389	0.88732	Growth abnormality
HP:0001508	0.658067	0.620267	0.858595	0.804119	Failure to thrive
HP:0001510	0.736453	0.751365	0.881845	0.834138	Growth delay
HP:0001511	0.608502	0.60937	0.769848	0.718428	Intrauterine growth retardation
HP:0001513	0.550508	0.48931	0.733405	0.690529	Obesity
HP:0001518	0.501502	0.544685	0.51417	0.35913	Small for gestational age
HP:0001531	0.178733	0.10938	0.429547	0.368582	Failure to thrive in infancy
HP:0001537	0.561906	0.619004	0.811476	0.764349	Umbilical hernia
HP:0001539	0.31088	0.153772	0.600739	0.33559	Omphalocele
HP:0001541	0.185973	0.0786711	0.643889	0.589582	Ascites
HP:0001547	0.540639	0.519288	0.782443	0.725011	Abnormality of the rib cage
HP:0001551	0.573584	0.626028	0.812301	0.774161	Abnormality of the umbilicus
HP:0001557	0.29933	0.301478	0.695941	0.568907	Prenatal movement abnormality
HP:0001558	0.227758	0.279142	0.668123	0.527116	Decreased fetal movement
HP:0001560	0.517353	0.497117	0.731866	0.653416	Abnormality of the amniotic fluid
HP:0001561	0.305258	0.276167	0.709245	0.604051	Polyhydramnios
HP:0001562	0.515717	0.594973	0.382558	0.262644	Oligohydramnios
HP:0001572	0.144186	0.0829572	0.281228	0.535845	Macrodontia
HP:0001574	0.811216	0.808094	0.91877	0.887418	Abnormality of the integument
HP:0001581	0.135945	0.113235	0.523668	0.32291	Recurrent skin infections
HP:0001592	0.262422	0.25157	0.347386	0.0906099	Selective tooth agenesis
HP:0001595	0.676046	0.662205	0.865529	0.822345	Abnormality of the hair
HP:0001596	0.345531	0.459823	0.786535	0.731911	Alopecia
HP:0001597	0.556736	0.526582	0.827677	0.753405	Abnormality of the nail
HP:0001600	0.517414	0.420266	0.66122	0.553013	Abnormality of the larynx
HP:0001601	0.263584	0.213371	0.526331	0.378969	Laryngomalacia
HP:0001608	0.525022	0.453102	0.800256	0.708719	Abnormality of the voice
HP:0001609	0.253137	0.0874455	0.661686	0.46542	Hoarse voice
HP:0001611	0.0358761	0.0375757	0.156757	0.0420129	Nasal speech
HP:0001618	0.236648	0.121122	0.584889	0.336919	Dysphonia
HP:0001620	0.358111	0.255185	0.372371	0.248452	High pitched voice
HP:0001622	0.27205	0.470874	0.764005	0.736703	Premature birth
HP:0001626	0.806089	0.799792	0.924309	0.899132	Abnormality of the cardiovascular system
HP:0001627	0.735043	0.745336	0.893247	0.866655	Abnormal heart morphology
HP:0001629	0.617215	0.559772	0.713962	0.664068	Ventricular septal defect
HP:0001631	0.603294	0.592951	0.685578	0.639196	Atrial septal defect
HP:0001633	0.369719	0.558936	0.812486	0.774909	Abnormality of the mitral valve
HP:0001634	0.287251	0.597961	0.787423	0.777476	Mitral valve prolapse
HP:0001635	0.496538	0.45515	0.81563	0.755793	Congestive heart failure
HP:0001636	0.545137	0.57788	0.532753	0.436867	Tetralogy of Fallot
HP:0001637	0.643233	0.624273	0.852046	0.824123	Abnormality of the myocardium
HP:0001638	0.642296	0.609516	0.849229	0.805019	Cardiomyopathy
HP:0001639	0.629759	0.598304	0.82505	0.78317	Hypertrophic cardiomyopathy
HP:0001640	0.255872	0.202268	0.695302	0.587437	Cardiomegaly
HP:0001641	0.415585	0.38434	0.631233	0.585464	Abnormality of the pulmonary valve
HP:0001642	0.260355	0.170595	0.453793	0.320882	Pulmonic stenosis
HP:0001643	0.575916	0.538977	0.693301	0.596064	Patent ductus arteriosus
HP:0001644	0.445422	0.419493	0.744955	0.713757	Dilated cardiomyopathy
HP:0001645	0.399829	0.423984	0.825926	0.782547	Sudden cardiac death
HP:0001646	0.525304	0.525976	0.682957	0.535833	Abnormality of the aortic valve
HP:0001647	0.209823	0.233815	0.544897	0.372607	Bicuspid aortic valve
HP:0001649	0.40674	0.392888	0.829607	0.785176	Tachycardia
HP:0001651	0.295687	0.253171	0.626686	0.634267	Dextrocardia
HP:0001653	0.255435	0.256909	0.648708	0.542998	Mitral regurgitation
HP:0001654	0.599054	0.625424	0.832797	0.779041	Abnormality of the heart valves
HP:0001658	0.262502	0.219199	0.579946	0.556994	Myocardial infarction
HP:0001662	0.191352	0.201903	0.624376	0.53196	Bradycardia
HP:0001671	0.638966	0.614696	0.776357	0.735122	Abnormality of the cardiac septa
HP:0001677	0.386418	0.360684	0.726428	0.668875	Coronary artery disease
HP:0001678	0.291056	0.206821	0.692686	0.608061	Atrioventricular block
HP:0001679	0.544738	0.615662	0.798295	0.732523	Abnormality of the aorta
HP:0001680	0.30803	0.157514	0.56439	0.378024	Coarctation of aorta
HP:0001692	0.345034	0.308043	0.795786	0.71929	Primary atrial arrhythmia
HP:0001695	0.399829	0.408655	0.825926	0.771836	Cardiac arrest
HP:0001696	0.295228	0.290045	0.627683	0.61977	Situs inversus totalis
HP:0001697	0.400684	0.341708	0.73489	0.684214	Abnormality of the pericardium
HP:0001698	0.318195	0.258087	0.693115	0.658939	Pericardial effusion
HP:0001706	0.299283	0.26861	0.660218	0.546358	Endocardial fibroelastosis
HP:0001710	0.545137	0.565999	0.532753	0.434407	Conotruncal defect
HP:0001711	0.349296	0.278658	0.726688	0.666305	Abnormal morphology of the left ventricle
HP:0001712	0.354537	0.279713	0.70906	0.646624	Left ventricular hypertrophy
HP:0001713	0.66168	0.595227	0.810674	0.753755	Abnormality of cardiac ventricle
HP:0001714	0.369055	0.296232	0.71075	0.654617	Ventricular hypertrophy
HP:0001723	0.297927	0.265222	0.649451	0.558312	Restrictive cardiomyopathy
HP:0001724	0.276464	0.69829	0.800596	0.851691	Aortic dilatation
HP:0001732	0.612356	0.508514	0.763284	0.67977	Abnormality of the pancreas
HP:0001733	0.279444	0.169518	0.5547	0.44653	Pancreatitis
HP:0001738	0.347506	0.223224	0.643872	0.396472	Exocrine pancreatic insufficiency
HP:0001739	0.388036	0.302475	0.623677	0.479207	Abnormality of the nasopharynx
HP:0001743	0.544598	0.54473	0.835501	0.809517	Abnormality of the spleen
HP:0001744	0.501612	0.533612	0.826174	0.812751	Splenomegaly
HP:0001751	0.229819	0.245222	0.798457	0.687748	Vestibular dysfunction
HP:0001760	0.706033	0.740117	0.872522	0.841074	Abnormality of the foot
HP:0001761	0.407707	0.292695	0.731045	0.620009	Pes cavus
HP:0001762	0.416265	0.518694	0.767957	0.720161	Talipes equinovarus
HP:0001763	0.590752	0.670644	0.661803	0.61704	Pes planus
HP:0001765	0.234729	0.198674	0.535013	0.429685	Hammertoe
HP:0001770	0.546545	0.579322	0.612028	0.553304	Toe syndactyly
HP:0001773	0.346982	0.588716	0.732336	0.726058	Short foot
HP:0001780	0.647446	0.683563	0.809262	0.773991	Abnormality of toe
HP:0001787	0.112133	0.258384	0.536161	0.470875	Abnormal delivery
HP:0001789	0.171995	0.302401	0.660883	0.682365	Hydrops fetalis
HP:0001790	0.049048	0.0992173	0.499685	0.68053	Nonimmune hydrops fetalis
HP:0001792	0.33413	0.300147	0.711931	0.633029	Small nail
HP:0001798	0.229796	0.354621	0.628531	0.596553	Anonychia
HP:0001800	0.211874	0.158711	0.57	0.477017	Hypoplastic toenails
HP:0001803	0.115021	0.104076	0.535092	0.40796	Nail pits
HP:0001806	0.172704	0.241853	0.526946	0.420002	Onycholysis
HP:0001824	0.654845	0.575918	0.813631	0.718685	Weight loss
HP:0001827	0.112755	0.119618	0.372197	0.431254	Genital tract atresia
HP:0001829	0.352307	0.421292	0.519497	0.477212	Foot polydactyly
HP:0001830	0.286841	0.436158	0.422873	0.474088	Postaxial foot polydactyly
HP:0001831	0.360225	0.342533	0.664645	0.549825	Short toe
HP:0001832	0.268878	0.165214	0.660002	0.475812	Abnormality of the metatarsal bones
HP:0001837	0.180576	0.13837	0.325647	0.186751	Broad toe
HP:0001838	0.254782	0.140502	0.352653	0.146797	Rocker bottom foot
HP:0001841	0.288793	0.264994	0.461715	0.293807	Preaxial foot polydactyly
HP:0001844	0.336402	0.294017	0.596816	0.457387	Abnormality of the hallux
HP:0001850	0.338279	0.31083	0.632338	0.491419	Abnormality of the tarsal bones
HP:0001852	0.404174	0.367593	0.401772	0.39104	Sandal gap
HP:0001863	0.0723059	0.074562	0.417281	0.472217	Toe clinodactyly
HP:0001864	0.0487148	0.0986932	0.374116	0.481217	Clinodactyly of the 5th toe
HP:0001871	0.761407	0.765222	0.906479	0.879091	Abnormality of blood and blood-forming tissues
HP:0001872	0.55106	0.549864	0.805198	0.77703	Abnormality of thrombocytes
HP:0001873	0.541466	0.55134	0.795468	0.769822	Thrombocytopenia
HP:0001874	0.574329	0.525708	0.714669	0.660183	Abnormality of neutrophils
HP:0001875	0.509032	0.544478	0.479638	0.513233	Neutropenia
HP:0001876	0.518102	0.650572	0.533419	0.519198	Pancytopenia
HP:0001877	0.593172	0.593646	0.816365	0.786452	Abnormality of erythrocytes
HP:0001878	0.231043	0.299178	0.622576	0.590129	Hemolytic anemia
HP:0001879	0.143489	0.0606071	0.344257	0.118115	Abnormality of eosinophils
HP:0001881	0.694624	0.642249	0.816699	0.762864	Abnormality of leukocytes
HP:0001882	0.528981	0.52553	0.544819	0.466044	Leukopenia
HP:0001883	0.518922	0.572842	0.794363	0.757336	Talipes
HP:0001888	0.292232	0.218999	0.333608	0.144943	Lymphopenia
HP:0001891	0.0550606	0.0293204	0.342481	0.153177	Iron deficiency anemia
HP:0001892	0.647489	0.662137	0.859681	0.832479	Abnormal bleeding
HP:0001894	0.0863824	0.106797	0.390139	0.401291	Thrombocytosis
HP:0001896	0.553787	0.701431	0.0975068	0.101672	Reticulocytopenia
HP:0001903	0.581416	0.592111	0.80522	0.771233	Anemia
HP:0001909	0.630366	0.600641	0.634807	0.554371	Leukemia
HP:0001911	0.583612	0.536759	0.735314	0.675401	Abnormality of granulocytes
HP:0001913	0.14885	0.0583105	0.375723	0.168485	Granulocytopenia
HP:0001928	0.376323	0.35747	0.83407	0.783768	Abnormality of coagulation
HP:0001929	0.0444303	0.133867	0.270848	0.535386	Reduced factor XI activity
HP:0001931	0.0825737	0.263839	0.403441	0.435739	Hypochromic anemia
HP:0001933	0.492279	0.627402	0.81244	0.800462	Subcutaneous hemorrhage
HP:0001935	0.12457	0.262398	0.545855	0.632586	Microcytic anemia
HP:0001939	0.79824	0.801031	0.931319	0.905088	Abnormality of metabolism/homeostasis
HP:0001941	0.378271	0.414578	0.816964	0.782384	Acidosis
HP:0001942	0.229181	0.280523	0.766622	0.769225	Metabolic acidosis
HP:0001943	0.396689	0.382224	0.850662	0.820249	Hypoglycemia
HP:0001944	0.313763	0.255964	0.60385	0.49007	Dehydration
HP:0001945	0.309769	0.237429	0.689475	0.597688	Fever
HP:0001946	0.124393	0.0502346	0.589291	0.470546	Ketosis
HP:0001955	0.0434935	0.0897732	0.282725	0.489611	Unexplained fevers
HP:0001962	0.32954	0.270781	0.757652	0.699296	Palpitations
HP:0001964	0.237315	0.104178	0.620604	0.405263	Aplasia/Hypoplasia of metatarsal bones
HP:0001965	0.412775	0.435522	0.780695	0.708134	Abnormality of the scalp
HP:0001972	0.121972	0.0678064	0.402463	0.214051	Macrocytic anemia
HP:0001974	0.163103	0.140364	0.500208	0.402827	Leukocytosis
HP:0001976	0.0472162	0.108327	0.252771	0.460884	Reduced antithrombin III activity
HP:0001977	0.340145	0.286729	0.729832	0.717812	Abnormal thrombosis
HP:0001985	0.0668656	0.127421	0.372164	0.626099	Hypoketotic hypoglycemia
HP:0001987	0.185956	0.233411	0.791487	0.489988	Hyperammonemia
HP:0001991	0.393572	0.374027	0.693068	0.643371	Aplasia/Hypoplasia of toe
HP:0001992	0.280453	0.225251	0.654527	0.610601	Organic aciduria
HP:0001999	0.665844	0.655265	0.852944	0.80372	Abnormal facial shape
HP:0002002	0.410841	0.318269	0.523438	0.433734	Deep philtrum
HP:0002007	0.566912	0.569982	0.751816	0.697188	Frontal bossing
HP:0002011	0.810545	0.811118	0.922653	0.889771	Morphological abnormality of the central nervous system
HP:0002012	0.796535	0.786347	0.918069	0.885963	Abnormality of the abdominal organs
HP:0002013	0.346675	0.29559	0.846404	0.803083	Vomiting
HP:0002014	0.430131	0.354969	0.792551	0.714481	Diarrhea
HP:0002015	0.401382	0.335021	0.741185	0.659885	Dysphagia
HP:0002017	0.592828	0.495886	0.888442	0.824423	Nausea and vomiting
HP:0002019	0.578529	0.508013	0.76792	0.684918	Constipation
HP:0002020	0.337539	0.257445	0.579225	0.513101	Gastroesophageal reflux
HP:0002021	0.282403	0.197167	0.731089	0.475322	Pyloric stenosis
HP:0002023	0.582895	0.610834	0.414375	0.393848	Anal atresia
HP:0002024	0.569949	0.50714	0.7369	0.676109	Malabsorption
HP:0002027	0.610222	0.503256	0.778063	0.695723	Abdominal pain
HP:0002028	0.118084	0.0895646	0.367333	0.445901	Chronic diarrhea
HP:0002031	0.605691	0.563389	0.813406	0.750513	Abnormality of esophagus morphology
HP:0002034	0.562353	0.450913	0.655953	0.509047	Abnormality of the rectum
HP:0002037	0.0915523	0.0650302	0.304617	0.213242	Inflammation of the large intestine
HP:0002039	0.304762	0.181014	0.628388	0.507739	Anorexia
HP:0002058	0.0831349	0.127244	0.553181	0.463225	Myopathic facies
HP:0002059	0.535777	0.520339	0.772462	0.739145	Cerebral atrophy
HP:0002060	0.760635	0.765077	0.885542	0.856555	Abnormality of the cerebrum
HP:0002061	0.259333	0.25576	0.527596	0.446703	Lower limb spasticity
HP:0002062	0.27032	0.136515	0.569973	0.385639	Morphological abnormality of the pyramidal tract
HP:0002063	0.190247	0.114917	0.655039	0.532485	Rigidity
HP:0002064	0.195996	0.0841489	0.492178	0.305518	Spastic gait
HP:0002066	0.276459	0.146995	0.503128	0.407862	Gait ataxia
HP:0002067	0.0916074	0.0267052	0.523084	0.361706	Bradykinesia
HP:0002069	0.13805	0.0738105	0.556371	0.408462	Generalized tonic-clonic seizures
HP:0002071	0.410882	0.349046	0.72448	0.671471	Abnormality of extrapyramidal motor function
HP:0002072	0.361109	0.406809	0.771255	0.72163	Chorea
HP:0002076	0.477655	0.509403	0.843222	0.788079	Migraine
HP:0002078	0.206995	0.130331	0.445814	0.436268	Truncal ataxia
HP:0002079	0.35643	0.35781	0.525835	0.54845	Hypoplasia of the corpus callosum
HP:0002084	0.261129	0.256126	0.584619	0.499141	Encephalocele
HP:0002086	0.780372	0.782532	0.912767	0.880022	Abnormality of the respiratory system
HP:0002087	0.651478	0.588624	0.778182	0.68013	Abnormality of the upper respiratory tract
HP:0002088	0.74597	0.753561	0.904291	0.8744	Abnormality of lung morphology
HP:0002089	0.165503	0.148366	0.467183	0.334205	Pulmonary hypoplasia
HP:0002090	0.433553	0.335607	0.652928	0.570654	Pneumonia
HP:0002091	0.263568	0.135029	0.659122	0.47908	Restrictive ventilatory defect
HP:0002092	0.261927	0.401825	0.687096	0.681439	Pulmonary arterial hypertension
HP:0002093	0.59774	0.618079	0.887812	0.846819	Respiratory insufficiency
HP:0002094	0.26654	0.153345	0.639406	0.474935	Dyspnea
HP:0002097	0.317941	0.455227	0.678089	0.615736	Emphysema
HP:0002098	0.141443	0.0805801	0.487305	0.208827	Respiratory distress
HP:0002099	0.387024	0.257431	0.653298	0.511368	Asthma
HP:0002103	0.292724	0.274574	0.674477	0.572373	Abnormality of the pleura
HP:0002104	0.473467	0.469976	0.846528	0.757341	Apnea
HP:0002105	0.183895	0.313074	0.675734	0.453588	Hemoptysis
HP:0002109	0.388838	0.244058	0.582571	0.372704	Abnormality of the bronchi
HP:0002110	0.435274	0.293139	0.280991	0.0467512	Bronchiectasis
HP:0002118	0.661083	0.645578	0.818675	0.781749	Abnormality of the cerebral ventricles
HP:0002119	0.621857	0.610025	0.76389	0.726317	Ventriculomegaly
HP:0002120	0.477762	0.458997	0.686423	0.671233	Cerebral cortical atrophy
HP:0002123	0.235756	0.154217	0.611116	0.451391	Generalized myoclonic seizures
HP:0002126	0.208583	0.15603	0.4824	0.537049	Polymicrogyria
HP:0002133	0.193707	0.0918417	0.578051	0.519158	Status epilepticus
HP:0002134	0.250722	0.154568	0.594037	0.505365	Abnormality of the basal ganglia
HP:0002143	0.622593	0.585365	0.796235	0.726554	Abnormality of the spinal cord
HP:0002148	0.16682	0.10297	0.679176	0.694337	Hypophosphatemia
HP:0002150	0.234135	0.136538	0.473957	0.22111	Hypercalciuria
HP:0002151	0.120447	0.14384	0.464698	0.532993	Increased serum lactate
HP:0002155	0.297865	0.275469	0.57419	0.553461	Hypertriglyceridemia
HP:0002157	0.262148	0.287441	0.837827	0.829118	Azotemia
HP:0002162	0.26001	0.225265	0.538306	0.52546	Low posterior hairline
HP:0002164	0.370327	0.361512	0.716113	0.671156	Nail dysplasia
HP:0002167	0.675007	0.669313	0.871013	0.823126	Neurological speech impairment
HP:0002169	0.145043	0.0756171	0.326412	0.199393	Clonus
HP:0002170	0.294153	0.191685	0.764435	0.692125	Intracranial hemorrhage
HP:0002171	0.129679	0.0557664	0.547917	0.490643	Gliosis
HP:0002174	0.0922015	0.0249452	0.322484	0.270268	Postural tremor
HP:0002176	0.251361	0.124414	0.584442	0.408905	Spinal cord compression
HP:0002179	0.0759188	0.149153	0.555113	0.683025	Opisthotonus
HP:0002180	0.146593	0.0721912	0.522047	0.446638	Neurodegeneration
HP:0002181	0.112141	0.0273208	0.739529	0.251323	Cerebral edema
HP:0002185	0.299709	0.277605	0.508074	0.454842	Neurofibrillary tangles
HP:0002186	0.281636	0.182319	0.516026	0.390958	Apraxia
HP:0002187	0.263505	0.129663	0.534172	0.337066	Intellectual disability, profound
HP:0002194	0.208889	0.355598	0.559183	0.569987	Delayed gross motor development
HP:0002197	0.264286	0.199418	0.673966	0.557871	Generalized seizures
HP:0002198	0.404371	0.335922	0.678293	0.590729	Dilated fourth ventricle
HP:0002200	0.273536	0.167369	0.521216	0.263083	Pseudobulbar signs
HP:0002204	0.158001	0.0750412	0.520979	0.314091	Pulmonary embolism
HP:0002205	0.547705	0.504966	0.807329	0.735235	Recurrent respiratory infections
HP:0002206	0.280709	0.100048	0.587662	0.195017	Pulmonary fibrosis
HP:0002208	0.256276	0.114568	0.533348	0.397471	Coarse hair
HP:0002209	0.181627	0.112829	0.559851	0.349083	Sparse scalp hair
HP:0002213	0.336275	0.382571	0.767347	0.706354	Fine hair
HP:0002217	0.139229	0.0697141	0.553945	0.413623	Slow-growing hair
HP:0002219	0.319909	0.256628	0.484916	0.397058	Facial hypertrichosis
HP:0002239	0.557677	0.480848	0.693112	0.618754	Gastrointestinal hemorrhage
HP:0002240	0.575237	0.555524	0.849689	0.814323	Hepatomegaly
HP:0002242	0.706122	0.691914	0.867957	0.816735	Abnormality of the intestine
HP:0002243	0.04332	0.121259	0.266184	0.574684	Protein-losing enteropathy
HP:0002244	0.548657	0.516818	0.527803	0.475893	Abnormality of the small intestine
HP:0002246	0.574371	0.691732	0.241759	0.0986362	Abnormality of the duodenum
HP:0002250	0.585683	0.501546	0.794295	0.705964	Abnormality of the large intestine
HP:0002251	0.541746	0.589569	0.607054	0.576241	Aganglionic megacolon
HP:0002269	0.438457	0.444157	0.645535	0.610992	Abnormality of neuronal migration
HP:0002270	0.527003	0.562816	0.720078	0.666016	Abnormality of the autonomic nervous system
HP:0002277	0.222557	0.0923039	0.376459	0.14111	Horner syndrome
HP:0002307	0.268923	0.138603	0.532127	0.348087	Drooling
HP:0002308	0.191318	0.0823342	0.464801	0.275231	Arnold-Chiari malformation
HP:0002311	0.576726	0.516662	0.804917	0.752838	Incoordination
HP:0002315	0.498594	0.513391	0.848849	0.793184	Headache
HP:0002317	0.110124	0.103092	0.50499	0.460794	Unsteady gait
HP:0002321	0.175513	0.246935	0.782401	0.721432	Vertigo
HP:0002323	0.271116	0.196874	0.277803	0.251527	Anencephaly
HP:0002334	0.468671	0.436905	0.69839	0.661744	Abnormality of the cerebellar vermis
HP:0002335	0.186396	0.274986	0.334646	0.299449	Agenesis of cerebellar vermis
HP:0002342	0.274918	0.270556	0.376589	0.208247	Intellectual disability, moderate
HP:0002345	0.116859	0.055795	0.416762	0.286825	Action tremor
HP:0002350	0.40618	0.330185	0.666344	0.560081	Cerebellar cyst
HP:0002352	0.158032	0.0781221	0.445348	0.434193	Leukoencephalopathy
HP:0002353	0.546463	0.560655	0.825572	0.780757	EEG abnormality
HP:0002354	0.520953	0.429364	0.70445	0.637227	Memory impairment
HP:0002355	0.213243	0.238525	0.531508	0.493723	Difficulty walking
HP:0002360	0.472519	0.401028	0.798806	0.696914	Sleep disturbance
HP:0002363	0.230431	0.272054	0.49757	0.502482	Abnormality of brainstem morphology
HP:0002365	0.225136	0.222893	0.369834	0.343716	Hypoplasia of the brainstem
HP:0002370	0.300696	0.296865	0.341671	0.405454	Poor coordination
HP:0002374	0.120135	0.0282356	0.416483	0.19169	Diminished movement
HP:0002376	0.545697	0.51905	0.766028	0.732914	Developmental regression
HP:0002380	0.283632	0.220262	0.575649	0.38805	Fasciculations
HP:0002383	0.112713	0.0647868	0.570722	0.343256	Encephalitis
HP:0002395	0.0909254	0.044842	0.412583	0.301562	Lower limb hyperreflexia
HP:0002398	0.224246	0.0923019	0.473063	0.234196	Degeneration of anterior horn cells
HP:0002401	0.0391567	0.0909829	0.378116	0.430778	Stroke-like episode
HP:0002414	0.555395	0.564136	0.699382	0.629539	Spina bifida
HP:0002415	0.0828771	0.111335	0.363125	0.381933	Leukodystrophy
HP:0002418	0.176479	0.171838	0.366699	0.258136	Abnormality of midbrain morphology
HP:0002423	0.291602	0.273484	0.506877	0.447971	Long-tract signs
HP:0002435	0.329764	0.299537	0.589346	0.555767	Meningocele
HP:0002438	0.479478	0.418862	0.723263	0.654314	Cerebellar malformation
HP:0002450	0.227077	0.145937	0.539916	0.421013	Abnormal motor neuron morphology
HP:0002460	0.340203	0.336647	0.674078	0.593556	Distal muscle weakness
HP:0002465	0.168612	0.279673	0.422529	0.41519	Poor speech
HP:0002476	0.0520151	0.0616405	0.373517	0.379978	Primitive reflex
HP:0002488	0.497383	0.546965	0.49955	0.427746	Acute leukemia
HP:0002490	0.0622852	0.11706	0.355096	0.510164	Increased CSF lactate
HP:0002492	0.25833	0.103852	0.572089	0.362855	Abnormality of the corticospinal tract
HP:0002493	0.738762	0.73875	0.880931	0.848128	Upper motor neuron dysfunction
HP:0002495	0.14955	0.0278373	0.415663	0.187642	Impaired vibratory sensation
HP:0002500	0.628382	0.630684	0.773686	0.744745	Abnormality of the cerebral white matter
HP:0002505	0.138102	0.0580324	0.281422	0.130075	Progressive inability to walk
HP:0002510	0.16147	0.12208	0.478573	0.342363	Spastic tetraplegia
HP:0002511	0.291602	0.273241	0.506877	0.434834	Alzheimer disease
HP:0002514	0.285499	0.193729	0.698555	0.541505	Cerebral calcification
HP:0002515	0.227304	0.268206	0.616466	0.482487	Waddling gait
HP:0002516	0.501003	0.364169	0.57473	0.375163	Increased intracranial pressure
HP:0002521	0.165603	0.117985	0.474504	0.422055	Hypsarrhythmia
HP:0002522	0.136906	0.0682127	0.389558	0.212171	Areflexia of lower limbs
HP:0002529	0.134146	0.0736314	0.593751	0.478638	Neuronal loss in central nervous system
HP:0002536	0.361905	0.391628	0.572288	0.568222	Abnormal cortical gyration
HP:0002538	0.388213	0.416382	0.614054	0.607606	Abnormality of the cerebral cortex
HP:0002540	0.209612	0.15426	0.320068	0.181567	Inability to walk
HP:0002553	0.392849	0.392534	0.473879	0.439523	Highly arched eyebrow
HP:0002566	0.36694	0.285129	0.45109	0.282707	Intestinal malrotation
HP:0002570	0.244042	0.185987	0.406335	0.263524	Steatorrhea
HP:0002575	0.521013	0.534488	0.567824	0.403283	Tracheoesophageal fistula
HP:0002577	0.604126	0.500919	0.812228	0.72948	Abnormality of the stomach
HP:0002579	0.241536	0.120668	0.593603	0.38492	Gastrointestinal dysmotility
HP:0002591	0.058765	0.033207	0.416576	0.200092	Polyphagia
HP:0002597	0.732195	0.739035	0.907114	0.874415	Abnormality of the vasculature
HP:0002605	0.06652	0.0378985	0.457494	0.506588	Hepatic necrosis
HP:0002608	0.0706191	0.0549715	0.175995	0.0977892	Celiac disease
HP:0002612	0.207224	0.265352	0.329771	0.434937	Congenital hepatic fibrosis
HP:0002615	0.151624	0.174961	0.685578	0.533461	Hypotension
HP:0002617	0.338923	0.546816	0.785792	0.73732	Dilatation
HP:0002621	0.402513	0.35306	0.738601	0.682695	Atherosclerosis
HP:0002624	0.218635	0.536945	0.782602	0.735602	Venous abnormality
HP:0002630	0.255636	0.208577	0.423573	0.246149	Fat malabsorption
HP:0002633	0.251102	0.219831	0.499698	0.335841	Vasculitis
HP:0002634	0.405433	0.38084	0.740746	0.673687	Arteriosclerosis
HP:0002637	0.225551	0.374015	0.749697	0.733376	Cerebral ischemia
HP:0002644	0.64853	0.693169	0.841749	0.820104	Abnormality of pelvic girdle bone morphology
HP:0002645	0.170322	0.354051	0.54926	0.548701	Wormian bones
HP:0002648	0.655936	0.664098	0.822545	0.778553	Abnormality of calvarial morphology
HP:0002650	0.673142	0.707725	0.859006	0.819946	Scoliosis
HP:0002652	0.356217	0.537293	0.74748	0.731602	Skeletal dysplasia
HP:0002653	0.27589	0.171186	0.567665	0.423328	Bone pain
HP:0002656	0.113608	0.272335	0.491699	0.559195	Epiphyseal dysplasia
HP:0002659	0.337611	0.348297	0.704542	0.646225	Increased susceptibility to fractures
HP:0002664	0.736818	0.704369	0.880203	0.821213	Neoplasm
HP:0002665	0.537082	0.462614	0.637318	0.510195	Lymphoma
HP:0002667	0.522515	0.567167	0.5316	0.0763114	Nephroblastoma
HP:0002671	0.538197	0.458092	0.432614	0.149254	Basal cell carcinoma
HP:0002672	0.507667	0.370929	0.57528	0.422627	Gastrointestinal carcinoma
HP:0002673	0.355704	0.24034	0.634885	0.625894	Coxa valga
HP:0002679	0.269038	0.133415	0.520601	0.27742	Abnormality of the sella turcica
HP:0002683	0.682544	0.681221	0.853716	0.80262	Abnormality of the calvaria
HP:0002687	0.202227	0.171728	0.4676	0.366794	Abnormality of frontal sinus
HP:0002692	0.326281	0.233958	0.647127	0.510326	Hypoplastic facial bones
HP:0002693	0.386462	0.372544	0.705299	0.591066	Abnormality of the skull base
HP:0002714	0.243994	0.16853	0.498896	0.348574	Downturned corners of mouth
HP:0002715	0.781711	0.783543	0.916429	0.889641	Abnormality of the immune system
HP:0002716	0.328889	0.358074	0.464996	0.400477	Lymphadenopathy
HP:0002718	0.254104	0.269979	0.611271	0.560529	Recurrent bacterial infections
HP:0002719	0.653677	0.629406	0.835797	0.790416	Recurrent infections
HP:0002720	0.256963	0.234814	0.35593	0.405819	IgA deficiency
HP:0002721	0.311595	0.241309	0.516625	0.399638	Immunodeficiency
HP:0002733	0.339395	0.376352	0.487931	0.430366	Abnormality of the lymph nodes
HP:0002747	0.186636	0.323092	0.579075	0.556961	Respiratory insufficiency due to muscle weakness
HP:0002748	0.111014	0.0808457	0.399805	0.328485	Rickets
HP:0002750	0.513287	0.446835	0.772429	0.661904	Delayed skeletal maturation
HP:0002751	0.416994	0.333113	0.696633	0.636758	Kyphoscoliosis
HP:0002754	0.207844	0.061852	0.570634	0.496467	Osteomyelitis
HP:0002757	0.296723	0.331899	0.667785	0.620851	Recurrent fractures
HP:0002758	0.31286	0.608995	0.810563	0.800319	Osteoarthritis
HP:0002778	0.514591	0.462221	0.730095	0.596538	Abnormality of the trachea
HP:0002783	0.327933	0.262792	0.580307	0.426181	Recurrent lower respiratory tract infections
HP:0002788	0.408309	0.306684	0.54952	0.392054	Recurrent upper respiratory tract infections
HP:0002789	0.201837	0.229447	0.403975	0.378878	Tachypnea
HP:0002791	0.19896	0.26344	0.562297	0.536488	Hypoventilation
HP:0002793	0.50772	0.534732	0.852927	0.78867	Abnormal pattern of respiration
HP:0002795	0.646476	0.668442	0.904459	0.862641	Functional respiratory abnormality
HP:0002797	0.309754	0.567399	0.765225	0.7555	Osteolysis
HP:0002803	0.289563	0.238459	0.565492	0.520249	Congenital contracture
HP:0002804	0.232553	0.185211	0.513766	0.483788	Arthrogryposis multiplex congenita
HP:0002808	0.557917	0.577984	0.816853	0.767626	Kyphosis
HP:0002813	0.729941	0.740696	0.872389	0.830885	Abnormality of limb bone morphology
HP:0002814	0.734017	0.761128	0.892599	0.860149	Abnormality of the lower limb
HP:0002815	0.429921	0.435668	0.767664	0.688117	Abnormality of the knee
HP:0002817	0.727503	0.747994	0.87916	0.844299	Abnormality of the upper limb
HP:0002818	0.552785	0.532313	0.613246	0.494444	Abnormality of the radius
HP:0002823	0.555559	0.591142	0.762654	0.717854	Abnormality of femur morphology
HP:0002827	0.393624	0.44676	0.644994	0.561778	Hip dislocation
HP:0002829	0.367357	0.431058	0.705391	0.694722	Arthralgia
HP:0002837	0.407496	0.28866	0.126781	0.128781	Recurrent bronchitis
HP:0002841	0.173685	0.0831063	0.297641	0.121221	Recurrent fungal infections
HP:0002843	0.26097	0.236825	0.216191	0.128148	Abnormality of T cells
HP:0002846	0.378461	0.369744	0.656827	0.605444	Abnormality of B cells
HP:0002857	0.297185	0.318591	0.654411	0.545862	Genu valgum
HP:0002860	0.497423	0.663333	0.373007	0.141497	Squamous cell carcinoma
HP:0002861	0.200695	0.119777	0.5663	0.368595	Melanoma
HP:0002862	0.433222	0.248959	0.590284	0.397176	Bladder carcinoma
HP:0002863	0.446491	0.540007	0.554227	0.471633	Myelodysplasia
HP:0002867	0.284438	0.185421	0.619365	0.518745	Abnormality of the ilium
HP:0002883	0.300957	0.218623	0.33777	0.262454	Hyperventilation
HP:0002885	0.674941	0.732919	0.26388	0.111375	Medulloblastoma
HP:0002888	0.600258	0.388231	0.548421	0.347192	Ependymoma
HP:0002891	0.454727	0.221894	0.497093	0.303834	Uterine leiomyosarcoma
HP:0002894	0.572565	0.484072	0.527563	0.211942	Neoplasm of the pancreas
HP:0002896	0.517035	0.375507	0.659811	0.515631	Neoplasm of the liver
HP:0002898	0.538611	0.566607	0.540518	0.124009	Embryonal neoplasm
HP:0002900	0.174524	0.128685	0.721808	0.639739	Hypokalemia
HP:0002901	0.173725	0.0596466	0.37799	0.237756	Hypocalcemia
HP:0002904	0.134727	0.12808	0.54677	0.483002	Hyperbilirubinemia
HP:0002910	0.350293	0.347602	0.67609	0.640726	Elevated hepatic transaminases
HP:0002919	0.335399	0.143161	0.525642	0.428388	Ketonuria
HP:0002921	0.58098	0.554959	0.796161	0.744991	Abnormality of the cerebrospinal fluid
HP:0002926	0.426051	0.400103	0.728258	0.639064	Abnormality of thyroid physiology
HP:0002936	0.198986	0.134222	0.491744	0.373577	Distal sensory impairment
HP:0002937	0.382833	0.235596	0.418899	0.259488	Hemivertebrae
HP:0002938	0.201728	0.337343	0.527165	0.516071	Lumbar hyperlordosis
HP:0002942	0.139571	0.0776453	0.426591	0.396862	Thoracic kyphosis
HP:0002943	0.141574	0.114431	0.26807	0.507048	Thoracic scoliosis
HP:0002944	0.275168	0.243618	0.378106	0.359138	Thoracolumbar scoliosis
HP:0002948	0.165485	0.151414	0.514946	0.329232	Vertebral fusion
HP:0002960	0.364795	0.30177	0.587144	0.467633	Autoimmunity
HP:0002967	0.201194	0.0751495	0.424568	0.266076	Cubitus valgus
HP:0002970	0.190336	0.188855	0.52563	0.41	Genu varum
HP:0002973	0.560332	0.534289	0.614234	0.492791	Abnormality of the forearm
HP:0002974	0.252685	0.107338	0.458309	0.32706	Radioulnar synostosis
HP:0002977	0.746471	0.745066	0.863663	0.834971	Aplasia/Hypoplasia involving the central nervous system
HP:0002979	0.335801	0.339497	0.688747	0.608287	Bowing of the legs
HP:0002981	0.399452	0.405906	0.68688	0.599972	Abnormality of the calf
HP:0002983	0.339809	0.440784	0.618025	0.630023	Micromelia
HP:0002984	0.548445	0.64489	0.349478	0.290828	Hypoplasia of the radius
HP:0002987	0.343249	0.311644	0.575987	0.420805	Elbow flexion contracture
HP:0002991	0.286992	0.243834	0.469601	0.335696	Abnormality of fibula morphology
HP:0002992	0.237357	0.366437	0.554185	0.533155	Abnormality of tibia morphology
HP:0002996	0.382271	0.369902	0.702174	0.583595	Limited elbow movement
HP:0002997	0.528212	0.476992	0.572703	0.431175	Abnormality of the ulna
HP:0003002	0.643222	0.592841	0.67491	0.53101	Breast carcinoma
HP:0003003	0.505946	0.360288	0.551094	0.388323	Colon cancer
HP:0003005	0.20105	0.0989818	0.455421	0.218015	Ganglioneuroma
HP:0003006	0.637643	0.576674	0.661164	0.491105	Neuroblastoma
HP:0003010	0.0978443	0.0560125	0.430005	0.200162	Prolonged bleeding time
HP:0003011	0.799684	0.803212	0.925091	0.894261	Abnormality of the musculature
HP:0003016	0.208486	0.21617	0.563194	0.45843	Metaphyseal widening
HP:0003019	0.392291	0.350023	0.679865	0.595412	Abnormality of the wrist
HP:0003022	0.221374	0.0889798	0.3505	0.228455	Hypoplasia of the ulna
HP:0003026	0.596432	0.597407	0.702237	0.629186	Short long bone
HP:0003028	0.249878	0.266442	0.551971	0.48433	Abnormality of the ankles
HP:0003038	0.293912	0.447901	0.0653101	0.101863	Fibular hypoplasia
HP:0003042	0.394828	0.377573	0.523681	0.426138	Elbow dislocation
HP:0003043	0.230851	0.0972947	0.412113	0.224526	Abnormality of the shoulder
HP:0003045	0.225558	0.0901483	0.289783	0.148983	Abnormality of the patella
HP:0003063	0.195734	0.0750809	0.509169	0.372671	Abnormality of the humerus
HP:0003073	0.191651	0.168438	0.565957	0.690201	Hypoalbuminemia
HP:0003075	0.16335	0.110937	0.418717	0.429548	Hypoproteinemia
HP:0003077	0.299741	0.281207	0.577215	0.525054	Hyperlipidemia
HP:0003083	0.412109	0.396639	0.339056	0.175871	Dislocated radial head
HP:0003100	0.193741	0.420601	0.474707	0.576098	Slender long bone
HP:0003103	0.13452	0.28598	0.586576	0.581486	Abnormal cortical bone morphology
HP:0003107	0.33931	0.434762	0.645701	0.693798	Abnormality of cholesterol metabolism
HP:0003110	0.611393	0.604382	0.905742	0.87572	Abnormality of urine homeostasis
HP:0003111	0.4426	0.466941	0.8424	0.78148	Abnormality of ion homeostasis
HP:0003115	0.215161	0.0458782	0.752791	0.614348	Abnormal EKG
HP:0003117	0.487514	0.387551	0.7156	0.63891	Abnormality of circulating hormone level
HP:0003119	0.438856	0.524639	0.769105	0.77537	Abnormality of lipid metabolism
HP:0003121	0.541354	0.502503	0.788646	0.712501	Limb joint contracture
HP:0003128	0.221834	0.285208	0.664432	0.676192	Lactic acidosis
HP:0003130	0.208583	0.104567	0.540666	0.421106	Abnormal peripheral myelination
HP:0003134	0.266157	0.135397	0.586289	0.472084	Abnormality of peripheral nerve conduction
HP:0003146	0.0886373	0.192592	0.398262	0.655005	Hypocholesterolemia
HP:0003155	0.120841	0.0746085	0.384976	0.417984	Elevated alkaline phosphatase
HP:0003160	0.0513803	0.134018	0.256867	0.600799	Abnormal isoelectric focusing of serum transferrin
HP:0003170	0.34891	0.409672	0.661527	0.634735	Abnormality of the acetabulum
HP:0003186	0.214931	0.109981	0.373518	0.508911	Inverted nipples
HP:0003196	0.474808	0.413297	0.776606	0.709978	Short nose
HP:0003198	0.484468	0.510428	0.785192	0.758376	Myopathy
HP:0003202	0.558436	0.520301	0.805339	0.735917	Skeletal muscle atrophy
HP:0003233	0.241726	0.171916	0.528826	0.482264	Hypoalphalipoproteinemia
HP:0003236	0.431406	0.526987	0.74361	0.732111	Elevated serum creatine phosphokinase
HP:0003241	0.603488	0.584372	0.731051	0.683104	External genital hypoplasia
HP:0003251	0.294113	0.122575	0.444065	0.162229	Male infertility
HP:0003256	0.242536	0.171323	0.710898	0.598404	Abnormality of the coagulation cascade
HP:0003270	0.224928	0.16438	0.653196	0.517575	Abdominal distention
HP:0003271	0.611086	0.60979	0.868931	0.840912	Visceromegaly
HP:0003272	0.631634	0.703813	0.824949	0.803696	Abnormality of the hip bone
HP:0003287	0.117252	0.142467	0.579001	0.630652	Abnormality of mitochondrial metabolism
HP:0003298	0.271725	0.193616	0.63015	0.454067	Spina bifida occulta
HP:0003307	0.293079	0.358964	0.723649	0.638397	Hyperlordosis
HP:0003312	0.501096	0.517516	0.77974	0.712642	Abnormal form of the vertebral bodies
HP:0003316	0.0746739	0.207748	0.336663	0.518421	Butterfly vertebrae
HP:0003319	0.563473	0.524619	0.769413	0.706175	Abnormality of the cervical spine
HP:0003323	0.0827258	0.0737024	0.468155	0.412123	Progressive muscle weakness
HP:0003325	0.153185	0.240613	0.393374	0.361477	Limb-girdle muscle weakness
HP:0003326	0.426832	0.46354	0.75014	0.701389	Myalgia
HP:0003330	0.648193	0.695588	0.860823	0.822575	Abnormal bone structure
HP:0003336	0.230831	0.203836	0.668964	0.610578	Abnormal enchondral ossification
HP:0003355	0.295236	0.250881	0.82675	0.803234	Aminoaciduria
HP:0003366	0.371003	0.390936	0.703556	0.659422	Abnormality of the femoral neck or head region
HP:0003367	0.363123	0.361966	0.694614	0.648797	Abnormality of the femoral neck
HP:0003368	0.223636	0.201527	0.571281	0.610161	Abnormality of the femoral head
HP:0003376	0.247263	0.126232	0.5123	0.187694	Steppage gait
HP:0003380	0.17217	0.0735347	0.407715	0.286298	Decreased number of peripheral myelinated nerve fibers
HP:0003387	0.121731	0.0585646	0.346082	0.217095	Decreased number of large peripheral myelinated nerve fibers
HP:0003391	0.173765	0.275726	0.47344	0.406641	Gowers sign
HP:0003394	0.269793	0.208217	0.651706	0.508006	Muscle cramps
HP:0003401	0.507415	0.424238	0.665725	0.569738	Paresthesia
HP:0003422	0.378244	0.320063	0.644391	0.551415	Vertebral segmentation defect
HP:0003423	0.102553	0.1124	0.314412	0.495707	Thoracolumbar kyphoscoliosis
HP:0003429	0.127467	0.0537594	0.263422	0.245178	CNS hypomyelination
HP:0003431	0.133185	0.0584555	0.367116	0.208848	Decreased motor nerve conduction velocity
HP:0003444	0.1103	0.0894761	0.428929	0.330833	EMG: chronic denervation signs
HP:0003445	0.17752	0.151201	0.594756	0.389717	EMG: neuropathic changes
HP:0003457	0.50055	0.458879	0.77864	0.702352	EMG abnormality
HP:0003458	0.296509	0.361595	0.648028	0.506981	EMG: myopathic abnormalities
HP:0003468	0.597288	0.597426	0.797026	0.740055	Abnormality of the vertebrae
HP:0003470	0.316689	0.240664	0.686178	0.549224	Paralysis
HP:0003474	0.32567	0.224255	0.648396	0.540878	Sensory impairment
HP:0003477	0.137335	0.058176	0.526403	0.376985	Peripheral axonal neuropathy
HP:0003487	0.286451	0.216375	0.620282	0.527404	Babinski sign
HP:0003493	0.0640895	0.116383	0.204866	0.114912	Antinuclear antibody positivity
HP:0003498	0.187185	0.382799	0.630214	0.621395	Disproportionate short stature
HP:0003508	0.33513	0.404235	0.689188	0.620273	Proportionate short stature
HP:0003510	0.327945	0.18403	0.586535	0.444306	Severe short stature
HP:0003546	0.18126	0.0902574	0.438561	0.488345	Exercise intolerance
HP:0003549	0.775446	0.771229	0.89854	0.858634	Abnormality of connective tissue
HP:0003560	0.311978	0.334087	0.558348	0.407588	Muscular dystrophy
HP:0003642	0.0432143	0.146158	0.256867	0.618578	Type I transferrin isoform profile
HP:0003645	0.140365	0.0969112	0.674527	0.540823	Prolonged partial thromboplastin time
HP:0003690	0.311073	0.222021	0.607458	0.506089	Limb muscle weakness
HP:0003693	0.272005	0.188625	0.573171	0.441205	Distal amyotrophy
HP:0003700	0.182061	0.218813	0.547705	0.412008	Generalized amyotrophy
HP:0003701	0.40823	0.452874	0.755056	0.702915	Proximal muscle weakness
HP:0003712	0.424975	0.276665	0.740837	0.604537	Skeletal muscle hypertrophy
HP:0003739	0.18843	0.260685	0.234764	0.186295	Myoclonic spasms
HP:0003764	0.366457	0.458523	0.801834	0.727962	Nevus
HP:0003765	0.111099	0.12842	0.431673	0.296174	Psoriasis
HP:0003774	0.492859	0.519464	0.697559	0.668029	Stage 5 chronic kidney disease
HP:0003781	0.272085	0.143264	0.531934	0.370748	Excessive salivation
HP:0003797	0.159847	0.200892	0.512793	0.426282	Limb-girdle muscle atrophy
HP:0003808	0.74394	0.754239	0.90066	0.865124	Abnormal muscle tone
HP:0003839	0.255138	0.207249	0.361499	0.208214	Abnormality of upper limb epiphysis morphology
HP:0003953	0.529364	0.736579	0.280671	0.125795	Absent forearm bone
HP:0003974	0.529364	0.718734	0.280671	0.175026	Absent radius
HP:0003995	0.418269	0.424825	0.347434	0.215885	Abnormality of the radial head
HP:0004097	0.632233	0.596376	0.75713	0.682629	Deviation of finger
HP:0004207	0.640512	0.617726	0.74543	0.703772	Abnormality of the 5th finger
HP:0004209	0.620549	0.610106	0.718904	0.653537	Clinodactyly of the 5th finger
HP:0004275	0.53971	0.6162	0.608352	0.602069	Duplication of hand bones
HP:0004278	0.16543	0.121753	0.50284	0.383525	Synostosis involving bones of the hand
HP:0004279	0.353389	0.590252	0.743132	0.728745	Short palm
HP:0004295	0.24497	0.243812	0.304814	0.206032	Abnormality of the gastric mucosa
HP:0004297	0.447402	0.435319	0.756012	0.743614	Abnormality of the biliary system
HP:0004298	0.676176	0.65991	0.844671	0.784103	Abnormality of the abdominal wall
HP:0004299	0.63112	0.646176	0.834372	0.774837	Hernia of the abdominal wall
HP:0004302	0.331308	0.348976	0.681334	0.635839	Functional motor problems
HP:0004303	0.328264	0.459852	0.71343	0.695385	Abnormality of muscle fibers
HP:0004305	0.537918	0.515276	0.802261	0.746496	Involuntary movements
HP:0004306	0.388884	0.386158	0.761544	0.661671	Abnormality of the endocardium
HP:0004307	0.299524	0.282394	0.626686	0.639786	Abnormal anatomic location of the heart
HP:0004308	0.360606	0.25774	0.792944	0.707512	Ventricular arrhythmia
HP:0004312	0.507741	0.558312	0.355925	0.354627	Abnormality of reticulocytes
HP:0004313	0.372356	0.325629	0.540247	0.456963	Decreased antibody level in blood
HP:0004315	0.291255	0.278773	0.329899	0.447589	IgG deficiency
HP:0004320	0.26162	0.263948	0.315682	0.151858	Vaginal fistula
HP:0004322	0.712589	0.726977	0.870408	0.817934	Short stature
HP:0004323	0.771693	0.739848	0.893562	0.852865	Abnormality of body weight
HP:0004324	0.550569	0.49147	0.745171	0.689614	Increased body weight
HP:0004325	0.74745	0.71037	0.888157	0.839532	Decreased body weight
HP:0004327	0.168649	0.173546	0.616347	0.509752	Abnormality of the vitreous humor
HP:0004328	0.743305	0.742692	0.893022	0.853057	Abnormality of the anterior segment of the globe
HP:0004329	0.681513	0.677634	0.883925	0.850861	Abnormality of the posterior segment of the globe
HP:0004332	0.393922	0.401226	0.689373	0.655939	Abnormality of lymphocytes
HP:0004334	0.257161	0.685399	0.763641	0.797243	Dermal atrophy
HP:0004337	0.335125	0.336199	0.846536	0.834688	Abnormality of amino acid metabolism
HP:0004340	0.102665	0.0727878	0.511416	0.39025	Abnormality of vitamin B metabolism
HP:0004341	0.112802	0.0657079	0.445425	0.389763	Abnormality of vitamin B12 metabolism
HP:0004347	0.197912	0.320171	0.613235	0.615408	Weakness of muscles of respiration
HP:0004348	0.622022	0.621517	0.829252	0.774386	Abnormality of bone mineral density
HP:0004349	0.601041	0.606868	0.816438	0.764377	Reduced bone mineral density
HP:0004354	0.406085	0.401997	0.845619	0.829538	Abnormality of carboxylic acid metabolism
HP:0004360	0.39465	0.403785	0.851174	0.832922	Abnormality of acid-base homeostasis
HP:0004362	0.541746	0.591004	0.607054	0.558342	Abnormality of enteric ganglion morphology
HP:0004363	0.367544	0.28267	0.673929	0.567035	Abnormality of calcium homeostasis
HP:0004364	0.264264	0.291455	0.837569	0.851697	Abnormality of nitrogen compound homeostasis
HP:0004370	0.474694	0.446833	0.822456	0.763588	Abnormality of temperature regulation
HP:0004372	0.377314	0.48537	0.885601	0.854565	Reduced consciousness/confusion
HP:0004373	0.177002	0.173745	0.548022	0.395024	Focal dystonia
HP:0004374	0.551927	0.504155	0.820378	0.781973	Hemiplegia/hemiparesis
HP:0004375	0.651505	0.582821	0.741049	0.620274	Neoplasm of the nervous system
HP:0004376	0.637643	0.601305	0.661164	0.516462	Neuroblastic tumors
HP:0004377	0.627384	0.587932	0.706903	0.617013	Hematological neoplasm
HP:0004378	0.537894	0.554755	0.478108	0.414436	Abnormality of the anus
HP:0004379	0.129035	0.0761362	0.431318	0.465415	Abnormality of alkaline phosphatase activity
HP:0004386	0.0911087	0.0576875	0.303996	0.166118	Gastrointestinal inflammation
HP:0004397	0.134381	0.0876725	0.185281	0.0839363	Ectopic anus
HP:0004400	0.282403	0.194484	0.731089	0.517958	Abnormality of the pylorus
HP:0004404	0.406082	0.315464	0.654529	0.58809	Abnormality of the nipple
HP:0004408	0.275991	0.236854	0.550139	0.372694	Abnormality of the sense of smell
HP:0004409	0.143586	0.12461	0.467131	0.224951	Hyposmia
HP:0004414	0.406093	0.543453	0.803852	0.759296	Abnormality of the pulmonary artery
HP:0004418	0.17638	0.125847	0.520049	0.47946	Thrombophlebitis
HP:0004420	0.127757	0.0731086	0.448183	0.347005	Arterial thrombosis
HP:0004426	0.478526	0.442913	0.758105	0.672819	Abnormality of the cheek
HP:0004437	0.23213	0.167048	0.636426	0.535931	Cranial hyperostosis
HP:0004469	0.342641	0.279126	0.269825	0.0349995	Chronic bronchitis
HP:0004493	0.224974	0.177172	0.658116	0.525215	Craniofacial hyperostosis
HP:0004673	0.228114	0.170154	0.660348	0.576231	Decreased facial expression
HP:0004691	0.207289	0.0978042	0.506327	0.345464	2-3 toe syndactyly
HP:0004749	0.296751	0.268485	0.647265	0.577981	Atrial flutter
HP:0004755	0.344589	0.315189	0.792562	0.728865	Supraventricular tachycardia
HP:0004756	0.303303	0.303235	0.666847	0.588541	Ventricular tachycardia
HP:0004796	0.338626	0.220115	0.574986	0.421777	Gastrointestinal obstruction
HP:0004798	0.0752616	0.133226	0.254112	0.564207	Recurrent infection of the gastrointestinal tract
HP:0004808	0.512721	0.646506	0.379225	0.263592	Acute myeloid leukemia
HP:0004841	0.154302	0.089694	0.434887	0.383964	Reduced factor XII activity
HP:0004890	0.261927	0.390505	0.687096	0.702089	Elevated pulmonary artery pressure
HP:0004930	0.415093	0.524497	0.802413	0.753726	Abnormality of the pulmonary vasculature
HP:0004936	0.194423	0.183659	0.558654	0.595381	Venous thrombosis
HP:0005105	0.672426	0.6602	0.825428	0.77023	Abnormal nasal morphology
HP:0005107	0.310162	0.23917	0.596391	0.461374	Abnormality of the sacrum
HP:0005110	0.31738	0.258782	0.789879	0.713656	Atrial fibrillation
HP:0005111	0.212847	0.782724	0.749078	0.873969	Dilatation of the ascending aorta
HP:0005114	0.463719	0.561689	0.829134	0.790977	Abnormalities of the peripheral arteries
HP:0005115	0.344589	0.312249	0.792562	0.718837	Supraventricular arrhythmia
HP:0005120	0.60607	0.609837	0.688772	0.640326	Abnormality of cardiac atrium
HP:0005150	0.323062	0.2731	0.710529	0.607402	Abnormal atrioventricular conduction
HP:0005214	0.335875	0.193148	0.57305	0.406922	Intestinal obstruction
HP:0005257	0.235387	0.299322	0.629617	0.561069	Thoracic hypoplasia
HP:0005262	0.463875	0.450053	0.735538	0.673651	Abnormality of the synovia
HP:0005264	0.123798	0.315802	0.492592	0.505906	Abnormality of the gallbladder
HP:0005266	0.51086	0.398336	0.629413	0.453818	Intestinal polyp
HP:0005280	0.523202	0.514686	0.792258	0.74116	Depressed nasal bridge
HP:0005288	0.55591	0.49269	0.79222	0.7128	Abnormality of the nares
HP:0005306	0.171497	0.172629	0.526555	0.49834	Capillary hemangiomas
HP:0005346	0.232834	0.184677	0.676562	0.576824	Abnormal facial expression
HP:0005368	0.366573	0.367573	0.658114	0.612842	Abnormality of humoral immunity
HP:0005372	0.35418	0.363627	0.64303	0.566277	Abnormality of B cell physiology
HP:0005374	0.26215	0.219157	0.417471	0.269646	Cellular immunodeficiency
HP:0005400	0.0432143	0.110339	0.256867	0.574421	Reduction of neutrophil motility
HP:0005445	0.404154	0.325604	0.678774	0.603926	Widened posterior fossa
HP:0005484	0.283594	0.187379	0.563727	0.484883	Postnatal microcephaly
HP:0005528	0.438887	0.541572	0.46205	0.414602	Bone marrow hypocellularity
HP:0005556	0.245676	0.216361	0.591378	0.462235	Abnormality of the metopic suture
HP:0005561	0.628415	0.639388	0.825977	0.802624	Abnormality of bone marrow cell morphology
HP:0005584	0.489197	0.33035	0.588777	0.460708	Renal cell carcinoma
HP:0005599	0.41489	0.345909	0.642505	0.505198	Hypopigmentation of hair
HP:0005607	0.586795	0.50928	0.743994	0.639358	Abnormality of the tracheobronchial system
HP:0005613	0.101925	0.164204	0.528547	0.415076	Aplasia/hypoplasia of the femur
HP:0005616	0.289755	0.123536	0.578115	0.233834	Accelerated skeletal maturation
HP:0005619	0.109855	0.0922048	0.355268	0.519708	Thoracolumbar kyphosis
HP:0005622	0.269285	0.205823	0.525432	0.334643	Broad long bones
HP:0005656	0.519366	0.575576	0.794363	0.76531	Positional foot deformity
HP:0005750	0.266963	0.227789	0.646057	0.491002	Contractures of the joints of the lower limbs
HP:0005815	0.256473	0.133382	0.323575	0.268154	Supernumerary ribs
HP:0005819	0.122272	0.162838	0.471366	0.400874	Short middle phalanx of finger
HP:0005914	0.330142	0.30514	0.700716	0.628775	Aplasia/Hypoplasia involving the metacarpal bones
HP:0005916	0.33498	0.295037	0.700372	0.644284	Abnormal metacarpal morphology
HP:0005918	0.654773	0.697978	0.817744	0.781693	Abnormality of phalanx of finger
HP:0005920	0.247651	0.192352	0.354329	0.202324	Abnormality of the epiphyses of the phalanges of the hand
HP:0005922	0.575087	0.566594	0.733461	0.667431	Abnormal hand morphology
HP:0005924	0.25638	0.18866	0.359113	0.203859	Abnormality of the epiphyses of the hand
HP:0005927	0.602309	0.631554	0.804798	0.753375	Aplasia/hypoplasia involving bones of the hand
HP:0005930	0.444205	0.427224	0.747861	0.703302	Abnormality of epiphysis morphology
HP:0005968	0.0457841	0.119615	0.242416	0.558305	Temperature instability
HP:0005978	0.41052	0.336537	0.5918	0.491594	Type II diabetes mellitus
HP:0006009	0.270368	0.193211	0.500972	0.282311	Broad phalanx
HP:0006094	0.146223	0.189522	0.497309	0.407134	Finger joint hypermobility
HP:0006101	0.564746	0.595306	0.641532	0.585963	Finger syndactyly
HP:0006256	0.146223	0.192871	0.497309	0.39869	Abnormality of hand joint mobility
HP:0006261	0.465347	0.43634	0.729608	0.632473	Abnormality of phalangeal joints of the hand
HP:0006265	0.567998	0.548705	0.720753	0.654722	Aplasia/Hypoplasia of fingers
HP:0006292	0.429493	0.384392	0.684384	0.572715	Abnormality of dental eruption
HP:0006297	0.263008	0.224106	0.487365	0.383086	Hypoplasia of dental enamel
HP:0006480	0.127473	0.09695	0.719719	0.618888	Premature loss of teeth
HP:0006481	0.143035	0.365536	0.714144	0.674116	Abnormality of primary teeth
HP:0006482	0.358408	0.494593	0.751797	0.708725	Abnormality of dental morphology
HP:0006483	0.47368	0.444564	0.699153	0.640386	Abnormal number of teeth
HP:0006487	0.379051	0.371453	0.70434	0.62417	Bowing of the long bones
HP:0006492	0.285948	0.385565	0.203654	0.110915	Aplasia/Hypoplasia of the fibula
HP:0006493	0.517974	0.595318	0.808222	0.767527	Aplasia/hypoplasia involving bones of the lower limbs
HP:0006494	0.482896	0.532214	0.801264	0.761043	Aplasia/Hypoplasia involving bones of the feet
HP:0006495	0.231233	0.113354	0.426842	0.268419	Aplasia/Hypoplasia of the ulna
HP:0006496	0.621936	0.667923	0.802055	0.764464	Aplasia/hypoplasia involving bones of the upper limbs
HP:0006499	0.223069	0.282824	0.566233	0.594299	Abnormality of femoral epiphysis
HP:0006500	0.223069	0.272516	0.566233	0.581663	Abnormality of lower limb epiphysis morphology
HP:0006501	0.552196	0.619188	0.489195	0.368938	Aplasia/Hypoplasia of the radius
HP:0006503	0.557985	0.610845	0.497803	0.331818	Aplasia/hypoplasia involving forearm bones
HP:0006504	0.378821	0.389354	0.703355	0.629822	Anomaly of the limb diaphyses
HP:0006505	0.317416	0.293458	0.551069	0.498201	Abnormality of limb epiphysis morphology
HP:0006532	0.298665	0.173405	0.440191	0.239902	Recurrent pneumonia
HP:0006610	0.132852	0.0559673	0.476981	0.413904	Wide intermamillary distance
HP:0006670	0.296708	0.251485	0.651402	0.53229	Impaired myocardial contractility
HP:0006673	0.296708	0.24821	0.651402	0.548652	Reduced systolic function
HP:0006703	0.235252	0.219938	0.544044	0.435365	Aplasia/Hypoplasia of the lungs
HP:0006704	0.386418	0.353528	0.726428	0.64927	Abnormality of the coronary arteries
HP:0006705	0.39025	0.536375	0.829648	0.757823	Abnormality of the atrioventricular valves
HP:0006707	0.171241	0.0729262	0.497227	0.365583	Abnormality of the hepatic vasculature
HP:0006709	0.22182	0.174424	0.424447	0.449614	Aplasia/Hypoplasia of the nipples
HP:0006711	0.432348	0.379406	0.645479	0.528325	Aplasia/Hypoplasia involving bones of the thorax
HP:0006712	0.360673	0.334639	0.577646	0.463524	Aplasia/Hypoplasia of the ribs
HP:0006716	0.490845	0.318369	0.47806	0.274553	Hereditary nonpolyposis colorectal carcinoma
HP:0006740	0.427209	0.25937	0.533564	0.30454	Transitional cell carcinoma of the bladder
HP:0006747	0.20105	0.0892895	0.455421	0.243741	Ganglioneuroblastoma
HP:0006749	0.507667	0.369305	0.57528	0.430782	Malignant gastrointestinal tract tumors
HP:0006753	0.509156	0.382797	0.604321	0.461235	Neoplasm of the stomach
HP:0006802	0.224246	0.0584826	0.473063	0.204584	Abnormal anterior horn cell morphology
HP:0006817	0.463546	0.441485	0.679326	0.629483	Aplasia/Hypoplasia of the cerebellar vermis
HP:0006824	0.550256	0.472389	0.773658	0.69334	Cranial nerve paralysis
HP:0006829	0.172226	0.139277	0.545376	0.518141	Severe muscular hypotonia
HP:0006887	0.300772	0.198493	0.56763	0.481463	Intellectual disability, progressive
HP:0006919	0.448274	0.380672	0.680971	0.589617	Abnormal aggressive, impulsive or violent behavior
HP:0006955	0.0432143	0.182402	0.256867	0.600005	Olivopontocerebellar hypoplasia
HP:0007018	0.616131	0.516271	0.693939	0.573663	Attention deficit hyperactivity disorder
HP:0007086	0.279083	0.308972	0.697047	0.642954	Social and occupational deterioration
HP:0007149	0.143933	0.102243	0.44416	0.358986	Distal upper limb amyotrophy
HP:0007256	0.309434	0.237765	0.650896	0.577335	Abnormal pyramidal signs
HP:0007305	0.200334	0.177932	0.598433	0.538929	CNS demyelination
HP:0007340	0.284795	0.164576	0.441369	0.29069	Lower limb muscle weakness
HP:0007359	0.150107	0.14407	0.539987	0.491695	Focal seizures
HP:0007360	0.534823	0.503894	0.736109	0.665929	Aplasia/Hypoplasia of the cerebellum
HP:0007361	0.201408	0.258911	0.352857	0.405922	Abnormality of the pons
HP:0007362	0.225136	0.214288	0.369834	0.306761	Aplasia/Hypoplasia of the brainstem
HP:0007364	0.726138	0.736079	0.84167	0.816161	Aplasia/Hypoplasia of the cerebrum
HP:0007366	0.0432143	0.111976	0.256867	0.599119	Atrophy/Degeneration affecting the brainstem
HP:0007367	0.577312	0.555545	0.81682	0.774689	Atrophy/Degeneration affecting the central nervous system
HP:0007369	0.53911	0.511413	0.780111	0.748618	Atrophy/Degeneration affecting the cerebrum
HP:0007370	0.615468	0.644886	0.725109	0.717901	Aplasia/Hypoplasia of the corpus callosum
HP:0007373	0.219391	0.123369	0.527479	0.383674	Motor neuron atrophy
HP:0007378	0.562202	0.465276	0.797316	0.707556	Neoplasm of the gastrointestinal tract
HP:0007379	0.662736	0.579744	0.797165	0.689142	Neoplasm of the genitourinary tract
HP:0007400	0.268129	0.452629	0.765273	0.714255	Irregular hyperpigmentation
HP:0007440	0.203537	0.0506324	0.565842	0.432863	Generalized hyperpigmentation
HP:0007466	0.0432143	0.135748	0.256867	0.610459	Midfrontal capillary hemangioma
HP:0007477	0.498557	0.459044	0.661618	0.623408	Abnormal dermatoglyphics
HP:0007495	0.277297	0.429958	0.648491	0.611148	Prematurely aged appearance
HP:0007550	0.360296	0.466461	0.80179	0.749997	Hypohidrosis or hyperhidrosis
HP:0007552	0.0432143	0.14749	0.256867	0.624229	Abnormal subcutaneous fat tissue distribution
HP:0007556	0.142998	0.492352	0.516185	0.543127	Plantar hyperkeratosis
HP:0007641	0.234901	0.294452	0.529002	0.50778	Dyschromatopsia
HP:0007663	0.141013	0.144361	0.423571	0.240473	Reduced visual acuity
HP:0007686	0.248028	0.136431	0.385367	0.243312	Abnormal pupillary function
HP:0007688	0.225354	0.28524	0.43807	0.41566	Undetectable light- and dark-adapted electroretinogram
HP:0007703	0.553635	0.535932	0.740953	0.722623	Abnormality of retinal pigmentation
HP:0007737	0.221446	0.308574	0.436135	0.448557	Bone spicule pigmentation of the retina
HP:0007759	0.384592	0.466141	0.784039	0.763322	Opacification of the corneal stroma
HP:0007772	0.230961	0.200693	0.382543	0.294741	Impaired smooth pursuit
HP:0007787	0.232825	0.288887	0.473265	0.450781	Posterior subcapsular cataract
HP:0007843	0.267018	0.365444	0.455035	0.445883	Attenuation of retinal blood vessels
HP:0007875	0.217463	0.277246	0.397912	0.307519	Congenital blindness
HP:0007894	0.384292	0.378211	0.556772	0.528179	Hypopigmentation of the fundus
HP:0007950	0.217811	0.286877	0.438223	0.42214	Peripapillary chorioretinal atrophy
HP:0007957	0.425854	0.497328	0.804882	0.764712	Corneal opacity
HP:0007973	0.204377	0.260331	0.409146	0.36138	Retinal dysplasia
HP:0007980	0.21822	0.321132	0.438756	0.444439	Absent retinal pigment epithelium
HP:0007987	0.21822	0.288427	0.438756	0.410033	Progressive visual field defects
HP:0007994	0.218567	0.353841	0.442409	0.446492	Peripheral visual field loss
HP:0008002	0.183268	0.319366	0.489687	0.4916	Abnormality of macular pigmentation
HP:0008028	0.21822	0.297373	0.438756	0.408567	Cystoid macular degeneration
HP:0008034	0.405167	0.354899	0.681289	0.612155	Abnormal iris pigmentation
HP:0008043	0.21822	0.284182	0.438756	0.418103	Retinal arteriolar constriction
HP:0008046	0.391995	0.318144	0.719093	0.610292	Abnormality of the retinal vasculature
HP:0008047	0.454528	0.369716	0.752248	0.634783	Abnormality of the vasculature of the eye
HP:0008048	0.204767	0.134074	0.422438	0.293442	Abnormality of the line of Schwalbe
HP:0008050	0.659041	0.640064	0.786032	0.747115	Abnormality of the palpebral fissures
HP:0008053	0.535757	0.535952	0.549968	0.44901	Aplasia/Hypoplasia of the iris
HP:0008055	0.535757	0.534864	0.549968	0.46699	Aplasia/Hypoplasia affecting the uvea
HP:0008056	0.573258	0.575117	0.775277	0.751416	Aplasia/Hypoplasia affecting the eye
HP:0008057	0.160682	0.338086	0.470592	0.465895	Aplasia/Hypoplasia affecting the fundus
HP:0008058	0.113446	0.311903	0.410622	0.395773	Aplasia/Hypoplasia of the optic nerve
HP:0008062	0.502663	0.467711	0.723238	0.725076	Aplasia/Hypoplasia affecting the anterior segment of the eye
HP:0008063	0.259151	0.219783	0.756683	0.784944	Aplasia/Hypoplasia of the lens
HP:0008064	0.319866	0.351464	0.790206	0.765657	Ichthyosis
HP:0008065	0.405088	0.620862	0.785872	0.769657	Aplasia/Hypoplasia of the skin
HP:0008066	0.184102	0.309435	0.584012	0.518003	Abnormal blistering of the skin
HP:0008067	0.328961	0.480678	0.772079	0.684635	Abnormally lax or hyperextensible skin
HP:0008069	0.634602	0.609881	0.805641	0.75146	Neoplasm of the skin
HP:0008070	0.366423	0.298022	0.738395	0.656485	Sparse hair
HP:0008150	0.0432143	0.133351	0.256867	0.59878	Elevated serum transaminases during infections
HP:0008151	0.0734737	0.0710302	0.391128	0.439711	Prolonged prothrombin time
HP:0008180	0.161112	0.22496	0.577669	0.381787	Mildly elevated creatine phosphokinase
HP:0008207	0.188377	0.221947	0.441758	0.362511	Primary adrenal insufficiency
HP:0008323	0.282344	0.325515	0.54103	0.538229	Abnormal light- and dark-adapted electroretinogram
HP:0008365	0.257553	0.133512	0.356164	0.142388	Abnormality of the talus
HP:0008366	0.157457	0.108123	0.505239	0.305346	Contractures involving the joints of the feet
HP:0008373	0.638046	0.604736	0.797973	0.727398	Puberty and gonadal disorders
HP:0008386	0.394037	0.429207	0.752197	0.694723	Aplasia/Hypoplasia of the nails
HP:0008388	0.336159	0.34535	0.704612	0.598288	Abnormality of the toenails
HP:0008404	0.150482	0.372562	0.601663	0.550716	Nail dystrophy
HP:0008428	0.239725	0.271981	0.532737	0.577821	Vertebral clefting
HP:0008518	0.217101	0.202337	0.660147	0.572267	Aplasia/Hypoplasia involving the vertebral column
HP:0008544	0.146528	0.0539627	0.329477	0.202759	Abnormally folded helix
HP:0008551	0.357263	0.249147	0.527564	0.384843	Microtia
HP:0008572	0.508538	0.524717	0.509858	0.425023	External ear malformation
HP:0008678	0.543926	0.485603	0.578936	0.439054	Renal hypoplasia/aplasia
HP:0008734	0.193273	0.170806	0.399171	0.277405	Decreased testicular size
HP:0008736	0.512876	0.474275	0.716726	0.647695	Hypoplasia of penis
HP:0008771	0.356888	0.272129	0.527932	0.385372	Aplasia/Hypoplasia of the ear
HP:0008772	0.357973	0.280697	0.527564	0.39293	Aplasia/Hypoplasia of the external ear
HP:0008775	0.495938	0.33387	0.565237	0.414507	Abnormality of the prostate
HP:0008777	0.127241	0.0693331	0.423477	0.240642	Abnormality of the vocal cords
HP:0008843	0.19947	0.332692	0.695936	0.634891	Hip osteoarthritis
HP:0008872	0.582238	0.562438	0.864504	0.817172	Feeding difficulties in infancy
HP:0008873	0.160928	0.407282	0.630839	0.67291	Disproportionate short-limb short stature
HP:0008897	0.567603	0.530389	0.680814	0.616771	Postnatal growth retardation
HP:0008905	0.113907	0.134236	0.481642	0.545011	Rhizomelia
HP:0008936	0.255733	0.220494	0.601283	0.592355	Muscular hypotonia of the trunk
HP:0008994	0.141413	0.0802895	0.436621	0.303854	Proximal muscle weakness in lower limbs
HP:0009027	0.141632	0.0847408	0.437215	0.287022	Foot dorsiflexor weakness
HP:0009102	0.102317	0.0681716	0.401389	0.409143	Anterior open-bite malocclusion
HP:0009103	0.118567	0.260382	0.505695	0.45663	Aplasia/Hypoplasia involving the pelvis
HP:0009115	0.701904	0.713498	0.853849	0.820963	Aplasia/hypoplasia involving the skeleton
HP:0009116	0.664232	0.686422	0.838102	0.794978	Aplasia/Hypoplasia involving bones of the skull
HP:0009118	0.657632	0.684231	0.837062	0.802619	Aplasia/Hypoplasia of the mandible
HP:0009119	0.220969	0.169345	0.35645	0.285762	Aplasia/Hypoplasia of the frontal sinuses
HP:0009120	0.233346	0.172249	0.338554	0.246673	Aplasia/Hypoplasia involving the sinuses
HP:0009121	0.778181	0.784592	0.907658	0.876267	Abnormal axial skeleton morphology
HP:0009122	0.677781	0.69977	0.8516	0.811458	Aplasia/hypoplasia affecting bones of the axial skeleton
HP:0009124	0.531481	0.571574	0.800412	0.760101	Abnormality of adipose tissue
HP:0009125	0.449556	0.583725	0.792636	0.790665	Lipodystrophy
HP:0009127	0.466237	0.433168	0.751077	0.654125	Abnormality of the musculature of the limbs
HP:0009129	0.143933	0.104264	0.44416	0.348756	Upper limb amyotrophy
HP:0009130	0.141785	0.101855	0.431903	0.323511	Hand muscle atrophy
HP:0009136	0.351469	0.431519	0.522363	0.471243	Duplication involving bones of the feet
HP:0009142	0.53971	0.605205	0.608352	0.603694	Duplication of bones involving the upper extremities
HP:0009144	0.252261	0.157564	0.330071	0.271495	Supernumerary bones of the axial skeleton
HP:0009145	0.304089	0.466617	0.788658	0.796113	Abnormality of cerebral artery
HP:0009179	0.62075	0.5985	0.720089	0.650773	Deviation of the 5th finger
HP:0009380	0.508642	0.543096	0.469047	0.439022	Aplasia of the fingers
HP:0009381	0.548105	0.522031	0.698737	0.597416	Short finger
HP:0009465	0.10348	0.06909	0.521089	0.361693	Ulnar deviation of finger
HP:0009466	0.331276	0.231281	0.666764	0.563983	Radial deviation of finger
HP:0009473	0.477061	0.449916	0.732428	0.646629	Joint contracture of the hand
HP:0009484	0.633953	0.60744	0.761866	0.699901	Deviation of the hand or of fingers of the hand
HP:0009485	0.334287	0.209303	0.66524	0.56642	Radial deviation of the hand or of fingers of the hand
HP:0009553	0.384878	0.327034	0.619809	0.553726	Abnormality of the hairline
HP:0009592	0.600258	0.385269	0.548421	0.286178	Astrocytoma
HP:0009601	0.503301	0.539989	0.52645	0.466305	Aplasia/Hypoplasia of the thumb
HP:0009602	0.552772	0.539762	0.639167	0.494831	Abnormality of thumb phalanx
HP:0009603	0.231709	0.153677	0.592639	0.563717	Deviation of the thumb
HP:0009617	0.223219	0.16949	0.492105	0.333461	Abnormality of the distal phalanx of the thumb
HP:0009623	0.22182	0.145641	0.558717	0.509476	Proximal placement of thumb
HP:0009702	0.164539	0.081458	0.477065	0.321827	Carpal synostosis
HP:0009725	0.433222	0.24528	0.590284	0.433856	Bladder neoplasm
HP:0009726	0.6385	0.583371	0.691517	0.575452	Renal neoplasm
HP:0009733	0.617933	0.423899	0.547357	0.336897	Glioma
HP:0009765	0.0831531	0.156517	0.255167	0.595018	Low hanging columella
HP:0009767	0.363935	0.358348	0.697356	0.590725	Aplasia/Hypoplasia of the phalanges of the hand
HP:0009768	0.273781	0.186824	0.495797	0.247465	Broad phalanges of the hand
HP:0009774	0.55575	0.54859	0.651829	0.544412	Triangular shaped phalanges of the hand
HP:0009776	0.055149	0.114972	0.254719	0.46274	Adactyly
HP:0009777	0.550937	0.689775	0.116456	0.071996	Absent thumb
HP:0009778	0.537502	0.673565	0.508344	0.415591	Short thumb
HP:0009799	0.269631	0.215042	0.0523362	0.0163493	Supernumerary spleens
HP:0009803	0.349668	0.344273	0.683273	0.569565	Short phalanx of finger
HP:0009804	0.469074	0.439454	0.693304	0.629888	Reduced number of teeth
HP:0009810	0.591206	0.58538	0.809194	0.748572	Abnormality of upper limb joint
HP:0009811	0.46789	0.437296	0.730179	0.646404	Abnormality of the elbow
HP:0009815	0.650928	0.699207	0.819331	0.794745	Aplasia/hypoplasia of the extremities
HP:0009821	0.566339	0.617362	0.376237	0.313809	Forearm undergrowth
HP:0009822	0.529364	0.721656	0.280671	0.151115	Aplasia involving forearm bones
HP:0009824	0.565968	0.643268	0.38765	0.283468	Upper limb undergrowth
HP:0009826	0.575823	0.644076	0.690546	0.663919	Limb undergrowth
HP:0009830	0.610391	0.571187	0.822881	0.768288	Peripheral neuropathy
HP:0009832	0.373333	0.316936	0.63795	0.502578	Abnormality of the distal phalanx of finger
HP:0009833	0.159754	0.168656	0.548877	0.413694	Abnormality of the middle phalanges of the hand
HP:0009835	0.269958	0.21552	0.581253	0.466765	Aplasia/Hypoplasia of the distal phalanges of the hand
HP:0009843	0.151138	0.156445	0.53406	0.395952	Aplasia/Hypoplasia of the middle phalanges of the hand
HP:0009882	0.269958	0.210434	0.581253	0.463688	Short distal phalanx of finger
HP:0009883	0.215502	0.238143	0.371189	0.286545	Duplication of the distal phalanx of hand
HP:0009887	0.422745	0.350948	0.637818	0.474899	Abnormality of hair pigmentation
HP:0009891	0.201969	0.154194	0.532348	0.398985	Underdeveloped supraorbital ridges
HP:0009924	0.371817	0.340118	0.569082	0.457223	Aplasia/Hypoplasia involving the nose
HP:0009929	0.233804	0.199823	0.354539	0.517749	Abnormality of the columella
HP:0009942	0.524282	0.635777	0.370082	0.311992	Duplication of thumb phalanx
HP:0009944	0.216316	0.258191	0.36088	0.254042	Partial duplication of thumb phalanx
HP:0009997	0.537005	0.59182	0.59097	0.589519	Duplication of phalanx of hand
HP:0009999	0.224036	0.252635	0.376351	0.270517	Partial duplication of the phalanx of hand
HP:0010004	0.207859	0.237535	0.366523	0.246816	Partial duplication of the distal phalanges of the hand
HP:0010049	0.32424	0.269373	0.684815	0.597014	Short metacarpal
HP:0010051	0.155581	0.214669	0.394753	0.323692	Deviation of the hallux
HP:0010057	0.24323	0.258238	0.399386	0.274615	Abnormality of the phalanges of the hallux
HP:0010066	0.247121	0.256203	0.347724	0.182595	Duplication of phalanx of hallux
HP:0010161	0.49311	0.59097	0.698151	0.654084	Abnormality of the phalanges of the toes
HP:0010181	0.247121	0.275854	0.347724	0.200013	Duplication of phalanx of toe
HP:0010230	0.243256	0.205374	0.349525	0.212999	Cone-shaped epiphyses of the phalanges of the hand
HP:0010280	0.0750321	0.0614073	0.403615	0.290203	Stomatitis
HP:0010295	0.291677	0.258486	0.355952	0.260582	Aplasia/Hypoplasia of the tongue
HP:0010301	0.550447	0.549778	0.696066	0.648825	Spinal dysraphism
HP:0010306	0.163249	0.1396	0.391735	0.269777	Short thorax
HP:0010311	0.169144	0.0274927	0.198464	0.041022	Aplasia/Hypoplasia of the breasts
HP:0010318	0.280896	0.444723	0.744045	0.680028	Aplasia/Hypoplasia of the abdominal wall musculature
HP:0010322	0.32412	0.412528	0.538033	0.566969	Abnormality of the 5th toe
HP:0010344	0.0487148	0.112313	0.374116	0.462947	Deviation of the 5th toe
HP:0010438	0.619678	0.562942	0.727535	0.678082	Abnormality of the ventricular septum
HP:0010442	0.451449	0.478795	0.659154	0.623947	Polydactyly
HP:0010458	0.127855	0.181231	0.411518	0.321252	Female pseudohermaphroditism
HP:0010460	0.694643	0.696791	0.840676	0.789804	Abnormality of the female genitalia
HP:0010461	0.709856	0.712224	0.85856	0.820204	Abnormality of the male genitalia
HP:0010468	0.189375	0.163913	0.386212	0.2375	Aplasia/Hypoplasia of the testes
HP:0010490	0.440396	0.426933	0.629381	0.585698	Abnormality of the palmar creases
HP:0010535	0.230836	0.142039	0.650094	0.444071	Sleep apnea
HP:0010543	0.222557	0.114893	0.376459	0.153587	Opsoclonus
HP:0010546	0.179003	0.0940837	0.264504	0.19231	Muscle fibrillation
HP:0010549	0.585528	0.539698	0.826233	0.787713	Weakness due to upper motor neuron dysfunction
HP:0010550	0.218395	0.153522	0.453608	0.308549	Paraplegia
HP:0010551	0.285891	0.230241	0.5701	0.433464	Paraplegia/paraparesis
HP:0010554	0.0846766	0.0534426	0.34402	0.222748	Cutaneous finger syndactyly
HP:0010557	0.0690199	0.101612	0.317848	0.584296	Overlapping fingers
HP:0010566	0.504918	0.336552	0.663834	0.509248	Hamartoma
HP:0010574	0.225557	0.240888	0.559326	0.581499	Abnormality of the epiphysis of the femoral head
HP:0010576	0.396214	0.332863	0.677508	0.580205	Intracranial cystic lesion
HP:0010579	0.374966	0.350272	0.555075	0.477162	Cone-shaped epiphysis
HP:0010609	0.413518	0.38966	0.5599	0.480584	Skin tags
HP:0010614	0.565048	0.390307	0.520702	0.311805	Fibroma
HP:0010622	0.556928	0.477159	0.659132	0.54645	Neoplasm of the skeletal system
HP:0010624	0.274264	0.259839	0.651286	0.532198	Aplastic/hypoplastic toenail
HP:0010628	0.333881	0.284511	0.71224	0.605173	Facial palsy
HP:0010647	0.424892	0.532434	0.81485	0.76977	Abnormal elasticity of skin
HP:0010651	0.320844	0.328798	0.605236	0.531934	Abnormality of the meninges
HP:0010655	0.103546	0.130283	0.550336	0.476946	Epiphyseal stippling
HP:0010656	0.165976	0.173816	0.627084	0.519236	Abnormal epiphyseal ossification
HP:0010668	0.543911	0.586751	0.834791	0.784225	Abnormality of the zygomatic bone
HP:0010669	0.319476	0.245057	0.647733	0.482912	Hypoplasia of the zygomatic bone
HP:0010674	0.678475	0.720127	0.865238	0.829791	Abnormality of the curvature of the vertebral column
HP:0010696	0.249876	0.240313	0.69443	0.561559	Polar cataract
HP:0010701	0.352737	0.350174	0.640541	0.561203	Abnormal immunoglobulin level
HP:0010702	0.182001	0.150706	0.523028	0.399134	Increased antibody level in blood
HP:0010719	0.429987	0.374054	0.773108	0.685264	Abnormality of hair texture
HP:0010720	0.413123	0.371561	0.637507	0.575628	Abnormal hair pattern
HP:0010743	0.232635	0.0962654	0.592995	0.382819	Short metatarsal
HP:0010760	0.196149	0.158519	0.527276	0.462078	Absent toe
HP:0010766	0.451756	0.384382	0.80725	0.723457	Ectopic calcification
HP:0010767	0.270563	0.214485	0.375073	0.319065	Sacrococcygeal pilonidal abnormality
HP:0010781	0.2496	0.218993	0.410825	0.45357	Skin dimples
HP:0010783	0.096642	0.044044	0.405232	0.247879	Erythema
HP:0010784	0.509657	0.380368	0.718615	0.611028	Uterine neoplasm
HP:0010785	0.562172	0.42307	0.707735	0.478881	Gonadal neoplasm
HP:0010786	0.636316	0.542196	0.72722	0.628065	Urinary tract neoplasm
HP:0010787	0.583219	0.485316	0.784927	0.676227	Genital neoplasm
HP:0010808	0.321037	0.258452	0.456999	0.427553	Protruding tongue
HP:0010827	0.333881	0.283411	0.71224	0.615935	Abnormality of the seventh cranial nerve
HP:0010864	0.436292	0.389686	0.606415	0.55657	Intellectual disability, severe
HP:0010866	0.631713	0.641523	0.834052	0.779149	Abdominal wall defect
HP:0010876	0.505931	0.526939	0.771698	0.743146	Abnormality of circulating protein level
HP:0010885	0.145113	0.0941346	0.611	0.456841	Aseptic necrosis
HP:0010927	0.367334	0.262516	0.673685	0.578891	Abnormality of divalent inorganic cation homeostasis
HP:0010929	0.426734	0.467445	0.809444	0.760236	Abnormality of cation homeostasis
HP:0010930	0.227222	0.158153	0.774164	0.689121	Abnormality of monovalent inorganic cation homeostasis
HP:0010931	0.101228	0.0455288	0.460432	0.308607	Abnormality of sodium homeostasis
HP:0010935	0.743564	0.731603	0.895583	0.855625	Abnormality of the upper urinary tract
HP:0010936	0.638939	0.634303	0.803584	0.730097	Abnormality of the lower urinary tract
HP:0010938	0.681106	0.69679	0.852669	0.809797	Abnormality of the external nose
HP:0010944	0.529768	0.565042	0.511532	0.386548	Abnormality of the renal pelvis
HP:0010946	0.530553	0.522642	0.515297	0.414494	Dilatation of the renal pelvis
HP:0010950	0.404371	0.339245	0.678293	0.588298	Abnormality of the fourth ventricle
HP:0010972	0.215316	0.258751	0.629744	0.631896	Anemia of inadequate production
HP:0010974	0.585063	0.537971	0.755799	0.703792	Abnormality of myeloid leukocytes
HP:0010978	0.724214	0.742335	0.896945	0.864301	Abnormality of immune system physiology
HP:0010979	0.262006	0.226108	0.555255	0.519422	Abnormality of the level of lipoprotein cholesterol
HP:0010981	0.253125	0.194725	0.541853	0.492266	Hypolipoproteinemia
HP:0010987	0.694624	0.649857	0.816699	0.765312	Abnormality of cellular immune system
HP:0010989	0.200163	0.0635771	0.647465	0.29987	Abnormality of the intrinsic pathway
HP:0010990	0.146132	0.0390865	0.424276	0.286059	Abnormality of the common coagulation pathway
HP:0010991	0.355649	0.431343	0.786673	0.716759	Abnormality of the abdominal musculature
HP:0010993	0.632076	0.636052	0.799845	0.763591	Abnormality of the cerebral subcortex
HP:0011001	0.189553	0.135097	0.575732	0.46989	Increased bone mineral density
HP:0011004	0.627708	0.669215	0.856021	0.815811	Abnormality of the systemic arterial tree
HP:0011006	0.210835	0.229682	0.649917	0.47861	Abnormality of the musculature of the neck
HP:0011013	0.590044	0.542207	0.876116	0.835852	Abnormality of carbohydrate metabolism/homeostasis
HP:0011014	0.573575	0.518902	0.8668	0.818417	Abnormal glucose homeostasis
HP:0011015	0.416525	0.355527	0.851165	0.808934	Abnormality of blood glucose concentration
HP:0011017	0.581939	0.569694	0.747472	0.711664	Abnormality of cell physiology
HP:0011021	0.431406	0.531025	0.74361	0.735055	Abnormality of circulating enzyme level
HP:0011024	0.75888	0.748123	0.902044	0.859459	Abnormality of the gastrointestinal tract
HP:0011025	0.718911	0.709559	0.908815	0.879116	Abnormality of cardiovascular system physiology
HP:0011028	0.570831	0.474468	0.827028	0.766316	Abnormality of blood circulation
HP:0011029	0.570831	0.467024	0.827028	0.759101	Internal hemorrhage
HP:0011030	0.0684653	0.167601	0.371376	0.38008	Abnormality of transition element cation homeostasis
HP:0011031	0.0611239	0.0665084	0.318891	0.343889	Abnormality of iron homeostasis
HP:0011032	0.547126	0.532879	0.865886	0.832789	Abnormality of fluid regulation
HP:0011035	0.324882	0.332995	0.291135	0.262757	Abnormality of the renal cortex
HP:0011036	0.0805345	0.0667724	0.330838	0.30326	Abnormality of renal excretion
HP:0011038	0.204057	0.227139	0.362284	0.347605	Abnormality of renal resorption
HP:0011039	0.370078	0.260193	0.681695	0.557281	Abnormality of the helix
HP:0011042	0.205525	0.238636	0.74903	0.675222	Abnormality of potassium homeostasis
HP:0011061	0.479022	0.558567	0.80157	0.769359	Abnormality of dental structure
HP:0011094	0.164008	0.127412	0.370698	0.333644	Overbite
HP:0011096	0.117182	0.0380999	0.421002	0.292926	Peripheral demyelination
HP:0011107	0.0449597	0.0538297	0.377088	0.195786	Recurrent aphthous stomatitis
HP:0011108	0.2019	0.120623	0.1386	0.225842	Recurrent sinusitis
HP:0011119	0.452763	0.528588	0.779893	0.734756	Abnormality of the nasal dorsum
HP:0011121	0.746801	0.735618	0.896866	0.852947	Abnormality of skin morphology
HP:0011122	0.44175	0.450937	0.79528	0.755262	Abnormality of skin physiology
HP:0011123	0.41567	0.420108	0.780578	0.746397	Inflammatory abnormality of the skin
HP:0011138	0.705613	0.719473	0.890276	0.850103	Abnormality of skin adnexa morphology
HP:0011146	0.170197	0.0673268	0.433603	0.297914	Dialeptic seizures
HP:0011182	0.19621	0.160352	0.500527	0.491259	Epileptiform EEG discharges
HP:0011198	0.192111	0.167307	0.509173	0.512665	EEG with generalized epileptiform discharges
HP:0011217	0.450241	0.405191	0.729339	0.66346	Abnormal shape of the occiput
HP:0011218	0.566912	0.568726	0.751816	0.696045	Abnormal shape of the frontal region
HP:0011220	0.328017	0.271745	0.59115	0.538747	Prominent forehead
HP:0011276	0.607129	0.67463	0.845012	0.815994	Vascular skin abnormality
HP:0011277	0.716314	0.69201	0.911576	0.876544	Abnormality of the urinary system physiology
HP:0011280	0.232143	0.152721	0.484959	0.336653	Abnormality of urine calcium concentration
HP:0011281	0.298738	0.129796	0.57404	0.379612	Abnormality of urine catecholamine concentration
HP:0011282	0.671642	0.648587	0.87151	0.832045	Abnormality of hindbrain morphology
HP:0011283	0.671642	0.649159	0.87151	0.832428	Abnormality of the metencephalon
HP:0011297	0.723242	0.730418	0.863152	0.826437	Abnormality of digit
HP:0011304	0.272816	0.152491	0.496126	0.238174	Broad thumb
HP:0011314	0.64399	0.640998	0.81233	0.754618	Abnormality of long bone morphology
HP:0011328	0.423414	0.361881	0.737619	0.626952	Abnormality of fontanelles
HP:0011329	0.400167	0.401827	0.742319	0.627081	Abnormality of cranial sutures
HP:0011337	0.482297	0.413548	0.761919	0.649055	Abnormality of mouth size
HP:0011338	0.400367	0.368499	0.644479	0.553805	Abnormality of mouth shape
HP:0011339	0.403774	0.387527	0.726789	0.709787	Abnormality of upper lip vermillion
HP:0011344	0.350085	0.306701	0.353206	0.321811	Severe global developmental delay
HP:0011354	0.697414	0.721986	0.877987	0.841303	Generalized abnormality of skin
HP:0011355	0.720227	0.727688	0.862864	0.821285	Localized skin lesion
HP:0011356	0.552706	0.520561	0.747114	0.695566	Regional abnormality of skin
HP:0011357	0.36799	0.30468	0.737815	0.657406	Abnormality of hair density
HP:0011361	0.402362	0.349751	0.642814	0.560247	Congenital abnormal hair pattern
HP:0011362	0.587928	0.586308	0.85406	0.81611	Abnormal hair quantity
HP:0011363	0.139229	0.0680893	0.553945	0.387804	Abnormality of hair growth rate
HP:0011368	0.548076	0.529119	0.852009	0.797776	Epidermal thickening
HP:0011389	0.666646	0.646856	0.888965	0.83277	Functional abnormality of the inner ear
HP:0011400	0.31528	0.319351	0.671232	0.616697	Abnormal CNS myelination
HP:0011425	0.197438	0.110705	0.433181	0.436876	Fetal ultrasound soft marker
HP:0011442	0.774051	0.770712	0.904157	0.87364	Abnormality of central motor function
HP:0011443	0.643426	0.618817	0.867309	0.82609	Abnormality of coordination
HP:0011446	0.793953	0.800389	0.923339	0.894557	Abnormality of higher mental function
HP:0011450	0.156584	0.203541	0.572668	0.501696	CNS infection
HP:0011452	0.473322	0.434945	0.722391	0.642041	Functional abnormality of the middle ear
HP:0011458	0.742215	0.72454	0.907419	0.872391	Abdominal symptom
HP:0011472	0.0545501	0.128957	0.291232	0.543199	Abnormality of small intestinal villus morphology
HP:0011473	0.0545501	0.122376	0.291232	0.54269	Villous atrophy
HP:0011486	0.310846	0.546395	0.750182	0.714022	Abnormality of corneal thickness
HP:0011492	0.384184	0.475279	0.783422	0.761591	Abnormality of corneal stroma
HP:0011495	0.248372	0.250013	0.71019	0.731965	Abnormality of corneal epithelium
HP:0011505	0.21822	0.311771	0.438756	0.473632	Cystoid macular edema
HP:0011514	0.177661	0.157098	0.516833	0.380412	Abnormality of binocular vision
HP:0011519	0.231482	0.26897	0.471773	0.485295	Anomalous trichromacy
HP:0011534	0.295228	0.262306	0.627683	0.658056	Abnormal spatial orientation of the cardiac segments
HP:0011603	0.589336	0.542166	0.71189	0.643082	Congenital malformation of the great arteries
HP:0011675	0.577111	0.534915	0.86299	0.814341	Arrhythmia
HP:0011710	0.292435	0.214576	0.680219	0.566581	Bundle branch block
HP:0011712	0.298047	0.24481	0.658893	0.538164	Right bundle branch block
HP:0011713	0.295943	0.229469	0.655009	0.59706	Left bundle branch block
HP:0011729	0.706255	0.714214	0.883271	0.846773	Abnormality of joint mobility
HP:0011732	0.365024	0.248082	0.681879	0.575366	Abnormality of adrenal morphology
HP:0011733	0.232124	0.177942	0.49596	0.43729	Abnormality of adrenal physiology
HP:0011747	0.318422	0.280652	0.598694	0.488202	Abnormality of the anterior pituitary
HP:0011767	0.173305	0.0630249	0.706602	0.552846	Abnormality of the parathyroid physiology
HP:0011772	0.541845	0.43852	0.661276	0.488231	Abnormality of thyroid morphology
HP:0011792	0.655234	0.598814	0.815836	0.73226	Neoplasm by histology
HP:0011793	0.734793	0.708654	0.879645	0.819686	Neoplasm by anatomical site
HP:0011794	0.523713	0.559776	0.530505	0.0904305	Embryonal renal neoplasm
HP:0011799	0.566532	0.506452	0.830661	0.7671	Abnormality of facial soft tissue
HP:0011800	0.298027	0.378218	0.662559	0.646417	Midface retrusion
HP:0011804	0.77951	0.785102	0.912375	0.879569	Abnormality of muscle physiology
HP:0011805	0.747352	0.7537	0.898353	0.859386	Abnormality of muscle morphology
HP:0011815	0.261129	0.252939	0.584619	0.519574	Cephalocele
HP:0011821	0.706258	0.727961	0.864404	0.82472	Abnormality of facial skeleton
HP:0011830	0.421538	0.521551	0.800044	0.772829	Abnormality of oral mucosa
HP:0011840	0.0514291	0.0238176	0.130812	0.0723125	Abnormality of T cell physiology
HP:0011842	0.816181	0.812765	0.919989	0.888205	Abnormality of skeletal morphology
HP:0011843	0.592838	0.56137	0.83166	0.762054	Abnormality of skeletal physiology
HP:0011844	0.741626	0.749275	0.880619	0.847176	Abnormal appendicular skeleton morphology
HP:0011849	0.280278	0.33769	0.716424	0.670577	Abnormal bone ossification
HP:0011858	0.0531787	0.0778934	0.378864	0.384095	Reduced factor IX activity
HP:0011867	0.283345	0.169218	0.588588	0.48111	Abnormality of the wing of the ilium
HP:0011873	0.544019	0.562774	0.796514	0.766865	Abnormal platelet count
HP:0011892	0.0324784	0.0485361	0.198244	0.0928252	Vitamin K deficiency
HP:0011893	0.51144	0.532568	0.641366	0.574727	Abnormal leukocyte count
HP:0011895	0.231043	0.297433	0.622576	0.587217	Anemia due to reduced life span of red cells
HP:0011927	0.623282	0.596771	0.780509	0.718305	Short digit
HP:0011947	0.585184	0.534319	0.815761	0.749362	Respiratory tract infection
HP:0011968	0.589542	0.573536	0.864375	0.813405	Feeding difficulties
HP:0011976	0.298738	0.14615	0.57404	0.368759	Elevated urinary catecholamines
HP:0011977	0.222557	0.0919178	0.376459	0.167153	Elevated urinary homovanillic acid
HP:0011978	0.222557	0.102277	0.376459	0.165512	Elevated urinary vanillylmandelic acid
HP:0011979	0.222557	0.121756	0.376459	0.141227	Elevated urinary dopamine
HP:0011990	0.0505637	0.115648	0.320647	0.529849	Abnormality of neutrophil physiology
HP:0011991	0.509032	0.545328	0.479638	0.500054	Abnormal neutrophil count
HP:0011994	0.603294	0.602836	0.685578	0.633462	Abnormality of the atrial septum
HP:0012031	0.313943	0.166379	0.504304	0.406488	Lipomatous tumor
HP:0012072	0.39394	0.379302	0.839638	0.818446	Aciduria
HP:0012090	0.348637	0.213515	0.676491	0.482807	Abnormality of pancreas morphology
HP:0012091	0.38907	0.312614	0.726698	0.644967	Abnormality of pancreas physiology
HP:0012092	0.347506	0.238699	0.643872	0.444289	Abnormality of exocrine pancreas physiology
HP:0012103	0.121472	0.138752	0.598987	0.634361	Abnormality of the mitochondrion
HP:0012110	0.0432143	0.139318	0.256867	0.578611	Hypoplasia of the pons
HP:0012114	0.528093	0.409066	0.552601	0.390204	Endometrial carcinoma
HP:0012115	0.222077	0.112121	0.444965	0.214327	Hepatitis
HP:0012116	0.191651	0.164805	0.565957	0.699198	Abnormal albumin level
HP:0012125	0.49456	0.303535	0.538288	0.387409	Prostate cancer
HP:0012130	0.593172	0.604679	0.816365	0.78456	Abnormality of cells of the erythroid lineage
HP:0012140	0.269737	0.224788	0.316396	0.105462	Abnormality of cells of the lymphoid lineage
HP:0012145	0.499177	0.608218	0.556705	0.546084	Abnormality of multiple cell lineages in the bone marrow
HP:0012179	0.169168	0.192145	0.510387	0.356669	Craniofacial dystonia
HP:0012200	0.0752473	0.0712115	0.399256	0.454744	Abnormality of prothrombin
HP:0012210	0.687467	0.634553	0.860426	0.80372	Abnormal renal morphology
HP:0012211	0.632871	0.622808	0.875467	0.829572	Abnormal renal physiology
HP:0012243	0.760164	0.746677	0.882243	0.838239	Abnormal genital system morphology
HP:0012252	0.772759	0.77796	0.909639	0.87952	Abnormal respiratory system morphology
HP:0012301	0.0432143	0.163111	0.256867	0.603586	Type II transferrin isoform profile
HP:0012316	0.565048	0.388275	0.520702	0.30825	Fibrous tissue neoplasm
HP:0012331	0.541746	0.605335	0.607054	0.563004	Abnormal autonomic nervous system morphology
HP:0012332	0.251845	0.145243	0.602155	0.361495	Abnormal autonomic nervous system physiology
HP:0012335	0.033438	0.0336217	0.20674	0.0883832	Abnormality of folate metabolism
HP:0012345	0.0513803	0.126684	0.256867	0.58473	Abnormal glycosylation
HP:0012346	0.0513803	0.14628	0.256867	0.611462	Abnormal protein glycosylation
HP:0012347	0.0513803	0.15045	0.256867	0.595525	Abnormal protein N-linked glycosylation
HP:0012368	0.169419	0.0923477	0.500699	0.265805	Flat face
HP:0012369	0.53343	0.579829	0.832733	0.78864	Abnormality of malar bones
HP:0012372	0.791229	0.79455	0.911009	0.874968	Abnormal eye morphology
HP:0012373	0.786029	0.791962	0.910321	0.873102	Abnormal eye physiology
HP:0012374	0.790953	0.793816	0.910603	0.874028	Abnormality of the globe
HP:0012379	0.129035	0.0721791	0.431318	0.461406	Abnormal enzyme/coenzyme activity
HP:0012384	0.244313	0.199751	0.24653	0.00585084	Rhinitis
HP:0012385	0.50633	0.457704	0.72864	0.629373	Camptodactyly
HP:0012387	0.442916	0.306307	0.324828	0.0514806	Bronchitis
HP:0012433	0.358409	0.191791	0.4436	0.30661	Abnormal social behavior
HP:0012437	0.0904258	0.355412	0.390375	0.514534	Abnormal gallbladder morphology
HP:0012440	0.357953	0.186749	0.621132	0.401891	Abnormal biliary tract morphology
HP:0012443	0.803929	0.804211	0.921067	0.89129	Abnormality of brain morphology
HP:0012444	0.541248	0.51439	0.784413	0.750933	Brain atrophy
HP:0012447	0.399003	0.416328	0.737759	0.684208	Abnormal myelination
HP:0012448	0.167322	0.195822	0.440151	0.336574	Delayed myelination
HP:0012471	0.407636	0.268795	0.678822	0.543792	Thick vermilion border
HP:0012472	0.288334	0.243113	0.597457	0.544683	Eclabion
HP:0012503	0.318422	0.276014	0.598694	0.51284	Abnormality of the pituitary gland
HP:0012531	0.614054	0.502758	0.794945	0.705696	Pain
HP:0012537	0.0673884	0.185893	0.383938	0.64973	Food intolerance
HP:0012547	0.698377	0.697075	0.830326	0.785345	Abnormal involuntary eye movements
HP:0012575	0.347889	0.363172	0.77524	0.780214	Abnormality of the nephron
HP:0012590	0.0719611	0.0437511	0.329844	0.27369	Abnormal urine output
HP:0012591	0.257059	0.213035	0.517732	0.381672	Abnormal urinary electrolyte concentration
HP:0012614	0.323852	0.465517	0.836136	0.825495	Abnormal urine cytology
HP:0012622	0.498833	0.484686	0.705927	0.657263	Chronic kidney disease
HP:0012638	0.836061	0.834144	0.934016	0.907383	Abnormality of nervous system physiology
HP:0012639	0.814841	0.813284	0.926665	0.896547	Abnormality of nervous system morphology
HP:0012640	0.501003	0.336899	0.57473	0.377209	Abnormality of intracranial pressure
HP:0012647	0.640477	0.644427	0.872479	0.829476	Abnormal inflammatory response
HP:0012649	0.640477	0.65429	0.872479	0.830198	Increased inflammatory response
HP:0012718	0.741616	0.734674	0.894213	0.85392	Morphological abnormality of the gastrointestinal tract
HP:0012719	0.577984	0.567991	0.818164	0.789514	Functional abnormality of the gastrointestinal tract
HP:0012722	0.296896	0.197007	0.696008	0.579433	Heart block
HP:0012725	0.0849051	0.0718142	0.388268	0.291513	Cutaneous syndactyly
HP:0012732	0.646527	0.573145	0.682321	0.574057	Anorectal anomaly
HP:0012733	0.208476	0.457985	0.744243	0.679196	Macule
HP:0012740	0.171857	0.116346	0.554627	0.493441	Papilloma
HP:0012757	0.227077	0.138616	0.539916	0.412418	Abnormal neuron morphology
HP:0012758	0.718276	0.706394	0.880525	0.844892	Neurodevelopmental delay
HP:0012759	0.783008	0.779031	0.91129	0.883427	Neurodevelopmental abnormality
HP:0012785	0.457432	0.439679	0.71508	0.60599	Flexion contracture of finger
HP:0012795	0.560587	0.536908	0.832431	0.779525	Abnormality of the optic disc
HP:0012874	0.545624	0.579157	0.439375	0.346897	Abnormal male reproductive system physiology
HP:0030044	0.51173	0.481946	0.733361	0.646068	Flexion contracture of digit
HP:0030057	0.0640895	0.0882752	0.204866	0.120933	Autoimmune antibody positivity
HP:0030060	0.644449	0.570644	0.71071	0.573369	Nervous tissue neoplasm
HP:0030061	0.644449	0.567224	0.71071	0.559093	Neuroectodermal neoplasm
HP:0030063	0.644449	0.558295	0.71071	0.569683	Neuroepithelial neoplasm
HP:0030065	0.637643	0.58978	0.661164	0.500589	Primitive neuroectodermal tumor
HP:0030067	0.637643	0.60339	0.661164	0.516184	Peripheral primitive neuroectodermal neoplasm
HP:0030084	0.620377	0.596078	0.723305	0.652176	Clinodactyly
HP:0030085	0.0622852	0.115939	0.355096	0.498613	Abnormal CSF lactate level
HP:0030126	0.528093	0.417849	0.552601	0.39275	Abnormality of the endometrium
HP:0030141	0.26001	0.223592	0.538306	0.51347	Abnormality of the posterior hairline
HP:0030177	0.29854	0.206325	0.599898	0.460784	Abnormality of peripheral nervous system electrophysiology
HP:0030178	0.559371	0.547461	0.826738	0.781056	Abnormality of central nervous system electrophysiology
HP:0030236	0.621504	0.572926	0.845631	0.783907	Abnormality of muscle size
HP:0030255	0.454235	0.286574	0.481066	0.294201	Large intestinal polyposis
HP:0030310	0.395229	0.369731	0.525867	0.396735	Upper extremity joint dislocation
HP:0030311	0.409424	0.468789	0.650198	0.575362	Lower extremity joint dislocation
HP:0030319	0.333853	0.271419	0.712614	0.627969	Weakness of facial musculature
HP:0030448	0.532286	0.392754	0.639251	0.516231	Soft tissue sarcoma
HP:0030450	0.20105	0.0905454	0.455421	0.260038	Neuroplasm of the autonomic nervous system
HP:0030453	0.431162	0.42645	0.661567	0.652437	Abnormal visual electrophysiology
HP:0030466	0.285157	0.31427	0.539849	0.537382	Abnormal full-field electroretinogram
HP:0030498	0.21822	0.298865	0.438756	0.443185	Macular thickening
HP:0030669	0.713904	0.742077	0.864491	0.832492	Abnormal morphology of the ocular adnexa
HP:0030680	0.737657	0.749294	0.893028	0.867257	Abnormality of cardiovascular system morphology
HP:0040019	0.620549	0.605716	0.718904	0.637028	Finger clinodactyly
HP:0040049	0.21822	0.303916	0.438756	0.423563	Macular edema
HP:0040064	0.765388	0.778527	0.907884	0.874007	Abnormality of limbs
HP:0040065	0.60027	0.631374	0.692654	0.608649	Abnormal morphology of bones of the upper limbs
HP:0040066	0.372611	0.37866	0.667893	0.590663	Abnormal morphology of bones of the lower limbs
HP:0040068	0.732435	0.746623	0.876414	0.840181	Abnormality of limb bone
HP:0040069	0.657115	0.701876	0.832958	0.799239	Abnormality of lower limb bone
HP:0040070	0.625947	0.679275	0.78983	0.734904	Abnormality of upper limb bone
HP:0040071	0.221374	0.0808572	0.3505	0.237229	Abnormal morphology of ulna
HP:0040072	0.559872	0.554696	0.615296	0.506373	Abnormality of forearm bone
HP:0040073	0.24737	0.12577	0.453745	0.25826	Abnormal morphology of forearm bone
HP:0040075	0.293083	0.293354	0.456648	0.37238	Hypopituitarism
HP:0040077	0.296172	0.141063	0.614135	0.421163	Abnormal concentration of calcium in blood
HP:0040081	0.431406	0.52933	0.74361	0.74712	Abnormal levels of creatine kinase in blood
HP:0040088	0.337804	0.22603	0.249326	0.0514116	Abnormal lymphocyte count
HP:0040129	0.266157	0.177519	0.586289	0.492769	Abnormal nerve conduction velocity
HP:0040131	0.133185	0.0599291	0.367116	0.221907	Abnormal motor nerve conduction velocity
HP:0040156	0.223423	0.103667	0.37316	0.11642	Elevated urinary carboxylic acid
HP:0040157	0.132852	0.0562949	0.476981	0.428109	Abnormal intermamillary distance
HP:0040170	0.139229	0.0668163	0.553945	0.402231	Abnormality of hair growth
HP:0040194	0.523203	0.51935	0.822232	0.79013	Increased head circumference
HP:0040195	0.67385	0.672571	0.826485	0.792352	Decreased head circumference
HP:0040202	0.108118	0.0467714	0.499592	0.332372	Abnormal consumption behavior
HP:0040211	0.479198	0.482042	0.682744	0.637319	Abnormality of the skin of the palm
HP:0040214	0.286077	0.257064	0.622453	0.580381	Abnormal insulin level
HP:0040215	0.286077	0.266907	0.622453	0.575217	Abnormal circulating insulin level
HP:0045005	0.550447	0.547046	0.696066	0.62397	Neural tube defect
HP:0045009	0.544697	0.624452	0.441956	0.31529	Abnormal morphology of the radius
HP:0045010	0.272187	0.164746	0.589996	0.482931	Abnormality of peripheral nerves
HP:0045058	0.258361	0.150475	0.524417	0.375388	Abnormality of the testis size
HP:0045060	0.648542	0.692892	0.816557	0.782487	Aplasia/hypoplasia involving bones of the extremities
HP:0100000	0.434176	0.305366	0.634457	0.440678	Early onset of sexual maturation
HP:0100006	0.651636	0.580601	0.737605	0.612595	Neoplasm of the central nervous system
HP:0100007	0.309457	0.161004	0.590408	0.424583	Neoplasm of the peripheral nervous system
HP:0100013	0.644818	0.607017	0.70604	0.58878	Neoplasm of the breast
HP:0100022	0.742856	0.750439	0.896996	0.864518	Abnormality of movement
HP:0100026	0.460737	0.585488	0.737791	0.708767	Arteriovenous malformation
HP:0100031	0.526851	0.36812	0.586664	0.354682	Neoplasm of the thyroid gland
HP:0100037	0.410862	0.404756	0.781309	0.721282	Abnormality of the scalp hair
HP:0100238	0.312061	0.193616	0.592339	0.464796	Synostosis involving bones of the upper limbs
HP:0100240	0.373886	0.296437	0.666122	0.540077	Synostosis of joints
HP:0100242	0.555288	0.452294	0.775984	0.688785	Sarcoma
HP:0100243	0.454727	0.262762	0.497093	0.323777	Leiomyosarcoma
HP:0100252	0.0482242	0.130328	0.256568	0.570239	Diaphyseal dysplasia
HP:0100255	0.0905181	0.101926	0.350401	0.396429	Metaphyseal dysplasia
HP:0100257	0.281087	0.17153	0.585759	0.446772	Ectrodactyly
HP:0100258	0.307726	0.406378	0.529012	0.494688	Preaxial polydactyly
HP:0100259	0.381083	0.433568	0.609102	0.573003	Postaxial polydactyly
HP:0100261	0.658163	0.677796	0.863106	0.821092	Abnormal tendon morphology
HP:0100266	0.177694	0.123349	0.517969	0.340164	Synostosis of carpals/tarsals
HP:0100273	0.487585	0.352	0.706718	0.582975	Neoplasm of the colon
HP:0100276	0.231894	0.204988	0.554167	0.345135	Skin pit
HP:0100314	0.297018	0.278084	0.545422	0.477071	Cerebral inclusion bodies
HP:0100326	0.406158	0.335793	0.665057	0.564245	Immunologic hypersensitivity
HP:0100335	0.257633	0.17153	0.602542	0.502882	Non-midline cleft lip
HP:0100360	0.527339	0.507952	0.75416	0.668053	Contractures of the joints of the upper limbs
HP:0100490	0.449755	0.402682	0.710499	0.615016	Camptodactyly of finger
HP:0100491	0.542048	0.543103	0.801549	0.740113	Abnormality of lower limb joint
HP:0100498	0.192141	0.178823	0.532527	0.477086	Deviation of toes
HP:0100502	0.033129	0.0568703	0.198536	0.0974704	Vitamin B12 deficiency
HP:0100507	0.033438	0.0327016	0.20674	0.149238	Folate deficiency
HP:0100508	0.144919	0.174946	0.590206	0.658847	Abnormality of vitamin metabolism
HP:0100511	0.0497485	0.0458701	0.221667	0.13128	Abnormality of vitamin D metabolism
HP:0100512	0.0497485	0.0288716	0.221667	0.150494	Vitamin D deficiency
HP:0100529	0.181349	0.121014	0.743575	0.60916	Abnormality of phosphate homeostasis
HP:0100533	0.285812	0.288141	0.653697	0.582317	Inflammatory abnormality of the eye
HP:0100538	0.237459	0.157601	0.584996	0.433364	Abnormality of the supraorbital ridges
HP:0100539	0.23597	0.176354	0.688167	0.501662	Periorbital edema
HP:0100542	0.568068	0.514727	0.598506	0.505809	Abnormal localization of kidney
HP:0100543	0.777914	0.784132	0.905859	0.872526	Cognitive impairment
HP:0100545	0.463719	0.526588	0.829134	0.785958	Arterial stenosis
HP:0100547	0.760635	0.754543	0.885542	0.856322	Abnormality of forebrain morphology
HP:0100568	0.556409	0.416985	0.721084	0.59135	Neoplasm of the endocrine system
HP:0100578	0.447946	0.545523	0.792449	0.78023	Lipoatrophy
HP:0100585	0.385971	0.469632	0.794072	0.73754	Telangiectasia of the skin
HP:0100589	0.564488	0.547892	0.616544	0.438474	Urogenital fistula
HP:0100590	0.26162	0.299372	0.315682	0.250872	Rectal fistula
HP:0100606	0.50321	0.352451	0.619534	0.406772	Neoplasm of the respiratory system
HP:0100607	0.202317	0.186821	0.61525	0.459537	Dysmenorrhea
HP:0100615	0.551947	0.414083	0.520884	0.365116	Ovarian neoplasm
HP:0100625	0.22085	0.150289	0.574912	0.458583	Enlarged thorax
HP:0100627	0.594779	0.603971	0.757391	0.681361	Displacement of the external urethral meatus
HP:0100639	0.240237	0.161881	0.580697	0.353612	Erectile abnormalities
HP:0100651	0.0658797	0.0593483	0.27949	0.19701	Type I diabetes mellitus
HP:0100659	0.511228	0.538016	0.889158	0.857977	Abnormality of the cerebral vasculature
HP:0100679	0.295344	0.310989	0.696466	0.560466	Lack of skin elasticity
HP:0100685	0.242788	0.153413	0.637305	0.493874	Abnormality of Sharpey fibers
HP:0100689	0.310235	0.547583	0.749862	0.7321	Decreased corneal thickness
HP:0100691	0.553905	0.686493	0.740705	0.763839	Abnormality of the curvature of the cornea
HP:0100699	0.336254	0.63879	0.776842	0.79514	Scarring
HP:0100705	0.5933	0.430555	0.675411	0.59369	Abnormality of the glial cells
HP:0100707	0.600258	0.405151	0.548421	0.311351	Abnormality of the astrocytes
HP:0100711	0.202084	0.084256	0.428958	0.4021	Abnormality of the thoracic spine
HP:0100712	0.127316	0.0809403	0.480245	0.439984	Abnormality of the lumbar spine
HP:0100716	0.355347	0.269329	0.664237	0.508519	Self-injurious behavior
HP:0100729	0.380754	0.281183	0.721213	0.585377	Large face
HP:0100736	0.491347	0.549621	0.519042	0.509292	Abnormality of the soft palate
HP:0100737	0.645376	0.594014	0.782068	0.704765	Abnormality of the hard palate
HP:0100738	0.0676013	0.0421924	0.417435	0.175321	Abnormal eating behavior
HP:0100742	0.375074	0.355851	0.733504	0.665939	Vascular neoplasm
HP:0100743	0.497436	0.3474	0.523605	0.377356	Neoplasm of the rectum
HP:0100744	0.337606	0.318242	0.353562	0.166968	Abnormality of the humeroradial joint
HP:0100753	0.281332	0.275606	0.701378	0.651146	Schizophrenia
HP:0100755	0.325984	0.183052	0.64963	0.53342	Abnormality of salivation
HP:0100758	0.208031	0.11	0.513806	0.297517	Gangrene
HP:0100763	0.567309	0.562036	0.844331	0.819463	Abnormality of the lymphatic system
HP:0100774	0.23583	0.173203	0.647855	0.536008	Hyperostosis
HP:0100777	0.292028	0.215743	0.553805	0.368676	Exostoses
HP:0100783	0.165898	0.024194	0.198884	0.0486869	Breast aplasia
HP:0100787	0.49456	0.341001	0.538288	0.364095	Prostate neoplasm
HP:0100790	0.641075	0.64026	0.834898	0.779682	Hernia
HP:0100806	0.293572	0.159624	0.706211	0.517077	Sepsis
HP:0100807	0.434851	0.471824	0.724679	0.660619	Long fingers
HP:0100819	0.351205	0.305837	0.315404	0.160324	Intestinal fistula
HP:0100820	0.212789	0.235494	0.699538	0.631843	Glomerulopathy
HP:0100831	0.0324784	0.0362846	0.198244	0.0903062	Abnormality of vitamin K metabolism
HP:0100834	0.487585	0.3488	0.706718	0.558901	Neoplasm of the large intestine
HP:0100835	0.566448	0.449384	0.65342	0.523766	Benign neoplasm of the central nervous system
HP:0100836	0.64288	0.56676	0.704518	0.558585	Malignant neoplasm of the central nervous system
HP:0100840	0.350312	0.320045	0.784727	0.719413	Aplasia/Hypoplasia of the eyebrow
HP:0100843	0.590956	0.375709	0.530518	0.29035	Glioblastoma
HP:0100851	0.541569	0.475352	0.833865	0.778411	Abnormal emotion/affect behavior
HP:0100852	0.259707	0.205679	0.651978	0.568712	Abnormal fear/anxiety-related behavior
HP:0100871	0.535131	0.598579	0.792786	0.759135	Abnormality of the palm
HP:0100872	0.217284	0.263728	0.599592	0.453408	Abnormality of the plantar skin of foot
HP:0100874	0.0472586	0.145111	0.254389	0.591296	Thick hair
HP:0100886	0.673921	0.68144	0.847443	0.808133	Abnormality of globe location
HP:0100887	0.596638	0.599214	0.671709	0.633075	Abnormality of globe size
HP:0100957	0.358284	0.405561	0.440394	0.434953	Abnormality of the renal medulla
HP:0200006	0.628442	0.611032	0.743516	0.693478	Slanting of the palpebral fissure
HP:0200007	0.577557	0.605837	0.697957	0.670296	Abnormal size of the palpebral fissures
HP:0200008	0.507752	0.376871	0.622386	0.478985	Intestinal polyposis
HP:0200013	0.313943	0.17113	0.504304	0.416869	Neoplasm of fatty tissue
HP:0200020	0.201541	0.246655	0.717628	0.713164	Corneal erosion
HP:0200021	0.174123	0.0772085	0.35631	0.207531	Down-sloping shoulders
HP:0200036	0.299705	0.196655	0.445314	0.219231	Skin nodule
HP:0200042	0.322737	0.558424	0.785446	0.759007	Skin ulcer
HP:0200043	0.171857	0.120547	0.554627	0.469012	Verrucae
HP:0200063	0.446386	0.261309	0.479853	0.271355	Colorectal polyposis
HP:0200065	0.265485	0.258771	0.508023	0.465208	Chorioretinal degeneration
HP:0200070	0.217582	0.308341	0.435177	0.427404	Peripheral retinal atrophy
HP:0200102	0.192107	0.195467	0.650497	0.601722	Sparse or absent eyelashes
HP:0410008	0.527003	0.547813	0.720078	0.65827	Abnormality of the peripheral nervous system
HP:3000036	0.240608	0.303609	0.551019	0.552698	Abnormality of head blood vessel
HP:3000050	0.409871	0.394507	0.704754	0.651802	Abnormality of odontoid tissue

## Sheet: FANTOM5_expression_PP100
hpo: Human Phenotype Ontology term
CADD: PP100 for CADD score alone
CADD_FANTOM5: PP100 for VARPP including CADD and FANTOM5 expression
MetaSVM: PP100 for MetaSVM score alone
MetaSVM_FANTOM5: PP100 for VARPP including MetaSVM and FANTOM5 expression
hpo_name: Human Phenotype Ontology term description
hpo	CADD	CADD_FANTOM5	MetaSVM	MetaSVM_FANTOM5	hpo_name
HP:0000002	1	0.99	0.98	0.97	Abnormality of body height
HP:0000003	0.81	0.84	0.76	0.85	Multicystic kidney dysplasia
HP:0000008	1	1	0.97	0.9	Abnormality of female internal genitalia
HP:0000009	0.93	0.84	0.9	0.73	Functional abnormality of the bladder
HP:0000010	0.96	0.99	0.73	0.81	Recurrent urinary tract infections
HP:0000012	0.4	0.18	0.75	0.78	Urinary urgency
HP:0000014	0.94	0.84	0.9	0.84	Abnormality of the bladder
HP:0000019	0.39	0.44	0.6	0.64	Urinary hesitancy
HP:0000020	0.7	0.66	0.86	0.88	Urinary incontinence
HP:0000022	0.95	0.76	0.82	0.69	Abnormality of male internal genitalia
HP:0000023	0.93	0.97	0.87	0.98	Inguinal hernia
HP:0000025	0.97	0.91	0.57	0.46	Functional abnormality of male internal genitalia
HP:0000028	1	0.97	0.96	0.93	Cryptorchidism
HP:0000032	1	0.91	0.98	0.89	Abnormality of male external genitalia
HP:0000035	1	0.97	0.98	0.93	Abnormality of the testis
HP:0000036	1	0.91	0.97	0.91	Abnormality of the penis
HP:0000037	0.38	0.36	0.68	0.67	Male pseudohermaphroditism
HP:0000044	0.38	0.32	0.47	0.45	Hypogonadotrophic hypogonadism
HP:0000045	0.57	0.58	0.73	0.7	Abnormality of the scrotum
HP:0000046	0.19	0.11	0.46	0.3	Scrotal hypoplasia
HP:0000047	0.91	0.91	0.87	0.9	Hypospadias
HP:0000048	0.42	0.38	0.69	0.57	Bifid scrotum
HP:0000050	0.97	0.94	0.9	0.92	Hypoplastic male external genitalia
HP:0000054	0.83	0.88	0.86	0.92	Micropenis
HP:0000055	0.88	0.86	0.83	0.75	Abnormality of female external genitalia
HP:0000056	0.54	0.73	0.51	0.22	Abnormality of the clitoris
HP:0000058	0.61	0.26	0.56	0.26	Abnormality of the labia
HP:0000062	0.52	0.88	0.76	0.79	Ambiguous genitalia
HP:0000069	1	0.91	0.82	0.73	Abnormality of the ureter
HP:0000076	0.77	0.7	0.63	0.45	Vesicoureteral reflux
HP:0000077	1	0.97	0.98	0.94	Abnormality of the kidney
HP:0000078	1	0.98	0.98	0.92	Abnormality of the genital system
HP:0000079	1	0.89	0.98	0.97	Abnormality of the urinary system
HP:0000080	1	0.9	0.91	0.93	Abnormality of reproductive system physiology
HP:0000083	1	0.95	0.91	0.94	Renal insufficiency
HP:0000085	0.96	0.87	0.65	0.6	Horseshoe kidney
HP:0000086	1	0.98	0.47	0.45	Ectopic kidney
HP:0000089	0.81	0.76	0.69	0.67	Renal hypoplasia
HP:0000090	0.44	0.72	0.63	0.64	Nephronophthisis
HP:0000091	0.68	0.83	0.75	0.89	Abnormality of the renal tubule
HP:0000093	0.88	0.82	0.87	0.96	Proteinuria
HP:0000095	0.68	0.7	0.8	0.83	Abnormality of the glomerulus
HP:0000098	0.93	0.95	0.9	0.99	Tall stature
HP:0000100	0.79	0.75	0.8	0.86	Nephrotic syndrome
HP:0000104	0.94	0.93	0.8	0.65	Renal agenesis
HP:0000107	0.93	0.94	0.87	0.97	Renal cyst
HP:0000110	0.61	0.57	0.68	0.51	Renal dysplasia
HP:0000112	0.79	0.88	0.86	0.79	Nephropathy
HP:0000113	0.79	0.85	0.82	0.75	Polycystic kidney dysplasia
HP:0000114	0.19	0.3	0.51	0.61	Proximal tubulopathy
HP:0000119	1	0.85	0.98	0.97	Abnormality of the genitourinary system
HP:0000121	0.58	0.53	0.73	0.56	Nephrocalcinosis
HP:0000123	0.49	0.41	0.71	0.76	Nephritis
HP:0000124	0.36	0.27	0.69	0.52	Renal tubular dysfunction
HP:0000126	0.97	0.97	0.74	0.83	Hydronephrosis
HP:0000130	0.97	0.91	0.87	0.93	Abnormality of the uterus
HP:0000135	1	0.96	0.9	0.88	Hypogonadism
HP:0000137	0.97	1	0.9	0.93	Abnormality of the ovary
HP:0000138	0.72	0.82	0.79	0.81	Ovarian cyst
HP:0000140	0.82	0.81	0.86	0.79	Abnormality of the menstrual cycle
HP:0000141	0.79	0.81	0.81	0.66	Amenorrhea
HP:0000142	0.69	0.79	0.81	0.89	Abnormality of the vagina
HP:0000143	0.48	0.68	0.54	0.49	Rectovaginal fistula
HP:0000144	0.93	0.88	0.87	0.87	Decreased fertility
HP:0000147	0.71	0.77	0.76	0.76	Polycystic ovaries
HP:0000148	0.27	0.38	0.63	0.73	Vaginal atresia
HP:0000152	1	0.98	0.98	0.96	Abnormality of head or neck
HP:0000153	1	0.95	0.98	0.96	Abnormality of the mouth
HP:0000154	0.91	0.79	0.87	0.93	Wide mouth
HP:0000157	0.94	0.86	0.91	0.96	Abnormality of the tongue
HP:0000158	0.81	0.85	0.87	0.89	Macroglossia
HP:0000159	1	0.92	0.98	0.98	Abnormality of the lip
HP:0000160	0.73	0.58	0.83	0.92	Narrow mouth
HP:0000163	1	0.99	0.98	0.96	Abnormality of the oral cavity
HP:0000164	1	0.91	0.97	1	Abnormality of the dentition
HP:0000168	0.8	0.97	0.86	1	Abnormality of the gingiva
HP:0000172	0.93	0.93	0.75	0.91	Abnormality of the uvula
HP:0000174	1	1	0.97	1	Abnormality of the palate
HP:0000175	1	0.93	0.92	0.92	Cleft palate
HP:0000177	1	0.89	0.97	0.94	Abnormality of upper lip
HP:0000178	0.91	0.85	0.89	0.95	Abnormality of lower lip
HP:0000179	0.84	0.74	0.86	0.9	Thick lower lip vermilion
HP:0000189	0.74	0.67	0.73	0.77	Narrow palate
HP:0000193	0.37	0.53	0.74	0.89	Bifid uvula
HP:0000194	0.7	0.91	0.8	0.92	Open mouth
HP:0000202	1	0.95	0.96	0.92	Oral cleft
HP:0000204	0.94	0.86	0.87	0.9	Cleft upper lip
HP:0000207	0.45	0.78	0.58	0.49	Triangular mouth
HP:0000212	0.62	0.99	0.82	0.96	Gingival overgrowth
HP:0000218	1	0.96	0.92	0.99	High palate
HP:0000219	0.76	0.81	0.86	0.89	Thin upper lip vermilion
HP:0000221	0.47	0.58	0.72	0.76	Furrowed tongue
HP:0000225	0.5	0.82	0.72	0.66	Gingival bleeding
HP:0000232	0.55	0.65	0.82	0.91	Everted lower lip vermilion
HP:0000233	0.91	0.91	0.91	0.98	Thin vermilion border
HP:0000234	1	0.98	0.98	0.94	Abnormality of the head
HP:0000235	0.93	0.98	0.96	0.98	Abnormality of the fontanelles or cranial sutures
HP:0000236	0.75	0.95	0.78	0.91	Abnormality of the anterior fontanelle
HP:0000238	1	0.98	0.91	0.97	Hydrocephalus
HP:0000239	0.79	0.88	0.87	0.95	Large fontanelles
HP:0000240	1	0.99	0.98	0.99	Abnormality of skull size
HP:0000245	0.73	0.64	0.79	0.89	Abnormality of the paranasal sinuses
HP:0000246	0.7	0.75	0.7	0.76	Sinusitis
HP:0000248	0.75	0.69	0.75	0.88	Brachycephaly
HP:0000252	1	0.88	0.98	1	Microcephaly
HP:0000253	0.42	0.23	0.73	0.86	Progressive microcephaly
HP:0000256	0.94	0.97	0.91	0.99	Macrocephaly
HP:0000260	0.57	0.85	0.75	0.85	Wide anterior fontanel
HP:0000268	0.99	0.93	0.87	0.94	Dolichocephaly
HP:0000269	0.84	0.87	0.86	0.97	Prominent occiput
HP:0000270	0.49	0.36	0.56	0.29	Delayed cranial suture closure
HP:0000271	1	0.97	0.98	0.96	Abnormality of the face
HP:0000272	0.96	0.99	0.91	0.99	Malar flattening
HP:0000274	0.81	0.79	0.81	0.92	Small face
HP:0000275	0.79	0.8	0.78	0.87	Narrow face
HP:0000276	0.79	0.83	0.83	0.92	Long face
HP:0000277	1	0.92	0.97	0.99	Abnormality of the mandible
HP:0000278	0.88	0.94	0.86	0.88	Retrognathia
HP:0000280	0.86	0.96	0.9	0.97	Coarse facial features
HP:0000282	0.7	0.62	0.75	0.6	Facial edema
HP:0000286	1	0.99	0.91	0.99	Epicanthus
HP:0000288	0.99	0.99	0.96	0.96	Abnormality of the philtrum
HP:0000290	1	0.99	0.97	0.96	Abnormality of the forehead
HP:0000293	0.74	0.87	0.8	0.91	Full cheeks
HP:0000294	0.56	0.54	0.55	0.42	Low anterior hairline
HP:0000298	0.58	0.35	0.73	0.68	Mask-like facies
HP:0000301	0.84	0.83	0.9	0.83	Abnormality of facial musculature
HP:0000303	0.84	0.81	0.87	0.86	Mandibular prognathia
HP:0000306	0.92	0.83	0.89	0.92	Abnormality of the chin
HP:0000307	0.64	0.63	0.73	0.74	Pointed chin
HP:0000308	0.43	0.74	0.62	0.44	Microretrognathia
HP:0000309	1	0.99	0.96	1	Abnormality of the midface
HP:0000311	0.86	0.83	0.82	0.83	Round face
HP:0000315	1	0.92	0.98	0.97	Abnormality of the orbital region
HP:0000316	1	0.92	0.96	0.99	Hypertelorism
HP:0000319	0.82	0.88	0.81	0.91	Smooth philtrum
HP:0000322	0.77	0.87	0.82	0.89	Short philtrum
HP:0000324	0.97	1	0.76	0.67	Facial asymmetry
HP:0000325	0.68	0.91	0.82	0.93	Triangular face
HP:0000326	0.67	0.59	0.82	0.7	Abnormality of the maxilla
HP:0000327	0.66	0.57	0.82	0.64	Hypoplasia of the maxilla
HP:0000329	0.35	0.47	0.62	0.77	Facial hemangioma
HP:0000337	0.89	0.88	0.86	0.89	Broad forehead
HP:0000340	0.97	1	0.72	0.68	Sloping forehead
HP:0000341	0.74	0.89	0.76	0.86	Narrow forehead
HP:0000343	0.96	0.95	0.9	0.96	Long philtrum
HP:0000347	1	0.92	0.96	1	Micrognathia
HP:0000348	0.91	0.89	0.86	0.95	High forehead
HP:0000356	1	0.86	0.98	0.94	Abnormality of the outer ear
HP:0000357	1	0.92	0.97	0.94	Abnormal location of ears
HP:0000358	0.99	0.93	0.91	0.92	Posteriorly rotated ears
HP:0000359	1	0.91	0.98	0.97	Abnormality of the inner ear
HP:0000363	0.77	0.83	0.86	0.81	Abnormality of earlobe
HP:0000364	1	0.91	0.98	0.92	Hearing abnormality
HP:0000365	1	0.97	0.98	0.94	Hearing impairment
HP:0000366	1	0.91	0.98	0.96	Abnormality of the nose
HP:0000368	0.97	0.97	0.9	0.94	Low-set, posteriorly rotated ears
HP:0000369	1	0.88	0.96	0.93	Low-set ears
HP:0000370	1	0.92	0.92	0.93	Abnormality of the middle ear
HP:0000372	0.73	0.65	0.75	0.78	Abnormality of the auditory canal
HP:0000377	1	0.96	0.96	0.98	Abnormality of the pinna
HP:0000378	0.64	0.56	0.39	0.26	Cupped ear
HP:0000383	0.93	0.9	0.87	0.88	Abnormality of periauricular region
HP:0000384	0.84	0.84	0.76	0.85	Preauricular skin tag
HP:0000388	0.93	0.79	0.86	0.92	Otitis media
HP:0000396	0.34	0.22	0.52	0.39	Overfolded helix
HP:0000400	0.93	0.89	0.87	0.9	Macrotia
HP:0000403	0.69	0.59	0.68	0.71	Recurrent otitis media
HP:0000405	0.97	0.89	0.88	0.93	Conductive hearing impairment
HP:0000407	1	0.93	0.98	0.95	Sensorineural hearing impairment
HP:0000413	0.73	0.53	0.73	0.67	Atresia of the external auditory canal
HP:0000414	0.95	1	0.75	0.93	Bulbous nose
HP:0000415	1	0.98	0.78	0.83	Abnormality of the choanae
HP:0000421	0.4	0.55	0.77	0.88	Epistaxis
HP:0000422	1	0.99	0.97	0.97	Abnormality of the nasal bridge
HP:0000426	0.85	0.89	0.76	0.84	Prominent nasal bridge
HP:0000429	1	0.98	0.96	0.91	Abnormality of the nasal alae
HP:0000430	0.68	0.81	0.74	0.64	Underdeveloped nasal alae
HP:0000431	0.96	0.9	0.9	0.99	Wide nasal bridge
HP:0000436	1	0.93	0.86	0.89	Abnormality of the nasal tip
HP:0000444	0.76	0.9	0.75	0.99	Convex nasal ridge
HP:0000445	0.34	0.33	0.6	0.68	Wide nose
HP:0000448	0.65	0.79	0.24	0.24	Prominent nose
HP:0000453	1	0.99	0.78	0.82	Choanal atresia
HP:0000455	0.58	0.52	0.6	0.57	Broad nasal tip
HP:0000457	0.77	0.76	0.83	0.8	Depressed nasal ridge
HP:0000458	0.49	0.52	0.58	0.38	Anosmia
HP:0000463	1	0.95	0.91	0.93	Anteverted nares
HP:0000464	1	0.89	0.97	0.95	Abnormality of the neck
HP:0000465	0.66	0.57	0.74	0.82	Webbed neck
HP:0000467	0.31	0.11	0.76	0.63	Neck muscle weakness
HP:0000470	1	0.79	0.91	0.98	Short neck
HP:0000473	0.38	0.65	0.73	0.64	Torticollis
HP:0000474	0.5	0.5	0.69	0.83	Thickened nuchal skin fold
HP:0000476	0.4	0.22	0.68	0.66	Cystic hygroma
HP:0000478	1	0.9	0.98	0.96	Abnormality of the eye
HP:0000479	1	0.96	0.98	0.97	Abnormality of the retina
HP:0000480	0.59	0.78	0.65	0.67	Retinal coloboma
HP:0000481	1	0.98	0.97	0.98	Abnormality of the cornea
HP:0000482	0.81	0.82	0.83	0.96	Microcornea
HP:0000483	1	0.87	0.71	0.81	Astigmatism
HP:0000486	1	0.98	0.97	0.94	Strabismus
HP:0000488	0.86	0.84	0.87	0.93	Retinopathy
HP:0000490	0.85	0.83	0.87	0.98	Deeply set eye
HP:0000491	0.23	0.14	0.6	0.25	Keratitis
HP:0000492	1	0.92	0.98	1	Abnormality of the eyelid
HP:0000494	0.96	0.97	0.89	0.92	Downslanted palpebral fissures
HP:0000496	1	0.91	0.98	0.87	Abnormality of eye movement
HP:0000498	0.41	0.33	0.64	0.59	Blepharitis
HP:0000499	0.93	0.9	0.91	0.98	Abnormality of the eyelashes
HP:0000501	0.94	0.99	0.91	0.99	Glaucoma
HP:0000502	0.73	0.81	0.87	0.9	Abnormality of the conjunctiva
HP:0000504	1	0.98	0.98	0.96	Abnormality of vision
HP:0000505	1	0.99	0.98	0.97	Visual impairment
HP:0000506	0.67	0.8	0.78	0.92	Telecanthus
HP:0000508	1	0.91	0.96	0.92	Ptosis
HP:0000509	0.35	0.34	0.82	0.87	Conjunctivitis
HP:0000510	0.77	0.86	0.86	0.98	Rod-cone dystrophy
HP:0000512	0.78	0.89	0.82	0.94	Abnormal electroretinogram
HP:0000517	1	0.9	0.98	0.94	Abnormality of the lens
HP:0000518	1	0.96	0.98	0.95	Cataract
HP:0000519	0.69	0.62	0.8	0.74	Congenital cataract
HP:0000520	1	0.99	0.9	0.98	Proptosis
HP:0000523	0.55	0.73	0.73	0.69	Subcapsular cataract
HP:0000525	1	0.95	0.91	0.94	Abnormality of the iris
HP:0000527	0.81	0.9	0.73	0.91	Long eyelashes
HP:0000528	0.33	0.45	0.46	0.47	Anophthalmia
HP:0000529	0.51	0.62	0.76	0.75	Progressive visual loss
HP:0000532	0.91	0.95	0.86	0.95	Chorioretinal abnormality
HP:0000533	0.62	0.73	0.73	0.75	Chorioretinal atrophy
HP:0000534	0.97	0.92	0.96	0.98	Abnormality of the eyebrow
HP:0000535	0.62	0.74	0.82	0.89	Sparse and thin eyebrow
HP:0000539	1	0.96	0.96	0.95	Abnormality of refraction
HP:0000540	0.74	0.75	0.8	0.74	Hypermetropia
HP:0000541	0.68	0.69	0.83	0.92	Retinal detachment
HP:0000543	0.64	0.8	0.74	0.82	Optic disc pallor
HP:0000545	1	0.97	0.91	0.93	Myopia
HP:0000546	0.79	0.88	0.85	0.89	Retinal degeneration
HP:0000548	0.49	0.76	0.71	0.66	Cone/cone-rod dystrophy
HP:0000549	1	0.94	0.98	0.94	Abnormal conjugate eye movement
HP:0000550	0.66	0.77	0.74	0.72	Undetectable electroretinogram
HP:0000551	0.7	0.77	0.8	0.78	Abnormality of color vision
HP:0000552	0.47	0.7	0.73	0.75	Tritanomaly
HP:0000553	1	1	0.96	0.98	Abnormality of the uvea
HP:0000556	0.84	0.95	0.86	0.93	Retinal dystrophy
HP:0000565	0.44	0.69	0.73	0.89	Esotropia
HP:0000567	0.74	0.85	0.74	0.81	Chorioretinal coloboma
HP:0000568	0.97	0.93	0.86	0.93	Microphthalmia
HP:0000570	0.4	0.55	0.73	0.78	Abnormality of saccadic eye movements
HP:0000572	0.7	0.72	0.86	0.95	Visual loss
HP:0000574	0.74	0.8	0.77	0.9	Thick eyebrow
HP:0000575	0.52	0.69	0.73	0.74	Scotoma
HP:0000577	0.48	0.34	0.68	0.8	Exotropia
HP:0000580	0.84	0.88	0.86	0.99	Pigmentary retinopathy
HP:0000581	0.97	0.98	0.86	0.96	Blepharophimosis
HP:0000582	0.97	0.98	0.82	0.89	Upslanted palpebral fissure
HP:0000587	0.97	0.97	0.98	0.99	Abnormality of the optic nerve
HP:0000588	0.57	0.82	0.62	0.8	Optic nerve coloboma
HP:0000589	0.91	0.98	0.87	0.99	Coloboma
HP:0000591	0.66	0.99	0.75	0.99	Abnormality of the sclera
HP:0000592	0.57	0.99	0.74	0.99	Blue sclerae
HP:0000593	0.49	0.52	0.73	0.85	Abnormality of the anterior chamber
HP:0000597	0.74	0.8	0.9	0.95	Ophthalmoparesis
HP:0000598	1	0.9	0.98	0.91	Abnormality of the ear
HP:0000599	0.77	0.85	0.76	0.81	Abnormality of the frontal hairline
HP:0000600	0.88	0.89	0.86	0.95	Abnormality of the pharynx
HP:0000601	0.68	0.81	0.69	0.79	Hypotelorism
HP:0000602	0.44	0.32	0.86	0.89	Ophthalmoplegia
HP:0000606	1	0.95	0.97	0.94	Abnormality of the periorbital region
HP:0000608	0.59	0.69	0.74	0.7	Macular degeneration
HP:0000609	0.22	0.5	0.52	0.48	Optic nerve hypoplasia
HP:0000610	0.92	0.95	0.86	0.98	Abnormality of the choroid
HP:0000612	0.8	0.96	0.86	0.98	Iris coloboma
HP:0000613	0.85	0.85	0.86	0.87	Photophobia
HP:0000614	0.19	0.15	0.6	0.49	Abnormality of the nasolacrimal system
HP:0000615	0.8	0.74	0.84	0.87	Abnormality of the pupil
HP:0000616	0.5	0.48	0.61	0.49	Miosis
HP:0000617	0.5	0.73	0.67	0.65	Abnormality of ocular smooth pursuit
HP:0000618	0.79	0.91	0.87	0.93	Blindness
HP:0000627	0.36	0.36	0.45	0.38	Posterior embryotoxon
HP:0000630	0.51	0.65	0.75	0.89	Abnormality of retinal arteries
HP:0000632	0.7	0.71	0.73	0.81	Lacrimation abnormality
HP:0000639	1	0.92	0.98	0.9	Nystagmus
HP:0000642	0.47	0.72	0.73	0.71	Red-green dyschromatopsia
HP:0000647	0.38	0.56	0.68	0.71	Sclerocornea
HP:0000648	0.96	0.93	0.98	0.99	Optic atrophy
HP:0000649	0.5	0.47	0.75	0.74	Abnormality of visual evoked potentials
HP:0000651	0.46	0.35	0.8	0.75	Diplopia
HP:0000653	0.35	0.59	0.8	0.9	Sparse eyelashes
HP:0000654	0.61	0.73	0.76	0.92	Decreased light- and dark-adapted electroretinogram amplitude
HP:0000657	0.38	0.69	0.66	0.67	Oculomotor apraxia
HP:0000662	0.71	0.85	0.8	0.82	Nyctalopia
HP:0000664	0.56	0.56	0.72	0.63	Synophrys
HP:0000668	0.7	0.69	0.74	0.85	Hypodontia
HP:0000670	0.75	0.94	0.86	0.94	Carious teeth
HP:0000676	0.38	0.22	0.56	0.42	Abnormality of the incisor
HP:0000678	0.74	0.89	0.75	0.92	Dental crowding
HP:0000682	0.85	0.89	0.87	0.93	Abnormality of dental enamel
HP:0000684	0.76	0.88	0.85	0.9	Delayed eruption of teeth
HP:0000685	0.73	0.81	0.8	0.86	Hypoplasia of teeth
HP:0000687	0.68	0.7	0.62	0.59	Widely spaced teeth
HP:0000689	0.92	0.89	0.86	0.95	Dental malocclusion
HP:0000691	0.76	0.93	0.82	0.99	Microdontia
HP:0000692	0.98	0.94	0.9	0.94	Misalignment of teeth
HP:0000699	0.19	0.32	0.52	0.72	Diastema
HP:0000704	0.42	0.37	0.72	0.87	Periodontitis
HP:0000705	0.18	0.27	0.39	0.6	Amelogenesis imperfecta
HP:0000707	1	0.96	0.99	0.95	Abnormality of the nervous system
HP:0000708	1	0.88	0.98	0.91	Behavioral abnormality
HP:0000709	0.55	0.4	0.86	0.87	Psychosis
HP:0000712	0.52	0.47	0.82	0.9	Emotional lability
HP:0000716	0.62	0.51	0.87	0.9	Depression
HP:0000717	0.91	0.95	0.88	0.89	Autism
HP:0000718	0.77	0.86	0.82	0.97	Aggressive behavior
HP:0000722	0.66	0.67	0.59	0.32	Obsessive-compulsive behavior
HP:0000726	0.72	0.88	0.9	0.94	Dementia
HP:0000729	0.92	0.96	0.89	0.91	Autistic behavior
HP:0000733	0.68	0.56	0.79	0.85	Stereotypy
HP:0000735	0.67	0.44	0.7	0.69	Impaired social interactions
HP:0000736	1	0.95	0.86	0.86	Short attention span
HP:0000737	0.66	0.74	0.9	0.92	Irritability
HP:0000738	0.96	0.92	0.91	0.9	Hallucinations
HP:0000739	0.53	0.53	0.85	0.86	Anxiety
HP:0000742	0.48	0.72	0.76	0.85	Self-mutilation
HP:0000746	0.63	0.74	0.86	0.85	Delusions
HP:0000750	0.99	0.98	0.9	0.94	Delayed speech and language development
HP:0000751	0.18	0.1	0.73	0.73	Personality changes
HP:0000752	1	0.92	0.9	0.93	Hyperactivity
HP:0000759	1	0.98	0.98	0.93	Abnormal peripheral nervous system morphology
HP:0000762	0.64	0.55	0.8	0.9	Decreased nerve conduction velocity
HP:0000763	0.94	0.73	0.9	0.91	Sensory neuropathy
HP:0000764	0.44	0.57	0.78	0.88	Peripheral axonal degeneration
HP:0000765	1	1	0.98	1	Abnormality of the thorax
HP:0000766	0.96	1	0.9	1	Abnormality of the sternum
HP:0000767	0.93	1	0.9	1	Pectus excavatum
HP:0000768	0.81	0.99	0.83	0.98	Pectus carinatum
HP:0000769	1	0.96	0.91	0.96	Abnormality of the breast
HP:0000771	0.6	0.55	0.73	0.61	Gynecomastia
HP:0000772	0.95	0.99	0.9	0.94	Abnormality of the ribs
HP:0000773	0.67	0.62	0.7	0.71	Short ribs
HP:0000774	0.56	0.83	0.74	0.87	Narrow chest
HP:0000775	0.93	0.91	0.89	0.96	Abnormality of the diaphragm
HP:0000776	0.92	0.93	0.86	0.83	Congenital diaphragmatic hernia
HP:0000777	0.7	0.62	0.68	0.54	Abnormality of the thymus
HP:0000782	0.67	0.81	0.84	0.98	Abnormality of the scapula
HP:0000786	0.74	0.76	0.75	0.34	Primary amenorrhea
HP:0000787	0.69	0.68	0.86	0.88	Nephrolithiasis
HP:0000789	0.76	0.73	0.75	0.49	Infertility
HP:0000790	0.79	0.85	0.87	0.97	Hematuria
HP:0000795	1	1	0.91	0.93	Abnormality of the urethra
HP:0000811	1	0.92	0.98	0.92	Abnormal external genitalia
HP:0000812	1	1	0.97	0.89	Abnormal internal genitalia
HP:0000815	0.92	0.98	0.77	0.82	Hypergonadotropic hypogonadism
HP:0000818	1	0.99	0.98	0.95	Abnormality of the endocrine system
HP:0000819	0.93	0.89	0.91	0.93	Diabetes mellitus
HP:0000820	1	0.98	0.9	0.85	Abnormality of the thyroid gland
HP:0000821	0.9	0.92	0.87	0.8	Hypothyroidism
HP:0000822	0.94	0.95	0.91	0.96	Hypertension
HP:0000823	0.7	0.65	0.73	0.57	Delayed puberty
HP:0000824	0.61	0.63	0.53	0.36	Growth hormone deficiency
HP:0000825	0.17	0.28	0.68	0.72	Hyperinsulinemic hypoglycemia
HP:0000826	0.86	0.88	0.82	0.76	Precocious puberty
HP:0000828	0.66	0.5	0.78	0.62	Abnormality of the parathyroid gland
HP:0000829	0.39	0.14	0.74	0.42	Hypoparathyroidism
HP:0000830	0.67	0.68	0.73	0.76	Anterior hypopituitarism
HP:0000834	0.84	0.74	0.87	0.8	Abnormality of the adrenal glands
HP:0000835	0.6	0.52	0.73	0.7	Adrenal hypoplasia
HP:0000842	0.67	0.74	0.82	0.87	Hyperinsulinemia
HP:0000846	0.46	0.51	0.69	0.72	Adrenal insufficiency
HP:0000853	0.45	0.49	0.74	0.74	Goiter
HP:0000855	0.25	0.13	0.56	0.3	Insulin resistance
HP:0000858	0.92	0.88	0.9	0.83	Menstrual irregularities
HP:0000864	0.97	0.97	0.83	0.8	Abnormality of the hypothalamus-pituitary axis
HP:0000873	0.47	0.59	0.73	0.78	Diabetes insipidus
HP:0000889	0.77	0.86	0.8	0.71	Abnormality of the clavicle
HP:0000912	0.51	0.34	0.76	0.85	Sprengel anomaly
HP:0000921	0.5	0.68	0.7	0.43	Missing ribs
HP:0000924	1	0.89	0.99	0.98	Abnormality of the skeletal system
HP:0000925	1	1	0.98	1	Abnormality of the vertebral column
HP:0000926	0.7	0.98	0.86	0.98	Platyspondyly
HP:0000927	0.97	0.97	0.91	0.95	Abnormality of skeletal maturation
HP:0000929	1	0.99	0.98	0.97	Abnormality of the skull
HP:0000932	0.86	0.93	0.86	0.99	Abnormality of the posterior cranial fossa
HP:0000934	0.6	0.37	0.78	0.78	Chondrocalcinosis
HP:0000938	0.62	0.91	0.74	0.95	Osteopenia
HP:0000939	0.91	0.99	0.87	0.97	Osteoporosis
HP:0000940	0.89	0.95	0.87	0.96	Abnormal diaphysis morphology
HP:0000944	0.85	0.94	0.87	0.97	Abnormality of the metaphysis
HP:0000951	1	0.97	0.98	0.97	Abnormality of the skin
HP:0000952	0.51	0.62	0.81	0.85	Jaundice
HP:0000953	0.77	0.79	0.9	0.96	Hyperpigmentation of the skin
HP:0000954	0.93	0.97	0.86	0.86	Single transverse palmar crease
HP:0000956	0.42	0.46	0.74	0.84	Acanthosis nigricans
HP:0000957	1	1	0.82	0.94	Cafe-au-lait spot
HP:0000958	0.91	0.79	0.9	0.94	Dry skin
HP:0000960	0.56	0.42	0.43	0.29	Sacral dimple
HP:0000961	0.69	0.99	0.82	0.99	Cyanosis
HP:0000962	1	0.95	0.96	0.99	Hyperkeratosis
HP:0000963	0.62	0.99	0.8	0.99	Thin skin
HP:0000964	0.5	0.52	0.86	0.95	Eczema
HP:0000965	0.6	0.68	0.66	0.7	Cutis marmorata
HP:0000966	0.41	0.51	0.75	0.91	Hypohidrosis
HP:0000969	0.99	0.92	0.98	0.94	Edema
HP:0000971	0.8	0.95	0.91	0.99	Abnormality of the sweat gland
HP:0000973	0.74	0.97	0.86	1	Cutis laxa
HP:0000974	0.5	0.91	0.74	0.91	Hyperextensible skin
HP:0000975	0.76	0.99	0.9	1	Hyperhidrosis
HP:0000978	0.97	0.98	0.87	0.97	Bruising susceptibility
HP:0000980	0.99	0.87	0.82	0.81	Pallor
HP:0000982	0.97	0.94	0.91	0.98	Palmoplantar keratoderma
HP:0000987	0.78	0.97	0.86	0.99	Atypical scarring of skin
HP:0000988	0.32	0.3	0.73	0.82	Skin rash
HP:0000989	0.64	0.48	0.84	0.77	Pruritus
[truncated: 1,466 more rows]

## Sheet: GTEx_specificity_auPRC
hpo: Human Phenotype Ontology term
[truncated: 1,885 more rows]

## Sheet: GTEx_specificity_PP100
hpo: Human Phenotype Ontology term
[truncated: 1,885 more rows]

[truncated: 2 more sheets: FANTOM5_specificity_auPRC, FANTOM5_specificity_PP100]
