# Supplementary material for: Personalised analytics for rare disease diagnostics
Source: Nat Commun. 2019 Nov 21;10:5274. doi: 10.1038/s41467-019-13345-5 (PMC6872807; doi:10.1038/s41467-019-13345-5)
Supplement: Supplementary file 5 — Supplementary Data 2 [file 41467_2019_13345_MOESM5_ESM.xlsx]

## Sheet: Supplementary_Data_2
Supplementary Data 2
This file contains variable importances, across all 1,879 HPO Phenotypic Abnormality terms, for the VARPP classifiers described in the main publication.

## Sheet: Varimp_CADD_GTEx_specificity
CADD_raw_rankscore: variable importances for CADD score
Columns B to AP: variable importances for GTEx tissues
HPO: Human Phenotype Ontology term
HPO_name: Human Phenotype Ontology term description
CADD_raw_rankscore	AdiposeSubcutaneous	AdiposeVisceralOmentum	AdrenalGland	ArteryAorta	ArteryCoronary	ArteryTibial	Bladder	BrainBasalganglia	BrainCerebellum	BrainOther	Breast	CellsEBVtransformedlymphocytes	CellsTransformedfibroblasts	CervixUteri	ColonSigmoid	ColonTransverse	EsophagusGastroesophagealJunction	EsophagusMucosa	EsophagusMuscularis	FallopianTube	HeartAtrialAppendage	HeartLeftVentricle	Kidney	Liver	Lung	Muscle	Nerve	Ovary	Pancreas	Pituitary	Prostate	SalivaryGland	Skin	SmallIntestine	Spleen	Stomach	Testis	Thyroid	Uterus	Vagina	WholeBlood	HPO	HPO_name
0.0585927	0.00281633	0.00186034	0.00147823	0.00245325	0.00283686	0.00300599	0.00148569	0.00211529	0.00171424	0.00202794	0.00179244	0.00163498	0.00431148	0.00252111	0.0015012	0.00173365	0.00278727	0.00214401	0.0023878	0.0019219	0.00270779	0.00253851	0.00152558	0.00149113	0.00194845	0.00222613	0.00159192	0.00196596	0.00138539	0.00227982	0.00170053	0.0024153	0.00240941	0.00187928	0.00179827	0.00173367	0.00177363	0.0017507	0.00199483	0.00446201	0.00159039	HP:0000002	Abnormality of body height
0.00311983	0.000664388	0.00102795	0.000283508	0.00092869	0.00100823	0.000828509	0.000553986	0.00104794	0.000583802	0.00111973	0.000520194	0.000539389	0.000658342	0.00066734	0.00099115	0.000607105	0.00121981	0.00068646	0.00100482	0.000483022	0.000760828	0.000635901	0.000343503	0.000267709	0.000679633	0.000286893	0.000386291	0.000337957	0.000301649	0.000780139	0.000659087	0.000369075	0.000530208	0.000483059	0.000255905	0.000431225	0.000523347	0.000435818	0.000819138	0.000737056	0.000439145	HP:0000003	Multicystic kidney dysplasia
0.0357849	0.00190995	0.00161507	0.00122568	0.00151201	0.00176181	0.00205346	0.00109475	0.00147306	0.000901726	0.00159374	0.00125976	0.0017412	0.00270102	0.00155645	0.0012633	0.00153119	0.0021956	0.00292277	0.00181198	0.000872162	0.0015281	0.00159261	0.000839766	0.000919168	0.00112718	0.00108805	0.00100748	0.00126642	0.00073594	0.00187923	0.00117307	0.00132118	0.00173477	0.00173957	0.00128165	0.00146122	0.000853133	0.0010096	0.001336	0.00333487	0.00112251	HP:0000008	Abnormality of female internal genitalia
0.00742297	0.00211031	0.0017183	0.000810529	0.0017245	0.00237793	0.00204062	0.000764188	0.00128836	0.00100299	0.00138222	0.00141911	0.000849063	0.000482291	0.00116667	0.00110762	0.00113658	0.00213009	0.00133322	0.00181482	0.000850497	0.00142103	0.00109724	0.000679877	0.000598508	0.000853336	0.000636573	0.00125571	0.000837155	0.000593536	0.00113357	0.00115082	0.00100096	0.000933717	0.0012835	0.000930901	0.00102174	0.000700943	0.000473725	0.00119743	0.00196651	0.00141042	HP:0000009	Functional abnormality of the bladder
0.00484186	0.00103731	0.000246444	0.000198174	0.000689805	0.000808537	0.000986243	0.000285046	0.000701798	0.000270135	0.000727211	0.000806272	0.00106669	0.000662539	0.000705175	0.000599467	0.00051945	0.00120202	0.000982872	0.000737035	0.000152967	0.000648208	0.000464434	0.000689597	0.000369443	0.000483233	0.00041466	0.000694495	0.000490534	0.000471765	0.000593103	0.000559882	0.000419375	0.00074014	0.00122089	0.000481128	0.000507145	0.000486884	0.00064521	0.000729308	0.000915568	0.000679648	HP:0000010	Recurrent urinary tract infections
0.000291952	0.000581574	0.000646169	0.00015826	0.000448605	0.000718895	0.000402296	0.000253576	0.000598645	0.000172907	0.000613839	0.000600767	0.000400668	0.000219209	0.00044321	0.000188872	0.000314572	0.00072397	0.000386715	0.000609152	0.000422521	0.000657416	0.000428875	0.000329538	0.000377124	0.000431122	0.00018134	0.000352823	0.000481594	0.000115226	0.000322353	0.000459852	0.000537995	0.000334855	0.000329416	0.000360393	0.000303415	0.000243786	0.000282787	0.000493553	0.000453044	0.00077387	HP:0000012	Urinary urgency
0.0093822	0.0018903	0.00155205	0.000981742	0.00157008	0.00281784	0.00199178	0.000787639	0.00133455	0.00100632	0.00142033	0.00106441	0.000617447	0.000560743	0.0013664	0.00108836	0.00102697	0.00209176	0.00128595	0.00186905	0.000710852	0.00148258	0.00108608	0.000834183	0.000676218	0.00105092	0.000903018	0.00100728	0.000840866	0.000615801	0.00115343	0.00109033	0.000943798	0.00107538	0.00130014	0.00101265	0.00113936	0.000799853	0.000631989	0.00120622	0.00222216	0.0013095	HP:0000014	Abnormality of the bladder
0.000587754	0.00063162	0.000530159	0.000467778	0.00101884	0.000934192	0.00106962	0.000334386	0.000827091	0.000734526	0.000803368	0.000600908	0.000500488	0.000332178	0.000511079	0.000768929	0.000510165	0.00111574	0.000550346	0.00112736	0.000355799	0.000589302	0.000547177	0.000424072	0.000397743	0.000260647	0.000306364	0.000448175	0.000385135	0.000316793	0.000569795	0.000315832	0.000407229	0.000390309	0.000774283	0.000860504	0.000489038	0.000150238	0.000274658	0.000649295	0.000976028	0.000850648	HP:0000019	Urinary hesitancy
0.0025898	0.00114508	0.00134055	0.000718013	0.00151862	0.00206822	0.00168858	0.000376428	0.00125391	0.000877887	0.00106659	0.00072978	0.000805142	0.000308381	0.000793409	0.000642741	0.000963429	0.00165483	0.000821418	0.00142369	0.000604838	0.000987265	0.000798678	0.000463647	0.000482985	0.000631207	0.000386173	0.000926089	0.000633643	0.000450304	0.000812296	0.000514666	0.000664833	0.000703903	0.00100302	0.00078969	0.000662336	0.000310566	0.000355994	0.000838293	0.00133404	0.000991928	HP:0000020	Urinary incontinence
0.00521948	0.000821319	0.000822178	0.000812391	0.00110655	0.00118746	0.00100848	0.000271909	0.00106333	0.000680693	0.00092641	0.000827541	0.000716648	0.000533278	0.000562654	0.000595803	0.000716717	0.0010532	0.000639984	0.00101401	0.000484381	0.000794166	0.000660935	0.000415845	0.000657837	0.000551962	0.000398984	0.000430457	0.00054324	0.000494031	0.000608896	0.00041423	0.000544464	0.000451754	0.000636511	0.000918233	0.000697622	0.000286282	0.000379632	0.000750144	0.000657902	0.000797364	HP:0000022	Abnormality of male internal genitalia
0.0055776	0.000818103	0.000764203	0.000588955	0.000959637	0.00117589	0.00177561	0.000418724	0.000603651	0.000506299	0.000761093	0.000791652	0.000633066	0.00127428	0.000546141	0.000761678	0.00117841	0.00103866	0.000676287	0.000918966	0.000617434	0.000648208	0.000819795	0.000303394	0.000450285	0.000713803	0.000575293	0.000497525	0.000871038	0.00058075	0.000539597	0.000720403	0.00114659	0.000563611	0.00085509	0.000493369	0.000597238	0.000456295	0.000411296	0.000623364	0.000871124	0.000499452	HP:0000023	Inguinal hernia
0.00386654	0.000488002	0.000346381	0.00048547	0.000594526	0.000405664	0.000744978	9.2088e-05	5.2759e-05	0.000280142	0.000208851	0.000475824	0.000787515	0.000480458	0.000531215	0.000661815	0.000438929	0.000971276	0.000605811	0.000912236	0.000237487	0.000615419	0.000450718	0.000321456	0.000444593	3.70741e-05	0.000328008	0.000233489	0.000235815	0.000462802	0.00023654	0.000235157	0.000313801	0.000503715	0.000394243	0.000544426	0.00025604	0.000748464	0.000135315	0.000361359	0.000921251	0.000451514	HP:0000025	Functional abnormality of male internal genitalia
0.027793	0.00213099	0.00221562	0.00111247	0.00170334	0.00175542	0.00223002	0.00119602	0.00189006	0.00119859	0.00166496	0.00142524	0.00123324	0.0027765	0.00173823	0.0016354	0.00174009	0.00233995	0.00251737	0.00202326	0.00129348	0.00197472	0.00192932	0.00127959	0.000927292	0.00137545	0.00130919	0.00116445	0.00170805	0.000906185	0.00147128	0.00112991	0.00145133	0.0010194	0.00133611	0.00153751	0.001178	0.0008569	0.000874584	0.00141381	0.00316835	0.00103583	HP:0000028	Cryptorchidism
0.0438162	0.00258917	0.00216918	0.00162511	0.00200631	0.00197858	0.00270511	0.00143495	0.00186318	0.00133363	0.00188655	0.00144119	0.0011073	0.00263332	0.00205107	0.0016359	0.00171653	0.00264645	0.00259473	0.00219724	0.00135844	0.00249409	0.00210485	0.00125968	0.00103471	0.00137086	0.00155057	0.00149972	0.00230453	0.000931039	0.00209516	0.0014011	0.00205522	0.00121825	0.00186437	0.00164008	0.00144467	0.00132159	0.00136806	0.00185355	0.00337373	0.00156245	HP:0000032	Abnormality of male external genitalia
0.0380662	0.00250916	0.00185704	0.001334	0.00197554	0.00210107	0.0023643	0.00128427	0.00203885	0.00139576	0.00204799	0.00165174	0.000978955	0.00276952	0.00194622	0.00155416	0.0018248	0.00259888	0.00245484	0.00231606	0.0013087	0.00260006	0.00248626	0.00123352	0.00108164	0.00141392	0.00121938	0.00160008	0.00210027	0.000869992	0.00210167	0.00125322	0.00174479	0.00121225	0.00166061	0.00162873	0.00135475	0.0010464	0.00118556	0.00166035	0.00375879	0.00117617	HP:0000035	Abnormality of the testis
0.0300874	0.00209262	0.00181153	0.0011507	0.00129425	0.00162072	0.00207282	0.00127385	0.00212436	0.00124924	0.00192843	0.0013351	0.00123276	0.00301309	0.00151946	0.00176261	0.00119251	0.0026797	0.00190369	0.00200579	0.00148021	0.00181657	0.00155258	0.00127013	0.00107877	0.00123655	0.00104825	0.00136418	0.00219012	0.000796141	0.00189939	0.00104539	0.001464	0.00120617	0.00127916	0.00136557	0.00119349	0.00106586	0.000911288	0.00164132	0.00266899	0.00122943	HP:0000036	Abnormality of the penis
0.000405256	0.000455646	0.000319068	0.000312432	0.000875771	0.000580528	0.000848287	0.000170692	0.000441364	0.000269785	0.000358017	0.00027849	0.000624614	0.000226055	0.000329192	0.000464363	0.000382777	0.000649692	0.000467586	0.000622599	0.000199247	0.000398535	0.000642951	0.000138244	0.000139516	0.000290566	0.000329283	0.000235122	0.000140183	0.000155659	0.000397198	0.000179612	0.000315094	0.000199757	0.000416123	0.000279614	0.000275125	0.000675428	2.16796e-05	0.000447929	0.000385566	0.000317619	HP:0000037	Male pseudohermaphroditism
0.000332395	0.000911823	0.000747776	0.000494142	0.000599643	0.000730229	0.00083138	0.000373861	0.000288826	0.00028061	0.00031848	0.000518193	0.000476804	0.000310256	0.000780093	0.000527577	0.000377617	0.000705441	0.000493295	0.000867422	0.000231077	0.00046528	0.000514844	0.000322658	0.000284966	0.00043546	0.000345131	0.000893428	0.000384385	0.000261008	0.000599147	0.000325102	0.00066038	0.000271591	0.000380084	0.000310087	0.000246668	-1.21534e-05	0.000314094	0.000905859	0.000929361	0.000196629	HP:0000044	Hypogonadotrophic hypogonadism
0.000918121	0.000622837	0.00054645	0.000259171	0.000560706	0.000821361	0.000736273	0.000192716	0.000584557	0.000448671	0.000661321	0.000416552	0.000263349	0.000113876	0.000403744	0.000367647	0.000318491	0.00108738	0.000884083	0.000928274	0.000315547	0.000582715	0.000567479	0.000406456	0.000302007	0.000309541	0.00043729	0.000262407	0.000536038	0.000328293	0.000429301	0.000210493	0.000451015	0.000288988	0.000311863	0.000276487	0.00046134	9.58735e-06	0.000226273	0.000521551	0.00074259	0.000175279	HP:0000045	Abnormality of the scrotum
0.000140092	0.000647617	0.000602292	0.000167558	0.000700809	0.000664117	0.000586699	0.000115717	0.000487155	0.000404996	0.000524666	0.000373021	0.000289621	0.000111374	0.000268835	0.000380686	0.000287023	0.000888866	0.000903125	0.000742307	0.000253113	0.000440673	0.000581843	0.000284911	0.000166423	0.000283798	0.000375905	0.000212603	0.000434259	0.000272178	0.000270954	9.47735e-05	0.000638	0.000332252	0.000319101	0.000254924	0.000229872	0.000112734	-7.43421e-06	0.000349129	0.000534708	0.000208656	HP:0000046	Scrotal hypoplasia
0.00649011	0.000970379	0.000933485	0.000780879	0.00072309	0.00134136	0.00136128	0.000722404	0.000958765	0.000399714	0.000751443	0.000679695	0.000903617	0.000651259	0.000968807	0.00122011	0.000675735	0.00234833	0.00103299	0.0017612	0.000886562	0.000830796	0.000915166	0.000618885	0.000437898	0.000838202	0.000636924	0.000843943	0.000918292	0.000418874	0.000967099	0.000847473	0.000903737	0.000620034	0.000699013	0.000901212	0.000592658	0.00045067	0.000466337	0.00103095	0.00137538	0.000833885	HP:0000047	Hypospadias
0.000309391	0.000555716	0.000634508	0.000233466	0.000469778	0.000542799	0.000409612	0.00010013	0.000354507	0.000204662	0.000395839	0.000540742	0.000221634	9.81879e-05	0.000398488	0.000369498	0.000405843	0.000918896	0.000598501	0.000637001	0.00013058	0.000385723	0.000451095	0.000306994	0.000266498	0.000337402	0.000325248	0.000334334	0.000217096	0.000126463	0.00019666	0.00023549	0.000148408	0.00011403	0.000239173	9.70572e-05	0.000371626	4.55981e-05	0.000160387	0.000345606	0.000489318	8.17037e-05	HP:0000048	Bifid scrotum
0.0128587	0.00165816	0.0012645	0.000695878	0.00123826	0.00126701	0.0016593	0.000647772	0.00237338	0.00154917	0.0022802	0.00103674	0.0007437	0.00131097	0.00118149	0.00132895	0.00112221	0.00183392	0.00156456	0.00178563	0.00107903	0.00133138	0.00122318	0.00109855	0.000683522	0.00108783	0.00108769	0.000964617	0.00179018	0.000863722	0.00206918	0.000765288	0.00123817	0.000768091	0.00148421	0.00107872	0.000738566	0.000682574	0.000788608	0.00119557	0.00194163	0.000989277	HP:0000050	Hypoplastic male external genitalia
0.00471246	0.0008863	0.000812351	0.000258314	0.000798588	0.000928481	0.00108662	0.000473693	0.00117667	0.000609277	0.00115784	0.000697011	0.000578152	0.000705622	0.000713764	0.00117115	0.000609445	0.00128353	0.000990183	0.00114773	0.000823909	0.000464607	0.00066267	0.000386903	0.000468234	0.000528419	0.000628755	0.000579497	0.000550607	0.000457291	0.00105884	0.000588883	0.000772975	0.000518661	0.000549135	0.00068504	0.000506044	0.000291927	0.000342651	0.000899182	0.00105673	0.000393554	HP:0000054	Micropenis
0.00309512	0.00107525	0.000765756	0.000697521	0.000912756	0.00118287	0.0011809	0.000482864	0.000689382	0.000554526	0.000535447	0.000653948	0.000623313	0.000468344	0.000715519	0.000775073	0.000545818	0.00128247	0.00125275	0.00096154	0.000436697	0.000805847	0.000875045	0.000552676	0.000535228	0.000503287	0.000608699	0.000446812	0.000521008	0.000482719	0.000572064	0.000599575	0.000695241	0.00070418	0.000749309	0.000508521	0.000469653	0.000423291	0.000355361	0.00080258	0.00131611	0.000566671	HP:0000055	Abnormality of female external genitalia
0.000804232	0.00108454	0.000633925	0.000415941	0.00067776	0.000921803	0.000867198	0.000186555	0.000599332	0.000336262	0.000482147	0.000563567	0.000428144	0.000266553	0.000463878	0.000329527	0.000402456	0.000717518	0.000838717	0.000691318	0.00032859	0.000730882	0.000599411	0.00044408	0.000433765	0.000257786	0.000411808	0.000332023	0.000536585	0.000247736	0.000399705	0.000287647	0.000744985	0.000391614	0.000660528	0.000515998	0.000361078	0.0005637	0.000244586	0.000537351	0.000708691	0.000650516	HP:0000056	Abnormality of the clitoris
0.000558575	0.000477379	0.000452291	0.000267563	0.000930069	0.00109515	0.00109792	0.000118034	0.00049076	0.000410747	0.00038756	0.000483903	0.000429318	0.000132679	0.000318575	0.000393449	0.000254411	0.000649716	0.00125531	0.000502184	0.000219288	0.000455666	0.000493484	0.000272674	0.000305682	0.000192629	0.000375571	0.000245876	0.000252859	0.000314966	0.000483868	0.000417677	0.000612828	0.000445828	0.000381199	0.000223589	0.000350709	0.000495235	0.000169079	0.000424892	0.000563122	0.000171947	HP:0000058	Abnormality of the labia
0.00127736	0.000475265	0.000328097	0.000541053	0.000699732	0.000911257	0.000790461	0.000318411	0.000683705	0.000383665	0.000585661	0.000371236	0.000593337	0.000352588	0.000488494	0.000518363	0.000372422	0.000941541	0.000424979	0.00073538	0.000375133	0.00046961	0.000596198	0.000269864	0.000237724	0.000360819	0.000426094	0.000345514	0.0003123	0.00017464	0.000841671	0.000185916	0.000409524	0.000186504	0.000381277	0.000443586	0.000477073	0.000511651	0.000144538	0.000648168	0.000508755	0.000426435	HP:0000062	Ambiguous genitalia
0.00909072	0.00147328	0.000983059	0.000476975	0.000997385	0.00110805	0.00127001	0.000868216	0.000652833	0.000450261	0.000816411	0.000797699	0.00102041	0.00101858	0.000981541	0.000690402	0.000620348	0.00126073	0.00156243	0.00114358	0.000665172	0.000809613	0.000568375	0.000550304	0.000351624	0.000688648	0.000645394	0.0004631	0.00079572	0.000597661	0.000602993	0.00074382	0.000591292	0.00106402	0.000757809	0.000664769	0.000866334	0.000465389	0.000495069	0.00107332	0.00167304	0.00062248	HP:0000069	Abnormality of the ureter
0.00195397	0.00101213	0.000584839	0.000291289	0.000709532	0.00119203	0.00119108	0.000409366	0.000836202	0.000325852	0.000860703	0.000488059	0.00047745	0.000351732	0.000457252	0.000497209	0.000466807	0.00109532	0.000729374	0.000877354	0.000387628	0.000552638	0.000445283	0.000372178	0.000252582	0.000514034	0.000498256	0.00056662	0.000303456	0.000472436	0.000309474	0.000812811	0.000388778	0.000366246	0.000504581	0.000337517	0.000517412	0.000183062	0.000285265	0.000480943	0.000614095	0.000686553	HP:0000076	Vesicoureteral reflux
0.058714	0.00359448	0.00303002	0.00119904	0.00193339	0.00328209	0.00353667	0.00172562	0.00175411	0.00189659	0.00187771	0.00302086	0.000966325	0.00339377	0.0019271	0.00181761	0.00167185	0.00232198	0.00260761	0.00203755	0.00173441	0.00237816	0.00227566	0.00216694	0.00161034	0.00158365	0.00202219	0.00126578	0.00137676	0.00103945	0.00186359	0.00147659	0.00193794	0.0018413	0.00189504	0.00168783	0.0021993	0.00202043	0.00143259	0.0017792	0.00331253	0.00152352	HP:0000077	Abnormality of the kidney
0.0750664	0.00245282	0.00193317	0.00140371	0.00190344	0.00247374	0.00235176	0.00208472	0.00235382	0.00221216	0.00222372	0.00191983	0.00100369	0.0027486	0.00223445	0.0018038	0.00204994	0.00251129	0.00250667	0.00194916	0.0013062	0.00233913	0.00266927	0.00137926	0.00163149	0.00147272	0.00172255	0.00134419	0.00193145	0.00133658	0.0024487	0.00163512	0.00188982	0.00150781	0.00279885	0.00168607	0.00199051	0.00212351	0.00108437	0.00184967	0.00420691	0.00168495	HP:0000078	Abnormality of the genital system
0.0797416	0.00293468	0.00400707	0.00172416	0.00241838	0.00376948	0.00319125	0.00175414	0.00209986	0.00199903	0.00190139	0.00217398	0.00115233	0.0027645	0.0017314	0.00158066	0.00197202	0.00251789	0.00317677	0.00194491	0.00181456	0.00278951	0.00244088	0.00188749	0.00253739	0.0014498	0.00208907	0.00140883	0.00135668	0.00170854	0.00180459	0.00136488	0.00236825	0.00156423	0.00245892	0.00153348	0.00226311	0.00339743	0.00126407	0.0016172	0.00292666	0.0014584	HP:0000079	Abnormality of the urinary system
0.019607	0.0022163	0.00137246	0.00119416	0.00160027	0.00208634	0.00169525	0.000671046	0.00121463	0.0012901	0.0011967	0.00167677	0.00107916	0.00113886	0.00129297	0.00133749	0.00122348	0.00176929	0.00110407	0.00139689	0.000861171	0.00104799	0.00108083	0.000914662	0.000670054	0.0011756	0.000972554	0.000642511	0.000811606	0.000918102	0.0017614	0.000801618	0.00116378	0.00093938	0.00142837	0.00106019	0.000839785	0.000900276	0.000748466	0.00180852	0.00198583	0.000944781	HP:0000080	Abnormality of reproductive system physiology
0.0165292	0.00169051	0.00167343	0.000372791	0.00127824	0.00144048	0.0021486	0.00075462	0.00121931	0.00061213	0.00121892	0.00097493	0.000782304	0.000773875	0.000975303	0.00114753	0.000763054	0.00187407	0.00109265	0.00155205	0.000908454	0.00130263	0.00108535	0.00130743	0.000692819	0.000765701	0.000707934	0.000755657	0.000895958	0.000575476	0.0012734	0.00106272	0.000836236	0.000768251	0.00158228	0.00109374	0.00107805	0.00083327	0.000704424	0.00118885	0.00179647	0.000722263	HP:0000083	Renal insufficiency
0.00375485	0.00117144	0.000762172	0.00045347	0.000520673	0.000693655	0.000509156	0.000419759	0.000460039	0.00029818	0.000506703	0.000540386	0.00133231	0.000767731	0.000810946	0.000447267	0.000341494	0.000997857	0.00105836	0.000709717	0.000528761	0.000559059	0.000359672	0.000317778	0.000334215	0.000343931	0.000257908	0.000632725	0.000349786	0.000334354	0.000641598	0.000447603	0.000512593	0.000526614	0.000841903	0.000729759	0.000696438	0.000434303	0.000463713	0.000595901	0.000934036	0.000706474	HP:0000085	Horseshoe kidney
0.00382676	0.00125612	0.000473785	0.000190477	0.000424176	0.000776289	0.000465288	7.46785e-05	0.000549369	0.000362866	0.000561892	0.000445639	0.00105214	0.000442848	0.000585495	0.000525142	0.000481716	0.000554236	0.000938854	0.00047877	0.000165025	0.000575627	0.000335688	0.000499343	0.000314697	0.000314233	0.000316193	0.00042529	0.000189133	0.000270275	0.000541716	0.000819334	0.000327585	0.000667591	0.000390559	0.00042085	0.000562646	0.000655587	0.000337606	0.000281745	0.000970355	0.000339015	HP:0000086	Ectopic kidney
0.00199708	0.000591473	0.000566433	0.000334275	0.000576264	0.00100052	0.000687176	0.000286732	0.000647459	0.000242245	0.000486688	0.000400029	0.000341395	0.000237014	0.000595918	0.000552521	0.000443883	0.000866442	0.000815196	0.000962346	0.000435039	0.000377305	0.000624896	0.000304476	0.000166982	0.000457988	0.000266865	0.000450566	0.000353042	0.000402837	0.00029836	0.000599895	0.000362242	0.00049417	0.000549364	0.000333298	0.000414352	0.000185919	0.000187271	0.000507623	0.000678315	0.000181089	HP:0000089	Renal hypoplasia
0.0010641	0.000596361	0.000438296	0.000169189	0.0003386	0.000513429	0.000594415	0.000292418	0.000615916	0.000312652	0.000700619	0.000299896	0.00040051	0.000267414	0.000228932	0.000425392	0.000438234	0.000557652	0.000519311	0.00051652	0.000300599	0.000275061	0.000471962	0.000414278	0.000150392	0.00027689	0.000419827	0.000176788	0.000337542	0.000277494	0.000648621	0.000444572	0.000443828	0.000281353	0.000718031	0.000425788	0.00031517	0.000706014	0.000114975	0.000334644	0.000691847	0.000413798	HP:0000090	Nephronophthisis
0.00178415	0.000718736	0.000892639	0.000122403	0.000638825	0.000565492	0.000777285	0.000633109	0.000573142	0.000355056	0.000835099	0.000439268	0.000316296	0.000413375	0.000576226	0.000575799	0.000412752	0.000642301	0.000549096	0.000680773	0.000425851	0.000612398	0.000533614	0.000741299	0.000315111	0.000472364	0.000331078	0.000424122	0.000240465	0.000272359	0.000555447	0.000331665	0.000315184	0.000205549	0.000771504	0.000562746	0.000477381	0.000319738	0.000195249	0.000491176	0.000697656	0.000392161	HP:0000091	Abnormality of the renal tubule
0.00411732	0.000966005	0.00168935	0.000361341	0.000883611	0.00112316	0.00111935	0.000576564	0.000702018	0.000447479	0.000719763	0.000834328	0.000550444	0.000351381	0.000743242	0.00101724	0.000768031	0.00132303	0.000571633	0.00115928	0.000964355	0.00139984	0.00110053	0.000716249	0.000757275	0.000443868	0.000489617	0.000943916	0.000602056	0.000632861	0.000672673	0.000697984	0.000634442	0.000543548	0.00100625	0.000639961	0.000711643	0.000246393	0.000506898	0.000708555	0.000841854	0.000579629	HP:0000093	Proteinuria
0.00190903	0.00100757	0.000648744	0.000191872	0.00110153	0.00101966	0.000815221	0.000299771	0.000622671	0.00035523	0.000576807	0.00105603	0.000255319	0.000216894	0.000602816	0.000523666	0.00034715	0.00104999	0.00067749	0.000830132	0.000417691	0.000407512	0.000729673	0.000974809	0.000365668	0.000327441	0.000372747	0.000463185	0.000467328	0.000230609	0.000408495	0.000304669	0.000551899	0.000333806	0.000850625	0.00037199	0.000298058	0.00014283	0.000265693	0.000475576	0.000778449	0.000348526	HP:0000095	Abnormality of the glomerulus
0.00703821	0.000861388	0.000563812	0.000441152	0.000901423	0.000984611	0.000955621	0.000509896	0.000707726	0.000437152	0.000847932	0.000818537	0.000615771	0.000984576	0.000915196	0.0006782	0.000752005	0.00133389	0.000872278	0.00104984	0.00126776	0.00122326	0.00167689	0.000309623	0.000354298	0.000730459	0.000704075	0.000409021	0.000685817	0.000406405	0.00101981	0.000569228	0.000945152	0.000537356	0.0007323	0.00100592	0.000356677	0.000273216	0.000608692	0.000454154	0.00059587	0.000665676	HP:0000098	Tall stature
0.00245925	0.000848723	0.00119677	0.000235281	0.000859846	0.0018984	0.00104783	0.000475275	0.000612833	0.00050844	0.000607896	0.000804888	0.000374804	0.000296721	0.000630026	0.000846991	0.00059389	0.00127058	0.000537777	0.000998118	0.000714498	0.000800827	0.000902904	0.000308951	0.000493894	0.000531811	0.000612805	0.000681759	0.00041829	0.000375359	0.000820172	0.000343517	0.000776	0.000642796	0.000653383	0.000444845	0.000593599	0.000312495	0.000382115	0.000636797	0.00107949	0.000653319	HP:0000100	Nephrotic syndrome
0.00341901	0.000600129	0.000436441	0.000414023	0.000805058	0.000887335	0.00104533	0.000267266	0.000558923	0.000190033	0.000552252	0.000390439	0.00104113	0.000502258	0.000666518	0.000570229	0.000578213	0.0010889	0.000961784	0.000904633	0.000537017	0.000647615	0.000580484	0.000374843	0.000256649	0.000374678	0.000403921	0.000507278	0.000636973	0.000263882	0.000352089	0.000276079	0.000637092	0.000928805	0.000816494	0.000592333	0.000704261	0.000445647	0.000426321	0.000714427	0.00104634	0.000677449	HP:0000104	Renal agenesis
0.00781177	0.00107195	0.00171661	0.00030901	0.0011766	0.0011971	0.00134712	0.000845395	0.00112301	0.000575677	0.00105718	0.00074929	0.000484119	0.000862656	0.000821148	0.00109085	0.000891325	0.00131536	0.000757628	0.00122082	0.000844426	0.00120742	0.000894801	0.000744058	0.000348998	0.00087129	0.000612409	0.000682284	0.000526459	0.000632106	0.00115199	0.000827783	0.000580313	0.000761749	0.000990888	0.000642288	0.000663746	0.00065741	0.000475538	0.000784228	0.00108138	0.000549854	HP:0000107	Renal cyst
0.000571153	0.00042704	0.000396855	0.000359527	0.000237537	0.000432827	0.000518472	6.87426e-05	0.000452055	0.00028779	0.000313746	0.00023553	0.000438529	0.000217565	0.000362947	0.000371235	0.000276523	0.000641733	0.000272933	0.000658321	0.000146737	0.00035119	0.000318225	0.000165416	0.0001924	0.000419542	0.000349955	0.00027253	9.15523e-05	0.000251342	0.000332209	0.000265546	0.000237769	0.00012611	0.00031342	0.000294109	0.000177866	0.000261445	0.000173434	0.000317881	0.000317746	0.000343841	HP:0000110	Renal dysplasia
0.00332324	0.00078823	0.00095792	0.000273959	0.000729418	0.00114818	0.00110632	0.000506682	0.000879317	0.000369847	0.000931988	0.000678813	0.000266025	0.000311914	0.00045211	0.000541396	0.00045264	0.00122281	0.000488778	0.00113242	0.000613467	0.00121091	0.000974027	0.00041663	0.000427524	0.000438627	0.000578465	0.000707832	0.000393441	0.000376772	0.000476414	0.000255511	0.000527122	0.000407659	0.000679086	0.000634976	0.00076951	0.000474173	0.00052715	0.000613843	0.00075706	0.000581872	HP:0000112	Nephropathy
0.00195101	0.000470886	0.000303781	0.000246576	0.0004774	0.000745266	0.000636613	0.00035599	0.000537804	0.000410661	0.000528216	0.000321365	0.00031056	0.000304946	0.00046018	0.00034718	0.000326859	0.000637712	0.000389233	0.000509947	0.000300042	0.000661895	0.000645088	0.000441784	0.000266549	0.000451912	0.000334511	0.000178566	4.77037e-05	0.000287501	0.000605454	0.000328526	0.00027336	0.000269237	0.000698483	0.000274212	0.000368334	0.000196189	0.000126046	0.000616196	0.000627704	0.000355796	HP:0000113	Polycystic kidney dysplasia
0.000187506	0.000432561	0.000286545	-7.94125e-05	0.000302651	0.000354439	0.000406362	0.000257894	0.000327361	0.000153107	0.000392847	0.000304329	0.000216193	0.000139781	0.000258965	0.00041447	0.00018074	0.0006748	0.000327623	0.000564939	0.00026182	0.000266011	0.000268777	0.000333675	6.63352e-06	0.000267286	0.000189777	0.00015669	0.000225061	0.000216911	0.000255512	0.000119348	0.000120756	0.000222043	0.000238972	0.000196614	0.000145381	0.000206108	8.07465e-05	0.000292246	0.000865053	0.000284981	HP:0000114	Proximal tubulopathy
0.101143	0.00262527	0.00291113	0.0017794	0.00246838	0.00362346	0.00318658	0.00224006	0.00225651	0.00238771	0.00206769	0.00239629	0.00122757	0.00336625	0.00162171	0.00184986	0.0023501	0.00284093	0.00256398	0.0023643	0.00170388	0.0034355	0.00325545	0.00166628	0.00292166	0.00168957	0.00173016	0.00139009	0.00170978	0.0015552	0.00222751	0.00160294	0.00222679	0.00180123	0.00238963	0.00199734	0.00230285	0.00385577	0.00170791	0.00211049	0.00339335	0.00179116	HP:0000119	Abnormality of the genitourinary system
0.000752839	0.000339514	0.000282896	9.86058e-05	0.000508865	0.000634197	0.000566581	0.00017309	0.000586812	0.000256395	0.000522353	0.000490732	0.000303082	0.000346593	0.000202123	0.000648008	0.000338532	0.00116893	0.000341829	0.00102021	0.000191558	0.000372988	0.000443381	0.00107537	0.000224718	0.000162543	0.000343144	0.000329062	0.000392721	0.000225838	0.000341459	6.93629e-06	0.000375592	0.000157556	0.000265948	0.000270021	0.000413784	0.00018899	0.000215103	0.000407776	0.000295216	0.00067312	HP:0000121	Nephrocalcinosis
0.000491333	0.000616803	0.000332804	0.00012962	0.000396475	0.00064906	0.000739808	0.000349162	0.000649344	0.000317107	0.000505298	0.000395002	0.000272658	0.000302905	0.000481993	0.000549554	0.000189954	0.000783051	0.000575627	0.000573986	8.39038e-05	0.000250105	0.000534802	0.000126995	0.000310284	0.00017343	0.000509509	0.000146481	0.000332582	0.000342431	0.000344046	0.000225153	0.000233277	0.000265459	0.000711098	0.000390523	0.000319486	-1.6062e-05	0.000295051	0.000385575	0.000422797	0.000393628	HP:0000123	Nephritis
0.000204379	0.000345683	0.000516625	4.57454e-05	0.00040196	0.000588419	0.000525973	0.00016224	0.000399663	0.00024987	0.000356476	0.000284749	0.000341807	0.000373109	0.000207491	0.000453892	0.000660399	0.00102909	0.000303359	0.000850945	0.000424409	0.000336608	0.00043077	0.000233795	0.00025525	0.000317972	9.29057e-05	0.000142528	0.000245973	0.000317932	0.000402462	0.000164752	0.000189584	0.000171406	0.000374262	0.000215133	0.000427002	0.000159641	0.000139971	0.000307926	0.000532291	0.000455898	HP:0000124	Renal tubular dysfunction
0.0047563	0.000901155	0.000335691	0.000710529	0.000490573	0.000957743	0.000880651	0.000115036	0.000499146	0.000393038	0.000550815	0.0006635	0.000961261	0.000693152	0.000583447	0.000496212	0.000665179	0.00117004	0.00115371	0.000832765	0.000217287	0.000524878	0.000469586	0.000345777	0.000458558	0.000370455	0.000438266	0.000298825	0.000614548	0.000413358	0.000538697	0.000337343	0.000442376	0.000781944	0.000635588	0.000465778	0.000483894	0.000548291	0.000470605	0.000550641	0.00107423	0.000471838	HP:0000126	Hydronephrosis
0.00842296	0.000709571	0.00063405	0.000473705	0.000835618	0.00119453	0.00138267	0.000744404	0.00109352	0.000680267	0.000978249	0.000500284	0.000722211	0.000457737	0.000975731	0.000673454	0.000564481	0.00125766	0.000710136	0.000903484	0.000606947	0.000670529	0.000845145	0.00030187	0.000761731	0.00037875	0.00126812	0.000427894	0.000544934	0.000287715	0.000685056	0.000500366	0.000474357	0.000618361	0.000941153	0.000515396	0.000619502	0.000243279	0.000287015	0.000875877	0.000853317	0.000627058	HP:0000130	Abnormality of the uterus
0.00859561	0.00178966	0.00118349	0.000630707	0.00116055	0.00118518	0.00113852	0.000464235	0.00063815	0.000360274	0.000796699	0.000970221	0.000907172	0.00170658	0.000917184	0.000679167	0.00120286	0.00124442	0.00112431	0.00102489	0.00100174	0.000685101	0.000765769	0.000752602	0.000554484	0.000526524	0.000506203	0.000601078	0.000613761	0.000750321	0.00136845	0.000637477	0.000990685	0.000997476	0.00107898	0.000846138	0.000634186	0.000484171	0.000539446	0.00104932	0.00149878	0.00059827	HP:0000135	Hypogonadism
0.0111014	0.00133943	0.00102422	0.000441188	0.000976732	0.00090699	0.00116428	0.00086326	0.000923851	0.000314662	0.00104215	0.000652821	0.00097341	0.000965343	0.000705174	0.000669452	0.000828215	0.00133578	0.00102634	0.00114261	0.000692724	0.001241	0.00158828	0.000327072	0.000217291	0.000838847	0.000654309	0.00061705	0.000779323	0.000535344	0.0012549	0.000671723	0.000653341	0.000946766	0.000814946	0.00066942	0.000668645	0.000609923	0.00056546	0.000856589	0.00148196	0.000609806	HP:0000137	Abnormality of the ovary
0.00166684	0.000834517	0.000606886	0.000197055	0.000921434	0.000967346	0.000882718	0.000278076	0.000621466	0.000366695	0.0005118	0.000469639	0.000642167	0.00025943	0.000554486	0.000518698	0.000610736	0.00112537	0.000781681	0.000739882	0.000420817	0.000748312	0.000892658	0.000141787	0.000191152	0.000544638	0.000318142	0.000563615	0.000243751	0.000409759	0.000925322	0.000391468	0.000595357	0.000450016	0.000404506	0.000442237	0.000242079	0.000754345	0.000421114	0.00107297	0.000549616	0.000395748	HP:0000138	Ovarian cyst
0.00320236	0.00102149	0.000864169	0.000832138	0.000921255	0.00141689	0.00130304	0.000449593	0.00100853	0.000548334	0.00114986	0.000700956	0.000728411	0.000264542	0.000731484	0.000817282	0.000696771	0.00124447	0.000956201	0.00109122	0.000451451	0.00149645	0.00147114	0.00059598	0.000890304	0.000574033	0.000566185	0.000534504	0.000498017	0.000436305	0.00140111	0.000633622	0.000926489	0.000617753	0.000727012	0.000848097	0.000588734	0.000448046	0.000391523	0.000931906	0.00104481	0.00102126	HP:0000140	Abnormality of the menstrual cycle
0.00187797	0.00088	0.000620258	0.000529395	0.000637815	0.000859822	0.00071313	0.000410778	0.000796373	0.00050306	0.000946183	0.000924874	0.000750379	0.000364807	0.000742429	0.000701773	0.00064638	0.00101849	0.000983837	0.000775229	0.000497438	0.00114737	0.00118003	0.000509051	0.000443581	0.000531097	0.000472708	0.00048057	0.000356476	0.000378819	0.00142021	0.000471232	0.000768732	0.000420673	0.000775829	0.000710969	0.000494659	0.000371506	0.000392172	0.000777155	0.00106281	0.000715059	HP:0000141	Amenorrhea
0.0020448	0.000643295	0.000689871	0.000394112	0.000629818	0.000662461	0.000881946	0.000381779	0.00111462	0.000466903	0.000980652	0.000549351	0.000527887	0.00043071	0.000576993	0.000566752	0.000530179	0.000871152	0.00088554	0.000722245	0.000364667	0.000649879	0.000559688	0.000279343	0.000256363	0.000700177	0.000398679	0.000458704	0.000584369	0.000269348	0.000712313	0.00039823	0.000438094	0.00060509	0.000579037	0.000411887	0.000562817	0.000627428	0.00046125	0.000991397	0.000902074	0.000418287	HP:0000142	Abnormality of the vagina
0.000767759	0.000581939	0.000422501	8.77546e-05	0.000412151	0.000376736	0.000336806	0.000255788	0.000661017	0.000201388	0.000512634	0.00024193	0.00050373	0.00039272	0.000163419	0.000420954	0.000380137	0.000754347	0.000492513	0.000750124	0.000277967	0.0002666	0.000272999	0.000159514	0.000149791	0.000602216	0.00040285	0.000225187	0.000218232	6.43259e-05	0.000592862	0.000331976	0.000464035	0.00016453	0.000442896	0.000286657	0.000178961	0.000168299	0.000333663	0.000243474	0.000620651	0.000349025	HP:0000143	Rectovaginal fistula
0.00668257	0.00182409	0.00125266	0.000709629	0.00113082	0.00140146	0.00123914	0.000603779	0.000785939	0.00077186	0.000722115	0.00149752	0.000851994	0.000376529	0.000902191	0.00105081	0.000700695	0.00121639	0.000868934	0.00127725	0.000676908	0.000892935	0.000790122	0.000421574	0.000468357	0.000908769	0.000815097	0.000415025	0.000612309	0.000611203	0.000883356	0.000475173	0.000872307	0.00055791	0.000979135	0.000931657	0.000533623	0.000507746	0.000253061	0.00127257	0.0013583	0.00102999	HP:0000144	Decreased fertility
0.00140719	0.000713092	0.0005396	0.000209244	0.000771875	0.00102691	0.000616544	0.000230025	0.000611012	0.000393507	0.000467898	0.000364105	0.000694808	0.000210559	0.000546277	0.000583378	0.000673277	0.00113079	0.000757507	0.000734832	0.000470142	0.000556949	0.00078724	0.000149092	0.000200271	0.000394047	0.000332955	0.000366717	0.000344501	0.000306186	0.000870169	0.000523061	0.000750334	0.000517368	0.000617905	0.000404809	0.000207149	0.000810526	0.000422664	0.000816792	0.000570763	0.000382293	HP:0000147	Polycystic ovaries
0.000279468	0.000341942	0.000504489	0.00018695	0.000374082	0.000524353	0.000532354	7.8643e-05	0.000656202	0.000282452	0.000768484	0.000283705	0.000467394	6.82065e-05	0.000524525	0.000492231	0.000454086	0.000788658	0.000350626	0.000679846	0.000208581	0.000330971	0.000477555	0.00020496	0.000144528	0.000192456	0.000259544	0.000194854	0.000140151	0.00019832	0.000464898	5.8592e-05	0.000230432	0.000387777	0.00022891	0.000331826	0.000293308	0.000342046	3.54071e-05	0.000564943	0.000421122	0.00026407	HP:0000148	Vaginal atresia
0.105497	0.00330904	0.00307983	0.00153092	0.0028988	0.0041787	0.00367392	0.00211205	0.00274781	0.0029585	0.00303059	0.00191541	0.00127941	0.00288795	0.00218558	0.00218413	0.00208792	0.00360267	0.00252352	0.00277655	0.00202154	0.00520043	0.00361796	0.00146898	0.00166618	0.00193832	0.00247669	0.00180732	0.00181036	0.00148234	0.00285752	0.00139457	0.00274379	0.00192484	0.00260386	0.00178925	0.00228246	0.00323649	0.0019722	0.00245331	0.00437794	0.00204787	HP:0000152	Abnormality of head or neck
0.0768534	0.00305127	0.00277124	0.00142332	0.00356964	0.00383538	0.00408161	0.00182006	0.00228627	0.00199017	0.00230105	0.00228825	0.00116207	0.00413479	0.00249203	0.00184243	0.00229356	0.00308012	0.00271831	0.00276336	0.00246033	0.00372987	0.00331303	0.00134367	0.00134085	0.00199158	0.00258928	0.00153327	0.00170615	0.00133274	0.00235759	0.00156892	0.00272833	0.00229156	0.00254285	0.00164303	0.00230684	0.00297904	0.00200166	0.00218117	0.00484559	0.00184694	HP:0000153	Abnormality of the mouth
0.00438343	0.000853841	0.00058704	0.000197686	0.00083453	0.000945113	0.000686487	0.000468556	0.0006421	0.000529252	0.000510354	0.000583438	0.000544035	0.000506406	0.000738045	0.000965424	0.00104405	0.00173373	0.000504185	0.00118038	0.000621571	0.000644173	0.000888167	0.000491753	0.000250633	0.000685518	0.000498879	0.000457546	0.000726012	0.000462741	0.000340669	0.000381154	0.000325219	0.00040169	0.000953783	0.000687143	0.000515495	0.000262363	0.000257061	0.000524302	0.000929711	0.000465675	HP:0000154	Wide mouth
0.0129923	0.00205089	0.00144646	0.000581746	0.00139392	0.00174644	0.00185927	0.00097814	0.00133637	0.000768297	0.00138832	0.00091899	0.00101771	0.00092662	0.00114603	0.00116549	0.0010997	0.00239908	0.00125174	0.00207897	0.00151052	0.00149514	0.00175036	0.000812893	0.00048638	0.00099727	0.00095705	0.00124427	0.000704015	0.000871324	0.00134036	0.000747335	0.00104103	0.000713348	0.0011482	0.0012119	0.000856354	0.000754735	0.00208203	0.00105123	0.00172841	0.000825429	HP:0000157	Abnormality of the tongue
0.00294676	0.000871191	0.000826286	0.000261837	0.000685013	0.000810466	0.00113583	0.000326534	0.000814164	0.000373361	0.00088323	0.000564103	0.000469099	0.000342173	0.000477116	0.000659889	0.000444952	0.00141692	0.00057562	0.00105786	0.000809849	0.000398415	0.000558198	0.000279223	0.000179778	0.000364307	0.000353142	0.000621401	0.000375374	0.000382525	0.000736553	0.00029323	0.00066454	0.000448424	0.000542862	0.000975556	0.000286579	0.00040356	0.000788555	0.000678116	0.000647063	0.000536041	HP:0000158	Macroglossia
0.0324807	0.00240744	0.00199485	0.00124982	0.00281558	0.00340015	0.00388058	0.00148545	0.00158555	0.00164657	0.0017171	0.00174936	0.00123293	0.00331328	0.00252616	0.00183624	0.00187077	0.00266935	0.0021089	0.00217942	0.00208824	0.00285287	0.0024951	0.00131858	0.00127191	0.00153832	0.00181707	0.00174357	0.00162041	0.00133068	0.00186939	0.00166612	0.00198482	0.00147104	0.00164256	0.00165732	0.00223201	0.00104137	0.000644888	0.00165363	0.00338623	0.00116518	HP:0000159	Abnormality of the lip
0.00211833	0.00104614	0.000823957	0.000415997	0.00100153	0.0012813	0.00135422	0.00042236	0.000575586	0.000345626	0.0006251	0.000502396	0.000454242	0.000302741	0.000656477	0.000651907	0.000645382	0.00108441	0.000851972	0.000809545	0.000503856	0.000829491	0.00103996	0.000343332	0.000384574	0.000446508	0.000854409	0.000418473	0.000620973	0.0003724	0.000586882	0.000521541	0.000572424	0.000837762	0.000632614	0.000483363	0.000409533	0.000171845	0.000267214	0.000441523	0.000788974	0.000557422	HP:0000160	Narrow mouth
0.0716576	0.00404698	0.00279141	0.00151096	0.00284501	0.00365223	0.00361106	0.00210505	0.00207173	0.00174373	0.00212352	0.00270979	0.00137212	0.00393643	0.00286863	0.00178438	0.00219555	0.00304672	0.00292032	0.00254027	0.00227966	0.00330021	0.00286778	0.00129028	0.00132922	0.00184126	0.00252221	0.00178775	0.00176201	0.00140396	0.00207603	0.00127913	0.00331878	0.00243785	0.00250609	0.00201212	0.00221318	0.00227695	0.00236651	0.00196882	0.00481832	0.00215672	HP:0000163	Abnormality of the oral cavity
0.0374801	0.00318656	0.00230601	0.00129626	0.00277401	0.00321114	0.00355317	0.00194033	0.00183804	0.00138668	0.0016086	0.00291096	0.00105146	0.00370542	0.00229256	0.00159031	0.00152906	0.00240776	0.00355163	0.00199528	0.00193251	0.00231165	0.00190765	0.001119	0.000861386	0.00139476	0.00213222	0.00134478	0.00155521	0.00110688	0.00155707	0.00142028	0.00205002	0.00228483	0.00201214	0.00163695	0.00140106	0.00144447	0.00136138	0.00204263	0.00506962	0.0016488	HP:0000164	Abnormality of the dentition
0.00490961	0.00124956	0.00122578	0.000409992	0.000869486	0.0010776	0.00162238	0.000533917	0.000792831	0.000640544	0.000935798	0.00121565	0.000350497	0.00112414	0.000997316	0.000719059	0.000653811	0.00123835	0.000719453	0.00131559	0.00047937	0.000818326	0.00111897	0.000409954	0.000663503	0.00074554	0.000538883	0.000638896	0.000389763	0.000639462	0.000537498	0.000422431	0.000544988	0.00042411	0.00105499	0.000780133	0.00112105	0.000405475	0.000391124	0.000639692	0.000882096	0.00121338	HP:0000168	Abnormality of the gingiva
0.00423516	0.000703597	0.000643969	0.000410596	0.000656449	0.000827576	0.00121306	0.000346248	0.000624722	0.000331625	0.000574	0.000671174	0.00108987	0.00120161	0.000582596	0.000775545	0.000708005	0.000873236	0.00123527	0.000802639	0.000595305	0.000631676	0.000739484	0.000523483	0.000214134	0.00034227	0.000553346	0.000479423	0.000313798	0.000632768	0.000584497	0.000384801	0.00053048	0.0005292	0.000590719	0.000493498	0.00060328	0.000488188	0.000362113	0.000478185	0.00100029	0.000415769	HP:0000172	Abnormality of the uvula
0.04115	0.00422102	0.00236989	0.00137237	0.00231935	0.00278382	0.00408391	0.0016339	0.00187004	0.00112744	0.00203516	0.00228767	0.00132023	0.0045131	0.00225095	0.00191026	0.00232471	0.00316692	0.00187679	0.00272836	0.00213199	0.00295723	0.00259449	0.0013268	0.00104389	0.0013744	0.0029334	0.00167485	0.00173066	0.00122662	0.00184981	0.00118674	0.00279959	0.00172872	0.00197843	0.00169678	0.001587	0.00111863	0.00134526	0.00199665	0.00294052	0.00163818	HP:0000174	Abnormality of the palate
0.023787	0.00214362	0.00145505	0.00127378	0.00149169	0.00212395	0.00265743	0.00118113	0.00137758	0.00103497	0.00140403	0.00163928	0.00122578	0.00258884	0.00153635	0.00136776	0.00178045	0.00230029	0.00171577	0.00188264	0.00137576	0.0023463	0.00205405	0.00115811	0.00113565	0.00106186	0.00147588	0.00124651	0.000992107	0.000990296	0.0012707	0.000854097	0.00220182	0.00149241	0.00130407	0.00130269	0.00115557	0.000825832	0.000877435	0.00130207	0.00270367	0.0011754	HP:0000175	Cleft palate
0.024792	0.00235349	0.00163335	0.00103452	0.00222429	0.00245086	0.00373679	0.00156361	0.00155396	0.00119076	0.00147751	0.00184268	0.000964876	0.00191516	0.00203162	0.001989	0.00176331	0.0031286	0.00163781	0.00278089	0.00203647	0.00195782	0.00211401	0.0013354	0.00120424	0.00131018	0.00185767	0.00145989	0.00141843	0.001131	0.00183203	0.00108969	0.0018568	0.00125531	0.001253	0.00171777	0.00152494	0.000708909	0.000887964	0.00143043	0.00256019	0.00117866	HP:0000177	Abnormality of upper lip
0.00662605	0.00104793	0.000844375	0.000370063	0.00104233	0.00115118	0.00132627	0.00070189	0.000737927	0.000584249	0.000965856	0.00089333	0.000783533	0.000806397	0.00086106	0.00123699	0.000974972	0.00173083	0.00145735	0.00120359	0.00145935	0.000999546	0.00121655	0.0004623	0.000264246	0.000476382	0.000617244	0.0008874	0.000712618	0.000464003	0.000688329	0.000513109	0.000650634	0.000760308	0.000806057	0.000872827	0.000591779	0.000460453	0.000389707	0.000782669	0.0014207	0.000868125	HP:0000178	Abnormality of lower lip
0.00339454	0.000678628	0.000399269	0.000227444	0.000572401	0.000778732	0.000825226	0.000517238	0.000585616	0.000406188	0.000567237	0.000677862	0.000634914	0.000362343	0.000496012	0.000833915	0.000611833	0.00127006	0.00114647	0.00104753	0.000593302	0.0005886	0.000687979	0.000306174	0.000150287	0.000375786	0.000347502	0.000691775	0.00062066	0.000419828	0.000335342	0.000386049	0.000374291	0.000292971	0.000499376	0.0010724	0.000477201	0.000285753	0.000367231	0.000536464	0.000766161	0.00092324	HP:0000179	Thick lower lip vermilion
0.0010339	0.00033038	0.000340001	0.000158594	0.000340703	0.000548768	0.000791005	6.11716e-05	0.000539287	0.00024333	0.000462926	0.000382612	0.000386076	0.000308549	0.000187026	0.000357856	0.000217785	0.00112188	0.000335914	0.000824284	0.000249319	0.000482782	0.000453969	0.00024161	0.000209466	0.000376932	0.000254682	0.000216262	0.000230979	0.000174979	0.000171069	0.000145593	0.000404538	0.000169234	0.000358148	0.000389866	0.000264046	0.000137063	0.000125293	0.00042236	0.000356574	0.000660771	HP:0000189	Narrow palate
0.000750504	0.000598759	0.00067533	0.000423844	0.000640082	0.000890386	0.0011408	0.000366512	0.000484188	0.000424221	0.000436966	0.000625265	0.000411707	0.000391299	0.000511233	0.000710838	0.000445298	0.000895025	0.000958134	0.000750887	0.000545988	0.000514396	0.000710799	0.000287469	0.000253406	0.000482867	0.000509791	0.00046771	0.000390008	0.000553008	0.000606524	0.000421299	0.00036946	0.000312603	0.000476301	0.000340067	0.000571494	0.00016966	0.000292348	0.000479861	0.000844271	0.0003879	HP:0000193	Bifid uvula
0.00280023	0.000815785	0.000763125	0.000482767	0.000605903	0.00117769	0.00118654	0.000303872	0.000850973	0.00042587	0.000907087	0.000523525	0.000410291	0.000549789	0.000330364	0.000935964	0.000724395	0.0015133	0.000452007	0.00144253	0.000727085	0.000419282	0.000525041	0.000444995	0.000258617	0.000705073	0.000585728	0.000264623	0.000366377	0.000457255	0.000876626	0.000667794	0.000492365	0.000241192	0.000488932	0.000803477	0.000343881	0.000355079	0.000454709	0.000407332	0.000569453	0.0004578	HP:0000194	Open mouth
0.0264628	0.00199519	0.00150407	0.00126362	0.00155153	0.00251269	0.00271261	0.00108405	0.00124494	0.000894875	0.00151697	0.00159222	0.00128776	0.00241759	0.00172346	0.00144418	0.00163325	0.00210772	0.00209857	0.0019119	0.00164507	0.00220561	0.00222013	0.00118521	0.00107898	0.00107373	0.00125703	0.0012585	0.00115257	0.000849546	0.00135561	0.00090793	0.00208057	0.00141354	0.00147224	0.00136319	0.00133942	0.000731311	0.00109551	0.00145614	0.00273008	0.00122401	HP:0000202	Oral cleft
0.00778295	0.00139746	0.00107237	0.00122348	0.00130198	0.0014535	0.00224145	0.000835258	0.000802123	0.000735769	0.000775391	0.00113863	0.00062449	0.000574385	0.00161834	0.00112874	0.000920854	0.00198038	0.00118126	0.00167939	0.000908639	0.00114674	0.00111809	0.000589338	0.000727097	0.000797861	0.000837322	0.000975045	0.000852307	0.00063336	0.00100333	0.000894021	0.000974436	0.000791947	0.000605478	0.000920979	0.000841378	0.000439372	0.000606113	0.00134229	0.00175493	0.000859556	HP:0000204	Cleft upper lip
0.000764025	0.000578011	0.000335732	0.000268353	0.000507642	0.000560071	0.000539504	0.000270525	0.000671818	0.0002699	0.000548494	0.000161183	0.000524804	0.000232135	0.000308542	0.00071555	0.00044731	0.000614871	0.000408778	0.000572338	0.000294768	0.000240089	0.000397034	0.000130789	0.000127793	0.0003638	0.000379214	0.000191982	8.66018e-05	0.000129004	0.000602214	0.000171228	0.000362252	0.00016686	0.000410094	0.00031656	0.000528743	0.000241604	0.000322585	0.000150937	0.000301452	0.000243791	HP:0000207	Triangular mouth
0.00195506	0.000692884	0.000941352	0.000349733	0.000783664	0.000779234	0.00120199	0.00033593	0.000492089	0.000479187	0.000558668	0.000868302	0.000339125	0.000923593	0.000728401	0.000535673	0.000612761	0.00099101	0.000593912	0.000765889	0.00033832	0.000470629	0.000544655	0.000292846	0.00038212	0.000498075	0.000405395	0.00044499	0.000431783	0.000574768	0.0003812	0.000322082	0.000289834	0.00032777	0.000626734	0.000696584	0.000957714	0.000162584	0.000207839	0.000778682	0.00068222	0.000409621	HP:0000212	Gingival overgrowth
0.017666	0.0020506	0.00146702	0.00108455	0.00158703	0.00199612	0.00229669	0.00122372	0.00136773	0.000803009	0.00141543	0.00117833	0.000864767	0.00197867	0.00118188	0.00110105	0.00151666	0.00246165	0.00105842	0.00165246	0.00167064	0.00143074	0.00152678	0.000934056	0.000623283	0.000988669	0.00226849	0.00112668	0.00095392	0.000582198	0.00136018	0.00127156	0.00148592	0.00108088	0.00117161	0.00110695	0.000937233	0.000643258	0.000874902	0.00130913	0.00157108	0.000789585	HP:0000218	High palate
0.00261394	0.00136844	0.000562093	1.51531e-05	0.000658578	0.000812684	0.000773424	0.000501683	0.000636198	0.00035319	0.000765173	0.000824098	0.000502809	0.000769846	0.00040294	0.000799207	0.000590788	0.0014356	0.000583624	0.00149912	0.000474614	0.000680208	0.000642474	0.000521975	0.000337171	0.000499843	0.000791581	0.00059696	0.000391612	0.000483173	0.000372589	0.000536479	0.000797565	0.000358641	0.000473143	0.000368455	0.000457477	0.000202024	0.000356542	0.000726893	0.00088978	0.000440662	HP:0000219	Thin upper lip vermilion
0.000417272	0.000521376	0.000817417	9.84476e-05	0.000364986	0.000602508	0.000573443	0.000210501	0.000622647	0.000223043	0.000579265	0.000237262	0.000762993	0.00024681	0.000508547	0.000369978	0.000551646	0.000999845	0.000816442	0.000743703	0.000320192	0.000258839	0.000490141	0.000293453	0.000157257	0.000366787	0.000287718	0.000279373	0.000198532	0.000140149	0.000383992	0.0002898	0.000284158	0.000375428	0.000792256	0.000358847	0.000234982	0.00046346	0.000646558	0.000566296	0.000983566	0.000583181	HP:0000221	Furrowed tongue
0.000537365	0.000508834	0.000517659	0.000203797	0.000445888	0.000957924	0.000813969	0.000160233	0.000740651	0.000446352	0.000638737	0.000846011	0.000110486	0.000234162	0.00016316	0.000384502	0.000414881	0.000888463	0.000284759	0.00101771	0.000282394	0.000358201	0.000585785	0.000146013	0.00056405	0.00049417	0.000569659	0.000182807	0.000263304	0.000180241	0.000463565	0.000379288	0.00036208	0.0004735	0.00102897	0.000539457	0.000161261	9.09123e-05	0.000226995	0.000415559	0.000313416	0.00103694	HP:0000225	Gingival bleeding
0.00185616	0.000725862	0.000774162	2.97263e-05	0.000885598	0.000868845	0.00105591	0.000421617	0.000586012	0.000448901	0.000699937	0.000426452	0.000425825	0.000519206	0.000486963	0.000881804	0.000695579	0.00152485	0.00110522	0.000737011	0.000993269	0.00088701	0.000614114	0.000394144	0.000167386	0.000407391	0.000382671	0.000590519	0.000236599	0.000321115	0.000778082	0.00040271	0.000466054	0.000801514	0.000465567	0.0004271	0.000478045	0.000329081	0.000108911	0.00049099	0.00145107	0.000479342	HP:0000232	Everted lower lip vermilion
0.00772375	0.00167452	0.000673483	0.000241425	0.00149371	0.00147987	0.00151074	0.000542992	0.00126929	0.000587912	0.00122212	0.000876649	0.000468225	0.00117587	0.000735386	0.0012017	0.000921456	0.00216768	0.000853927	0.00152532	0.00114492	0.000891821	0.000832935	0.000599531	0.00060007	0.000441512	0.000815406	0.000903321	0.000763872	0.000467757	0.000997163	0.00115821	0.000938919	0.000359459	0.00064874	0.000589269	0.000515155	0.000443758	0.000400409	0.000716526	0.00111677	0.000525733	HP:0000233	Thin vermilion border
0.105202	0.0027272	0.00319544	0.00150839	0.00263126	0.00353002	0.00346114	0.00202161	0.00293824	0.00290809	0.00261395	0.00193884	0.00128074	0.00323149	0.00240884	0.00215622	0.00196086	0.00359067	0.00242302	0.00289147	0.00178138	0.0047186	0.00376113	0.00155596	0.00163208	0.0018258	0.00241004	0.0014285	0.00174378	0.00143685	0.00283904	0.00181678	0.00250466	0.00201449	0.0024102	0.00178071	0.00202049	0.00336755	0.00168254	0.00253905	0.00451906	0.00214052	HP:0000234	Abnormality of the head
0.0137734	0.00182016	0.00157334	0.000543034	0.00144012	0.00174049	0.00221969	0.00112615	0.00122228	0.000822919	0.00115117	0.0011603	0.000731971	0.00146832	0.00120009	0.00124244	0.00108836	0.0020367	0.00099488	0.00155408	0.00151331	0.00144406	0.00149149	0.00080487	0.000667813	0.000942406	0.00112184	0.000860024	0.000846092	0.000708258	0.0015027	0.000613101	0.00152838	0.000634085	0.00102089	0.00106178	0.000988528	0.000503545	0.00166002	0.000971165	0.00143144	0.000804063	HP:0000235	Abnormality of the fontanelles or cranial sutures
0.00251266	0.00072612	0.000408755	0.000364737	0.000643941	0.00101692	0.00116985	0.00028625	0.000726563	0.000368293	0.00064226	0.00041593	0.000747501	0.000593325	0.00056541	0.000768062	0.000364531	0.00136348	0.000777478	0.00104644	0.000595995	0.000541268	0.000591394	0.00039093	0.000473009	0.000359744	0.000350461	0.000346436	0.000662157	0.000271802	0.000814191	0.000400066	0.000860447	0.00036946	0.000496035	0.000579879	0.000545424	0.000285243	0.000308223	0.000645296	0.000790061	0.000554217	HP:0000236	Abnormality of the anterior fontanelle
0.0151688	0.00163751	0.00181878	0.0010538	0.00116236	0.00131455	0.00162688	0.000780815	0.00119235	0.000845074	0.00129524	0.000939987	0.00105027	0.00159281	0.00142902	0.00126065	0.0011055	0.00179975	0.00115579	0.00185612	0.00163993	0.00118809	0.00151931	0.000981847	0.000533377	0.00111565	0.00101272	0.00116127	0.000774046	0.00105982	0.00120189	0.000743577	0.00113964	0.000726131	0.00102579	0.0010828	0.0010289	0.00083907	0.00077979	0.0010729	0.00152431	0.00108978	HP:0000238	Hydrocephalus
0.00349732	0.00109716	0.00098053	0.000358275	0.000674308	0.000980764	0.00142316	0.000429488	0.000768585	0.000475846	0.000707473	0.000533942	0.000405018	0.000674605	0.000510527	0.00066986	0.000559869	0.001088	0.000720214	0.00119587	0.000907747	0.000731888	0.000883525	0.000530006	0.000364436	0.000516733	0.000475227	0.000326058	0.000301756	0.000581208	0.000827587	0.000407705	0.000697462	0.000343275	0.000808431	0.000984767	0.000457638	0.000268373	0.000878347	0.000660912	0.000637699	0.000576696	HP:0000239	Large fontanelles
0.0473143	0.00263554	0.00182042	0.00155436	0.00266465	0.00417909	0.00363635	0.00142604	0.00228806	0.00162138	0.0024115	0.00167051	0.00156666	0.00485611	0.00162374	0.00179683	0.00233109	0.00259212	0.00202555	0.00228191	0.00212047	0.00281264	0.003028	0.0013675	0.00107955	0.00158997	0.0016096	0.00118405	0.00185768	0.00144852	0.00198217	0.0014746	0.00207175	0.00168083	0.00203807	0.0014015	0.00187444	0.00107729	0.00157336	0.00133892	0.00265259	0.00117275	HP:0000240	Abnormality of skull size
0.00286634	0.000676795	0.000623275	0.000262692	0.000577192	0.000866072	0.000896164	0.000253151	0.000655591	0.000407569	0.000713442	0.000627584	0.000468205	0.000305492	0.000595708	0.00098773	0.000655894	0.0014021	0.000688443	0.00136507	0.000331404	0.000797769	0.000799808	0.000298108	0.000388561	0.000618448	0.000780276	0.000201253	0.00051048	0.000440586	0.00036243	0.000282242	0.000438044	0.000481524	0.000594076	0.00105369	0.000336524	0.000300879	0.000387608	0.000616684	0.000667253	0.00110065	HP:0000245	Abnormality of the paranasal sinuses
0.0023491	0.00046246	0.000446133	0.000221652	0.000526755	0.000704387	0.000785543	0.000249932	0.000369145	0.000358572	0.000406916	0.000425509	0.000400432	0.000230742	0.000504648	0.000676352	0.000267118	0.00140379	0.000525515	0.00119721	0.00014712	0.000491107	0.000663433	0.000192878	0.000316848	0.000362053	0.000653418	0.000229254	0.000446696	0.000522676	0.000288184	0.000306402	0.000458645	0.000286191	0.000407017	0.000940517	0.000273985	0.000289754	0.000272273	0.000624791	0.000719802	0.000941437	HP:0000246	Sinusitis
0.00244632	0.000811854	0.000825675	0.000116013	0.000757124	0.00095718	0.00111127	0.000314769	0.000669583	0.000291239	0.00065625	0.000648456	0.000479461	0.000486076	0.000544284	0.00091034	0.000915035	0.00101745	0.000843928	0.000741982	0.000505929	0.0005016	0.000570864	0.000619086	0.000143713	0.000549678	0.000603847	0.000445231	0.000367327	0.000493088	0.0004667	0.000720341	0.000545246	0.000409725	0.000811015	0.000569078	0.000422075	0.000300244	0.000317865	0.000673449	0.000958336	0.000347256	HP:0000248	Brachycephaly
0.0335593	0.00209995	0.00136168	0.00132257	0.00209391	0.00278959	0.00253781	0.00139835	0.00211202	0.00151388	0.00214191	0.00150733	0.00156843	0.0029322	0.00133429	0.00153229	0.00200538	0.00275612	0.00195956	0.00238182	0.0015173	0.00196838	0.00269912	0.00139421	0.000939412	0.00130585	0.00147643	0.00135202	0.00125962	0.00116557	0.00153184	0.00139458	0.00154604	0.00132089	0.00209093	0.00134249	0.00168767	0.000654469	0.0011419	0.00123942	0.00230644	0.00114427	HP:0000252	Microcephaly
0.000750659	0.000551183	0.000396528	4.95694e-05	0.00039365	0.000458339	0.000610767	0.000336696	0.000526085	0.000326435	0.000579278	0.000549373	0.000510607	0.000268474	0.0003077	0.000565599	0.000501827	0.00127036	0.000493054	0.000811513	0.000447754	0.000487652	0.000442037	0.00034319	0.00014091	0.000366439	0.000532288	0.000350043	0.000325139	0.000334428	0.000414383	0.000519684	0.000223138	0.000319047	0.000615444	0.00062999	0.000110902	0.000237061	0.000432177	0.000452642	0.000812296	0.000653939	HP:0000253	Progressive microcephaly
0.0130092	0.00149782	0.00131904	0.000878043	0.00124858	0.00224233	0.00205783	0.000669747	0.00149114	0.000906646	0.00172644	0.00107903	0.00103949	0.00192388	0.00104189	0.000921319	0.00118729	0.00193252	0.000972075	0.00148777	0.00135096	0.00147568	0.00156445	0.000715917	0.000670877	0.000747337	0.000870019	0.000625978	0.00102424	0.000811517	0.00133598	0.000630366	0.00141101	0.00084188	0.000968903	0.00138321	0.000777357	0.000769202	0.00102542	0.00110098	0.00154164	0.00105768	HP:0000256	Macrocephaly
0.00124892	0.000478148	0.000399101	0.00020223	0.000458735	0.000851459	0.000996989	0.000132494	0.000753496	0.000266044	0.000543169	0.000447998	0.00054039	0.000424163	0.000353459	0.000603987	0.000362898	0.000967198	0.000633014	0.000706435	0.000481867	0.000430863	0.000774385	0.000183843	0.000326412	0.000269445	0.000224775	0.000318036	0.000250526	0.000133217	0.000584915	0.000206828	0.000597603	0.000271698	0.000438872	0.000709778	0.00035593	0.00017719	0.000307709	0.000572017	0.000437406	0.000564428	HP:0000260	Wide anterior fontanel
0.00733818	0.00166029	0.00112497	0.000352186	0.00124969	0.00111826	0.00234506	0.000278257	0.000908665	0.000378324	0.000816218	0.00133515	0.000796032	0.00104624	0.000666166	0.000782964	0.000706421	0.00163451	0.000887505	0.00121159	0.000729872	0.000928023	0.000609904	0.00054666	0.000473175	0.000462982	0.000408863	0.000555026	0.000364351	0.000452906	0.00101267	0.000831285	0.000887851	0.000733073	0.000744012	0.000894083	0.000580474	0.000446133	0.000360346	0.000541265	0.000732194	0.000672661	HP:0000268	Dolichocephaly
0.00337614	0.000809809	0.000493759	0.000213875	0.000667403	0.00084556	0.000658311	0.0005522	0.000574416	0.000543838	0.000687553	0.000473662	0.000534394	0.000724906	0.000658284	0.000976685	0.000744201	0.00109165	0.000482963	0.000963043	0.000673532	0.000489504	0.00075645	0.000248133	0.000246587	0.000540882	0.000555976	0.000446949	0.000409219	0.000387917	0.000854527	0.000363681	0.000793747	0.00037144	0.000760253	0.000508017	0.000596258	0.000349815	0.000256928	0.000437639	0.000654037	0.000527363	HP:0000269	Prominent occiput
0.000646539	0.000374436	0.000290554	0.000300269	0.000399642	0.000569178	0.00077577	-1.34462e-06	0.000381734	0.000281319	0.000256949	0.000297274	0.000275299	5.26231e-05	0.000119889	0.00033999	0.00028327	0.000925109	0.00032072	0.00106176	0.000286687	0.000342778	0.000434121	0.000185631	0.000302719	0.000287439	0.000250503	0.000240146	0.000319007	0.000325699	0.000275795	0.000127917	0.000433618	0.00038185	0.000431649	0.000352012	0.000247325	0.00012838	0.000275545	0.000315441	0.000186469	0.000531483	HP:0000270	Delayed cranial suture closure
0.0997135	0.00291711	0.00269567	0.00155977	0.00302358	0.00382778	0.00331065	0.00177462	0.00272097	0.00290906	0.00258788	0.00207642	0.00117479	0.00260042	0.00280094	0.00178684	0.00219058	0.00330552	0.00271632	0.00286835	0.00180578	0.00422402	0.00326951	0.00158221	0.00144427	0.00239518	0.00249087	0.00160635	0.00171949	0.00143348	0.00228109	0.00166088	0.00282335	0.00180528	0.00242825	0.00154619	0.00216566	0.00302416	0.00174225	0.00257279	0.00453738	0.00192644	HP:0000271	Abnormality of the face
0.0145678	0.00217894	0.00145641	0.00119032	0.00150338	0.00177075	0.00230108	0.000966375	0.000926936	0.00079408	0.000998762	0.001445	0.000659346	0.00222067	0.00128817	0.00147857	0.00132422	0.00167867	0.00122588	0.00160892	0.00145167	0.00170699	0.00158504	0.000638675	0.00049893	0.000922005	0.00107184	0.00075448	0.000881543	0.000803028	0.00110702	0.00062557	0.00152772	0.000740526	0.00117815	0.00145613	0.00114939	0.000521565	0.000527902	0.000843571	0.00180598	0.000725147	HP:0000272	Malar flattening
0.00197211	0.000439121	0.000368895	0.000331059	0.000727809	0.000977458	0.000679211	0.000323181	0.000720307	0.000387032	0.000649749	0.000490094	0.000426142	0.000401565	0.000575591	0.000617947	0.000413871	0.000986685	0.000577141	0.00105724	0.000355097	0.000660144	0.000743498	0.000356063	0.000235286	0.000514861	0.000662613	0.000326871	0.000331362	0.000573568	0.000421322	0.000441326	0.000446196	0.000536126	0.000480613	0.000493486	0.000720217	0.000142845	0.000289241	0.000764311	0.00074395	0.000678367	HP:0000274	Small face
0.0016718	0.000458246	0.00033455	0.000292697	0.00052566	0.000885336	0.000653809	0.000254228	0.000625045	0.000384438	0.000623774	0.000519416	0.000332841	0.00030697	0.000637474	0.000352106	0.000378345	0.00103297	0.000512399	0.00115496	0.000216447	0.000551473	0.000537015	0.000559201	0.000286749	0.000440732	0.000703546	0.000389002	0.000248854	0.000397851	0.000315405	0.00044071	0.000325857	0.00048911	0.000368331	0.000524581	0.000467821	6.57702e-05	0.000298235	0.000431159	0.000544298	0.000619907	HP:0000275	Narrow face
0.00306857	0.00127722	0.000669574	0.000251847	0.00108671	0.000748737	0.0012725	0.000385759	0.000861459	0.000362928	0.000889307	0.000632925	0.00047773	0.000547445	0.000606288	0.000490741	0.000813355	0.0010645	0.000869385	0.000825615	0.000910965	0.000816663	0.000553995	0.000525989	0.000297651	0.000488482	0.000855877	0.0004644	0.00032332	0.000372562	0.000784967	0.000596003	0.000829944	0.000623741	0.000715011	0.00097961	0.000335159	0.000300619	0.000318793	0.000473447	0.000663268	0.000691985	HP:0000276	Long face
0.035854	0.00286055	0.00201584	0.00123464	0.00259702	0.00370442	0.00465022	0.0014555	0.00172501	0.000920736	0.00145423	0.00156862	0.00105848	0.00408312	0.00239024	0.00172404	0.00186983	0.00240615	0.00231593	0.00221303	0.00200852	0.00251114	0.00218292	0.0013747	0.00101427	0.00197607	0.00186961	0.00172218	0.00165266	0.00103459	0.00171254	0.00141599	0.00229525	0.001807	0.00184599	0.0015071	0.00166984	0.00106591	0.000892512	0.00183147	0.00302674	0.00107243	HP:0000277	Abnormality of the mandible
0.00465354	0.001651	0.00104647	0.000466364	0.00091154	0.000897597	0.00112068	0.000742592	0.000790572	0.000400052	0.0010414	0.00086424	0.000658187	0.00106111	0.000816396	0.000842497	0.000837482	0.00112278	0.0011163	0.001146	0.000859336	0.000704823	0.000908827	0.000577562	0.000197195	0.000429012	0.000967053	0.000520884	0.00048236	0.000473827	0.000909548	0.000687143	0.000828535	0.000378076	0.000738277	0.000691429	0.000445657	0.000463728	0.000474373	0.000645055	0.00109779	0.000602348	HP:0000278	Retrognathia
0.00587993	0.00100829	0.000860579	0.000365723	0.000820937	0.00105073	0.00113991	0.000314047	0.000694985	0.000434484	0.000686252	0.000850204	0.000411537	0.000325299	0.000666439	0.000663635	0.000538751	0.00139266	0.000550544	0.00119178	0.000816949	0.000648274	0.000643263	0.000374959	0.00041905	0.000445492	0.000471054	0.000843296	0.00053952	0.000357827	0.00099579	0.000412714	0.000556529	0.000412437	0.000520524	0.000628176	0.00048083	0.000439002	0.00173262	0.000463327	0.000686855	0.000930835	HP:0000280	Coarse facial features
0.00065134	0.000409708	0.000326047	0.000266255	0.000583737	0.000512387	0.000604357	0.000120464	0.000475562	0.000304127	0.000253579	0.000407612	0.000352449	0.000124694	0.00020368	0.00074581	0.00047992	0.000944415	0.000530888	0.000495924	0.00011739	0.000238644	0.000235915	0.000160791	0.000107593	0.000169423	0.000160988	0.00022179	0.000250579	0.000186332	0.000187708	0.000202242	0.000273481	0.000196726	0.000428847	0.000315595	0.000243502	4.59661e-05	0.000201614	0.000193696	0.000424175	0.00034968	HP:0000282	Facial edema
0.0173183	0.00232191	0.00141054	0.000979708	0.00134288	0.00153611	0.0021393	0.000974976	0.00117572	0.000875556	0.00111542	0.00128217	0.000731017	0.00263744	0.00165802	0.0019457	0.00176155	0.00236051	0.00125295	0.00160464	0.0016102	0.00147483	0.00156462	0.000688743	0.000741165	0.00131003	0.00122557	0.00107228	0.001683	0.000878399	0.00137919	0.000743724	0.00126591	0.000727881	0.00149566	0.00147366	0.00132939	0.00063447	0.000961841	0.00121666	0.00190573	0.000873804	HP:0000286	Epicanthus
0.0169523	0.00166493	0.0012556	0.000977782	0.00170204	0.00239059	0.00268864	0.000924166	0.0013233	0.00106483	0.00127054	0.00118438	0.000968885	0.00152968	0.0015286	0.00208157	0.001989	0.00253291	0.00119953	0.00204715	0.00178909	0.00137864	0.00160873	0.00111476	0.000708599	0.000938208	0.00151878	0.00126938	0.00149259	0.000799651	0.0016367	0.00110724	0.001758	0.000858229	0.00126325	0.00130285	0.00122696	0.000499217	0.000686371	0.00145939	0.00194499	0.000809233	HP:0000288	Abnormality of the philtrum
0.0301762	0.00241381	0.00197675	0.00102958	0.00194184	0.00267981	0.00339413	0.00147015	0.00165688	0.00119402	0.00157288	0.0019935	0.00121776	0.00333184	0.0015703	0.00176689	0.00248998	0.0027109	0.00190629	0.00185832	0.00199579	0.00192177	0.00187735	0.00116138	0.000860604	0.00150115	0.001356	0.00168938	0.00161499	0.000812415	0.00167974	0.00142997	0.0024547	0.00106274	0.00164485	0.00150001	0.00170472	0.000807309	0.0010263	0.00134694	0.00258533	0.000876978	HP:0000290	Abnormality of the forehead
0.00173099	0.000819402	0.000455999	0.000169266	0.00060961	0.000950335	0.000896559	0.000330561	0.000494932	0.000306513	0.000449901	0.000590692	0.000567625	0.000348823	0.000576466	0.000428045	0.000918596	0.00121224	0.00052161	0.000975318	0.000439427	0.000437569	0.000579188	0.00036539	0.000253107	0.000303154	0.000554477	0.000283324	0.000405919	0.000264961	0.000497625	0.000349884	0.000800617	0.000380096	0.000606187	0.000571844	0.000353805	0.000395882	0.000146431	0.000435046	0.000564259	0.00059524	HP:0000293	Full cheeks
0.000680837	0.000500997	0.000424404	0.000148977	0.000576892	0.00131961	0.000699521	8.6562e-05	0.000486337	0.00031747	0.000592148	0.000421739	0.000285497	0.00013986	0.000412199	0.00040841	0.000630977	0.000896751	0.000314521	0.00068692	0.000288242	0.000493162	0.000495566	0.000265438	0.00023412	0.000429259	0.000281704	0.00055042	0.000181476	0.000334105	0.000170459	0.000796627	0.000280139	0.000212801	0.000711311	0.000702183	0.000273807	0.000228514	0.000160391	0.000329059	0.000346081	0.000328452	HP:0000294	Low anterior hairline
0.000405594	0.000663071	0.000633202	0.000208544	0.000523778	0.000593579	0.000842128	0.000158067	0.000486619	0.000297256	0.000532753	0.000681023	0.000288044	8.23332e-05	0.000535393	0.000440658	0.000477538	0.000830793	0.000414881	0.000617326	0.000555109	0.000345537	0.000369775	0.000167897	0.000336116	0.000572162	0.000308221	0.00029152	0.000262109	0.000374509	0.000616063	0.000379465	0.000395251	0.000439026	0.000350255	0.000348356	0.000390094	0.000192271	0.000203766	0.000490707	0.000290657	0.000835508	HP:0000298	Mask-like facies
0.00395885	0.00115358	0.000780775	0.000387952	0.00103607	0.00128654	0.00106644	0.000483371	0.00105198	0.00056575	0.0011986	0.000819577	0.000773965	0.000445693	0.000828975	0.000972109	0.000638339	0.00166317	0.000597204	0.00149226	0.00098488	0.00176327	0.00160747	0.000476962	0.0004397	0.000675188	0.000975463	0.00109691	0.000562223	0.000413816	0.000753637	0.000682185	0.000608763	0.000945923	0.000774411	0.00072882	0.000510215	0.000292607	0.000436663	0.000569	0.000913516	0.000784767	HP:0000301	Abnormality of facial musculature
0.00393613	0.000988828	0.00110437	0.000413634	0.000844957	0.00134757	0.001278	0.000497176	0.000758945	0.000429726	0.000623732	0.000649622	0.000443066	0.000515755	0.000620925	0.000612664	0.000560475	0.00109935	0.000708806	0.000945235	0.00119529	0.00114705	0.000856126	0.00053631	0.000202134	0.000465121	0.000643076	0.000475435	0.000696345	0.000437747	0.000755243	0.000403027	0.000636041	0.000629042	0.000891184	0.000662339	0.000462792	0.000525767	0.000579798	0.000532131	0.00102031	0.000665782	HP:0000303	Mandibular prognathia
0.00633381	0.000859922	0.00109208	0.000609575	0.00127091	0.00188137	0.00164726	0.000344204	0.000828577	0.000366207	0.000683723	0.000851461	0.000442352	0.000509327	0.000813353	0.000738929	0.000656056	0.00135189	0.000853286	0.00112044	0.00107299	0.00156334	0.000994897	0.000546735	0.000302289	0.000663612	0.000788179	0.000623781	0.000628237	0.000506794	0.00087815	0.000440199	0.000690621	0.000786433	0.000692925	0.000926577	0.000668459	0.000367871	0.000828991	0.000684712	0.00131644	0.000758038	HP:0000306	Abnormality of the chin
0.000538213	0.000358593	0.000361208	0.000321002	0.000435033	0.00064802	0.000465929	4.44407e-05	0.00046527	0.000322096	0.000460834	0.000435644	0.000367268	5.41115e-05	0.000406008	0.000262242	0.000249079	0.000658513	0.000425732	0.000640628	0.000508279	0.000441749	0.000323685	9.94793e-05	9.63988e-05	0.000322909	0.000217627	0.000132363	0.000278938	0.000158055	0.000428809	0.000243998	0.000213268	0.000216578	0.000274491	0.000575259	0.000229428	0.000230466	7.75771e-05	0.000410168	0.000320892	0.000567951	HP:0000307	Pointed chin
0.000636208	0.000790012	0.00032607	0.000127816	0.000405245	0.000415425	0.000505574	0.000225031	0.000658418	0.000194296	0.000373449	0.000482238	0.000654139	0.000159032	2.8466e-05	0.000342942	0.000588368	0.000560746	0.000458278	0.000412042	0.000353174	0.000268941	0.000445596	0.000182688	0.000133237	0.000201635	0.000213985	9.1428e-05	0.00011198	0.000153034	0.000690827	0.000147196	0.000589704	0.00018962	0.000444923	0.000311253	0.000190883	0.000207262	0.000214019	0.000339463	0.000391364	0.000346385	HP:0000308	Microretrognathia
0.0214884	0.00227047	0.00192352	0.000990088	0.00220317	0.00259132	0.00339071	0.00113016	0.00127659	0.0011767	0.00153911	0.00138696	0.000795158	0.00218973	0.00204366	0.00158505	0.00246843	0.00234486	0.00137042	0.00200287	0.00170166	0.00210863	0.00208312	0.000738038	0.000747841	0.00136787	0.00149409	0.0010908	0.00124333	0.000859648	0.00128953	0.00115733	0.00142566	0.000814972	0.00176633	0.00173715	0.00125015	0.000793795	0.000562527	0.00132947	0.00210144	0.00116213	HP:0000309	Abnormality of the midface
0.00240388	0.000576082	0.000423909	0.000149401	0.000637325	0.000860881	0.000747157	0.000478999	0.000438568	0.000330294	0.000445485	0.000528661	0.000393431	0.000280303	0.000436436	0.000387929	0.00043963	0.0010762	0.000821443	0.00106745	0.000476047	0.000722232	0.000576437	0.000169424	0.00053453	0.000486815	0.000344397	0.000319265	0.000596802	0.000255029	0.00130796	0.000357073	0.000415556	0.000286542	0.000413547	0.000291313	0.000337197	0.000289703	0.000221131	0.000624055	0.000771105	0.000385804	HP:0000311	Round face
0.0646369	0.00308217	0.00320583	0.0015371	0.0031063	0.00379421	0.00373029	0.00241328	0.0021327	0.00201289	0.00228186	0.00179095	0.00126237	0.00421137	0.00260651	0.00198195	0.00198022	0.0034586	0.00317657	0.00240564	0.00231692	0.00352365	0.00309347	0.0015591	0.00118021	0.00180502	0.00236026	0.00173449	0.00208266	0.00111028	0.0021805	0.00157744	0.00251116	0.00237892	0.00203758	0.00182192	0.00209237	0.00140933	0.00160715	0.00181153	0.00518833	0.00169362	HP:0000315	Abnormality of the orbital region
0.0237821	0.00282253	0.00197026	0.00148457	0.00187269	0.00259392	0.00346646	0.00151971	0.00129535	0.000958246	0.00145991	0.00166377	0.00096046	0.003557	0.00184664	0.00175866	0.00193289	0.00247181	0.00166172	0.00257367	0.00189199	0.00198308	0.00185371	0.00111877	0.000643255	0.00145237	0.00163001	0.00129095	0.0015967	0.000916977	0.00125034	0.00104138	0.00217932	0.00143043	0.00165368	0.00155461	0.00155173	0.000806668	0.000705676	0.0013775	0.00217503	0.00097588	HP:0000316	Hypertelorism
0.00339256	0.00111017	0.0008782	8.3358e-05	0.000804237	0.00137987	0.00102944	0.000268886	0.000705194	0.000412939	0.000853631	0.000676717	0.000578508	0.000527855	0.000459641	0.000938471	0.00156828	0.00159	0.000526107	0.00101071	0.000727906	0.000417295	0.000511776	0.000342411	0.000379036	0.000585096	0.000629423	0.000737524	0.000337824	0.000252977	0.000902255	0.000653947	0.000818384	0.0003255	0.000928555	0.000545149	0.000605536	0.000396827	0.00039861	0.000498332	0.000887397	0.000386116	HP:0000319	Smooth philtrum
0.00337287	0.000845565	0.000794588	0.000602086	0.000821003	0.00119499	0.00125828	0.000288388	0.00103641	0.000565915	0.000886231	0.000474135	0.000691005	0.000533332	0.000549644	0.00104354	0.000560974	0.00192491	0.000649437	0.00120569	0.000689764	0.000480016	0.000542455	0.000358376	0.000342745	0.000433575	0.000515735	0.000523614	0.000575773	0.000316394	0.000800199	0.0005431	0.000669464	0.000460596	0.000587233	0.000502728	0.000483286	0.000236551	0.000355615	0.000686127	0.000992785	0.000414674	HP:0000322	Short philtrum
0.00601208	0.00100942	0.000615216	0.000576828	0.000738496	0.000915914	0.000960675	0.000237111	0.000616902	0.000368153	0.000816146	0.000451307	0.00144443	0.000724296	0.000751067	0.00054855	0.000678566	0.00118164	0.00151777	0.000961283	0.00047544	0.000620536	0.000685032	0.000629116	0.000472615	0.000438568	0.000499314	0.000454261	0.000432137	0.000558252	0.000522921	0.000893297	0.000942269	0.00073938	0.000654591	0.000666979	0.00052896	0.000552005	0.000388894	0.000559993	0.00132404	0.000690772	HP:0000324	Facial asymmetry
0.00144507	0.000562006	0.000468315	0.000201678	0.000482432	0.000982118	0.000790573	0.000582783	0.000741982	0.000337989	0.000772152	0.000463061	0.000385247	0.000375102	0.000555946	0.000532433	0.000557149	0.000813863	0.000641573	0.00064808	0.000736925	0.000589086	0.000792986	0.000412408	0.000403862	0.000277441	0.000258889	0.000351551	0.000439166	0.000438194	0.000435353	0.00039374	0.000688488	0.000371795	0.000698159	0.000403626	0.00051287	0.000284632	0.000200536	0.000501509	0.000768141	0.000581948	HP:0000325	Triangular face
0.00117451	0.000606008	0.00071195	0.000427238	0.00077291	0.000964477	0.00131984	0.000194334	0.000543403	0.000466863	0.000463461	0.000430102	0.000601862	-1.02715e-05	0.000595389	0.000557812	0.000696895	0.000915222	0.000897479	0.000923449	0.000503269	0.000635737	0.000553342	0.000147118	0.000153956	0.000270834	0.000440788	0.000358006	0.000263235	0.000256288	0.000426252	0.000273666	0.000410884	0.00020056	0.000551283	0.000722933	0.000419618	0.000233346	9.64858e-05	0.000379275	0.000858768	0.000475305	HP:0000326	Abnormality of the maxilla
0.00116254	0.000634007	0.000526356	0.000492843	0.000639505	0.00101427	0.00118814	0.000137922	0.000562234	0.00041541	0.000499735	0.00049543	0.000479856	8.44944e-05	0.000558713	0.000466754	0.000686169	0.000930497	0.000719162	0.000866474	0.000686152	0.000658359	0.000615792	0.000141896	0.000220753	0.000141584	0.000418489	0.000315972	0.00031733	0.000261665	0.000345554	0.000280831	0.000327534	0.000232946	0.000441448	0.000463207	0.00035617	0.000260444	0.000173851	0.000471842	0.000861368	0.00042132	HP:0000327	Hypoplasia of the maxilla
0.000411288	0.000519338	0.000318344	8.65843e-05	0.000509349	0.000504845	0.000593228	0.000233058	0.000366742	0.000291364	0.000436916	0.000288543	0.000446913	0.000193706	0.0002712	0.000402634	0.000169301	0.000699563	0.000369384	0.000529602	0.000355934	0.000256289	0.000307696	0.000327741	9.64879e-05	0.00046952	0.000341557	0.00025375	0.000172761	0.000247205	0.000320402	0.000226588	0.000143441	0.000325275	0.000315762	0.00021288	0.00018771	0.000159654	0.000180897	0.000292108	0.000539957	0.00030503	HP:0000329	Facial hemangioma
0.0036467	0.000574027	0.000305199	0.000285912	0.000572581	0.000864389	0.00105917	0.000306725	0.000635641	0.000535277	0.000701862	0.000467222	0.000528502	0.00046434	0.000476601	0.000755598	0.000779754	0.00150591	0.000726484	0.00107385	0.00032953	0.000605106	0.00079454	0.000263891	0.000291539	0.000544398	0.000429086	0.000284061	0.000585105	0.00052156	0.0007812	0.00073604	0.000689624	0.000195346	0.000656282	0.000784524	0.000526127	0.000175556	0.000244599	0.000668703	0.000816669	0.000481945	HP:0000337	Broad forehead
0.00592795	0.000901175	0.00101403	0.000259703	0.000787257	0.000723174	0.000850415	0.000379509	0.000815811	0.000544183	0.000854112	0.000742629	0.00131616	0.001083	0.000798769	0.000575083	0.00092593	0.00133452	0.00076577	0.00102369	0.00114519	0.000813162	0.000782953	0.000579694	0.000461774	0.000559342	0.000504782	0.000539425	0.000468768	0.000270184	0.00137463	0.000296404	0.000751832	0.000457613	0.000960744	0.000838865	0.000595344	0.00115977	0.000683178	0.000679019	0.000906517	0.000665627	HP:0000340	Sloping forehead
0.00233503	0.000871449	0.000627726	0.000665341	0.000987548	0.00126675	0.000865866	0.00031298	0.000852982	0.000497667	0.000779519	0.000915767	0.000674651	0.000504206	0.00059081	0.000659476	0.000353335	0.0016974	0.000882461	0.0011926	0.00096762	0.000444225	0.000624059	0.000502443	0.000466767	0.000421718	0.000538032	0.000501683	0.000459625	0.000394866	0.000897316	0.000636472	0.000847034	0.000363853	0.000479924	0.000836043	0.000414703	0.000450955	0.000356812	0.00047956	0.000891631	0.000588972	HP:0000341	Narrow forehead
0.00931701	0.00190444	0.000874047	0.000445408	0.00130192	0.00149825	0.00183004	0.000775039	0.000959698	0.000858605	0.00092073	0.000852536	0.000638791	0.00116944	0.000885052	0.000830564	0.00162617	0.00167649	0.000853985	0.00120595	0.00172	0.00122993	0.00149849	0.000726751	0.00071647	0.000562562	0.000905907	0.000824643	0.000862517	0.00074153	0.00154979	0.000744218	0.00149637	0.000706667	0.00104317	0.000999348	0.00091545	0.000341984	0.000472761	0.00110416	0.000953163	0.000622145	HP:0000343	Long philtrum
0.0301897	0.00278322	0.00216733	0.000933248	0.00183995	0.00255987	0.00380428	0.00165443	0.00146969	0.000813666	0.00145586	0.00168773	0.00142457	0.00420886	0.00212402	0.00158727	0.00151549	0.00280312	0.00230137	0.00216748	0.00177079	0.00210436	0.00192025	0.00148116	0.000825705	0.00144201	0.00163371	0.00149802	0.001709	0.000940428	0.00145863	0.00126334	0.00226548	0.00145944	0.00176611	0.00119913	0.00200239	0.000959909	0.000661912	0.00191096	0.00307951	0.00107178	HP:0000347	Micrognathia
0.00517433	0.0010417	0.000837257	0.000472221	0.000999621	0.00103939	0.00119942	0.00053556	0.000808422	0.000368427	0.000594733	0.000888914	0.000822494	0.00061802	0.000719302	0.00101382	0.000837506	0.00158786	0.000863225	0.00119559	0.000705588	0.000964069	0.000797632	0.00059788	0.000163223	0.000912112	0.000871859	0.000709553	0.000455125	0.000509819	0.000724082	0.000578211	0.000750774	0.000413813	0.00071951	0.000961145	0.000498805	0.000367516	0.000411974	0.000673784	0.00123552	0.000555232	HP:0000348	High forehead
0.039945	0.00325507	0.00218561	0.00120889	0.00186595	0.00230275	0.00348505	0.00144194	0.00196533	0.00133304	0.00181978	0.00176672	0.00143068	0.00393893	0.00232405	0.00193116	0.00238994	0.00275654	0.00293036	0.00202841	0.00205344	0.00195045	0.00188303	0.0018279	0.00109453	0.0018406	0.00186672	0.0012038	0.00267272	0.00120702	0.00161464	0.00159071	0.00216026	0.00177258	0.00222657	0.00179763	0.00169647	0.00106812	0.00106974	0.00178213	0.00336752	0.00127663	HP:0000356	Abnormality of the outer ear
0.0291752	0.00328403	0.0019861	0.000963522	0.00151752	0.002201	0.00332223	0.00146567	0.00166919	0.000950408	0.00176239	0.00170228	0.00112476	0.00344008	0.00170227	0.00184386	0.00221006	0.00219891	0.00289313	0.00184865	0.00198475	0.00188329	0.00148307	0.00142174	0.00116226	0.00139001	0.00169952	0.00117855	0.00166708	0.00104544	0.00151505	0.00108372	0.00212167	0.00159288	0.00171138	0.00158299	0.00169158	0.000969566	0.00111126	0.00157365	0.00271916	0.00116089	HP:0000357	Abnormal location of ears
0.0171329	0.00171262	0.00160757	0.000636026	0.00139614	0.00187658	0.00252277	0.0012938	0.00142507	0.000779933	0.00146611	0.00134373	0.000896205	0.00177644	0.00171661	0.00149337	0.00191113	0.00228035	0.0020477	0.0017603	0.00137195	0.00176762	0.00145014	0.00115137	0.00070576	0.00103557	0.00115668	0.00088879	0.00135845	0.000894431	0.00129839	0.00105111	0.00189524	0.00114604	0.00135188	0.00129134	0.000944939	0.00077198	0.000591657	0.00114672	0.00218602	0.000922906	HP:0000358	Posteriorly rotated ears
0.0390622	0.00199154	0.00201766	0.00103254	0.0012081	0.00186349	0.00210927	0.000990645	0.00241403	0.00165797	0.00224668	0.00156522	0.000733062	0.00109352	0.00143954	0.00154698	0.00132665	0.0024205	0.00142991	0.0021781	0.00187318	0.00367196	0.00349316	0.000994707	0.000736966	0.00133776	0.00122008	0.00134184	0.00108496	0.000946006	0.00143392	0.00120627	0.00173323	0.000966817	0.00154162	0.00148	0.00122346	0.000929411	0.00105584	0.00142153	0.00211886	0.00137479	HP:0000359	Abnormality of the inner ear
0.0015306	0.000662692	0.000560493	0.000209975	0.0006898	0.000673805	0.000880875	0.000217162	0.000574376	0.0003417	0.000422412	0.000317041	0.00034835	0.000203497	0.000408792	0.000497213	0.000544431	0.000870822	0.000902311	0.00071867	0.000385071	0.000307402	0.000419123	0.000282031	0.000246605	0.000310025	0.000465457	0.000299598	0.00036338	0.000373919	0.000379609	0.000288418	0.000477961	0.000182238	0.000523378	0.000550037	0.000406168	0.000202813	0.00024617	0.000522893	0.000768918	0.000294254	HP:0000363	Abnormality of earlobe
0.061638	0.002563	0.00241373	0.000906015	0.00150306	0.00268175	0.00257645	0.00123276	0.00311883	0.00212885	0.00334577	0.00164646	0.00107984	0.00232683	0.00160079	0.00164133	0.00169774	0.00276597	0.0018935	0.00267434	0.00161966	0.0036231	0.00339912	0.00108335	0.000840397	0.00145623	0.00142113	0.00182167	0.00133925	0.0011739	0.00180911	0.00126841	0.00189509	0.0013896	0.0017424	0.00174964	0.0013161	0.00140289	0.00137707	0.00142253	0.00260978	0.00174175	HP:0000364	Hearing abnormality
0.0596507	0.00228117	0.00212422	0.00119204	0.00140497	0.00252244	0.00246909	0.000962914	0.00291164	0.00195356	0.00332984	0.00160489	0.00113952	0.00220399	0.00174507	0.00174081	0.0014869	0.00281171	0.00178467	0.00269638	0.00160324	0.00341924	0.0032196	0.00132713	0.000913	0.0014105	0.00125196	0.00150978	0.00125059	0.00135111	0.00203325	0.00133381	0.00220453	0.00128382	0.0018882	0.00147066	0.00123054	0.00145602	0.0013347	0.00132777	0.00233459	0.00154481	HP:0000365	Hearing impairment
0.0595335	0.0033369	0.00288213	0.0015666	0.00253572	0.00381496	0.0038204	0.00161323	0.00206316	0.00167457	0.00221105	0.00221075	0.00102817	0.00323861	0.00259275	0.00182065	0.00287461	0.00307593	0.00207905	0.00262018	0.00179899	0.00261178	0.00225743	0.00138117	0.00137022	0.00223164	0.00182113	0.00172937	0.00187747	0.00121151	0.00200558	0.00146625	0.00211234	0.00143901	0.00231471	0.00197005	0.00177655	0.00140027	0.00125932	0.00202353	0.00315209	0.00155207	HP:0000366	Abnormality of the nose
0.0141146	0.0018057	0.0015373	0.000807408	0.00143175	0.0019133	0.00276782	0.00119046	0.00139735	0.000935039	0.0013553	0.00117351	0.00080655	0.00162683	0.00151536	0.0016316	0.00214451	0.00183603	0.00151205	0.00133234	0.00151763	0.00173271	0.00131428	0.00109923	0.000823966	0.000932885	0.00100342	0.000868176	0.00130484	0.00102627	0.00132672	0.000874769	0.0015454	0.0010235	0.00140737	0.00135613	0.00105821	0.000736246	0.000564922	0.00115227	0.00181156	0.000834973	HP:0000368	Low-set, posteriorly rotated ears
0.0282782	0.00281281	0.00178895	0.00087909	0.00164654	0.00257563	0.0037189	0.00143378	0.00149586	0.000999849	0.00138419	0.00162004	0.0011772	0.00362013	0.00164052	0.00186709	0.00236452	0.00226966	0.00268414	0.00191499	0.00177261	0.00200639	0.00167178	0.00150075	0.00101082	0.00128547	0.00165828	0.00118902	0.00152767	0.00128124	0.00169661	0.0013766	0.00226629	0.00174327	0.00198843	0.00122394	0.00148941	0.000953207	0.001091	0.00151251	0.00270209	0.00121035	HP:0000369	Low-set ears
0.0158636	0.00211906	0.00210722	0.000629648	0.00152637	0.00160206	0.00189754	0.000690346	0.00170479	0.00111112	0.00166013	0.00167492	0.000625014	0.000905145	0.0015301	0.00157875	0.00147896	0.00181566	0.00193603	0.00193806	0.00122524	0.00133059	0.0012544	0.00108622	0.000884867	0.000901703	0.00113145	0.00115062	0.00108467	0.000815418	0.00118835	0.000993983	0.00132583	0.00109127	0.00181624	0.00147006	0.00080047	0.000686468	0.000891981	0.00130787	0.00251001	0.00145209	HP:0000370	Abnormality of the middle ear
0.00161941	0.000956948	0.000523587	0.000286471	0.000427864	0.000882538	0.000746215	0.000454746	0.000701259	0.000327329	0.000504035	0.000374762	0.000542492	0.000245661	0.000543163	0.000570178	0.000490839	0.00146016	0.000772685	0.00148214	0.000352139	0.000788692	0.000692574	0.000361746	0.00023074	0.000541098	0.000381211	0.000543224	0.000433997	0.00038304	0.000410653	0.0007409	0.000553777	0.000318517	0.000772631	0.000505177	0.000418488	0.000271526	0.000249889	0.000634175	0.000593407	0.000635373	HP:0000372	Abnormality of the auditory canal
0.022296	0.00197945	0.00125714	0.00101807	0.00215312	0.00186841	0.00259843	0.00110939	0.00143912	0.000964234	0.00153911	0.00137467	0.000863821	0.00203723	0.00128554	0.00132506	0.00131441	0.00188567	0.00228692	0.00171874	0.00196666	0.00161206	0.00138376	0.00111696	0.000702307	0.00131545	0.00137005	0.00110601	0.00139345	0.000863415	0.00152681	0.00114828	0.00123049	0.0012033	0.00158279	0.00170185	0.00117344	0.000815621	0.000666817	0.00119998	0.00272299	0.000879255	HP:0000377	Abnormality of the pinna
0.000711023	0.000423952	0.000607495	0.00012452	0.000673893	0.00086673	0.000771297	7.27688e-05	0.000404915	0.000260962	0.000399528	0.000266526	0.000242169	0.000180661	0.000361429	0.000267503	0.000277696	0.000556561	0.000415099	0.000571452	0.000289901	0.000528008	0.000480378	0.000129118	0.000398431	0.000177201	0.000273298	8.7161e-05	0.000196251	0.000294093	0.000249213	7.55079e-05	0.000224999	6.33395e-05	0.000600066	0.000615415	0.000169314	0.000140935	5.67732e-05	0.000432734	0.000425727	0.000284924	HP:0000378	Cupped ear
0.00430467	0.00105564	0.00103972	0.000276876	0.000907034	0.000956616	0.00137257	0.000403743	0.000789329	0.000369447	0.00088148	0.000526547	0.000427984	0.000370136	0.000691511	0.00110625	0.000979196	0.00164518	0.000843338	0.0013559	0.000450593	0.000738009	0.000700206	0.000262837	0.000358823	0.000457059	0.000460492	0.000489086	0.00022339	0.000544294	0.000743804	0.000755894	0.000817126	0.000383356	0.000946144	0.000677028	0.000481769	0.000259619	0.000426734	0.000506037	0.00104241	0.000407279	HP:0000383	Abnormality of periauricular region
0.00257713	0.000752912	0.000999138	0.000233087	0.000529746	0.000774142	0.00098443	0.000318603	0.000661837	0.000302087	0.000669823	0.000576497	0.000457836	0.000482014	0.00060676	0.00117831	0.00122594	0.000821437	0.000566647	0.000924783	0.000545925	0.000432799	0.000534589	0.000137925	0.000290392	0.00057136	0.000352098	0.000476002	0.000238686	0.000390497	0.000663236	0.00047405	0.00066797	0.000304355	0.000980812	0.000369193	0.000417976	0.000276819	0.000593759	0.000396407	0.000824278	0.000331144	HP:0000384	Preauricular skin tag
0.00552334	0.000883014	0.000797189	0.000261279	0.000870802	0.000946201	0.00114994	0.000402162	0.000872488	0.000464744	0.000865152	0.00100894	0.000896039	0.000340589	0.000931328	0.000935267	0.000408999	0.00161553	0.00128195	0.00136124	0.000858367	0.000749782	0.000773861	0.000476273	0.000436683	0.000737127	0.000792929	0.000363174	0.000620284	0.000652672	0.000529978	0.000402337	0.000736511	0.000823101	0.000835424	0.00108336	0.000568845	0.000559569	0.000173279	0.000743232	0.00140216	0.00147766	HP:0000388	Otitis media
0.000188895	0.000308698	0.000701433	0.000193691	0.000590853	0.000779571	0.00113619	-2.52927e-06	0.000301894	0.000290572	0.000238835	0.000285654	0.000256031	0.000236598	0.000315037	0.000386029	0.00057301	0.000883319	0.000482766	0.000583419	7.60569e-05	0.000538164	0.000461519	0.000152433	0.000123177	0.0007819	0.000194385	0.000258854	0.000209791	0.000128332	0.000102986	0.000142314	0.000663695	0.000322212	0.0007849	0.000478378	0.00031852	2.7519e-05	0.000205391	0.000386189	0.000607985	0.000109297	HP:0000396	Overfolded helix
0.00615445	0.00138807	0.00101517	0.000698052	0.000945207	0.00101441	0.00128742	0.000686572	0.00102668	0.000479661	0.00100125	0.00103621	0.000572243	0.000406211	0.00070486	0.000897326	0.00089229	0.00108046	0.00131266	0.000982272	0.00126853	0.000906203	0.000991365	0.000797391	0.000230728	0.00073557	0.000843897	0.000534399	0.000757465	0.000847453	0.000888715	0.000845983	0.000713142	0.000442355	0.000733649	0.000993281	0.000816359	0.000585091	0.000464166	0.000773819	0.00166658	0.000858101	HP:0000400	Macrotia
0.0014049	0.000311646	0.000396271	0.000170211	0.000410186	0.000509407	0.000919795	0.000331128	0.000629358	0.000262871	0.00069346	0.000491777	0.000621527	0.000161641	0.000628351	0.000575525	0.000301031	0.000875628	0.000333185	0.000906213	0.000351627	0.000325223	0.000583424	0.000176121	0.000384283	0.000393053	0.000476692	0.000321895	0.000293386	0.000394815	0.000353257	0.000353451	0.000530567	0.0003817	0.000427546	0.000657477	0.000414031	0.000185176	3.66663e-06	0.000537394	0.000487255	0.000911916	HP:0000403	Recurrent otitis media
0.00795478	0.00139807	0.00101825	0.000434569	0.000937006	0.00168651	0.00132281	0.000595383	0.00140868	0.000748287	0.00134949	0.000914174	0.000557664	0.000663969	0.00116723	0.000808264	0.00101331	0.00164704	0.00169535	0.00152549	0.00110648	0.00110501	0.00117566	0.000666678	0.000727649	0.000330882	0.000734809	0.000798134	0.00104803	0.000499096	0.0011076	0.000870894	0.000884727	0.000557713	0.00110634	0.000987463	0.000711555	0.000517285	0.000571197	0.00103737	0.00183899	0.000850812	HP:0000405	Conductive hearing impairment
0.035489	0.00189132	0.00192255	0.000999964	0.00130884	0.0019601	0.00199273	0.000912	0.00252912	0.00184081	0.00293631	0.00115666	0.000823267	0.00117108	0.00136903	0.0015828	0.00122794	0.00221836	0.0013245	0.00207013	0.00186899	0.00292717	0.00308816	0.000953104	0.000621858	0.00114055	0.00125691	0.0012732	0.000898454	0.000876323	0.00129001	0.00115212	0.00176101	0.000942555	0.00135305	0.00160185	0.00105829	0.000905275	0.0010608	0.00126806	0.00181592	0.00117704	HP:0000407	Sensorineural hearing impairment
0.00134256	0.000503993	0.000454828	0.000189821	0.000494624	0.000832995	0.000926174	0.00026614	0.000563585	0.000345322	0.000399794	0.000323595	0.000421099	0.000143181	0.00043127	0.000479367	0.000444901	0.00113408	0.000778539	0.000959315	0.00025598	0.000649326	0.000588687	0.000276327	0.000137029	0.000398829	0.000357128	0.000486168	0.000387747	0.000470421	0.000383812	0.000750848	0.000409792	0.000272734	0.000667376	0.000396647	0.000472825	0.000241498	0.000274029	0.00040622	0.000699793	0.000619755	HP:0000413	Atresia of the external auditory canal
0.00382682	0.000771407	0.000413366	0.000104221	0.000647896	0.000611013	0.000651753	0.000359308	0.000736491	0.000467301	0.000788132	0.000801691	0.000481684	0.00112291	0.000402651	0.000447233	0.000621948	0.000813595	0.000602867	0.000757166	0.000297581	0.000636097	0.000359766	0.000396401	0.000217097	0.000365191	0.000451398	0.000205162	0.000542903	0.000272395	0.000636243	0.000160851	0.00044688	0.000323266	0.000485923	0.000328741	0.000184786	0.000476597	0.000290129	0.000363381	0.000874758	0.000440375	HP:0000414	Bulbous nose
0.00554568	0.000893387	0.000542071	0.000382867	0.000678743	0.000913913	0.00113826	0.000196913	0.000444335	0.000348722	0.00048097	0.000531363	0.000776029	0.000592066	0.000659032	0.000650786	0.000808946	0.000943017	0.00108902	0.00104001	0.000358712	0.00074373	0.000678715	0.000561197	0.00068999	0.000408467	0.000389222	0.000498046	0.000514112	0.000516183	0.000368907	0.000415907	0.000676577	0.000740091	0.000741626	0.000747701	0.000493399	0.000493012	0.000381217	0.000603548	0.00128378	0.000291347	HP:0000415	Abnormality of the choanae
0.000628197	0.000641041	0.000630454	0.00038328	0.000625964	0.000787326	0.001317	0.000258966	0.00059863	0.000450585	0.000590502	0.000589349	0.000185243	0.000139026	0.000374929	0.000563363	0.000522956	0.00110882	0.000459963	0.00116466	0.00019158	0.00073191	0.00065898	0.000304852	0.000849714	0.000450053	0.000439594	0.00055495	0.000295762	0.000227916	0.00033068	0.000367476	0.000539926	0.000476417	0.00107718	0.000556811	0.000258323	8.19196e-05	0.000233522	0.000353535	0.000498658	0.0013049	HP:0000421	Epistaxis
0.0314315	0.00333324	0.00217979	0.00163079	0.00218955	0.00289334	0.00416677	0.0012894	0.00204666	0.00146402	0.00193297	0.00224914	0.000920649	0.00287297	0.00186093	0.00256453	0.00239879	0.00317676	0.00190285	0.00256109	0.00202018	0.00211536	0.0018325	0.00127322	0.00101297	0.00136922	0.00168652	0.00177467	0.0022589	0.000983282	0.00193505	0.00128405	0.00228684	0.00125162	0.00195893	0.00169952	0.001328	0.000967187	0.00126564	0.0016264	0.00270168	0.00103286	HP:0000422	Abnormality of the nasal bridge
0.00422916	0.00110577	0.000804409	0.000579452	0.00102389	0.00129819	0.00110368	0.000326184	0.000873155	0.000531949	0.000895278	0.000612592	0.000678249	0.000357944	0.000723721	0.000712173	0.00106962	0.00120539	0.000677162	0.00108071	0.00107998	0.000810321	0.000633986	0.000518815	0.000390425	0.000681134	0.000785574	0.000651367	0.000343322	0.000319252	0.0011461	0.000698672	0.00100621	0.000582369	0.000893764	0.000516046	0.000681625	0.000731686	0.000407707	0.000663664	0.00106547	0.000501573	HP:0000426	Prominent nasal bridge
0.0201877	0.00215431	0.00161377	0.00118637	0.00137609	0.00199119	0.00288551	0.00120383	0.00205524	0.00153479	0.00208692	0.00168629	0.000898547	0.00170604	0.00168135	0.00162968	0.00181793	0.002239	0.0015397	0.0020749	0.00142945	0.00158925	0.00141144	0.00105229	0.000831766	0.00113069	0.00129662	0.00151639	0.00168107	0.000923517	0.00179744	0.00129503	0.00185257	0.000800846	0.00160679	0.0014376	0.00119755	0.000610719	0.00073404	0.00144902	0.00265193	0.00080901	HP:0000429	Abnormality of the nasal alae
0.00161367	0.000602504	0.000465384	0.000395714	0.000569065	0.00125097	0.00139272	0.000233238	0.00052622	0.00031701	0.000450923	0.000320485	0.000470242	0.000226089	0.000441914	0.00070585	0.000472156	0.0013568	0.00075568	0.00116155	0.000653425	0.000564056	0.000520534	0.000296777	0.000225608	0.000288219	0.000535779	0.000331146	0.00048496	6.56316e-05	0.000354878	0.000314784	0.000568799	0.000413075	0.000451915	0.000419821	0.000309897	0.000300185	0.000285145	0.000530386	0.000791377	0.000527432	HP:0000430	Underdeveloped nasal alae
0.0133698	0.00254566	0.00140589	0.000644778	0.00150732	0.00173384	0.0023959	0.000826647	0.00144589	0.000871039	0.00127472	0.00151106	0.000746718	0.00158934	0.00142738	0.00220796	0.0019862	0.00251029	0.00134857	0.00256392	0.00133089	0.00127427	0.00126423	0.000975858	0.000856039	0.000864619	0.00123667	0.00128086	0.00176845	0.000777851	0.00153094	0.00113451	0.00140303	0.000966327	0.00165149	0.00115979	0.0011339	0.000673133	0.0010373	0.00147432	0.0019698	0.000941706	HP:0000431	Wide nasal bridge
0.00675458	0.00166382	0.000675635	0.00071041	0.000839398	0.000983667	0.00149069	0.000314288	0.000690943	0.000828123	0.000726337	0.00120032	0.000588163	0.000932138	0.000600337	0.00128395	0.000843138	0.00141871	0.000855335	0.00110805	0.000508225	0.000879304	0.000699855	0.000606434	0.00021581	0.00041927	0.000786637	0.00063719	0.00068284	0.000464985	0.000882168	0.000532197	0.000834948	0.000589512	0.000866176	0.000470667	0.000500719	0.00052205	0.000417488	0.000557434	0.0013403	0.000409448	HP:0000436	Abnormality of the nasal tip
0.00222409	0.000726039	0.000438296	0.000539649	0.00072397	0.00111172	0.00124251	0.000203464	0.000907631	0.00024457	0.00118116	0.000491479	0.000553442	0.000825119	0.000906959	0.000497798	0.000590202	0.00130898	0.000473357	0.00100761	0.00052566	0.000464364	0.000723131	0.000512653	0.000414087	0.000325241	0.00049859	0.000224524	0.000535526	0.000310128	0.000350884	0.00030306	0.000450725	0.000622494	0.000446303	0.000561774	0.000373153	0.000286566	0.000258296	0.00075107	0.000610414	0.000552481	HP:0000444	Convex nasal ridge
0.000569784	0.000440644	0.000214514	5.46839e-05	0.000538379	0.000836252	0.000564412	0.000464094	0.000497286	0.000516815	0.000596509	0.00043233	0.000299731	0.00032077	0.000308793	0.000577148	0.000407752	0.000978671	0.000387692	0.000639499	0.000341524	0.000331355	0.000391755	0.000332038	-2.84877e-05	0.000423181	0.000379465	0.000226304	0.000306936	0.000460029	0.000239702	0.000167951	0.000291194	0.000313422	0.000613898	0.000332033	0.000330233	0.000256237	0.000197968	0.000476006	0.000607942	0.000289504	HP:0000445	Wide nose
0.000745781	0.000571421	0.00046646	0.000330971	0.000458523	0.000809469	0.000638248	0.000221753	0.000487747	0.000308496	0.000526527	0.000363927	0.000510206	0.000384636	0.00071973	0.00040782	0.000341179	0.000771724	0.000499695	0.00050848	0.000599839	0.000672997	0.000763252	0.000447024	0.00022831	0.000317034	0.000489647	0.00027502	0.000236171	0.000260327	0.000310873	0.000290382	0.000306809	0.00018835	0.000438175	0.000398777	0.000302304	0.000498226	0.000300115	0.000488653	0.000448606	0.00075179	HP:0000448	Prominent nose
0.00478849	0.000844985	0.000878364	0.000317282	0.000636676	0.000897367	0.00118422	0.000101262	0.000436574	0.000397481	0.000498539	0.00068199	0.00082428	0.000542171	0.000775212	0.000526644	0.000830525	0.00108213	0.000923425	0.00104269	0.000362516	0.000822308	0.000798562	0.000529207	0.000658756	0.00031686	0.000300497	0.000512201	0.000464681	0.000398073	0.000421678	0.000534037	0.000753882	0.000877957	0.00066592	0.000695538	0.000573482	0.000509574	0.000421271	0.000604942	0.00120562	0.000383988	HP:0000453	Choanal atresia
0.000903307	0.00051109	0.000315271	0.000346997	0.000699477	0.000596315	0.0012083	0.000178922	0.000459507	0.000483129	0.000495535	0.000434283	0.000178014	0.000103536	0.000322748	0.000986188	0.000799194	0.00134929	0.000746966	0.000853435	0.000291391	0.00083687	0.000381408	0.000204167	0.000136602	0.000189559	0.000272962	0.000431456	0.000263646	0.000214988	0.000202603	0.000338122	0.000694573	0.000467972	0.000815409	0.000341662	0.000335442	0.000184594	0.000114118	0.000359989	0.000399697	0.000232849	HP:0000455	Broad nasal tip
0.0023938	0.00100029	0.000738305	0.000353846	0.000985466	0.00132279	0.00073029	0.000768907	0.000719964	0.000604176	0.000734816	0.000624511	0.000770367	0.000589558	0.000933915	0.000884942	0.000831553	0.00152077	0.000670176	0.00117331	0.000708091	0.000758905	0.000920488	0.000537369	0.000235284	0.000519561	0.000522951	0.000722873	0.00067138	0.000469744	0.00109333	0.000462857	0.00047763	0.000376509	0.00129554	0.000798052	0.000794404	0.000632234	0.000576244	0.000554534	0.00117992	0.000645817	HP:0000457	Depressed nasal ridge
0.000399334	0.00025367	0.000301748	0.000202497	0.00042666	0.000355094	0.000721981	8.73602e-05	0.000497372	0.000335693	0.000526576	0.000317394	0.000324698	0.000466554	0.000399192	0.000261101	0.000245404	0.000676404	0.00040143	0.00061702	0.000188719	0.000238882	0.000309379	1.19431e-05	0.000237975	-1.85124e-05	0.000295604	8.93537e-05	0.000117691	0.000383519	3.77389e-05	0.000154687	8.32778e-05	0.000342407	0.00021606	0.000402251	0.000101202	0.000104495	-0.000166368	0.000338113	0.000509331	0.00052963	HP:0000458	Anosmia
0.0156874	0.00233125	0.00143604	0.000811505	0.00122072	0.00174271	0.00254422	0.000805667	0.00217167	0.00173055	0.00209659	0.00176296	0.000696135	0.00124471	0.00133266	0.00176664	0.00156606	0.00209391	0.00119073	0.00161308	0.00114607	0.00128322	0.00176678	0.000963291	0.000763328	0.000979998	0.00100628	0.00130744	0.00162364	0.000740181	0.00163435	0.00110349	0.00174828	0.000837564	0.00161328	0.00134358	0.000971405	0.000712284	0.000756498	0.00126843	0.00164679	0.000966688	HP:0000463	Anteverted nares
0.0203685	0.00265055	0.00122775	0.000783249	0.00192366	0.00273725	0.00398359	0.00102265	0.00151691	0.000836634	0.00151183	0.00119828	0.0010121	0.00151143	0.00116621	0.00121233	0.00199386	0.00230191	0.0014858	0.00200163	0.00159223	0.00228431	0.00212915	0.00113576	0.000946469	0.000985397	0.00144719	0.00107879	0.00115017	0.00111657	0.00183554	0.00120642	0.00193329	0.00145665	0.00161367	0.00128513	0.0013194	0.0007285	0.000706306	0.00113176	0.00150403	0.000974666	HP:0000464	Abnormality of the neck
0.000727954	0.000897786	0.000598341	0.000307442	0.000809403	0.00112424	0.00112556	0.000428866	0.000523555	0.000307191	0.000711385	0.000732917	0.000365375	0.000215234	0.000597064	0.000545231	0.000833179	0.0011981	0.00050939	0.000883952	0.000665509	0.000821661	0.000566175	0.000250496	0.000210154	0.000579314	0.000513626	0.000326114	0.000394033	0.00037091	0.000524852	0.000371227	0.000550451	0.000460871	0.000639661	0.000779105	0.00032508	0.000202617	0.000178212	0.000829431	0.000636103	0.000498015	HP:0000465	Webbed neck
0.000371128	0.000315092	0.000435825	6.40849e-05	0.000175227	0.000249912	0.000149172	0.00017551	0.000251964	0.000340608	0.000264868	0.000348832	0.000319346	0.000116378	0.000272959	2.88485e-05	0.000460533	0.000356389	0.000192025	0.00014016	0.000398125	0.000547025	0.000419905	6.67393e-05	0.000113551	0.000157562	0.000665955	0.000307132	0.000203181	0.000146396	0.000505781	0.000230544	0.000252175	0.000254983	0.00039415	0.000184203	0.000210736	3.45179e-05	0.000151795	0.00012492	0.00028021	0.000530891	HP:0000467	Neck muscle weakness
0.0128942	0.00194488	0.000982624	0.000527229	0.00154504	0.00184646	0.00222957	0.000884859	0.00114932	0.000851141	0.00138884	0.0011102	0.000952586	0.00169432	0.000994781	0.000884069	0.00160195	0.0017877	0.00129157	0.00156281	0.00122973	0.00130341	0.000970826	0.000869467	0.000769654	0.000629845	0.000672289	0.000837256	0.00144005	0.000901078	0.00129991	0.000735126	0.00144389	0.00115336	0.000765697	0.000870546	0.00106331	0.000738892	0.000449903	0.00106227	0.00143308	0.000747533	HP:0000470	Short neck
0.000393184	0.00043362	0.000247965	0.000173201	0.00050548	0.000637352	0.00046697	0.00032752	0.000802885	0.000535786	0.000641545	0.000437035	0.000396431	0.000155076	0.00017845	0.000222081	0.000305517	0.0007839	0.00041566	0.000844533	0.000307215	0.000439767	0.000349742	3.76415e-05	0.000478175	0.000324667	0.000179936	0.000265168	5.07386e-05	0.000277672	0.000464207	0.000421545	0.000406443	0.000343687	0.000456746	0.000341003	0.000609488	0.000163148	0.000160128	0.000197055	0.000268395	0.000426733	HP:0000473	Torticollis
0.000509375	0.000812867	0.000403303	0.000182084	0.00062569	0.00117222	0.000785189	0.000467012	0.000552624	0.000339078	0.000617553	0.000378578	0.000330802	0.000127928	0.000444418	0.000529101	0.000888576	0.00132232	0.000439108	0.000667165	0.000498799	0.000534667	0.000531111	0.000304618	0.000249475	0.000460974	0.000355077	0.000175208	0.000315908	0.000464604	0.000353161	0.000341129	0.00072882	0.000269935	0.000492678	0.00092536	0.000329561	4.9496e-05	0.000241662	0.000292257	0.00052792	0.000587633	HP:0000474	Thickened nuchal skin fold
0.000314043	0.00103492	0.000421952	0.000261426	0.000638223	0.000936461	0.00101021	0.000417151	0.000499169	0.000237791	0.000362996	0.000717912	0.000487285	0.000164242	0.000360689	0.000506424	0.00103637	0.000865408	0.000379157	0.000645511	0.000921873	0.000491604	0.000431636	0.00030627	0.000323441	0.000641898	0.000407998	0.000548711	0.000432484	0.000230266	0.000497222	0.000347128	0.000546108	0.000223754	0.000457753	0.000806746	0.00035385	8.73626e-05	0.000201472	0.000640218	0.000501198	0.000639951	HP:0000476	Cystic hygroma
0.105568	0.00307903	0.00274454	0.00191947	0.00281243	0.00390121	0.00368714	0.00179089	0.00359682	0.0027662	0.00355368	0.0022158	0.0010459	0.00395059	0.00225036	0.00191685	0.00196098	0.00346943	0.00222328	0.00333907	0.00208351	0.00528449	0.00391708	0.00153957	0.00148464	0.00226213	0.00267535	0.00162898	0.00179882	0.00153796	0.0027776	0.00170053	0.00266272	0.00218075	0.00225276	0.00204931	0.00211513	0.00295601	0.00202638	0.00249492	0.00315882	0.00178715	HP:0000478	Abnormality of the eye
0.0349198	0.00194715	0.00172607	0.000973502	0.00187102	0.00216265	0.00221755	0.00136206	0.0029375	0.00215575	0.0026801	0.00153922	0.000988063	0.00185837	0.0013417	0.00189568	0.00140689	0.00276272	0.00144122	0.00267531	0.00170156	0.00292411	0.00338181	0.00143314	0.00079342	0.00113553	0.0012326	0.00126162	0.00175791	0.000974312	0.00198841	0.000965405	0.00197046	0.00138298	0.00200561	0.00118314	0.00112803	0.000704968	0.000996371	0.00139313	0.00164594	0.00116363	HP:0000479	Abnormality of the retina
0.001204	0.000846307	0.000644946	0.000226984	0.00052803	0.000661793	0.000737944	0.000262023	0.000466582	0.000359212	0.000524067	0.000434866	0.000417114	0.000254704	0.000425465	0.000482804	0.000342134	0.000882536	0.00076853	0.000870401	0.000376963	0.000466567	0.000420483	0.000462769	0.000198315	0.000251997	0.000403687	0.000388749	0.000311808	0.000392703	0.000635962	0.000437273	0.000645848	0.000419753	0.000676932	0.000239123	0.000334858	0.000395747	0.000237308	0.000326029	0.000761343	0.000332922	HP:0000480	Retinal coloboma
0.0352078	0.00187988	0.00135648	0.000981286	0.00230126	0.00246039	0.0024951	0.0013275	0.0019522	0.00132252	0.00214603	0.00138888	0.000882942	0.00305081	0.00245844	0.00167467	0.00149947	0.00269431	0.00185373	0.00243908	0.00146732	0.0020159	0.00172511	0.00118741	0.00107102	0.00108729	0.00122284	0.000898255	0.00159989	0.00131223	0.00149437	0.00119487	0.00134026	0.00159239	0.00145893	0.00124629	0.00139308	0.00094617	0.00108129	0.00180085	0.00315302	0.00131446	HP:0000481	Abnormality of the cornea
0.00389937	0.00102711	0.000616437	0.000317284	0.000760282	0.000910383	0.000977077	0.000755265	0.000693635	0.000527268	0.00068942	0.000607112	0.000545622	0.00071254	0.000507993	0.000882829	0.000721485	0.00160275	0.000544545	0.00142071	0.000748133	0.000744144	0.000574243	0.000654344	0.000349248	0.000654484	0.000422251	0.000405503	0.000322992	0.000455847	0.000408725	0.000558927	0.000773839	0.000432586	0.000877047	0.000505514	0.000651915	0.000468563	0.000500966	0.00110547	0.000708287	0.000687106	HP:0000482	Microcornea
0.00493389	0.000837892	0.000688311	0.000281528	0.000947916	0.00134907	0.00110997	0.000304028	0.000683341	0.000318072	0.000809404	0.000365259	0.00102501	0.000495763	0.000570087	0.000830063	0.000775218	0.00131971	0.00108019	0.000883372	0.000863438	0.000672519	0.000719647	0.000487378	0.000422219	0.000645355	0.000414124	0.00060556	0.000518561	0.000393414	0.000704315	0.000714988	0.000585873	0.000586081	0.000869313	0.000400831	0.000787693	0.000743917	0.000350246	0.000899812	0.000804983	0.00071791	HP:0000483	Astigmatism
0.0327941	0.00205015	0.00177319	0.0011802	0.00203291	0.00289209	0.00401545	0.00121791	0.00184409	0.00129648	0.00196788	0.00147875	0.00128931	0.00273536	0.00181598	0.00209125	0.00184174	0.00259146	0.00250609	0.00281932	0.00188809	0.00223395	0.00182242	0.0012429	0.000843095	0.00155061	0.00115521	0.00120105	0.00204694	0.00142233	0.0016436	0.00141209	0.00210382	0.00178371	0.00215375	0.00175402	0.00148809	0.00103316	0.00132527	0.00128217	0.00335097	0.00134163	HP:0000486	Strabismus
0.00607359	0.00113323	0.000962335	0.000499498	0.000909076	0.00105374	0.00125339	0.000570424	0.00133095	0.000688789	0.00111584	0.000851034	0.000514385	0.000446005	0.00107677	0.000876187	0.00103082	0.00168322	0.00131555	0.00153491	0.000869432	0.00112976	0.00124432	0.000756166	0.000523798	0.000586047	0.00075748	0.000628643	0.00148417	0.00028043	0.00152098	0.000662446	0.000761335	0.000374191	0.00170995	0.000986135	0.000459139	0.00038183	0.000428128	0.000910655	0.00133924	0.00138637	HP:0000488	Retinopathy
0.00517856	0.000802017	0.000929203	0.000373192	0.00119718	0.00126165	0.00124575	0.000319038	0.00101019	0.000582379	0.00104958	0.00075306	0.000554481	0.000604114	0.000687853	0.000790398	0.000537873	0.00151536	0.000589673	0.00143152	0.000932462	0.000895814	0.00109102	0.000396122	0.000233038	0.000616182	0.000507384	0.000571639	0.000648909	0.000324069	0.000812871	0.000459838	0.000748286	0.000398407	0.000687043	0.00100579	0.000621883	0.000540877	0.000151558	0.000870305	0.00101914	0.000401837	HP:0000490	Deeply set eye
0.000406434	0.000595311	0.000808377	0.000232711	0.000864806	0.000658566	0.00049616	0.000390342	0.000661419	0.000568376	0.000589867	0.000665375	0.000224203	0.000367078	0.000495567	0.000482313	0.000409214	0.000882441	0.000529724	0.000646544	0.00052905	0.000400181	0.000603252	0.000283034	0.00033254	0.000479339	0.000237845	0.00025901	0.000373218	0.000280044	0.000281358	0.000315614	0.000179195	0.000226581	0.000695908	0.000443965	0.000402015	1.2239e-05	0.000362616	0.000757953	0.000735734	0.000470485	HP:0000491	Keratitis
0.0406493	0.00289115	0.00252985	0.00158953	0.00214757	0.00287062	0.00330769	0.00165925	0.00190768	0.00143056	0.00191466	0.00191237	0.00134119	0.0040582	0.00247389	0.00186573	0.00223927	0.00263987	0.00299669	0.00241416	0.00217646	0.00253497	0.00291725	0.00145959	0.00123079	0.00189714	0.00167897	0.00165748	0.00180012	0.000953976	0.00184474	0.00155537	0.00180571	0.00223063	0.00202315	0.00197909	0.00205879	0.00129794	0.00123465	0.00174713	0.00489385	0.00177886	HP:0000492	Abnormality of the eyelid
0.0118309	0.00183268	0.00123657	0.000793967	0.00140939	0.00157861	0.00199919	0.000925276	0.00107388	0.000481871	0.00101848	0.00117535	0.000813582	0.00163062	0.00108283	0.00127307	0.00116799	0.00189542	0.00177414	0.00153617	0.00142103	0.00119361	0.00110997	0.00102866	0.000908532	0.000796463	0.00109846	0.00082694	0.000996423	0.000639101	0.001344	0.000540893	0.00109433	0.00122253	0.000977562	0.00124033	0.00111786	0.000563051	0.000589907	0.000719544	0.00191244	0.000871738	HP:0000494	Downslanted palpebral fissures
0.0585164	0.00278107	0.00219673	0.00122889	0.00167945	0.00261417	0.00263901	0.00132127	0.00425413	0.00220669	0.00405365	0.00174282	0.00123911	0.00327197	0.00175199	0.00199589	0.00158573	0.00278031	0.00195885	0.0029885	0.00211076	0.00319876	0.00302435	0.0013744	0.0010951	0.00158723	0.00160285	0.00164482	0.00161262	0.0011924	0.0019704	0.00156006	0.0022411	0.00173066	0.00187566	0.00162857	0.00127945	0.000977366	0.00145522	0.00177892	0.00257376	0.00164659	HP:0000496	Abnormality of eye movement
0.000275856	0.000558201	0.000369713	0.000135317	0.00035752	0.000721609	0.000873057	0.000186996	0.000498194	0.000157863	0.000375617	0.000355526	0.000400973	0.000105744	0.000493002	0.000347823	0.000240123	0.000727993	0.000484982	0.000765807	0.000313446	0.000436058	0.000294575	0.000186229	0.000128466	0.000328296	0.000346314	0.000589118	0.000275895	0.000136274	0.000252843	0.000784782	0.000230631	0.000267888	0.000500302	0.000354339	0.000210735	0.0003588	0.000391602	0.000413666	0.000740814	0.000509677	HP:0000498	Blepharitis
0.00612627	0.000822735	0.00090118	0.000210533	0.00100434	0.00128578	0.00106484	0.000849718	0.00120711	0.000611706	0.000926674	0.000605913	0.000541046	0.000796628	0.00101678	0.000794082	0.000797725	0.00127364	0.00154261	0.0012576	0.000697372	0.00142916	0.0015752	0.000453513	0.000296042	0.000711576	0.000667496	0.000728295	0.000471346	0.000517275	0.000709742	0.000784637	0.000779925	0.00101564	0.000902214	0.000716109	0.000838029	0.000374463	0.000454876	0.000840787	0.00166089	0.000960851	HP:0000499	Abnormality of the eyelashes
0.0122207	0.00162007	0.0014286	0.000607584	0.00153507	0.00192778	0.00233169	0.000817552	0.00147436	0.0010183	0.00135289	0.00147266	0.000840467	0.00198009	0.00203951	0.00114611	0.00125112	0.00261103	0.0013428	0.00174162	0.00111568	0.00221566	0.00171877	0.000950165	0.000720747	0.000882299	0.0011079	0.00100616	0.00188484	0.000801124	0.00147054	0.000940978	0.00107326	0.00097225	0.00113198	0.00101151	0.00102899	0.000579163	0.00121144	0.00140759	0.00218172	0.00114975	HP:0000501	Glaucoma
0.00324653	0.000639664	0.000621602	0.000334285	0.000659095	0.00105034	0.00103964	0.000558747	0.00127366	0.000450083	0.00110061	0.000719783	0.000475067	0.000351402	0.000667086	0.000858228	0.000413969	0.0012128	0.00101663	0.000965761	0.000666346	0.000613729	0.000677365	0.000286952	0.000535951	0.000589758	0.000484031	0.000504358	0.000541766	0.000557826	0.00042256	0.000405448	0.000358376	0.00138179	0.000707099	0.000885619	0.000495757	0.000199449	0.00042203	0.000616643	0.00199014	0.00124154	HP:0000502	Abnormality of the conjunctiva
0.0469355	0.00280835	0.0033094	0.0014093	0.00196341	0.00249611	0.00257249	0.00117036	0.00284061	0.00166953	0.00317549	0.00180009	0.000999478	0.00182724	0.00139318	0.00177364	0.00158352	0.0028008	0.00163258	0.00218883	0.00147615	0.00256797	0.00279955	0.0011185	0.00116767	0.0014521	0.00138796	0.00140251	0.00130075	0.000982138	0.00196045	0.0012484	0.00170617	0.00112488	0.00201534	0.00157436	0.00146893	0.000955872	0.0011142	0.00127589	0.00237329	0.001454	HP:0000504	Abnormality of vision
0.0320387	0.00205102	0.00239202	0.00101453	0.00133448	0.0025537	0.00215193	0.000896372	0.00272642	0.00163135	0.0029259	0.00148577	0.00102771	0.00194317	0.00135865	0.00139517	0.00116996	0.00226416	0.00142092	0.00215078	0.0013159	0.00214072	0.00263467	0.000969813	0.00114127	0.00131941	0.00125292	0.00131641	0.00145645	0.00122398	0.0018679	0.00102545	0.00159134	0.000995466	0.00176954	0.00153185	0.00122892	0.000725489	0.00121392	0.00127361	0.00184734	0.0013489	HP:0000505	Visual impairment
0.0018974	0.0010556	0.000598642	0.000333397	0.00097822	0.000951649	0.00156514	0.000484633	0.000602889	0.000421619	0.000697413	0.000683503	0.000345884	0.000232677	0.000536517	0.00137729	0.000536022	0.0019926	0.000954105	0.00184709	0.000645573	0.00077351	0.000554113	0.000410477	0.000313635	0.000450263	0.000699083	0.00104342	0.000244644	0.000396154	0.00033202	0.000371646	0.0012744	0.000500821	0.000522386	0.000492714	0.000468735	0.000276091	0.000322438	0.000502561	0.000803352	0.000242883	HP:0000506	Telecanthus
0.0228887	0.00234129	0.00208743	0.00101993	0.00136948	0.00216852	0.00276104	0.000914402	0.00163739	0.00130655	0.00153649	0.00184335	0.00110766	0.00121257	0.00123096	0.00130681	0.00124518	0.00217248	0.00114769	0.00170205	0.00158075	0.00236395	0.00316041	0.00091921	0.000655547	0.000981252	0.00197257	0.00154083	0.00105824	0.00105598	0.00174617	0.000951059	0.00172728	0.0010854	0.00133297	0.00156276	0.0011922	0.000707427	0.000678299	0.00123434	0.00189373	0.000888675	HP:0000508	Ptosis
0.00102062	0.000574835	0.000584984	0.000217919	0.000648158	0.000714576	0.000903137	0.000457357	0.000900071	0.000296762	0.00080837	0.000565426	0.000418407	0.000344891	0.000488433	0.000723925	0.000407618	0.00135199	0.0010006	0.000855756	0.000497675	0.000648937	0.000614594	0.000213472	0.000349433	0.000391908	0.000315319	0.000459399	0.000628771	0.000368321	0.000246273	0.000332622	0.000425508	0.000793785	0.000709286	0.000690096	0.000585095	9.07635e-05	0.0003428	0.000844109	0.00108417	0.00108466	HP:0000509	Conjunctivitis
0.00506233	0.00111901	0.000986726	0.000393441	0.000770923	0.00099878	0.00132632	0.000575152	0.00138001	0.000937223	0.0012747	0.000778548	0.000478756	0.000504987	0.000735699	0.0010508	0.00109088	0.00195899	0.00116335	0.00149024	0.000803007	0.000986708	0.00138802	0.000677363	0.000611901	0.00063224	0.000927353	0.00061619	0.00124728	0.000464143	0.00158453	0.000573091	0.000753188	0.000750525	0.00110552	0.00090993	0.000546408	0.000731396	0.00048708	0.000875946	0.00123883	0.000836756	HP:0000510	Rod-cone dystrophy
0.0056039	0.00139945	0.00124024	0.000386457	0.00110066	0.00099571	0.00142866	0.000757825	0.00161972	0.00126897	0.00167689	0.000911666	0.000581775	0.0005482	0.000834379	0.0011689	0.00105467	0.00222883	0.00113021	0.00197892	0.000823773	0.00101836	0.00128966	0.000890708	0.000480446	0.000746428	0.000839224	0.000678296	0.0011438	0.000547101	0.0016145	0.000876502	0.00124627	0.0010137	0.00111604	0.00104837	0.000712352	0.000702961	0.000607169	0.000772568	0.00163469	0.00093404	HP:0000512	Abnormal electroretinogram
0.0355399	0.00193398	0.00186553	0.00109623	0.00233374	0.00219409	0.00253281	0.00118238	0.00195973	0.00145877	0.00242095	0.00146932	0.000983003	0.00255269	0.00147331	0.00182773	0.00167688	0.00237741	0.00158348	0.00201829	0.00167027	0.00266451	0.00266803	0.00123193	0.00129188	0.00113703	0.000941987	0.00129	0.00140979	0.000900843	0.00161204	0.0010901	0.00191521	0.00148866	0.0018951	0.00126624	0.00114474	0.000904252	0.00141623	0.00147168	0.00224297	0.00120545	HP:0000517	Abnormality of the lens
0.03467	0.00183241	0.00145001	0.00099757	0.00195306	0.00199657	0.00239407	0.00110697	0.00213077	0.00145359	0.00246456	0.00166756	0.00101925	0.00235084	0.00131174	0.00149247	0.00155208	0.00275979	0.0016966	0.0020727	0.00156517	0.0025407	0.00269796	0.00117936	0.00113629	0.00111366	0.00106897	0.00133801	0.00128622	0.00104986	0.00167088	0.00110097	0.00173424	0.00138538	0.00198306	0.00115917	0.00115042	0.000831589	0.00146686	0.00135895	0.0024352	0.0014199	HP:0000518	Cataract
0.0010875	0.000610622	0.000338585	0.000277792	0.0006117	0.00110835	0.00105276	0.000275742	0.000710537	0.000328949	0.00068471	0.000555501	0.000334298	0.000207726	0.000249264	0.000439814	0.000435974	0.00104942	0.000899815	0.000882393	0.000490959	0.000850442	0.000472785	0.000660507	0.000254785	0.000355789	0.000274238	0.000253848	0.000338195	0.000332501	0.000450637	0.000330944	0.000304386	0.000321479	0.000440786	0.000339184	0.000477469	0.000641698	0.000655651	0.000991021	0.000457164	0.000463919	HP:0000519	Congenital cataract
0.0108646	0.00148827	0.00142458	0.000590881	0.00102056	0.00183799	0.00197558	0.000528001	0.000782432	0.000400109	0.000891434	0.000912628	0.00115352	0.00219638	0.00121988	0.000764261	0.00102018	0.00121655	0.00106604	0.00119645	0.000848922	0.00103293	0.000841987	0.000864553	0.000642399	0.000756558	0.00058019	0.00107694	0.000729381	0.000646155	0.00084311	0.000899274	0.000888242	0.000713258	0.0010315	0.0011042	0.00134094	0.000531471	0.000706556	0.000818795	0.00109154	0.000777623	HP:0000520	Proptosis
0.000943813	0.000987912	0.000530625	0.000283754	0.000414109	0.00105587	0.000941645	0.000306284	0.000886681	0.00063728	0.000724989	0.00046007	0.000295168	0.000243191	0.000623693	0.000599623	0.000641192	0.00151399	0.000681491	0.00123966	0.000648134	0.000527105	0.000566156	0.000724942	0.000288428	0.000286485	0.000532849	0.000537734	0.000803176	0.00029684	0.000558929	0.000397298	0.000487402	0.000344796	0.000929682	0.00059427	0.000311678	0.000277411	0.000217659	0.000469488	0.00103798	0.00106707	HP:0000523	Subcapsular cataract
0.0286084	0.00244645	0.00157513	0.000915032	0.00219454	0.00376748	0.00317916	0.000863668	0.00174016	0.000928082	0.00195251	0.00199374	0.000783833	0.0010015	0.00151751	0.00149763	0.00138671	0.00265014	0.00170832	0.00238361	0.00136668	0.00295278	0.00185767	0.00106492	0.000758896	0.000862522	0.000933341	0.00156635	0.00100267	0.000541763	0.00125133	0.000748138	0.00156235	0.00164295	0.001626	0.00134007	0.00116257	0.000820255	0.0010713	0.00135061	0.00181323	0.000900186	HP:0000525	Abnormality of the iris
0.00225895	0.000591191	0.000357847	0.00012792	0.000515094	0.000609508	0.000971322	0.000576582	0.000588608	0.000371251	0.000629204	0.000515649	0.000463682	0.00046212	0.000430221	0.00064817	0.00031366	0.000922408	0.000689773	0.000667419	0.000424299	0.000672179	0.000746434	0.000670179	0.000180645	0.000595421	0.000504112	0.000322348	0.00036962	0.000499304	0.000366829	0.000594035	0.000341695	0.000294759	0.000468599	0.000444223	0.000229617	0.000417579	0.000380825	0.000527003	0.000605085	0.000428699	HP:0000527	Long eyelashes
0.000189639	0.000552739	0.000534161	0.000230849	0.000664025	0.000850612	0.000908127	2.21795e-05	0.000394698	0.000239374	0.00038481	0.000417039	0.000423785	0.00010614	0.00040082	0.00033082	0.00043365	0.00128604	0.000478056	0.000947824	0.000201632	0.000504475	0.00030862	0.000125745	0.000168108	0.000342344	0.000315687	0.000211149	0.000241303	0.000166579	0.000214139	0.000210711	0.000425327	0.000251257	0.000411449	0.000215686	0.000266826	3.16647e-05	7.50566e-05	0.000339408	0.00036976	-9.29458e-05	HP:0000528	Anophthalmia
0.00110248	0.00104331	0.00089021	0.00028943	0.000509355	0.000699597	0.00074638	0.000344053	0.000814392	0.000657043	0.000887445	0.000468155	0.000314594	0.000283236	0.000653633	0.000426629	0.000975102	0.00147109	0.000855868	0.00149428	0.000394911	0.000651979	0.000844547	0.000616786	0.00035795	0.00031383	0.000515774	0.000347912	0.000854652	0.000231196	0.000847772	0.000459046	0.000635117	0.000527953	0.000964676	0.000734183	0.0003431	0.000220938	0.000290127	0.000652392	0.00130975	0.000819315	HP:0000529	Progressive visual loss
0.00702934	0.00134069	0.00124683	0.000499132	0.000941115	0.00111378	0.00127408	0.000609437	0.00187568	0.00130074	0.00168776	0.000850667	0.000586527	0.000742274	0.000985976	0.000954598	0.000969446	0.00187712	0.00101753	0.00138443	0.00108595	0.000886268	0.00106411	0.000798621	0.000422118	0.000519298	0.000796785	0.000642855	0.000982877	0.000514779	0.00132969	0.000785509	0.00092091	0.000540765	0.00126788	0.00087468	0.000482275	0.000616725	0.000358312	0.000962914	0.00126791	0.00111987	HP:0000532	Chorioretinal abnormality
0.000981709	0.00104502	0.000813944	0.000242259	0.000582962	0.00123136	0.000918948	0.000313022	0.000961433	0.000675554	0.000985781	0.000279117	0.000318162	0.000219715	0.000634538	0.000633389	0.000673521	0.00142492	0.000771971	0.0012929	0.000440953	0.000555569	0.000633702	0.000610203	0.000322745	0.000422821	0.00052851	0.00044547	0.000958006	0.000330116	0.000725386	0.000341377	0.000564928	0.000267619	0.00114844	0.000587975	0.000310677	0.000222946	0.000205182	0.000692137	0.0010305	0.000945566	HP:0000533	Chorioretinal atrophy
0.0138988	0.00174929	0.00130483	0.00102327	0.00205919	0.00270919	0.00220518	0.00130461	0.00136094	0.000844512	0.00127059	0.0012711	0.000841211	0.0012546	0.00140271	0.00185952	0.00175192	0.00176813	0.00194915	0.00172014	0.00141286	0.0017365	0.00165798	0.000608796	0.000576614	0.0010203	0.00101764	0.00142395	0.000969361	0.000658235	0.00136387	0.00109839	0.00152172	0.0015668	0.00180506	0.00103403	0.0012076	0.000663035	0.000683778	0.00101745	0.00259343	0.000904753	HP:0000534	Abnormality of the eyebrow
0.00141507	0.000796681	0.000652335	0.000118477	0.000793829	0.00090066	0.000965716	0.000431931	0.000720015	0.000313605	0.000597906	0.000429285	0.000380158	0.00043725	0.000521435	0.000692829	0.000494131	0.00084516	0.000872015	0.000884319	0.00052049	0.000881497	0.000868835	0.000335637	0.0002021	0.000420087	0.000307632	0.000508906	0.000329921	0.000356109	0.000336929	0.000371346	0.000423397	0.000435395	0.000653889	0.000766175	0.0003458	0.000277542	0.000258954	0.000364381	0.00137746	0.000879828	HP:0000535	Sparse and thin eyebrow
0.0268776	0.00192064	0.00133267	0.000619736	0.00225373	0.00242329	0.0025845	0.000867309	0.00197731	0.00117953	0.00174927	0.00116462	0.00083406	0.00151374	0.00171292	0.00212509	0.0016433	0.00335225	0.00160628	0.00253744	0.00122407	0.00175746	0.0012546	0.00117026	0.000621083	0.000954456	0.000696797	0.00114195	0.00153494	0.000626859	0.00122221	0.00128036	0.00160903	0.000928354	0.00125557	0.00107124	0.00104405	0.000750834	0.000718674	0.00156995	0.00213258	0.00112984	HP:0000539	Abnormality of refraction
0.00257636	0.000713329	0.000483513	0.000341256	0.000794997	0.00100866	0.000695178	0.000229674	0.00064826	0.00043279	0.000850703	0.000485335	0.000213012	0.000316299	0.000426725	0.00102332	0.000414335	0.00111821	0.000873952	0.0009013	0.000570405	0.000658516	0.000444242	0.000642623	0.000306496	0.000580495	0.000368112	0.000354575	0.00041583	0.000419845	0.000426506	0.000592855	0.00108484	0.0003228	0.00089591	0.000432235	0.000478193	0.000404359	0.000356071	0.00045689	0.000772248	0.000627209	HP:0000540	Hypermetropia
0.00149935	0.000483065	0.000405631	0.000335914	0.000686314	0.000798104	0.000817721	0.000276158	0.000608119	0.000376997	0.000617972	0.000475296	0.000483302	0.000544992	0.00051348	0.00046132	0.000394356	0.000787748	0.00065079	0.000859213	0.000361032	0.000572708	0.000541569	0.000409484	0.000322485	0.000269776	0.00032084	0.000316547	0.000381423	0.000368913	0.000507292	0.00040063	0.00051774	0.000420611	0.00060542	0.000467915	0.000474364	0.00016621	0.000379156	0.00053094	0.000417205	0.000652824	HP:0000541	Retinal detachment
0.00151831	0.000901326	0.000804498	0.000291321	0.000732763	0.00101243	0.000834748	0.000304017	0.00117243	0.000651985	0.00119945	0.000384021	0.000397174	0.000261113	0.0005043	0.00057914	0.000627396	0.00112919	0.000762504	0.000909971	0.000511979	0.000869723	0.000906536	0.000694394	0.000408287	0.000323174	0.000464271	0.000284629	0.000899105	0.000289833	0.000621614	0.000400301	0.000534354	0.000356317	0.000801332	0.000542647	0.000411549	0.000566618	0.000245875	0.000529502	0.000841477	0.000814584	HP:0000543	Optic disc pallor
0.0182359	0.00218189	0.00158124	0.000720449	0.00187897	0.00241529	0.00248213	0.000906072	0.00196426	0.00120206	0.00186651	0.00142911	0.000847167	0.000961088	0.0017426	0.00200102	0.00165092	0.0033641	0.00136195	0.00281892	0.00101675	0.00129934	0.00118938	0.00114503	0.00063856	0.000693098	0.000706553	0.0011422	0.00117399	0.000631759	0.0012184	0.0011128	0.00137704	0.000963748	0.00138974	0.00102753	0.00106164	0.000791532	0.000833186	0.00131371	0.00181913	0.000999288	HP:0000545	Myopia
0.003935	0.00116072	0.000902669	0.000336974	0.000834755	0.000929562	0.00100842	0.000506874	0.00136874	0.000833409	0.00140802	0.000676833	0.000557735	0.000682074	0.000782511	0.000684702	0.00082106	0.00128727	0.00115259	0.00136334	0.000863509	0.000974353	0.00103023	0.00075953	0.000470398	0.000418764	0.000722846	0.000504222	0.00108579	0.000285935	0.00154495	0.000480651	0.00064644	0.00044969	0.00105093	0.000950823	0.000476972	0.000489058	0.000350242	0.000635679	0.000961001	0.000938945	HP:0000546	Retinal degeneration
0.000880255	0.00109489	0.000714638	0.00016884	0.000551091	0.000903838	0.000995896	0.000330884	0.000703529	0.000748803	0.000776404	0.000320369	0.000321601	0.000336293	0.000567417	0.000560604	0.000768257	0.0014066	0.00065853	0.00116749	0.000395633	0.000602171	0.000690377	0.000824511	0.000335505	0.000313388	0.000547072	0.000294489	0.000859216	0.000227045	0.000587258	0.000320604	0.000478356	0.000277362	0.000920228	0.000591162	0.000395839	0.000398844	0.000202682	0.000493849	0.000903789	0.000962728	HP:0000548	Cone/cone-rod dystrophy
0.0344874	0.00231671	0.00160487	0.00133671	0.00196311	0.00246318	0.00382329	0.00116675	0.0019736	0.00145464	0.0018367	0.00151995	0.00133439	0.00292559	0.00139566	0.00190079	0.00179146	0.00244055	0.00240403	0.00294742	0.0019554	0.00264525	0.00184057	0.00127644	0.000937897	0.0015266	0.00130652	0.00103537	0.00207679	0.0013291	0.00141533	0.00130458	0.00162759	0.00163237	0.00189739	0.00186618	0.00152294	0.00103374	0.00125211	0.0014735	0.00295629	0.00149753	HP:0000549	Abnormal conjugate eye movement
0.00148612	0.00100313	0.000761419	0.000199187	0.000576722	0.000955146	0.000807313	0.000367232	0.000935073	0.000675812	0.00126223	0.00056253	0.000229391	0.000296383	0.000555439	0.000583773	0.00071619	0.00128721	0.00087632	0.00125011	0.00042183	0.000743119	0.000747291	0.000679469	0.000300279	0.000403657	0.000476991	0.000326309	0.000900894	0.000260926	0.000741293	0.000356994	0.000425112	0.000387447	0.00101427	0.000839934	0.000497462	0.000383021	0.000295491	0.00055389	0.00103516	0.000931502	HP:0000550	Undetectable electroretinogram
0.00261928	0.00110483	0.000861328	0.000476421	0.000684708	0.00116755	0.00101944	0.000378464	0.00141719	0.0010911	0.00131251	0.000545691	0.000591121	0.00038618	0.00074028	0.000597563	0.00093165	0.0014018	0.000821665	0.000981834	0.000587454	0.00106051	0.00108434	0.000650271	0.000472713	0.000636553	0.000615037	0.000553508	0.00056958	0.000368774	0.000793098	0.000525918	0.000558111	0.000191208	0.00102302	0.00093935	0.000494322	0.000437852	0.000255837	0.000557556	0.000924526	0.0014369	HP:0000551	Abnormality of color vision
0.00076294	0.000958526	0.000727287	0.000261475	0.000769066	0.00100209	0.000825583	0.000277336	0.000852271	0.000672449	0.000864571	0.000390888	0.000341505	0.000260691	0.000593269	0.000566861	0.000633581	0.00114809	0.000614941	0.00105948	0.000462257	0.000600628	0.000626472	0.000580397	0.000264245	0.000384451	0.000508127	0.000286399	0.00084423	0.000164049	0.000571033	0.000431451	0.000476068	0.000232416	0.000719721	0.00048509	0.000418632	0.000338299	0.000150602	0.000485443	0.00105124	0.000841395	HP:0000552	Tritanomaly
0.0343235	0.00264838	0.00199964	0.00079593	0.00235643	0.00319966	0.00285951	0.00108265	0.00228584	0.00123422	0.00227846	0.00211146	0.000664683	0.00148209	0.00182418	0.00162814	0.00163793	0.00289175	0.00178073	0.00256801	0.00151739	0.00326005	0.00200812	0.00151724	0.000842593	0.00107543	0.00131122	0.00178493	0.00138051	0.000683461	0.0016501	0.000790935	0.00184996	0.00139559	0.00199226	0.00146419	0.00140201	0.000687944	0.0010041	0.00150846	0.00230797	0.0010025	HP:0000553	Abnormality of the uvea
0.00696751	0.00151266	0.00177532	0.000512068	0.000987266	0.00115237	0.00126777	0.000659409	0.00196704	0.00116743	0.0019013	0.00104599	0.000536331	0.00060437	0.00076479	0.00122712	0.00144853	0.0017539	0.00127807	0.00142325	0.00110404	0.00125562	0.00129708	0.000761297	0.000567042	0.000765372	0.00110944	0.000777589	0.00114165	0.000504115	0.00152956	0.00090941	0.000794143	0.000842393	0.00155496	0.000961197	0.000714155	0.000989836	0.000630677	0.000962951	0.00145871	0.000867921	HP:0000556	Retinal dystrophy
0.00122769	0.000918294	0.000593096	0.000280203	0.00061939	0.000740307	0.00113384	0.000221551	0.000618159	0.000340254	0.000535357	0.000647744	0.000533305	0.00043023	0.000441639	0.000665455	0.000451291	0.000726689	0.00105548	0.000693292	0.000680144	0.000645699	0.00042502	0.000332331	0.000249964	0.000560868	0.000571343	0.000296003	0.000269033	0.000174085	0.000828006	0.000205809	0.0005335	0.000232483	0.000641138	0.000640743	0.000238603	0.000143261	0.000238633	0.000318587	0.000682857	0.000520678	HP:0000565	Esotropia
0.00204321	0.00085941	0.000872434	0.00024203	0.00057876	0.000664482	0.000839229	0.00030549	0.000736307	0.000612489	0.000643109	0.000577618	0.000543459	0.000289036	0.000347207	0.00120698	0.000499845	0.00115383	0.000513265	0.000869957	0.000440142	0.000571696	0.000483707	0.000292063	0.000121648	0.000511648	0.000423878	0.000382926	0.00018829	0.000211086	0.000633681	0.000428539	0.00084108	0.000349728	0.000623268	0.000333873	0.000271378	0.000254594	0.00020181	0.000618717	0.000630638	0.000286873	HP:0000567	Chorioretinal coloboma
0.00826908	0.00129591	0.000749003	0.000636381	0.000977766	0.0010512	0.00111012	0.000646471	0.000749892	0.000690753	0.000639945	0.000854777	0.0010462	0.000910907	0.00113675	0.00106385	0.000755401	0.00162531	0.000983728	0.00146245	0.000882284	0.000948543	0.0006559	0.000463186	0.000352856	0.000531297	0.000402729	0.000713206	0.000402154	0.000701807	0.000770619	0.000405027	0.00102105	0.00091095	0.000902536	0.000532859	0.000606331	0.00058661	0.000587083	0.000811168	0.00128333	0.000604397	HP:0000568	Microphthalmia
0.000628031	0.00051655	0.000375534	4.44548e-05	0.000415422	0.000681852	0.000687144	0.000321277	0.000582955	0.000430283	0.000743328	0.000255593	0.000494423	0.00026996	0.000243524	0.000313949	0.000457075	0.000736866	0.000260381	0.000601258	0.000417502	0.000343432	0.000556249	0.000124002	0.000162075	0.000381886	0.000391545	0.000188259	0.000173277	7.31285e-05	0.00078747	0.000263311	0.000382366	0.000296196	0.000505432	0.000544611	0.000440153	0.000265657	0.000300206	0.00025329	0.000386308	0.000845662	HP:0000570	Abnormality of saccadic eye movements
0.00314444	0.00147158	0.00140746	0.000271647	0.000984179	0.00102998	0.0013392	0.000387232	0.000968961	0.000498866	0.000871366	0.000668377	0.000459625	0.000497342	0.000753632	0.000910381	0.00119345	0.00188292	0.00105	0.00193127	0.00060233	0.000930082	0.0010472	0.000804651	0.000446798	0.000527135	0.000897743	0.00051014	0.000989494	0.000546232	0.000907601	0.000532755	0.000670442	0.000480911	0.00105491	0.000891819	0.000477212	0.000692729	0.000634344	0.000737116	0.00157486	0.0010025	HP:0000572	Visual loss
0.00225128	0.000836859	0.000414253	0.000130561	0.000739366	0.0014262	0.000918744	0.000236834	0.000785302	0.000473131	0.000690528	0.000537907	0.000392181	0.000392681	0.000446362	0.000769345	0.000555721	0.000930197	0.000473684	0.000957296	0.000447061	0.000346527	0.000377233	0.000609587	0.000230217	0.000340539	0.000608567	0.000517483	0.000340122	0.000436027	0.000429194	0.000665695	0.000320655	0.000281055	0.000657792	0.000490915	0.000678359	0.000374871	0.000239135	0.000415916	0.000881691	0.000549053	HP:0000574	Thick eyebrow
0.000956077	0.000878352	0.000730389	0.000266118	0.000723221	0.00113849	0.00105742	0.000314913	0.000927105	0.00079983	0.000877094	0.000443677	0.000236576	0.000203716	0.000668598	0.000596765	0.000653589	0.00138607	0.000819116	0.001083	0.00043782	0.000608917	0.000627217	0.000762864	0.000187573	0.000412992	0.000584598	0.000358026	0.000747898	0.000290492	0.000564125	0.000471731	0.000558751	0.000342255	0.000808146	0.000476948	0.000305552	0.000316553	0.000205156	0.000553943	0.00112867	0.000882891	HP:0000575	Scotoma
0.000634971	0.000450015	0.000255831	0.000195837	0.000553405	0.000768179	0.00100071	0.000189995	0.000441591	0.000267552	0.000418686	0.000433609	0.000441339	0.000265685	0.000302939	0.000414005	0.000504261	0.000800623	0.000503987	0.000504364	0.000387726	0.000458378	0.000428414	0.000265693	7.17549e-05	0.00075167	0.000556339	0.000370179	0.000283793	0.000412361	0.000310056	0.00017406	0.000284084	0.000235982	0.000714903	0.000536824	0.000176205	0.000220242	0.000264389	0.000391208	0.000692409	0.000572142	HP:0000577	Exotropia
0.00718725	0.00135319	0.00111143	0.00027497	0.000859387	0.0014193	0.00161772	0.000680839	0.00160362	0.000948013	0.00143084	0.000833677	0.000662263	0.000812976	0.000789702	0.00125192	0.00120682	0.00222322	0.00115347	0.00182636	0.00150635	0.00129018	0.00162801	0.000876624	0.0006022	0.000921621	0.0008999	0.000901788	0.00137329	0.000704531	0.00146178	0.000736509	0.00105029	0.000866331	0.00116678	0.00100762	0.000729119	0.000824625	0.000516611	0.00104787	0.00185038	0.000868151	HP:0000580	Pigmentary retinopathy
0.00834622	0.000849494	0.000636277	0.000879823	0.00117113	0.00181501	0.00147887	0.000790724	0.00101394	0.000404767	0.000957852	0.000572136	0.00119721	0.00161148	0.00089284	0.000932117	0.000979939	0.00124739	0.0011549	0.00121238	0.000881841	0.00101392	0.000994252	0.000861681	0.000551245	0.00059978	0.000824713	0.000733069	0.000794366	0.000502157	0.00062457	0.000685085	0.000774608	0.000530521	0.000974061	0.0008988	0.000749606	0.000791999	0.000555075	0.000787016	0.00153932	0.000526073	HP:0000581	Blepharophimosis
0.00723561	0.00140252	0.00086414	0.000727705	0.000921304	0.00123288	0.00171725	0.000642087	0.000658036	0.00073415	0.00098165	0.0011184	0.00102326	0.00097148	0.000801915	0.00104765	0.000674155	0.00161022	0.00134046	0.00145544	0.000699243	0.00127593	0.00102521	0.000671584	0.000872825	0.000603751	0.000630558	0.000418169	0.000941392	0.000560663	0.00067315	0.000489061	0.000810614	0.000723542	0.00101088	0.000896674	0.000678106	0.000583469	0.000486538	0.000667884	0.00126656	0.000927091	HP:0000582	Upslanted palpebral fissure
0.022264	0.00179527	0.00199203	0.00101453	0.00163783	0.00205207	0.00240108	0.00104047	0.00192918	0.00135246	0.00183663	0.00133046	0.000985804	0.00144586	0.00127307	0.00182614	0.00175911	0.0024946	0.00133635	0.00245472	0.00150645	0.00216915	0.00286357	0.00100041	0.000895213	0.00127209	0.00129171	0.000907641	0.0013934	0.00127626	0.00177785	0.00117137	0.00176812	0.00119216	0.0019949	0.00139904	0.000914098	0.000723713	0.0010901	0.00118883	0.00200605	0.00120308	HP:0000587	Abnormality of the optic nerve
0.00087655	0.000732907	0.000408039	0.000348035	0.000443162	0.000550865	0.000555736	0.0005033	0.000684831	0.000320177	0.000624235	0.000315491	0.000524921	0.000290553	0.00065436	0.00028829	0.000353834	0.000729326	0.000394698	0.000621472	0.000532342	0.000226017	0.000410974	0.000232283	0.000162335	0.000347932	0.000379301	0.000306263	8.37014e-05	9.23479e-05	0.000662123	0.00060002	0.000565679	0.000192867	0.000499417	0.000343112	0.000271217	0.000401974	0.000126735	0.000336151	0.000549143	0.000414498	HP:0000588	Optic nerve coloboma
0.00823054	0.00124628	0.00124864	0.000505398	0.00108707	0.00132069	0.00142732	0.000774611	0.00112838	0.000602155	0.00105556	0.000879779	0.000699813	0.00111696	0.000824124	0.00125134	0.0010999	0.00231604	0.000932597	0.00174899	0.00101394	0.00130186	0.000993733	0.000843002	0.000579908	0.000749639	0.000890158	0.000725545	0.000637021	0.00109	0.00102384	0.000865328	0.00110446	0.000785151	0.00107327	0.000928517	0.000756201	0.00057969	0.000670507	0.00101438	0.00113352	0.000642845	HP:0000589	Coloboma
0.0023804	0.00071727	0.000544968	0.000158208	0.00128203	0.000740821	0.00115922	0.000454806	0.000640303	0.000514445	0.000597907	0.00040373	0.00019221	0.00187252	0.00109952	0.000858753	0.000748739	0.0010993	0.000567786	0.000802222	0.000733802	0.000742672	0.000496351	0.000467873	0.000476538	0.000552993	0.000567453	0.000321246	0.000594402	0.000635751	0.00023539	0.000578732	0.00096137	0.000230895	0.000654689	0.000525314	0.000726743	0.000327339	0.000284429	0.000882545	0.0009101	0.000533189	HP:0000591	Abnormality of the sclera
0.00199916	0.000847086	0.000650909	0.000244702	0.00122724	0.00115169	0.00114309	0.000547311	0.000781597	0.000728115	0.000728018	0.000625444	4.5619e-05	0.00176306	0.00102824	0.000539979	0.00075181	0.00102836	0.000522128	0.000636778	0.000841246	0.000850035	0.000530075	0.000306031	0.000494909	0.000468216	0.000564914	0.000256446	0.000341351	0.000820691	0.000213034	0.000552183	0.00074925	0.000296323	0.000475246	0.000560563	0.000752896	0.000137869	0.000243782	0.000815905	0.000992977	0.000571425	HP:0000592	Blue sclerae
0.000526599	0.000597215	0.000683381	0.000225132	0.000702421	0.000852454	0.000511062	0.000401692	0.000298016	0.000227284	0.000444466	0.000411768	0.000493592	0.000260222	0.000401303	0.00146063	0.000414794	0.000946898	0.000407058	0.000835588	0.000252799	0.000383688	0.000367913	0.000620335	0.000312605	0.000476463	0.000357296	0.000245296	0.000194181	0.000498932	0.000257424	0.000170722	0.000270984	0.00019779	0.00049816	0.000229653	0.000248174	0.000811863	0.000568263	0.00068304	0.000344221	0.000511724	HP:0000593	Abnormality of the anterior chamber
0.00372506	0.0014106	0.00125578	0.000313961	0.00101372	0.00119468	0.00111695	0.000371525	0.00111484	0.000674809	0.000990027	0.000871823	0.000415246	0.000361375	0.000795715	0.000617344	0.000768355	0.00111206	0.000997838	0.00107875	0.000954092	0.00148807	0.00146211	0.000573099	0.000376683	0.00057238	0.000931489	0.000713325	0.00087799	0.000493535	0.00074069	0.000566137	0.000752391	0.000465969	0.000820091	0.000691332	0.000471459	0.00040378	0.000254582	0.000703956	0.00153271	0.000957069	HP:0000597	Ophthalmoparesis
0.0807522	0.00327587	0.00287	0.00147796	0.00189237	0.00293801	0.00283753	0.00161721	0.00309204	0.00248492	0.00288381	0.00215211	0.00140914	0.00306659	0.00233526	0.00222723	0.00240486	0.00341469	0.00189118	0.00299438	0.00202494	0.0049205	0.00418346	0.0014346	0.000996177	0.00186784	0.00224553	0.00184823	0.00173228	0.00142745	0.0019602	0.00147068	0.00242458	0.00147614	0.00243785	0.00157674	0.00169287	0.00205874	0.00158135	0.00179311	0.00289336	0.00183776	HP:0000598	Abnormality of the ear
0.00162764	0.000648365	0.000665136	0.000355777	0.000867636	0.00138302	0.00132072	0.00031184	0.000519327	0.000424298	0.000427559	0.000594385	0.000309453	0.000374501	0.000635887	0.000691105	0.000897022	0.00142067	0.000620767	0.000940414	0.000431877	0.000616563	0.000628285	0.000325366	0.000197551	0.000354322	0.000557425	0.000523824	0.000237334	0.000403896	0.000259122	0.000780506	0.000612771	0.000269574	0.00107196	0.000886568	0.000295579	0.000263933	0.000279421	0.00050172	0.000451884	0.000423742	HP:0000599	Abnormality of the frontal hairline
0.00458312	0.000911592	0.000753937	0.0003573	0.000749497	0.00114135	0.00110372	0.000178	0.000855664	0.00054316	0.000767579	0.000789039	0.000634054	0.000278053	0.000538717	0.000726038	0.000675563	0.00141592	0.000793596	0.00121389	0.000461535	0.000822873	0.000808173	0.000265904	0.000601175	0.000523899	0.000706351	0.00050233	0.000520229	0.000595955	0.000442916	0.000427127	0.000615059	0.000588734	0.000592854	0.000871035	0.00043418	6.58459e-05	0.000109009	0.000994015	0.000836401	0.00101968	HP:0000600	Abnormality of the pharynx
0.00143465	0.000766613	0.000505428	0.000578382	0.000852179	0.000811024	0.000633958	0.000319783	0.000794643	0.000636633	0.000932937	0.000548912	0.000440835	0.000395654	0.000534761	0.000781979	0.000467907	0.0008172	0.00072448	0.000936428	0.000688157	0.000607857	0.000812117	0.000516818	0.000180329	0.000469921	0.000539227	0.000456672	0.000387028	0.000750167	0.000559334	0.00041292	0.000309482	0.00036151	0.000607734	0.000402296	0.000459095	0.0005315	0.000422597	0.000671829	0.00125077	0.000510302	HP:0000601	Hypotelorism
0.000554507	0.000446379	0.000633783	0.000106445	0.000310165	0.000578614	0.000580513	0.000284987	0.000505377	0.000265655	0.000459232	0.000364094	0.000619315	0.000201615	0.000522121	0.000331872	0.000346047	0.000612905	0.00036627	0.000468363	0.000441279	0.00072864	0.00078419	0.000173882	0.000173721	0.00049805	0.000312981	0.000272223	0.000278492	0.000303766	0.000301791	0.000358151	0.000241586	0.000191835	0.000443715	0.000254753	0.000224238	0.000111143	0.000217239	0.000489297	0.00068874	0.000459427	HP:0000602	Ophthalmoplegia
0.0206832	0.00212181	0.00194527	0.000519256	0.0022119	0.00276381	0.00241623	0.00153468	0.00136014	0.000753164	0.00131533	0.00158284	0.00104859	0.0012386	0.00165808	0.00154888	0.00164441	0.00274588	0.00157535	0.00184191	0.0014992	0.00166997	0.0013936	0.000870898	0.000592538	0.00106004	0.00112687	0.00139798	0.00115212	0.00064304	0.001362	0.0012138	0.00137399	0.00146253	0.00161731	0.00137954	0.00132594	0.000748065	0.000774774	0.00107832	0.00287118	0.000932251	HP:0000606	Abnormality of the periorbital region
0.00142473	0.00103914	0.000764498	0.000401767	0.000626718	0.000915841	0.000940651	0.000397049	0.00120344	0.000708737	0.00133595	0.000453134	0.000395448	0.000274517	0.00061614	0.0006722	0.000957473	0.0015047	0.00085882	0.00153535	0.000552993	0.000905263	0.000731407	0.00065696	0.000407169	0.000406123	0.000623796	0.000388334	0.000818604	0.000347535	0.000686554	0.000477634	0.000419667	0.000372415	0.00112868	0.000990983	0.00057234	0.000529999	0.000193168	0.000628611	0.000879727	0.00102903	HP:0000608	Macular degeneration
0.000254579	0.000856028	0.000544149	0.000263817	0.000917677	0.000649435	0.000817606	0.000627374	0.000338627	0.000376706	0.000420732	0.000437057	0.000406846	0.000287204	0.000400197	0.000346806	0.00048173	0.00127864	0.000474246	0.000947499	0.000426747	0.000439015	0.000300898	0.000160793	0.000226179	0.000451022	0.000340878	0.000284524	0.000361678	0.000250462	0.000427624	0.000363225	0.000357141	0.000576297	0.000470312	0.000134248	0.00031425	8.66083e-05	0.000284224	0.000523563	0.000645632	0.000225247	HP:0000609	Optic nerve hypoplasia
0.00719928	0.00121324	0.00104825	0.000491331	0.000934042	0.00105982	0.00153537	0.000597442	0.00198474	0.00143764	0.00175862	0.000897947	0.000559796	0.000568631	0.00114092	0.00111432	0.000829152	0.00173399	0.000929877	0.0014432	0.00077606	0.000950687	0.000929675	0.00083931	0.000391525	0.000741446	0.000708073	0.000711244	0.0011286	0.000528464	0.00131902	0.000779547	0.00103741	0.000391156	0.00130761	0.000955661	0.000414442	0.000504397	0.000354454	0.00104899	0.001304	0.00103356	HP:0000610	Abnormality of the choroid
0.00466143	0.00116745	0.000969128	0.000402611	0.000850044	0.00102139	0.00119954	0.000735707	0.00109885	0.000662414	0.00112145	0.000735393	0.000528634	0.000585241	0.000676952	0.00143287	0.00073309	0.00171403	0.000520382	0.0015993	0.00104339	0.000979303	0.000736048	0.000701469	0.000362253	0.000804326	0.000616152	0.000533071	0.000386685	0.000654371	0.000918234	0.000453782	0.000802137	0.000603699	0.000874389	0.000807534	0.00051422	0.000458776	0.000622385	0.000875141	0.000986963	0.000630608	HP:0000612	Iris coloboma
0.00684886	0.0012148	0.000885568	0.000293167	0.00101861	0.00118286	0.00165516	0.000508638	0.00118334	0.000693209	0.00129801	0.000625317	0.000405555	0.000672246	0.000667193	0.00100643	0.00115045	0.00206968	0.00106398	0.00180438	0.000759447	0.000867901	0.00118069	0.000705927	0.000389801	0.000604486	0.000678554	0.000744717	0.000823037	0.00036982	0.000953133	0.000466791	0.000458258	0.000600901	0.00148257	0.000795053	0.000650277	0.000446285	0.000528901	0.000670293	0.00149511	0.000886435	HP:0000613	Photophobia
0.00015293	0.000576644	0.000346376	0.000215581	0.000578784	0.000668796	0.00117637	2.41087e-05	0.000339495	0.000210884	0.000363077	0.000222083	0.000304746	0.000109013	0.000370373	0.000305509	0.000302313	0.00125072	0.000825406	0.000826546	0.00020867	0.00062764	0.000497336	0.000180339	0.0001405	0.000307524	0.000333927	0.000177788	0.000211269	0.000262176	0.000189793	0.000286777	0.000336867	0.000297495	0.000806346	0.000396851	0.000296359	7.28786e-05	0.000116576	0.00030308	0.000673424	0.000285633	HP:0000614	Abnormality of the nasolacrimal system
0.00316333	0.00104379	0.000685876	0.000297395	0.000847585	0.00132619	0.000975093	0.000291384	0.00125793	0.000692066	0.00115839	0.000802056	0.000669931	0.000284694	0.000491537	0.000597444	0.00053963	0.00144335	0.000728368	0.00129853	0.000707384	0.00130017	0.000905357	0.000281675	0.000373564	0.000476463	0.000556967	0.00121527	0.00048821	0.000250191	0.000786337	0.000373171	0.00067891	0.000742055	0.00101165	0.000619412	0.000489311	0.000177933	0.000511986	0.000472671	0.000742387	0.000759253	HP:0000615	Abnormality of the pupil
0.000630545	0.000564964	0.000425951	0.000290963	0.000518339	0.00113573	0.000572104	0.000352984	0.000818056	0.000333666	0.000712165	0.00048531	0.000562911	0.000158577	0.000460865	0.000442578	0.000579252	0.00124625	0.000443547	0.000934445	0.000663885	0.00109456	0.000603353	0.000472532	0.000212188	0.000324746	0.000537809	0.000168531	0.000480885	0.000208294	0.000635902	0.000293756	0.000325953	0.000495896	0.00084621	0.00039429	0.00030275	0.000155791	0.000106037	0.000332883	0.000402524	0.000559568	HP:0000616	Miosis
0.00101246	0.000621947	0.000368565	0.000130298	0.000454972	0.000750964	0.000855987	0.000116382	0.000665437	0.000669497	0.000534539	0.000410834	0.000473466	0.000403744	0.000247591	0.000270178	0.000468086	0.000610054	0.000437823	0.000686119	0.000416985	0.000232504	0.000329297	9.79718e-05	0.000182001	0.000342899	0.000413689	0.000325627	0.000343314	0.000143355	0.000611418	0.000168199	0.000403936	0.000183714	0.000419892	0.000478447	0.00021091	0.000187479	0.000158788	0.000209727	0.000369942	0.00033603	HP:0000617	Abnormality of ocular smooth pursuit
0.00682716	0.000972015	0.00126252	0.000505691	0.00086043	0.00144872	0.00124126	0.00074096	0.00203505	0.00105026	0.00203238	0.000674285	0.000724557	0.000825397	0.000719558	0.00105391	0.000902036	0.00157178	0.00132087	0.00127094	0.000948827	0.00119194	0.00115543	0.000693165	0.000469423	0.000728814	0.000569416	0.000626528	0.00108492	0.000444903	0.00152994	0.000694644	0.00114309	0.000687139	0.00139968	0.000802568	0.000586773	0.000607356	0.000563631	0.000713533	0.00127446	0.000840053	HP:0000618	Blindness
0.000247464	0.000818412	0.000596972	0.000355696	0.00059272	0.000780914	0.000902486	0.000380293	0.000316993	0.000249036	0.000466782	0.000285543	0.000392106	0.000297646	0.000151896	0.00040264	0.000494265	0.000918987	0.000226354	0.000509568	0.000328133	0.000539053	0.000402638	0.000195864	0.000115396	0.000423699	0.000376303	0.000275956	0.000441785	0.000508941	0.000242308	7.30681e-05	0.000172763	0.000190095	0.000320244	0.000201818	0.000566505	0.000104236	0.000373522	0.000545603	0.000362756	0.000335351	HP:0000627	Posterior embryotoxon
0.00102414	0.00111415	0.000616654	0.000306024	0.000605426	0.0010015	0.000997886	0.000262503	0.000679738	0.000631545	0.000708856	0.000402086	0.000237488	0.000271467	0.000715269	0.000480739	0.000748922	0.00130267	0.000810157	0.00119372	0.000423839	0.000619237	0.000648798	0.000627459	0.000284515	0.000402829	0.00053621	0.000367555	0.000897283	0.000296883	0.000516237	0.000430705	0.000446377	0.000372536	0.000816245	0.000698051	0.00045924	0.000215393	0.0001706	0.000442202	0.00122665	0.000920243	HP:0000630	Abnormality of retinal arteries
0.0014097	0.000950599	0.000679291	0.000459613	0.000618982	0.000926951	0.00123458	0.000184421	0.000623093	0.000452196	0.000718661	0.000478666	0.000295771	0.000154881	0.000586855	0.00060702	0.000623426	0.00133223	0.000780984	0.00109068	0.000471475	0.000769519	0.00082272	0.000246001	0.000312908	0.000198129	0.000558814	0.000287127	0.000312979	0.00048585	0.000749156	0.000642896	0.000599303	0.000449145	0.000723063	0.000436807	0.00043276	0.000117894	0.000554547	0.00050968	0.000798485	0.000405099	HP:0000632	Lacrimation abnormality
0.0369909	0.00206605	0.00174633	0.00108656	0.00150682	0.00239069	0.00281647	0.00107379	0.00406271	0.00194203	0.00401003	0.00125931	0.000936148	0.00191305	0.00155665	0.00167153	0.0015525	0.00259134	0.00132884	0.00222309	0.00195073	0.00206895	0.00228633	0.00149782	0.00093257	0.00134225	0.00129504	0.0012253	0.00140663	0.0010549	0.00213608	0.00147272	0.00202604	0.00155109	0.00151837	0.0013091	0.000905076	0.0011309	0.00123557	0.00141749	0.00178402	0.00105973	HP:0000639	Nystagmus
0.000740343	0.000990667	0.000716166	0.000212401	0.000701499	0.000869039	0.000997489	0.000240963	0.000889832	0.000783821	0.000827521	0.00050778	0.000233699	0.000234549	0.000512097	0.000584323	0.000649253	0.00138087	0.000540654	0.00125547	0.000472261	0.000558258	0.000642363	0.00078576	0.000261301	0.000354482	0.000444753	0.000353922	0.000771891	0.000199694	0.000581646	0.000364496	0.000526945	0.000371884	0.000855078	0.00062822	0.000273771	0.000187259	6.28158e-05	0.000481789	0.000832537	0.000905361	HP:0000642	Red-green dyschromatopsia
0.000523578	0.000747217	0.000538175	0.000438106	0.00048202	0.000871475	0.000618067	0.000241015	0.000406535	0.000200526	0.00043263	0.000441678	0.000568616	0.000216018	0.00028958	0.000918889	0.000471138	0.00131992	0.000431349	0.00103657	0.000159258	0.000835987	0.000439449	0.000459376	0.000182911	0.00069582	0.000377538	0.000206006	0.000320217	0.000516084	0.000349903	0.000255779	0.000281971	0.000258012	0.000463056	0.000228683	0.000638287	0.000484759	0.000325664	0.000894855	0.000386448	0.000514956	HP:0000647	Sclerocornea
0.0192878	0.00174686	0.00157471	0.0011681	0.00138412	0.00182382	0.00189455	0.000769247	0.00173128	0.00140977	0.00178089	0.00113068	0.00083697	0.00139606	0.00115972	0.00152408	0.00150633	0.00226785	0.00127737	0.00213971	0.00174444	0.00185622	0.00205887	0.00100538	0.000685653	0.000948614	0.00122488	0.00107791	0.00167832	0.00131469	0.00160476	0.00108163	0.00139186	0.00114987	0.00152707	0.00140027	0.000920342	0.000821647	0.000888063	0.000936896	0.00181708	0.00107259	HP:0000648	Optic atrophy
0.000770648	0.00047998	0.000396575	0.000147622	0.000586651	0.00152583	0.00112264	0.000248388	0.000656224	0.000314106	0.000854761	0.000367845	0.000449344	0.000238672	0.000582838	0.000445548	0.000918859	0.000887756	0.000812937	0.000812248	0.000746948	0.000555462	0.000438318	0.000273831	0.000233852	0.000539737	0.00017002	0.00105529	0.000579788	0.000277726	0.000585072	0.000371174	0.000424949	0.000613648	0.000350675	0.000383	0.000514425	0.000156774	0.000198348	0.000700379	0.000640606	0.00056625	HP:0000649	Abnormality of visual evoked potentials
0.000876284	0.000631134	0.000595595	0.00041767	0.00138839	0.00117479	0.00144773	0.000325675	0.000896309	0.000821327	0.000984435	0.000681417	0.000453403	0.000274176	0.000525911	0.000513511	0.000513821	0.00101693	0.000574804	0.00106285	0.000443728	0.000569142	0.000650921	0.000346347	0.0003431	0.000584757	0.000353968	0.000502723	0.000440438	0.00028321	0.000658683	0.000455259	0.000479042	0.000335106	0.000880397	0.000823619	0.000382873	0.000163194	0.000242608	0.000674062	0.000853574	0.00103241	HP:0000651	Diplopia
0.000710779	0.000551376	0.000386159	2.0834e-05	0.000696065	0.000617426	0.000738527	0.000326724	0.000582692	0.000270769	0.000550493	0.000329295	0.000403704	0.000223732	0.000405353	0.000598962	0.00039297	0.000933467	0.000872513	0.000889529	0.000367165	0.000757414	0.00080072	0.000157188	0.000146607	0.000526487	0.000309301	0.000463442	0.000218003	0.000379196	0.00026584	0.000219869	0.000318209	0.000499347	0.000480837	0.000441339	0.000377372	0.000166121	0.000278812	0.000362962	0.00108701	0.000656391	HP:0000653	Sparse eyelashes
0.00191777	0.00107906	0.00101034	0.000101087	0.000845757	0.00101022	0.00119408	0.000392106	0.000847326	0.000619128	0.000911181	0.00066315	0.00037722	0.000488089	0.000599193	0.000740556	0.000867441	0.00176206	0.00104895	0.00147901	0.000497116	0.000819484	0.000778649	0.000693813	0.00030851	0.000446638	0.000641912	0.000531486	0.00100536	0.00038028	0.000725481	0.000464555	0.000441293	0.000455013	0.00111901	0.00103873	0.000436717	0.000555092	0.00036685	0.000676667	0.00127541	0.00114844	HP:0000654	Decreased light- and dark-adapted electroretinogram amplitude
0.00062992	0.000647049	0.000367619	0.000123578	0.000371377	0.000695464	0.000399484	0.00015296	0.000856809	0.000372684	0.00109267	0.00026321	0.000474527	0.0002323	0.000300022	0.000257264	0.000283373	0.00102168	0.000284332	0.000606098	0.000520546	0.000275915	0.000496848	0.000151208	0.000145707	0.000344466	0.000325229	9.56974e-05	1.42518e-06	0.000252207	0.000791744	0.000193843	0.000398094	0.000221069	0.00101239	0.000336186	0.00024026	0.000398787	0.000156756	0.000334771	0.000400616	0.000537507	HP:0000657	Oculomotor apraxia
0.00353834	0.00125615	0.000980244	0.000426355	0.00115328	0.00126035	0.00134538	0.000445015	0.00144461	0.00108236	0.00149618	0.000635156	0.00040803	0.000423154	0.000662783	0.000875215	0.000691675	0.00143167	0.000928534	0.00127684	0.000613514	0.00113736	0.000882993	0.000544691	0.000723836	0.000489967	0.000585931	0.000484565	0.000754094	0.000269704	0.000895988	0.000542375	0.000764546	0.000553883	0.000961275	0.000907771	0.000495445	0.000542055	0.00045834	0.000682502	0.00107711	0.00139186	HP:0000662	Nyctalopia
0.00129607	0.000660233	0.000703774	0.000691527	0.000668567	0.0013357	0.000680832	0.000327663	0.000709071	0.000539529	0.000759053	0.000324291	0.000239272	0.000167772	0.000521611	0.000538751	0.00098996	0.000938244	0.000992512	0.00143555	0.000606478	0.00046174	0.000454387	0.000292518	0.000292675	0.000412862	0.000321155	0.000362552	0.000230966	0.000378502	0.000401956	0.000555273	0.000502762	0.000326616	0.000723608	0.000717367	0.000470191	0.000474867	0.000310703	0.000391133	0.00078262	0.000472296	HP:0000664	Synophrys
0.00177442	0.000646381	0.000693127	0.000212999	0.000624849	0.0011191	0.00149288	0.000152924	0.000508325	0.000327995	0.000478703	0.000257869	0.000454031	0.000253346	0.000489999	0.000744875	0.000808806	0.00105802	0.000707018	0.000778754	0.000256698	0.000643332	0.000773421	0.000192714	0.000254708	0.000370192	0.000508673	0.000691423	0.000399959	0.000282184	0.000439127	0.000223801	0.000479704	0.000381548	0.00055053	0.000585732	0.000397049	0.0003485	0.000187828	0.000530407	0.000665529	0.000489073	HP:0000668	Hypodontia
0.0037989	0.00134751	0.00125481	0.000374318	0.0010823	0.00102149	0.00148041	0.000653869	0.00102629	0.000421783	0.00105007	0.000751854	0.000553768	0.000846358	0.00102928	0.000544436	0.000436917	0.00123996	0.00200301	0.00116525	0.000512346	0.000850495	0.000723446	0.000712564	0.000366626	0.000414286	0.000464053	0.000475524	0.000666761	0.000681996	0.000615652	0.000641211	0.00115237	0.000601379	0.000740574	0.000519415	0.000545725	0.000117736	0.000963051	0.00068653	0.00215093	0.000634062	HP:0000670	Carious teeth
0.000309143	0.000313759	0.000422163	0.000239418	0.000605553	0.00072461	0.00100346	1.54342e-08	0.000435616	0.000400233	0.000225854	0.000319487	0.000234652	0.000164012	0.000305194	0.000540303	0.000584064	0.000688787	0.000595278	0.000845441	0.000471922	0.000555194	0.000594968	0.000215705	0.000278317	0.000257843	0.000353508	0.00016542	0.000295639	0.000216249	0.000264882	0.000315618	0.000418968	0.000251242	0.000448589	0.000395241	0.000248435	0.000141735	7.09003e-05	0.000435789	0.000619209	0.00021768	HP:0000676	Abnormality of the incisor
0.00181714	0.000835077	0.000711197	0.000303414	0.000583488	0.000887624	0.000969134	0.000313683	0.000502199	0.00024899	0.000537255	0.000583129	0.000547258	0.000661057	0.000554588	0.000630979	0.000740669	0.00126716	0.000650873	0.000925307	0.000483402	0.00073141	0.000955082	0.000274976	0.000406003	0.000281861	0.000621089	0.00037138	0.000498761	0.000359034	0.000545272	0.000258433	0.000593398	0.000561439	0.000396296	0.000549398	0.00047939	0.000521106	0.000324753	0.000618254	0.000795554	0.000538625	HP:0000678	Dental crowding
0.00640824	0.00106587	0.000987783	0.000627153	0.00123963	0.00147989	0.0016565	0.000894013	0.00116251	0.000662182	0.000870926	0.000885923	0.000715792	0.000714493	0.00102228	0.000993425	0.000614875	0.00190139	0.00205025	0.00128859	0.000754794	0.00113463	0.00105138	0.000763392	0.000638427	0.000706186	0.000999611	0.000745006	0.000734976	0.000577955	0.000748538	0.000589572	0.00121297	0.00113497	0.00119812	0.00096619	0.000688419	0.00102628	0.000677994	0.000920095	0.00259186	0.00086189	HP:0000682	Abnormality of dental enamel
0.00306727	0.000740078	0.000699276	0.000450521	0.000601081	0.00123609	0.00117917	0.000383921	0.000805487	0.000395411	0.000851829	0.000622832	0.000436336	0.000293478	0.000669821	0.000578788	0.000551769	0.00112875	0.000958176	0.000895631	0.000615166	0.000435363	0.000567516	0.0006255	0.000402133	0.000341208	0.000426696	0.000575965	0.000409644	0.000477021	0.000787595	0.000515027	0.000511869	0.000405148	0.000628868	0.000499481	0.000399375	0.000337204	0.000287724	0.000742242	0.00105945	0.000600764	HP:0000684	Delayed eruption of teeth
0.00286435	0.00110854	0.000790201	0.000443103	0.000771626	0.00129777	0.001085	0.000524455	0.00110042	0.000483628	0.000782298	0.000692423	0.000904883	0.000430538	0.000751151	0.000725106	0.00064301	0.00174512	0.00075199	0.00127286	0.000652044	0.000683643	0.000967901	0.000577186	0.000329681	0.000328223	0.000995435	0.000540669	0.000493978	0.000333987	0.000978033	0.000368321	0.000909447	0.000589131	0.000863895	0.000875242	0.000471412	0.000554356	0.00051004	0.000762029	0.00171413	0.00087186	HP:0000685	Hypoplasia of teeth
0.00105016	0.000903769	0.000583331	8.03398e-05	0.000466766	0.00108957	0.000646327	0.000385036	0.000513673	0.000455839	0.000614697	0.000309849	0.000312807	0.000107316	0.000310544	0.000258255	0.000604889	0.00110907	0.00050325	0.000590309	0.000306008	0.000457819	0.000444585	0.000384646	0.000179808	0.000391699	0.00021184	0.000509846	0.000238064	0.000148311	0.000596921	0.000526878	0.000145585	0.000198445	0.000477352	0.000451305	0.00027663	0.000555741	1.96035e-05	0.000365612	0.000596922	0.000482092	HP:0000687	Widely spaced teeth
0.00576788	0.000897968	0.000707955	0.000784308	0.00105526	0.00130522	0.00227712	0.000448493	0.000651718	0.000471788	0.000675872	0.000735255	0.000539091	0.000580959	0.000672824	0.000770646	0.000880533	0.00123936	0.000816106	0.00112472	0.000535197	0.000881732	0.000816526	0.00051866	0.000336573	0.000535966	0.000906728	0.000466573	0.000399875	0.000392356	0.000649295	0.000471607	0.00065887	0.000613677	0.000833659	0.000718929	0.000735145	0.000331383	0.000360635	0.000615704	0.0011216	0.000672654	HP:0000689	Dental malocclusion
0.00273453	0.000768519	0.000708194	0.000301557	0.000737215	0.000800665	0.00121103	0.000562218	0.000686606	0.000379942	0.000875758	0.000392687	0.00057348	0.000402126	0.000481543	0.000699293	0.00050994	0.00120087	0.00144756	0.000897879	0.000301694	0.000809626	0.000833618	0.000206333	0.000313441	0.000320047	0.000432064	0.000672825	0.000472831	0.000611304	0.000347264	0.000165973	0.000460805	0.000503869	0.000508211	0.000423218	0.000563042	0.000281711	0.000178721	0.000491242	0.00127518	0.000451871	HP:0000691	Microdontia
0.0132604	0.00161822	0.00116331	0.00110529	0.00140182	0.00173428	0.003043	0.000983457	0.000952173	0.00074101	0.00103402	0.00127394	0.000741647	0.00119134	0.0012702	0.00127505	0.00149608	0.00175306	0.00134916	0.00130048	0.00107119	0.00146784	0.00154528	0.00116876	0.00041614	0.000667434	0.00122016	0.00108173	0.000881642	0.000587366	0.00108411	0.000988733	0.000908952	0.000915398	0.00114157	0.00105004	0.000910003	0.000635951	0.000531027	0.00117544	0.0019657	0.000740764	HP:0000692	Misalignment of teeth
0.000245576	0.000517918	0.000483103	-8.87532e-05	0.000858311	0.000630531	0.000696003	0.000195671	0.000454103	0.000250271	0.000400077	0.000452852	0.000165171	0.00029883	0.000281999	0.000817779	0.000940875	0.00079957	0.000358482	0.000730433	0.000258551	0.000457325	0.000478371	0.000247171	5.35468e-05	0.000369182	0.000251254	0.000438504	0.000131124	0.000259811	0.000284766	0.00013408	0.000293861	0.000234603	0.000472667	0.000250767	0.000136379	0.000150568	0.00014792	0.0003769	0.000812884	0.000238779	HP:0000699	Diastema
0.00059156	0.000448791	0.000287226	-6.73669e-05	0.000440448	0.000428239	0.000409535	0.000205398	0.000509834	0.000187626	0.00057076	0.00031541	0.000245527	0.000360204	0.000263452	0.000370451	0.000358101	0.000893504	0.000355331	0.000832135	0.000309427	0.000363965	0.000476926	0.000245566	0.000119017	0.000360625	0.000313215	0.00030455	0.000216681	0.000319547	0.000374583	0.000150265	0.000197703	0.000226667	0.000265426	0.000482912	0.000275073	0.00018902	0.000156152	0.00030735	0.000731871	0.000459202	HP:0000704	Periodontitis
0.000251968	0.0004965	0.000267778	-5.78542e-06	0.000483942	0.000412976	0.000576146	0.000209832	0.000376572	0.000189116	0.000351928	0.000320593	0.000282826	0.000222557	0.000312673	0.000446163	0.000366963	0.000663401	0.000367769	0.00054326	0.000323664	0.000355687	0.000335565	0.000289701	4.27452e-05	0.000324333	0.000270178	0.000314428	0.000206152	0.000249582	0.000246184	0.000195781	9.07011e-05	0.000441137	0.000399423	0.000178719	0.000187971	0.000178846	0.000222077	0.000447033	0.000655984	0.000334905	HP:0000705	Amelogenesis imperfecta
0.129004	0.00262307	0.00285698	0.00207129	0.00304619	0.00456348	0.00420201	0.00206501	0.00281781	0.00301081	0.00297302	0.00189069	0.00115824	0.00285798	0.00212626	0.0022172	0.00243655	0.00454357	0.00192589	0.00336776	0.0027504	0.00484395	0.0040294	0.00187764	0.0024338	0.00253747	0.0026561	0.00180342	0.00211693	0.00194628	0.0025958	0.00188866	0.00227471	0.00171603	0.00302337	0.00237612	0.00226439	0.00473238	0.00173084	0.00284646	0.00256703	0.00204457	HP:0000707	Abnormality of the nervous system
0.070006	0.00227743	0.00212036	0.00181579	0.00307378	0.00370401	0.0041625	0.00131865	0.00293789	0.00193587	0.00309795	0.0015506	0.000998465	0.00163124	0.00173397	0.00188765	0.0017176	0.00341786	0.00137024	0.00231701	0.00151323	0.00245191	0.00234469	0.00149544	0.00170591	0.0014648	0.00110675	0.00156809	0.00189277	0.00124025	0.00161757	0.00174285	0.00216782	0.00133611	0.00248458	0.00181666	0.00145085	0.00193969	0.00142706	0.00211459	0.00205103	0.00169691	HP:0000708	Behavioral abnormality
0.00211329	0.0012872	0.00106053	0.000202282	0.000851924	0.00125091	0.00101486	0.000410195	0.000875633	0.000786782	0.00101419	0.00144338	0.000243491	0.000319267	0.000569781	0.000504433	0.000619051	0.000990313	0.000827555	0.000937151	0.000582656	0.00085054	0.000568495	0.000329235	0.000366803	0.000886285	0.000463011	0.000183449	0.000297101	0.000379874	0.000670382	0.000552448	0.000485886	0.000475405	0.000738016	0.000739517	0.000446161	0.000216991	0.000530872	0.000478577	0.000564773	0.00131379	HP:0000709	Psychosis
0.00137771	0.000730989	0.000767003	0.000674668	0.00120962	0.00121802	0.00160635	0.000469966	0.000909863	0.000743718	0.00071372	0.000647662	0.000655505	0.000424445	0.000711821	0.000747229	0.000952147	0.00116982	0.000611624	0.00116705	0.000578074	0.0010118	0.00100779	0.000367694	0.000426963	0.000631065	0.000352725	0.000555871	0.000585165	0.000529704	0.000668802	0.000463246	0.000403981	0.000451825	0.00121682	0.000828651	0.00068249	0.00043369	0.000349094	0.00074728	0.000985653	0.000897957	HP:0000712	Emotional lability
0.00286133	0.000994412	0.00112156	0.000850892	0.00153506	0.00154284	0.00192044	0.00063544	0.00113126	0.000933651	0.00096192	0.000984808	0.000644872	0.00047162	0.000861377	0.000635863	0.00082903	0.00157588	0.000887063	0.00166491	0.000543545	0.00114058	0.000976199	0.000536094	0.000506354	0.000660936	0.000588956	0.000702176	0.000737049	0.000445499	0.000835318	0.000672465	0.000691748	0.000714041	0.00151891	0.0012066	0.000631453	0.000615104	0.000482973	0.000729574	0.00151695	0.00175093	HP:0000716	Depression
0.00479791	0.000689485	0.00046962	0.000422316	0.000829654	0.00133895	0.00102	0.000470882	0.0009889	0.000579202	0.00123057	0.000805993	0.000642842	0.000368069	0.000493847	0.00099607	0.000714877	0.00145221	0.000837367	0.00103753	0.000459206	0.000606179	0.000415635	0.000350634	0.000470849	0.000682109	0.000841788	0.00046742	0.000401333	0.000582178	0.000473458	0.000882574	0.000989913	0.000386359	0.000754697	0.000673121	0.000454927	0.00034489	0.000440872	0.00040339	0.000493594	0.000642336	HP:0000717	Autism
0.0035293	0.00100999	0.000801477	0.000578666	0.000901393	0.000980964	0.00103901	0.000423753	0.000811333	0.000523451	0.00104457	0.000641145	0.000631416	0.000363059	0.000641826	0.000740627	0.00075085	0.00149945	0.00112864	0.00113314	0.000649639	0.000723695	0.000733652	0.000625474	0.000831815	0.000834291	0.000890278	0.000630071	0.000536862	0.000573471	0.00108489	0.000269702	0.00079624	0.000510799	0.000819474	0.000898683	0.000734033	0.000480272	0.000471102	0.00063103	0.00104396	0.000737673	HP:0000718	Aggressive behavior
0.000796621	0.00023343	0.000360047	0.000224887	0.000529565	0.000557588	0.0003504	0.000151227	0.000552664	0.000492849	0.000602595	0.000317615	0.000238563	7.6223e-05	0.000325674	0.000727068	0.000344741	0.00100248	0.000424282	0.000715726	0.000273767	0.000473258	0.000274836	0.0002495	0.00020882	0.00054935	0.000184732	0.000116534	0.000170269	0.000157641	0.000350729	0.000456182	0.00018326	0.000315961	0.000525018	0.000228733	0.000651132	0.000220069	0.00021155	0.000436355	0.00033812	0.00037808	HP:0000722	Obsessive-compulsive behavior
0.00522582	0.0008571	0.00123232	0.000495579	0.00088869	0.00113373	0.00108753	0.000629987	0.00128639	0.000566978	0.00134894	0.00103247	0.000534895	0.00033539	0.00100631	0.00102772	0.000765662	0.00161936	0.000897265	0.00142521	0.00116623	0.00186969	0.00142933	0.000693494	0.0015215	0.000787632	0.000605388	0.000893348	0.000600273	0.000476252	0.000803864	0.000712314	0.000620232	0.000610306	0.00116811	0.000706688	0.000693558	0.000541184	0.000547639	0.000878559	0.00120354	0.00110076	HP:0000726	Dementia
0.00619164	0.000815254	0.000651132	0.000691112	0.000948483	0.00144527	0.0012311	0.000476958	0.00103271	0.000722801	0.00106655	0.000823323	0.000823257	0.00051438	0.000461746	0.00113538	0.000791834	0.00145353	0.00106242	0.00144403	0.000487656	0.00080504	0.000598574	0.000441853	0.000518582	0.000831048	0.000842101	0.000530867	0.000502941	0.000619994	0.000615181	0.00102986	0.000892008	0.000423097	0.0007964	0.0010215	0.000452398	0.000423087	0.000518973	0.000482288	0.00047123	0.000742678	HP:0000729	Autistic behavior
0.00176608	0.000497799	0.000373821	0.000184589	0.0008427	0.00101955	0.000865608	0.000318267	0.00078727	0.000473415	0.0010039	0.000448554	0.000638679	0.000377478	0.000580106	0.000619888	0.000795923	0.00117848	0.000634518	0.000841399	0.00046461	0.000465537	0.000586069	0.000246248	0.000245221	0.000807459	0.000674389	0.000282535	0.000458272	0.000455583	0.000621653	0.00030877	0.000496832	0.000517386	0.000703806	0.000556145	0.000339592	0.000346778	0.000304506	0.000383426	0.000696622	0.000550745	HP:0000733	Stereotypy
0.000987807	0.000503297	0.000328273	0.000264971	0.000599014	0.000951029	0.000713213	0.000251149	0.000603089	0.000383828	0.000540549	0.000431734	0.00069214	0.000247763	0.000287046	0.000578064	0.000358987	0.000870884	0.00048243	0.000643319	0.000289976	0.000651945	0.000387571	0.000146086	0.000242228	0.000511358	0.000370259	0.000304503	0.000346291	0.000354194	0.000410028	0.000365425	0.000375846	0.00024589	0.000524491	0.000460414	0.000370702	0.000110404	0.00017086	0.000324314	0.000412428	0.0005689	HP:0000735	Impaired social interactions
0.0100302	0.000985759	0.000816982	0.000692438	0.00132864	0.00126985	0.00172707	0.000474462	0.00105166	0.000581411	0.00116753	0.00105773	0.000576211	0.000349476	0.000679647	0.00121546	0.000949752	0.00211804	0.000739376	0.00198328	0.000408869	0.000982551	0.000552189	0.000627002	0.000731112	0.000720685	0.000499948	0.000462434	0.000458602	0.000616348	0.000778552	0.00061444	0.000673498	0.000349999	0.00117605	0.000832024	0.000923164	0.00039678	0.000643629	0.000643636	0.00060858	0.000711575	HP:0000736	Short attention span
0.00345657	0.00102895	0.00115223	0.000407142	0.00113567	0.000838663	0.00164476	0.000494397	0.000936159	0.00054666	0.000931249	0.000968249	0.000719018	0.000360074	0.000891586	0.00105324	0.000734732	0.00174897	0.000724373	0.00178667	0.000604377	0.00109995	0.00117661	0.000680109	0.00122883	0.000532641	0.000792478	0.00075157	0.000596382	0.000346654	0.000935121	0.000422068	0.000727242	0.000541702	0.0014234	0.000625715	0.000331615	0.000240397	0.000610822	0.000667728	0.000998251	0.000697505	HP:0000737	Irritability
0.0101124	0.00114075	0.000727071	0.000613031	0.00102552	0.00158594	0.00143793	0.000670803	0.00232363	0.000993841	0.00221467	0.000765562	0.000464476	0.000416187	0.000831303	0.00087695	0.000542311	0.00174153	0.000692552	0.00127355	0.00084898	0.00136898	0.00127975	0.00052872	0.000873777	0.000661662	0.000483589	0.000626476	0.000494462	0.000335679	0.000915487	0.000634684	0.000912523	0.000557578	0.000798515	0.000428236	0.000810607	0.000410436	0.000400357	0.000889814	0.000980817	0.00117571	HP:0000738	Hallucinations
0.00225441	0.000615981	0.000575469	0.000234707	0.000877796	0.000726464	0.000862892	0.000492608	0.00104986	0.000689623	0.000801081	0.000591245	0.000414553	0.000361657	0.000815784	0.000648179	0.000506249	0.000988117	0.000447684	0.000959607	0.000449731	0.000750654	0.000997556	0.000221269	0.000339688	0.000535149	0.000414263	0.000374811	0.000366842	0.000266066	0.000349196	0.000583015	0.000408498	0.00037885	0.000789615	0.000560833	0.00045463	0.000213965	0.000311774	0.000725575	0.000888022	0.00117618	HP:0000739	Anxiety
0.00114908	0.000784966	0.000510183	0.000120226	0.000616776	0.00110167	0.000950111	0.000423236	0.000604065	0.000359271	0.000527061	0.000453383	0.000592897	0.000329207	0.000522854	0.000597936	0.000419057	0.00101225	0.000380224	0.000756439	0.000490353	0.000387438	0.000505095	0.000204095	0.000275518	0.00063046	0.000525406	0.000391519	0.000272122	0.000395755	0.000941562	0.000307821	0.000420149	0.000622266	0.000506421	0.000524679	0.000466292	0.000370966	0.000321748	0.000291691	0.00060892	0.000688604	HP:0000742	Self-mutilation
0.00237682	0.000812427	0.000842028	0.000574206	0.00115078	0.00155957	0.00162321	0.000495336	0.00102467	0.000409757	0.00101836	0.000615367	0.000565157	0.000344328	0.000771859	0.00077024	0.000719805	0.00146074	0.000677415	0.00130143	0.000551483	0.00107839	0.00107498	0.000537504	0.00081238	0.000625033	0.000447628	0.000446862	0.000515962	0.000386546	0.000731474	0.000439851	0.000823971	0.000414531	0.000867656	0.000589701	0.000562239	0.000325471	0.000459532	0.000901083	0.000808948	0.000907685	HP:0000746	Delusions
0.0140784	0.0013845	0.00107435	0.000909663	0.00154138	0.00159321	0.00159599	0.000872114	0.00199768	0.00109653	0.00218341	0.00120001	0.00098919	0.00119394	0.00105122	0.00118757	0.00126217	0.00231772	0.00142322	0.00186875	0.0014255	0.0009299	0.00110179	0.000678242	0.00061423	0.000888229	0.00129392	0.000951453	0.000673194	0.000622573	0.00148776	0.000955813	0.00125708	0.000934529	0.00138178	0.000981408	0.000932423	0.000398758	0.000898853	0.00111612	0.00131106	0.000893559	HP:0000750	Delayed speech and language development
0.000158184	0.000686062	0.000552441	7.19095e-05	0.000303632	0.000625073	0.000487381	0.000217203	0.00068538	0.000258437	0.000849869	0.000857812	0.000204865	0.000195382	0.00044292	0.000373139	0.000417618	0.00101368	0.000443334	0.000686888	0.000508212	0.000586006	0.000444139	0.000219906	0.000378485	0.000527181	0.000140842	0.000193697	0.000175145	0.000148887	0.000514063	0.000383781	0.000386223	0.000220907	0.000400269	0.000329941	0.000429143	0.000243689	0.000259963	0.000634961	0.000372415	0.000867274	HP:0000751	Personality changes
0.0161075	0.00158907	0.00109859	0.000902791	0.00234833	0.00208922	0.00276805	0.000746288	0.00109617	0.000723321	0.00132283	0.00122154	0.00103328	0.000583653	0.000914203	0.00130196	0.00110116	0.00242645	0.00113375	0.00202272	0.000613687	0.00122209	0.0010151	0.000539998	0.000875327	0.00101603	0.000724213	0.00112776	0.000891274	0.000700968	0.00106627	0.000661546	0.000995696	0.000740719	0.00141378	0.00121432	0.00100034	0.000469641	0.00108766	0.000643844	0.000832474	0.000853356	HP:0000752	Hyperactivity
0.0432172	0.00208655	0.00213478	0.00113413	0.00221373	0.0033682	0.00253312	0.00109149	0.00196656	0.00127667	0.00196914	0.00163866	0.000793789	0.00129705	0.00147065	0.00152211	0.001722	0.0028812	0.00126145	0.00188156	0.00144648	0.00354782	0.00278472	0.00102439	0.0012236	0.00104442	0.00116344	0.00154298	0.00136991	0.00122576	0.00145717	0.0016095	0.00159126	0.00130065	0.00221451	0.00139684	0.00129718	0.00173484	0.00107108	0.00149977	0.00195166	0.00197825	HP:0000759	Abnormal peripheral nervous system morphology
0.00109328	0.000461378	0.000466897	0.000223495	0.000642357	0.00107863	0.000490297	0.000278611	0.00046229	0.00028369	0.000734118	0.000583534	0.000533691	0.000240548	0.000496749	0.000479342	0.000496085	0.000906158	0.000430768	0.000889421	0.000599653	0.000515304	0.000520316	0.000275113	0.000445791	0.000667932	0.000128538	0.00106203	0.000268184	0.000320548	0.000343816	0.000522505	0.000440346	0.000412449	0.000556014	0.000475653	0.00035198	0.000254095	0.000272457	0.000489048	0.000628671	0.000525783	HP:0000762	Decreased nerve conduction velocity
0.00823179	0.00105481	0.00146888	0.000598066	0.00186504	0.00166181	0.00190914	0.000647759	0.00125263	0.000933668	0.00119004	0.000857916	0.000689509	0.000300391	0.00103055	0.000873658	0.000715438	0.00165435	0.000733054	0.00121593	0.000479572	0.00113355	0.00123419	0.000991763	0.000813542	0.000606188	0.000497123	0.000794598	0.0007373	0.000504034	0.000849177	0.000962275	0.000680023	0.000569478	0.00132164	0.00115506	0.000689627	0.00047389	0.000592038	0.000769935	0.00091385	0.00124563	HP:0000763	Sensory neuropathy
0.000782865	0.000696052	0.000495083	0.000256875	0.000725295	0.000891377	0.000657886	0.000372389	0.000990224	0.000651983	0.000982898	0.00099015	0.000469354	0.000265263	0.00058495	0.000681456	0.000369597	0.00130532	0.000788572	0.0011143	0.000523269	0.000645337	0.000610724	0.000255802	0.00048018	0.00072122	0.000172589	0.000990826	0.000668517	0.000392056	0.000535361	0.000922265	0.00048712	0.000721375	0.000482862	0.000583196	0.000392537	0.000398077	0.000336756	0.000671537	0.000851334	0.000639502	HP:0000764	Peripheral axonal degeneration
0.0346963	0.00282241	0.00229003	0.000948152	0.00297687	0.00379287	0.00394506	0.001538	0.00138117	0.00125484	0.00153079	0.00155988	0.00127242	0.00350815	0.00198158	0.00132305	0.00200882	0.00240067	0.00147037	0.00202692	0.00179728	0.00342976	0.00247955	0.00115288	0.00109389	0.00199242	0.00232085	0.00121191	0.00149766	0.000937538	0.00167498	0.0011844	0.00191748	0.00132592	0.00167781	0.00168669	0.00122424	0.00138445	0.000957793	0.00156528	0.00274174	0.00135208	HP:0000765	Abnormality of the thorax
0.0127716	0.00143496	0.00152622	0.000636996	0.00236798	0.00320338	0.0025269	0.000980566	0.0010238	0.000864466	0.00102125	0.00109958	0.000665996	0.00284754	0.00142673	0.00113373	0.00102388	0.00163095	0.00108091	0.00143072	0.00134531	0.00178752	0.00159433	0.000678035	0.000863657	0.00115818	0.000885613	0.000897839	0.00115445	0.000735961	0.000738662	0.00105011	0.00108295	0.000855602	0.000996261	0.00122182	0.00121788	0.000942585	0.000576296	0.00123498	0.00160914	0.000717597	HP:0000766	Abnormality of the sternum
0.00806257	0.00107384	0.000854149	0.0003775	0.00200169	0.00234617	0.00176422	0.000803357	0.000936378	0.000751566	0.00135446	0.000981703	0.000492015	0.00174156	0.00141754	0.000863234	0.00114398	0.00151391	0.000886261	0.00139827	0.00136297	0.00145367	0.00147401	0.000563607	0.000563028	0.000734724	0.000514108	0.000625415	0.000870259	0.000338979	0.000644086	0.000882897	0.000919855	0.000596927	0.000805354	0.00113306	0.000736612	0.00131691	0.000314114	0.000994187	0.00112096	0.000691977	HP:0000767	Pectus excavatum
0.00330553	0.000623661	0.000681799	0.000303945	0.000862909	0.00117329	0.00102113	0.00047517	0.000583425	0.000474109	0.000571365	0.000794493	0.000455973	0.000784951	0.000568252	0.000457013	0.000482199	0.000903116	0.000822515	0.0006314	0.000766808	0.000641966	0.000657044	0.000322704	0.000335257	0.00045867	0.000282725	0.000366304	0.000467306	0.000471631	0.000717283	0.000332442	0.000563355	0.000466539	0.000445732	0.000731457	0.000347276	0.000172856	0.000201402	0.000516472	0.000677513	0.000562687	HP:0000768	Pectus carinatum
0.0243042	0.00176067	0.00154694	0.000926855	0.00135104	0.00192157	0.00172081	0.000814136	0.00117706	0.00089071	0.0011454	0.00130735	0.00184645	0.00173921	0.00135332	0.00151594	0.00141636	0.00164997	0.00229295	0.00153222	0.00103122	0.00140171	0.00159564	0.000966092	0.000797277	0.00097295	0.00141276	0.000925481	0.000897949	0.000582745	0.00103918	0.00106828	0.00106981	0.00147821	0.0014702	0.00135674	0.000891613	0.000632534	0.000865466	0.00108256	0.00226285	0.00158991	HP:0000769	Abnormality of the breast
0.000572315	0.000774908	0.000627117	0.000457569	0.000620487	0.000789489	0.000497774	0.000167138	0.000616815	0.000541233	0.000736941	0.000392901	0.000415371	0.000150325	0.000295513	0.000443863	0.00059566	0.000685135	0.000463889	0.000618027	0.000407445	0.000530048	0.000682148	0.000351488	0.000222447	0.000514153	0.000471288	0.000286371	0.000500616	0.000343091	0.000372303	0.000260807	0.000475022	0.000400336	0.000480578	0.00053116	0.00049296	0.000517353	0.00013917	0.000386773	0.000571349	0.000817447	HP:0000771	Gynecomastia
0.00865127	0.00116616	0.00103163	0.000565578	0.000964541	0.00139528	0.00169849	0.000750563	0.000891858	0.000543337	0.00084735	0.000804324	0.000662218	0.00105882	0.000870159	0.000854869	0.000982819	0.00132014	0.00115542	0.00130382	0.000709886	0.00097759	0.000891025	0.000729486	0.00052108	0.000896473	0.000804847	0.000616643	0.00075559	0.000564092	0.000885098	0.000561761	0.000973568	0.000883757	0.000692062	0.000687293	0.000637835	0.000493964	0.00046941	0.000814085	0.00162955	0.000576308	HP:0000772	Abnormality of the ribs
0.000787866	0.000432289	0.000495713	0.000408602	0.000477238	0.000655663	0.000551631	0.000207115	0.000486696	0.000397828	0.000506618	0.000453984	0.00045955	0.000148802	0.000366043	0.00029913	0.000772603	0.000936094	0.000818322	0.000583808	0.000358042	0.000458054	0.000670505	0.000484484	0.000288846	0.000264147	0.000369888	0.00020841	0.000502431	0.000232869	0.000726512	0.000151452	0.000859025	0.000405282	0.000278478	0.000330103	0.000315947	0.00032515	0.000545868	0.000425242	0.000533105	0.000423659	HP:0000773	Short ribs
0.0012007	0.000573004	0.000465436	0.000195752	0.000778324	0.00128191	0.00113549	0.00045585	0.000593795	0.000328375	0.000743259	0.000479862	0.000567493	0.000344141	0.000614311	0.000448937	0.000877073	0.000850964	0.00076622	0.000876877	0.000819093	0.000425955	0.000512678	0.000476964	0.000253339	0.000197604	0.000400182	0.000430708	0.000536268	0.000232629	0.000678544	0.000543131	0.00111658	0.000360963	0.000418178	0.000471535	0.000592662	0.000536343	0.000226752	0.000661857	0.000549808	0.000553585	HP:0000774	Narrow chest
0.00431159	0.00121044	0.000847676	0.000708285	0.000876929	0.00110758	0.000905883	0.00050656	0.001096	0.000626614	0.00109253	0.000692564	0.000539996	0.000386419	0.000686485	0.00042669	0.000612102	0.00114936	0.000942001	0.000858989	0.000703167	0.00098047	0.00127453	0.000490059	0.000411178	0.000672413	0.000524268	0.000369399	0.00071307	0.000563952	0.000708352	0.00114439	0.00069017	0.00051251	0.000967954	0.000473181	0.000603028	0.000321676	0.000286837	0.000539747	0.000990323	0.00037386	HP:0000775	Abnormality of the diaphragm
0.00337624	0.000854105	0.000559215	0.000598852	0.000499838	0.00101997	0.00066904	0.000482786	0.0007758	0.000554591	0.000704722	0.000470712	0.000532921	0.00020044	0.000722194	0.000320098	0.000815959	0.000787174	0.000818654	0.000699176	0.000363415	0.000494067	0.000873219	0.000279891	0.000393216	0.000348798	0.000489741	0.000272678	0.000569428	0.000535227	0.000659298	0.000943858	0.000541637	0.000363422	0.00055715	0.000464006	0.00044533	0.000255998	0.000326436	0.000662696	0.00094493	0.000400049	HP:0000776	Congenital diaphragmatic hernia
0.00107007	0.000444279	0.000510859	0.000381841	0.000607605	0.00109472	0.00088433	0.000168759	0.000313006	0.000361907	0.000377457	0.000283452	0.000743396	0.000201124	0.000654368	0.000739219	0.000235358	0.000777326	0.00037612	0.000857332	0.000597072	0.000802146	0.000567649	0.000159965	4.56827e-05	0.000390427	0.000355806	0.000490248	0.000273385	0.000361636	0.000804548	0.000260294	0.000346696	0.000289879	0.000493418	0.00051712	0.000527194	-9.45656e-06	0.000250828	0.000381164	0.000455859	0.000608927	HP:0000777	Abnormality of the thymus
0.00175903	0.000725318	0.00045926	0.000357253	0.000570002	0.00103213	0.000944576	0.000442044	0.000612018	0.000318473	0.000537108	0.000510395	0.000342505	0.000473261	0.000616026	0.000446327	0.00036995	0.00107003	0.000965225	0.000679716	0.000473961	0.000552483	0.000640776	0.000440357	0.000326228	0.000303261	0.000623375	0.000193743	0.000449137	0.000284543	0.000708749	0.0002601	0.000773879	0.000559685	0.000437469	0.000592361	0.000549111	0.00017376	0.000409007	0.000628668	0.000811721	0.0005704	HP:0000782	Abnormality of the scapula
0.00116607	0.000797298	0.000611554	0.000386662	0.00062622	0.000880973	0.000732193	0.000205783	0.000606988	0.00049934	0.000677895	0.000753059	0.00061646	0.000398515	0.00052428	0.00062843	0.000524172	0.00101043	0.000918828	0.000825696	0.00044562	0.00105169	0.00120547	0.000455371	0.000233397	0.00035669	0.000493292	0.000326136	0.000251646	0.000359595	0.000826895	0.000373931	0.000779384	0.00056746	0.000439665	0.000538436	0.000387878	0.000368107	0.000268393	0.000662568	0.000919554	0.000482941	HP:0000786	Primary amenorrhea
0.00205667	0.000699597	0.000493035	0.000116389	0.00087032	0.00103839	0.00102147	0.000420201	0.000501943	0.000254524	0.000463217	0.000378065	0.000399715	0.000326263	0.000481404	0.000854248	0.000485295	0.00112602	0.000416907	0.000961034	0.000224641	0.000267314	0.000362865	0.000525847	0.000417311	0.000513656	0.000339541	0.00034842	0.000362894	0.000254122	0.000716558	0.000358099	0.000331434	0.000245231	0.000695312	0.000401362	0.000379831	0.000243367	0.000672051	0.000655052	0.000568047	0.000379409	HP:0000787	Nephrolithiasis
0.00219274	0.000931299	0.00067926	0.000368581	0.00101699	0.000910403	0.000922308	0.000534544	0.000598518	0.000536894	0.000404096	0.000800762	0.000657547	0.000155183	0.000671566	0.000738937	0.00035878	0.00102559	0.00074569	0.00104401	0.000431586	0.000647424	0.000667401	0.000370258	0.000225998	0.000494128	0.000483709	0.000487507	0.000397966	0.000286607	0.000263696	0.000351966	0.000614796	0.000487359	0.000876472	0.000981042	0.000481839	0.000500919	0.000150604	0.00101351	0.00110946	0.000865066	HP:0000789	Infertility
0.00227263	0.000581545	0.000402343	0.000126313	0.000572045	0.000827364	0.00143892	0.000305434	0.000800058	0.00020973	0.00055952	0.000474583	0.000399079	0.000389277	0.000394312	0.000559807	0.000431641	0.00116146	0.000764063	0.000966574	0.000372596	0.000631773	0.000635129	0.000439747	0.000546772	0.000571343	0.000497684	0.00064227	0.000567309	0.000180638	0.000398587	0.000451699	0.00103069	0.000335387	0.00127051	0.00043986	0.000536865	0.000341109	0.000270024	0.000791642	0.00048972	0.000732714	HP:0000790	Hematuria
0.0191089	0.0016544	0.00138813	0.000940174	0.000944841	0.00126465	0.00148937	0.000888451	0.00106115	0.00070111	0.00102541	0.000987717	0.00149962	0.00188788	0.00140309	0.00117543	0.000808105	0.00210732	0.0024746	0.00140118	0.000998531	0.00123002	0.00100493	0.000764952	0.000652568	0.000938098	0.000791089	0.000909836	0.00143809	0.000732364	0.00109536	0.000803016	0.00118135	0.00127427	0.00107869	0.000976122	0.000928461	0.00077348	0.000612074	0.00147776	0.00238378	0.000850694	HP:0000795	Abnormality of the urethra
0.0464235	0.00256916	0.00253517	0.00138168	0.00180329	0.00191281	0.00241555	0.00150959	0.00220126	0.0013449	0.00194061	0.00152161	0.00107807	0.00315207	0.00177883	0.00148633	0.00168238	0.00232323	0.00292541	0.00199723	0.0013056	0.0023305	0.00234817	0.00120261	0.00105101	0.00155645	0.00146656	0.0013986	0.00193189	0.00106853	0.00221923	0.00130157	0.00197781	0.00131248	0.00173891	0.00143639	0.00168965	0.00132588	0.00130526	0.00187771	0.00393918	0.00154117	HP:0000811	Abnormal external genitalia
0.0427517	0.00195503	0.00137977	0.00125802	0.00146621	0.00222348	0.00225924	0.00126372	0.00186614	0.00123428	0.00213006	0.00147049	0.00146105	0.0025831	0.00141459	0.00153759	0.00132751	0.00199698	0.0026178	0.00189146	0.000892622	0.00196758	0.00182184	0.00103311	0.00117312	0.00109656	0.00110354	0.0010013	0.00137159	0.000912411	0.00215818	0.00149392	0.00160925	0.00123936	0.00165826	0.00139893	0.00164479	0.00107409	0.00102472	0.00153325	0.00293424	0.0014402	HP:0000812	Abnormal internal genitalia
0.00292411	0.000658284	0.000451677	8.48259e-05	0.000744308	0.000578175	0.00108381	0.000305988	0.000435793	0.000201376	0.000683392	0.000476067	0.000675544	0.000859221	0.000632184	0.000530045	0.000382931	0.000897848	0.000747705	0.000700396	0.00024764	0.000492566	0.000365276	0.000599918	0.000119357	0.000273805	0.000171376	0.000437569	0.000203222	0.000355971	0.00057147	0.000203331	0.000358698	0.000435567	0.000473218	0.00048886	0.000358384	0.000644373	0.00022689	0.000333356	0.000681964	0.000552316	HP:0000815	Hypergonadotropic hypogonadism
0.0617949	0.0023178	0.00205423	0.00172807	0.00187722	0.00206079	0.00201746	0.00140021	0.00199192	0.00195719	0.00175536	0.00177742	0.0010272	0.00211517	0.0013671	0.00155736	0.00204277	0.00266757	0.00162674	0.00191361	0.00112153	0.00185579	0.00230183	0.00156931	0.00159059	0.00132722	0.00154482	0.00125137	0.00142442	0.00134161	0.00258435	0.00144393	0.00146143	0.00117655	0.00201208	0.00145613	0.00173632	0.00182351	0.00163949	0.00160758	0.00261189	0.00147062	HP:0000818	Abnormality of the endocrine system
0.0102824	0.00147204	0.00109669	0.000614124	0.00134784	0.00135362	0.00171529	0.000713602	0.00138101	0.000987271	0.00144219	0.00111157	0.000715066	0.000528021	0.00100636	0.00117402	0.00119613	0.00168432	0.00152264	0.00178892	0.000751193	0.00141055	0.00156913	0.000664618	0.00104993	0.000768443	0.00110224	0.000749001	0.000960687	0.000977929	0.00139853	0.000703016	0.00131557	0.000866273	0.00152844	0.00119094	0.000699158	0.00077276	0.000665329	0.00125292	0.00196072	0.00138024	HP:0000819	Diabetes mellitus
0.0160693	0.00144149	0.00146859	0.000661184	0.00117179	0.00133927	0.00129401	0.000701581	0.00117237	0.000683883	0.00115483	0.0010967	0.000978512	0.000598503	0.00113859	0.000981091	0.000816659	0.00132148	0.00148171	0.00106988	0.000747248	0.00117673	0.00117328	0.000925396	0.000825209	0.000695558	0.000976906	0.000906748	0.000723368	0.00077403	0.00115059	0.000619175	0.000923556	0.000643874	0.00113613	0.000885112	0.0010511	0.000542415	0.00187696	0.000655045	0.00118605	0.00140655	HP:0000820	Abnormality of the thyroid gland
0.00616288	0.00105688	0.00103682	0.000399573	0.00117777	0.00124892	0.00111721	0.000695939	0.000868867	0.000599944	0.000884293	0.000765685	0.000743443	0.000597818	0.00109225	0.000779059	0.000656973	0.00130625	0.00110239	0.000950644	0.000696099	0.00108558	0.00103146	0.000778565	0.000825803	0.000666971	0.000767913	0.000721432	0.000477833	0.000756767	0.00112603	0.000472682	0.000858178	0.000583204	0.000708803	0.000652494	0.000982305	0.000560321	0.00184517	0.000701429	0.00102763	0.00115549	HP:0000821	Hypothyroidism
0.0124813	0.00165853	0.00148881	0.000695976	0.00122237	0.00252774	0.00206671	0.000595166	0.00120787	0.000750646	0.0011866	0.00119158	0.000501531	0.000658125	0.00147001	0.00112848	0.00112359	0.00211734	0.00102771	0.00192993	0.000748438	0.00249015	0.0018314	0.000698879	0.000819035	0.000805288	0.000874282	0.000715737	0.000829775	0.000712612	0.0014957	0.000650827	0.00115899	0.000778786	0.00140028	0.00091395	0.000953303	0.00089904	0.000946504	0.00107491	0.00151453	0.000808055	HP:0000822	Hypertension
0.00127745	0.000564216	0.000477497	0.000245756	0.00125303	0.000774441	0.00123956	0.000417677	0.000518912	0.000543447	0.00036318	0.000630997	0.000445061	0.000150071	0.000773818	0.000604931	0.000428229	0.00108216	0.000801648	0.00110764	0.000344192	0.000535242	0.000568145	0.000305594	0.000222733	0.000459029	0.000539297	0.000283729	0.000425049	0.00030878	0.000271079	0.000278863	0.00064744	0.00049979	0.000881327	0.000844158	0.000283844	0.000211005	0.000253175	0.000719568	0.00103088	0.000711707	HP:0000823	Delayed puberty
0.000667567	0.000550132	0.000425559	0.000371774	0.000912943	0.000645271	0.0010839	0.000255102	0.000450179	0.000412475	0.000358902	0.000455983	0.000240072	2.73084e-05	0.000191002	0.00046813	0.000521283	0.000602317	0.00061056	0.000558382	0.000287172	0.000215353	0.000310106	0.000505557	0.000347505	0.00067558	0.000467693	0.000167943	0.000184038	0.000363811	0.000624925	0.000291092	0.000846282	0.000161396	0.000439081	0.000412384	0.000105668	0.000152439	0.000284818	0.00032531	0.000387664	0.000418872	HP:0000824	Growth hormone deficiency
0.000238686	0.000296726	0.000269415	-1.77722e-05	0.000445134	0.00049416	0.000463844	0.000204731	0.000618078	0.000237063	0.000563698	0.000432652	0.000239565	0.000147215	0.000211261	0.000554165	0.000152914	0.000854365	0.000295773	0.000514959	0.000261539	0.000321807	0.000499024	0.000206907	5.50815e-05	0.00041823	0.000345506	0.0003016	0.000195492	0.000354428	0.000522362	0.000229156	0.000413468	0.000219646	0.000235952	0.000244447	0.00014481	0.000194321	0.000201195	0.000407361	0.000637957	0.000189489	HP:0000825	Hyperinsulinemic hypoglycemia
0.00231123	0.000781148	0.00032961	0.0001025	0.000822319	0.00104956	0.000555626	0.000310697	0.000788392	0.000486614	0.000814296	0.000785171	0.000396466	0.000260897	0.000297148	0.000566028	0.000299731	0.000672407	0.000638179	0.00048681	0.000458591	0.000375802	0.00059754	0.000550184	0.000307862	0.000340611	0.000544022	0.000252721	0.000334983	0.000492627	0.000496207	0.000250203	0.000593495	0.000204877	0.000396494	0.000709976	0.000253337	0.000320104	0.000363075	0.000307092	0.00039194	0.000482518	HP:0000826	Precocious puberty
0.000828966	0.000496375	0.000503243	0.000279465	0.00044853	0.000989242	0.000883946	0.000331934	0.000586446	0.000311021	0.000661857	0.000428161	0.000540376	0.00030208	0.000460292	0.000603176	0.000581118	0.0012251	0.000337993	0.000773156	0.000491447	0.000610813	0.000686653	0.000493707	0.000512825	0.000292172	0.000355674	0.000423297	0.000395354	0.000165029	0.000464343	0.000352571	0.000395872	0.00017805	0.00076697	0.000425834	0.000268597	0.000481224	0.000426649	0.000574699	0.000405085	0.000741132	HP:0000828	Abnormality of the parathyroid gland
0.000233175	0.000683852	0.000431457	0.000158701	0.000434	0.000571462	0.000523989	0.00028929	0.000377177	0.000247196	0.000423525	0.000306793	0.000400111	0.000253208	0.000341019	0.000659124	0.000843026	0.000788466	0.000472508	0.000766062	0.000354896	0.000625573	0.000584696	0.00028789	0.000561283	0.00026348	0.0002421	0.000454319	0.000470067	0.000183664	0.000274891	0.000325989	0.000358419	0.000222995	0.000926797	0.000371849	0.000308662	0.000382342	0.000255107	0.000724013	0.000576414	0.000966294	HP:0000829	Hypoparathyroidism
0.00177205	0.00113015	0.000893498	0.000443968	0.000736888	0.0010299	0.00108018	0.000536142	0.000774881	0.000694013	0.000709649	0.000737563	0.000612041	0.000296565	0.000717207	0.000658792	0.000589676	0.000920833	0.000602683	0.000920923	0.000346672	0.000756315	0.000690385	0.000574529	0.000523298	0.000792654	0.000713165	0.000538083	0.000306467	0.000359286	0.00137432	0.000347885	0.000587188	0.000379029	0.000598265	0.000557952	0.000407953	0.000192729	0.000542443	0.000837185	0.000657167	0.00100626	HP:0000830	Anterior hypopituitarism
0.00568752	0.00126065	0.00104285	0.00137553	0.000901595	0.00120411	0.000895542	0.000514498	0.000989602	0.000786783	0.000952043	0.000888205	0.000536905	0.000294618	0.000691242	0.000894435	0.000751323	0.00186556	0.000786873	0.00146758	0.000516115	0.0010627	0.000807916	0.00108703	0.000671694	0.000818506	0.000401094	0.000765488	0.000584422	0.000520081	0.00132476	0.000539492	0.000888739	0.000463635	0.000854729	0.000501233	0.000420289	0.000422029	0.000355697	0.000827278	0.000718243	0.000839699	HP:0000834	Abnormality of the adrenal glands
0.000910507	0.000791457	0.000713338	0.000397746	0.000698812	0.000616277	0.000302844	7.31235e-05	0.0004186	0.000255569	0.000256777	0.00053413	0.000343432	4.76504e-06	0.000223565	0.00031596	0.000462679	0.000729429	0.000338703	0.000557783	0.000213506	0.000418817	0.000315574	0.000352973	3.00508e-05	0.000623875	0.000425459	0.000215863	0.000221006	0.00024561	0.000414475	0.000382168	0.000260587	0.000181343	0.00034114	0.00017351	0.000231973	-2.76223e-06	0.000303486	0.000453781	0.000408104	0.000343082	HP:0000835	Adrenal hypoplasia
0.00225492	0.00130289	0.000966616	0.000247795	0.00104542	0.00120554	0.00127285	0.00041854	0.000984725	0.000636253	0.00087207	0.000757495	0.000361552	0.000564601	0.000524756	0.000826272	0.000712853	0.00190774	0.00112556	0.00148833	0.000497117	0.000583357	0.000743683	0.00070966	0.000369566	0.000438925	0.000857426	0.000451621	0.000920142	0.00057213	0.00115052	0.000463465	0.00107827	0.000470279	0.000807752	0.000802532	0.000568511	0.000717812	0.000395919	0.000669524	0.00138285	0.000658231	HP:0000842	Hyperinsulinemia
0.00075693	0.00123367	0.0006696	0.000278448	0.000795631	0.000723013	0.000801902	0.000264664	0.000779095	0.000486328	0.000578429	0.000910969	0.000397977	0.000183849	0.000373982	0.000660618	0.000504317	0.00153429	0.000678817	0.00124715	0.000355012	0.000713426	0.000713713	0.000355996	0.000575294	0.000514622	0.000294238	0.00048302	0.000468378	0.000263404	0.000645378	0.000263502	0.000645099	0.00023695	0.000600419	0.000482545	0.000337017	0.000144569	0.000248304	0.000489957	0.000398209	0.000892562	HP:0000846	Adrenal insufficiency
0.000660694	0.00055035	0.000389848	0.000136448	0.000586156	0.000921029	0.000682351	0.000358021	0.000568184	0.000440654	0.000669105	0.000330078	0.00065732	0.000299096	0.000872585	0.000699935	0.00035583	0.00124168	0.000564068	0.000611188	0.000425787	0.000705881	0.00061773	0.000360367	0.000193964	0.000452761	0.000282997	0.000384177	0.000268389	0.000274703	0.000631675	0.000274351	0.000276595	0.000268363	0.000266429	0.000535755	0.000215977	0.000141028	0.00171651	0.000442008	0.00068541	0.000598703	HP:0000853	Goiter
0.000237973	0.000685091	0.000303999	0.000127984	0.000392473	0.000440839	0.000441574	0.000280745	0.000532852	0.000212816	0.000549985	0.00054821	0.000401487	0.000227338	0.00027273	0.0004119	0.000189215	0.000805113	0.00033106	0.000536231	0.000243793	0.000191197	0.00044795	-2.52531e-05	0.000487085	7.52615e-05	0.000390638	0.000314417	0.000357869	5.50482e-05	0.000394738	6.65363e-05	0.000346584	0.00012433	0.000160868	0.000432293	0.000213505	0.000211425	2.02153e-05	0.000451784	0.000438484	0.000469915	HP:0000855	Insulin resistance
0.00586257	0.00131073	0.00102526	0.000835854	0.00137674	0.00195302	0.0020766	0.00052264	0.000984822	0.000620256	0.00109323	0.000961483	0.000715054	0.000341317	0.000642791	0.00100996	0.000842716	0.0012726	0.000973983	0.0011338	0.0006876	0.00150428	0.00125186	0.000626249	0.00101376	0.000749634	0.000668067	0.000666135	0.000652936	0.00046753	0.0015021	0.000762132	0.00107718	0.000545336	0.000891292	0.000897097	0.000610761	0.0005286	0.0005371	0.00120287	0.00130479	0.00102043	HP:0000858	Menstrual irregularities
0.00874662	0.00133679	0.00114209	0.000660458	0.000875328	0.0011194	0.00106517	0.00056461	0.000977739	0.000824955	0.000845412	0.000805629	0.000893242	0.000582323	0.000825315	0.000870119	0.000670694	0.00121962	0.000855286	0.000886507	0.00057735	0.000959336	0.000871255	0.000784427	0.00051492	0.000740232	0.000911136	0.000586783	0.000405308	0.000584141	0.0017765	0.000458526	0.000929705	0.000461473	0.000996373	0.000736071	0.000506017	0.000686256	0.00134709	0.000757581	0.000841738	0.00089636	HP:0000864	Abnormality of the hypothalamus-pituitary axis
0.000674611	0.000437547	0.000437317	0.000463786	0.000479971	0.000934646	0.000554244	0.000136902	0.00056847	0.000614912	0.000628359	0.000385896	0.000383209	0.000147526	0.000378902	0.000291247	0.000929287	0.000866508	0.0005614	0.000905021	0.000420981	0.000444006	0.000450592	0.000386324	0.000192666	0.000252903	0.000344668	0.000482535	0.000328671	0.00028035	0.000499288	0.000338662	0.000352441	0.000409784	0.000551838	0.000350466	0.000266355	0.000423166	0.000218036	0.000527395	0.000712758	0.000480895	HP:0000873	Diabetes insipidus
0.00300735	0.00105314	0.000825108	0.000363196	0.000760133	0.000885716	0.00109511	0.000308674	0.000706108	0.000301799	0.000607654	0.000661616	0.000568852	0.000586586	0.000535763	0.000445178	0.000810388	0.00116972	0.00110899	0.000838787	0.000540578	0.000794458	0.000716589	0.00047951	0.000304638	0.000272462	0.000472822	0.000440396	0.000540807	0.000315999	0.000820481	0.000388361	0.00127869	0.000588317	0.000461169	0.000489468	0.000331799	0.000228973	0.000263811	0.000524546	0.00102848	0.000557664	HP:0000889	Abnormality of the clavicle
0.000504682	0.000666552	0.000251863	0.00018212	0.000458231	0.000705263	0.000960076	0.000371866	0.000410703	0.000165882	0.000639503	0.000408504	0.000225591	0.000213682	0.000487213	0.000227352	0.000466658	0.000485444	0.000475319	0.000560746	0.000455608	0.000380103	0.000494251	0.000387463	0.000263644	0.000255174	0.000320456	0.000100819	0.000341758	0.000248392	0.000718843	0.000130601	0.000466612	0.000414026	0.000474561	0.000454337	0.000326252	0.000189283	0.000311084	0.000361337	0.000313328	0.000310773	HP:0000912	Sprengel anomaly
0.000548238	0.000764284	0.00049745	0.000372264	0.000773859	0.000854905	0.000928329	0.000185213	0.000463622	0.000127768	0.000421198	0.000547174	0.0006816	0.000252492	0.000584217	0.000427212	0.000462469	0.000730533	0.000702763	0.000715112	0.000421078	0.00032382	0.000389534	0.000352741	0.000195506	0.000346901	0.000359004	0.000278296	0.000377094	0.000172946	0.000283828	0.000358345	0.00045895	0.000287555	0.000370542	0.000591524	0.000419361	0.000260934	0.0001701	0.0005332	0.000621307	0.00036189	HP:0000921	Missing ribs
0.112198	0.00356473	0.00401359	0.00163566	0.00291287	0.00429657	0.00404204	0.00170588	0.00237669	0.00293591	0.00222734	0.00204477	0.00119112	0.0031112	0.00257472	0.00195625	0.00209368	0.00363248	0.00210195	0.00282645	0.00209495	0.00462627	0.00377118	0.00146625	0.00184856	0.0021108	0.00260278	0.00187312	0.00208447	0.00146702	0.00255494	0.00182319	0.00245556	0.00181911	0.00254349	0.00204376	0.00201805	0.00449749	0.00212866	0.00234259	0.00333741	0.002227	HP:0000924	Abnormality of the skeletal system
0.0482267	0.00410166	0.00203351	0.00145463	0.00321444	0.0041397	0.00441921	0.00146908	0.00174906	0.00138063	0.00192336	0.00188675	0.00163057	0.00461985	0.00269642	0.00191191	0.00230347	0.00399629	0.00190633	0.00308287	0.0022324	0.00373678	0.00266654	0.0011948	0.00127025	0.00167912	0.00232599	0.00189708	0.00151565	0.00121179	0.00184169	0.00148798	0.00237613	0.00186236	0.00182944	0.00184235	0.00156444	0.00106108	0.00162643	0.00213074	0.00303659	0.00128867	HP:0000925	Abnormality of the vertebral column
0.0017846	0.000615975	0.000457055	0.000278839	0.00101993	0.00114338	0.000836962	0.000481601	0.000573182	0.000446421	0.000528086	0.000536469	0.000487999	0.00063184	0.000353448	0.000382101	0.000674783	0.000667178	0.000514877	0.000802518	0.000449108	0.000461689	0.000420407	0.000205748	0.000301906	0.000509473	0.000250578	0.000187653	0.000557647	0.000495669	0.000551024	0.00028665	0.000958163	0.000370741	0.000405856	0.000359176	0.000463931	9.49769e-05	0.000278532	0.000581033	0.000507658	0.000408505	HP:0000926	Platyspondyly
0.0111169	0.00155459	0.00133032	0.000846301	0.00162357	0.00172245	0.00170846	0.000722279	0.000961694	0.000894162	0.00084749	0.00145231	0.000760368	0.000933143	0.00083365	0.00078692	0.000847405	0.00126328	0.00123474	0.00112798	0.000783989	0.000998514	0.00103583	0.000864539	0.000551251	0.00112531	0.00103354	0.000611755	0.000560077	0.000631948	0.0010308	0.000935497	0.00105077	0.000554525	0.000990901	0.000933631	0.000637885	0.000592863	0.00110701	0.00100541	0.00126808	0.000895695	HP:0000927	Abnormality of skeletal maturation
0.0732488	0.00322502	0.00228862	0.00175508	0.00331465	0.00486594	0.00462935	0.00167895	0.00220552	0.00203258	0.00244189	0.00180975	0.00148681	0.00512618	0.00226784	0.00235564	0.00226171	0.00320598	0.00207271	0.00262673	0.00204848	0.00357792	0.00336969	0.00150193	0.00145809	0.00184111	0.00183834	0.00183779	0.00200859	0.00135141	0.00203255	0.00171138	0.0025601	0.00168413	0.0025728	0.0018645	0.00184112	0.00191521	0.00171825	0.00173603	0.00352314	0.00142805	HP:0000929	Abnormality of the skull
0.00407351	0.00107509	0.000807147	0.000718866	0.000737619	0.000820069	0.000908949	0.000665052	0.000630919	0.00074321	0.000633098	0.000613708	0.000435106	0.000647907	0.000474824	0.000781005	0.000790137	0.00155809	0.000694701	0.00127579	0.000568087	0.00096455	0.0012806	0.000706034	0.000312151	0.00074345	0.000583992	0.00052344	0.000463792	0.00080366	0.000646584	0.000584841	0.00085986	0.000542516	0.000779183	0.000680983	0.000689261	0.000594846	0.000249243	0.000577935	0.000804813	0.00057516	HP:0000932	Abnormality of the posterior cranial fossa
0.000802586	0.000820078	0.000333437	7.53056e-05	0.000617478	0.000750935	0.000682366	0.000277765	0.000677753	0.000196606	0.000469241	0.000280996	0.000325646	0.000158917	0.000297064	0.000461916	0.000216518	0.00142974	0.000512373	0.000690533	0.000167398	0.000235864	0.000436953	0.000656654	0.00020273	0.00011611	0.000366652	0.000592676	0.000336186	0.00025832	0.00026792	0.000194267	0.00023106	0.000276083	0.000236603	0.000471652	0.000248649	0.000111226	0.000232608	0.000276916	0.000522913	0.000579383	HP:0000934	Chondrocalcinosis
0.00180219	0.00160696	0.000840879	0.000102318	0.000958477	0.00121831	0.000905546	0.000438766	0.000739676	0.000383335	0.000651103	0.00103037	0.000308835	0.000667479	0.000613401	0.000690821	0.000701989	0.000924146	0.000640987	0.00103298	0.000470485	0.000610708	0.00071543	0.000681893	0.000248249	0.000469954	0.000510203	0.000593626	0.000329564	0.000388319	0.000470543	0.000415821	0.000766088	0.000367898	0.000413948	0.000432372	0.000302136	0.000169876	0.000192915	0.000578713	0.000961205	0.000681555	HP:0000938	Osteopenia
0.00724362	0.00139012	0.000894806	0.000614807	0.00145518	0.00139875	0.0013362	0.000788805	0.00109081	0.000958894	0.00114218	0.000825172	0.00074088	0.000781577	0.000722657	0.000945853	0.000924775	0.00162375	0.00105617	0.00153325	0.000922467	0.00183904	0.00182677	0.000710514	0.000917912	0.000622632	0.000695839	0.000731358	0.000620202	0.000799035	0.00104395	0.000732591	0.00115999	0.000734913	0.00115192	0.00113137	0.000901991	0.000673521	0.000530834	0.00111486	0.00148627	0.000946481	HP:0000939	Osteoporosis
0.0062468	0.00127606	0.00116927	0.000401589	0.000964634	0.00122536	0.00116045	0.000742101	0.000961197	0.000532526	0.00104949	0.00104939	0.000814714	0.00131802	0.000651926	0.0007023	0.00130422	0.0013764	0.000796995	0.0011309	0.000809276	0.000962076	0.000975064	0.000658068	0.000712193	0.000838696	0.000756161	0.000617044	0.000458267	0.000666789	0.000793974	0.000733604	0.000948568	0.000627962	0.00120536	0.000912247	0.000746941	0.000581293	0.000345529	0.00100439	0.00090141	0.00100528	HP:0000940	Abnormal diaphysis morphology
0.00426867	0.00134651	0.000877265	0.000312744	0.00145307	0.00136286	0.00116802	0.000615467	0.000753868	0.000410386	0.00102206	0.000845256	0.000591715	0.00089315	0.000923834	0.000521229	0.000986735	0.00110208	0.000872369	0.000959112	0.000814347	0.000571224	0.0006175	0.00063686	0.000498826	0.000790812	0.000492445	0.000866272	0.000682671	0.00058277	0.000936508	0.000582802	0.000786567	0.000585863	0.000627467	0.000779649	0.000732148	0.000276196	0.000448093	0.000632097	0.0010781	0.00070326	HP:0000944	Abnormality of the metaphysis
0.0927188	0.00363468	0.00302746	0.00145094	0.00261898	0.00483689	0.00362892	0.00186731	0.00244717	0.00333865	0.00252038	0.00178914	0.00106496	0.0021178	0.00184591	0.00210047	0.0023032	0.00295668	0.00257663	0.00295923	0.002136	0.00351927	0.00356498	0.0011539	0.00208906	0.00198987	0.00221559	0.00164359	0.00164085	0.00138185	0.00253078	0.00131269	0.00206154	0.0019337	0.0026461	0.00180281	0.00168293	0.00417513	0.0017404	0.00180895	0.00370289	0.00233163	HP:0000951	Abnormality of the skin
0.00130664	0.000590185	0.000496783	0.000346984	0.000688329	0.000747155	0.000848185	0.000479472	0.0006518	0.00034247	0.000574883	0.000474522	0.000442716	0.000378538	0.000407874	0.000706963	0.000513484	0.00082446	0.000402564	0.000775748	0.000419332	0.000641893	0.000478622	0.000430428	0.000729084	0.000521544	0.000732006	0.000419369	0.000285021	0.000384006	0.000472068	0.000308878	0.000472353	0.000339782	0.000804483	0.000546331	0.000559538	0.000210297	0.000388673	0.000594419	0.000768901	0.00153158	HP:0000952	Jaundice
0.00487979	0.000997448	0.000668658	0.000706248	0.00135853	0.00144567	0.00144353	0.000415299	0.000841931	0.000532361	0.000754462	0.000646278	0.000432674	0.000733819	0.00094389	0.00066651	0.000582402	0.00120724	0.00155985	0.00105972	0.000861724	0.00100545	0.000705911	0.00044047	0.000523884	0.000815197	0.000345067	0.000647634	0.000601025	0.000602231	0.000710694	0.000510754	0.000788835	0.000883572	0.000873549	0.000922286	0.000517103	0.000433748	0.000511785	0.000744823	0.00175643	0.0015674	HP:0000953	Hyperpigmentation of the skin
0.005972	0.00132796	0.00116576	0.000469837	0.00110403	0.00102816	0.00115989	0.000546874	0.000902418	0.000485011	0.000899504	0.0011485	0.000686992	0.000956934	0.00112389	0.0013048	0.00122655	0.00182288	0.00167589	0.00170045	0.000929189	0.000787377	0.00103845	0.000980434	0.000597032	0.000817746	0.000868048	0.000989428	0.000510094	0.000539008	0.000778873	0.00085553	0.00105519	0.000588205	0.0013759	0.000751343	0.000785137	0.00054739	0.000323357	0.00102466	0.00193641	0.000660706	HP:0000954	Single transverse palmar crease
0.000333576	0.000417907	0.0006057	0.000269805	0.000461417	0.000874857	0.000882093	0.000161712	0.000573034	0.000316292	0.000563857	0.000377485	0.000380279	9.85184e-05	0.000412236	0.000242986	0.00028315	0.000891655	0.000745971	0.000876514	0.000368201	0.00062602	0.000456383	5.64534e-05	0.000379606	0.000310646	0.000272853	0.000213387	0.000208616	0.00026267	0.000357806	0.000231848	0.000448165	0.000560535	0.000313565	0.000720706	0.000301745	0.000201811	0.00021612	0.000311877	0.000763393	0.000461867	HP:0000956	Acanthosis nigricans
0.0117876	0.000925167	0.000652186	0.000478656	0.000677761	0.00102283	0.00090534	0.000606161	0.000761464	0.000466407	0.000467531	0.000550407	0.00178994	0.00105147	0.000802832	0.000603569	0.000705709	0.000960221	0.0016611	0.000786356	0.000844906	0.00077515	0.000661691	0.000959911	0.00080384	0.000356923	0.00048644	0.000348584	0.000528641	0.000396366	0.000691301	0.00100338	0.0010385	0.000790105	0.000703258	0.00105496	0.00098383	0.000698369	0.000535355	0.000739748	0.00153283	0.00112237	HP:0000957	Cafe-au-lait spot
0.00540409	0.000880955	0.000846206	0.000356378	0.000961078	0.00115678	0.00114277	0.000527918	0.00105256	0.000691201	0.00100024	0.000640286	0.000929718	0.000576286	0.00103199	0.00142068	0.000831598	0.00135635	0.00163495	0.00112554	0.000696113	0.000733161	0.000651271	0.000793719	0.00036318	0.000448486	0.000544846	0.000871334	0.000485329	0.000396397	0.000795843	0.000424942	0.00038024	0.00125016	0.000943403	0.000816358	0.000647137	0.000395938	0.00107315	0.000690464	0.0018783	0.00083167	HP:0000958	Dry skin
0.000686619	0.000384635	0.000256163	0.000180303	0.000447368	0.00104452	0.000530123	0.000164272	0.000462095	0.000410876	0.000400907	0.000357337	0.000412027	0.000187321	0.000310831	0.000290241	0.000188683	0.000789686	0.000442734	0.000379498	0.00025016	0.000416204	0.00042936	0.000105356	0.000323119	0.000257857	0.000273065	0.000489045	9.56439e-05	0.000182112	0.000119924	0.000214971	0.000107028	0.000183717	0.00034058	0.00039107	0.000342242	0.000168352	4.82159e-05	0.000771813	0.000252944	0.000515903	HP:0000960	Sacral dimple
0.0015632	0.00101395	0.00061895	0.000254661	0.00075319	0.0012383	0.000903558	0.000750651	0.000529496	0.000543682	0.000720598	0.000264989	0.00042028	0.000537083	0.000719503	0.000637852	0.000659189	0.00138711	0.000648669	0.000936671	0.000442951	0.000604849	0.000773762	1.37472e-05	0.000262643	0.000511161	0.000330732	0.000249554	0.000325622	0.000269369	0.000299239	0.000214278	0.000374205	0.00032152	0.000772082	0.000663209	0.000425039	0.000554129	0.000223999	0.000603784	0.00075908	0.000849731	HP:0000961	Cyanosis
0.0117615	0.00106615	0.000901487	0.000466301	0.00144005	0.00180404	0.00174078	0.000365915	0.000997516	0.00116366	0.00122362	0.000688088	0.000578372	0.000951287	0.000533675	0.000926128	0.000484769	0.00143064	0.00202121	0.00109097	0.000673892	0.00253019	0.00269395	0.000364552	0.000294936	0.00067997	0.000928743	0.000620817	0.000686175	0.000462561	0.000919522	0.000526675	0.000794984	0.00240213	0.000747202	0.000944843	0.000764065	0.000879902	0.000802347	0.000587201	0.00250445	0.00110043	HP:0000962	Hyperkeratosis
0.00234976	0.000912157	0.000597589	0.00029103	0.00128675	0.00119563	0.00150522	0.000459093	0.00067757	0.000524903	0.000862786	0.000468688	0.000408902	0.00170377	0.000979972	0.000541126	0.000902278	0.00109283	0.00053991	0.00108542	0.000489624	0.000896105	0.0009927	0.000488244	0.000723165	0.000563467	0.000461333	0.000391861	0.000616011	0.000479059	0.000786956	0.000545616	0.000514163	0.000369109	0.000868529	0.000488646	0.000899477	0.0002202	0.000344099	0.000771744	0.00141073	0.000569969	HP:0000963	Thin skin
0.00242768	0.000834767	0.000723867	0.000396396	0.000908966	0.00100176	0.00121654	0.000716586	0.000727824	0.000602555	0.000803168	0.000738731	0.000592757	0.000522738	0.000717666	0.000987081	0.000879689	0.00128866	0.00104613	0.00100602	0.000387782	0.000687254	0.000796102	0.000326525	0.000634215	0.000389922	0.000678836	0.00059562	0.000426331	0.000662057	0.000443623	0.000534286	0.000566447	0.00111812	0.00134711	0.00097497	0.00062657	0.000293634	0.000365312	0.000657428	0.00175703	0.00125475	HP:0000964	Eczema
0.000688465	0.000384952	0.000277942	0.000234415	0.000244123	0.000483607	0.000472965	0.000123889	0.000494908	0.000411133	0.000456128	0.000273367	0.000510471	0.000204361	0.000506974	0.000440472	0.000451122	0.000721612	0.000421202	0.000576067	0.00040998	0.000428428	0.000570274	0.000268144	0.000144173	0.000295958	0.000381838	0.000277009	0.000268827	0.000339217	0.000272516	0.000565203	0.000343444	0.000312986	0.000442026	0.00049122	0.000230568	0.000252566	0.000191865	0.000386057	0.000376742	0.000430184	HP:0000965	Cutis marmorata
0.000623911	0.000586445	0.000428607	0.000202159	0.000388304	0.000533156	0.000556649	0.000238752	0.000701322	0.000222226	0.000483867	0.00022379	0.000459457	0.00034113	0.000441015	0.000506273	0.000336122	0.000722124	0.00149323	0.000656157	0.000252476	0.000474427	0.000450971	0.000385844	0.000197189	0.000415923	0.000418744	0.000560613	0.000601057	0.000186176	0.000460091	0.000142675	0.000241183	0.000828124	0.000558238	0.000441408	0.000268656	8.50098e-05	0.000183134	0.000539915	0.00147279	0.000708951	HP:0000966	Hypohidrosis
0.0148099	0.00139296	0.00146987	0.000762747	0.00116025	0.00157087	0.00160731	0.000643436	0.00115786	0.000928123	0.000969504	0.000999952	0.000579229	0.000417956	0.00103635	0.00118251	0.00148243	0.00164114	0.00117969	0.00133666	0.000926462	0.00217553	0.00184867	0.00110226	0.00123533	0.000733995	0.000789414	0.00110026	0.00105234	0.000791903	0.000914823	0.000851441	0.00107954	0.000717199	0.00168257	0.00140833	0.00108555	0.000491852	0.000474262	0.00126862	0.00149817	0.0017964	HP:0000969	Edema
0.0056595	0.000984494	0.000947196	0.000447283	0.000909628	0.00110087	0.00161348	0.000474877	0.00112232	0.000552028	0.00104354	0.000729529	0.000723407	0.000593509	0.000924247	0.000949526	0.000563355	0.00142842	0.00163191	0.00137173	0.000617578	0.00137659	0.00143219	0.000297873	0.00043665	0.00055351	0.000657072	0.000688889	0.000694573	0.00048855	0.000550756	0.000506695	0.000667505	0.00136917	0.000908206	0.000762105	0.00074017	0.000237495	0.000628899	0.000856087	0.00310636	0.00107302	HP:0000971	Abnormality of the sweat gland
0.00214722	0.000558618	0.000480054	0.000105082	0.000885692	0.00103518	0.00115713	0.000516021	0.000823088	0.000310384	0.00080045	0.000477803	0.000372708	0.000501515	0.000447625	0.000500788	0.000499558	0.000864908	0.000353289	0.000633876	0.000491426	0.000549777	0.000584502	0.000368214	0.000244148	0.000571168	0.000455638	0.000329825	0.00025784	0.000713226	0.000428169	0.000395687	0.000534831	0.000380899	0.000574887	0.000578612	0.000576048	0.000311147	0.000399317	0.000337742	0.000750066	0.000485285	HP:0000973	Cutis laxa
0.000730883	0.00038801	0.000422751	0.00022936	0.000674309	0.00101426	0.00129055	0.000323869	0.000435754	0.000302196	0.000400591	0.000251464	0.000299204	0.00022351	0.000222893	0.000143788	0.000627361	0.000713539	0.000399017	0.000538515	0.000306368	0.000359436	0.000342461	0.000279296	0.000319255	0.000283387	0.000263418	0.000106677	0.000185181	0.000418387	0.000251097	0.00015306	0.000636539	0.000352004	0.000437002	0.000680892	0.000329999	0.000212339	7.31963e-05	0.000160039	0.000492017	0.000469677	HP:0000974	Hyperextensible skin
0.00338117	0.00108253	0.00103231	0.000555347	0.0010469	0.00127634	0.00156738	0.000404644	0.000982901	0.000555862	0.00100819	0.000634592	0.000696949	0.00046987	0.000855779	0.00104962	0.000606633	0.00178113	0.00113277	0.00145795	0.000660384	0.00145359	0.00133645	0.000442106	0.000461777	0.000345362	0.00061416	0.000651844	0.000587586	0.000417052	0.000455521	0.00044533	0.000558664	0.0011438	0.000764342	0.000806066	0.000759258	0.000310346	0.000598047	0.000804196	0.00270775	0.000888557	HP:0000975	Hyperhidrosis
0.00618027	0.0013267	0.000971955	0.000327791	0.00115962	0.00165981	0.00157993	0.000561626	0.000791363	0.000514531	0.000815166	0.000664333	0.000709115	0.00102764	0.000738972	0.000499741	0.00071097	0.00100224	0.000649471	0.000896133	0.000375378	0.000797327	0.00069905	0.000452552	0.000803926	0.001021	0.00044969	0.000322481	0.000527353	0.000581333	0.000563012	0.000449976	0.000624951	0.000666654	0.000928238	0.000917391	0.000723197	0.000459304	0.000340574	0.000552851	0.00116346	0.00136059	HP:0000978	Bruising susceptibility
0.00700057	0.00100607	0.000917155	0.000342037	0.000992688	0.0015521	0.00187305	0.000676668	0.000800294	0.000546206	0.000783204	0.000702998	0.000970248	0.000698477	0.000599524	0.000895375	0.00102321	0.00151118	0.000914702	0.00138898	0.000514183	0.000954194	0.000812364	0.000769188	0.000646498	0.000585574	0.000627563	0.00065765	0.00116307	0.000552449	0.00063637	0.000467216	0.000606607	0.000801326	0.00133635	0.000939613	0.000680996	0.000493868	0.000473949	0.000592835	0.00106747	0.00158784	HP:0000980	Pallor
0.00505198	0.000660549	0.000774194	0.000355116	0.000828353	0.000875272	0.00105678	9.15432e-05	0.000563537	0.000512311	0.00067736	0.000361527	0.000542394	0.000252749	0.000524835	0.000571896	0.000310183	0.00107472	0.00141034	0.00102683	0.000539417	0.00254463	0.00246306	0.000290909	0.000325021	0.000347365	0.000466164	0.00042851	0.000513025	0.000416076	0.000725711	0.000346404	0.000406727	0.00226573	0.000583623	0.000845063	0.000324374	0.000320948	0.000605727	0.000471735	0.00255966	0.00108443	HP:0000982	Palmoplantar keratoderma
0.00374857	0.00148512	0.000837006	0.000584907	0.000976833	0.00132544	0.0012865	0.000591877	0.000960316	0.000700571	0.00088482	0.000782827	0.000512594	0.000944009	0.00126288	0.00079314	0.00069534	0.00173053	0.00120244	0.00145032	0.000779868	0.000863251	0.000840418	0.000724348	0.000444964	0.000598234	0.000762541	0.000523379	0.00103746	0.000377767	0.00073244	0.000635945	0.000704668	0.000486131	0.00086464	0.000814417	0.000559113	0.000425724	0.000730582	0.00123691	0.00193693	0.00113053	HP:0000987	Atypical scarring of skin
0.000684447	0.000701936	0.000527602	0.000248167	0.000885465	0.000897437	0.00114021	0.000285871	0.000765021	0.000401747	0.000616787	0.000494146	0.000504114	0.00021369	0.000455787	0.000640132	0.000611973	0.000782369	0.00119738	0.000721079	0.000561841	0.000697772	0.000655101	0.000322829	0.000553361	0.000553789	0.000398143	0.000566643	0.000572654	0.000351186	0.000611034	0.000437624	0.000365812	0.000553769	0.00108778	0.000792339	0.000430375	0.000692699	0.000468326	0.000648863	0.00104898	0.00116289	HP:0000988	Skin rash
0.00146386	0.00132435	0.000955392	0.000151011	0.000705454	0.00137253	0.00115574	0.000349017	0.000660055	0.000514836	0.000733601	0.000665383	0.000577288	0.000341511	0.000667696	0.000686112	0.000660015	0.00147971	0.00134331	0.000722183	0.0005129	0.00082604	0.00058776	0.00038975	0.000464151	0.000375805	0.000482032	0.000356212	0.000653387	0.000424807	0.000689007	0.000535563	0.000521096	0.00134948	0.00104797	0.000628642	0.000458932	0.00024983	0.000486563	0.000887146	0.00152398	0.00117876	HP:0000989	Pruritus
0.00167891	0.000981521	0.000752085	0.000294772	0.000812671	0.00100512	0.00120783	0.000473007	0.000666012	0.000608625	0.00060755	0.000624465	0.000739177	0.000492858	0.000868095	0.000601802	0.000506414	0.00112982	0.00130967	0.000910225	0.000602335	0.000675167	0.000663631	0.000512913	0.000735029	0.000702322	0.000477106	0.00045655	0.000440319	0.000518609	0.000527306	0.00040464	0.000531738	0.000789064	0.000630775	0.00061388	0.000495728	8.84325e-05	0.000294651	0.000475519	0.00111391	0.001429	HP:0000992	Cutaneous photosensitivity
0.0021723	0.000743691	0.000626975	0.000392093	0.000752974	0.0016029	0.00183143	0.000390996	0.000841698	0.000328477	0.000729668	0.000419083	0.000361073	0.000185567	0.000435228	0.000392244	0.000561857	0.00105457	0.000476008	0.000540512	0.000728255	0.000582124	0.000751641	0.000281286	0.000317654	0.000591902	0.000525571	0.000225134	0.000510243	0.000356089	0.000392709	0.000528697	0.000557094	0.0016055	0.000398482	0.00081361	0.000563256	0.000238025	0.000445662	0.000544226	0.00139735	0.000797417	HP:0000995	Melanocytic nevus
0.000324391	0.000445225	0.000294488	3.64965e-05	0.000483819	0.000508384	0.000500727	0.000246723	0.000382452	0.000205012	0.000393409	0.000350622	0.000389261	0.000263976	0.000182085	0.000486679	0.00017271	0.00072496	0.000416507	0.000486303	0.00034588	0.000221912	0.000324242	0.00031951	5.49894e-05	0.000478352	0.000224884	0.000322594	0.000175387	0.000261204	0.000322927	0.000126877	0.0001143	0.000399801	0.000271501	0.00024967	0.000216179	0.000206983	0.000189842	0.000237946	0.000640194	0.000399299	HP:0000996	Facial capillary hemangioma
0.00805936	0.00120325	0.00119691	0.000975793	0.00121035	0.00173	0.00142626	0.000922389	0.00112408	0.000779277	0.00118319	0.000957166	0.000666293	0.000859962	0.00094749	0.00106213	0.00131693	0.00172726	0.00133363	0.002141	0.00124832	0.00132118	0.00184231	0.000682102	0.000470632	0.00102737	0.000738188	0.000814971	0.000544442	0.000844597	0.00120592	0.000883345	0.000792128	0.000926428	0.0011417	0.000926049	0.000868672	0.000834225	0.000664428	0.000777997	0.00187939	0.000885896	HP:0000998	Hypertrichosis
0.0309121	0.00249372	0.00145133	0.000947155	0.00139646	0.00235419	0.00223548	0.0011125	0.00147413	0.00104731	0.0014597	0.00179258	0.000635271	0.00186388	0.00166355	0.00126548	0.0017552	0.00198523	0.00242233	0.00184795	0.00111512	0.00130825	0.00123434	0.000850806	0.000839639	0.00109367	0.000857359	0.00114803	0.00120494	0.00100805	0.0016054	0.000965125	0.0016495	0.00177853	0.00201938	0.00148219	0.0013012	0.000604646	0.00116079	0.00120981	0.00306616	0.0024477	HP:0001000	Abnormality of skin pigmentation
0.000823162	0.000367726	0.000286225	1.21344e-05	0.0005248	0.000548495	0.000452028	0.00031275	0.000706336	0.000253687	0.000513078	0.000361616	0.000307297	0.000367146	0.000350264	0.000332748	0.000294468	0.000549879	0.000333256	0.000557902	0.000467305	0.000393277	0.000505565	0.000178144	1.81332e-05	0.000212091	0.000206457	0.000318731	0.000215883	0.000309165	0.000358027	0.000245075	5.99105e-05	0.000120403	0.000298712	0.00032395	0.000190857	0.000177382	0.000189858	0.00025142	0.000467604	0.000423342	HP:0001001	Abnormality of subcutaneous fat tissue
0.00111492	0.000532602	0.000403528	0.000197296	0.000706942	0.000559372	0.000565032	0.000263557	0.000541298	0.000355803	0.000581633	0.000414221	0.000363571	0.000342063	0.000512295	0.000555632	0.000303888	0.00120569	0.000543019	0.00078278	0.000666262	0.000366403	0.000440077	0.000217131	0.000191464	0.000470223	0.000485354	0.00025673	0.000303022	0.000304733	0.000416438	0.000330276	0.000352923	0.000379023	0.000327558	0.000540717	0.000237314	0.000313259	0.000249304	0.000705989	0.000629995	0.000492957	HP:0001004	Lymphedema
0.00558947	0.00114469	0.00104416	0.000334596	0.00117861	0.00140199	0.00152646	0.000903728	0.000779974	0.000713623	0.000860297	0.000543392	0.000392309	0.00111846	0.000949907	0.00102721	0.00100421	0.00116993	0.000457353	0.00110386	0.000428257	0.00129423	0.00124195	0.000648509	0.000784023	0.000859483	0.000973746	0.000409676	0.000308969	0.000405018	0.000456503	0.000545899	0.000553484	0.000388557	0.00127759	0.000790573	0.000756012	0.000648082	0.000634305	0.000526277	0.00111124	0.00168155	HP:0001005	Dermatological manifestations of systemic disorders
0.000441851	0.000549381	0.000348411	0.000121004	0.000396951	0.000509025	0.000585698	0.000152644	0.000427281	0.000210312	0.000472763	0.000201232	0.000422616	0.000258581	0.000450504	0.000691703	0.000381368	0.000694017	0.00100211	0.000630627	0.000277316	0.000506404	0.000509676	0.000197326	0.000180015	0.000187958	0.000238157	0.000553914	0.000442494	0.000240618	0.000312252	0.000477594	0.000476489	0.000587515	0.000305088	0.000596581	0.000284383	-1.37501e-05	0.000118174	0.00044186	0.00100262	0.00079389	HP:0001006	Hypotrichosis
0.00360571	0.000680105	0.00077946	0.000198635	0.000744827	0.000936417	0.000991315	0.000283233	0.00075649	0.000368291	0.000679406	0.000676322	0.000518178	0.000365839	0.000554349	0.000672693	0.00101264	0.000983908	0.000624928	0.000990145	0.000743252	0.000569762	0.000651239	0.00034685	0.000353649	0.00050384	0.000640059	0.000485043	0.000575086	0.000361852	0.000813497	0.000704832	0.000405092	0.00056501	0.000600961	0.000359572	0.000443612	0.000493494	0.000258179	0.000559114	0.000999582	0.000462379	HP:0001007	Hirsutism
0.00442908	0.000947686	0.000737625	0.000612165	0.000601165	0.000834331	0.000649231	0.000268239	0.000694522	0.000378633	0.00101989	0.000547037	0.000491506	0.000504041	0.000641897	0.000480721	0.000417792	0.000782369	0.000869607	0.000760892	0.000488582	0.000863003	0.000792948	0.000650237	0.00062631	0.000530457	0.000343977	0.000576149	0.000397685	0.000263131	0.000958049	0.000438627	0.000502369	0.00044931	0.000725247	0.000817927	0.000454936	0.0001923	0.000285544	0.00062417	0.00107	0.000882593	HP:0001009	Telangiectasia
0.00993996	0.00152941	0.00120047	0.000353913	0.000867725	0.00137181	0.00105574	0.0002975	0.000727182	0.000370981	0.000647007	0.000997096	0.00089811	0.000840695	0.000933483	0.000664433	0.000749935	0.0011602	0.0016757	0.00113179	0.000700193	0.000988654	0.000837759	0.000591766	0.00036652	0.00064411	0.000591809	0.000560494	0.000478082	0.000555244	0.00061858	0.000858852	0.00113327	0.00140457	0.000951501	0.000910496	0.000760355	0.000280726	0.000345316	0.000524339	0.00126901	0.00104442	HP:0001010	Hypopigmentation of the skin
0.000861104	0.000836757	0.00113886	0.000419488	0.000496615	0.00107526	0.000748357	0.000162803	0.000735446	0.000452107	0.000583001	0.000499812	0.000528158	-7.84517e-06	0.000279054	0.000448372	0.000792895	0.00113592	0.000497597	0.000780091	0.000310815	0.000590898	0.000550157	0.000154994	0.000318176	0.000435763	0.000461421	0.000363665	0.000236016	0.000359617	0.000528818	0.000227528	0.000662526	0.00034375	0.000491655	0.000392352	0.00045268	4.95161e-06	0.000136834	0.000411501	0.000490779	0.000366754	HP:0001012	Multiple lipomas
0.00709011	0.00163535	0.00121236	0.000482273	0.00142566	0.00134258	0.00156641	0.000662824	0.00107846	0.000593697	0.000931405	0.00142766	0.000690225	0.000896041	0.0011259	0.00143556	0.00116011	0.0021471	0.00156881	0.00182777	0.001413	0.000855456	0.00118083	0.00125084	0.000572204	0.000927987	0.00106648	0.000976236	0.000654151	0.000345557	0.000855553	0.00103894	0.00107755	0.000580482	0.00162788	0.000892782	0.000814514	0.000646523	0.000521738	0.00091733	0.00207048	0.000744519	HP:0001018	Abnormal palmar dermatoglyphics
0.000927502	0.000511889	0.000443269	0.000156442	0.000653956	0.000691446	0.000762132	0.000165803	0.000605397	0.000361617	0.000602414	0.000513625	0.000303517	0.000159615	0.00026388	0.000834865	0.00041117	0.00068378	0.00108538	0.000733421	0.000251462	0.000629793	0.000711588	0.000326958	0.000232555	-4.93846e-05	0.000427181	0.000357539	0.000303782	0.000426034	0.000199994	0.00025018	0.000312601	0.000476554	0.000548445	0.000567878	0.000292182	-2.26966e-05	0.000365594	0.000581062	0.000913177	0.000816423	HP:0001025	Urticaria
0.00311387	0.00064938	0.000426028	0.000228517	0.000497831	0.000633393	0.000694118	0.000322198	0.000724904	0.000363567	0.000825113	0.000341608	0.000505498	0.000320474	0.000475909	0.000679246	0.000783239	0.00115131	0.000392558	0.000735372	0.000367723	0.000670838	0.000710437	0.000371393	0.000311538	0.000369856	0.000398267	0.000492395	0.000267809	0.000405104	0.000419399	0.000337218	0.000712318	0.000349506	0.000515536	0.000437152	0.000376943	0.000211451	0.000202196	0.00034641	0.000667409	0.000436626	HP:0001028	Hemangioma
0.00095888	0.000513011	0.000507334	0.000330533	0.000588863	0.000849078	0.00115851	0.000290211	0.000683217	0.000433824	0.000821875	0.00064225	0.000393164	0.000569109	0.000596818	0.000315913	0.000369916	0.000841379	0.000939442	0.000782479	0.000640054	0.000511085	0.000343312	0.000216471	0.000382144	0.000419697	0.000283076	0.000465532	0.000246385	0.000434407	0.00056846	0.000152623	0.00027272	0.000533591	0.000588207	0.000807159	0.000530833	0.000166708	0.00032529	0.000440504	0.000929967	0.000904297	HP:0001034	Hypermelanotic macule
0.00247553	0.000949888	0.000524019	0.000267176	0.000471407	0.00122336	0.000790251	0.00029323	0.000526894	0.000311347	0.000707775	0.00061141	0.00130594	0.000246598	0.000404749	0.00042718	0.000747647	0.000985018	0.00066007	0.000767416	0.00052541	0.000467366	0.000467527	0.0003477	0.000360699	0.000432413	0.000132638	0.000208623	0.000558757	0.00081462	0.000866355	0.000208017	0.000462998	0.000444812	0.000559961	0.000461776	0.000509359	0.000439115	0.000252077	0.000503911	0.000508424	0.000707181	HP:0001045	Vitiligo
0.0064301	0.000931437	0.000884207	0.000288273	0.000588252	0.000846306	0.000719095	0.000106962	0.000793503	0.000467425	0.000478082	0.000430042	0.000891608	0.000883319	0.000817131	0.000526315	0.000736129	0.001083	0.00107634	0.000914606	0.00052734	0.000860797	0.000678267	0.000459339	0.000230391	0.000360006	0.000294508	0.000411299	0.000455354	0.000428523	0.000581232	0.000353302	0.00054213	0.000811771	0.000755574	0.000695237	0.000575843	0.000213329	0.000326734	0.00054837	0.00124187	0.000781272	HP:0001053	Hypopigmented skin patches
0.000358527	0.000638167	0.0003865	0.000423605	0.000616172	0.000621374	0.00114212	0.000144144	0.000547949	0.000140426	0.000543661	0.0003867	0.000305116	0.000242333	0.00030343	0.000521927	0.000301739	0.000972734	0.000599681	0.000848487	0.000299386	0.000372874	0.000386458	0.000204073	0.000281635	0.000220445	0.000392443	0.00031326	0.000387926	0.000208243	0.000566508	0.00018382	0.000349883	0.000171406	0.000396428	0.00032811	0.000298132	5.29645e-06	0.000274467	0.000548934	0.00101485	0.000658819	HP:0001061	Acne
0.00110721	0.00100949	0.000636421	0.000198231	0.00087046	0.00115652	0.000764482	0.000338685	0.000638008	0.000377953	0.000668075	0.000420548	0.00048022	0.000679813	0.000547322	0.000590112	0.000486328	0.000844367	0.000468344	0.000780418	0.000384918	0.000489471	0.00053657	6.39113e-05	0.000291225	0.000281184	0.000242049	0.000197426	0.000241846	0.000300137	7.12162e-05	0.000206427	0.000246398	0.000360023	0.000432946	0.000543616	0.000435961	0.00033814	-6.34472e-05	0.000351424	0.000812743	0.000456359	HP:0001063	Acrocyanosis
0.0195924	0.00172551	0.00135335	0.00062467	0.00141817	0.00227136	0.00186846	0.0006691	0.00133499	0.00168058	0.00139978	0.00102148	0.000769594	0.00122773	0.00112871	0.00105816	0.000670386	0.0017898	0.00224785	0.00141534	0.000975726	0.00251301	0.00244288	0.000551289	0.00046395	0.00100675	0.00135883	0.000786576	0.000655469	0.000758858	0.00122592	0.000708448	0.00121144	0.00252776	0.00093453	0.00104086	0.00108125	0.00168732	0.00109057	0.00111222	0.0026301	0.00142178	HP:0001072	Thickened skin
0.00309492	0.00105634	0.000668463	0.000322458	0.000849666	0.000868816	0.00129952	0.000352161	0.000686775	0.000406126	0.000695145	0.000530981	0.000834639	0.000272818	0.000637033	0.000622753	0.000720164	0.000985771	0.000583251	0.000763822	0.00102119	0.000961906	0.00100779	0.000337655	0.000750232	0.00070351	0.000536873	0.000402055	0.000437324	0.000576853	0.00112493	0.000386449	0.000461386	0.000448228	0.0011122	0.000750264	0.000313718	0.000380349	0.000387898	0.000743448	0.000540864	0.00120461	HP:0001080	Biliary tract abnormality
0.000140152	0.000384035	0.000438521	0.000208337	0.000444119	0.000815698	0.000712989	0.000522802	0.000277505	0.000329163	0.000407208	0.000177506	0.000503001	9.78258e-05	0.000150478	0.000510198	0.000362892	0.000826562	0.000298661	0.000720118	0.000383682	0.000635748	0.00044094	0.000176974	0.000439052	0.000269744	0.000226213	0.000302366	0.000520507	0.000367274	0.000285511	0.000224298	0.000151033	0.000177783	0.000373846	0.000500293	0.000377526	7.16515e-05	0.00031635	0.0007987	0.00051109	0.00136466	HP:0001081	Cholelithiasis
0.000718537	0.000439009	0.000191785	0.000220281	0.000416398	0.000299643	0.000518339	0.000526462	0.000256122	0.000220727	0.000336933	0.000438546	0.000353875	0.000355778	0.00031639	0.000225252	0.000251535	0.000725185	0.000351852	0.000477755	0.000314258	0.00018491	0.000459867	0.000219538	0.00026151	0.00022764	0.000149856	-1.25214e-05	0.000133675	0.00021513	0.00029323	8.69538e-05	0.000263848	0.000261929	0.000265441	0.00033579	0.000302671	-3.76375e-05	0.000197362	0.000251235	0.000199085	0.000471896	HP:0001083	Ectopia lentis
0.000240259	0.000448034	0.000273636	0.000200851	0.000574358	0.000538036	0.000705698	0.000306073	0.000430183	0.00026434	0.000508837	0.0002652	0.00026103	0.000189368	0.000411384	0.000310121	0.000362369	0.000764204	0.000383634	0.000702579	0.000303394	0.000390736	0.000490857	0.000117133	0.000218618	0.000326891	0.000318966	7.85777e-05	0.000216304	0.000258054	0.000235405	0.000310949	0.000490598	0.000269713	0.000430361	0.000376354	0.000325531	0.00018379	0.000252195	0.000164146	0.000400286	0.000368682	HP:0001087	Congenital glaucoma
0.0458529	0.0021837	0.00227634	0.00163444	0.00176608	0.00255792	0.00254619	0.00108469	0.00249652	0.00198621	0.00249122	0.00168278	0.00105399	0.0024817	0.00149246	0.00196777	0.00152932	0.00306846	0.00169688	0.00269761	0.00173069	0.00358702	0.00392759	0.000953627	0.000953365	0.00154525	0.00152652	0.00123867	0.00171205	0.00134417	0.00195416	0.00123344	0.00230353	0.00164562	0.00197712	0.00143319	0.00131874	0.00102848	0.00121195	0.00153928	0.00175743	0.00123392	HP:0001098	Abnormality of the fundus
0.000641916	0.000896924	0.000747858	0.000224626	0.00080532	0.000762938	0.000804525	0.000276796	0.000834695	0.000683835	0.000808124	0.000235371	0.00028137	0.000178055	0.000598036	0.000648301	0.000689537	0.00110497	0.000767138	0.0011327	0.000466131	0.000579773	0.000778716	0.000744902	0.000266215	0.000362742	0.000414349	0.000360749	0.000756522	0.000215247	0.00055245	0.000328684	0.000577391	0.000315372	0.000797921	0.000480557	0.000338806	0.000240374	0.000124184	0.000557081	0.00102736	0.000914076	HP:0001099	Fundus atrophy
0.0043251	0.000904993	0.000844771	0.000285414	0.000887309	0.00126981	0.00131355	0.00057118	0.00131211	0.000749176	0.00142705	0.00063547	0.000362545	0.000407284	0.000817899	0.000679806	0.00101469	0.00167137	0.000919135	0.00127411	0.000674953	0.000974096	0.000928964	0.00075363	0.000430105	0.000562123	0.000814686	0.000322497	0.000869362	0.000496244	0.000777285	0.000535308	0.000639328	0.00061138	0.00143105	0.000963791	0.000583198	0.000418355	0.000338577	0.00073325	0.00124798	0.00108774	HP:0001103	Abnormality of the macula
0.00117356	0.000974689	0.000908157	0.000176897	0.000780195	0.000816078	0.000983901	0.000353558	0.000938704	0.000808021	0.000892417	0.0004824	0.000305809	0.000296245	0.000719178	0.000422924	0.000766754	0.00105591	0.000922387	0.0010546	0.000557212	0.000711067	0.000602067	0.000578034	0.00037994	0.000402088	0.000523129	0.000367952	0.00103216	0.000307221	0.00076229	0.000540376	0.000539315	0.000433508	0.00081842	0.000780276	0.000436557	0.00037724	0.000278908	0.000632013	0.00118421	0.000875296	HP:0001105	Retinal atrophy
0.004818	0.000939409	0.000625799	0.000349654	0.00100348	0.00106892	0.00107373	0.000806192	0.000738734	0.00048981	0.000726021	0.000518561	0.000565881	0.000799254	0.000585918	0.00125146	0.00086916	0.00162488	0.000677521	0.00135144	0.00104929	0.00100836	0.000631125	0.000623027	0.000400631	0.000749403	0.000425923	0.000391168	0.000418979	0.000588545	0.000515218	0.000581917	0.000888463	0.000517044	0.000670826	0.000427143	0.000730103	0.0005098	0.000441845	0.00118724	0.000841773	0.000669851	HP:0001120	Abnormality of corneal size
0.00688644	0.00107918	0.000925577	0.000325979	0.000806492	0.00104641	0.000888147	0.000368108	0.00162636	0.000998789	0.00162441	0.00050605	0.000380324	0.000392618	0.000400904	0.000911273	0.000766492	0.00132448	0.000756524	0.00119552	0.000485251	0.000884656	0.000757961	0.00053894	0.000383371	0.000390612	0.000498115	0.000557723	0.000740087	0.000371076	0.000628674	0.000499984	0.000473961	0.000524173	0.000911929	0.000558085	0.00063408	0.000629198	0.00037854	0.000476585	0.00113322	0.00107759	HP:0001123	Visual field defect
0.00123195	0.000582799	0.000401977	0.000258155	0.00114589	0.000982072	0.00122351	0.000384096	0.000343012	0.000222551	0.000430126	0.000132272	0.000428948	0.000519953	0.000612661	0.00134737	0.000487001	0.000875869	0.000780125	0.000690937	0.000251039	0.000306779	0.000411274	0.000439391	0.000395837	0.000425167	0.000279765	0.000270214	0.00024259	0.000332346	0.000268026	0.000237282	0.000426106	0.00046555	0.000394125	0.000245027	0.00038512	0.000422795	0.000554375	0.000823897	0.00111844	0.000569426	HP:0001131	Corneal dystrophy
0.00151212	0.000882175	0.00073579	0.000301341	0.000713687	0.00090387	0.00075946	0.000331773	0.000777244	0.000636194	0.000928813	0.000333106	0.000245521	0.000244017	0.00034846	0.000541193	0.000675225	0.00121349	0.000809058	0.00117771	0.000287879	0.000560927	0.000784336	0.000464387	0.000338667	0.000323192	0.000534859	0.0002685	0.00076617	0.00028445	0.00058468	0.000308751	0.000405033	0.000411565	0.000820105	0.00059911	0.000384674	0.000394656	0.000309726	0.000577377	0.000909896	0.000898694	HP:0001133	Constriction of peripheral visual field
0.000132677	0.000348831	0.000182083	-0.000120747	0.000605942	0.000408768	0.000422358	0.000101042	0.000297995	0.000127925	0.000440545	0.000234902	0.000152073	0.0001401	0.000183586	0.000367908	9.39635e-05	0.000563314	0.00019463	0.000440533	0.000273201	0.000217714	0.000272556	0.000160962	-6.45092e-05	0.000304975	0.000231769	0.000289157	0.000111963	0.000180484	0.000241232	9.52065e-05	9.84989e-05	0.000193418	0.000210396	0.000188729	9.59674e-05	0.000237861	0.000111542	0.00026901	0.000590673	0.000197764	HP:0001137	Alternating esotropia
0.00175896	0.000968983	0.000668833	0.000203163	0.000701925	0.000887553	0.00113898	0.000385748	0.000953552	0.000988375	0.000886975	0.000492589	0.00026677	0.000424655	0.000700725	0.000742477	0.00075078	0.00152085	0.000729187	0.00111179	0.000623633	0.000590688	0.000708814	0.000687049	0.000337621	0.000495984	0.000677681	0.000480966	0.000838104	0.000393382	0.000678327	0.000635917	0.000508767	0.000480672	0.000986471	0.000661334	0.00039597	0.000493628	0.000306811	0.000609336	0.00137324	0.00101513	HP:0001141	Severe visual impairment
0.000744995	0.000826378	0.000625476	0.000140171	0.000711446	0.00094344	0.000937048	0.000382305	0.000782217	0.00056053	0.000673803	0.00035212	0.000258526	0.000235913	0.000564111	0.000744798	0.000720967	0.00119516	0.000600578	0.00138418	0.000409174	0.000559428	0.000656665	0.000618071	0.000301175	0.000279246	0.000418714	0.000294322	0.000966723	0.000175734	0.00068061	0.000421249	0.000476418	0.000319902	0.000962146	0.000523335	0.000300063	0.000287926	0.000233536	0.000613707	0.00100152	0.000846653	HP:0001146	Pigmentary retinal degeneration
0.0516926	0.00267877	0.0020832	0.0012807	0.00278269	0.00294811	0.00326107	0.00168796	0.00177146	0.00147472	0.00160761	0.00187326	0.00137781	0.0048947	0.00327253	0.00197534	0.0020753	0.00359974	0.0025365	0.00302371	0.00216839	0.00278084	0.00244413	0.0014762	0.00133954	0.00181186	0.00215787	0.0016782	0.00181949	0.00125487	0.00186763	0.00175854	0.00226356	0.00254834	0.0022015	0.00160964	0.00155837	0.00170388	0.00152405	0.00244853	0.00475153	0.00129823	HP:0001155	Abnormality of the hand
0.01018	0.00110763	0.000902007	0.000634296	0.00215469	0.00208272	0.0033279	0.000538349	0.000884005	0.000653743	0.000918013	0.00121018	0.000607876	0.00117928	0.00105654	0.00123779	0.00138659	0.00249941	0.00127864	0.00188545	0.000754751	0.000932472	0.000937881	0.000526431	0.000427838	0.000896541	0.000746295	0.000736189	0.000819021	0.000526194	0.00112419	0.00104019	0.00165326	0.000756556	0.00126335	0.00122434	0.000654314	0.000514646	0.000540971	0.000952807	0.00173173	0.00080211	HP:0001156	Brachydactyly
0.015388	0.00133867	0.00119444	0.000460022	0.00102652	0.00147313	0.00160288	0.000603691	0.00122504	0.000608498	0.000922166	0.000806022	0.00113536	0.00262776	0.00152171	0.00141999	0.00116777	0.00186345	0.00217211	0.00141674	0.00116793	0.0010684	0.00108692	0.000555041	0.000785252	0.000744619	0.000700438	0.000728125	0.00095708	0.000660408	0.000952495	0.000938173	0.00105677	0.00112397	0.00117543	0.00082984	0.000989759	0.000508098	0.000494639	0.00150857	0.00294569	0.000826218	HP:0001159	Syndactyly
0.00400813	0.00112941	0.000938789	0.000512661	0.00103904	0.00105223	0.00114658	0.000417995	0.000957262	0.000673855	0.000840127	0.000665532	0.000661957	0.000847952	0.000983836	0.00134774	0.00106152	0.00149448	0.000796673	0.00117459	0.000583387	0.000820568	0.000822255	0.000444061	0.000262587	0.000858966	0.000612422	0.000607904	0.000508038	0.000524948	0.000967618	0.000471808	0.000783055	0.000566793	0.000924765	0.000955803	0.000721116	0.000598515	0.000332653	0.00104452	0.00109322	0.000658213	HP:0001161	Hand polydactyly
0.00234085	0.000901498	0.000679675	0.000508748	0.000756695	0.000900924	0.00113041	0.000381655	0.000772405	0.000620284	0.0006997	0.000620899	0.000573111	0.000532545	0.000622061	0.000759304	0.00110306	0.00112288	0.000610166	0.00104716	0.000401257	0.000482059	0.000748791	0.000275098	0.00028832	0.000545831	0.000509125	0.000403501	0.000377485	0.000350364	0.000859474	0.000481644	0.000546729	0.000541192	0.000742088	0.000530331	0.000507116	0.000709565	0.000247419	0.000688565	0.000880491	0.000588813	HP:0001162	Postaxial hand polydactyly
0.00466485	0.000824449	0.000730253	0.000496988	0.000809554	0.00132238	0.00126234	0.000477957	0.00061856	0.000436152	0.000477794	0.000665031	0.00053166	0.000665693	0.00064661	0.000754586	0.000948134	0.00162683	0.000726718	0.00155698	0.000499008	0.000714372	0.000720982	0.000539886	0.000418216	0.000620667	0.000521358	0.000725817	0.000644297	0.00036637	0.000714706	0.000765592	0.000832857	0.000515997	0.000825658	0.000590595	0.000499089	0.00025721	0.000550262	0.00092427	0.00106132	0.000569055	HP:0001163	Abnormality of the metacarpal bones
0.00150595	0.000444459	0.000527479	0.000252845	0.000726718	0.000756304	0.00100816	0.000270354	0.000373371	0.000376673	0.000538979	0.000541672	0.000428427	0.000492606	0.000511682	0.000578272	0.000632189	0.000699064	0.000614744	0.000836019	0.000503411	0.000567139	0.000694797	0.000146466	0.000293201	0.000391769	0.000231845	0.000440983	0.00038309	0.000237939	0.000757673	0.000216345	0.000528118	0.000336676	0.000697534	0.000571927	0.000373035	0.00014628	0.000490735	0.000207843	0.000540622	0.00057384	HP:0001166	Arachnodactyly
0.0428048	0.00253531	0.00167699	0.00125366	0.00254658	0.00299244	0.00316963	0.00165114	0.00149992	0.00125957	0.00150329	0.00154376	0.00131815	0.00496999	0.00276406	0.002042	0.00230502	0.00325446	0.00224593	0.00262665	0.00198056	0.00200996	0.00187497	0.00129826	0.00124298	0.00150962	0.00182344	0.00150591	0.00206898	0.00100081	0.00170491	0.00180612	0.00194282	0.00178381	0.00188195	0.00147507	0.00147493	0.00142329	0.00107207	0.00228114	0.00437621	0.00134509	HP:0001167	Abnormality of finger
0.00112361	0.000406441	0.000620397	0.000297867	0.00070076	0.000896475	0.000701495	0.000259165	0.00080098	0.000394638	0.000792267	0.000600964	0.000429792	0.000211068	0.000483922	0.000378252	0.000530005	0.000709732	0.000704911	0.00064516	0.000369871	0.000657396	0.000557288	0.000323903	0.000291838	0.000489413	0.000307097	0.000554598	0.000271698	0.000316628	0.00031319	0.000508876	0.000451149	0.000674455	0.000583653	0.00045948	0.000447099	0.000158653	0.000305938	0.000568422	0.00093509	0.000551397	HP:0001171	Split hand
0.0132026	0.0015474	0.00124534	0.000388307	0.00114419	0.00154251	0.00186502	0.00106682	0.00106995	0.000676577	0.00100057	0.00113771	0.000803378	0.00214456	0.00132513	0.00164654	0.00144108	0.00300482	0.00129001	0.00290242	0.00106356	0.00112802	0.001036	0.000743115	0.000626908	0.000937925	0.00118867	0.000954906	0.000940476	0.000828376	0.00102248	0.00122587	0.00125162	0.00108063	0.00132443	0.000773495	0.000833405	0.000672448	0.000612357	0.00105692	0.00185714	0.000781715	HP:0001172	Abnormality of the thumb
0.00150457	0.000657504	0.00079831	0.000221954	0.000681274	0.000643685	0.000799227	0.000271799	0.000630602	0.000366612	0.000358201	0.000414179	0.000688774	0.000456032	0.000478587	0.000661105	0.000881792	0.00117643	0.000473972	0.00102483	0.00035545	0.000473439	0.000566208	0.000366165	0.000107394	0.00092872	0.000376426	0.000382161	0.000324653	0.000217318	0.000556741	0.00034483	0.000707007	0.000157204	0.000611605	0.00061459	0.000282028	0.000592437	0.00015268	0.000868016	0.000813688	0.000316236	HP:0001177	Preaxial hand polydactyly
0.000396696	0.000523726	0.000431293	0.000143502	0.000637319	0.00088773	0.000709184	0.000302371	0.000675742	0.000336769	0.00082389	0.000455723	0.000295977	0.00021575	0.000448944	0.000592929	0.000404266	0.000886221	0.000464083	0.000783603	0.000267193	0.00053308	0.00064398	0.000373042	0.000121809	0.000467163	0.000663429	0.000281278	0.000399871	0.000481816	0.000392001	0.000575329	0.000263509	0.000318814	0.000354273	0.000282363	0.000300966	0.00020609	0.000139374	0.000331707	0.00067104	0.000493858	HP:0001181	Adducted thumb
0.0021913	0.0012194	0.000905058	0.000280308	0.000907421	0.000928904	0.00150361	0.000343241	0.000782113	0.000380838	0.000754559	0.00045876	0.000383679	0.000495495	0.00051703	0.000727072	0.000966393	0.00135343	0.00084438	0.000825073	0.000581195	0.000379399	0.000505129	0.00021831	0.000298951	0.000412072	0.00038612	0.000566925	0.000432233	0.000164047	0.0005707	0.000232223	0.000684806	0.000391344	0.000907623	0.000562673	0.000356849	0.000265986	0.000226144	0.000633208	0.000599653	0.000477677	HP:0001182	Tapered finger
0.000121358	0.000549499	0.000264573	-0.000136774	0.000457706	0.000412185	0.000423052	0.00018729	0.000459807	0.000120613	0.000356479	0.000233514	0.000185863	0.000104916	0.000232081	0.000345218	7.96024e-05	0.000843011	0.000311331	0.000420888	0.000264861	0.000231146	0.000262627	0.000138198	-1.59658e-05	0.000389947	0.000257444	0.000282935	0.00012171	0.000193699	0.00026149	0.000102017	0.000136051	0.000235336	0.000187605	0.000217087	9.0929e-05	0.000191855	0.000371174	0.000242226	0.000705075	0.000236899	HP:0001188	Hand clenching
0.00165485	0.000544019	0.000264004	0.000490672	0.000636094	0.000813989	0.000742665	0.000241122	0.000463327	0.000232753	0.000402135	0.000505741	0.000518231	0.000480476	0.000483983	0.000331337	0.000629835	0.000841302	0.000663518	0.000645407	0.000121332	0.00048519	0.000642747	0.000486587	0.000283499	0.000375991	0.000260161	0.000280138	0.000375806	0.000281817	0.000489959	0.000444068	0.000781602	0.000381895	0.000559122	0.000378895	0.000414561	0.000181267	0.000319605	0.000448209	0.000763946	0.000514069	HP:0001191	Abnormality of the carpal bones
0.000292624	0.000937154	0.000582267	0.0001686	0.000463456	0.000753387	0.000753486	0.000427658	0.000304947	0.00029921	0.000408539	0.000406797	0.000414518	0.000220195	0.000335783	0.000444205	0.000928282	0.000697521	0.000476987	0.000422881	0.000456937	0.000453571	0.000514004	0.000165738	0.000260414	0.000360928	0.00052285	0.000358477	0.000187492	0.000281044	0.000227118	0.000360674	0.000628409	0.000305643	0.000511771	0.00045134	0.000656353	0.00012329	0.000103107	0.000280945	0.000491892	0.000556535	HP:0001193	Ulnar deviation of the hand or of fingers of the hand
0.0206689	0.00184209	0.00130373	0.00111727	0.00149211	0.00187673	0.00193638	0.00128139	0.00142343	0.00154254	0.00165751	0.00107981	0.0008165	0.00273036	0.00135924	0.00148291	0.00178322	0.00194855	0.00130935	0.00221588	0.00150334	0.00260297	0.00218815	0.00141174	0.00135373	0.0011954	0.00134312	0.00119602	0.0015495	0.000687883	0.00131614	0.00143001	0.00137295	0.0013513	0.00156436	0.00145311	0.00187083	0.000968436	0.000696509	0.00163057	0.00159915	0.00166584	HP:0001197	Abnormality of prenatal development or birth
0.00354575	0.000956287	0.00047913	0.000187885	0.000385136	0.000431933	0.000558357	0.000337732	0.000547793	0.000211659	0.0003922	0.000498965	0.000885142	0.000742625	0.000394188	0.000571731	0.000683922	0.00100923	0.000679736	0.00087439	0.000258295	0.000571619	0.000634473	0.000321439	0.000222007	0.000559014	0.000403513	0.00046761	0.000458677	0.0003398	0.000559621	0.000297728	0.000590358	0.000477638	0.000560203	0.000643688	0.000329503	0.000406886	0.000346031	0.000436105	0.000700502	0.000622843	HP:0001199	Triphalangeal thumb
0.003791	0.000743524	0.000338627	0.000184297	0.000441258	0.000635132	0.000545786	0.000432509	0.000464786	0.000340769	0.000627676	0.000227271	0.000936941	0.000360843	0.000733988	0.000542728	0.000320881	0.000911421	0.00121833	0.00068127	0.000532456	0.000640099	0.000385251	0.000494817	0.000255432	0.000607163	0.000170403	0.000360704	0.000335634	0.00049156	0.000466851	0.000287259	0.000471293	0.00113653	0.000452617	0.000714303	0.000290502	0.000485296	0.000370061	0.000435486	0.0011425	0.000708412	HP:0001217	Clubbing
0.00553303	0.00107844	0.000654286	0.000346143	0.00115314	0.00150778	0.00132612	0.000456237	0.000695056	0.000493991	0.000679417	0.000673814	0.000672046	0.000858466	0.0007451	0.000968767	0.000993895	0.00139621	0.00104547	0.00113415	0.000737755	0.00132823	0.00106649	0.000273609	0.000628286	0.000441624	0.000802191	0.000507922	0.000611918	0.000408336	0.000537097	0.000510006	0.00105662	0.000495467	0.000724034	0.000690598	0.000454384	0.000163498	0.000320215	0.000812605	0.00112259	0.000614628	HP:0001220	Interphalangeal joint contracture of finger
0.0062816	0.00101815	0.000737498	0.000489812	0.00104005	0.00131702	0.00128843	0.000432935	0.000922403	0.000578954	0.000729643	0.000620481	0.000545235	0.000889117	0.000968118	0.000853066	0.000906386	0.00140809	0.00205321	0.0011718	0.000682189	0.000911977	0.000771089	0.00061683	0.000356913	0.00079095	0.000713337	0.000799089	0.000568901	0.000520402	0.000756235	0.000590932	0.000637198	0.00137215	0.00118921	0.00095507	0.000624519	0.00047328	0.000558861	0.000849815	0.00283036	0.000891728	HP:0001231	Abnormality of the fingernails
0.00163196	0.000824068	0.000629052	0.000332961	0.000759165	0.00108689	0.000857969	0.000434881	0.00064874	0.000446557	0.000668968	0.000639971	0.000677858	0.000537295	0.000480584	0.000620679	0.000743323	0.000833481	0.000701229	0.000963535	0.000413035	0.000446248	0.00050903	0.000260362	0.000371639	0.000430784	0.000229624	0.000400149	0.00047954	0.000413185	0.000743258	0.000452699	0.000746161	0.000346226	0.000738998	0.000584474	0.000360511	0.000233782	0.000461362	0.000398723	0.00055262	0.000570121	HP:0001238	Slender finger
0.0514988	0.0019457	0.00183832	0.00162551	0.00208251	0.00267493	0.00350301	0.00144588	0.00254848	0.00165624	0.00264891	0.0015237	0.0017373	0.00315753	0.00163916	0.0017337	0.00213205	0.00278853	0.00205422	0.00270063	0.00209437	0.00252053	0.00275796	0.00148735	0.00135854	0.00172843	0.0018726	0.00119766	0.00200124	0.0014694	0.00192077	0.00149494	0.00184241	0.00168119	0.00224739	0.00213618	0.00239212	0.00165604	0.00162409	0.00165961	0.00254767	0.00130832	HP:0001249	Intellectual disability
0.0629785	0.00230866	0.00238729	0.00197714	0.00185695	0.00263016	0.00311424	0.00157611	0.00309654	0.00189065	0.00295109	0.00152	0.00103854	0.00187346	0.00151158	0.0020198	0.00173943	0.00321925	0.00167952	0.0027012	0.00178665	0.00296085	0.003988	0.0014577	0.00205302	0.00167643	0.00213384	0.00137742	0.0015079	0.00172846	0.00173455	0.0017236	0.00206818	0.00128609	0.00199203	0.00167114	0.00159944	0.00182804	0.00124855	0.00172299	0.00201389	0.00147575	HP:0001250	Seizures
0.0202306	0.0011979	0.00135563	0.000762139	0.00197363	0.00289793	0.00183279	0.000968208	0.00258147	0.0017139	0.00210279	0.00108952	0.000917573	0.000732724	0.00131138	0.00195022	0.00140741	0.00342098	0.0011471	0.00339715	0.00156864	0.00166101	0.00226657	0.000917964	0.00101893	0.00108207	0.00093967	0.00081709	0.001061	0.000715156	0.00133278	0.00119858	0.00114533	0.00116994	0.00200763	0.00107472	0.000942343	0.000881334	0.000692935	0.00143682	0.00192383	0.00107765	HP:0001251	Ataxia
0.0461067	0.00196624	0.0019972	0.00237699	0.00185855	0.00216269	0.0027115	0.00119866	0.00231682	0.00139497	0.00212533	0.00147942	0.000948269	0.00190392	0.00179087	0.00130429	0.00137959	0.00254728	0.00137279	0.00204746	0.00175809	0.00297506	0.00367289	0.00127812	0.00129549	0.00136562	0.00317526	0.00150571	0.00118342	0.00155469	0.00196831	0.00117938	0.00205937	0.00132805	0.00143614	0.00156281	0.0014278	0.00122528	0.00149579	0.00142097	0.00191821	0.0012626	HP:0001252	Muscular hypotonia
0.00143155	0.00039448	0.000533469	0.000225115	0.000698514	0.000721991	0.00077353	0.000373796	0.000509715	0.000307713	0.000446851	0.00032234	0.000608307	0.000353127	0.000538708	0.000488633	0.000510787	0.000738339	0.000515486	0.00057106	0.000527845	0.00066381	0.000770804	0.00098968	0.00092954	0.000466523	0.000282271	0.000289449	0.000276533	0.000326965	0.000274974	0.000446152	0.000236911	0.000270735	0.000467264	0.000417035	0.000230681	0.00022632	0.000721112	0.000558683	0.00069361	0.000370522	HP:0001254	Lethargy
0.00169444	0.00112795	0.000516936	0.000224997	0.000629389	0.00106383	0.00129701	0.000313937	0.000573647	0.000443466	0.000697848	0.00049737	0.000340957	0.000382898	0.000359194	0.00101347	0.00077074	0.00149564	0.000746334	0.000985781	0.000321716	0.000691273	0.000545769	0.000446434	0.000408638	0.000251975	0.000534484	0.000190064	0.000470443	0.000292325	0.00035451	0.000560336	0.000647861	0.000547613	0.00063028	0.000762661	0.000418444	0.000385416	0.000246293	0.000333662	0.000976	0.000547017	HP:0001256	Intellectual disability, mild
0.0165927	0.00183273	0.00167082	0.00113775	0.0019415	0.00319918	0.00203211	0.000773522	0.00195164	0.00143147	0.00192214	0.0015356	0.00137673	0.00101643	0.00131315	0.0015548	0.00147664	0.00243045	0.00120464	0.00245957	0.00128835	0.00189773	0.00209491	0.000943449	0.000844755	0.00124044	0.00115941	0.00102228	0.00102192	0.0010048	0.00119224	0.00129049	0.00101371	0.000949294	0.00150495	0.00115769	0.00114919	0.000961979	0.00101471	0.00131487	0.00209701	0.00126993	HP:0001257	Spasticity
0.000488735	0.000579811	0.000521664	0.000179975	0.000828454	0.00106468	0.000616221	0.000266442	0.000470336	0.000609944	0.000706172	0.000302838	0.000401195	0.000250321	0.000254809	0.000377334	0.00040645	0.000645783	0.000477604	0.000474995	0.000335305	0.000348945	0.000548688	0.000496945	0.000229446	0.000421929	0.000323814	0.000320268	0.000336458	0.000255669	0.00032926	0.000263655	0.000343903	0.000738716	0.000577998	0.000355761	0.000393343	0.000231316	0.000126298	0.000342441	0.000607752	0.000374142	HP:0001258	Spastic paraplegia
0.00150466	0.000339701	0.000380635	0.000132368	0.000515046	0.000736399	0.000614895	0.000211173	0.000507852	0.000415987	0.000410285	0.000280295	0.000348265	0.00037442	0.000482818	0.000545997	0.000471758	0.000720406	0.000445426	0.00051793	0.000309243	0.000646728	0.00101409	0.000200302	0.00116614	0.000339666	0.000207329	0.000120482	0.000281442	0.000286657	0.000426281	0.000491427	0.000516083	0.000288325	0.0004489	0.000356599	0.000238371	0.000143618	0.000174921	0.00059882	0.000659578	0.000455461	HP:0001259	Coma
0.00761164	0.00122576	0.00110231	0.000468652	0.00138011	0.00175731	0.00150885	0.000688356	0.00186747	0.00124447	0.00165011	0.000974104	0.000624865	0.0003985	0.0010367	0.00108494	0.00088686	0.00166816	0.000930696	0.00158777	0.00120383	0.00201785	0.00205959	0.00045135	0.000683369	0.000898432	0.000772559	0.000647263	0.000836328	0.000525755	0.00103142	0.000839762	0.000558844	0.000664564	0.000911597	0.000896231	0.000732319	0.000664954	0.000625879	0.000903162	0.000942416	0.00116388	HP:0001260	Dysarthria
0.0323852	0.00196575	0.00175172	0.00124117	0.00166631	0.00251344	0.00246397	0.00099286	0.00145428	0.00111574	0.00157464	0.00120837	0.00182734	0.00289983	0.00132255	0.00153361	0.00229906	0.00224206	0.00173688	0.00217926	0.00164701	0.00204582	0.00218583	0.001358	0.00184291	0.0011202	0.00135092	0.000881661	0.00132327	0.00191885	0.0014594	0.00159025	0.00164531	0.0011712	0.0021828	0.00170818	0.00208641	0.000750137	0.00131903	0.00124147	0.00175094	0.0013431	HP:0001263	Global developmental delay
0.00513549	0.00089923	0.000808149	0.000250553	0.00112723	0.00146334	0.00131367	0.000525174	0.00118946	0.000564398	0.0011303	0.00110084	0.000549093	0.000400513	0.000812464	0.00101018	0.000658266	0.00167329	0.000784962	0.00129433	0.000933038	0.00163087	0.00118685	0.000748605	0.000395968	0.000866056	0.000863678	0.00111505	0.000870955	0.000581784	0.000571676	0.000618925	0.000644809	0.000857906	0.000706556	0.000602146	0.000580721	0.000551006	0.000462135	0.000769509	0.00105292	0.000622837	HP:0001265	Hyporeflexia
0.000766594	0.000487507	0.00048351	6.69905e-06	0.000424145	0.00044493	0.000515498	0.000232707	0.00098612	0.000371841	0.000737032	0.000692554	0.000460111	0.000262729	0.000434961	0.000359948	0.000401607	0.000978477	0.000389232	0.000683917	0.000518445	0.000404636	0.000565193	0.000270154	0.000229179	0.00048944	0.000345101	0.000234579	0.000208936	0.000117287	0.000248016	0.000306518	9.95069e-05	0.000302866	0.000529703	0.000885588	0.000275074	0.00017844	5.13748e-05	0.000205776	0.000492606	0.000654521	HP:0001266	Choreoathetosis
0.0143321	0.00130939	0.00147687	0.000734164	0.00126223	0.00208243	0.00184129	0.000801464	0.00204149	0.00111427	0.00196598	0.000968293	0.000861852	0.000678399	0.00107485	0.00134312	0.000989893	0.00202795	0.000815118	0.00171892	0.00107624	0.00217762	0.00173616	0.000670367	0.0013059	0.00119179	0.000792366	0.00120513	0.000720216	0.000607539	0.00114666	0.000731689	0.00107538	0.000712744	0.00124026	0.000886195	0.000901133	0.00070426	0.000540438	0.00104464	0.000923604	0.00165876	HP:0001268	Mental deterioration
0.0138205	0.00122828	0.000921789	0.000649973	0.00125161	0.00141046	0.00127167	0.00104198	0.00181295	0.00103925	0.00159408	0.00112583	0.000764885	0.00120441	0.000939485	0.00133833	0.00084033	0.00153239	0.00095011	0.00146199	0.0012166	0.00163341	0.00159043	0.00103378	0.000590664	0.00126101	0.00126186	0.00109255	0.000719455	0.000459591	0.0017583	0.000874159	0.00121986	0.000597309	0.000933955	0.000826566	0.000765717	0.000563643	0.00100291	0.000885488	0.000998566	0.000766574	HP:0001270	Motor delay
0.00180552	0.000870508	0.000675807	0.000267154	0.0018962	0.000873034	0.00144544	0.000715443	0.000807903	0.000623412	0.000556009	0.000726913	0.000473434	0.000311736	0.000952714	0.00107372	0.000588981	0.00211208	0.000531732	0.00178813	0.000553368	0.001089	0.000964283	0.000386477	0.000468684	0.000663148	0.00069281	0.000707295	0.000538208	0.000392196	0.000369695	0.000338065	0.000497779	0.00052777	0.00113728	0.000704566	0.00055732	0.000468751	0.000336159	0.000772882	0.00157067	0.000877251	HP:0001271	Polyneuropathy
0.00278599	0.000836967	0.000730625	0.000150061	0.000975903	0.00107815	0.000709995	0.000378929	0.000944238	0.0010572	0.00118263	0.000878521	0.000473824	0.000589563	0.000583688	0.000619214	0.000576861	0.00112883	0.000606308	0.00100039	0.000729594	0.000846725	0.000981491	0.000534936	0.00049175	0.000692286	0.000595702	0.000401667	0.00061958	0.000634317	0.000831149	0.00075075	0.000396118	0.000449807	0.000716537	0.0006705	0.000424896	0.000279474	0.000573827	0.000562885	0.000857184	0.000768658	HP:0001272	Cerebellar atrophy
0.0206612	0.00192828	0.00127723	0.00112728	0.00154056	0.00200754	0.00183845	0.00124735	0.00218609	0.00141487	0.00253804	0.00127796	0.000909549	0.00177773	0.000985328	0.00196366	0.00165109	0.00222129	0.000993311	0.00193864	0.00137514	0.00154092	0.00213963	0.00099325	0.000615146	0.00139351	0.00145661	0.000980214	0.000902738	0.000842582	0.00146719	0.0013443	0.00126405	0.000818208	0.00136636	0.00102694	0.00132396	0.000700689	0.000828463	0.00136483	0.00141872	0.000968586	HP:0001273	Abnormality of the corpus callosum
0.0101647	0.00124132	0.00103722	0.000630878	0.000858824	0.00107061	0.000845121	0.000844753	0.00135515	0.000890743	0.00121706	0.000970869	0.000835811	0.00143631	0.000746184	0.000949842	0.00100365	0.00133714	0.00100401	0.000902543	0.000905531	0.000958583	0.00111802	0.000562211	0.000438749	0.000669852	0.000767013	0.000469506	0.000442983	0.000565055	0.000653984	0.000589242	0.000737319	0.000782076	0.000801793	0.000549528	0.000650125	0.000517215	0.000516041	0.000688834	0.00108642	0.000684754	HP:0001274	Agenesis of corpus callosum
0.0319224	0.0019492	0.00164696	0.00152047	0.00169571	0.00298313	0.00221886	0.000880375	0.00230626	0.00150035	0.00243623	0.00148389	0.00140978	0.00134079	0.00135575	0.00130763	0.00134044	0.00225684	0.00155154	0.00206942	0.0014065	0.00200139	0.00248891	0.000876228	0.000950048	0.00120685	0.00170274	0.00104835	0.00103333	0.00127439	0.00132169	0.00140224	0.00127601	0.00124327	0.00172955	0.00153728	0.00144743	0.00128456	0.00109895	0.00137507	0.00242879	0.00137634	HP:0001276	Hypertonia
0.0019016	0.000322941	0.000506306	0.000250219	0.000220632	0.000601238	0.000356193	1.52349e-05	0.000279982	0.000197071	0.000288028	0.000239561	0.00028756	0.000195998	0.000397967	0.000334935	0.000393629	0.000658527	0.000255294	0.000517371	0.000133118	0.00216494	0.00232451	0.000145409	0.000138305	0.000145056	0.000374602	0.000321044	0.000226819	0.000304331	0.000276889	0.000131811	0.000219673	0.000161699	0.000457849	0.000319143	0.000437162	0.000109995	0.000115484	0.000220169	0.000398665	0.000758415	HP:0001279	Syncope
0.00242413	0.00108752	0.000700803	0.000196085	0.000973446	0.00118617	0.000854679	0.000304968	0.00102114	0.000613036	0.00106993	0.00133118	0.000672187	0.000426629	0.000898921	0.000878789	0.000825931	0.00117279	0.000805679	0.0011582	0.00108148	0.00125295	0.00108455	0.00042915	0.000330615	0.000600664	0.00113658	0.00122338	0.00047271	0.000539027	0.000522562	0.000494661	0.000596175	0.000834886	0.000799138	0.000600399	0.000597552	0.000368922	0.000753058	0.000708597	0.00112889	0.000620901	HP:0001284	Areflexia
0.00093102	0.000305195	0.000114062	0.000289678	0.000677026	0.000452644	0.000727714	0.000216296	0.000629501	0.000381765	0.00053148	0.000462833	0.000372127	0.000218506	0.000519248	0.000826788	0.000314942	0.00129768	0.000549115	0.000780016	0.000195977	0.000399498	0.000386604	0.000136095	0.000327692	0.000217095	0.000588183	0.000592264	0.000550761	0.000253854	0.00033478	0.000239924	0.000277579	0.000309558	0.000369982	0.000871121	0.000248079	0.000371579	0.000230565	0.000637235	0.000579868	0.00138688	HP:0001287	Meningitis
0.0270475	0.00200202	0.00132461	0.000830446	0.00180476	0.00278229	0.00253517	0.000850168	0.00253207	0.00135002	0.002488	0.00153555	0.000941995	0.000960677	0.000997175	0.00132239	0.00132677	0.00257573	0.00122023	0.00201068	0.0014369	0.00257057	0.00279199	0.000828792	0.000759935	0.0012097	0.00129953	0.00133277	0.00102807	0.000735373	0.00131855	0.00103238	0.00120457	0.00109082	0.00163827	0.00145538	0.00102994	0.00113078	0.00113135	0.00111419	0.00146509	0.00151749	HP:0001288	Gait disturbance
0.00149075	0.000964285	0.000533459	0.000342056	0.000731959	0.000754793	0.000728922	0.00033439	0.000647811	0.000258895	0.000694973	0.000863225	0.000494764	0.000358119	0.000488766	0.000731921	0.000543456	0.000871284	0.000693232	0.000814406	0.000649301	0.000563538	0.000467511	0.00029304	0.00015008	0.000396387	0.000596297	0.000358385	0.000395439	0.000244251	0.000992046	0.000428223	0.000644788	0.000379785	0.000557894	0.000976334	0.000334055	0.000332515	0.000243086	0.000347629	0.000637891	0.000548348	HP:0001290	Generalized hypotonia
0.0112435	0.00148818	0.00106216	0.000338344	0.0011099	0.00119642	0.00126991	0.000607804	0.00124123	0.000664824	0.00128479	0.00113408	0.00109096	0.000713771	0.000981556	0.00079921	0.000944043	0.00149096	0.000954926	0.001092	0.00120125	0.00238489	0.00172785	0.00061241	0.000486965	0.000946756	0.0007341	0.0011284	0.000891489	0.000647611	0.00109977	0.000726923	0.00144355	0.000851372	0.00108366	0.000984436	0.000673911	0.000379372	0.000540277	0.000982517	0.00111369	0.00122918	HP:0001291	Abnormality of the cranial nerves
0.0037781	0.00054454	0.000766822	0.000268009	0.000609645	0.000925444	0.000739595	0.00036615	0.000854964	0.000397191	0.000870979	0.000552671	0.000398784	0.000301028	0.000437146	0.000506692	0.000339915	0.00112373	0.000349585	0.000905686	0.000479916	0.0020543	0.00197403	0.000450019	0.0014489	0.000444729	0.000521163	0.000671372	0.000232234	0.000410045	0.00039553	0.000235298	0.000358372	0.000391838	0.000703455	0.000451348	0.000294434	0.000279092	0.000180003	0.000341976	0.000648301	0.000852701	HP:0001297	Stroke
0.00145643	0.000567539	0.000467876	-4.14586e-05	0.000614757	0.000961321	0.000700277	0.000344334	0.000525092	0.000488434	0.000598887	0.000438261	0.000568695	0.000584499	0.000497087	0.000477356	0.000434235	0.000985433	0.00054403	0.000733156	0.000353422	0.000537467	0.00070421	0.000358866	0.000332493	0.000452488	0.000272446	0.000300745	0.000304902	0.000544702	0.000507491	0.000365161	0.000257678	0.000515023	0.000424163	0.000298806	0.000303262	0.000238691	0.00020587	0.000574039	0.000889777	0.000542531	HP:0001298	Encephalopathy
0.00386756	0.000973883	0.00101636	0.000439319	0.000868891	0.00117502	0.0007647	0.000488282	0.00128127	0.000589072	0.00142555	0.000802262	0.000671648	0.000521179	0.000849212	0.00100022	0.00072419	0.00163565	0.000708216	0.00151881	0.000890063	0.00162674	0.00147764	0.000509679	0.00130938	0.000611771	0.000575411	0.000845195	0.00046189	0.000419897	0.000630291	0.000854271	0.00042005	0.000516858	0.00119337	0.000770881	0.000610663	0.000374371	0.000344945	0.000775482	0.000757174	0.0011326	HP:0001300	Parkinsonism
0.00086394	0.000759874	0.0003934	0.000249717	0.00100242	0.000601369	0.000621881	0.00044645	0.000682604	0.000375721	0.000582764	0.000433932	0.000740432	0.000355981	0.000652693	0.000530798	0.000463339	0.00177299	0.000392663	0.00119017	0.00060864	0.000583268	0.000525754	0.000449662	0.0004943	0.000479405	0.000381978	0.000382238	0.000429257	0.000275156	0.000693745	0.000505988	0.00037234	0.000143448	0.000762195	0.000420468	0.000472734	0.00031339	0.000428943	0.000570712	0.000452355	0.000467762	HP:0001302	Pachygyria
0.00381215	0.00103109	0.00046593	0.000476502	0.000630741	0.000734582	0.000819996	0.000515168	0.000724097	0.000506855	0.000684269	0.000479427	0.000526696	0.000452723	0.000445625	0.000670903	0.000634968	0.00121799	0.000452841	0.000842329	0.000641801	0.000665635	0.000977668	0.00064644	0.000195385	0.000580493	0.000521117	0.000587495	0.000365829	0.000639681	0.000723167	0.000312312	0.000508797	0.00028883	0.000931294	0.000569312	0.000573885	0.000584647	0.000263926	0.000434839	0.000736583	0.000447133	HP:0001305	Dandy-Walker malformation
0.000182649	0.000686957	0.000413391	0.000146669	0.000346074	0.000582898	0.000388253	0.00015526	0.000865145	0.00066608	0.000797735	0.000452772	0.000325643	0.000139456	0.000722884	0.000537118	0.000274411	0.00101303	0.000525711	0.000979139	0.000513503	0.00060634	0.000530355	0.000241494	0.000303001	0.000638945	0.000214023	0.000716118	0.000346492	0.000289097	0.000385536	0.00025646	0.000221199	0.000190258	0.000312852	0.000254528	0.000342551	0.000382848	0.00035753	0.00057548	0.00048365	0.000318847	HP:0001308	Tongue fasciculations
8.86927e-05	0.000420003	0.000392183	0.000103522	0.000591854	0.00063254	0.000394719	0.000144052	0.000343334	0.00023256	0.000455296	0.000389406	0.000577582	0.000135871	0.000400136	0.000302159	0.000330954	0.000565495	0.000325731	0.000474561	0.000178711	0.000390015	0.000411448	5.98814e-05	0.000146545	0.000213742	0.000106278	5.26041e-06	0.00020019	0.000106418	0.000287719	0.000182763	0.000412873	0.000294383	0.000572664	0.00028383	0.000344444	4.7669e-05	0.000169947	0.000216897	0.000233428	0.000630932	HP:0001310	Dysmetria
0.0203892	0.00115125	0.000960133	0.000844537	0.00195852	0.00239298	0.00232929	0.000816564	0.00265293	0.00118619	0.00246788	0.00125513	0.000896222	0.000929063	0.0013756	0.00135518	0.00110469	0.00233154	0.000888419	0.00193849	0.00113149	0.0022044	0.00252839	0.000710932	0.00116927	0.00111717	0.000746357	0.00150573	0.000885995	0.000709008	0.00124043	0.000883729	0.0015263	0.00073886	0.00142991	0.00118267	0.000837423	0.000679077	0.000762319	0.00112289	0.00119807	0.000993759	HP:0001311	Abnormal nervous system electrophysiology
0.0113945	0.00134331	0.00141287	0.000394278	0.00109222	0.00185218	0.00139398	0.000682577	0.00156106	0.000835638	0.00130438	0.00124476	0.000764025	0.000548684	0.00116336	0.00118835	0.000937408	0.00260376	0.000925521	0.00183152	0.00102998	0.0018784	0.00180996	0.000830682	0.000707967	0.00125639	0.00147059	0.00115275	0.000910908	0.000769825	0.0010592	0.00067817	0.000801883	0.000850806	0.000976766	0.000811124	0.000705456	0.000762147	0.00121467	0.000998949	0.00108448	0.000802221	HP:0001315	Reduced tendon reflexes
0.0395783	0.00170337	0.00170224	0.00131597	0.00168213	0.00274274	0.00189215	0.00158246	0.00336429	0.00212272	0.00320933	0.0011058	0.00100429	0.00169719	0.00146133	0.00195678	0.0015129	0.00326161	0.00154863	0.00325805	0.00209224	0.00272965	0.00290223	0.00146529	0.00112453	0.00148156	0.00106994	0.00122055	0.00140109	0.00101223	0.00172057	0.00194331	0.00190997	0.00168935	0.00201383	0.00166238	0.00125227	0.000871607	0.0010633	0.00152649	0.00266832	0.00125477	HP:0001317	Abnormality of the cerebellum
0.00271982	0.000556397	0.000677804	0.000139298	0.000601039	0.000882886	0.000724041	0.000474611	0.000719529	0.000435319	0.000745209	0.000560245	0.00048372	0.000442548	0.000598158	0.000611522	0.00065489	0.0013042	0.0004341	0.000829034	0.000937236	0.000537909	0.00083409	0.000456142	0.000379587	0.000737508	0.00125706	0.000469311	0.000263918	0.000388432	0.000421118	0.000370942	0.000511437	0.000352747	0.000662414	0.000688065	0.000614426	0.000239252	0.000503617	0.000560741	0.000543384	0.000660013	HP:0001319	Neonatal hypotonia
0.00573062	0.0014612	0.000889351	0.000596596	0.000814946	0.00102313	0.000911707	0.000546585	0.000728964	0.000510406	0.000757202	0.000600448	0.00069243	0.000881622	0.000555545	0.000894827	0.000825801	0.00162549	0.000647785	0.000923392	0.000877765	0.000706617	0.00104402	0.000808926	0.000248369	0.000833293	0.000858785	0.00075739	0.000595675	0.000676394	0.000885038	0.000499921	0.000686581	0.000440125	0.000921651	0.000512499	0.000608222	0.000680662	0.000537258	0.000637234	0.0010139	0.000670653	HP:0001320	Cerebellar vermis hypoplasia
0.00273259	0.00130336	0.000829219	0.000554683	0.000867866	0.000780107	0.000847516	0.000490267	0.000786356	0.000628963	0.000918906	0.000835881	0.000723226	0.000712213	0.00067253	0.000860714	0.00079037	0.0013131	0.000822434	0.00104256	0.000894527	0.000829582	0.000743203	0.000552435	0.000472166	0.000521996	0.000845309	0.000661786	0.000501285	0.000523709	0.000657198	0.000444018	0.000537292	0.000308291	0.00114098	0.000615234	0.000746054	0.000395306	0.000588568	0.000641702	0.000941903	0.000720111	HP:0001321	Cerebellar hypoplasia
0.0146139	0.00124644	0.00103781	0.000462614	0.00100284	0.00164452	0.00114481	0.000745741	0.00210345	0.00124291	0.00215844	0.00113118	0.000828095	0.000942904	0.000756268	0.00141053	0.000970974	0.00227016	0.000884356	0.00207448	0.00116679	0.00115867	0.00169972	0.00100022	0.000501543	0.00101489	0.00117846	0.0010151	0.000699705	0.000827529	0.00118966	0.00128476	0.000748561	0.000578782	0.00111157	0.00113395	0.00083405	0.000449326	0.000613586	0.00102209	0.000968435	0.000917142	HP:0001322	Brain very small
0.0342469	0.00223365	0.00213671	0.00103093	0.00253534	0.00354433	0.0031561	0.0010599	0.00161452	0.00143107	0.00161753	0.00160859	0.00109202	0.000903919	0.00153555	0.0012623	0.00158939	0.00205742	0.00100941	0.00158463	0.00165249	0.00446157	0.0042189	0.00128996	0.00100841	0.00135455	0.00232016	0.00121826	0.00108179	0.00082788	0.00128288	0.00102113	0.00141	0.000884603	0.00198416	0.00114074	0.00122066	0.00211599	0.00120763	0.0014948	0.00169876	0.00165208	HP:0001324	Muscle weakness
0.00283421	0.000805435	0.000591543	0.000396781	0.000536103	0.000689933	0.000657888	0.000427967	0.00108943	0.000568708	0.00096745	0.000675814	0.000534396	0.000600134	0.000448956	0.000645395	0.000615268	0.000955413	0.000747559	0.000959891	0.000350126	0.000894679	0.000884982	0.000198392	0.000292706	0.000393058	0.000627121	0.000393329	0.000191392	0.000360872	0.000428128	0.000399242	0.000685332	0.000338284	0.00052723	0.000454172	0.000250093	0.000189663	0.000152725	0.000475207	0.000746051	0.00055069	HP:0001328	Specific learning disability
0.0052257	0.00073549	0.000573262	0.0003894	0.000898815	0.00116737	0.0011657	0.000564825	0.00152149	0.000807859	0.00135959	0.000807483	0.000624687	0.000475227	0.000523924	0.000526569	0.000806055	0.00168452	0.000764969	0.00115728	0.00073143	0.00126685	0.0012631	0.000438757	0.000585262	0.000857105	0.000373527	0.000467427	0.00045755	0.000757557	0.000863977	0.000625338	0.000597091	0.000494794	0.000775681	0.000672222	0.00081578	0.000348207	0.000421235	0.000678402	0.000851315	0.0010526	HP:0001332	Dystonia
0.00517814	0.00116262	0.000871664	0.00088046	0.00105627	0.00142628	0.00103914	0.000633016	0.00198189	0.000666674	0.00175184	0.000951635	0.00075343	0.000430213	0.000664529	0.000564962	0.000813613	0.00144388	0.000683607	0.00125906	0.000747078	0.000950746	0.000722596	0.000529273	0.00045648	0.000534415	0.000592754	0.000539967	0.000675795	0.000233845	0.00111933	0.000694748	0.000927022	0.000715469	0.00129796	0.000829788	0.00044436	0.000332759	0.000379658	0.000499717	0.000730732	0.000613872	HP:0001336	Myoclonus
0.00945624	0.00140655	0.000930432	0.000453897	0.000994692	0.00128453	0.00138529	0.000739281	0.00277815	0.0014519	0.00265719	0.000943054	0.000581928	0.000474024	0.000697266	0.000946942	0.000933956	0.001466	0.000908866	0.00151871	0.00117301	0.00123583	0.00160366	0.000547323	0.00100481	0.00104208	0.000856041	0.000643814	0.000754404	0.000518475	0.00118553	0.000862512	0.000840254	0.00060015	0.00129046	0.000931278	0.000754202	0.000472519	0.000704182	0.000883778	0.000979599	0.000734596	HP:0001337	Tremor
0.00165357	0.000743062	0.000587845	0.00016311	0.000424792	0.000516092	0.000371752	0.000365317	0.000717034	0.000373186	0.000682312	0.000507191	0.000568699	0.000200402	0.000574085	0.000357873	0.000415281	0.000645943	0.000363413	0.00075734	0.000389267	0.000271496	0.000454988	0.000231141	7.87391e-05	0.000487997	0.000287817	0.000256182	0.000129424	0.000144868	0.000588672	0.00024923	0.000472126	0.000279882	0.000368472	0.000557507	0.000281658	0.000109016	8.79586e-05	0.000346988	0.000582014	0.000416812	HP:0001344	Absent speech
0.0231186	0.00196147	0.00114378	0.000716193	0.0015118	0.00162393	0.00154381	0.000828907	0.00230503	0.0013167	0.00205611	0.00134135	0.00105821	0.00112159	0.00130399	0.00129047	0.00109268	0.00198035	0.00117367	0.00177338	0.00123261	0.00188855	0.00246079	0.00101918	0.00119049	0.0011893	0.00103168	0.000969079	0.00118766	0.00105684	0.00147568	0.00112135	0.00119173	0.000861539	0.00136145	0.00155084	0.00116581	0.000742969	0.00106993	0.00125208	0.00170931	0.00143548	HP:0001347	Hyperreflexia
0.00047141	0.000873358	0.000561213	0.000243785	0.000488052	0.000552529	0.000554059	0.00035993	0.000406241	0.000207036	0.000491484	0.000541889	0.000504738	0.000236467	0.000396696	0.000604927	0.000714162	0.00107621	0.0005354	0.00127201	0.000777957	0.000510731	0.00070256	0.000254446	0.000274824	0.000331816	0.000451885	0.000177801	0.000309195	0.000526697	0.000527988	0.00028743	0.000432459	0.000228561	0.000551105	0.000410072	0.000615568	0.00042548	0.000271407	0.000674861	0.000477205	0.000521964	HP:0001357	Plagiocephaly
0.00135475	0.000746941	0.000647713	0.000399873	0.000652342	0.00071198	0.000822154	0.000361539	0.000697133	0.000580375	0.000622229	0.000453926	0.000600076	0.000433486	0.000402506	0.000649612	0.000640187	0.00119726	0.000504996	0.000936112	0.000349776	0.000728943	0.000707416	0.000358518	0.000229377	0.000387622	0.000460016	0.000445795	0.000279762	0.000360186	0.000493649	0.000381008	0.000471994	0.000394432	0.000467811	0.00038987	0.000283148	0.000498886	0.000201546	0.000615998	0.000637896	0.000437987	HP:0001360	Holoprosencephaly
0.00225217	0.00107714	0.000813274	0.000280304	0.000602827	0.0010226	0.00119597	0.000515865	0.000697407	0.000431029	0.000626242	0.000699226	0.000510076	0.000294469	0.000628903	0.000497696	0.000571497	0.000978663	0.00067973	0.000898791	0.000532873	0.000822668	0.000603852	0.000294784	0.000276347	0.000410338	0.000531615	0.000497588	0.000502443	0.000417863	0.000404268	0.000481384	0.000705039	0.000403618	0.000468314	0.000522093	0.000396484	0.000359827	0.000178496	0.000714729	0.00124949	0.000466773	HP:0001363	Craniosynostosis
0.0655487	0.00427829	0.00336158	0.00125332	0.00347881	0.0043656	0.00388393	0.00156948	0.00197209	0.0018902	0.00201527	0.00203607	0.00115132	0.00295283	0.00216836	0.00168272	0.00158548	0.00254412	0.00171244	0.00220801	0.00196758	0.00340923	0.00319295	0.00109182	0.0018182	0.00188659	0.00265422	0.00193629	0.00165619	0.00110729	0.00174442	0.00146536	0.00202599	0.0020494	0.00224793	0.00173636	0.00166049	0.00304312	0.00148361	0.00179528	0.00390851	0.00162017	HP:0001367	Abnormal joint morphology
0.0110813	0.00219557	0.00193024	0.000467448	0.00214572	0.00236515	0.00180464	0.000817952	0.00137233	0.00116453	0.00172087	0.00148115	0.000591191	0.00130675	0.00125875	0.00100617	0.00135683	0.00153346	0.00096874	0.00147304	0.000815031	0.0013369	0.00103291	0.000576966	0.00120468	0.00126949	0.000725194	0.00081528	0.000808302	0.000551425	0.000771165	0.000755042	0.00107353	0.000756049	0.0023452	0.000903794	0.000967652	0.00149504	0.000547902	0.00116997	0.00185334	0.00167935	HP:0001369	Arthritis
0.000907359	0.00090244	0.000521815	0.000334181	0.000849663	0.00099545	0.000942427	0.000289784	0.000758842	0.000281035	0.00079924	0.000516396	0.00060325	0.000238524	0.000620023	0.000489217	0.000436251	0.00120138	0.000662982	0.000893597	0.000480207	0.000568008	0.000732262	0.000264435	0.000499116	0.000243963	0.000460211	0.000720114	0.000502012	0.000463083	0.000460296	0.000289484	0.000559936	0.000263876	0.00101829	0.000531091	0.000263129	0.000392187	0.000319442	0.000585643	0.000852845	0.000568535	HP:0001370	Rheumatoid arthritis
0.0314153	0.00268909	0.00237667	0.000984861	0.00152332	0.00232923	0.00195242	0.00108185	0.00168345	0.00118467	0.00191068	0.00160707	0.0011291	0.00393755	0.00220561	0.00144933	0.00187606	0.00245514	0.00210575	0.00191221	0.00190668	0.00268553	0.00227334	0.00108842	0.000973563	0.0012765	0.00231281	0.00117993	0.00135521	0.000640661	0.00129164	0.00156909	0.00180342	0.00216273	0.00162129	0.00129728	0.00143844	0.000717176	0.00115312	0.00167646	0.00339033	0.00121242	HP:0001371	Flexion contracture
0.00911128	0.00141662	0.00101044	0.000937003	0.00130284	0.00174373	0.00197851	0.000955378	0.00107341	0.000748688	0.00100794	0.000650907	0.000951933	0.00224824	0.00153314	0.000908487	0.0013713	0.001595	0.000988396	0.00124494	0.00108477	0.0016115	0.00131733	0.000873983	0.000843823	0.000633669	0.00091043	0.000581819	0.000916562	0.000694149	0.000784324	0.000996486	0.0012715	0.000949427	0.000997544	0.0010635	0.00118482	0.000527648	0.000531106	0.00138539	0.00212489	0.000832452	HP:0001373	Joint dislocation
0.0161091	0.00208748	0.00136281	0.000881727	0.00246409	0.00246901	0.00282896	0.000804289	0.00101057	0.000670466	0.000997873	0.0013265	0.000713382	0.0013502	0.00128353	0.000996681	0.000918634	0.00169226	0.0012762	0.00163962	0.00120316	0.00191984	0.00159594	0.000807993	0.000753984	0.000965693	0.000957657	0.00102187	0.000814686	0.000624173	0.000771922	0.00110373	0.0011643	0.000977715	0.0011761	0.0011648	0.00099383	0.000644339	0.000560793	0.00108663	0.00234481	0.00093163	HP:0001376	Limitation of joint mobility
0.000640374	0.000338028	0.000520482	0.000224963	0.000257207	0.000629928	0.000732502	0.000101428	0.000372311	0.000308708	0.00078768	0.000437737	0.000290916	0.000120897	0.000236219	0.000125781	0.000201152	0.000791628	0.000266428	0.000769743	0.000196239	0.000286882	0.000421734	0.000207247	0.000240192	0.000110594	0.000399718	6.95887e-05	0.000335826	0.00035743	0.000309832	0.000350347	0.000316243	0.000367261	0.000287898	0.000210893	0.000339832	0.000238619	0.000147342	0.000394013	0.000374866	0.000378077	HP:0001377	Limited elbow extension
0.0153737	0.00135913	0.00128535	0.000812353	0.00214741	0.00240161	0.00226709	0.00106998	0.00140855	0.000908905	0.00158282	0.00105041	0.000984878	0.00374557	0.00197001	0.00111577	0.00118978	0.00177749	0.00113432	0.00144365	0.00210631	0.00257131	0.00193222	0.000742298	0.00101728	0.00116491	0.00101594	0.000965776	0.00157956	0.000879072	0.001376	0.00115585	0.00137169	0.000948425	0.00122822	0.00136028	0.00104233	0.000842974	0.000659259	0.00191127	0.00227803	0.000845198	HP:0001382	Joint hypermobility
0.00563397	0.00102761	0.000512987	0.000609536	0.00153396	0.00191721	0.00153733	0.000579982	0.000699512	0.000522651	0.000779563	0.000626716	0.000881518	0.00123015	0.00104472	0.000677653	0.00104087	0.00137819	0.000703547	0.00106996	0.00082189	0.00103502	0.00106223	0.000683845	0.000806339	0.000658874	0.000545628	0.000591716	0.000593339	0.000499832	0.00063976	0.000737162	0.00149579	0.000472763	0.000781372	0.00065407	0.00065119	0.000289326	0.000586999	0.000805985	0.00118847	0.000737715	HP:0001384	Abnormality of the hip joint
0.000651949	0.00115711	0.00102132	0.00035848	0.00111057	0.00118649	0.000987647	0.000268813	0.000600912	0.000281472	0.000768729	0.00132657	0.000506802	0.000515014	0.000430913	0.000529802	0.00157345	0.000970607	0.000781698	0.000659362	0.000532183	0.000781275	0.00065952	0.000422272	0.000350687	0.000264902	0.000409439	0.00060988	0.000344282	0.00015632	0.000571505	0.00049724	0.00172965	0.000272312	0.000637573	0.000417547	0.000381529	0.00058208	0.000215929	0.000443514	0.000564769	0.000412215	HP:0001385	Hip dysplasia
0.00461433	0.000716395	0.000480952	0.000197382	0.000683065	0.000756033	0.00084771	0.000360819	0.000894867	0.000502146	0.000885052	0.000452037	0.000583429	0.000963188	0.000707895	0.00041242	0.000366275	0.000889731	0.000639121	0.000806747	0.000634886	0.000588375	0.000693605	0.00031254	0.000379225	0.000393722	0.00058786	0.000547407	0.000541229	0.000398142	0.000805882	0.000401257	0.000650842	0.00036242	0.000559675	0.000460919	0.000514973	0.000430324	0.000302729	0.000429592	0.000818308	0.000547346	HP:0001388	Joint laxity
0.0477508	0.0025239	0.00291948	0.00167288	0.00204959	0.00338789	0.00283997	0.00119428	0.00157743	0.00167655	0.00199424	0.00158807	0.00146544	0.00141954	0.00134401	0.00147061	0.00162978	0.00263652	0.00203232	0.00186817	0.00165511	0.00195246	0.00198868	0.00121968	0.00315141	0.00155388	0.00108459	0.00134272	0.000950954	0.00143437	0.00183243	0.00134093	0.00147731	0.00134223	0.00270198	0.00198495	0.00128745	0.0017013	0.00131781	0.00157801	0.00193436	0.00347328	HP:0001392	Abnormality of the liver
0.00427205	0.00112129	0.000973337	0.000526458	0.000991502	0.00134626	0.00141144	0.000896308	0.000817804	0.000532527	0.000903112	0.000633037	0.000684749	0.000653719	0.000646701	0.000631381	0.00069573	0.0011479	0.000611917	0.000881783	0.000635704	0.00146049	0.000895262	0.000650684	0.00110979	0.000826238	0.000732399	0.000851308	0.000433005	0.000573029	0.000600502	0.00055602	0.00058844	0.000338599	0.0012477	0.000811645	0.000579643	0.000584872	0.000309689	0.000523979	0.000688828	0.00128577	HP:0001394	Cirrhosis
0.00251032	0.000712281	0.000500167	0.000209254	0.00105168	0.000838005	0.000748703	0.000370945	0.000801943	0.0004819	0.000727662	0.000564901	0.000660412	0.000387681	0.000374376	0.000544885	0.00074833	0.00120408	0.000560857	0.000721169	0.000727778	0.000433951	0.000483368	0.000294911	0.000430772	0.00064563	0.000582446	0.000570981	0.000318492	0.000378154	0.00110137	0.000308348	0.000413501	0.000425882	0.000681336	0.000637292	0.000415666	0.000724898	0.000185297	0.000475037	0.00102856	0.000685996	HP:0001395	Hepatic fibrosis
0.00214174	0.000615659	0.000503213	0.000287445	0.000670153	0.000838014	0.000950799	0.000527702	0.000682906	0.000375737	0.000616963	0.000530942	0.000501135	0.000275684	0.000406438	0.0008249	0.000718208	0.000995081	0.000510115	0.000965775	0.000549865	0.000811383	0.000790774	0.000407703	0.00103671	0.000552827	0.000674489	0.000368905	0.000296524	0.000546233	0.0006258	0.000354077	0.000698474	0.000383958	0.00097911	0.000628519	0.000465326	0.000206651	0.000448077	0.000640403	0.000758995	0.00150457	HP:0001396	Cholestasis
0.000814227	0.000576518	0.000475544	-1.39774e-05	0.000422724	0.000418023	0.000510246	0.000239323	0.000433802	0.000194916	0.000438699	0.000340361	0.000275249	0.000155422	0.000228301	0.000506479	0.000323589	0.00094387	0.000421341	0.00069982	0.000600552	0.000286189	0.000456012	0.000150208	0.000100872	0.000333286	0.000421266	0.000285895	0.000177994	0.000311433	0.000480544	0.000382333	0.000303028	0.000482522	0.000369923	0.000336027	0.000156942	0.000278535	0.000152068	0.000330675	0.000538145	0.000354406	HP:0001397	Hepatic steatosis
0.00409342	0.000931686	0.0009686	0.000294049	0.00114402	0.00195516	0.00114098	0.000517507	0.000575272	0.000411137	0.000731754	0.000605632	0.000636547	0.000512798	0.000557664	0.000744063	0.00083151	0.00134863	0.000559914	0.000977902	0.000746391	0.00101248	0.00102103	0.00063649	0.000793044	0.000738066	0.00043511	0.000426506	0.000357656	0.000582151	0.000889153	0.000514268	0.000485245	0.00059425	0.000810903	0.00083235	0.000445491	0.000606193	0.000359005	0.000719817	0.000927967	0.000826654	HP:0001399	Hepatic failure
0.000390116	0.000335859	0.000229454	0.000360645	0.000460539	0.000820418	0.000609986	0.000241578	0.000715143	0.000426413	0.000877162	0.000195396	0.000365242	0.000219516	0.000703757	0.000453478	0.000401179	0.000697532	0.000526017	0.000757293	0.000358464	0.000709196	0.000504981	0.000304259	0.000538409	0.000236014	0.000254835	0.000315787	0.000343246	0.000425298	0.000345641	0.000441657	0.000310131	0.000162354	0.000478874	0.000437641	0.000216907	9.24889e-05	0.000187169	0.000361589	0.000605924	0.000509484	HP:0001402	Hepatocellular carcinoma
0.000174804	0.000437021	0.000433192	-1.2944e-05	0.00031157	0.000378672	0.000473321	0.00028264	0.000237427	0.000239585	0.000288163	0.000253746	0.000508466	0.000176201	0.000286185	0.000195748	0.000246353	0.000497304	0.000244545	0.00044439	0.000278131	0.000376495	0.000527801	8.47039e-05	8.6148e-05	0.000369844	-2.27048e-05	7.60909e-05	0.000257257	0.000708404	0.000222715	0.00011743	0.000133462	0.000121998	0.000280797	0.000186307	0.000178162	0.000130162	9.35868e-05	0.000446857	0.000399806	0.000380197	HP:0001404	Hepatocellular necrosis
0.000582254	0.000472905	0.000367905	0.000131923	0.000314929	0.000420621	0.00055127	0.000168775	0.000523893	0.000256981	0.000391076	0.000122802	0.000631786	0.00018873	8.85292e-05	0.000261881	0.000238725	0.000770716	0.000217918	0.000544111	0.000281941	0.000228497	0.000394614	6.96281e-05	0.000213533	0.00043959	0.000173068	0.000120223	-9.22724e-05	7.86985e-05	0.00063155	7.8367e-06	0.000490407	0.000246187	0.00034231	0.000283096	0.00023204	0.000351259	4.70477e-05	0.000153458	0.000354147	0.00031775	HP:0001408	Bile duct proliferation
0.000365273	0.000406047	0.000379907	8.22806e-05	0.000425885	0.000644251	0.000593737	0.000170585	0.000285839	0.000244455	0.000407251	0.000368006	0.000511852	8.359e-05	0.000262943	0.000255705	0.000402398	0.000582465	0.000302279	0.000376039	0.000320883	0.000247881	0.000390216	0.000133117	0.00011672	0.000444976	0.000262595	0.000208955	9.48153e-05	0.0002361	0.000243886	0.000211244	0.00029423	0.000133033	0.000622214	0.000373675	0.000176663	0.000186535	7.95261e-05	0.000166346	0.000369372	0.000800235	HP:0001409	Portal hypertension
0.00461529	0.00094483	0.000782938	0.000705795	0.00113689	0.00173039	0.00125187	0.000543157	0.00067427	0.000495237	0.000626672	0.000627213	0.000734324	0.000645877	0.000525501	0.00062555	0.000970331	0.00152079	0.000561494	0.00113956	0.000887891	0.00116914	0.000958581	0.000534651	0.00102518	0.000640255	0.00038287	0.000549083	0.000378367	0.000630389	0.000926167	0.000585927	0.000611279	0.000625927	0.000950789	0.000888445	0.000370342	0.000628474	0.00037113	0.000683836	0.000687239	0.000916596	HP:0001410	Decreased liver function
0.000551651	0.000817496	0.000818097	0.000129566	0.000447046	0.000931413	0.000512933	0.000611931	0.000725583	0.00041457	0.000631889	0.000607693	0.00028552	0.000285628	0.000538076	0.00036744	0.000427766	0.00132495	0.000557508	0.0011365	0.000520676	0.000787658	0.000631241	0.000182513	0.00024904	0.000585293	0.000396641	0.000573199	0.000473508	0.000363868	0.00034681	0.000537457	0.000500665	0.000377855	0.000798786	0.000674496	0.000411292	0.000498804	0.000242537	0.000626452	0.000744025	0.000777264	HP:0001421	Abnormality of the musculature of the hand
0.000244679	0.000293947	0.000267693	0.000207751	0.000420048	0.000605375	0.000708037	0.000154988	0.000382506	0.000268659	0.000583812	0.000389547	0.000507332	0.000127798	0.000478189	0.000423748	0.000459073	0.000892076	0.000345299	0.000890535	0.000320639	0.000318452	0.000495572	0.000186921	0.000162519	0.000322999	0.000552788	0.000305221	0.000414151	0.000229609	0.000229769	0.000311877	0.000131665	0.00023431	0.000342991	0.000578197	0.000274928	-3.76629e-05	0.000155419	0.000516198	0.000471776	0.000829186	HP:0001433	Hepatosplenomegaly
0.000961569	0.00103261	0.000593443	0.000254211	0.000532676	0.000733227	0.000699749	0.000306728	0.000405144	0.000218267	0.00054725	0.000467576	0.000475442	0.000397099	0.000494221	0.000561538	0.000658169	0.000789065	0.000530774	0.00059831	0.000433625	0.000434042	0.000682851	0.000336114	0.000254656	0.000210247	0.000667462	0.000402855	0.000192039	0.000245058	0.000382873	0.000562287	0.000649346	0.000311719	0.000701855	0.000476305	0.000401346	0.000114458	0.000233276	0.000430655	0.000375397	0.000547288	HP:0001435	Abnormality of the shoulder girdle musculature
0.000376563	0.000637286	0.000449019	0.000187263	0.000680617	0.000800352	0.000526115	0.000196616	0.000714265	0.000382353	0.000746734	0.000755972	0.0003748	0.000338958	0.000424402	0.000280516	0.000242121	0.000741602	0.000416001	0.000529544	0.000498757	0.000599097	0.000839577	0.000387403	0.000241561	0.000608751	0.000211909	0.000987402	0.000270933	0.000155495	0.000399289	0.000348787	0.000561918	0.000345871	0.000553623	0.000340429	0.000308871	0.000150146	0.000196515	0.000329699	0.000385357	0.000735724	HP:0001436	Abnormality of the foot musculature
0.00175029	0.000758729	0.000702115	0.000250108	0.000867841	0.000869757	0.000869839	0.000346573	0.000718749	0.000491486	0.000734857	0.00072081	0.000535126	0.000365118	0.000683604	0.000675854	0.000289983	0.00105257	0.00047089	0.000875797	0.000392586	0.000919264	0.000909787	0.000372826	0.000243207	0.000407008	0.000432831	0.00106083	0.000386215	0.000151741	0.000475525	0.000538673	0.000492731	0.00046912	0.000457038	0.000461448	0.000260275	0.000232805	0.000214688	0.000715317	0.00061949	0.000660607	HP:0001437	Abnormality of the musculature of the lower limbs
0.0991511	0.00272672	0.00307127	0.00188234	0.00246454	0.00386097	0.00279442	0.00158033	0.00239006	0.00269118	0.0020305	0.00190345	0.00123175	0.00265938	0.00181657	0.00185489	0.00240309	0.00303697	0.00205251	0.00237818	0.00168724	0.00470577	0.00334698	0.00159532	0.00302606	0.00181414	0.00216961	0.00119555	0.00170149	0.00180131	0.00208491	0.00158392	0.00203834	0.00158517	0.00280812	0.00175638	0.00198839	0.00417937	0.00139569	0.00204458	0.00259127	0.00205198	HP:0001438	Abnormality of abdomen morphology
0.000266298	0.000400439	0.000219349	0.000191311	0.000209863	0.000331455	0.00030515	0.000126509	0.000408788	0.000261769	0.000484719	0.000281768	0.000274365	3.38807e-05	0.000337525	3.3091e-05	0.00023145	0.00051686	0.000129522	0.000532763	0.000292347	9.82042e-05	0.000229093	0.000119577	0.000284105	0.000153917	0.000141408	0.000235085	6.2491e-05	0.000141169	0.000261181	0.000243244	0.000127518	0.000306483	0.000319863	0.000316775	0.000300218	6.60047e-05	0.000123276	0.000250339	0.000244743	0.000280895	HP:0001445	Abnormality of the hip-girdle musculature
0.00240232	0.00152826	0.000811555	0.000377202	0.000739718	0.00144139	0.00133659	0.000511036	0.000929237	0.000506902	0.000811625	0.000819793	0.000495285	0.000456332	0.000575987	0.000716104	0.00120515	0.00142548	0.000643274	0.00123482	0.000735649	0.00108697	0.000922106	0.000457915	0.000264102	0.000497594	0.00105391	0.000802528	0.000457859	0.000372727	0.000462612	0.000485691	0.000817543	0.000336931	0.00130679	0.00068912	0.00081072	0.00036192	0.000270735	0.000654368	0.000928364	0.00098177	HP:0001446	Abnormality of the musculature of the upper limbs
0.00042773	0.000573564	0.000690189	0.000307098	0.000684983	0.000955496	0.000548214	0.000223005	0.000369142	0.000297238	0.000581967	0.000537314	0.000409852	0.000376458	0.000360895	0.000307576	0.000327977	0.00106225	0.000505335	0.000642858	0.000246499	0.000813608	0.000713994	0.000235998	0.000182305	0.000228155	0.000408549	0.000368972	0.000464725	0.00026056	0.000501467	0.000507262	0.00059308	0.000210196	0.000519498	0.000387238	0.000381267	0.000228472	0.000173499	0.000438101	0.000469009	0.000516206	HP:0001454	Abnormality of the upper arm
0.000263108	0.000330391	0.00032625	7.89544e-05	0.000258683	0.000419194	0.000350663	0.00021003	0.000670025	0.000254147	0.00056211	0.000397798	0.000402676	3.5045e-05	0.000205366	2.52037e-05	0.000186489	0.000638365	0.000256482	0.000520617	0.000408813	0.000218891	0.000220081	0.000154764	0.00031509	0.000245567	0.000146737	0.00017252	6.94249e-05	0.000208104	0.000315666	0.000221014	0.000185104	0.000282582	0.000482465	0.000267194	0.000278435	0.000120159	0.00018065	0.000239062	0.000282285	0.000279171	HP:0001469	Abnormality of the musculature of the pelvis
0.00444352	0.000865582	0.000869535	0.00031925	0.000875309	0.00156003	0.00136723	0.000288757	0.000623423	0.000261939	0.000707699	0.00050341	0.00112745	0.000245234	0.00059016	0.000477178	0.000553619	0.00100577	0.00068746	0.000618928	0.000760762	0.000819885	0.000292715	0.000464709	0.000338366	0.00052133	0.000395047	0.000331532	0.000492954	0.000155463	0.000580576	0.000469929	0.000551361	0.000802294	0.000510917	0.00065363	0.000606458	0.000172778	0.000185173	0.000482511	0.000660107	0.00045553	HP:0001480	Freckling
0.00083149	0.000578604	0.000311502	0.000151289	0.000504425	0.000694864	0.000421828	0.000337807	0.000439978	0.000495988	0.00039866	0.000436327	0.000563373	0.000336877	0.000475083	0.000209228	0.000381475	0.000985754	0.00052477	0.000866762	0.000193609	0.000479192	0.000439489	0.0001385	0.000168782	0.000460694	0.000366746	0.000108184	0.000628418	0.00029837	0.000457623	0.000116944	0.000279167	0.00038411	0.000253119	0.000357927	0.000403537	0.000486753	0.00026145	0.000327231	0.000246964	0.000382739	HP:0001500	Broad finger
0.0957681	0.00292121	0.00289864	0.00192927	0.00245553	0.00311978	0.00295993	0.00138249	0.00241036	0.00259199	0.00246873	0.001799	0.00121385	0.0039906	0.00201266	0.00184846	0.00203497	0.0030516	0.00229119	0.00272122	0.00197222	0.00452044	0.00419799	0.00168875	0.00235038	0.00182914	0.00198957	0.00140868	0.00170151	0.00184403	0.00206075	0.00170319	0.00240229	0.0019335	0.00235779	0.00201954	0.00210878	0.0026972	0.00167802	0.00205354	0.00329432	0.00171514	HP:0001507	Growth abnormality
0.0314008	0.00184967	0.00149663	0.00124429	0.00185112	0.00233843	0.0020243	0.00129811	0.00166012	0.00100938	0.0013707	0.00132751	0.00141924	0.00140378	0.00143231	0.00145077	0.00246317	0.00211121	0.00195257	0.00214922	0.00152017	0.0020715	0.00245041	0.00183507	0.00179476	0.00123572	0.00100782	0.00144189	0.00102548	0.00161894	0.00141506	0.00096561	0.00140895	0.00129261	0.00244773	0.00125416	0.00164161	0.000656233	0.000810955	0.0014663	0.0019408	0.00117054	HP:0001508	Failure to thrive
0.0610058	0.00244433	0.00186927	0.00131608	0.00233187	0.00261487	0.00345754	0.00160914	0.00180898	0.00183109	0.00187668	0.00169956	0.00141915	0.00369206	0.00207155	0.00169459	0.00206195	0.00270588	0.00227964	0.00220178	0.00193118	0.00323282	0.00274043	0.00141732	0.00146231	0.00155043	0.00156886	0.00137712	0.00192028	0.00142823	0.00221214	0.00167279	0.00204332	0.00202742	0.00210466	0.00189858	0.00164285	0.00176595	0.00163846	0.001735	0.00390755	0.00158683	HP:0001510	Growth delay
0.0171851	0.00147435	0.00108478	0.0010551	0.00127283	0.00143448	0.00156505	0.000977484	0.00135451	0.000958532	0.0012709	0.00092202	0.00150963	0.00216832	0.00105397	0.00123993	0.0014822	0.00211363	0.00160679	0.00204078	0.00127638	0.00152317	0.0013485	0.00120597	0.000740482	0.00125317	0.00105014	0.00118868	0.000971614	0.000914745	0.00166773	0.00127852	0.00143162	0.000784634	0.0013368	0.00132259	0.0014183	0.000766793	0.000527049	0.00118139	0.00210228	0.000860642	HP:0001511	Intrauterine growth retardation
0.014178	0.00227144	0.00168273	0.000645767	0.00133186	0.00198662	0.00214609	0.000558505	0.00150939	0.00113267	0.00149422	0.00118964	0.000720783	0.000731512	0.00108157	0.00124085	0.00145004	0.00221175	0.001278	0.00167101	0.000912319	0.00249138	0.00207878	0.00100982	0.00114496	0.000814231	0.00107197	0.000914463	0.0014122	0.000650638	0.00148633	0.00120589	0.00113141	0.000806719	0.00131614	0.00105599	0.000930078	0.000593316	0.000722958	0.00116209	0.00170064	0.000875774	HP:0001513	Obesity
0.0041446	0.000723733	0.00056496	0.000326227	0.000578883	0.000967772	0.00064796	0.000332865	0.000822772	0.00019519	0.000717293	0.000464513	0.0010631	0.00068446	0.000548396	0.000593236	0.000662939	0.000781741	0.000858583	0.000581546	0.000753934	0.000549351	0.000820721	0.000763474	0.000516089	0.000221176	0.000394934	0.000582681	0.000574787	0.000290888	0.000749533	0.000398958	0.000402065	0.000388512	0.000736805	0.000581142	0.000628196	0.000489543	0.00042524	0.000636963	0.000764282	0.000422451	HP:0001518	Small for gestational age
0.000542097	0.000624336	0.000328574	5.35129e-05	0.000580216	0.000691386	0.000632104	0.000346149	0.000533352	0.0002383	0.000622126	0.000684629	0.000283158	0.000201533	0.000345557	0.000531255	0.00025797	0.000838075	0.000766802	0.000641264	0.000475121	0.000397445	0.000392942	0.000359242	0.000110489	0.000385436	0.000358968	0.000302211	0.000210591	0.000315175	0.000406439	0.000333472	0.00037417	0.000372272	0.000325234	0.000741048	0.000221607	0.000131129	0.000231874	0.000334975	0.000754769	0.000389161	HP:0001531	Failure to thrive in infancy
0.0128241	0.00104894	0.00111806	0.000630075	0.00146578	0.00135001	0.00164194	0.00053483	0.00092955	0.000743377	0.000991481	0.000835732	0.000804821	0.00263604	0.00126813	0.000872885	0.000845699	0.00157786	0.000893774	0.00143437	0.000935174	0.00101768	0.000862577	0.00036881	0.000784508	0.000615113	0.000616003	0.000606431	0.000892178	0.000882145	0.000987487	0.000473835	0.000818393	0.000688656	0.00062718	0.000828801	0.00109299	0.000591553	0.00161599	0.00151167	0.0012802	0.000722659	HP:0001537	Umbilical hernia
0.001054	0.00041212	0.000505942	0.000384129	0.000908063	0.000862528	0.00054923	9.3119e-05	0.000459454	0.000444813	0.000301227	0.000524856	0.000320868	0.000201044	0.000487408	0.000436146	0.000328944	0.000978452	0.000446042	0.000966617	0.000146644	0.000517433	0.000474213	0.000195703	0.000246202	0.000298692	0.000315161	0.000378516	0.000249882	0.000292883	0.000548035	0.000309219	0.00025788	0.000208748	0.000458401	0.000354197	0.000229483	0.000170939	0.000125126	0.00042851	0.000512391	0.00049808	HP:0001539	Omphalocele
0.000806838	0.000663149	0.000687046	0.000395896	0.000619388	0.00139012	0.00102319	0.000526621	0.000436712	0.000248739	0.000499434	0.000597194	0.000697956	8.02037e-05	0.000458271	0.000506751	0.000441056	0.000844874	0.000438831	0.000784404	0.000392344	0.000888173	0.000676197	0.000307812	0.000487603	0.000469222	0.000147607	0.00065013	0.000382194	0.000408385	0.00058888	0.000471516	0.000656318	0.000235798	0.000363261	0.000732476	0.000286339	0.000381266	0.000445773	0.000405934	0.000563118	0.000813486	HP:0001541	Ascites
0.0139576	0.00187467	0.0015008	0.000823851	0.00123289	0.00219086	0.00216789	0.000938243	0.00103606	0.00066742	0.00116874	0.00136571	0.000805823	0.00158791	0.00129931	0.00106089	0.00147017	0.00149747	0.00109119	0.00135647	0.00103498	0.00139683	0.000976026	0.000887228	0.000582541	0.00117148	0.00098293	0.00099339	0.000888104	0.000813905	0.00109708	0.000606015	0.00153087	0.000954995	0.000825438	0.0010503	0.000890518	0.000627251	0.000578841	0.000870549	0.00198907	0.000702467	HP:0001547	Abnormality of the rib cage
0.0137276	0.00102241	0.000984756	0.000626449	0.00138228	0.00133924	0.00162567	0.00079114	0.000961085	0.000785748	0.00101683	0.000878818	0.00085183	0.00228634	0.00128318	0.000947227	0.000840367	0.0014049	0.000913135	0.00143379	0.000848924	0.00112018	0.000853753	0.000580557	0.000674081	0.000807307	0.000563821	0.000525861	0.000973366	0.00100525	0.00100828	0.000613726	0.000893755	0.000764213	0.000587752	0.000841832	0.00076231	0.000759964	0.00177892	0.00147971	0.00105735	0.000482227	HP:0001551	Abnormality of the umbilicus
0.00164774	0.000915124	0.000514919	0.000255587	0.00065237	0.000878084	0.000947598	0.000553299	0.000722588	0.000287357	0.000674795	0.000499148	0.000319619	0.000246616	0.000652375	0.000443347	0.000545825	0.00102246	0.000531066	0.00103852	0.00056407	0.00148116	0.00120252	0.000527072	0.000292357	0.000395826	0.0011311	0.000672997	0.000400661	0.000340189	0.00073845	0.000713894	0.000914032	0.000462333	0.00058348	0.000515632	0.00034997	0.000248244	0.000149384	0.000368056	0.000635281	0.000463491	HP:0001557	Prenatal movement abnormality
0.000859401	0.000869044	0.000554843	0.000253784	0.000700931	0.000784273	0.000959262	0.000551156	0.00055346	0.00031276	0.000551498	0.00060311	0.000350874	0.00027414	0.000533692	0.000324233	0.000622765	0.000836306	0.00061026	0.000837388	0.000609203	0.000993624	0.000700092	0.00033468	0.00020913	0.000480472	0.000870965	0.000477898	0.000329558	0.000321493	0.000581713	0.000380734	0.000762627	0.000397591	0.000588655	0.000433564	0.000316742	0.000178315	8.30825e-05	0.000452002	0.000516532	0.000541923	HP:0001558	Decreased fetal movement
0.00876128	0.00104403	0.000721479	0.000689374	0.00104666	0.00124191	0.00108969	0.000720589	0.00103747	0.000474656	0.00114713	0.000684801	0.000814924	0.00085819	0.000919656	0.000910859	0.000972243	0.00153078	0.00106556	0.00149374	0.000926161	0.00125663	0.00131142	0.00123125	0.000591382	0.00056436	0.00104765	0.000949995	0.000713062	0.000464266	0.000725355	0.000659385	0.000877514	0.000772741	0.000995776	0.000681733	0.000801914	0.000673306	0.000411778	0.000715301	0.0010416	0.00065695	HP:0001560	Abnormality of the amniotic fluid
0.00236153	0.000700927	0.000683649	0.000460281	0.000993736	0.00133248	0.00137888	0.000427808	0.000857224	0.000348159	0.000734415	0.000587819	0.00041651	8.40386e-05	0.000594265	0.000476133	0.000786419	0.00141474	0.000693065	0.000731839	0.000820523	0.00129731	0.00115319	0.00111905	0.00043779	0.000422649	0.00110556	0.000449049	0.00057649	0.000372862	0.000559935	0.000559531	0.000762431	0.00060777	0.00065861	0.000576815	0.000472726	0.000282341	0.000276435	0.000637091	0.000917395	0.00045873	HP:0001561	Polyhydramnios
0.00368366	0.000482992	0.000403642	0.000419805	0.000431933	0.000566341	0.000461067	0.000181547	0.000483008	0.000203186	0.000586958	0.000466581	0.0010681	0.000805165	0.000784	0.000637588	0.00034673	0.000889686	0.000780005	0.000843183	0.000458407	0.000769287	0.000710133	0.000514826	0.000247913	0.000319454	0.000278585	0.00071325	0.000246641	0.000421743	0.000505278	0.000181315	0.000367231	0.000733968	0.000855669	0.000480705	0.000319909	0.000771585	0.00013902	0.000599157	0.00100176	0.000428142	HP:0001562	Oligohydramnios
0.000235149	0.000388286	0.00033048	-0.00010845	0.000553064	0.000556546	0.000464941	0.000182954	0.000321201	0.000178962	0.00040857	0.000238027	0.00018564	0.000230263	0.000266455	0.000357038	0.000171531	0.000594655	0.000502737	0.000452194	0.000393446	0.000289112	0.000482947	0.000265821	-2.493e-05	0.000410427	0.000255077	0.000235566	0.000209744	0.000217441	0.000307205	0.000134129	0.000131124	0.000258406	0.000265434	0.000316463	0.000131307	0.000241392	0.000114335	0.000270264	0.000563431	0.000291836	HP:0001572	Macrodontia
0.0997289	0.00362453	0.00327742	0.00170761	0.00250057	0.00420551	0.00385468	0.00191097	0.00245718	0.00355928	0.00226304	0.00202059	0.00111802	0.00295749	0.00165697	0.00188331	0.00262906	0.00276358	0.00234468	0.00267449	0.00226472	0.00429988	0.00355824	0.00124002	0.0018994	0.00174207	0.00268655	0.00161888	0.00185223	0.00145769	0.00232929	0.00144708	0.00213866	0.00208977	0.00278376	0.00164625	0.00188776	0.00468773	0.00197799	0.00206527	0.0034468	0.00215514	HP:0001574	Abnormality of the integument
0.000558304	0.000426762	0.000455825	0.000165177	0.000383973	0.00047251	0.000818693	0.000116639	0.000624116	0.00038538	0.000617839	0.000961256	0.00026467	0.000151377	0.000316214	0.000633458	0.000227386	0.00091166	0.000807463	0.000553864	0.00030439	0.000300214	0.000504086	0.000254135	0.00028039	0.00041809	0.000468487	0.000304717	0.000490115	0.000334551	0.000413942	0.000819861	0.000207629	0.000886459	0.000314434	0.000728023	0.00025491	0.000203884	0.000321799	0.00054634	0.000756589	0.000745105	HP:0001581	Recurrent skin infections
0.000421207	0.000682405	0.000458394	0.00043257	0.000468783	0.000842636	0.000856757	0.000175234	0.000493519	0.000434503	0.000368589	0.00041998	0.000646911	0.000298713	0.000250146	0.000538353	0.000441453	0.000871367	0.000626179	0.000628593	0.000488261	0.000579858	0.000542925	0.000330817	0.000255907	0.000373007	0.000436371	0.000282417	0.000268053	0.000238611	0.000382821	0.00028255	0.000227092	0.00025009	0.000299681	0.000371744	0.000232735	0.000370944	0.000183676	0.00037562	0.000822366	0.000541367	HP:0001592	Selective tooth agenesis
0.0406948	0.00283472	0.0022833	0.00139819	0.00291828	0.00270029	0.00350134	0.00193623	0.00154759	0.00115759	0.00154009	0.00159363	0.000942288	0.00254207	0.00210306	0.00144703	0.00180641	0.00232259	0.00247726	0.00214012	0.00150796	0.00236915	0.00207829	0.00115728	0.000981265	0.00138754	0.00183227	0.00157639	0.00117926	0.000891462	0.00132025	0.00156492	0.00217237	0.00280583	0.0020071	0.00161103	0.00156385	0.00140149	0.00111138	0.0019548	0.00482182	0.00134373	HP:0001595	Abnormality of the hair
0.00520472	0.00134032	0.000721162	0.000510719	0.0012351	0.00107874	0.00148323	0.000757884	0.00121763	0.000821295	0.00112224	0.000777401	0.000667076	0.000493977	0.00091696	0.000750355	0.000591324	0.00130568	0.00174992	0.00120564	0.000699206	0.000843436	0.000863537	0.000448547	0.000552078	0.000484062	0.000701871	0.000987124	0.000865111	0.000442152	0.000830979	0.0003523	0.000670678	0.00154432	0.00174569	0.000816697	0.000604192	0.000457865	0.000460468	0.000924405	0.00266195	0.00132368	HP:0001596	Alopecia
0.0177331	0.00136791	0.00122352	0.000644235	0.0012101	0.00167753	0.00196164	0.000807071	0.00132695	0.000917139	0.00157389	0.000982651	0.000861548	0.00142963	0.00103798	0.00131394	0.00125496	0.00192978	0.00260252	0.00161224	0.00106424	0.00149122	0.00134863	0.00057361	0.000485404	0.000860948	0.000975435	0.000976051	0.000908668	0.00066953	0.000998657	0.000857688	0.00117641	0.00171266	0.00143883	0.00106415	0.000753788	0.000838602	0.000865869	0.00122662	0.0036591	0.00107426	HP:0001597	Abnormality of the nail
0.00534847	0.000636549	0.00065795	0.000527703	0.000789271	0.00125932	0.000794195	0.000527721	0.000884187	0.00032098	0.000901783	0.000434928	0.000439653	0.00065349	0.000391513	0.000574913	0.000532512	0.000925588	0.00138981	0.00086415	0.000320045	0.000886591	0.000941722	0.00051588	0.000294588	0.000401899	0.000433973	0.000452917	0.000326386	0.000501564	0.000343886	0.000326067	0.0010952	0.000847726	0.00038754	0.00062177	0.000520305	0.000170196	0.000243388	0.000469548	0.000851403	0.000583982	HP:0001600	Abnormality of the larynx
0.000612227	0.000539834	0.000520999	0.000254257	0.000706901	0.000961324	0.000733186	7.75528e-05	0.000391937	0.000244097	0.000421125	0.000118311	0.000413315	0.000354295	0.000236731	0.000171617	0.000186375	0.000669634	0.000865029	0.000694448	0.000238059	0.00034199	0.00047105	0.000231091	0.000250431	0.000539432	0.00044047	0.000332664	0.000147847	0.000239158	0.000201332	0.000170575	0.000341007	0.000415627	0.000234033	0.000285492	0.000251921	7.71455e-05	0.000150533	0.000240004	0.00103727	0.000332973	HP:0001601	Laryngomalacia
0.011966	0.00157825	0.00143129	0.00072677	0.00165161	0.00174662	0.00237382	0.000657133	0.00119281	0.000856296	0.00126827	0.00117407	0.000847963	0.00040509	0.000854865	0.00105793	0.000932366	0.00195452	0.00147826	0.00154242	0.00114843	0.00243411	0.00219323	0.000864306	0.00051293	0.000861816	0.0015265	0.000961179	0.000686346	0.000618916	0.00131334	0.000922565	0.00124025	0.000697834	0.000832843	0.00107136	0.000706662	0.000706966	0.00122915	0.000849346	0.00128153	0.00153461	HP:0001608	Abnormality of the voice
0.000968274	0.000591915	0.000680379	0.000140285	0.000772377	0.000774911	0.000915946	0.00035984	0.000628927	0.000337711	0.000549907	0.000521904	0.000400327	0.000380681	0.000341881	0.0004867	0.000689781	0.000947273	0.000714065	0.000717635	0.000698629	0.000445287	0.000439863	0.000421182	0.000193323	0.000245879	0.000242552	0.000300714	0.000325035	0.000203134	0.000356838	0.000364508	0.000516746	0.000192279	0.000481491	0.000793336	0.000138878	0.000245916	0.000828128	0.000563887	0.000697112	0.000574211	HP:0001609	Hoarse voice
5.65212e-05	0.000678817	0.000323865	0.000185047	0.000902904	0.000753981	0.00145667	0.000335751	0.00055079	0.000123145	0.000504723	0.00044965	0.000525282	0.000157701	0.000400301	0.000700884	0.000378796	0.001167	0.00110017	0.000919204	0.000353825	0.000576106	0.000560153	0.000602635	0.000194938	0.000403116	0.000483512	0.000495518	0.000307923	0.000296785	0.000766145	0.000219223	0.000938659	0.000390118	0.000569311	0.000477072	0.000374367	-8.28914e-06	-2.47711e-05	0.00050342	0.000513977	0.000428532	HP:0001611	Nasal speech
0.000490125	0.000590836	0.000416555	0.000197453	0.000353784	0.000606271	0.000362537	0.00023358	0.00088308	0.0004783	0.000866313	0.000667023	0.000536024	3.92734e-05	0.000386239	0.000449086	0.000300082	0.000756948	0.000471931	0.000627418	0.000502583	0.000921024	0.000752916	0.000215885	0.000269035	0.000268094	0.000326023	0.000389287	0.00033451	0.000176344	0.000218036	0.000332854	0.0002817	0.000380577	0.000283303	0.000402405	0.000413873	0.000149313	0.000183728	0.000346397	0.000513664	0.00081003	HP:0001618	Dysphonia
0.0006132	0.000357107	0.000311253	0.000232548	0.00047836	0.000481143	0.000561058	0.000122626	0.000428591	0.000233029	0.000593885	0.0005053	0.000501822	0.000242797	0.00037901	0.000268591	0.000253402	0.000649549	0.000457487	0.00047428	0.000501604	0.000699409	0.000652679	0.000441434	0.000255747	0.00013589	0.000339902	0.000200133	0.00020557	0.000181331	0.000300346	0.000161575	0.000221496	0.000175287	0.00037142	0.000408418	0.000241451	0.000478939	0.000193249	0.000261038	0.000241436	0.000409395	HP:0001620	High pitched voice
0.00192736	0.00124744	0.000496059	0.000457332	0.00103543	0.000857763	0.00091682	0.000453206	0.000920107	0.000338772	0.000998228	0.000675931	0.000306198	0.000735881	0.000664913	0.000972616	0.000689437	0.000989475	0.000479593	0.000926731	0.000970359	0.000835783	0.00109982	0.00108677	0.000553361	0.000720854	0.000507245	0.000758699	0.000441611	0.000252266	0.000352373	0.000627561	0.000586918	0.000447649	0.00114996	0.000679045	0.000659109	0.000468113	0.000347757	0.00058482	0.000810624	0.000693137	HP:0001622	Premature birth
0.095054	0.0030816	0.00344413	0.00169561	0.00231026	0.0042729	0.00332054	0.00199143	0.00202761	0.00289565	0.0021377	0.00171843	0.000882313	0.00172076	0.00197911	0.00191936	0.00208021	0.00331686	0.00179912	0.00265231	0.00180354	0.00445755	0.00473305	0.00108756	0.00233052	0.00176279	0.00221645	0.00117201	0.00142491	0.00145536	0.00192005	0.0014311	0.00215038	0.00140924	0.00223486	0.00161138	0.00180655	0.00380867	0.00152976	0.0018856	0.002679	0.00195161	HP:0001626	Abnormality of the cardiovascular system
0.0546621	0.00283208	0.00228443	0.00144108	0.00231183	0.00431411	0.00393745	0.00166187	0.0017872	0.00220042	0.00213083	0.0018019	0.00125099	0.00187118	0.00196649	0.00172557	0.00206769	0.00335256	0.00153137	0.00302491	0.00177988	0.00487318	0.0045847	0.00119509	0.00103089	0.00148057	0.00252831	0.00125829	0.00153323	0.00126482	0.00170869	0.00155721	0.00180045	0.0014115	0.00170008	0.00159342	0.00170052	0.0020173	0.00147594	0.00199524	0.00212913	0.001602	HP:0001627	Abnormal heart morphology
0.0179332	0.002483	0.00199791	0.00110724	0.00103652	0.00171763	0.00195953	0.00110624	0.0011973	0.000753058	0.00111682	0.00163296	0.000919653	0.00146203	0.00147219	0.00123218	0.00106045	0.00184276	0.00156673	0.00139294	0.00127758	0.00128758	0.00100171	0.00105882	0.000469609	0.000947929	0.000973232	0.0010657	0.00104066	0.000918565	0.00110272	0.0009315	0.00147079	0.00124558	0.000828793	0.00114769	0.000884804	0.000605955	0.000766426	0.000977964	0.00210724	0.000989833	HP:0001629	Ventricular septal defect
0.0133675	0.00176201	0.00174266	0.000715677	0.00104882	0.00178362	0.0017296	0.00088695	0.00100419	0.000634253	0.00095955	0.000995392	0.000897508	0.0015733	0.00114006	0.00124544	0.00128633	0.00158467	0.00128598	0.00130855	0.000843158	0.00158132	0.00130324	0.000790896	0.000532492	0.000983567	0.000653759	0.00105639	0.000821174	0.000808145	0.000784765	0.000735509	0.000888496	0.00107184	0.00103211	0.000890045	0.00107763	0.00049185	0.000524257	0.000965508	0.0015196	0.000708419	HP:0001631	Atrial septal defect
0.004481	0.00122481	0.00115623	0.000424236	0.00171634	0.00159627	0.00137813	0.000499873	0.000832665	0.000617534	0.000700568	0.000934322	0.000525816	0.00112617	0.00116419	0.00079082	0.000824222	0.00191158	0.000657915	0.000927312	0.000762634	0.00080464	0.000965421	0.000214112	0.000376107	0.000672214	0.000451401	0.000357754	0.000558437	0.000514235	0.000946164	0.000435374	0.000306069	0.000430628	0.000881541	0.000839046	0.000649234	0.000405144	0.000295241	0.000704958	0.00110316	0.000884648	HP:0001633	Abnormality of the mitral valve
0.00154261	0.000668251	0.000437506	0.000485678	0.000545426	0.000862913	0.000986531	0.000388004	0.00034752	0.000275926	0.000577717	0.000739135	0.00029943	0.000445391	0.0007699	0.000347514	0.000224631	0.000952625	0.000578277	0.00077213	0.000383544	0.000376999	0.000362271	5.54371e-05	0.000182823	0.000312276	0.000219491	0.000289792	0.00035167	0.000537426	0.000733227	0.000363933	0.000519542	0.00027822	0.000372035	0.000625518	0.000497462	-9.30369e-06	0.000116612	0.000542101	0.000429392	0.000644848	HP:0001634	Mitral valve prolapse
0.00777167	0.000984705	0.000961969	0.000539883	0.000912807	0.00158411	0.00138415	0.000770192	0.000748715	0.000409783	0.0010212	0.000805385	0.000758627	0.000426029	0.000989328	0.000783803	0.000455462	0.000984509	0.000616769	0.00103062	0.000541878	0.00262365	0.00276652	0.000343446	0.000607491	0.000529485	0.000896347	0.000775157	0.000509203	0.00054976	0.000592611	0.000424814	0.000616004	0.000569363	0.000446614	0.000732124	0.000493155	0.000685813	0.00062927	0.000457878	0.000867865	0.00114754	HP:0001635	Congestive heart failure
0.00596547	0.000959401	0.000722952	0.000348912	0.000485016	0.000604082	0.000770423	0.000164331	0.000511751	0.000463011	0.000686986	0.00067296	0.000803979	0.000779431	0.000724887	0.000691864	0.000622505	0.00103227	0.000768423	0.000875999	0.000343797	0.000669355	0.000424146	0.000295341	0.000234898	0.000444294	0.00050454	0.000467177	0.000581697	0.000531136	0.000626071	0.000713465	0.000591253	0.000963447	0.000755423	0.000669401	0.000537144	0.000416313	0.000316785	0.000505236	0.000869085	0.00065434	HP:0001636	Tetralogy of Fallot
0.0214326	0.00151341	0.00117889	0.000765449	0.00107095	0.00165862	0.00167536	0.000792557	0.000935698	0.00085903	0.00117093	0.00103388	0.000903547	0.000599278	0.00108824	0.00087633	0.000896595	0.00167606	0.000843906	0.00131295	0.00135715	0.00373129	0.00389435	0.000536291	0.000903091	0.000639939	0.00139178	0.000837234	0.000630538	0.00106886	0.00119252	0.000958845	0.000648317	0.000776666	0.000990001	0.00107067	0.00147692	0.000996159	0.000793239	0.000618982	0.0010196	0.00169195	HP:0001637	Abnormality of the myocardium
0.0203306	0.00147764	0.00109346	0.000694812	0.000847058	0.00173222	0.00174486	0.000635841	0.000903495	0.00077496	0.00106732	0.000931912	0.000819017	0.000822017	0.000975082	0.000752473	0.000941782	0.00174176	0.000792388	0.00131183	0.00097501	0.00317997	0.00394727	0.000693255	0.000863187	0.00076307	0.00123932	0.000867833	0.00056132	0.000989493	0.00116069	0.000991877	0.000699996	0.000767403	0.00086584	0.00096973	0.00109477	0.000858335	0.000829828	0.000690107	0.00104914	0.00167896	HP:0001638	Cardiomyopathy
0.0164959	0.00113136	0.000858931	0.000420313	0.000966953	0.00177826	0.00174959	0.000589939	0.000845005	0.000547451	0.000863863	0.000900285	0.000718975	0.000653586	0.00101524	0.000652993	0.000824007	0.00132899	0.000738092	0.00109776	0.00108363	0.00274674	0.00322731	0.000555638	0.000585323	0.00055504	0.0010089	0.000799	0.000628996	0.00093209	0.00110137	0.000796522	0.00062331	0.000637501	0.000680782	0.000677292	0.000769486	0.000550161	0.000533556	0.000566136	0.00099758	0.00136719	HP:0001639	Hypertrophic cardiomyopathy
0.000864474	0.000430893	0.000324479	0.000348909	0.000425879	0.000545657	0.000533345	0.000330966	0.000494252	0.000334147	0.000535966	0.000431955	0.000432095	9.40285e-05	0.000412892	0.0004835	0.000468361	0.000898906	0.000406298	0.000648286	0.000248906	0.000703083	0.000623197	0.000307821	0.000544488	0.000252568	0.00029318	0.000355151	0.000280346	0.000281857	0.000384197	0.000361628	0.000500648	0.000146918	0.000431719	0.000427168	0.000376108	4.84374e-05	0.00026185	0.000301488	0.00052971	0.000770329	HP:0001640	Cardiomegaly
0.00407009	0.00088125	0.000546463	0.000398316	0.000793315	0.00126675	0.00126556	0.000463468	0.000778588	0.000466566	0.000837771	0.000729952	0.000477046	0.000440953	0.000606802	0.000786173	0.000510172	0.00149234	0.000563245	0.00122244	0.000733063	0.000550551	0.000472072	0.00028841	0.000181123	0.000545535	0.000319666	0.000401483	0.000415943	0.000369373	0.00049878	0.000292221	0.00061607	0.000302488	0.000564128	0.000692375	0.000544209	0.000153983	0.000495438	0.000677673	0.000859998	0.000535325	HP:0001641	Abnormality of the pulmonary valve
0.00090433	0.000514893	0.000337945	0.000316633	0.000438696	0.000901633	0.000626222	0.000172134	0.000733046	0.000411872	0.000711642	0.000551781	0.000336045	0.00013445	0.000440923	0.000248457	0.000268236	0.00107401	0.000406402	0.000915316	0.000818728	0.000415123	0.000345019	0.000211821	0.000237392	0.000320637	0.000189211	0.000226419	0.000176405	0.000365262	0.000236769	0.000355298	0.000517978	0.000231117	0.000292282	0.00058336	0.000349356	6.52246e-05	0.000174742	0.000279677	0.000457553	0.000547402	HP:0001642	Pulmonic stenosis
0.0100495	0.00115891	0.000676299	0.000523781	0.000724286	0.00128494	0.00126546	0.000345745	0.000702039	0.00040012	0.00071816	0.000632901	0.00092209	0.00103063	0.000853068	0.000845838	0.000597605	0.00110046	0.00143391	0.00105713	0.00049349	0.000735901	0.000735863	0.000489416	0.000335609	0.00037418	0.000567	0.000605513	0.000557043	0.000710848	0.000634239	0.000586688	0.000771621	0.000647198	0.000495133	0.000606431	0.000769274	0.00025463	0.000526255	0.000453308	0.00163801	0.000457923	HP:0001643	Patent ductus arteriosus
0.00464986	0.000563406	0.000458641	3.95568e-05	0.000692244	0.000654866	0.000736443	0.000242316	0.000535925	0.000410544	0.000693288	0.00041702	0.000388253	0.000307305	0.000315563	0.000324077	0.000320557	0.000686794	0.000256216	0.000756339	0.000541778	0.00184914	0.00239977	0.00019345	2.06224e-05	0.000410131	0.000719603	0.000353064	0.000203101	0.00037235	0.000377958	0.000259295	0.000250564	0.000506779	0.000489519	0.000447514	0.000566008	0.000449193	0.000343556	0.000282158	0.000447714	0.000643264	HP:0001644	Dilated cardiomyopathy
0.00442348	0.0006833	0.000661648	0.000299225	0.000713043	0.000853673	0.000871675	0.000564137	0.000542889	0.000345214	0.000653045	0.000425802	0.000741285	0.000232455	0.000633542	0.000780464	0.00045671	0.00105018	0.000568129	0.000902089	0.000429101	0.00275651	0.00268291	0.000308166	0.00049623	0.000343675	0.000474791	0.000638397	0.000322854	0.000468201	0.000531966	0.000379518	0.000436124	0.00036262	0.000807555	0.000635827	0.000687302	0.000371091	0.00025964	0.000327552	0.000685689	0.00119056	HP:0001645	Sudden cardiac death
0.00691416	0.00122617	0.000834357	0.000372503	0.000822159	0.000894695	0.000822873	0.000580141	0.0010595	0.000632783	0.00120029	0.000952565	0.000957725	0.000776668	0.000627599	0.000738117	0.00054847	0.00114332	0.000541478	0.00118227	0.000577716	0.000915449	0.000671262	0.000345839	0.000456633	0.000704202	0.00038818	0.000884309	0.000430001	0.000521476	0.000587357	0.000175216	0.000520982	0.000674893	0.00101717	0.000853273	0.000652925	0.000640438	0.000408195	0.000629536	0.00119086	0.0010433	HP:0001646	Abnormality of the aortic valve
0.000630208	0.000618666	0.000260451	0.000203443	0.000308922	0.000433104	0.000391576	0.00061836	0.000539053	0.000398865	0.000610253	0.000195575	0.000385262	4.98862e-05	0.000317439	0.000448351	0.00031275	0.0010892	0.000268265	0.000698994	0.000126108	0.000351026	0.000435153	6.91155e-05	0.000161294	0.000426718	0.000259875	0.0003573	0.000226826	0.000195327	0.000291806	0.000218589	0.000410819	0.000267032	0.000261493	0.000336423	0.000373738	0.000181315	0.000211158	0.000450129	0.000295993	0.000703314	HP:0001647	Bicuspid aortic valve
0.00431126	0.000658292	0.000664507	0.000375427	0.000563775	0.00116661	0.000718001	0.000328659	0.000649485	0.000453752	0.000517651	0.000292464	0.000491506	0.000129503	0.000514165	0.000733977	0.000483076	0.00119008	0.000492223	0.000837771	0.000336397	0.00232542	0.00280353	0.000240604	0.000389691	0.000320022	0.000680507	0.000414079	0.000259722	0.000464345	0.00046607	0.00029637	0.000297775	0.000392912	0.000623274	0.000648202	0.000491012	0.000381913	0.000392661	0.000469622	0.000571109	0.000951992	HP:0001649	Tachycardia
0.00234946	0.000488374	0.000404992	0.000227754	0.000516427	0.00073377	0.00052858	0.000322189	0.000823908	0.00037865	0.000767759	0.000374578	0.000567824	0.000250797	0.000447807	0.000526573	0.000650701	0.000786636	0.000459029	0.000707077	0.000626674	0.000297479	0.000504816	0.000370146	0.000272316	0.000378764	0.000355993	0.000247591	0.000459117	0.000294572	0.000441474	0.000233426	0.000684697	0.000345992	0.000608425	0.00048051	0.000344807	0.000602265	7.63742e-05	0.000703934	0.000722283	0.000696264	HP:0001651	Dextrocardia
0.000704691	0.000442555	0.000481528	0.00010134	0.000360797	0.00068343	0.000447339	0.000106663	0.000430151	0.000382965	0.000456521	0.000255471	0.000331683	0.000147885	0.000204536	0.000359869	0.000651648	0.000569508	0.00029429	0.000531947	8.53885e-05	0.000349557	0.000512114	2.6869e-05	3.07414e-05	-1.29888e-07	0.0001786	0.000358948	0.000131974	0.00030731	0.000180894	0.000147621	0.000281894	0.000210865	0.000426494	0.00028623	0.000211237	0.000176465	5.32696e-05	0.000210317	0.000274691	0.000419384	HP:0001653	Mitral regurgitation
0.0172953	0.00230366	0.00123154	0.000550124	0.00188564	0.00231291	0.00222813	0.000754882	0.00095537	0.000994525	0.00101216	0.00133268	0.00114699	0.00199266	0.00192869	0.0011429	0.000974555	0.00224727	0.00132471	0.00180432	0.00143604	0.00174282	0.00151536	0.000522244	0.000613128	0.00147786	0.000715358	0.00106719	0.00116055	0.000797782	0.00119636	0.000605342	0.000907914	0.000584246	0.00128257	0.000979693	0.000957943	0.000764544	0.000439398	0.00147667	0.00212047	0.00105007	HP:0001654	Abnormality of the heart valves
0.000876344	0.000576821	0.000438667	0.000386184	0.000733778	0.000762345	0.000735614	0.000301644	0.000763432	0.000422445	0.000579459	0.000285925	0.000296241	0.000356115	0.000835598	0.000562079	0.000284486	0.000948658	0.000478521	0.000929658	0.000394877	0.000676858	0.000459376	0.000211532	0.00087518	0.000430928	0.00033652	0.000166913	0.000502802	0.000308409	0.000315527	0.000358772	0.000243444	0.000129794	0.000536508	0.000541028	0.000258648	0.000269391	0.000419924	0.00078991	0.000802443	0.000552914	HP:0001658	Myocardial infarction
0.000594026	0.000317295	0.000452126	5.42189e-05	0.000340312	0.00053482	0.000623799	0.000224401	0.000329908	0.000323147	0.000302824	0.000251529	0.000324311	0.000321352	0.000528695	0.000388599	0.000470662	0.000646567	0.000383684	0.000599049	0.000409412	0.000448281	0.000562638	0.000463594	0.000282818	0.000224667	0.000193569	0.000308483	0.000147599	0.000315911	0.000295393	0.000446363	0.000194686	0.00027563	0.000255142	0.000440986	0.000297017	0.000134805	0.000874071	0.000438228	0.000375047	0.000478087	HP:0001662	Bradycardia
0.0232319	0.00260117	0.00218844	0.00116403	0.00131108	0.00176138	0.00250938	0.00119073	0.00126462	0.000855947	0.00124295	0.00138078	0.00112449	0.00179115	0.00145937	0.00162836	0.00146238	0.00196006	0.00150181	0.0015124	0.00117073	0.00147501	0.00148552	0.00087513	0.000439641	0.00109179	0.00116275	0.0010804	0.000961595	0.000888062	0.00122365	0.000901211	0.00152737	0.00111842	0.00132547	0.00128366	0.00135377	0.000471002	0.000832026	0.00117251	0.00227036	0.00108676	HP:0001671	Abnormality of the cardiac septa
0.00361058	0.00121365	0.000851532	0.000410215	0.00107325	0.00106263	0.000981563	0.000472636	0.00119152	0.00060038	0.00109758	0.000633403	0.000393656	0.000287181	0.000690244	0.00063663	0.000412097	0.00122553	0.000439316	0.000799155	0.000426314	0.000832497	0.00080954	0.000199981	0.00116256	0.000547116	0.000389492	0.000488222	0.000560892	0.000307006	0.000507053	0.000424071	0.000395164	0.000348293	0.000824606	0.000863727	0.00029312	0.000556986	0.000391624	0.000836439	0.00076872	0.00107913	HP:0001677	Coronary artery disease
0.00108768	0.000379981	0.000315997	0.000210462	0.000246219	0.000281906	0.000163145	6.65709e-05	0.000311755	0.00016311	0.000227007	0.000291688	0.00029474	0.00019832	0.000540226	0.000203976	0.000180155	0.00052864	0.000385876	0.000286236	0.000348672	0.00141059	0.00162743	0.000140191	0.000205091	0.000324378	0.00024143	0.000290718	0.000231709	0.000257847	0.000241956	3.46331e-05	8.87695e-05	0.000168263	0.000233083	0.000388023	0.00026693	3.99623e-05	0.000101451	3.57198e-05	0.000348066	0.000707178	HP:0001678	Atrioventricular block
0.0103824	0.00157427	0.00125253	0.000644902	0.00147465	0.00159529	0.00162556	0.000652726	0.00083696	0.000813419	0.000834761	0.00092805	0.00104899	0.00167618	0.00145406	0.00061834	0.000853104	0.00131801	0.000845924	0.00106679	0.000730322	0.00101583	0.000759496	0.0004088	0.000655373	0.00101735	0.000410087	0.000463529	0.000928278	0.00060893	0.000925123	0.000580289	0.000561066	0.000590686	0.000622151	0.000838016	0.000913114	0.000391352	0.000416048	0.00112771	0.00149782	0.000648091	HP:0001679	Abnormality of the aorta
0.00125917	0.000680419	0.000583875	0.000224242	0.000466734	0.000819817	0.000691407	0.000613149	0.000755283	0.000237983	0.000562267	0.000440935	0.000391301	9.71367e-05	0.000772552	0.000522255	0.00045517	0.00109257	0.000452001	0.000807901	0.000894124	0.000473461	0.000561895	0.000173234	0.000222532	0.000281548	0.000266724	0.000277072	0.000292706	0.000209489	0.000363816	0.000310653	0.000283774	0.000343483	0.000525185	0.000593847	0.00034568	0.000168786	0.000245646	0.000551943	0.000532577	0.000458768	HP:0001680	Coarctation of aorta
0.00268683	0.00031026	0.000358788	0.000288704	0.000444416	0.000764402	0.000415137	0.000152238	0.000398493	0.000269478	0.000419375	0.000295271	0.00038631	9.38023e-05	0.000356152	0.000308659	0.000406669	0.000784051	0.000427148	0.000608171	0.000150471	0.00227435	0.00193887	0.000151087	0.000206595	0.000293868	0.000372888	0.000413175	0.000150188	0.000318094	0.000329048	0.000239489	0.000227606	0.00025236	0.000611791	0.000330767	0.000420522	0.00015292	0.000107065	7.8837e-05	0.000631979	0.000835954	HP:0001692	Primary atrial arrhythmia
0.00447675	0.000624929	0.000693052	0.000341602	0.000553746	0.000793673	0.000636305	0.000380153	0.000611958	0.00039914	0.000722679	0.000514802	0.000571389	0.000256463	0.000714023	0.00086797	0.000753907	0.000977007	0.000519048	0.00100711	0.000609123	0.0025706	0.00244013	0.000254146	0.000440276	0.000390343	0.000602166	0.000574915	0.000335985	0.000485142	0.000480986	0.000383244	0.000352769	0.000357152	0.00100113	0.000570906	0.000657594	0.000477277	0.000275932	0.000462812	0.000551458	0.00103268	HP:0001695	Cardiac arrest
0.00239392	0.000406957	0.000364075	0.000334117	0.000521548	0.000665313	0.000585414	0.000341659	0.000660476	0.000408759	0.000710987	0.000406986	0.000587327	0.000212833	0.000612026	0.000501788	0.000411827	0.000930857	0.000461506	0.000706695	0.000600442	0.000253685	0.000591193	0.000201602	0.000252271	0.000338486	0.000364477	0.000288436	0.000402368	0.00033845	0.000472275	0.000282014	0.000516371	0.000293351	0.000447253	0.000492325	0.000341525	0.000539162	0.000110488	0.000644682	0.000621741	0.000760319	HP:0001696	Situs inversus totalis
0.00416123	0.000770805	0.00063811	0.000214393	0.000701421	0.00102502	0.000860444	0.000610921	0.000976978	0.000433859	0.000977355	0.000590147	0.000554423	0.00037167	0.00087029	0.00054051	0.000499366	0.00113872	0.000610058	0.00102461	0.000386173	0.00238988	0.00217758	0.000364016	0.000306917	0.000534229	0.000634855	0.000571784	0.00042202	0.000401163	0.000460763	0.000213988	0.000251003	0.000357525	0.000893079	0.000531593	0.00050729	0.000282716	0.000614503	0.000524394	0.00074952	0.00109653	HP:0001697	Abnormality of the pericardium
0.00153288	0.000447569	0.000421904	1.34339e-05	0.000398165	0.000471827	0.000478175	0.000289935	0.000390016	0.000137917	0.000563274	0.000360001	0.000204031	0.000229951	0.000408706	0.00044438	0.000289901	0.000599803	0.000282441	0.000529388	0.000242446	0.00183919	0.00233286	0.000220546	0.000215181	0.000290003	0.000472379	0.000325955	0.000188478	0.000311516	0.000285953	0.000194736	0.000147927	0.000208275	0.000334918	0.000271803	0.000305885	0.000208218	0.000171501	0.00020956	0.000433822	0.000662393	HP:0001698	Pericardial effusion
0.00104466	0.000301612	0.000350094	0.000133008	0.00011084	0.000372155	0.000146291	0.000232552	0.000326813	0.000227726	0.000310928	0.000189032	0.000291681	0.000217324	0.000425026	7.24682e-05	0.000158495	0.000285193	0.000251258	0.000319309	0.000141393	0.00187859	0.00195856	5.41874e-05	0.000153024	0.000107709	0.000266017	0.000304686	0.000142925	0.000207001	0.000188676	8.11955e-05	-2.16343e-06	0.000119708	0.000203975	0.000362956	0.00021406	9.22558e-05	0.000115818	0.000111362	0.000266541	0.000679123	HP:0001706	Endocardial fibroelastosis
0.00573093	0.000997561	0.000793973	0.000436498	0.000494919	0.000788863	0.000694483	0.000239389	0.000519205	0.000394268	0.000491332	0.000694101	0.000867755	0.00063689	0.000802558	0.000677822	0.000657236	0.00109378	0.000602032	0.00104197	0.000260573	0.000584781	0.00048687	0.00035316	0.000285928	0.000442724	0.000428673	0.000486627	0.000455231	0.000435415	0.000508889	0.000903141	0.00053011	0.000794104	0.000724191	0.000608472	0.000443266	0.00034335	0.000392565	0.00047257	0.00108614	0.000598178	HP:0001710	Conotruncal defect
0.00242241	0.000413187	0.000458547	0.000300867	0.000447156	0.000965175	0.000704805	0.000563943	0.000401158	0.000294963	0.000500094	0.000389071	0.00069295	0.000142165	0.000785328	0.000142161	0.000611178	0.000836987	0.00034516	0.000555146	0.000421948	0.00186297	0.00222384	5.96471e-05	0.000194781	0.000206377	0.000461488	0.000292182	0.000181231	0.000322796	0.000401394	0.000337878	0.000331944	0.000306582	0.0004553	0.000486355	0.000250433	0.000384709	0.000157683	0.000236146	0.000476361	0.000815511	HP:0001711	Abnormal morphology of the left ventricle
0.00201898	0.00035474	0.000458826	0.000216739	0.000376122	0.000605403	0.000455588	0.000276556	0.000588181	0.000262591	0.000454122	0.000471903	0.000438533	0.000185727	0.000360928	0.000207125	0.000594931	0.000682584	0.00033813	0.000621397	0.00040178	0.00194054	0.00188998	0.000147826	0.000197811	0.000279793	0.000357649	0.000304914	0.000206853	0.000274493	0.000255953	0.000265018	0.000445642	0.000470662	0.000497447	0.000241584	0.000342818	0.000306252	0.000204417	0.000360733	0.000553141	0.000718098	HP:0001712	Left ventricular hypertrophy
0.0260974	0.00256743	0.00179639	0.00105997	0.00147005	0.00193779	0.00282091	0.000943891	0.00127712	0.000736019	0.00126521	0.00156939	0.00102603	0.0011748	0.0015816	0.00124833	0.00115169	0.00186443	0.00120696	0.00166451	0.000988264	0.00326243	0.00368326	0.000850272	0.000611392	0.00105644	0.00136751	0.00105823	0.000912175	0.00107366	0.00123508	0.000822787	0.00132451	0.00110901	0.000993064	0.00117159	0.00107818	0.000674982	0.000864763	0.00126321	0.00197773	0.00106244	HP:0001713	Abnormality of cardiac ventricle
0.00243684	0.00043574	0.000442227	0.000188798	0.000327957	0.000643089	0.000393407	0.000265176	0.000648995	0.000212815	0.00066118	0.000290433	0.000397075	0.000188924	0.000426998	0.000273709	0.000565768	0.00086718	0.00042944	0.000517123	0.000217677	0.00215939	0.0020046	0.000110159	0.000191144	0.000321948	0.000393695	0.000323708	0.000204842	0.000269752	0.000298967	0.000151383	0.000423157	0.000430165	0.000429427	0.000221643	0.000264308	0.000272568	0.00018635	0.000337679	0.000534996	0.00065578	HP:0001714	Ventricular hypertrophy
0.00109544	0.0002991	0.00044808	0.000221384	0.000109889	0.000483757	0.000353971	0.000128658	0.000348037	0.000144782	0.000402043	0.000341112	0.000424458	0.00011701	0.000487682	0.000169213	0.000128503	0.000576138	0.000345786	0.000382203	0.000184806	0.0021093	0.002586	0.000198012	0.000199089	0.000254493	0.000419158	0.000250896	0.000150404	0.000211681	0.00038699	0.000102583	2.93125e-05	3.44398e-05	0.000166196	0.000380705	0.00019369	4.1926e-05	0.000199291	3.594e-05	0.000210943	0.000767167	HP:0001723	Restrictive cardiomyopathy
0.00227165	0.00049234	0.000591966	0.000394888	0.00130171	0.000908112	0.000716322	0.000330326	0.000556713	0.000619671	0.000932151	0.000518759	0.000494343	0.00140858	0.00143901	0.000677339	0.000391759	0.000903859	0.000401546	0.000866109	0.000592546	0.000513032	0.000464066	0.000115725	0.000378231	0.000450762	0.000160371	0.00032436	0.000761695	0.000294468	0.00021668	0.000141951	0.000346779	0.00013687	0.00051443	0.000448515	0.00077501	0.00018795	-1.45748e-05	0.00068368	0.000700968	0.000501356	HP:0001724	Aortic dilatation
0.0151599	0.000954558	0.000875158	0.000540293	0.00102452	0.00108999	0.00109818	0.000631797	0.00118092	0.000518895	0.000867301	0.00059386	0.000680781	0.000410722	0.00046506	0.000744813	0.000926812	0.00125087	0.000773501	0.00112986	0.000344024	0.000706141	0.00114652	0.000356403	0.000759904	0.000573199	0.000399531	0.000412287	0.00040146	0.00102912	0.000623753	0.000567097	0.000806543	0.000467307	0.00106013	0.000664226	0.000859258	0.0004234	0.00028154	0.000748475	0.000762122	0.000679657	HP:0001732	Abnormality of the pancreas
0.00104564	0.000321898	0.00038979	0.000227705	0.000637301	0.000647653	0.000793689	0.000182172	0.000594349	0.000298349	0.000491659	0.000256531	0.000265329	0.000249558	0.000295998	0.000473386	0.000285251	0.00104265	0.000321936	0.000586546	0.00021601	0.000347481	0.000496219	5.27648e-05	0.000325727	0.000422181	0.00024387	0.000386663	0.000331503	0.000840706	0.000204417	0.000305233	0.000204263	0.000255867	0.00060859	0.000431182	0.000203302	0.000163655	0.000158282	0.000481572	0.000490257	0.000585003	HP:0001733	Pancreatitis
0.00104763	0.00056262	0.000201635	8.15646e-05	0.000402858	0.000535614	0.000532548	0.00011567	0.000648002	0.000416409	0.000382897	0.000200774	0.000251793	0.000175006	0.000216222	0.000342411	0.000329273	0.000688045	0.000312335	0.000540929	0.000174298	0.000273044	0.000471754	-6.70442e-05	0.000103123	0.000383841	0.000251085	0.000186646	0.000222357	0.000753671	7.91021e-05	0.000451648	0.000215531	0.000247251	0.000594389	0.000191516	0.000134628	-1.77354e-05	4.1551e-05	0.000396719	0.000349278	0.000353284	HP:0001738	Exocrine pancreatic insufficiency
0.0035659	0.000758603	0.000540627	0.000337276	0.000571298	0.000806781	0.000736855	0.000168384	0.000823113	0.000476541	0.000680714	0.000627555	0.000534227	0.000208089	0.000410625	0.000685189	0.000526981	0.00103113	0.000665497	0.000968398	0.00036447	0.000494699	0.000659358	0.000119622	0.000509584	0.000438968	0.000580796	0.000442809	0.000328081	0.000602369	0.000130882	0.000402727	0.00043333	0.000435056	0.000536291	0.000764387	0.000262316	-5.30371e-06	5.39071e-05	0.00071521	0.000725942	0.000915059	HP:0001739	Abnormality of the nasopharynx
0.0180934	0.00148009	0.00216889	0.00116722	0.00139368	0.00216285	0.00177829	0.000676395	0.00125627	0.00116428	0.00112482	0.001146	0.00103774	0.000597829	0.00112953	0.00132495	0.00135282	0.00211841	0.000840319	0.00190127	0.00131389	0.00147286	0.00140923	0.000852109	0.00185019	0.00181053	0.00104993	0.00117115	0.000973109	0.000949762	0.000911839	0.0011906	0.000990954	0.000735627	0.0023182	0.0019309	0.000990456	0.000777335	0.000585459	0.00132613	0.00133582	0.00347618	HP:0001743	Abnormality of the spleen
0.0134588	0.00145585	0.00179185	0.000785833	0.00130452	0.00154	0.00130183	0.000736856	0.00127318	0.000992439	0.0013285	0.000907756	0.000634853	0.000413159	0.000821454	0.00114099	0.00104724	0.00163158	0.000763131	0.00137288	0.000879545	0.00113548	0.00093796	0.000568489	0.00158294	0.00112152	0.000882406	0.000826401	0.000729061	0.000695489	0.00084333	0.000802094	0.000758692	0.000477553	0.00196984	0.00170302	0.000915487	0.000745159	0.000504723	0.00115622	0.00111738	0.00337881	HP:0001744	Splenomegaly
0.00110578	0.0006725	0.000435469	0.00018089	0.000783664	0.000800101	0.000807389	0.000249966	0.000764689	0.000519489	0.000621191	0.000554943	0.000398805	0.000197509	0.000372416	0.00055629	0.000229513	0.000923304	0.000753348	0.000919497	0.000436692	0.000702378	0.000661514	0.000165642	0.000276451	0.000306708	0.000321192	0.000530651	0.000366023	0.000275679	0.000385829	0.000379172	0.000304045	0.000219573	0.000665484	0.000490166	0.000419242	0.00013543	0.000526721	0.000577685	0.00108638	0.000828369	HP:0001751	Vestibular dysfunction
0.0464415	0.00237734	0.00188211	0.00100586	0.00272329	0.00294833	0.00367505	0.00127968	0.00202764	0.00137836	0.00174525	0.0017792	0.00136852	0.00406197	0.00247176	0.00209208	0.00191724	0.00313411	0.00274911	0.00257136	0.00193537	0.00265262	0.00222389	0.00133501	0.00131945	0.00176294	0.00244892	0.00161223	0.00156338	0.00103847	0.00148797	0.00176603	0.00208247	0.00206855	0.00175325	0.00171106	0.00135873	0.00143996	0.00157984	0.00197328	0.00496257	0.00167671	HP:0001760	Abnormality of the foot
0.00452352	0.000949341	0.000878343	0.000605048	0.00113103	0.0013971	0.00126894	0.000524754	0.0013666	0.000866394	0.00120595	0.000850435	0.000828644	0.000341681	0.000907533	0.000692364	0.000943783	0.00108332	0.00086462	0.00123477	0.00101038	0.00123119	0.00152221	0.000603148	0.000474627	0.00102757	0.0010688	0.00128042	0.000540619	0.000494331	0.000688654	0.000729745	0.00080809	0.00102107	0.000786412	0.000857945	0.000509464	0.000880364	0.000575063	0.000756137	0.00088185	0.00125903	HP:0001761	Pes cavus
0.00714066	0.00163587	0.000948024	0.000438647	0.00119827	0.0015668	0.00156701	0.000610526	0.000748056	0.00067147	0.00115796	0.00101956	0.000871646	0.00182922	0.000975523	0.00148856	0.00129243	0.00171354	0.00108873	0.00152886	0.00113088	0.0013843	0.00131211	0.000588734	0.00064507	0.000879758	0.000885488	0.0011374	0.000863854	0.000510052	0.000719022	0.000832571	0.000997508	0.000898087	0.00116104	0.000854002	0.00100717	0.000668631	0.00063307	0.0011407	0.00121623	0.000788565	HP:0001762	Talipes equinovarus
0.00960045	0.00112678	0.000567754	0.000484274	0.000916895	0.00118223	0.000924038	0.00072804	0.000887389	0.000587507	0.00114323	0.000863295	0.00100732	0.00177571	0.00118706	0.000736346	0.000861766	0.0013792	0.00123934	0.00104846	0.000647676	0.000812201	0.000692131	0.00102144	0.000650035	0.000637467	0.000456788	0.00110594	0.00108569	0.000353203	0.000765019	0.000674529	0.00078674	0.000687017	0.00097021	0.000877396	0.000921099	0.000855835	0.000630627	0.000659079	0.00118811	0.000670707	HP:0001763	Pes planus
0.000842217	0.00068887	0.000513207	0.000406567	0.000627802	0.00144719	0.000515644	0.000275836	0.000793849	0.000348953	0.000969442	0.000560548	0.000584448	0.000326296	0.000386637	0.000394681	0.000245444	0.000885269	0.000574163	0.000598987	0.000549257	0.000725128	0.000690526	0.000275814	0.000200402	0.000525115	0.000320784	0.00116025	0.000265196	0.0002506	0.000673568	0.000563565	0.000580326	0.00078073	0.000608149	0.000683477	0.000301287	0.000312401	0.000293635	0.000802556	0.000529879	0.00073151	HP:0001765	Hammertoe
0.00870278	0.00100588	0.000805185	0.000437906	0.000724903	0.00125834	0.00105593	0.000426529	0.000920235	0.000402055	0.000807021	0.000508756	0.000846992	0.000957527	0.00116075	0.00091615	0.000671832	0.00140651	0.00130634	0.00107064	0.000690732	0.000731467	0.000781026	0.000538398	0.00044144	0.000665606	0.00049145	0.000393815	0.000559429	0.000391007	0.000674829	0.000800874	0.00074862	0.000739629	0.000714187	0.000678721	0.000807615	0.000469245	0.000411361	0.000998938	0.00181448	0.00051463	HP:0001770	Toe syndactyly
0.00220103	0.000942427	0.000516027	0.000160358	0.000939044	0.00101916	0.000966712	0.00017852	0.000716199	0.000277564	0.000719197	0.000939841	0.000350027	0.000447283	0.000721131	0.000629141	0.000633649	0.00105067	0.000858018	0.00128112	0.000449872	0.000435863	0.00068773	0.000272882	0.000327331	0.000331196	0.000253511	0.000266266	0.000398766	0.000169534	0.000578792	0.000482581	0.000763101	0.0004612	0.000682497	0.000374363	0.000242269	0.000345135	0.000258833	0.000740388	0.000880381	0.000530031	HP:0001773	Short foot
0.0256695	0.0019114	0.00158238	0.00106505	0.00146816	0.00200471	0.0020181	0.00117583	0.00136479	0.000672735	0.00133737	0.00134729	0.00115403	0.00309843	0.00203674	0.0013805	0.00142924	0.00249512	0.00201956	0.00191644	0.00141055	0.00125951	0.00119296	0.00084248	0.000726289	0.00125918	0.00135119	0.00151247	0.00109664	0.000669541	0.00148212	0.00124711	0.00134103	0.00148148	0.00152596	0.00137492	0.00137632	0.00100775	0.00083572	0.00170776	0.00305796	0.00124088	HP:0001780	Abnormality of toe
0.000329806	0.00065265	0.000285899	0.000325029	0.000667459	0.000789559	0.00082493	0.000233457	0.000581998	0.000304189	0.000745461	0.000306023	0.000372726	0.000279987	0.000258349	0.000575569	0.000725672	0.000764079	0.000395725	0.000680149	0.000276404	0.000433109	0.000505127	0.000169727	0.00097951	0.000433919	0.000390506	0.00037626	0.000406454	0.000418715	0.000431872	0.00023529	0.000732848	0.000437778	0.000653619	0.000302622	0.000381361	0.00020353	0.000231364	0.000305811	0.000519306	0.000662267	HP:0001787	Abnormal delivery
0.000796915	0.000728245	0.000432766	0.000147953	0.000715492	0.000698449	0.000764442	0.000386735	0.000515877	0.000452302	0.000664976	0.000558494	0.000291021	0.000311866	0.000371396	0.000573114	0.000682544	0.000831336	0.00062644	0.000638485	0.000661463	0.000622851	0.000644176	0.0006156	0.000209688	0.000359614	0.000737486	0.000308541	0.000316916	0.0002315	0.000638237	0.000366421	0.000680221	0.000300516	0.000973218	0.000540454	0.000399184	0.000289547	0.000297429	0.000451147	0.000801393	0.00106666	HP:0001789	Hydrops fetalis
0.000158056	0.000385356	0.000183846	-5.70596e-05	0.000427065	0.000513584	0.000484042	0.000228138	0.000307627	0.000190503	0.000417076	0.000274319	0.000226586	0.000205727	0.000361863	0.000525535	0.0001916	0.000540005	0.000273931	0.000584215	0.000239912	0.000192708	0.000228013	0.000118382	2.36541e-05	0.00041911	0.000317799	0.000324253	0.000110281	0.00021774	0.000331851	0.000177601	0.000144961	0.000265355	0.00024363	0.000271526	0.000136331	0.000177119	0.000123682	0.000271594	0.000511853	0.000456422	HP:0001790	Nonimmune hydrops fetalis
0.00262744	0.000762386	0.000563035	0.000210523	0.000706012	0.000908894	0.00109051	0.000379489	0.000751048	0.000486178	0.000769135	0.000518932	0.000673327	0.000568074	0.000531464	0.000801795	0.000544997	0.00109303	0.00144928	0.000892775	0.000579923	0.000590496	0.000698695	0.000365894	0.000195217	0.000597222	0.000554491	0.000385785	0.000362719	0.000371362	0.000453471	0.000250064	0.000696771	0.000810328	0.000509701	0.000724207	0.000631342	0.000262437	0.000279367	0.000690131	0.00151036	0.000537459	HP:0001792	Small nail
0.00109745	0.000557469	0.000676595	0.000299007	0.000935769	0.00111079	0.00154216	0.000310212	0.000421428	0.000534111	0.000476163	0.000355606	0.000460661	0.000627675	0.000643743	0.00043755	0.000737825	0.000953051	0.00111447	0.000864538	0.000472688	0.000878302	0.000826187	0.000174494	0.000274151	0.000404903	0.000521181	0.000418987	0.000469789	0.000176637	0.000430766	0.000241704	0.000535326	0.000599849	0.000547655	0.000781363	0.000513007	0.00022548	0.000262542	0.000580188	0.00115347	0.0006733	HP:0001798	Anonychia
0.000439067	0.000479008	0.00033227	0.000242289	0.000377372	0.000831736	0.000903131	0.00022047	0.000658378	0.000353363	0.000376765	0.000478719	0.000348824	8.58221e-05	0.000348336	0.000503244	0.000615574	0.000539307	0.000845909	0.000584828	0.000556863	0.000569986	0.000513595	0.000172935	0.000197708	0.000475813	0.000250541	0.000140967	0.000308677	0.000348893	0.000445996	0.000243519	0.000252946	0.000216369	0.000318144	0.000622402	0.000306661	0.000132125	0.000272095	0.000570806	0.000834387	0.000553706	HP:0001800	Hypoplastic toenails
0.000526378	0.000518223	0.000460886	0.000153538	0.000457695	0.000580114	0.000667829	0.000203733	0.000384898	0.000224343	0.000390858	0.000336844	0.000567452	0.000156124	0.000659254	0.000433203	0.000295381	0.000908425	0.000870337	0.000738409	0.000349066	0.000462487	0.000474008	0.000169448	0.000250067	0.000154802	0.000270586	0.000533415	0.000335444	0.000202452	0.000290629	0.000432325	0.000379387	0.000460564	0.00046633	0.00045201	0.0002008	4.02211e-05	0.000196164	0.000497558	0.00112884	0.000424651	HP:0001803	Nail pits
0.000802636	0.000620107	0.000651047	0.000213599	0.000483825	0.00067139	0.000802676	0.000273511	0.000809278	0.000568645	0.000953261	0.000383516	0.000638167	0.000191973	0.000589637	0.000683741	0.000461369	0.00136872	0.000898837	0.00115474	0.000347543	0.000972079	0.000587533	0.000250324	0.000322643	0.000328283	0.000378826	0.000610635	0.000348424	0.000314926	0.000413321	0.000328426	0.000518728	0.000396927	0.000383908	0.000534423	0.000266988	3.42578e-05	0.000588264	0.000737254	0.00111783	0.000818377	HP:0001806	Onycholysis
0.0207666	0.000941684	0.000803621	0.000766896	0.0013807	0.00158955	0.00185305	0.000702989	0.00104082	0.000792591	0.00094883	0.000841025	0.0012475	0.000664995	0.000984932	0.00102878	0.0010957	0.0020712	0.0013535	0.00175778	0.000743061	0.00133412	0.00158134	0.000624975	0.000639502	0.000501053	0.000738177	0.000731059	0.000704104	0.000551455	0.000822298	0.000683261	0.000762705	0.00137662	0.00181637	0.00124442	0.000753372	0.000685752	0.000688885	0.000836283	0.00194087	0.00188799	HP:0001824	Weight loss
0.000329914	0.000288341	0.000622219	0.000143307	0.000400525	0.000536854	0.000552867	8.95481e-05	0.000816169	0.000374472	0.000686196	0.000216446	0.000387538	9.34874e-05	0.000472482	0.000470469	0.000599256	0.000814701	0.000368259	0.000748467	0.000191219	0.000312552	0.000429576	0.000197454	0.000140996	0.000218089	0.000324252	0.000283322	0.000240562	0.000195826	0.000601888	9.61159e-06	0.00019666	0.000541995	0.000440485	0.000289001	0.000414283	0.00028039	0.000154005	0.00050332	0.000486641	0.000199125	HP:0001827	Genital tract atresia
0.0033057	0.000861334	0.000870817	0.000221149	0.000512414	0.000632596	0.000734864	0.000342822	0.000611862	0.000456614	0.000607566	0.000501495	0.000690139	0.000610395	0.000692452	0.000887774	0.000826032	0.00121057	0.000650633	0.000873009	0.000461624	0.00043386	0.000573843	0.000411464	0.00021905	0.000566589	0.000478044	0.00038232	0.000499356	0.000419673	0.000839784	0.000453893	0.000403028	0.000465831	0.000581406	0.000575635	0.000557393	0.000559742	0.000283735	0.000596265	0.000962763	0.000538117	HP:0001829	Foot polydactyly
0.00146231	0.000875655	0.000551944	0.000115278	0.00042454	0.000557909	0.000454761	0.000202054	0.000587713	0.000272775	0.000483773	0.000378494	0.000687121	0.000326604	0.000571077	0.000303214	0.000560601	0.000831535	0.000451116	0.000785836	0.000255052	0.000326254	0.000407059	0.000279466	0.000190173	0.000359667	0.000356174	0.000356899	0.000157972	0.000180386	0.000526148	0.000499739	0.000345598	0.000278134	0.00051836	0.000355038	0.000394042	0.000461471	0.00010715	0.000409158	0.000640254	0.000427457	HP:0001830	Postaxial foot polydactyly
0.00291134	0.000849999	0.00067906	0.000235489	0.000772002	0.00133623	0.000960902	0.000472885	0.000660453	0.00035298	0.000631338	0.000544981	0.00042216	0.000385174	0.000684356	0.000387475	0.000721834	0.000923613	0.000815532	0.000799374	0.000332539	0.000522497	0.000358661	0.0002648	0.000251434	0.000398955	0.000384234	0.000333957	0.000640724	0.000273812	0.000701207	0.000864347	0.000950909	0.000620812	0.000557669	0.000676098	0.00045028	0.000301063	0.000351125	0.000676967	0.00115411	0.000543311	HP:0001831	Short toe
0.00147551	0.000642278	0.000512612	0.000269343	0.000716708	0.00120231	0.000752956	0.000356567	0.000470871	0.000313392	0.000498265	0.000448964	0.000622224	0.000423108	0.000565072	0.000421515	0.000524126	0.000876079	0.000642163	0.00101216	0.000763668	0.000549661	0.000503332	0.000291997	0.000351853	0.000475072	0.000487664	0.000329685	0.000446088	0.000342054	0.000422253	0.000452099	0.000568407	0.000326324	0.000504543	0.00054336	0.000432796	0.000261934	0.000223218	0.000766313	0.000844046	0.000529938	HP:0001832	Abnormality of the metatarsal bones
0.000443942	0.000367336	0.0004108	0.000404595	0.000385024	0.00119407	0.00100429	0.000152139	0.00040317	0.000545811	0.000341516	0.000419197	0.000254567	0.00018861	0.000280329	0.000135237	0.000430231	0.00120231	0.000254961	0.000884965	9.1605e-05	0.000419813	0.000351448	0.000109038	0.000259355	0.000432613	0.000285125	0.000148882	0.000116073	0.000286256	0.000250198	0.000165878	0.000347097	0.000167414	0.00114922	0.000643082	0.000271049	0.0002352	0.000101138	6.04823e-05	0.000331005	0.00032176	HP:0001837	Broad toe
0.000889734	0.000696416	0.000541314	0.000544807	0.00057275	0.000880035	0.000731145	0.000163863	0.00049627	0.000456033	0.000434257	0.000473699	0.000472865	0.000217761	0.000333942	0.000388673	0.000552426	0.000618248	0.00043147	0.000805556	0.000573816	0.000565177	0.000725454	0.000329225	0.000174043	0.000341958	0.000759162	0.000423358	0.000192456	0.000324459	0.000408336	0.000277303	0.0003808	0.000269207	0.000387007	0.000328319	0.000287438	0.000136879	0.000164174	0.00037915	0.000610334	0.000694214	HP:0001838	Rocker bottom foot
0.00132184	0.00048121	0.000460134	0.000224288	0.000386858	0.000469847	0.000452114	-1.95237e-06	0.00072572	0.000313313	0.000556817	0.000263191	0.000571221	0.000269344	9.89908e-05	0.00031888	0.000577458	0.000785116	0.000304566	0.000675519	0.000164625	0.000289624	0.000470304	9.60511e-05	0.000160214	0.000423387	0.000199444	0.000165089	0.000363944	0.000108058	0.000492409	0.000354415	0.000420402	0.000151842	0.000374941	0.000464423	0.000241741	0.000183634	0.000112596	0.000322932	0.000437874	0.000354661	HP:0001841	Preaxial foot polydactyly
0.00268178	0.000482594	0.000498981	0.000265386	0.000634602	0.000840079	0.000908642	0.000584428	0.000531559	0.000475138	0.00048109	0.000274671	0.000454409	0.000509528	0.000509564	0.000621745	0.000838806	0.00173174	0.00059418	0.00116893	0.000444289	0.000467499	0.000510567	0.000216426	0.000364869	0.000798091	0.000361535	0.000379312	0.000474771	0.000286758	0.000643615	0.000484472	0.000583822	0.000383503	0.000880509	0.000846965	0.00041995	0.000248354	0.000338436	0.000928869	0.000708964	0.000486112	HP:0001844	Abnormality of the hallux
0.00254491	0.000774218	0.000604264	0.000456454	0.000695205	0.000806439	0.000805267	0.000250232	0.000584227	0.000528058	0.000545533	0.000509536	0.000475846	0.000155924	0.000487293	0.000486074	0.000647765	0.00112105	0.000636579	0.00105313	0.000406924	0.000678863	0.00079112	0.000371029	0.00028569	0.000423052	0.000709131	0.000473698	0.000383148	0.000463133	0.00069008	0.000411171	0.000691615	0.000319972	0.000492968	0.000438645	0.000465993	8.62514e-05	0.00024187	0.000457964	0.000877644	0.000600591	HP:0001850	Abnormality of the tarsal bones
0.00106584	0.0006374	0.000308363	0.000368909	0.000527891	0.000693389	0.000624928	0.00016472	0.000423405	0.000281525	0.000508534	0.00044835	0.000546659	0.000453258	0.00039854	0.000280493	0.000953314	0.000636405	0.000676039	0.000549349	0.000315601	0.000483909	0.000636486	0.000502765	0.000379033	0.000269123	0.000477963	0.000427091	0.000377096	0.000191164	0.000434916	0.000582818	0.000512495	0.000348067	0.000387083	0.000433196	0.000345834	0.000400248	0.000296458	0.000433617	0.000565534	0.000608648	HP:0001852	Sandal gap
0.000156183	0.000393728	0.000198575	-0.000109788	0.000482693	0.000341987	0.000458566	0.000233761	0.000429054	0.000103603	0.000358024	0.000302617	0.000245698	0.000254957	0.00025065	0.000442465	0.000192377	0.000588931	0.000203988	0.000435973	0.000275035	0.000221526	0.000380249	0.000241207	3.68203e-05	0.000502122	0.000258973	0.000209842	0.000187889	0.000216994	0.000222276	0.000129477	7.5423e-05	0.000183527	0.000248862	0.000260951	0.000104708	0.00019205	9.47839e-05	0.000253741	0.000507031	0.000431379	HP:0001863	Toe clinodactyly
0.000166731	0.000414123	0.000251322	-0.000125969	0.000593985	0.00027086	0.000403419	0.000228093	0.000272549	0.000130178	0.000302933	0.000180203	0.000233557	0.00024304	0.000257731	0.000441318	0.000229827	0.000823508	0.000346166	0.000515836	0.000295034	0.000339397	0.000328431	0.000238687	1.75326e-06	0.00046158	0.00025327	0.000235224	9.91511e-05	0.000233108	0.00018094	8.7557e-05	0.000108605	0.000198655	0.00033345	0.000365454	0.000116864	0.000199408	0.000169402	0.000286687	0.000632298	0.000291558	HP:0001864	Clinodactyly of the 5th toe
0.063884	0.00250814	0.00260582	0.00127323	0.002434	0.0045217	0.00323371	0.00150316	0.00195198	0.00299099	0.00194147	0.00130631	0.00115802	0.00128038	0.00184885	0.00171479	0.00199055	0.00226375	0.00175537	0.00221486	0.00164322	0.00283958	0.0030182	0.0010249	0.00344256	0.00210876	0.00142401	0.00149614	0.00124452	0.00127294	0.00206318	0.00151425	0.00166223	0.00117255	0.00283365	0.00191631	0.00184748	0.00321327	0.00110075	0.00185799	0.00191838	0.0048846	HP:0001871	Abnormality of blood and blood-forming tissues
0.0156994	0.00218394	0.00182007	0.00075109	0.0011624	0.00238172	0.00202696	0.000914844	0.00108633	0.000877873	0.00142742	0.00112183	0.000889588	0.000928671	0.00113166	0.00125171	0.00133729	0.00198717	0.00120255	0.0020199	0.000725421	0.00138597	0.00112534	0.001043	0.00139035	0.00107444	0.00081749	0.0009543	0.00075781	0.000845828	0.00109457	0.001261	0.000800064	0.000999806	0.00234825	0.00218426	0.00122371	0.000800705	0.000473166	0.00134745	0.00135249	0.00272912	HP:0001872	Abnormality of thrombocytes
0.0139952	0.00225081	0.00145314	0.000610233	0.00113431	0.00209185	0.0016075	0.000558992	0.00100786	0.000788655	0.00120132	0.00114145	0.00111617	0.000967919	0.000966159	0.00116757	0.00108946	0.00175828	0.00139671	0.00193956	0.000939563	0.00115419	0.000942891	0.00104968	0.00106487	0.00109675	0.000840467	0.000738982	0.000650066	0.000752901	0.00109771	0.00138219	0.000744467	0.000986847	0.00204799	0.00147256	0.00174553	0.00029042	0.000563187	0.00111483	0.00122881	0.00221218	HP:0001873	Thrombocytopenia
0.010325	0.00104925	0.000869223	0.000336182	0.00115572	0.00161107	0.00142708	0.000350908	0.00117922	0.000828864	0.0011115	0.000514644	0.00112982	0.000641187	0.000815995	0.00105062	0.00058518	0.0017684	0.000922925	0.00137788	0.000381276	0.00244895	0.00272978	0.000511713	0.000440374	0.000567329	0.000838408	0.000661918	0.000658804	0.000683547	0.000792496	0.000587595	0.000504908	0.000568609	0.000657764	0.000962265	0.000968773	0.000387852	0.000387005	0.000709627	0.00100092	0.00169294	HP:0001874	Abnormality of neutrophils
0.00498207	0.000754642	0.000403575	6.71398e-06	0.000824099	0.000703646	0.00117499	0.000430089	0.00057709	0.000510411	0.00056892	0.00052068	0.00113988	0.000699306	0.000675519	0.000931014	0.00063791	0.00113914	0.00107862	0.00136879	0.000372888	0.000535105	0.000378384	0.000514131	0.000254403	0.000477046	0.000349793	0.000491594	0.000467703	0.000517945	0.000423384	0.000625822	0.000635114	0.000440239	0.000494949	0.000686918	0.000709817	0.000319261	0.000368831	0.000736454	0.000985962	0.00103849	HP:0001875	Neutropenia
0.0044937	0.00104032	0.000756264	0.000394653	0.000425179	0.000869594	0.000790481	0.000294143	0.000660667	0.000587403	0.000877822	0.000425254	0.00148626	0.000765036	0.000932535	0.000617784	0.000662241	0.00117721	0.00107877	0.00083764	0.000447597	0.000699555	0.000598172	0.000750077	0.000444283	0.000433861	0.000310715	0.000588787	0.000545085	0.000337733	0.000528799	0.000650024	0.000488921	0.000475194	0.000902904	0.000763905	0.000661489	0.000607606	0.000462029	0.000660069	0.00111088	0.0010207	HP:0001876	Pancytopenia
0.0216162	0.00234238	0.00254637	0.000878703	0.00162023	0.00312808	0.00241783	0.00114149	0.00141031	0.00119741	0.00152743	0.00135618	0.00121916	0.000790241	0.00135186	0.0016143	0.00163085	0.0019935	0.00189241	0.00196149	0.00134364	0.00179704	0.00169751	0.00100521	0.00211796	0.00146973	0.00105194	0.00130943	0.00109799	0.0008373	0.00135603	0.00143807	0.00130924	0.00108425	0.00269579	0.0023034	0.00122963	0.000961894	0.000995105	0.00142982	0.00192597	0.00388344	HP:0001877	Abnormality of erythrocytes
0.00152478	0.00074166	0.000588815	0.000352938	0.000746254	0.000983929	0.0010788	0.00043651	0.000572747	0.000596011	0.000727553	0.000594267	0.000421372	0.000224008	0.000803578	0.000904316	0.000552589	0.00109862	0.000451143	0.00114122	0.000394946	0.000728778	0.000764598	0.000376756	0.00111589	0.000328915	0.000551526	0.000355647	0.000380722	0.000516804	0.000663603	0.000541795	0.000388972	0.00044076	0.000888487	0.00101461	0.000548994	0.000323688	0.000414159	0.00137343	0.000668149	0.0021455	HP:0001878	Hemolytic anemia
0.000257693	0.000631759	0.000465749	0.000176182	0.000517367	0.000752103	0.000613028	0.000130636	0.000516079	0.000314024	0.000452918	0.000324729	0.000230254	0.000114651	0.00053666	0.000356357	0.000186618	0.000715145	0.00048602	0.000575836	0.000249342	0.000198331	0.00026359	7.54805e-05	0.000112573	6.65284e-05	0.000508754	0.000230923	0.000285965	0.00023811	0.000116194	0.000323856	9.94804e-05	0.000301543	0.000224205	0.000412076	0.000374299	-3.71776e-05	0.000247719	0.000762311	0.000832301	0.00046917	HP:0001879	Abnormality of eosinophils
0.0314512	0.00241232	0.00181899	0.000986795	0.00150144	0.00260546	0.00236785	0.00120164	0.00138549	0.001424	0.00133624	0.00131048	0.00148867	0.000850167	0.00124807	0.00134168	0.0014795	0.00220032	0.00177759	0.00184613	0.000883126	0.00209983	0.00235343	0.000664456	0.000649999	0.00128087	0.00123813	0.00125115	0.000975115	0.000952874	0.00137671	0.000942089	0.000951723	0.000940131	0.00251275	0.00183815	0.00134494	0.00105705	0.000686339	0.00127682	0.00194874	0.00310352	HP:0001881	Abnormality of leukocytes
0.00585385	0.00120447	0.000765366	0.000405196	0.000621364	0.000985615	0.000997705	0.000406341	0.000624909	0.000491688	0.000736113	0.000675292	0.00131985	0.000383462	0.000573188	0.000582537	0.000629066	0.000986197	0.00112729	0.000787622	0.000370973	0.000635958	0.000465571	0.000455995	0.000375255	0.000568026	0.000316966	0.00057505	0.000543061	0.000600125	0.000702833	0.000437907	0.000390102	0.000651676	0.000907793	0.0011267	0.00092045	0.000158597	0.000457369	0.00066594	0.000897921	0.00112736	HP:0001882	Leukopenia
0.0132016	0.00194067	0.00091965	0.000755266	0.00186971	0.00257363	0.00203871	0.000981282	0.0012237	0.00083071	0.00131803	0.00143423	0.00100679	0.0019679	0.00111123	0.00131367	0.00178578	0.00175652	0.00130396	0.0015439	0.00151372	0.00150056	0.00166775	0.000945053	0.000844525	0.000905811	0.00127735	0.00142624	0.000979937	0.000832142	0.000809344	0.00127626	0.00122765	0.000872286	0.00149054	0.00129966	0.00106273	0.000719304	0.000821805	0.00125003	0.00158682	0.000989809	HP:0001883	Talipes
0.000615828	0.000405896	0.000393418	7.74006e-05	0.000403582	0.000401069	0.000508693	0.000182969	0.000371636	0.000455308	0.000476694	0.000376889	0.00047726	9.92212e-05	0.000336103	0.000431991	0.000313016	0.0009501	0.000517692	0.000514238	0.000305745	0.000374799	0.000242495	0.000239979	0.000191806	0.000216894	0.000338638	0.000148997	0.000330024	0.000368126	0.000266247	0.000286296	0.000264306	0.000242806	0.000578861	0.000481248	0.000605565	0.000117502	0.000146908	0.000425937	0.000328888	0.000629073	HP:0001888	Lymphopenia
0.000258705	0.000366199	0.000255095	0.000237259	0.000891704	0.000595987	0.000707372	0.000574258	0.000557842	0.000349762	0.000444714	0.000347271	0.000313272	0.000300836	0.000463076	0.000634916	0.000378973	0.000704733	0.000447867	0.000930801	0.000238322	0.000478765	0.000585612	0.00013964	0.000302706	0.000125123	0.000674904	0.000260215	0.000302148	0.000326282	0.00046089	0.000379121	0.000559584	0.000365128	0.000598359	0.000572591	0.000262642	7.8175e-05	0.000284022	0.000805385	0.000829791	0.000689566	HP:0001891	Iron deficiency anemia
0.023852	0.00310776	0.00198583	0.000971747	0.00151402	0.00204866	0.00293778	0.000870883	0.00118401	0.00102311	0.00135292	0.0012914	0.00085364	0.00151782	0.00111637	0.00117857	0.00115741	0.00188943	0.00122924	0.00135699	0.000931256	0.00189739	0.00138577	0.000827822	0.00206975	0.00123375	0.00073943	0.000970866	0.000819173	0.000926494	0.000981988	0.00104935	0.00111279	0.000907672	0.00191094	0.00150123	0.00111105	0.00111601	0.000680318	0.00101532	0.00139763	0.00208358	HP:0001892	Abnormal bleeding
0.000547074	0.00064139	0.00082467	0.000155638	0.000958335	0.000780506	0.00111666	0.000465499	0.000515602	0.000477408	0.00048158	0.000600575	0.000480841	0.000279086	0.000596108	0.000612129	0.000411549	0.000986867	0.000479963	0.00111998	0.000356549	0.000685519	0.00073395	0.000327206	0.000153968	0.00043245	0.000736416	0.000415575	0.000396667	0.000314	0.000351838	0.00035225	0.000362143	0.000585679	0.00105988	0.000704292	0.000344278	0.000417263	0.000256384	0.000721305	0.00114936	0.00121072	HP:0001894	Thrombocytosis
0.00237936	0.00073507	0.000222055	7.54871e-05	0.000339697	0.000742672	0.000510257	0.000358028	0.000319554	0.00014364	0.000508326	0.000327845	0.00116516	0.000792445	0.000772515	0.000423495	0.000421529	0.000893822	0.000837791	0.00098297	0.000126418	0.000639454	0.00043668	0.000422628	0.000229791	0.000367474	0.000188219	0.000459256	0.000369938	0.000298057	0.000407308	0.000322506	0.000332903	0.000961036	0.000470438	0.000678795	0.000569993	0.000490664	0.000464286	0.000574236	0.000730067	0.000666798	HP:0001896	Reticulocytopenia
0.0197411	0.00213271	0.00250632	0.000875824	0.0013913	0.00321402	0.00213944	0.00111234	0.00130284	0.00124106	0.00143811	0.00140551	0.00108341	0.000779267	0.00136275	0.00142522	0.0018437	0.00213337	0.00151366	0.00181398	0.0013384	0.00164188	0.00128814	0.000900665	0.00159717	0.00146514	0.00102788	0.00127488	0.00115435	0.000731901	0.00143082	0.00129073	0.00131182	0.0011164	0.00259288	0.00228481	0.00121235	0.000870435	0.000810011	0.00140599	0.0019254	0.00347423	HP:0001903	Anemia
0.00977951	0.0012737	0.0010472	0.000412292	0.000493058	0.00126312	0.000660995	0.000369056	0.000641043	0.000505498	0.000524221	0.000772468	0.00181783	0.00134859	0.000840189	0.000635838	0.000655624	0.000848402	0.000878604	0.000782683	0.000483595	0.000672883	0.000511127	0.000577659	0.000276596	0.000453799	0.000516058	0.000416701	0.00058019	0.000597404	0.00073789	0.000637676	0.000554771	0.000435577	0.00121726	0.00111313	0.000597002	0.000268474	0.000386922	0.000533073	0.000919354	0.00206631	HP:0001909	Leukemia
0.0118214	0.00159912	0.00109263	0.000430313	0.00101715	0.00158657	0.00125402	0.000546474	0.000976126	0.000894295	0.0012687	0.000567438	0.00108735	0.000626029	0.000985355	0.00119228	0.000774122	0.00164041	0.00115618	0.00156445	0.000547372	0.00255561	0.0021871	0.000449022	0.000431356	0.000577202	0.000795862	0.000657184	0.000669909	0.000751281	0.000924714	0.000764158	0.00048789	0.000525106	0.0007477	0.00116305	0.00121959	0.00047277	0.000492889	0.000806933	0.00128138	0.00168573	HP:0001911	Abnormality of granulocytes
0.000296418	0.000219058	0.000228934	0.000141298	0.000348112	0.000567652	0.000434574	0.000209836	0.000484275	0.000367438	0.000316563	0.000352462	0.000312169	0.000109815	0.000239843	0.000495239	0.000149317	0.000652442	0.00049585	0.000542258	0.000176514	0.000228699	0.00035571	1.99657e-05	0.000123482	0.000169934	0.000572171	0.000262644	0.000253261	0.000197336	0.000145504	0.000300437	0.000326645	0.000242718	0.000132489	0.000600222	0.000321186	-5.29783e-05	0.000189057	0.000635673	0.00052148	0.000528156	HP:0001913	Granulocytopenia
0.00591052	0.00115252	0.0011132	0.000492054	0.00116123	0.00136763	0.00158859	0.000544756	0.000847196	0.000584717	0.00101977	0.000954714	0.000551912	0.000463194	0.000881018	0.000985566	0.000977745	0.00144592	0.000809796	0.00150762	0.000599606	0.00127747	0.000980924	0.000515719	0.00157537	0.0009459	0.000770743	0.0007997	0.000553054	0.000634728	0.000600485	0.000433549	0.000701445	0.000617495	0.00160668	0.00122283	0.000672917	0.000560914	0.000402424	0.000746033	0.00127675	0.00222446	HP:0001928	Abnormality of coagulation
0.000146389	0.000359338	0.000196675	-8.29046e-05	0.000563239	0.000431054	0.000694568	0.000211697	0.00036214	0.000183048	0.000390106	0.000556977	0.000162531	0.000142826	0.000237203	0.000405384	0.000216966	0.000665204	0.000255561	0.000517564	0.000273533	0.000244041	0.00029182	0.000157521	2.78251e-05	0.000291627	0.000293072	0.000265419	0.000148512	0.000247103	0.000282084	0.000134886	0.000135914	0.000480637	0.000233827	0.000234032	4.71349e-05	0.000169841	0.000167605	0.000295266	0.000641324	0.00021648	HP:0001929	Reduced factor XI activity
0.000505064	0.000642654	0.000621699	0.000262204	0.000862026	0.000894752	0.000970498	0.000513012	0.000470825	0.000397271	0.000461046	0.000502116	0.000514202	0.000290807	0.000471036	0.00067803	0.000560056	0.00119522	0.000562916	0.00101036	0.000314856	0.000726523	0.00101097	0.000363335	0.000707519	0.000325214	0.000601113	0.000433965	0.000418866	0.000279129	0.000389407	0.000398435	0.000647253	0.000357942	0.000673077	0.000686387	0.000304902	0.00025054	0.000292028	0.000615174	0.00115087	0.00132271	HP:0001931	Hypochromic anemia
0.00872258	0.00191942	0.00146341	0.000285892	0.0012978	0.00201878	0.00195501	0.000559824	0.000876219	0.000666409	0.00109288	0.000956873	0.000701662	0.00108528	0.00111154	0.000780898	0.000750118	0.00148139	0.00102402	0.00119715	0.000555952	0.000870566	0.000735291	0.000482561	0.000971815	0.00101815	0.000528287	0.000580816	0.000514253	0.000627667	0.00066726	0.000496904	0.00070369	0.00080272	0.00116789	0.00116718	0.000765896	0.000489149	0.000513437	0.000600018	0.0010936	0.00150656	HP:0001933	Subcutaneous hemorrhage
0.000555873	0.000561847	0.000521928	3.11887e-05	0.000654499	0.000777413	0.000756478	0.000632234	0.000564377	0.000306232	0.000681483	0.000338887	0.000471606	0.000265742	0.000376905	0.000595211	0.000672168	0.000863933	0.000376472	0.000711012	0.000389369	0.000670682	0.000854066	0.00048376	0.000439659	0.000474394	0.000378774	0.000659469	0.00036595	0.000258681	0.000361379	0.000306178	0.00060769	0.000269546	0.0013406	0.00048499	0.000293315	0.000198558	0.000186163	0.000500365	0.000653465	0.00136988	HP:0001935	Microcytic anemia
0.0936057	0.00260107	0.00264567	0.00168327	0.00229645	0.00322881	0.00247473	0.00136317	0.00218692	0.00254695	0.00197104	0.00153196	0.00125353	0.00143273	0.00209378	0.00202612	0.00187319	0.00274086	0.00184856	0.00237444	0.00200693	0.00373848	0.00371483	0.00233998	0.00380176	0.001767	0.00189502	0.00148279	0.00142381	0.00164534	0.00196216	0.0016144	0.00196995	0.00138023	0.0024293	0.00164793	0.00212802	0.00480644	0.00153888	0.00237534	0.0020847	0.00247449	HP:0001939	Abnormality of metabolism/homeostasis
0.00555774	0.000661064	0.000807635	0.000539367	0.000775292	0.001173	0.00102264	0.000420458	0.000583545	0.000480826	0.000613108	0.000563687	0.00100418	0.000456745	0.000779818	0.000636174	0.00127309	0.0011256	0.000618582	0.000976342	0.000905543	0.00120194	0.0020203	0.00114747	0.00166424	0.00109751	0.000838972	0.000427131	0.000354964	0.000565667	0.000650267	0.000698021	0.000668005	0.000659135	0.000824289	0.000523241	0.000649116	0.000581612	0.000408271	0.000714827	0.000956126	0.000484601	HP:0001941	Acidosis
0.00119642	0.000409769	0.000539902	0.000202356	0.000476475	0.000781985	0.000592591	0.00024688	0.000340055	0.000279002	0.000382727	0.000283332	0.000385977	0.000383628	0.000441244	0.00041496	0.000501643	0.000588841	0.000372738	0.000549136	0.000416505	0.00059987	0.000721301	0.000330042	0.000732008	0.000435999	0.00041696	0.000188809	0.000256398	0.000148915	0.000216594	0.000407419	0.000258767	0.000197834	0.000581055	0.000283323	0.000112647	0.000183196	0.000137887	0.000535638	0.000553848	0.000411517	HP:0001942	Metabolic acidosis
0.00472464	0.00061631	0.000640706	0.000469797	0.000722667	0.00109879	0.00103322	0.000375373	0.000542976	0.000436337	0.000600697	0.000523899	0.000464056	0.000337163	0.000560557	0.000739128	0.000637972	0.000905681	0.000668791	0.000880108	0.000659614	0.000962078	0.00114868	0.000600227	0.00115699	0.000640394	0.000562827	0.000375438	0.000413099	0.00105153	0.000790985	0.000654283	0.000540418	0.000736004	0.000710711	0.00063808	0.000500345	0.000466122	0.000311689	0.000778662	0.000978584	0.000668929	HP:0001943	Hypoglycemia
0.0014009	0.000768001	0.000528555	0.00016416	0.000879337	0.00106053	0.000914623	0.000349993	0.000757709	0.000497107	0.000857423	0.000512229	0.000385003	0.00015825	0.000534914	0.000713653	0.000577784	0.00107881	0.000964231	0.00109712	0.000564852	0.000581492	0.000618794	0.000958038	0.000501365	0.000506035	0.000439609	0.000428612	0.000750904	0.00025086	0.000303235	0.000359998	0.000683396	0.00029999	0.0011307	0.000712404	0.000427608	0.000231445	0.000404627	0.000993364	0.00115471	0.000603797	HP:0001944	Dehydration
0.00316662	0.000782342	0.000793208	0.000297406	0.000938519	0.00142468	0.00122052	0.000436277	0.00105566	0.000502748	0.0009886	0.000871541	0.000500453	0.000392469	0.000630081	0.000786226	0.000672498	0.00110656	0.000558524	0.00111953	0.000580704	0.000734047	0.000862441	0.000774424	0.000470514	0.000640814	0.000710117	0.000549857	0.000489867	0.000640344	0.000612766	0.00049484	0.000608129	0.000681056	0.000863394	0.000612576	0.000553967	0.000318593	0.000494482	0.000557976	0.000733015	0.000879621	HP:0001945	Fever
0.000331962	0.000302645	0.00031244	2.8042e-05	0.00041817	0.000651552	0.000594837	0.000219338	0.000327683	0.000318839	0.000238856	0.000273923	0.00036917	0.000199399	0.000254241	0.000762317	0.000157963	0.000757888	0.000511537	0.000498926	0.000228091	0.000373683	0.000432964	1.69757e-05	0.000718733	0.000308364	9.74226e-05	0.000252211	0.000307239	0.000107798	0.00041428	0.000195666	0.000358232	0.000236142	0.000272769	0.00031913	0.000215279	0.00021957	7.6393e-05	0.00040672	0.000502088	0.000249056	HP:0001946	Ketosis
0.000131649	0.000363238	0.000210895	-1.42368e-05	0.000520753	0.000540734	0.000591722	0.000156946	0.000307001	0.000184886	0.000450548	0.000261356	0.000158309	0.000140338	0.000269618	0.000386485	0.000456057	0.000511881	0.000231651	0.00059739	0.000211969	0.000469137	0.000415379	0.000251275	-1.05886e-05	0.000317766	0.000257827	0.000331797	8.4128e-05	0.000258294	0.000265658	0.000153318	0.000112599	0.000230514	0.000350224	0.000178486	0.000106819	0.000157081	0.000132987	0.000327941	0.000581901	0.000222213	HP:0001955	Unexplained fevers
0.00176018	0.000384693	0.000422219	0.000131394	0.000133224	0.00060758	0.000139057	6.19753e-05	0.000334159	0.00020807	0.000220019	0.000351544	0.000345432	0.000106233	0.000383072	0.000349982	0.000356743	0.000385806	0.00039464	0.000303165	0.000158267	0.00198476	0.00204659	9.03202e-05	5.27149e-05	0.000140105	0.000223872	0.000218914	0.000215648	0.000229159	0.00016364	0.000106324	0.00010462	0.000101307	0.000231494	0.000366102	0.000246741	-1.70314e-05	0.000350357	0.000231141	0.000348759	0.000895411	HP:0001962	Palpitations
0.000559222	0.000483751	0.000341233	0.000222393	0.000354816	0.000606009	0.000751662	8.99459e-05	0.000428142	0.000255779	0.000298011	0.000366996	0.000449885	0.000234215	0.000369913	0.0003916	0.000434089	0.000790368	0.000488966	0.000773133	0.000185467	0.000439037	0.000532959	0.000213477	0.000324528	0.000296765	0.000362834	0.000386949	0.000266257	0.000313804	0.000387105	0.000205665	0.000409144	0.000254737	0.000439329	0.000468064	0.000417635	0.000109047	0.000300111	0.000581821	0.000633891	0.000634078	HP:0001964	Aplasia/Hypoplasia of metatarsal bones
0.00605834	0.000772789	0.000793585	0.000338997	0.00153647	0.00176367	0.00199887	0.000535013	0.000931973	0.000478485	0.000645157	0.00093822	0.000451917	0.000333823	0.00122948	0.00087902	0.000805815	0.00136324	0.00100834	0.0011744	0.00063494	0.00120911	0.00098033	0.000414589	0.000521441	0.000779587	0.000670489	0.000926171	0.000409922	0.000496688	0.000505177	0.000857537	0.00103408	0.000887593	0.000963441	0.000959788	0.000667279	0.000396659	0.000355688	0.000837638	0.00145943	0.000587908	HP:0001965	Abnormality of the scalp
0.000480157	0.000771845	0.000876486	0.000369318	0.000883371	0.00061193	0.000881465	0.000873184	0.000500682	0.000503252	0.0006493	0.000595238	0.000664397	0.000312161	0.000662419	0.000716066	0.000589443	0.00127723	0.000620691	0.00135072	0.000440288	0.000451841	0.000527397	0.000305293	0.000280068	0.000752358	0.000535661	0.000672919	0.000554852	0.000320378	0.000400732	0.000359253	0.00053759	0.000673514	0.000665052	0.000751116	0.000372827	0.000286348	0.00028991	0.000787599	0.00112049	0.000943033	HP:0001972	Macrocytic anemia
0.000733796	0.000722274	0.000429483	0.000143322	0.000644323	0.00071513	0.000842293	0.000349466	0.000693318	0.000481083	0.000471611	0.000798391	0.000350967	0.00024057	0.000380889	0.000675726	0.000352995	0.000952425	0.000574512	0.00067331	0.000136629	0.000507425	0.000565377	0.000200602	0.000288394	0.000218916	0.000725502	0.000385758	0.000255262	0.000467467	0.000259186	0.000314977	0.000344961	0.000426892	0.000602927	0.000552928	0.000330203	3.77004e-05	0.000333919	0.000597791	0.000589843	0.00108451	HP:0001974	Leukocytosis
0.000160585	0.000306665	0.000243084	-9.9165e-05	0.000539284	0.00044938	0.000490422	0.000290871	0.000327502	0.000163878	0.000426892	0.000334074	0.000162255	0.000142201	0.000272515	0.00050039	0.000147002	0.000870146	0.000264315	0.000769236	0.000284422	0.000259992	0.000257677	0.00021153	0.000283589	0.000411532	0.000390642	0.000216993	0.000204836	0.000283806	0.000250622	0.000177135	0.000161498	0.000246882	0.000226177	0.000300399	0.0001193	0.000261977	0.000163398	0.000244913	0.00067492	0.000318662	HP:0001976	Reduced antithrombin III activity
0.00285914	0.000777328	0.000680356	0.000207	0.000902571	0.00101706	0.0011058	0.0003392	0.000653189	0.000500014	0.000702996	0.000548422	0.000570236	0.000284537	0.000493271	0.000890111	0.000424995	0.000934016	0.000599062	0.00101038	0.000370387	0.000855825	0.00117753	0.000367888	0.00127978	0.000813206	0.000658092	0.000907823	0.000365817	0.000686323	0.000518453	0.000399318	0.000702704	0.000531697	0.00108267	0.000611743	0.000557648	0.000311544	0.000464613	0.000538236	0.000790892	0.00140862	HP:0001977	Abnormal thrombosis
0.000238316	0.000374264	0.000202233	-8.60206e-05	0.000473386	0.000353814	0.000479631	0.000126898	0.000379805	0.00017271	0.000348667	0.000258472	0.000196496	0.000124962	0.000178837	0.00037013	0.000223663	0.000509525	0.000221711	0.000544325	0.000220259	0.000269881	0.000320059	0.000262214	-8.68292e-05	0.000360699	0.000187163	0.000194755	0.000160401	0.000155945	0.000192484	0.000142117	8.13467e-05	0.000212478	0.000218905	0.000202298	8.86871e-05	0.000166473	0.000185506	0.000197637	0.000525922	0.000234073	HP:0001985	Hypoketotic hypoglycemia
0.000511012	0.000317456	0.000337587	9.61349e-05	0.000337674	0.000529028	0.000749102	9.82721e-05	0.000431524	0.000137293	0.000295507	0.000227749	0.00016458	0.000182356	0.000468963	0.000304888	0.000259451	0.000619088	0.000376398	0.000275351	0.000284122	0.000360564	0.000316218	0.000360301	0.000631787	0.000118511	0.000178165	9.44465e-05	0.000234787	0.000298463	0.000175483	0.000451133	0.000428714	0.000313084	0.000554876	0.000163475	0.000151967	9.04005e-06	0.00014701	0.000489745	0.000637096	0.00024375	HP:0001987	Hyperammonemia
0.00458693	0.00102037	0.000718095	0.000286165	0.000887316	0.00145153	0.00128464	0.000592572	0.000758238	0.000421382	0.000694702	0.000670883	0.000451589	0.000732192	0.000791844	0.000822238	0.000928991	0.000894163	0.00123219	0.000719781	0.000484111	0.00063782	0.000632143	0.000463158	0.000271916	0.000717766	0.000571936	0.000527575	0.000861356	0.000554376	0.000792018	0.000966234	0.000920848	0.000768963	0.000862521	0.000602922	0.000601094	0.000359029	0.000409975	0.000753895	0.00141318	0.000581724	HP:0001991	Aplasia/Hypoplasia of toe
0.00150922	0.000594372	0.000462946	0.00028427	0.000418763	0.000973842	0.000945583	0.000374934	0.000937008	0.000424714	0.0007819	0.00054248	0.00061028	0.000313071	0.000347151	0.000658304	0.000479611	0.000869795	0.000517642	0.000978014	0.000763887	0.00116999	0.000974582	0.000834223	0.000962411	0.000582378	0.000650549	0.000207416	0.000433449	0.000382988	0.000603917	0.000383184	0.000487903	0.000772229	0.000703392	0.000460672	0.000400413	0.000185633	0.000344347	0.000457914	0.00045907	0.000554304	HP:0001992	Organic aciduria
0.0336567	0.00292524	0.00168379	0.00132311	0.00206991	0.00277209	0.0029751	0.00128516	0.00129723	0.00107152	0.00143427	0.0014132	0.00113465	0.00270613	0.00183336	0.00155906	0.00179053	0.00207013	0.00161372	0.00172063	0.00192162	0.00206	0.00196689	0.00121338	0.000870718	0.00138998	0.00170835	0.00118534	0.00135588	0.000943554	0.00173814	0.00116403	0.00179427	0.00129664	0.00161041	0.00151501	0.00143316	0.00121465	0.00177903	0.00114111	0.00187373	0.000882695	HP:0001999	Abnormal facial shape
0.00156639	0.000535324	0.000537835	0.000231236	0.000653253	0.00069427	0.000786535	0.000320994	0.000412328	0.000292064	0.000415072	0.000320338	0.000614894	0.000288765	0.000340206	0.000596355	0.00037867	0.00140659	0.000727575	0.000804629	0.000451257	0.000567138	0.00033068	0.000159152	0.000264588	0.000189254	0.000314745	0.000257728	0.000239505	0.000139821	0.000801424	0.000170777	0.000972267	0.000304469	0.000462264	0.000388179	0.000320806	0.000157369	0.000182686	0.000547439	0.000671616	0.000414008	HP:0002002	Deep philtrum
0.013957	0.00150317	0.00138251	0.000595294	0.00144784	0.00124783	0.00200783	0.000812045	0.00130954	0.000799348	0.00126838	0.00102253	0.00107565	0.00213371	0.00113676	0.00108789	0.00159498	0.0015904	0.00145148	0.00148292	0.00134363	0.000965426	0.00114415	0.000855211	0.000540177	0.000597124	0.000836756	0.000775667	0.000894332	0.000574421	0.000982114	0.00060162	0.00152897	0.000813217	0.0010237	0.0010905	0.00087917	0.000412435	0.000824505	0.000939876	0.00171462	0.000886528	HP:0002007	Frontal bossing
0.100162	0.00334825	0.00306193	0.00188193	0.00250091	0.0045016	0.00345568	0.00204167	0.00260992	0.00302108	0.00277156	0.0020212	0.0011908	0.0035782	0.00185062	0.0020655	0.00262745	0.00429795	0.00193284	0.00316176	0.00225793	0.00467543	0.00386252	0.00171972	0.00246748	0.00215601	0.00202542	0.00171355	0.00169178	0.00166104	0.00260823	0.00180353	0.00246086	0.00175292	0.00291456	0.001889	0.00197194	0.00330617	0.00163412	0.0022408	0.00274056	0.00216144	HP:0002011	Morphological abnormality of the central nervous system
0.0878006	0.00255637	0.0028339	0.00135745	0.00174083	0.00316528	0.00257403	0.00174149	0.00202296	0.00253488	0.00184088	0.00158259	0.00115014	0.00180954	0.00154737	0.00184287	0.00234864	0.00262225	0.00206201	0.00250295	0.00169494	0.00410735	0.00350803	0.00103119	0.00295943	0.00166563	0.00207731	0.00133791	0.00133264	0.00176903	0.00220447	0.00186787	0.00203421	0.00133104	0.00312161	0.00170709	0.00208595	0.00324176	0.00152629	0.0018347	0.00211388	0.0022161	HP:0002012	Abnormality of the abdominal organs
0.00501728	0.000619714	0.000694957	0.00078982	0.00095867	0.000979039	0.00115744	0.000527348	0.000714287	0.000606199	0.000705292	0.000404824	0.00055646	0.000355747	0.000825828	0.000752011	0.000844664	0.00128159	0.000794112	0.00126292	0.000375735	0.000964832	0.00140147	0.000991409	0.00121703	0.000648494	0.000509186	0.000480061	0.000659175	0.000567352	0.000469092	0.000518132	0.00038594	0.000664976	0.00120996	0.00065146	0.000407684	0.000539937	0.00040736	0.00116855	0.00154913	0.000922762	HP:0002013	Vomiting
0.00896544	0.000992475	0.0010654	0.000880018	0.00140672	0.00218749	0.0018968	0.000614457	0.00101797	0.000880044	0.00090134	0.00082501	0.000775507	0.000419674	0.000762891	0.00136845	0.00205491	0.00174914	0.00101741	0.00174351	0.000681927	0.000993673	0.00102765	0.000779144	0.00082429	0.000794227	0.000782029	0.000608301	0.000725073	0.000684636	0.000663902	0.000552165	0.000707651	0.000757881	0.00216841	0.00119097	0.000765777	0.00110256	0.000354446	0.000854771	0.00134499	0.0015735	HP:0002014	Diarrhea
0.0046453	0.00116967	0.00108857	0.000468804	0.00110588	0.00141611	0.00104773	0.000520334	0.00152571	0.000955519	0.00118434	0.000856808	0.000591148	0.000314922	0.000886495	0.000785657	0.000791873	0.0010647	0.000570937	0.00115511	0.00100702	0.00212932	0.00190336	0.00041514	0.000557491	0.000659298	0.00108535	0.000521343	0.000659225	0.000354802	0.000869554	0.000908112	0.000603891	0.000433597	0.000687688	0.000703256	0.000664769	0.000335236	0.000472049	0.000792034	0.00056576	0.00120285	HP:0002015	Dysphagia
0.0162032	0.000779918	0.000913967	0.00123913	0.00118468	0.001545	0.00131336	0.000738417	0.000907064	0.000736868	0.000856868	0.000616082	0.000789672	0.00064638	0.000983939	0.00117929	0.000953766	0.00160626	0.000933832	0.00150042	0.000420307	0.00142516	0.00202791	0.000820034	0.00121707	0.000708515	0.000777812	0.000696268	0.00062518	0.000520652	0.000677841	0.000934135	0.000662542	0.000845798	0.0017927	0.000800199	0.000797056	0.000640696	0.000600986	0.00157206	0.00147423	0.000969443	HP:0002017	Nausea and vomiting
0.0136996	0.000968671	0.000778983	0.000657016	0.000927827	0.00118291	0.00130325	0.00059557	0.00119587	0.000652032	0.00113471	0.000720193	0.000501372	0.000467977	0.000665239	0.000843912	0.00069972	0.00163624	0.00076641	0.00130339	0.000581531	0.00108987	0.00117458	0.000904135	0.00043717	0.000726587	0.000619318	0.000401545	0.000540696	0.000495017	0.00104285	0.000734121	0.000400991	0.000542973	0.00111333	0.000900044	0.000494589	0.000530575	0.00180698	0.000632118	0.00110111	0.000975488	HP:0002019	Constipation
0.00204349	0.000733881	0.000628424	0.000231572	0.000889703	0.000724005	0.000667624	0.000466309	0.000703217	0.000371919	0.000619467	0.00047882	0.000893085	0.000414137	0.000574632	0.000759206	0.000573375	0.00105156	0.0007375	0.000860925	0.000342649	0.000605627	0.000785429	0.000505202	0.000193538	0.000374135	0.000367957	0.000433305	0.000557152	0.000418667	0.000394327	0.000588759	0.000327448	0.000563041	0.000633048	0.000608796	0.000536093	0.000180235	0.000351072	0.000348361	0.0009373	0.000399582	HP:0002020	Gastroesophageal reflux
0.00177693	0.00082518	0.00148139	0.000288259	0.000684343	0.000999133	0.00136131	0.000242001	0.000780013	0.000361166	0.000701459	0.000803289	0.000298831	0.000331383	0.000340751	0.00058437	0.000586852	0.00103781	0.000746958	0.00066277	0.000638994	0.000789492	0.000871961	0.000361896	0.00071149	0.000429654	0.000262203	0.000583654	0.000264263	0.000426858	0.000227693	0.000639893	0.000760423	0.000733325	0.00061822	0.000816994	0.000306974	0.000193603	0.000328521	0.000569203	0.000835394	0.000805304	HP:0002021	Pyloric stenosis
0.00530622	0.000922385	0.000595793	0.000174317	0.000496124	0.000595855	0.000686124	0.000174421	0.000842187	0.000326819	0.000610607	0.000463241	0.000940313	0.000873021	0.000486435	0.00076846	0.000596666	0.00107653	0.000761705	0.00106139	0.000454438	0.000421013	0.00045059	0.000370439	0.00045043	0.000492496	0.000238043	0.000454277	0.000462457	0.00046449	0.00050431	0.000277004	0.00063259	0.000499313	0.000649158	0.00055767	0.000271309	0.000611551	0.000356504	0.000709922	0.000623022	0.000411288	HP:0002023	Anal atresia
0.0143975	0.00141	0.000918914	0.000714514	0.00131493	0.00123165	0.00132582	0.000851297	0.00138917	0.000928018	0.00123633	0.000871031	0.000648655	0.000639954	0.000927172	0.00139744	0.0012375	0.00225245	0.00140392	0.00139491	0.00076653	0.00110201	0.00101115	0.000704705	0.00108522	0.00122221	0.000869151	0.000754244	0.000876233	0.000698849	0.000871252	0.00070978	0.000727274	0.000826343	0.00235077	0.00127266	0.000772034	0.00104872	0.000488579	0.00102539	0.00169854	0.0021845	HP:0002024	Malabsorption
0.0168966	0.00104073	0.000905158	0.000663953	0.00114347	0.00136378	0.00121956	0.000815355	0.00124309	0.000689183	0.00101029	0.000669811	0.000574464	0.000202043	0.000657881	0.000821689	0.00103262	0.00164658	0.000735227	0.00168345	0.000687938	0.00163092	0.0017514	0.000626893	0.000756212	0.000695014	0.000662359	0.000585448	0.000663411	0.000734244	0.000778087	0.000863652	0.000954148	0.000771099	0.00264977	0.00101044	0.00073774	0.000898423	0.000484995	0.00092957	0.00116827	0.00181825	HP:0002027	Abdominal pain
0.000421894	0.000377583	0.000349552	-7.77766e-05	0.000420339	0.000454392	0.000499864	0.000154284	0.000481255	0.000246147	0.000443439	0.000389919	0.000368277	0.000145535	0.000282593	0.000476095	0.000219169	0.000722004	0.000372413	0.000684412	0.000283484	0.000364424	0.000388025	0.000214042	-1.7755e-05	0.000320348	0.00039467	0.000290423	0.000151125	0.000127862	0.000283971	0.000117619	0.000225348	0.000343673	0.000231486	0.000494536	0.000248897	6.4643e-05	0.000158873	0.000288153	0.000678774	0.000504158	HP:0002028	Chronic diarrhea
0.0195301	0.00156443	0.00210572	0.000707167	0.00109112	0.00164014	0.00158043	0.000885899	0.00176118	0.000903068	0.00197408	0.00127379	0.000821619	0.0010932	0.00122698	0.00147873	0.00122353	0.00185437	0.0016036	0.0016748	0.00113334	0.00240959	0.00215047	0.00079001	0.000684708	0.00123117	0.00121686	0.00106605	0.00107712	0.000804436	0.00132799	0.00127145	0.00106645	0.000689576	0.001336	0.000854016	0.00100714	0.000495269	0.00108519	0.00113203	0.00146879	0.000915268	HP:0002031	Abnormality of esophagus morphology
0.00800704	0.000842367	0.000610835	0.000367297	0.00079494	0.00102587	0.00112232	0.000515132	0.00122571	0.0006027	0.000879654	0.000543431	0.000621693	0.000351634	0.000375297	0.000547751	0.000715444	0.000948934	0.000817376	0.000698817	0.000663184	0.000502987	0.000572431	0.000341825	0.000367673	0.000672364	0.000642539	0.000425994	0.000438773	0.000442029	0.000875357	0.000545385	0.000608175	0.000559002	0.00102354	0.00071274	0.000380718	4.45946e-07	0.000297762	0.0007146	0.000745152	0.000660373	HP:0002034	Abnormality of the rectum
0.000272947	0.000427976	0.000326999	0.0002651	0.000421439	0.00069877	0.000713377	0.000135921	0.000647204	0.000234194	0.000398511	0.000468336	0.000206766	0.000119219	0.000377911	0.000511491	0.000169285	0.00131185	0.000607147	0.000861667	0.000444533	0.000844748	0.000505304	0.000143931	0.000220141	0.000298913	0.00029233	0.000263837	0.000290392	0.000233354	0.000397407	0.000225714	0.000296309	0.0003368	0.00050449	0.000193139	0.000214305	-5.54819e-05	0.000134387	0.000526913	0.000586649	0.000326192	HP:0002037	Inflammation of the large intestine
0.00109219	0.000791616	0.000415491	0.000196145	0.00058819	0.000783606	0.000809914	0.00014794	0.000826582	0.000238658	0.00060347	0.000745725	0.000271255	0.000231612	0.00032492	0.00045529	0.000655604	0.000912014	0.000457229	0.000698647	0.00035711	0.00047292	0.000409753	0.000194772	0.000369599	0.000283511	0.00029885	0.00028761	0.00048614	0.000267764	0.000485046	0.000330133	0.00022632	0.00030777	0.00136157	0.000672916	0.000152129	2.43729e-05	0.000188737	0.000447745	0.000644227	0.000758775	HP:0002039	Anorexia
0.00023593	0.000396678	0.000358815	5.28695e-05	0.000549703	0.000755678	0.000612755	0.000374026	0.000335537	0.000405345	0.000399484	0.000431036	0.000231019	0.00028536	0.000462326	0.000396898	0.000332983	0.000845437	0.000417908	0.0006804	0.000402154	0.00049135	0.000627367	0.000228288	0.000143476	0.000759283	0.00107168	0.000229524	0.000208743	0.000345976	0.000206482	0.000225026	0.000252836	0.00033183	0.000349501	0.000304998	0.000222423	0.000248808	0.000318538	0.000368873	0.000490647	0.00048008	HP:0002058	Myopathic facies
0.0136697	0.0012538	0.000881196	0.000325808	0.00090878	0.00157457	0.00107738	0.000853569	0.00165416	0.00109862	0.00192216	0.00113357	0.000733344	0.000752268	0.000820044	0.00133556	0.000890185	0.00198718	0.000927675	0.00176413	0.00106895	0.00114333	0.00147504	0.000785237	0.000609069	0.000948963	0.00102398	0.00093035	0.000590534	0.000809772	0.000897251	0.00119398	0.000609665	0.000538744	0.000853255	0.00104423	0.000676806	0.000409458	0.000496775	0.000861895	0.001115	0.000816441	HP:0002059	Cerebral atrophy
0.0658335	0.00227175	0.0022086	0.00177553	0.0021761	0.00375381	0.00315381	0.00219994	0.00242201	0.00172303	0.00259587	0.00156873	0.00120617	0.00307479	0.00130869	0.00195096	0.00235727	0.00349303	0.0018515	0.00284679	0.00185386	0.00296676	0.0031576	0.00135782	0.001886	0.00138438	0.00198171	0.00139054	0.00207536	0.00134057	0.00219922	0.00175053	0.00171745	0.00158056	0.00253498	0.00170619	0.00157666	0.00154974	0.00144669	0.00154081	0.0023004	0.00136142	HP:0002060	Abnormality of the cerebrum
0.00103034	0.000607106	0.000716337	0.000126689	0.00085104	0.00122142	0.000506659	0.000197976	0.000868403	0.0006094	0.000936325	0.000396232	0.000407888	0.000178074	0.000322876	0.000474232	0.000756993	0.00163719	0.00041416	0.00123609	0.000387606	0.000499228	0.000607361	0.000378547	0.000368088	0.000659431	0.000332202	0.000288109	0.000370732	0.000387179	0.00034562	0.000376739	0.000571002	0.000685742	0.000856137	0.000532153	0.000332888	0.000681149	0.00029801	0.000434954	0.000587344	0.000675641	HP:0002061	Lower limb spasticity
0.00070204	0.00121572	0.000715331	0.000263534	0.000628707	0.000728634	0.000726181	0.000295242	0.00102481	0.000468857	0.00102078	0.000819769	0.000605069	0.000255646	0.000483787	0.000406612	0.000450042	0.000740589	0.000638551	0.000817437	0.000492528	0.000760652	0.000701817	0.000427262	0.000437054	0.000302163	0.000194987	0.000255858	0.000495913	0.000382081	0.000244401	0.00050402	0.000309182	0.000447206	0.000424158	0.000543523	0.00036561	0.000305011	0.000511496	0.000583885	0.000761066	0.000800104	HP:0002062	Morphological abnormality of the pyramidal tract
0.000765879	0.000895513	0.000660335	0.000174089	0.000521207	0.000936377	0.000766762	0.000431645	0.00127346	0.00039934	0.000952347	0.000829003	0.000270885	0.000245269	0.000678468	0.000585842	0.000479165	0.000841542	0.000539943	0.000929143	0.000557189	0.000565211	0.000525832	0.00036953	0.000359863	0.000373136	0.00061714	0.000335188	0.00030576	0.000179773	0.000686729	0.000365947	0.000403496	0.00058785	0.000403911	0.000530409	0.000289048	0.00018623	0.000317839	0.000367063	0.000483807	0.00119484	HP:0002063	Rigidity
0.000411504	0.000765774	0.000537528	0.000163378	0.00049029	0.000748838	0.000419845	0.000217574	0.00052888	0.000515043	0.000684941	0.00054452	0.000346653	0.000143313	0.000371503	0.000185196	0.00086249	0.000677186	0.00034988	0.000615733	0.000499436	0.000321001	0.0003292	0.000211805	0.000268966	0.000429362	0.000247601	0.000265308	0.000327444	0.000300062	0.000236656	0.000235134	0.000288386	0.00019232	0.000576257	0.000406086	0.000194798	0.000361649	0.000298428	0.000307805	0.000467669	0.000408201	HP:0002064	Spastic gait
0.000936858	0.000887404	0.000559794	6.16475e-05	0.00106494	0.00124968	0.000708453	0.000237684	0.000744126	0.000591166	0.000706816	0.000545628	0.000433647	0.000218421	0.000625247	0.000448316	0.000481998	0.000993046	0.000502235	0.000746983	0.000390319	0.000603002	0.000610548	0.000222663	0.000261699	0.000300284	0.000232574	0.000536887	0.000577712	0.000229843	0.000541516	0.000194174	0.000374034	0.000504739	0.000723502	0.000590353	0.000330406	0.000135294	0.000472109	0.000416288	0.000452858	0.000483223	HP:0002066	Gait ataxia
0.000213381	0.000570234	0.000228581	6.72006e-05	0.000338606	0.000603712	0.000512055	0.00033255	0.000983018	0.000313995	0.000859431	0.000508389	0.000188257	0.000127841	0.000183466	0.000440312	0.000346424	0.00110121	0.00029295	0.000744665	0.000422768	0.00055069	0.000433491	0.000210038	0.000285843	0.000236299	9.30798e-05	9.26887e-05	0.00013275	0.00012931	0.000342268	0.000352345	0.000319521	0.00032225	0.00031354	0.000370774	0.000339503	0.00015925	0.000307266	0.000311278	0.000322977	0.000978992	HP:0002067	Bradykinesia
0.000387472	0.000526718	0.000305513	0.00029442	0.000594743	0.000748571	0.000458771	0.000313571	0.000892933	0.000475324	0.000715351	0.000676424	0.000363895	0.0001582	0.000377235	0.000330704	0.00034767	0.000720841	0.000390293	0.000701247	0.000275594	0.00063377	0.000607037	0.000113044	0.000256944	0.000248066	0.000177283	0.000157817	0.000310676	0.000122443	0.000204923	0.000305103	0.000216307	0.000291927	0.000234755	0.000268072	0.000301453	0.000133382	0.00016095	0.000211146	0.000232833	0.000444977	HP:0002069	Generalized tonic-clonic seizures
0.0069502	0.00108781	0.00103618	0.00047327	0.00103172	0.00126712	0.00136988	0.000578217	0.00201307	0.000694676	0.00193557	0.000957986	0.000684262	0.000541267	0.000999972	0.00107114	0.000824246	0.00198	0.000999878	0.00177464	0.00105021	0.00188179	0.00168717	0.000642602	0.00117108	0.000863226	0.000761525	0.00102759	0.000490874	0.000462549	0.00087422	0.000935547	0.000553414	0.000667611	0.00118991	0.00101654	0.000862224	0.000451813	0.000530708	0.000901046	0.000991748	0.00110148	HP:0002071	Abnormality of extrapyramidal motor function
0.00233842	0.000593707	0.000424522	0.000205263	0.000714892	0.000777473	0.000833539	0.000294905	0.00154274	0.000835321	0.00141885	0.00114732	0.000478836	0.000314371	0.000575804	0.000703635	0.000476972	0.00147442	0.000495368	0.00086647	0.000669729	0.000470057	0.000718204	0.000363825	0.000408589	0.000628403	0.000454468	0.000271445	0.000338875	0.000278781	0.000412605	0.000651813	0.000307362	0.000378609	0.000452652	0.000662008	0.000323289	0.000258255	0.000202815	0.000454257	0.000619852	0.000573303	HP:0002072	Chorea
0.00616561	0.000529857	0.000694211	0.000304929	0.00107785	0.00125818	0.00133243	0.000491359	0.00108134	0.000987614	0.000872761	0.000604223	0.000451583	0.00046739	0.000711409	0.00103446	0.000571395	0.00128696	0.000630649	0.000940298	0.000431956	0.000982297	0.001309	0.000194241	0.000461565	0.000544764	0.000497179	0.000515882	0.000761816	0.000306332	0.000224545	0.000438736	0.000516876	0.000381841	0.000936351	0.00058166	0.000708887	0.00069141	0.000357524	0.000614985	0.00092164	0.000807544	HP:0002076	Migraine
0.000597167	0.000718353	0.00046044	-3.42806e-05	0.000729868	0.000673984	0.000535628	0.000305441	0.000809391	0.000413418	0.000814407	0.000482325	0.000406879	0.000391227	0.000631202	0.000602039	0.000542271	0.000980992	0.000377446	0.000799999	0.000353979	0.00041201	0.000628166	0.000427696	0.000167843	0.000406804	0.000482416	0.000525013	0.000665182	0.000287069	0.000528624	0.000376299	0.000300027	0.000230894	0.000872788	0.000522361	0.000205165	0.000250831	0.000297903	0.000418723	0.000546818	0.00041954	HP:0002078	Truncal ataxia
0.00292989	0.000979128	0.000685507	0.000370661	0.0010869	0.00102735	0.000765377	0.000559513	0.00103276	0.000543706	0.00115043	0.000626074	0.000611912	0.000498221	0.000659633	0.00138076	0.00080728	0.00208335	0.000577977	0.00151761	0.000486126	0.000599718	0.000722596	0.00046069	0.000319948	0.00078674	0.000600763	0.000560087	0.000494404	0.000598494	0.000624862	0.000738818	0.000500007	0.000389852	0.000866467	0.000786965	0.000558598	0.000162911	0.000496909	0.000716342	0.00077068	0.000510304	HP:0002079	Hypoplasia of the corpus callosum
0.00184901	0.000608544	0.000675681	0.000317118	0.000646121	0.000679225	0.000781795	0.000378552	0.00057559	0.000565068	0.000596624	0.000405664	0.000493595	0.000702134	0.000627157	0.000736638	0.000668196	0.00116625	0.000687081	0.000890067	0.000496655	0.00086413	0.000729262	0.000491763	0.000174965	0.000374666	0.000431917	0.000357163	0.000685979	0.000476998	0.000636502	0.000661832	0.000755597	0.00040179	0.00084156	0.000449427	0.000384071	0.000551922	0.000262441	0.000896232	0.000875685	0.000655669	HP:0002084	Encephalocele
0.0802304	0.00313845	0.00388498	0.00137832	0.0023168	0.00428981	0.00299342	0.00156969	0.00219367	0.00267586	0.00209574	0.00248062	0.00104177	0.00271409	0.00178971	0.00204503	0.00188819	0.003118	0.00247524	0.00268906	0.0017702	0.00380527	0.00309447	0.00093978	0.00178662	0.00213094	0.00219291	0.00130577	0.00154047	0.00129306	0.00205194	0.00153476	0.00212626	0.001611	0.00239696	0.00205445	0.00171444	0.00346591	0.00143306	0.00201921	0.00329192	0.00189162	HP:0002086	Abnormality of the respiratory system
0.0214126	0.00124014	0.00112766	0.000627842	0.000977921	0.00156655	0.00115281	0.000536507	0.00125501	0.000662908	0.00137323	0.00104474	0.00131289	0.000956884	0.00118817	0.00093274	0.000799941	0.00151766	0.00230584	0.00162674	0.000785184	0.00111537	0.00113528	0.000717139	0.000624692	0.000813302	0.000814064	0.000601494	0.000687115	0.000858941	0.00079293	0.00065815	0.00121515	0.000985143	0.00106296	0.000850653	0.000752463	0.000301697	0.000622802	0.000891209	0.00191675	0.000874708	HP:0002087	Abnormality of the upper respiratory tract
0.0652308	0.00279812	0.00312228	0.00121883	0.00258694	0.00448647	0.00310437	0.00118451	0.00192241	0.00222212	0.00206277	0.00203024	0.00129736	0.0022328	0.0019993	0.00165612	0.00185201	0.00328267	0.00228634	0.00310669	0.00166022	0.00343372	0.00345196	0.000919003	0.00131924	0.00230774	0.00211702	0.00150519	0.00141825	0.00128642	0.00182668	0.00123826	0.00191263	0.00157297	0.00230616	0.00194758	0.00177392	0.00274836	0.00128441	0.002078	0.00235353	0.00197363	HP:0002088	Abnormality of lung morphology
0.000523928	0.000617079	0.000448741	0.000278798	0.000462541	0.000647676	0.00060361	0.000410977	0.000475672	0.000308232	0.000571121	0.000384929	0.000344103	0.0001523	0.000524103	0.000821867	0.000769211	0.00110395	0.000373252	0.000954585	0.000418834	0.000690854	0.000644123	0.000356322	0.000344237	0.000403117	0.000622498	0.00044514	0.00026686	0.000443116	0.000362296	0.000193188	0.000521633	0.000452422	0.000672321	0.000409781	0.000388371	0.000134094	0.000107571	0.000494445	0.000498314	0.000365476	HP:0002089	Pulmonary hypoplasia
0.00456825	0.000866686	0.000708664	0.000174005	0.000843849	0.000990042	0.00104469	0.000641516	0.000872048	0.000572405	0.000763483	0.00102899	0.000618199	0.000339893	0.000771283	0.000833209	0.0004734	0.00115924	0.000744811	0.000842151	0.000573188	0.000623364	0.000675793	0.000613567	0.000349288	0.000730218	0.000743866	0.000488244	0.000618564	0.000696914	0.000749259	0.000667106	0.000754393	0.000464917	0.000781176	0.000995735	0.000588794	0.000552991	0.00021249	0.000689418	0.00103162	0.00136284	HP:0002090	Pneumonia
0.00111426	0.000811295	0.000583028	0.000226619	0.000469687	0.000581859	0.000714277	0.000294622	0.000586572	0.000409681	0.000561095	0.000642872	0.000687261	0.00029715	0.000639121	0.000709202	0.000948269	0.00079578	0.000854648	0.00077636	0.000450625	0.000623206	0.000670207	0.000227824	0.000383834	0.000551021	0.000514274	0.000331788	0.000322587	0.000405356	0.000463562	0.000459839	0.000601687	0.000404121	0.000712278	0.000599064	0.000439974	-5.62897e-05	0.000320431	0.000536535	0.000838861	0.0010129	HP:0002091	Restrictive ventilatory defect
0.00163795	0.00108861	0.00103647	0.000230921	0.000389947	0.000641935	0.000731041	0.000381902	0.000559666	0.000366448	0.000762936	0.000446458	0.000731399	0.000315833	0.000775659	0.000360063	0.000634329	0.000793504	0.00055517	0.000800303	0.00046242	0.000718967	0.00082574	0.000200417	0.000542101	0.000858076	0.000348772	0.000452073	0.000323871	0.000255592	0.000384457	0.000354754	0.000558626	0.000236372	0.00103406	0.000678926	0.000326033	0.000385748	0.000244294	0.000391403	0.00050421	0.00120912	HP:0002092	Pulmonary arterial hypertension
0.0258883	0.00149248	0.00149249	0.000826921	0.00175212	0.00236773	0.00275049	0.00118145	0.00146088	0.00109201	0.00160267	0.00135671	0.00102806	0.00184669	0.00163556	0.00145731	0.00127845	0.00207909	0.00122491	0.00205656	0.00157318	0.00317089	0.00348051	0.000811259	0.000842368	0.00126619	0.00152789	0.00124529	0.00121504	0.00115478	0.00137238	0.00100956	0.00123523	0.000910016	0.00150388	0.00150787	0.0014267	0.000755384	0.000758742	0.00122958	0.00180724	0.00152031	HP:0002093	Respiratory insufficiency
0.00167426	0.000527544	0.00065781	0.000226953	0.000536095	0.000864587	0.000892585	0.000608503	0.000488894	0.000318183	0.000605686	0.000577268	0.000534071	0.000266132	0.000586181	0.00058121	0.000471724	0.00106883	0.000698587	0.000854494	0.000482583	0.00106116	0.000989517	0.00016215	0.000343571	0.000916598	0.000577896	0.000412615	0.000530864	0.000318338	0.000586168	0.00032308	0.000422498	0.000356381	0.000657849	0.000577004	0.000304957	0.000249755	0.000259328	0.000545651	0.000793169	0.000769836	HP:0002094	Dyspnea
0.00135156	0.000414748	0.000253135	0.000221724	0.000454286	0.000778888	0.00067027	0.000395827	0.000559173	0.000245469	0.000631661	0.000399428	0.000370823	0.000218696	0.000237497	0.000376425	0.000234913	0.000847732	0.000523154	0.000674395	0.000196012	0.000565868	0.00066943	0.000125572	0.000335534	0.000309457	0.000450556	0.000259924	0.000204949	0.000347535	0.000328039	0.000111408	0.000453968	0.000320926	0.000203028	0.00035094	0.000354485	9.49345e-05	0.000284725	0.000229495	0.000694169	0.000451533	HP:0002097	Emphysema
0.000425487	0.000418301	0.000437406	0.000225406	0.000453236	0.000604119	0.000930143	0.000565623	0.000506923	0.000440665	0.000507377	0.000536406	0.000426154	0.000195638	0.000556077	0.000504007	0.000342756	0.00110898	0.000410104	0.000868211	0.000301408	0.000615136	0.000631499	0.000148847	0.000445484	0.000553288	0.000405914	0.000274487	0.000330777	0.000323682	0.000683852	0.000289884	0.000280961	0.0002889	0.000371865	0.000400991	0.000206741	0.000129882	8.45355e-05	0.000523513	0.000520707	0.000571122	HP:0002098	Respiratory distress
[truncated: 1,119 more rows]

## Sheet: Varimp_MetaSVM_GTEx_specificity
MetaSVM_rankscore: variable importances for MetaSVM score
Columns B to AP: variable importances for GTEx tissues
HPO: Human Phenotype Ontology term
HPO_name: Human Phenotype Ontology term description
[truncated: 1,880 more rows]
