# Supplementary material for: Personalised analytics for rare disease diagnostics
Source: Nat Commun. 2019 Nov 21;10:5274. doi: 10.1038/s41467-019-13345-5 (PMC6872807; doi:10.1038/s41467-019-13345-5)
Supplement: Supplementary file 6 — Supplementary Data 3 [file 41467_2019_13345_MOESM6_ESM.xlsx]

## Sheet: Supplementary_Data_3
Supplementary Data 3
This file contains performance results for the simulated disease exomes described in the main publication.

## Sheet: Spike_in_results
ClinVar_id: ClinVar variant identifier
clinvar_clnsig: ClinVar clinical significance
clinvar_trait: ClinVar trait/disease
clinvar_golden_stars: ClinVar review status summary
HPO: HPO term(s) associated with the ClinVar variant
batch: Analysis batch
genename: Gene symbol
CADD_expr_rank: Rank of the spike-in variant using VARPP (CADD + GTEx specificity)
CADD_rank: Rank of the spike-in variants using CADD alone
CADD_expr_rankimp: Rank improvement of the spike-in variant for VARPP (CADD + GTEx specificity) versus CADD alone
MetaSVM_expr_rank: Rank of the spike-in variant using VARPP (MetaSVM + GTEx specificity)
MetaSVM_rank: Rank of the spike-in variants using MetaSVM alone
MetaSVM_expr_rankimp: Rank improvement of the spike-in variant for VARPP (MetaSVM + GTEx specificity) versus MetaSVM alone
CADD_expr_auPRC: auPRC for VARPP (CADD + GTEx specificity)
CADD_auPRC: auPRC for CADD
MetaSVM_expr_auPRC: auPRC for VARPP (MetaSVM + GTEx specificity)
MetaSVM_auPRC: auPRC for MetaSVM
CADD_expr_top100: PP100 for VARPP (CADD + GTEx specificity)
CADD_top100: PP100 for CADD
MetaSVM_expr_top100: PP100 for VARPP (MetaSVM + GTEx specificity)
MetaSVM_top100: PP100 for MetaSVM
ClinVar_id	clinvar_clnsig	clinvar_trait	clinvar_golden_stars	HPO	batch	genename	CADD_expr_rank	CADD_rank	CADD_expr_rankimp	MetaSVM_expr_rank	MetaSVM_rank	MetaSVM_expr_rankimp	CADD_expr_auPRC	CADD_auPRC	MetaSVM_expr_auPRC	MetaSVM_auPRC	CADD_expr_top100	CADD_top100	MetaSVM_expr_top100	MetaSVM_top100
226435	5	Schizophrenia	1	HP:0100753	2	SETD1A	1	1	0	#N/A	#N/A	#N/A	0.251691	0.274797	0.658005	0.669941	0.71	0.62	0.84	0.81
24486	5	Neoplasm of ovary	0	HP:0100615	2	RRAS2	338	73	-265	7	7	0	0.437943	0.514235	0.310196	0.482973	0.96	0.91	0.53	0.7
18516	5|5	Coloboma of optic disc;Congenital ocular coloboma	0|0	HP:0000588;HP:0000589	2	PAX6	13	20	7	2	5	3	0.461621	0.446537	0.656428	0.654238	0.93	0.91	0.95	0.85
71284	4	Attention deficit hyperactivity disorder;Carious teeth;Generalized joint laxity;Global developmental delay;Intellectual disability;Microcephaly;Muscular hypotonia;Unsteady gait	0	HP:0007018;HP:0000670;HP:0002761;HP:0001263;HP:0001249;HP:0000252;HP:0001252;HP:0002317	2	VPS13B	1	2	1	#N/A	#N/A	#N/A	0.805913	0.773634	0.913713	0.913289	0.98	1	1	0.98
362597	#N/A	Parkinsonism	#N/A	HP:0001300	2	TBC1D24	59	63	4	216.5	416	199.5	0.318599	0.31906	0.635739	0.622065	0.72	0.63	0.93	0.83
175160	5	Hypertrophic cardiomyopathy	1	HP:0001639	2	MYBPC3	2	1	-1	#N/A	#N/A	#N/A	0.673806	0.594801	0.851614	0.799036	0.96	1	1	0.9
32048	5|5|5|5	Hearing impairment	1|1|1|1	HP:0000365	2	GJB2	24	25	1	3	2	-1	0.72323	0.715649	0.878396	0.881053	0.96	1	1	0.98
26794	5	Cleft palate;Conductive hearing impairment;Short stature	0	HP:0000175;HP:0000405;HP:0004322	2	FLNA	24	59	35	4	4	0	0.747378	0.717931	0.865315	0.863336	0.93	1	1	0.98
32700	5|5|5|5|4	Breast carcinoma;Neoplasm of the breast	3|2|2|1|1	HP:0003002;HP:0100013	2	BRCA1	157.5	86	-71.5	3	5	2	0.616138	0.625055	0.661345	0.66569	0.94	1	0.98	0.83
214208	5|5	Global developmental delay;Jaundice	1|1	HP:0001263;HP:0000952	2	CPLANE1	#N/A	2	#N/A	#N/A	#N/A	#N/A	0.676327	0.641993	0.8531	0.838557	0.95	1	1	0.97
243971	5|5|5|5|5|5	Absent speech;Blepharophimosis;Intellectual disability, moderate;Long eyelashes;Thick lower lip vermilion;Thin upper lip vermilion	1|1|1|1|1|1	HP:0001344;HP:0000581;HP:0002342;HP:0000527;HP:0000179;HP:0000219	2	ARID1B	1	1	0	#N/A	#N/A	#N/A	0.649697	0.611629	0.772086	0.743394	0.97	1	0.98	0.95
361037	#N/A	Anteverted nares;Drooling;Epicanthus;Feeding difficulties in infancy;Global developmental delay;Short nose;Stereotypy	#N/A	HP:0000463;HP:0002307;HP:0000286;HP:0008872;HP:0001263;HP:0003196;HP:0000733	2	TCF4	47	66	19	#N/A	#N/A	#N/A	0.753794	0.718361	0.899122	0.897256	0.96	1	1	0.98
362763	#N/A	Acute myeloid leukemia	#N/A	HP:0004808	2	DNMT3A	49.5	24	-25.5	3	1	-2	0.637959	0.473629	0.268599	0.325578	1	0.92	0.47	0.54
424461	#N/A	Intellectual disability	#N/A	HP:0001249	2	CAMK2A	79	77	-2	36	34	-2	0.72341	0.704271	0.860065	0.859375	0.99	1	1	0.97
40440	5|5|5|5	Hypertrophic cardiomyopathy	1|1|1|1	HP:0001639	2	MYL3	3	84	81	4	17	13	0.673799	0.594801	0.854461	0.799036	0.95	1	1	0.9
51814	5	Hypertrophic cardiomyopathy	1	HP:0001639	2	MYBPC3	14	122	108	#N/A	#N/A	#N/A	0.674188	0.594801	0.853319	0.799036	0.95	1	1	0.9
362757	#N/A	Non-small cell lung cancer;Squamous cell carcinoma	#N/A	HP:0030358;HP:0002860	2	DDR2	328	68	-260	11	8	-3	0.663207	0.457786	0.370618	0.319931	0.99	0.88	0.51	0.54
214300	#N/A	Joubert syndrome	#N/A	HP:0002335	2	INPP5E	37	60	23	9	9	0	0.378466	0.158647	0.44738	0.281439	0.65	0.3	0.58	0.48
390924	#N/A	Gastrointestinal stroma tumor;Pheochromocytoma	#N/A	HP:0100723;HP:0002666	2	SDHB	1	3	2	#N/A	#N/A	#N/A	0.144319	0.176875	0.37591	0.476018	0.32	0.42	0.6	0.64
20649	5|5|5	Retinal dystrophy	0|0|0	HP:0000556	2	PROM1	206	202	-4	181	303	122	0.45622	0.392062	0.652373	0.577371	0.9	0.83	0.99	0.79
362763	#N/A	Acute myeloid leukemia	#N/A	HP:0004808	2	DNMT3A	97.5	25	-72.5	2	2	0	0.637308	0.473629	0.274753	0.325578	1	0.92	0.43	0.54
48857	5|5|5	Glioblastoma;Lung adenocarcinoma;Multiple myeloma;Transitional cell carcinoma of the bladder	1|2|0	HP:0100843;HP:0030078;HP:0006775;HP:0006740	2	BRAF	28	18	-10	12	20	8	0.466665	0.524363	0.575985	0.58047	0.87	0.98	0.9	0.79
27394	5|5|5	Brainstem glioma;Carcinoma of esophagus;Glioblastoma;Lung adenocarcinoma;Neoplasm of brain;Neoplasm of the breast;Neoplasm of the large intestine;Pancreatic adenocarcinoma;Squamous cell lung carcinoma;Transitional cell carcinoma of the bladder	0|1|1	HP:0010796;HP:0011459;HP:0100843;HP:0030078;HP:0030692;HP:0100013;HP:0100834;HP:0006725;HP:0030359;HP:0006740	2	TP53	20	24	4	1	9	8	0.612098	0.615707	0.749554	0.755057	0.87	1	0.98	0.88
27463	5|5|4|5	Cardiomyopathy;Hypertrophic cardiomyopathy	0|1|0|1	HP:0001638;HP:0001639	2	TNNI3	7	8	1	4	2	-2	0.695579	0.607762	0.865072	0.825865	0.96	1	1	0.96
214370	5	Joubert syndrome	1	HP:0002335	2	MKS1	3	12	9	7	17	10	0.385913	0.158647	0.445194	0.281439	0.68	0.3	0.57	0.48
28925	5	Renal cell carcinoma, papillary, 1	0	HP:0005584	2	MET	20	39	19	2	9	7	0.405991	0.449107	0.56724	0.542891	0.81	0.89	0.89	0.72
423242	#N/A	Neoplasm of the breast	#N/A	HP:0100013	2	PALB2	1	3	2	#N/A	#N/A	#N/A	0.623932	0.625055	0.653431	0.66569	0.95	1	0.98	0.83
397642	#N/A	Medulloblastoma	#N/A	HP:0002885	2	SUFU	1	3	2	#N/A	#N/A	#N/A	0.728302	0.64119	0.188784	0.219166	0.99	0.98	0.42	0.43
514133	#N/A	Abnormal muscle fiber dystrophin expression;Calf muscle hypertrophy;Primary dilated cardiomyopathy;Progressive muscle weakness	#N/A	HP:0030096;HP:0008981;HP:0001644;HP:0003323	2	DMD	1	2	1	#N/A	#N/A	#N/A	0.601088	0.409821	0.821251	0.72052	0.99	0.98	0.99	0.88
362138	#N/A	Microcephaly;Oculomotor apraxia;Seizures;Short stature;Strabismus;Unsteady gait	#N/A	HP:0000252;HP:0000657;HP:0001250;HP:0004322;HP:0000486;HP:0002317	2	DHX30	46	30	-16	58	61	3	0.807005	0.781367	0.91213	0.911979	0.99	1	1	0.98
51961	5|5|5	Hypertrophic cardiomyopathy	1|2|1	HP:0001639	2	MYBPC3	11	79	68	#N/A	#N/A	#N/A	0.671787	0.594801	0.853072	0.799036	0.93	1	1	0.9
69274	5|5	Neoplasm of the breast	1|3	HP:0100013	2	BRCA1	1	3	2	#N/A	#N/A	#N/A	0.627105	0.625055	0.651688	0.66569	0.96	1	0.96	0.83
226202	#N/A	Neoplasm of the breast	#N/A	HP:0100013	2	BRCA1	1	2	1	#N/A	#N/A	#N/A	0.630605	0.625055	0.647547	0.66569	0.95	1	0.97	0.83
48939	5	Acute myeloid leukemia;Chronic myelogenous leukemia;Cutaneous melanoma;Multiple myeloma;Neoplasm of the large intestine;Non-small cell lung cancer	1	HP:0004808;HP:0005506;HP:0012056;HP:0006775;HP:0100834;HP:0030358	2	NRAS	15	26	11	60	54	-6	0.586543	0.560844	0.702361	0.704632	0.93	0.98	0.89	0.83
69048	5|5	Neoplasm of the breast	3|1	HP:0100013	2	BRCA1	1	1	0	#N/A	#N/A	#N/A	0.628572	0.625055	0.65702	0.66569	0.96	1	0.97	0.83
263803	#N/A	Intellectual disability	#N/A	HP:0001249	2	FMR1	61	69	8	#N/A	#N/A	#N/A	0.72404	0.704271	0.857679	0.859375	0.99	1	1	0.97
362138	#N/A	Microcephaly;Oculomotor apraxia;Seizures;Short stature;Strabismus;Unsteady gait	#N/A	HP:0000252;HP:0000657;HP:0001250;HP:0004322;HP:0000486;HP:0002317	2	DHX30	30	21	-9	60	58	-2	0.806372	0.781367	0.911865	0.911979	0.93	1	1	0.98
19260	5|5|5|5|4|5	Difficulty climbing stairs;Difficulty standing;Difficulty walking;Gait imbalance;Headache;Limb-girdle muscular dystrophy;Muscle weakness;Paresthesia;Scapular winging	1|1|1|1|0|1	HP:0003551;HP:0003698;HP:0002355;HP:0002141;HP:0002315;HP:0006785;HP:0001324;HP:0003401;HP:0003691	2	FKRP	228	165	-63	2	1	-1	0.74693	0.696991	0.90186	0.897989	0.93	1	1	0.98
166188	5|5|5|5|5	Delayed speech and language development;Global developmental delay;Intellectual disability;Neonatal hypotonia;Seizures	0|0|0|0|0	HP:0000750;HP:0001263;HP:0001249;HP:0001319;HP:0001250	2	PURA	1	3	2	#N/A	#N/A	#N/A	0.788496	0.769435	0.90403	0.903652	0.97	1	1	0.98
208592	5	Muscular Diseases	1	HP:0003198	2	RYR1	6	3	-3	#N/A	#N/A	#N/A	0.621455	0.44965	0.842246	0.766928	0.98	0.98	1	0.9
38634	5	Muscle cramps	0	HP:0003394	2	CYP24A1	28	20	-8	9	4	-5	0.1952	0.241516	0.596572	0.612846	0.51	0.58	0.93	0.79
24486	5	Neoplasm of ovary	0	HP:0100615	2	RRAS2	268	71	-197	8	8	0	0.445848	0.514235	0.313567	0.482973	0.97	0.91	0.56	0.7
27645	5|5|5	Acute myeloid leukemia;Chronic lymphocytic leukemia;Lung adenocarcinoma;Multiple myeloma;Neoplasm of the breast;Neoplasm of the large intestine;Neoplasm of the thyroid gland;Pancreatic adenocarcinoma;Squamous cell carcinoma of the skin;Squamous cell lung carcinoma;Transitional cell carcinoma of the bladder	2|0|2	HP:0004808;HP:0005550;HP:0030078;HP:0006775;HP:0100013;HP:0100834;HP:0100031;HP:0006725;HP:0006739;HP:0030359;HP:0006740	2	HRAS	119	46	-73	25	24	-1	0.636989	0.630352	0.766595	0.775016	0.92	1	0.97	0.89
169013	5	Hearing impairment	1	HP:0000365	2	GJB2	2	4	2	#N/A	#N/A	#N/A	0.717994	0.715649	0.879476	0.881053	0.97	1	1	0.98
190037	5|5	Retinal dystrophy	1|0	HP:0000556	2	DRAM2	29	47	18	6	20	14	0.459283	0.392062	0.657721	0.577371	0.88	0.83	1	0.79
24926	5|5	Retinal dystrophy	0|0	HP:0000556	2	RS1	75.5	25	-50.5	2	2	0	0.458622	0.392062	0.6525	0.577371	0.88	0.83	0.99	0.79
223689	#N/A	Tetralogy of Fallot	#N/A	HP:0001636	2	NOTCH1	17	28	11	3	1	-2	0.508958	0.508915	0.416542	0.480391	0.84	0.95	0.66	0.66
105365	#N/A	Cone/cone-rod dystrophy	#N/A	HP:0000548	2	ABCA4	1	1	0	#N/A	#N/A	#N/A	0.176659	0.218952	0.351758	0.362922	0.46	0.52	0.63	0.61
186247	5	Axillary freckling;Cafe-au-lait spot;Optic nerve glioma	1	HP:0000997;HP:0000957;HP:0009734	2	NF1	4	3	-1	#N/A	#N/A	#N/A	0.706097	0.635714	0.651156	0.558667	0.95	1	0.97	0.76
29868	5	Cryptorchidism	0	HP:0000028	2	INSL3	396.5	188	-208.5	363	333.5	-29.5	0.641705	0.617239	0.816136	0.799474	0.97	1	0.99	0.96
27572	5	Diaphyseal dysplasia	0	HP:0100252	2	TGFB1	98.5	38	-60.5	75.5	31	-44.5	0.324307	0.0407206	0.692757	0.213213	0.42	0.06	0.69	0.37
31987	5|5	Congenital cataract	0|0	HP:0000519	2	CRYBB3	1	16	15	11	19	8	0.225098	0.213622	0.581182	0.66026	0.79	0.63	0.69	0.73
125921	5	Congenital ocular coloboma	0	HP:0000589	2	YAP1	1	1	0	#N/A	#N/A	#N/A	0.460492	0.446537	0.66166	0.654238	0.93	0.91	0.97	0.85
362849	#N/A	Acute myeloid leukemia	#N/A	HP:0004808	2	FLT3	20	29	9	33	40	7	0.649404	0.473629	0.287167	0.325578	1	0.92	0.45	0.54
360861	#N/A	Polycystic kidney dysplasia	#N/A	HP:0000113	2	PKD2	11	5	-6	#N/A	#N/A	#N/A	0.310669	0.341193	0.52912	0.599642	0.85	0.77	0.75	0.79
513999	#N/A	Aspiration pneumonia;Central sleep apnea syndrome;Decreased activity of the pyruvate dehydrogenase complex;External ophthalmoplegia;Febrile seizures;Gastroesophageal reflux;Lactic acidosis;Pes planus;Progressive muscle weakness;Progressive ptosis;Respiratory insufficiency	#N/A	HP:0011951;HP:0010536;HP:0002928;HP:0000544;HP:0002373;HP:0002020;HP:0003128;HP:0001763;HP:0003323;HP:0007838;HP:0002093	2	CHAT	37	30	-7	9	1	-8	0.731755	0.673939	0.890291	0.878735	0.98	1	1	0.97
362162	#N/A	Cardiomyopathy	#N/A	HP:0001638	2	SCN1B	16	40	24	5	9	4	0.691041	0.607762	0.862411	0.825865	0.96	1	1	0.96
27495	5|5|5	Hypertrophic cardiomyopathy	0|2|1	HP:0001639	2	TPM1	12	29	17	3	2	-1	0.672882	0.594801	0.853437	0.799036	0.96	1	1	0.9
54283	5|4	Medullary thyroid carcinoma;Neoplasm of the large intestine;Neoplasm of the thyroid gland;Non-small cell lung cancer	1|0	HP:0002865;HP:0100834;HP:0100031;HP:0030358	2	KRAS	8	33	25	2	5	3	0.437892	0.476756	0.701696	0.711908	0.82	0.91	0.89	0.83
362877	#N/A	Neoplasm of the large intestine	#N/A	HP:0100834	2	SMAD4	88	34	-54	4	3	-1	0.389294	0.451636	0.662885	0.665686	0.81	0.91	0.88	0.79
150535	5	Carcinoma of esophagus;Glioblastoma;Lung adenocarcinoma;Neoplasm of brain;Neoplasm of the breast;Neoplasm of the large intestine;Non-Hodgkin lymphoma;Pancreatic adenocarcinoma;Renal cell carcinoma, papillary, 1;Squamous cell carcinoma of the skin;Squamous cell lung carcinoma;Transitional cell carcinoma of the bladder	1	HP:0011459;HP:0100843;HP:0030078;HP:0030692;HP:0100013;HP:0100834;HP:0012539;HP:0006725;HP:0005584;HP:0006739;HP:0030359;HP:0006740	2	TP53	67	108	41	2	3	1	0.624903	0.625502	0.768473	0.769917	0.9	1	0.96	0.89
19239	5|5|5	Elevated alkaline phosphatase;Elevated serum creatine phosphokinase;Peripheral axonal neuropathy;Polyneuropathy;Sensory neuropathy	0|0|0	HP:0003155;HP:0003236;HP:0003477;HP:0001271;HP:0000763	2	GDAP1	70	31	-39	9	7	-2	0.627813	0.587524	0.812155	0.803555	0.96	1	1	0.97
48278	5	Global developmental delay	0	HP:0001263	2	DDHD2	13	18	5	13	28	15	0.66583	0.630311	0.843264	0.828565	0.97	1	1	0.97
27621	5|5|5|5|5|5|5|5|5	Acute myeloid leukemia;Cerebral arteriovenous malformation;Epidermal nevus;Juvenile myelomonocytic leukemia;Neoplasm of ovary;Neoplasm of stomach;Neoplasm of the large intestine;Neoplasm of the thyroid gland;Non-small cell lung cancer	0|0|0|0|0|0|0|0|0	HP:0004808;HP:0002408;HP:0010816;HP:0012209;HP:0100615;HP:0006753;HP:0100834;HP:0100031;HP:0030358	2	KRAS	15	69	54	11	28	17	0.614229	0.607194	0.727397	0.747696	0.96	1	0.92	0.88
23582	5|5|5|5	Carcinoma of esophagus;Lung adenocarcinoma;Neoplasm of the breast;Neoplasm of the large intestine;Pancreatic adenocarcinoma	1|0|0|1	HP:0011459;HP:0030078;HP:0100013;HP:0100834;HP:0006725	2	SMAD4	10	5	-5	1	1	0	0.618266	0.616824	0.739978	0.745117	0.9	1	0.95	0.88
52558	4|5	Hypertrophic cardiomyopathy	1|2	HP:0001639	2	TNNI3	14	65	51	8	24	16	0.685801	0.594801	0.852016	0.799036	0.97	1	1	0.9
132059	5	Hypogonadotropic hypogonadism 7 with or without anosmia	0	HP:0000044	2	GNRHR	52	40	-12	53.5	23	-30.5	0.122327	0.175623	0.174564	0.222801	0.37	0.34	0.38	0.43
48940	5|5	Acute myeloid leukemia;Cutaneous melanoma;Multiple myeloma;Neoplasm of the large intestine	1|1	HP:0004808;HP:0012056;HP:0006775;HP:0100834	2	NRAS	11	21	10	26	42	16	0.589855	0.560844	0.706936	0.704632	0.94	0.98	0.89	0.83
31075	5	Hypogonadotropic hypogonadism 7 with or without anosmia	0	HP:0000044	2	GNRHR	58	33	-25	5	3	-2	0.123133	0.175623	0.179454	0.222801	0.37	0.34	0.36	0.43
28926	5|5	Renal cell carcinoma, papillary, 1	0|1	HP:0005584	2	MET	28	58	30	74	85	11	0.408462	0.449107	0.568716	0.542891	0.79	0.89	0.89	0.72
29522	5|5|5	Primary dilated cardiomyopathy	0|1|1	HP:0001644	2	LMNA	41	27	-14	8	12	4	0.629766	0.410973	0.823355	0.709304	0.99	0.97	0.99	0.88
361037	#N/A	Anteverted nares;Drooling;Epicanthus;Feeding difficulties in infancy;Global developmental delay;Short nose;Stereotypy	#N/A	HP:0000463;HP:0002307;HP:0000286;HP:0008872;HP:0001263;HP:0003196;HP:0000733	2	TCF4	37	54	17	#N/A	#N/A	#N/A	0.751428	0.718361	0.898144	0.897256	0.96	1	1	0.98
424468	#N/A	Intellectual disability	#N/A	HP:0001249	2	CAMK2B	3	6	3	59	58	-1	0.721952	0.704271	0.86019	0.859375	0.96	1	1	0.97
390924	#N/A	Gastrointestinal stroma tumor;Pheochromocytoma	#N/A	HP:0100723;HP:0002666	2	SDHB	1	3	2	#N/A	#N/A	#N/A	0.1405	0.176875	0.382704	0.476018	0.33	0.42	0.58	0.64
181608	5	Gastrointestinal stroma tumor;Pheochromocytoma	1	HP:0100723;HP:0002666	2	SDHB	2	5	3	1	2	1	0.126286	0.176875	0.407733	0.476018	0.28	0.42	0.59	0.64
360825	#N/A	Abnormal liver function tests during pregnancy;Intrahepatic cholestasis;Pruritus	#N/A	HP:0200148;HP:0001406;HP:0000989	2	ABCB11	13	6	-7	7	6	-1	0.261909	0.242322	0.657327	0.610892	0.7	0.6	0.89	0.79
362877	#N/A	Neoplasm of the large intestine	#N/A	HP:0100834	2	SMAD4	88	38	-50	3	4	1	0.396592	0.451636	0.653947	0.665686	0.8	0.91	0.87	0.79
46655	5|5|5|5	Malignant tumor of prostate;Medulloblastoma	3|1|1|1	HP:0012125;HP:0002885	2	BRCA2	1	1	0	#N/A	#N/A	#N/A	0.608505	0.608558	0.535725	0.527017	0.87	0.98	0.85	0.75
105349	5	Blindness;Macular degeneration;Retinal dystrophy;Visual loss	0	HP:0000618;HP:0000608;HP:0000556;HP:0000572	2	ABCA4	4	1	-3	#N/A	#N/A	#N/A	0.506705	0.485268	0.772233	0.758568	0.92	0.91	0.99	0.96
151858	5|5	Neoplasm of the large intestine	1|1	HP:0100834	2	TP53	1	3	2	#N/A	#N/A	#N/A	0.407125	0.451636	0.667729	0.665686	0.77	0.91	0.88	0.79
39169	5|5|5	Abnormality of cardiovascular system morphology;Congenital diaphragmatic hernia	0|1|1	HP:0030680;HP:0000776	2	GATA6	6	8	2	10	8	-2	0.761118	0.725044	0.877759	0.870835	0.93	1	1	0.97
51755	5|5|5|5|5	Hypertrophic cardiomyopathy	1|2|1|1|1	HP:0001639	2	MYBPC3	17	125	108	#N/A	#N/A	#N/A	0.676431	0.594801	0.852449	0.799036	0.96	1	1	0.9
514065	#N/A	Abnormal facial shape;Abnormality of the dentition;Acanthosis nigricans;Brachydactyly;Hepatic steatosis;Hyperlipidemia;Insulin resistance;Intellectual disability, severe;Lumbar hyperlordosis;Obesity;Renal hypoplasia;Self-injurious behavior;Short metacarpal;Short stature;Skeletal dysplasia	#N/A	HP:0001999;HP:0000164;HP:0000956;HP:0001156;HP:0001397;HP:0003077;HP:0000855;HP:0010864;HP:0002938;HP:0001513;HP:0000089;HP:0100716;HP:0010049;HP:0004322;HP:0002652	2	PRMT7	1	1	0	#N/A	#N/A	#N/A	0.793866	0.7654	0.894133	0.892995	0.93	1	1	0.98
32867	5|5	Nephrogenic diabetes insipidus	0|1	HP:0009806	2	AQP2	382.5	7	-375.5	17	5	-12	0.318462	0.123036	0.390811	0.175332	0.49	0.26	0.37	0.34
213398	5	Acute myeloid leukemia;Carcinoma of esophagus;Chronic lymphocytic leukemia;Glioblastoma;Lung adenocarcinoma;Multiple myeloma;Neoplasm of brain;Neoplasm of the breast;Neoplasm of the large intestine;Pancreatic adenocarcinoma;Squamous cell lung carcinoma	1	HP:0004808;HP:0011459;HP:0005550;HP:0100843;HP:0030078;HP:0006775;HP:0030692;HP:0100013;HP:0100834;HP:0006725;HP:0030359	2	TP53	106	141	35	2	3	1	0.62851	0.623412	0.761907	0.767849	0.9	1	0.93	0.89
201142	5	Microcephaly	1	HP:0000252	2	SLC2A1	3	2	-1	#N/A	#N/A	#N/A	0.671585	0.65285	0.823039	0.817084	0.98	1	0.99	0.97
24848	5	Malignant tumor of prostate	0	HP:0012125	2	AR	104	329	225	183.5	115	-68.5	0.425523	0.459948	0.509663	0.49464	0.79	0.93	0.79	0.73
536160	#N/A	Cerebral calcification;Dilatation;Interstitial pneumonitis;Liver cirrhosis	#N/A	HP:0002514;HP:0002617;HP:0006515;HP:0001394	2	FARSB	31	15	-16	67	43	-24	0.572188	0.479957	0.855109	0.837634	0.94	0.87	1	0.96
213942	5	Neoplasm of the large intestine	0	HP:0100834	2	PIK3CA	173	213	40	112	135	23	0.420658	0.451636	0.671452	0.665686	0.76	0.91	0.88	0.79
362864	#N/A	Acute myeloid leukemia	#N/A	HP:0004808	2	IDH2	153.5	154	0.5	19	26	7	0.655387	0.473629	0.271215	0.325578	1	0.92	0.42	0.54
209338	5|5	Muscular hypotonia	1|1	HP:0001252	2	EBF3	60	81	21	#N/A	#N/A	#N/A	0.718396	0.679156	0.881566	0.875612	0.92	1	1	0.98
32606	5	Acute myeloid leukemia	0	HP:0004808	2	CEBPA	5	5	0	#N/A	#N/A	#N/A	0.642973	0.473629	0.283847	0.325578	1	0.92	0.43	0.54
150855	5	Chronic lymphocytic leukemia;Glioblastoma;Lung adenocarcinoma;Multiple myeloma;Neoplasm of the breast;Neuroblastoma;Pancreatic adenocarcinoma;Renal cell carcinoma, papillary, 1;Squamous cell carcinoma of the skin;Squamous cell lung carcinoma;Transitional cell carcinoma of the bladder	1	HP:0005550;HP:0100843;HP:0030078;HP:0006775;HP:0100013;HP:0003006;HP:0006725;HP:0005584;HP:0006739;HP:0030359;HP:0006740	2	TP53	14	30	16	1	4	3	0.642455	0.644644	0.765689	0.769163	0.91	1	0.98	0.9
390924	#N/A	Gastrointestinal stroma tumor;Pheochromocytoma	#N/A	HP:0100723;HP:0002666	2	SDHB	2	3	1	#N/A	#N/A	#N/A	0.141144	0.176875	0.387638	0.476018	0.33	0.42	0.62	0.64
363455	#N/A	Carcinoma of esophagus;Chronic lymphocytic leukemia;Glioblastoma;Lung adenocarcinoma;Multiple myeloma;Neoplasm of brain;Neoplasm of the breast;Neoplasm of the large intestine;Pancreatic adenocarcinoma;Transitional cell carcinoma of the bladder	#N/A	HP:0011459;HP:0005550;HP:0100843;HP:0030078;HP:0006775;HP:0030692;HP:0100013;HP:0100834;HP:0006725;HP:0006740	2	TP53	31	64	33	4	13	9	0.598887	0.61356	0.761399	0.762772	0.88	1	0.97	0.89
424978	#N/A	Cryptorchidism;Microphallus;Short nose	#N/A	HP:0000028;HP:0030260;HP:0003196	2	SMCHD1	64.5	54	-10.5	6	8	2	0.667007	0.640072	0.838527	0.830638	0.95	1	0.99	0.96
29136	5|5|5	Hypertrophic cardiomyopathy	0|2|1	HP:0001639	2	MYH7	4	82	78	2	2	0	0.674442	0.594801	0.854083	0.799036	0.92	1	1	0.9
150855	5	Chronic lymphocytic leukemia;Glioblastoma;Lung adenocarcinoma;Multiple myeloma;Neoplasm of the breast;Neuroblastoma;Pancreatic adenocarcinoma;Renal cell carcinoma, papillary, 1;Squamous cell carcinoma of the skin;Squamous cell lung carcinoma;Transitional cell carcinoma of the bladder	1	HP:0005550;HP:0100843;HP:0030078;HP:0006775;HP:0100013;HP:0003006;HP:0006725;HP:0005584;HP:0006739;HP:0030359;HP:0006740	2	TP53	14	38	24	5	8	3	0.646889	0.644644	0.767638	0.769163	0.92	1	0.99	0.9
362841	#N/A	Neoplasm of the large intestine;Neoplasm of the thyroid gland;Non-small cell lung cancer	#N/A	HP:0100834;HP:0100031;HP:0030358	2	KRAS	9	29	20	3	5	2	0.438784	0.476756	0.704553	0.711908	0.81	0.91	0.93	0.83
32606	5	Acute myeloid leukemia	0	HP:0004808	2	CEBPA	5	4	-1	#N/A	#N/A	#N/A	0.653054	0.473629	0.307116	0.325578	1	0.92	0.47	0.54
208592	5	Muscular Diseases	1	HP:0003198	2	RYR1	8	4	-4	#N/A	#N/A	#N/A	0.614684	0.44965	0.840527	0.766928	0.97	0.98	1	0.9
31312	5	Acute myeloid leukemia	0	HP:0004808	2	FLT3	14	21	7	14	29	15	0.650579	0.473629	0.323688	0.325578	1	0.92	0.5	0.54
205216	5|5|5|5|5|5|5|5|5|5|5|5|5|5|5|5|5|5|5|5|5|5	Developmental regression;EEG with generalized epileptiform discharges;Expressive language delay;Failure to thrive;Global developmental delay;Growth delay;Growth delay;Hypothyroidism;Inability to walk;Infantile axial hypotonia;Intellectual disability;Limb hypertonia;Multifocal epileptiform discharges;Muscular hypotonia;Nystagmus;Seizures;Strabismus;Upper limb hypertonia	0|0|0|0|0|0|0|0|0|0|0|0|0|0|0|0|0|0|0|0|0|0	HP:0002376;HP:0011198;HP:0002474;HP:0001508;HP:0001263;HP:0001510;HP:0001510;HP:0000821;HP:0002540;HP:0009062;HP:0001249;HP:0002509;HP:0010841;HP:0001252;HP:0000639;HP:0001250;HP:0000486;HP:0200049	2	GNB1	33	53	20	101.5	102	0.5	0.82604	0.804412	0.918433	0.919671	0.95	1	1	0.99
485953	#N/A	Mitral regurgitation;Secundum atrial septal defect;Ventricular septal defect	#N/A	HP:0001653;HP:0001684;HP:0001629	2	TBX5	6	5	-1	#N/A	#N/A	#N/A	0.612914	0.594156	0.748577	0.72814	0.96	1	0.98	0.9
181600	5|5|5	Gastrointestinal stroma tumor	1|1|1	HP:0100723	2	SDHC	1	2	1	#N/A	#N/A	#N/A	0.207128	0.0711465	0.423791	0.265279	0.23	0.12	0.33	0.3
360861	#N/A	Polycystic kidney dysplasia	#N/A	HP:0000113	2	PKD2	15	7	-8	#N/A	#N/A	#N/A	0.329229	0.341193	0.543216	0.599642	0.83	0.77	0.73	0.79
22389	5	Muscular Diseases	0	HP:0003198	2	TRIM32	44	34	-10	31	25	-6	0.62257	0.44965	0.840899	0.766928	0.99	0.98	1	0.9
237500	5	Intellectual disability	1	HP:0001249	2	GRIN1	45	38	-7	71	75	4	0.726199	0.704271	0.860559	0.859375	0.99	1	1	0.97
31072	5	Hypogonadotropic hypogonadism 7 with or without anosmia	0	HP:0000044	2	GNRHR	71	95	24	#N/A	#N/A	#N/A	0.110737	0.175623	0.195404	0.222801	0.35	0.34	0.36	0.43
20649	5|5|5	Retinal dystrophy	0|0|0	HP:0000556	2	PROM1	246	231	-15	262	329	67	0.460135	0.392062	0.655512	0.577371	0.89	0.83	0.98	0.79
27413	5|5|5|5|5	Neoplasm of the breast	0|1|1|1|0	HP:0100013	2	TP53	113	96	-17	2	6	4	0.624107	0.625055	0.660694	0.66569	0.97	1	0.98	0.83
514080	#N/A	Cafe-au-lait spot	#N/A	HP:0000957	2	NF1	279	89	-190	#N/A	#N/A	#N/A	0.701325	0.635714	0.659864	0.558667	0.95	1	0.94	0.76
48145	5	Congenital ichthyosiform erythroderma;Ichthyosis	1	HP:0007431;HP:0008064	2	ALOX12B	14.5	71	56.5	7	4	-3	0.309517	0.287883	0.777303	0.753641	0.71	0.8	0.99	0.87
166347	5|5|5|5|5	Cataract;Peripheral neuropathy	0|0|0|0|0	HP:0000518;HP:0009830	2	IARS2	11	31	20	257.5	467	209.5	0.714125	0.702228	0.869115	0.870012	0.94	1	1	0.98
132013	5	Skeletal dysplasia	0	HP:0002652	2	TRPV4	59	96	37	58	71	13	0.471159	0.323176	0.768421	0.710756	0.86	0.8	1	0.79
362877	#N/A	Neoplasm of the large intestine	#N/A	HP:0100834	2	SMAD4	121	58	-63	4	5	1	0.404846	0.451636	0.658686	0.665686	0.77	0.91	0.87	0.79
360814	#N/A	Abnormal electroretinogram;Abnormality of vision;Congenital blindness;Retinal degeneration	#N/A	HP:0000512;HP:0000504;HP:0007875;HP:0000546	2	RPE65	60	81	21	#N/A	#N/A	#N/A	0.686203	0.682626	0.856299	0.858947	0.93	1	1	0.97
514051	#N/A	Disproportionate tall stature;High palate;Lumbar scoliosis;Mitral valve prolapse;Myxomatous mitral valve degeneration	#N/A	HP:0001519;HP:0000218;HP:0004626;HP:0001634;HP:0004764	2	FBN1	4	74	70	1	2	1	0.660668	0.564267	0.8458	0.818649	0.96	0.98	1	0.95
23435	5|5	Aplasia/Hypoplasia of the corpus callosum;Dyskinesia;Dystonia;Global brain atrophy;Intellectual disability, severe;Motor delay;Progressive microcephaly;Severe global developmental delay	0|1	HP:0007370;HP:0100660;HP:0001332;HP:0002283;HP:0010864;HP:0001270;HP:0000253;HP:0011344	2	CSTB	7	13	6	#N/A	#N/A	#N/A	0.704366	0.676503	0.854896	0.849185	0.91	1	1	0.97
213298	5	Axillary freckling;Cafe-au-lait spot;Delayed speech and language development;Inguinal freckling;Inguinal hernia;Specific learning disability	1	HP:0000997;HP:0000957;HP:0000750;HP:0030052;HP:0000023;HP:0001328	2	NF1	1	1	0	#N/A	#N/A	#N/A	0.726697	0.692091	0.849663	0.835697	0.96	1	1	0.97
360961	#N/A	Dementia;Mental deterioration	#N/A	HP:0000726;HP:0001268	2	PSEN1	55	51	-4	5	4	-1	0.525849	0.504118	0.826585	0.823058	0.9	0.9	1	0.97
104973	5	Retinal dystrophy	1	HP:0000556	2	ABCA4	20	5	-15	7	3	-4	0.456923	0.392062	0.652927	0.577371	0.89	0.83	0.99	0.79
29013	5|5|5|5	Cutaneous melanoma;Lung adenocarcinoma;Multiple myeloma;Neoplasm of the large intestine;Squamous cell carcinoma of the skin;Squamous cell lung carcinoma;Transitional cell carcinoma of the bladder	1|0|1|1	HP:0012056;HP:0030078;HP:0006775;HP:0100834;HP:0006739;HP:0030359;HP:0006740	2	BRAF	25	25	0	3	5	2	0.424792	0.4455	0.682698	0.702313	0.85	0.91	0.9	0.83
205492	5	Abnormality of neuronal migration	0	HP:0002269	2	WDR62	3	2	-1	#N/A	#N/A	#N/A	0.423155	0.403397	0.610843	0.594232	0.85	0.81	0.97	0.82
363355	#N/A	Brainstem glioma;Lung adenocarcinoma;Neoplasm of the breast;Neoplasm of the large intestine;Squamous cell lung carcinoma;Transitional cell carcinoma of the bladder	#N/A	HP:0010796;HP:0030078;HP:0100013;HP:0100834;HP:0030359;HP:0006740	2	PIK3CA	259.5	150	-109.5	96	94	-2	0.621867	0.616144	0.747996	0.747369	0.92	1	0.98	0.88
214358	5|5	Joubert syndrome	1|0	HP:0002335	2	B9D1	3	89	86	9	34	25	0.37867	0.158647	0.434167	0.281439	0.67	0.3	0.55	0.48
150487	5	Gastrointestinal stroma tumor;Pheochromocytoma	1	HP:0100723;HP:0002666	2	SDHB	8	119	111	#N/A	#N/A	#N/A	0.142553	0.176875	0.388785	0.476018	0.34	0.42	0.57	0.64
27822	5|5|5	Gastrointestinal stroma tumor;Pheochromocytoma;Pheochromocytoma	0|0|1	HP:0100723;HP:0002666;HP:0002666	2	SDHB	2	3	1	#N/A	#N/A	#N/A	0.129	0.176875	0.416348	0.476018	0.3	0.42	0.68	0.64
31386	5	Craniosynostosis	0	HP:0001363	2	FGFR3	226	63	-163	41	25	-16	0.233277	0.287386	0.569716	0.593893	0.78	0.74	0.84	0.79
24926	5|5	Retinal dystrophy	0|0	HP:0000556	2	RS1	65	31	-34	4	3	-1	0.454257	0.392062	0.652109	0.577371	0.87	0.83	0.98	0.79
31396	5	Short stature	0	HP:0004322	2	FGFR3	117	77	-40	43	31	-12	0.729909	0.683753	0.861688	0.85284	0.97	1	1	0.97
51755	5|5|5|5|5	Hypertrophic cardiomyopathy	1|2|1|1|1	HP:0001639	2	MYBPC3	18	144	126	#N/A	#N/A	#N/A	0.676778	0.594801	0.853191	0.799036	0.98	1	1	0.9
32871	5	Nephrogenic diabetes insipidus	0	HP:0009806	2	AQP2	445.5	27	-418.5	62	12	-50	0.316101	0.123036	0.3718	0.175332	0.48	0.26	0.35	0.34
362780	#N/A	Gastrointestinal stroma tumor	#N/A	HP:0100723	2	PDGFRA	20	34	14	34	30	-4	0.197228	0.0711465	0.374418	0.265279	0.25	0.12	0.33	0.3
24575	5	Malignant tumor of prostate	0	HP:0012125	2	MXI1	237	150	-87	459.5	190	-269.5	0.456332	0.459948	0.504175	0.49464	0.89	0.93	0.75	0.73
362641	#N/A	Anosmia	#N/A	HP:0000458	2	SMCHD1	395.5	118	-277.5	357.5	252	-105.5	0.208744	0.230749	0.325189	0.343945	0.47	0.43	0.54	0.53
32048	5|5|5|5	Hearing impairment	1|1|1|1	HP:0000365	2	GJB2	62	45	-17	4	4	0	0.722187	0.715649	0.878945	0.881053	0.93	1	0.99	0.98
48043	5|5|5	Primary dilated cardiomyopathy	0|1|1	HP:0001644	2	SCN5A	2	193	191	1	4	3	0.630254	0.410973	0.825886	0.709304	0.98	0.97	0.99	0.88
28926	5|5	Renal cell carcinoma, papillary, 1	0|1	HP:0005584	2	MET	27	67	40	50	92	42	0.406144	0.449107	0.565633	0.542891	0.81	0.89	0.89	0.72
71284	4	Attention deficit hyperactivity disorder;Carious teeth;Generalized joint laxity;Global developmental delay;Intellectual disability;Microcephaly;Muscular hypotonia;Unsteady gait	0	HP:0007018;HP:0000670;HP:0002761;HP:0001263;HP:0001249;HP:0000252;HP:0001252;HP:0002317	2	VPS13B	1	1	0	#N/A	#N/A	#N/A	0.804211	0.773634	0.914351	0.913289	0.97	1	1	0.98
214865	5	Malignant tumor of prostate	1	HP:0012125	2	POLK	354.5	483	128.5	435	331.5	-103.5	0.445309	0.459948	0.513854	0.49464	0.88	0.93	0.76	0.73
24445	5	Primary dilated cardiomyopathy	0	HP:0001644	2	SCN5A	1	23	22	1	2	1	0.620787	0.410973	0.827844	0.709304	0.94	0.97	0.99	0.88
48940	5|5	Acute myeloid leukemia;Cutaneous melanoma;Multiple myeloma;Neoplasm of the large intestine	1|1	HP:0004808;HP:0012056;HP:0006775;HP:0100834	2	NRAS	20	25	5	22	34	12	0.59675	0.560844	0.709471	0.704632	0.98	0.98	0.88	0.83
49152	5|5	Abnormality of the aortic valve	1|2	HP:0001646	2	SOS1	98	64	-34	8	8	0	0.51844	0.487438	0.646318	0.643538	0.9	0.97	0.97	0.79
263524	#N/A	Amelogenesis imperfecta	#N/A	HP:0000705	2	GPR68	99	87	-12	21	22	1	0.263008	0.0847333	0.700639	0.224238	0.39	0.15	0.68	0.38
53930	5|5|5	Hearing impairment	1|1|1	HP:0000365	2	GJB2	228	274	46	8	8	0	0.718957	0.715649	0.878867	0.881053	0.98	1	1	0.98
27572	5	Diaphyseal dysplasia	0	HP:0100252	2	TGFB1	116.5	47	-69.5	47.5	27	-20.5	0.315869	0.0407206	0.696506	0.213213	0.42	0.06	0.67	0.37
514117	#N/A	Chronic kidney disease;Elevated mean arterial pressure;Microscopic hematuria	#N/A	HP:0012622;HP:0004972;HP:0002907	2	COL4A5	99	97	-2	5	5	0	0.496641	0.4613	0.689599	0.651164	0.93	0.95	0.83	0.73
29147	5|5	Primary dilated cardiomyopathy	0|1	HP:0001644	2	MYH7	2	34	32	1	5	4	0.626027	0.410973	0.825087	0.709304	0.97	0.97	0.99	0.88
362162	#N/A	Cardiomyopathy	#N/A	HP:0001638	2	SCN1B	30	56	26	7	14	7	0.692295	0.607762	0.864318	0.825865	0.92	1	1	0.96
360814	#N/A	Abnormal electroretinogram;Abnormality of vision;Congenital blindness;Retinal degeneration	#N/A	HP:0000512;HP:0000504;HP:0007875;HP:0000546	2	RPE65	35	53	18	#N/A	#N/A	#N/A	0.688644	0.682626	0.856648	0.858947	0.92	1	0.99	0.97
239564	5	Lung adenocarcinoma;Neoplasm of the large intestine	1	HP:0030078;HP:0100834	2	APC	11	4	-7	#N/A	#N/A	#N/A	0.395793	0.451636	0.666373	0.665686	0.81	0.91	0.88	0.79
263863	#N/A	Abnormality of the dentition;Agenesis of corpus callosum;Aggressive behavior;Global developmental delay;Growth hormone deficiency;Hypothyroidism;Seizures;Stereotypy	#N/A	HP:0000164;HP:0001274;HP:0000718;HP:0001263;HP:0000824;HP:0000821;HP:0001250;HP:0000733	2	ADNP	1	3	2	#N/A	#N/A	#N/A	0.806611	0.777576	0.913192	0.912181	0.96	1	1	0.98
214298	5	Joubert syndrome	1	HP:0002335	2	INPP5E	65	115	50	13	10	-3	0.37159	0.158647	0.442762	0.281439	0.68	0.3	0.57	0.48
54283	5|4	Medullary thyroid carcinoma;Neoplasm of the large intestine;Neoplasm of the thyroid gland;Non-small cell lung cancer	1|0	HP:0002865;HP:0100834;HP:0100031;HP:0030358	2	KRAS	9	39	30	5	12	7	0.437179	0.476756	0.696539	0.711908	0.83	0.91	0.91	0.83
32041	5|5|5|5	Hearing impairment	0|1|1|1	HP:0000365	2	GJB2	2	5	3	#N/A	#N/A	#N/A	0.720417	0.715649	0.880128	0.881053	0.93	1	1	0.98
241824	#N/A	Hypertrophic cardiomyopathy	#N/A	HP:0001639	2	MYH7	6	232	226	5	47	42	0.676544	0.594801	0.854765	0.799036	0.92	1	1	0.9
214861	#N/A	Malignant tumor of prostate	#N/A	HP:0012125	2	POLK	320.5	263	-57.5	314	142	-172	0.413332	0.459948	0.515293	0.49464	0.76	0.93	0.82	0.73
70147	5|5|5	Neoplasm of the breast	1|3|1	HP:0100013	2	BRCA1	1	1	0	#N/A	#N/A	#N/A	0.636241	0.625055	0.665222	0.66569	0.96	1	0.98	0.83
214515	#N/A	Neuroblastoma	#N/A	HP:0003006	2	ALK	8	21	13	12	30	18	0.58752	0.604204	0.610134	0.617074	0.88	0.98	0.9	0.79
247355	#N/A	Congenital cataract	#N/A	HP:0000519	2	GJA3	41	108	67	1	1	0	0.214014	0.213622	0.590663	0.66026	0.8	0.63	0.66	0.73
24875	5	Malignant tumor of prostate	0	HP:0012125	2	AR	9	63	54	1	6	5	0.407499	0.459948	0.515501	0.49464	0.72	0.93	0.8	0.73
360950	#N/A	Blindness;Central hypotonia;Molar tooth sign on MRI;Nystagmus	#N/A	HP:0000618;HP:0011398;HP:0002419;HP:0000639	2	CEP290	2	3	1	#N/A	#N/A	#N/A	0.685857	0.677197	0.846407	0.830942	0.98	1	1	0.97
54282	5	Neoplasm of the large intestine;Neoplasm of the thyroid gland;Non-small cell lung cancer	1	HP:0100834;HP:0100031;HP:0030358	2	KRAS	56.5	122	65.5	17	29	12	0.442871	0.476756	0.700409	0.711908	0.83	0.91	0.91	0.83
513928	#N/A	Amenorrhea	#N/A	HP:0000141	2	FSHR	56	190	134	18	43	25	0.243089	0.299232	0.470035	0.509915	0.78	0.76	0.77	0.75
66620	5|5|5|5	Malignant tumor of prostate;Medulloblastoma	1|3|2|2	HP:0012125;HP:0002885	2	BRCA2	1	1	0	#N/A	#N/A	#N/A	0.613492	0.608558	0.530444	0.527017	0.97	0.98	0.88	0.75
226933	5	Foot polydactyly;High-frequency hearing impairment;Intellectual disability;Macular degeneration;Postaxial hand polydactyly;Retinal dystrophy	1	HP:0001829;HP:0005101;HP:0001249;HP:0000608;HP:0001162;HP:0000556	2	BBS10	6	13	7	18	30	12	0.738835	0.722407	0.866861	0.864224	0.95	1	1	0.98
214252	5|5	Joubert syndrome	1|1	HP:0002335	2	AHI1	1	1	0	#N/A	#N/A	#N/A	0.365499	0.158647	0.449884	0.281439	0.68	0.3	0.59	0.48
362144	#N/A	Attention deficit hyperactivity disorder;Hearing impairment;Obsessive-compulsive behavior;Seizures	#N/A	HP:0007018;HP:0000365;HP:0000722;HP:0001250	2	HIVEP1	54	53	-1	345	200	-145	0.805007	0.789771	0.91444	0.916208	0.99	1	1	0.98
214864	5	Malignant tumor of prostate	1	HP:0012125	2	POLK	350	443	93	371.5	418.5	47	0.428308	0.459948	0.519013	0.49464	0.82	0.93	0.81	0.73
39432	5|5|5	Skeletal dysplasia	0|0|0	HP:0002652	2	TRPV4	22	40	18	14	16	2	0.465958	0.323176	0.764832	0.710756	0.86	0.8	0.99	0.79
514133	#N/A	Abnormal muscle fiber dystrophin expression;Calf muscle hypertrophy;Primary dilated cardiomyopathy;Progressive muscle weakness	#N/A	HP:0030096;HP:0008981;HP:0001644;HP:0003323	2	DMD	1	1	0	#N/A	#N/A	#N/A	0.601673	0.409821	0.821421	0.72052	0.97	0.98	0.99	0.88
389102	#N/A	Delayed speech and language development;Global developmental delay;Hearing impairment;Microcephaly;Muscular hypotonia of the trunk;Sleep disturbance;Strabismus	#N/A	HP:0000750;HP:0001263;HP:0000365;HP:0000252;HP:0008936;HP:0002360;HP:0000486	2	DHX30	95	100	5	7	24	17	0.79908	0.781556	0.91402	0.914607	0.95	1	1	0.98
214855	#N/A	Malignant tumor of prostate	#N/A	HP:0012125	2	POLK	249	90	-159	249.5	46	-203.5	0.421993	0.459948	0.522163	0.49464	0.82	0.93	0.84	0.73
31366	5|5|5|5	Craniosynostosis;Epidermal nevus	1|0|0|1	HP:0001363;HP:0010816	2	FGFR3	202	78	-124	51	36	-15	0.240045	0.287386	0.556155	0.593893	0.79	0.74	0.84	0.79
29726	5|5	Insulin resistance	0|0	HP:0000855	2	INSR	66	44	-22	6	6	0	0.0745384	0.0921521	0.327974	0.35639	0.24	0.24	0.49	0.52
31378	5|5|5|5	Bladder carcinoma;Carcinoma;Squamous cell lung carcinoma;Transitional cell carcinoma of the bladder	0|0|0|0	HP:0002862;HP:0030731;HP:0030359;HP:0006740	2	FGFR3	420	157	-263	29	15	-14	0.305092	0.396102	0.537042	0.545021	0.64	0.88	0.87	0.75
65786	5|5|5|5	Neoplasm of the breast	3|1|1|1	HP:0100013	2	BRCA2	1	9	8	#N/A	#N/A	#N/A	0.625857	0.625055	0.662066	0.66569	0.95	1	0.97	0.83
31377	5|5	Craniosynostosis;Short stature	1|1	HP:0001363;HP:0004322	2	FGFR3	110	54	-56	46	34	-12	0.72963	0.688321	0.861196	0.854673	0.93	1	1	0.97
360825	#N/A	Abnormal liver function tests during pregnancy;Intrahepatic cholestasis;Pruritus	#N/A	HP:0200148;HP:0001406;HP:0000989	2	ABCB11	30	10	-20	15	14	-1	0.265544	0.242322	0.657463	0.610892	0.7	0.6	0.91	0.79
214371	5	Joubert syndrome	1	HP:0002335	2	B9D2	17	68	51	1	4	3	0.373319	0.158647	0.457737	0.281439	0.68	0.3	0.58	0.48
362134	#N/A	Abnormal muscle tone;Abnormality of the basal ganglia;Dyspnea;Hypoplasia of the corpus callosum;Seizures	#N/A	HP:0003808;HP:0002134;HP:0002094;HP:0002079;HP:0001250	2	DNAH7	49	23	-26	362	510	148	0.786885	0.759105	0.910168	0.908931	0.98	1	1	0.98
362139	#N/A	EEG abnormality;Failure to thrive;Generalized hypotonia;Global developmental delay;Hirsutism;Intellectual disability;Microcephaly;Short stature	#N/A	HP:0002353;HP:0001508;HP:0001290;HP:0001263;HP:0001007;HP:0001249;HP:0000252;HP:0004322	2	DHX30	32	23	-9	1	4	3	0.806973	0.777892	0.911912	0.911553	0.95	1	1	0.98
40610	5|5|5	Neoplasm of ovary;Neoplasm of the breast;Neoplasm of the large intestine;Squamous cell lung carcinoma	0|1|0	HP:0100615;HP:0100013;HP:0100834;HP:0030359	2	PIK3CA	214	121	-93	65	70	5	0.609764	0.617512	0.747834	0.751286	0.93	1	0.99	0.88
31378	5|5|5|5	Bladder carcinoma;Carcinoma;Squamous cell lung carcinoma;Transitional cell carcinoma of the bladder	0|0|0|0	HP:0002862;HP:0030731;HP:0030359;HP:0006740	2	FGFR3	386.5	154	-232.5	29	14	-15	0.304401	0.396102	0.552848	0.545021	0.68	0.88	0.9	0.75
214855	#N/A	Malignant tumor of prostate	#N/A	HP:0012125	2	POLK	220	82	-138	225	36	-189	0.403337	0.459948	0.511776	0.49464	0.79	0.93	0.82	0.73
514119	#N/A	Recurrent infections;Sepsis	#N/A	HP:0002719;HP:0100806	2	XIAP	1	5	4	#N/A	#N/A	#N/A	0.652863	0.632429	0.837204	0.828115	0.93	1	0.99	0.97
31381	5|5	Bladder carcinoma;Carcinoma;Myeloproliferative disorder;Transitional cell carcinoma of the bladder	0|1	HP:0002862;HP:0030731;HP:0005547;HP:0006740	2	FGFR3	400.5	149	-251.5	30	12	-18	0.306852	0.39635	0.543055	0.544335	0.67	0.88	0.89	0.75
67494	5|5|5|5|5	Neoplasm of the breast	1|3|1|1|1	HP:0100013	2	BRCA2	2	1	-1	#N/A	#N/A	#N/A	0.63174	0.625055	0.661666	0.66569	0.95	1	0.97	0.83
97022	5	Neoplasm of the breast	3	HP:0100013	2	BRCA1	81	85	4	#N/A	#N/A	#N/A	0.636082	0.625055	0.657954	0.66569	0.96	1	0.97	0.83
214506	5	Neuroblastoma	0	HP:0003006	2	ALK	15	27	12	7	28	21	0.60124	0.604204	0.606387	0.617074	0.9	0.98	0.92	0.79
28369	5|5|5|5	Abnormality of cardiovascular system morphology;Short stature	0|1|2|0	HP:0030680;HP:0004322	2	PTPN11	39	37	-2	6	13	7	0.786046	0.755408	0.890819	0.886605	0.97	1	1	0.98
480624	#N/A	Encephalopathy	#N/A	HP:0001298	2	TGFB1	26	8	-18	137	46	-91	0.343939	0.22527	0.754591	0.607846	0.69	0.46	1	0.77
29021	5	Diabetes mellitus type 2	0	HP:0005978	2	AKT2	59	47	-12	17	21	4	0.331618	0.374791	0.489609	0.526904	0.87	0.8	0.79	0.74
513977	#N/A	Chorioretinal coloboma;Hearing impairment;Pulmonary artery atresia;Retinal coloboma	#N/A	HP:0000567;HP:0000365;HP:0004935;HP:0000480	2	CHD7	5	5	0	#N/A	#N/A	#N/A	0.726535	0.717256	0.880524	0.881611	0.98	1	0.99	0.98
29147	5|5	Primary dilated cardiomyopathy	0|1	HP:0001644	2	MYH7	2	36.5	34.5	1	2	1	0.629835	0.410973	0.825988	0.709304	0.98	0.97	1	0.88
404499	#N/A	Joubert syndrome	#N/A	HP:0002335	2	OFD1	2	1	-1	#N/A	#N/A	#N/A	0.367525	0.158647	0.436488	0.281439	0.66	0.3	0.59	0.48
461342	#N/A	Hypertrophic cardiomyopathy	#N/A	HP:0001639	2	MYBPC3	3	1	-2	#N/A	#N/A	#N/A	0.671676	0.594801	0.849591	0.799036	0.93	1	1	0.9
31071	5	Hypogonadotropic hypogonadism 7 with or without anosmia	0	HP:0000044	2	GNRHR	66	44	-22	45	57	12	0.113722	0.175623	0.17244	0.222801	0.36	0.34	0.36	0.43
461342	#N/A	Hypertrophic cardiomyopathy	#N/A	HP:0001639	2	MYBPC3	2	2	0	#N/A	#N/A	#N/A	0.681142	0.594801	0.852188	0.799036	0.98	1	1	0.9
536187	#N/A	Cerebral calcification;Dilatation;Interstitial pneumonitis;Liver cirrhosis	#N/A	HP:0002514;HP:0002617;HP:0006515;HP:0001394	2	FARSB	51	51	0	15	22	7	0.569774	0.479957	0.853996	0.837634	0.94	0.87	1	0.96
404499	#N/A	Joubert syndrome	#N/A	HP:0002335	2	OFD1	2	2	0	#N/A	#N/A	#N/A	0.396016	0.158647	0.423083	0.281439	0.68	0.3	0.55	0.48
188865	4|5	Abnormality of color vision;Horizontal nystagmus;Retinal dystrophy;Retinal dystrophy;Visual impairment	1|0	HP:0000551;HP:0000666;HP:0000556;HP:0000556;HP:0000505	2	NR2E3	#N/A	201	#N/A	#N/A	#N/A	#N/A	0.641031	0.63425	0.841165	0.836381	0.92	1	1	0.97
362144	#N/A	Attention deficit hyperactivity disorder;Hearing impairment;Obsessive-compulsive behavior;Seizures	#N/A	HP:0007018;HP:0000365;HP:0000722;HP:0001250	2	HIVEP1	45	58	13	310	186.5	-123.5	0.806062	0.789771	0.915884	0.916208	0.99	1	1	0.98
133271	5	Brainstem glioma;Carcinoma of esophagus;Lung adenocarcinoma;Neoplasm of brain;Neoplasm of the breast;Neoplasm of the large intestine;Pancreatic adenocarcinoma;Small cell lung cancer;Squamous cell lung carcinoma	1	HP:0010796;HP:0011459;HP:0030078;HP:0030692;HP:0100013;HP:0100834;HP:0006725;HP:0030357;HP:0030359	2	TP53	192	141	-51	2	4	2	0.610014	0.616824	0.745224	0.745117	0.88	1	1	0.88
207172	5	Abnormality of cardiovascular system morphology	1	HP:0030680	2	NKX2-5	19	57	38	6	6	0	0.761322	0.724526	0.878367	0.870072	0.92	1	1	0.97
359197	#N/A	Acute myeloid leukemia;Adrenocortical carcinoma;Chronic lymphocytic leukemia;Cutaneous melanoma;Glioblastoma;Lung adenocarcinoma;Multiple myeloma;Neoplasm of brain;Neoplasm of the large intestine;Neoplasm of the thyroid gland;Renal cell carcinoma, papillary, 1;Transitional cell carcinoma of the bladder	#N/A	HP:0004808;HP:0006744;HP:0005550;HP:0012056;HP:0100843;HP:0030078;HP:0006775;HP:0030692;HP:0100834;HP:0100031;HP:0005584;HP:0006740	2	NRAS	54	79	25	22	32	10	0.58019	0.583186	0.762015	0.777349	0.91	0.99	0.94	0.89
28675	5|5|5	Primary dilated cardiomyopathy	0|1|1	HP:0001644	2	PLN	1	63	62	1	10	9	0.622165	0.410973	0.818723	0.709304	0.97	0.97	0.99	0.88
431718	#N/A	Retinal dystrophy	#N/A	HP:0000556	2	LCA5	2	12	10	#N/A	#N/A	#N/A	0.465587	0.392062	0.652743	0.577371	0.87	0.83	0.99	0.79
150535	5	Carcinoma of esophagus;Glioblastoma;Lung adenocarcinoma;Neoplasm of brain;Neoplasm of the breast;Neoplasm of the large intestine;Non-Hodgkin lymphoma;Pancreatic adenocarcinoma;Renal cell carcinoma, papillary, 1;Squamous cell carcinoma of the skin;Squamous cell lung carcinoma;Transitional cell carcinoma of the bladder	1	HP:0011459;HP:0100843;HP:0030078;HP:0030692;HP:0100013;HP:0100834;HP:0012539;HP:0006725;HP:0005584;HP:0006739;HP:0030359;HP:0006740	2	TP53	103	109	6	1	2	1	0.620107	0.625502	0.767834	0.769917	0.9	1	0.96	0.89
362597	#N/A	Parkinsonism	#N/A	HP:0001300	2	TBC1D24	60	76	16	245.5	427	181.5	0.321151	0.31906	0.639427	0.622065	0.74	0.63	0.92	0.83
28996	5|5|5|5|5|5	Lung adenocarcinoma;Neoplasm of the large intestine	0|0|0|2|1|2	HP:0030078;HP:0100834	2	RAF1	78	92	14	29.5	34	4.5	0.396398	0.451636	0.664142	0.665686	0.78	0.91	0.85	0.79
431671	#N/A	Retinal dystrophy	#N/A	HP:0000556	2	PROM1	6	5	-1	#N/A	#N/A	#N/A	0.463216	0.392062	0.65197	0.577371	0.87	0.83	0.98	0.79
29164	5|5	Hypertrophic cardiomyopathy	0|2	HP:0001639	2	MYH7	1	46	45	1	22	21	0.674935	0.594801	0.8536	0.799036	0.91	1	1	0.9
29100	5|5|5	Hypertrophic cardiomyopathy	0|1|1	HP:0001639	2	MYL3	21	249	228	10	39	29	0.676557	0.594801	0.847413	0.799036	0.92	1	1	0.9
31387	5|5	Acanthosis nigricans;Bladder carcinoma;Craniosynostosis	0|0	HP:0000956;HP:0002862;HP:0001363	2	FGFR3	198	95	-103	52	37	-15	0.445168	0.484397	0.687498	0.69283	0.88	0.93	0.95	0.86
362786	#N/A	Cutaneous melanoma;Thymoma	#N/A	HP:0012056;HP:0100522	2	KIT	78.5	37	-41.5	3	3	0	0.107671	0.123416	0.195331	0.295489	0.4	0.32	0.32	0.52
67086	5|4	Neoplasm of ovary	1|1	HP:0100615	2	BRCA2	106.5	103	-3.5	#N/A	#N/A	#N/A	0.452138	0.514235	0.30412	0.482973	0.93	0.91	0.54	0.7
24385	5|5|5	Medulloblastoma	0|0|3	HP:0002885	2	BRCA2	1	5	4	#N/A	#N/A	#N/A	0.727547	0.64119	0.175495	0.219166	0.97	0.98	0.44	0.43
431661	#N/A	Abnormality of the eye;Retinal dystrophy	#N/A	HP:0000478;HP:0000556	2	IMPG2	3	3	0	#N/A	#N/A	#N/A	0.809958	0.790217	0.913595	0.911878	0.94	1	1	0.98
360829	#N/A	Muscular Diseases	#N/A	HP:0003198	2	TTN	1	1	0	#N/A	#N/A	#N/A	0.6141	0.44965	0.838581	0.766928	0.98	0.98	1	0.9
51976	5|5	Hypertrophic cardiomyopathy	1|1	HP:0001639	2	MYBPC3	10	120	110	#N/A	#N/A	#N/A	0.678273	0.594801	0.854134	0.799036	0.95	1	1	0.9
213991	5	Congenital cataract	0	HP:0000519	2	GJA3	27	55	28	1	2	1	0.24097	0.213622	0.584238	0.66026	0.8	0.63	0.72	0.73
28902	5	Acute myeloid leukemia;Cutaneous melanoma;Dysgerminoma;Gastrointestinal stroma tumor;Hematologic neoplasm	0	HP:0004808;HP:0012056;HP:0100621;HP:0100723;HP:0004377	2	KIT	43	80	37	43	37	-6	0.638735	0.599971	0.729394	0.687733	0.88	1	0.96	0.88
29869	5	Cryptorchidism	0	HP:0000028	2	INSL3	392	391.5	-0.5	335	259.5	-75.5	0.643492	0.617239	0.816822	0.799474	0.97	1	0.99	0.96
241824	#N/A	Hypertrophic cardiomyopathy	#N/A	HP:0001639	2	MYH7	7	181	174	5	41	36	0.672832	0.594801	0.852637	0.799036	0.91	1	1	0.9
28377	5|5	Astrocytoma;Juvenile myelomonocytic leukemia;Multiple myeloma;Neoplasm of the large intestine;Neuroblastoma;Squamous cell lung carcinoma	1|1	HP:0009592;HP:0012209;HP:0006775;HP:0100834;HP:0003006;HP:0030359	2	PTPN11	44	42	-2	1	1	0	0.573775	0.584508	0.748288	0.759805	0.92	0.99	0.96	0.88
236459	5	Carcinoma of esophagus;Lung adenocarcinoma;Multiple myeloma;Neoplasm of brain;Neoplasm of the breast;Neoplasm of the large intestine;Pancreatic adenocarcinoma;Squamous cell carcinoma of the skin;Squamous cell lung carcinoma	1	HP:0011459;HP:0030078;HP:0006775;HP:0030692;HP:0100013;HP:0100834;HP:0006725;HP:0006739;HP:0030359	2	TP53	21	30	9	2	4	2	0.613075	0.612826	0.765581	0.755526	0.9	1	0.97	0.88
29010	5|5	Lung adenocarcinoma;Multiple myeloma;Neoplasm of the large intestine;Non-Hodgkin lymphoma;Non-small cell lung cancer;Squamous cell carcinoma of the skin;Squamous cell lung carcinoma;Transitional cell carcinoma of the bladder	0|1	HP:0030078;HP:0006775;HP:0100834;HP:0012539;HP:0030358;HP:0006739;HP:0030359;HP:0006740	2	BRAF	53	66	13	17	22	5	0.427214	0.464357	0.677456	0.694238	0.9	0.93	0.88	0.81
29005	5|5|5	Chronic lymphocytic leukemia;Cutaneous melanoma;Follicular thyroid carcinoma;Lung adenocarcinoma;Neoplasm of the thyroid gland;Non-small cell lung cancer	0|0|1	HP:0005550;HP:0012056;HP:0006731;HP:0030078;HP:0100031;HP:0030358	2	BRAF	99.5	145	45.5	273.5	212.5	-61	0.464206	0.492263	0.508439	0.550634	0.86	0.89	0.72	0.75
46355	5|5|5|5	Neoplasm of the breast	3|1|1|1	HP:0100013	2	BRCA2	1	8	7	#N/A	#N/A	#N/A	0.640913	0.625055	0.653351	0.66569	0.95	1	0.96	0.83
171866	5|5|5|5|5|5|5	Deeply set eye;Feeding difficulties;Intellectual disability;Intellectual disability;Microcephaly	0|0|0|0|0|1|1	HP:0000490;HP:0011968;HP:0001249;HP:0001249;HP:0000252	2	DYRK1A	1	2	1	#N/A	#N/A	#N/A	0.7778	0.744922	0.907787	0.90939	0.98	1	1	0.98
52558	4|5	Hypertrophic cardiomyopathy	1|2	HP:0001639	2	TNNI3	16	69	53	10	18	8	0.682241	0.594801	0.849373	0.799036	0.96	1	1	0.9
361064	#N/A	Neurodegeneration	#N/A	HP:0002180	2	PANK2	8	3	-5	1	2	1	0.138478	0.121041	0.574645	0.452453	0.33	0.27	0.78	0.61
203843	5	Difficulty standing;Generalized myoclonic seizures;Inability to walk;Progressive neurologic deterioration;Severe global developmental delay	1	HP:0003698;HP:0002123;HP:0002540;HP:0002344;HP:0011344	2	ADSL	35	11	-24	1	1	0	0.425561	0.402908	0.722909	0.710845	0.76	0.86	0.98	0.89
34055	5|5	Diabetes mellitus	0|1	HP:0000819	2	KCNJ11	52	74	22	8	9.5	1.5	0.423777	0.437034	0.709041	0.726647	0.92	0.89	0.95	0.9
31312	5	Acute myeloid leukemia	0	HP:0004808	2	FLT3	14.5	20	5.5	15	22	7	0.631557	0.473629	0.301744	0.325578	1	0.92	0.46	0.54
51780	5|5	Hypertrophic cardiomyopathy	1|1	HP:0001639	2	MYBPC3	7	68	61	#N/A	#N/A	#N/A	0.683618	0.594801	0.853099	0.799036	0.95	1	1	0.9
107055	5	Connective tissue nevi;Seizures	0	HP:0100898;HP:0001250	2	COL3A1	2	14	12	3	6	3	0.752704	0.726087	0.895157	0.896245	0.93	1	1	0.98
360113	#N/A	Joubert syndrome	#N/A	HP:0002335	2	CEP290	1	2	1	#N/A	#N/A	#N/A	0.384923	0.158647	0.430672	0.281439	0.67	0.3	0.55	0.48
424445	#N/A	Anophthalmia	#N/A	HP:0000528	2	OTX2	61	56	-5	1	8	7	0.115301	0.188599	0.290816	0.250923	0.27	0.28	0.38	0.4
232175	5|5	Gastrointestinal stroma tumor;Pheochromocytoma	1|1	HP:0100723;HP:0002666	2	SDHB	1	3	2	#N/A	#N/A	#N/A	0.141655	0.176875	0.39987	0.476018	0.31	0.42	0.61	0.64
105365	#N/A	Cone/cone-rod dystrophy	#N/A	HP:0000548	2	ABCA4	1	1	0	#N/A	#N/A	#N/A	0.178732	0.218952	0.357492	0.362922	0.46	0.52	0.64	0.61
20036	5|5	Skeletal dysplasia	0|0	HP:0002652	2	TRPV4	62	112	50	61.5	67	5.5	0.477582	0.323176	0.763854	0.710756	0.87	0.8	1	0.79
65786	5|5|5|5	Neoplasm of the breast	3|1|1|1	HP:0100013	2	BRCA2	2	5	3	#N/A	#N/A	#N/A	0.63208	0.625055	0.66407	0.66569	0.94	1	0.98	0.83
31379	5|5|5	Absence seizures;Coronal craniosynostosis;Craniosynostosis;Crouzon syndrome;Facial asymmetry;Infantile axial hypotonia;Seizures;Unilateral renal agenesis	0|0|1	HP:0002121;HP:0004440;HP:0001363;HP:0004439;HP:0000324;HP:0009062;HP:0001250;HP:0000122	2	FGFR3	350	189	-161	5	4	-1	0.771875	0.751526	0.898234	0.899459	0.97	1	1	0.98
48304	5|5	Adrenocortical carcinoma;Brainstem glioma;Carcinoma of esophagus;Glioblastoma;Lung adenocarcinoma;Medulloblastoma;Neoplasm of brain;Neoplasm of the breast;Neoplasm of the large intestine;Non-small cell lung cancer;Pancreatic adenocarcinoma;Renal cell carcinoma, papillary, 1;Squamous cell lung carcinoma;Transitional cell carcinoma of the bladder	0|1	HP:0006744;HP:0010796;HP:0011459;HP:0100843;HP:0030078;HP:0002885;HP:0030692;HP:0100013;HP:0100834;HP:0030358;HP:0006725;HP:0005584;HP:0030359;HP:0006740	2	PIK3CA	213	301	88	105	128	23	0.637466	0.64403	0.779233	0.787511	0.91	1	0.99	0.9
226495	5|5|5|5|5	Generalized tonic-clonic seizures;Global developmental delay;Intellectual disability;Muscular hypotonia;Seizures	0|0|0|0|0	HP:0002069;HP:0001263;HP:0001249;HP:0001252;HP:0001250	2	GNB1	12	15	3	339	185	-154	0.798474	0.774675	0.907389	0.907312	0.96	1	1	0.98
214208	5|5	Global developmental delay;Jaundice	1|1	HP:0001263;HP:0000952	2	CPLANE1	#N/A	2	#N/A	#N/A	#N/A	#N/A	0.675899	0.641993	0.850773	0.838557	0.95	1	1	0.97
247356	#N/A	Congenital cataract	#N/A	HP:0000519	2	GJA3	22.5	49	26.5	3	3	0	0.213041	0.213622	0.604361	0.66026	0.8	0.63	0.75	0.73
47504	#N/A	Diaphyseal dysplasia	#N/A	HP:0100252	2	TGFB1	204	73	-131	101	42	-59	0.303104	0.0407206	0.705431	0.213213	0.42	0.06	0.69	0.37
397642	#N/A	Medulloblastoma	#N/A	HP:0002885	2	SUFU	2	2	0	#N/A	#N/A	#N/A	0.729344	0.64119	0.180584	0.219166	0.96	0.98	0.43	0.43
226759	#N/A	Astrocytoma;Brainstem glioma;Medulloblastoma;Neuroblastoma;Rosette-forming glioneuronal tumor	#N/A	HP:0009592;HP:0010796;HP:0002885;HP:0003006;HP:0025171	2	FGFR1	91	37	-54	48	29	-19	0.597667	0.602488	0.656368	0.665635	0.9	0.98	0.96	0.83
22389	5	Muscular Diseases	0	HP:0003198	2	TRIM32	56	36	-20	21	18	-3	0.616306	0.44965	0.840962	0.766928	0.99	0.98	1	0.9
150566	5|5|5|5	Neoplasm of ovary	1|1|1|1	HP:0100615	2	BRIP1	1	1	0	#N/A	#N/A	#N/A	0.457342	0.514235	0.321996	0.482973	0.97	0.91	0.59	0.7
23435	5|5	Aplasia/Hypoplasia of the corpus callosum;Dyskinesia;Dystonia;Global brain atrophy;Intellectual disability, severe;Motor delay;Progressive microcephaly;Severe global developmental delay	0|1	HP:0007370;HP:0100660;HP:0001332;HP:0002283;HP:0010864;HP:0001270;HP:0000253;HP:0011344	2	CSTB	5	13	8	#N/A	#N/A	#N/A	0.706616	0.676503	0.854699	0.849185	0.93	1	1	0.97
214356	5	Joubert syndrome	1	HP:0002335	2	B9D1	3	13	10	6	16	10	0.384351	0.158647	0.46285	0.281439	0.65	0.3	0.58	0.48
28368	5|5|5|5	Dysplastic pulmonary valve;Failure to thrive;Patent ductus arteriosus;Right ventricular hypertrophy;Secundum atrial septal defect;Tricuspid regurgitation	0|1|2|0	HP:0005164;HP:0001508;HP:0001643;HP:0001667;HP:0001684;HP:0005180	2	PTPN11	46	44	-2	7	17	10	0.680351	0.66093	0.863842	0.857931	0.91	1	1	0.97
362843	#N/A	Neoplasm of the large intestine	#N/A	HP:0100834	2	KRAS	18	77	59	3	10	7	0.39236	0.451636	0.659157	0.665686	0.76	0.91	0.89	0.79
20035	5|5	Skeletal dysplasia	0|0	HP:0002652	2	TRPV4	13	37	24	6	4	-2	0.452749	0.323176	0.768301	0.710756	0.84	0.8	1	0.79
28957	5|5|5	Medullary thyroid carcinoma;Neoplasm of the thyroid gland;Pheochromocytoma	0|0|0	HP:0002865;HP:0100031;HP:0002666	2	RET	34	60	26	3	1	-2	0.476562	0.504966	0.538968	0.579517	0.9	0.91	0.81	0.75
133276	5|5|4	Acute myeloid leukemia;Glioblastoma;Lung adenocarcinoma;Neoplasm of brain;Neoplasm of the breast;Neoplasm of the large intestine;Pancreatic adenocarcinoma;Renal cell carcinoma, papillary, 1;Small cell lung cancer;Squamous cell lung carcinoma;Transitional cell carcinoma of the bladder	1|1|1	HP:0004808;HP:0100843;HP:0030078;HP:0030692;HP:0100013;HP:0100834;HP:0006725;HP:0005584;HP:0030357;HP:0030359;HP:0006740	2	TP53	17	46	29	1	10	9	0.64248	0.635729	0.771035	0.77505	0.91	1	0.95	0.89
29137	4|5	Hypertrophic cardiomyopathy	2|1	HP:0001639	2	MYH7	1	32	31	1	4	3	0.678976	0.594801	0.851576	0.799036	0.98	1	1	0.9
20337	5	Neoplasm of stomach	0	HP:0006753	2	MUTYH	245	91	-154	8	3	-5	0.421372	0.47037	0.55888	0.55802	0.72	0.88	0.87	0.76
27037	5	Hypoglycemia;Short stature	2	HP:0001943;HP:0004322	2	G6PC	19	6	-13	19	9	-10	0.736606	0.697781	0.884703	0.881337	0.94	1	1	0.98
132004	5	Skeletal dysplasia	0	HP:0002652	2	TRPV4	44	42	-2	10	14	4	0.456525	0.323176	0.766009	0.710756	0.88	0.8	1	0.79
243979	#N/A	Cerebral hypomyelination;Elbow flexion contracture;Global developmental delay;Intellectual disability;Knee flexion contracture;Muscular hypotonia;Nystagmus	#N/A	HP:0006808;HP:0002987;HP:0001263;HP:0001249;HP:0006380;HP:0001252;HP:0000639	2	RUBCN	#N/A	401	#N/A	#N/A	144	#N/A	0.797988	0.778489	0.909058	0.908607	0.97	1	1	0.98
205474	5	Abnormality of neuronal migration	0	HP:0002269	2	DYNC1H1	11	17	6	27	39	12	0.415328	0.403397	0.610523	0.594232	0.83	0.81	0.98	0.82
27182	5|5|5|5	Retinal dystrophy;Retinitis pigmentosa	1|1|2|0	HP:0000556;HP:0000547	2	BBS1	107	78	-29	36	24	-12	0.459288	0.393929	0.654831	0.578106	0.89	0.84	0.99	0.79
27622	5|5|5|5|5	Acute myeloid leukemia;Cerebral arteriovenous malformation;Juvenile myelomonocytic leukemia;Neoplasm of the large intestine;Neoplasm of the thyroid gland;Non-small cell lung cancer	0|0|0|0|1	HP:0004808;HP:0002408;HP:0012209;HP:0100834;HP:0100031;HP:0030358	2	KRAS	9	44	35	7	17	10	0.575169	0.578363	0.735699	0.738857	0.94	0.99	0.95	0.87
404619	#N/A	Hypertrophic cardiomyopathy	#N/A	HP:0001639	2	MYH7	8	206	198	4	48	44	0.674446	0.594801	0.849913	0.799036	0.92	1	1	0.9
361022	#N/A	Blue sclerae;Increased susceptibility to fractures;Osteopenia	#N/A	HP:0000592;HP:0002659;HP:0000938	2	COL1A1	1	79	78	#N/A	#N/A	#N/A	0.614376	0.410469	0.810617	0.768421	1	0.89	1	0.86
171000	5	Abnormality of earlobe;Depressed nasal bridge;Epicanthus;Seizures;Ventriculomegaly	0	HP:0000363;HP:0005280;HP:0000286;HP:0001250;HP:0002119	2	ATP1A3	58	67	9	10	5	-5	0.792104	0.762694	0.90816	0.907096	0.96	1	1	0.98
69957	5|5	Neoplasm of the breast	3|1	HP:0100013	2	BRCA1	2	5	3	#N/A	#N/A	#N/A	0.642058	0.625055	0.658546	0.66569	0.94	1	0.97	0.83
69048	5|5	Neoplasm of the breast	3|1	HP:0100013	2	BRCA1	1	3	2	#N/A	#N/A	#N/A	0.631102	0.625055	0.657156	0.66569	0.93	1	0.98	0.83
67021	5|5|5|5|5|5	Neoplasm of the breast	2|3|0|2|1|1	HP:0100013	2	BRCA2	3	3	0	#N/A	#N/A	#N/A	0.630278	0.625055	0.650149	0.66569	0.95	1	0.96	0.83
390921	#N/A	Gastrointestinal stroma tumor;Pheochromocytoma	#N/A	HP:0100723;HP:0002666	2	SDHB	1	1	0	#N/A	#N/A	#N/A	0.130854	0.176875	0.393508	0.476018	0.3	0.42	0.6	0.64
132004	5	Skeletal dysplasia	0	HP:0002652	2	TRPV4	19	33	14	10	9	-1	0.456217	0.323176	0.763776	0.710756	0.85	0.8	1	0.79
136674	5|5|4	Cardiomyopathy;Hypertrophic cardiomyopathy;Left ventricular noncompaction cardiomyopathy	0|0|0	HP:0001638;HP:0001639;HP:0011664	2	MYH7	2	14	12	1	3	2	0.69163	0.607762	0.86269	0.825865	0.93	1	1	0.96
48599	5	Axillary freckling;Focal T2 hyperintense basal ganglia lesion;Multiple cafe-au-lait spots	1	HP:0000997;HP:0007183;HP:0007565	2	NF1	2	3	1	#N/A	#N/A	#N/A	0.732989	0.644684	0.226576	0.231627	0.99	0.98	0.55	0.46
32871	5	Nephrogenic diabetes insipidus	0	HP:0009806	2	AQP2	431	48	-383	196	17	-179	0.328019	0.123036	0.385647	0.175332	0.49	0.26	0.34	0.34
133611	4|5	Neoplasm of ovary	1|2	HP:0100615	2	BRIP1	1	1	0	#N/A	#N/A	#N/A	0.435376	0.514235	0.322219	0.482973	0.94	0.91	0.55	0.7
414000	#N/A	Dentinogenesis imperfecta;Recurrent fractures	#N/A	HP:0000703;HP:0002757	2	COL1A1	1	7	6	1	8	7	0.292364	0.26211	0.640293	0.607135	0.79	0.67	0.94	0.75
29726	5|5	Insulin resistance	0|0	HP:0000855	2	INSR	119.5	55	-64.5	18	9	-9	0.0687938	0.0921521	0.336714	0.35639	0.23	0.24	0.51	0.52
105349	5	Blindness;Macular degeneration;Retinal dystrophy;Visual loss	0	HP:0000618;HP:0000608;HP:0000556;HP:0000572	2	ABCA4	1	1	0	#N/A	#N/A	#N/A	0.510855	0.485268	0.774321	0.758568	0.9	0.91	0.99	0.96
70247	5|5|5|5	Neoplasm of the breast	1|3|1|1	HP:0100013	2	BRCA1	1	1	0	#N/A	#N/A	#N/A	0.626038	0.625055	0.651349	0.66569	0.95	1	0.97	0.83
29748	5	Insulin resistance	0	HP:0000855	2	INSR	119	35	-84	40	36	-4	0.0742663	0.0921521	0.299464	0.35639	0.27	0.24	0.47	0.52
16441	5	Microcytic anemia	0	HP:0001935	2	TMPRSS6	57	158	101	#N/A	#N/A	#N/A	0.391518	0.104239	0.715018	0.500127	0.81	0.23	0.98	0.69
28926	5|5	Renal cell carcinoma, papillary, 1	0|1	HP:0005584	2	MET	32	83	51	131	123	-8	0.398903	0.449107	0.570153	0.542891	0.78	0.89	0.9	0.72
175715	5	Neoplasm of the large intestine;Neoplasm of the thyroid gland;Non-small cell lung cancer	1	HP:0100834;HP:0100031;HP:0030358	2	KRAS	48	176	128	28	55	27	0.434857	0.476756	0.700778	0.711908	0.84	0.91	0.91	0.83
488126	#N/A	Optic nerve hypoplasia	#N/A	HP:0000609	2	COL4A1	176.5	90	-86.5	8	7	-1	0.148316	0.0964471	0.385113	0.374573	0.32	0.22	0.51	0.52
424595	#N/A	Expressive language delay;Global developmental delay;Postnatal microcephaly	#N/A	HP:0002474;HP:0001263;HP:0005484	2	BPTF	1	1	0	#N/A	#N/A	#N/A	0.668427	0.648286	0.853963	0.844531	0.97	1	1	0.97
171930	5|5|5	Hematologic neoplasm	0|0|0	HP:0004377	2	ETV6	3	12	9	9	25	16	0.628643	0.59319	0.699571	0.667608	0.89	0.99	0.98	0.85
363388	#N/A	Glioblastoma;Neoplasm of the breast;Neoplasm of the large intestine;Renal cell carcinoma, papillary, 1;Small cell lung cancer;Squamous cell lung carcinoma	#N/A	HP:0100843;HP:0100013;HP:0100834;HP:0005584;HP:0030357;HP:0030359	2	PTEN	19	26	7	1	4	3	0.621894	0.625904	0.768834	0.767107	0.92	1	1	0.89
362860	#N/A	Cutaneous melanoma;Neoplasm of the large intestine;Transitional cell carcinoma of the bladder	#N/A	HP:0012056;HP:0100834;HP:0006740	2	MAP2K1	48	42	-6	35	48	13	0.429937	0.451814	0.666508	0.684015	0.84	0.91	0.88	0.8
49142	5|5	Abnormality of the sternum;Ptosis;Pulmonic stenosis;Short stature	1|1	HP:0000766;HP:0000508;HP:0001642;HP:0004322	2	SOS1	87	93	6	3	9	6	0.753021	0.714498	0.876889	0.870575	0.97	1	1	0.97
27404	5|5|5|4|5|5	Brainstem glioma;Carcinoma of esophagus;Glioblastoma;Lung adenocarcinoma;Neoplasm of brain;Neoplasm of the breast;Neoplasm of the large intestine;Pancreatic adenocarcinoma;Squamous cell lung carcinoma;Transitional cell carcinoma of the bladder	0|1|0|0|2|1	HP:0010796;HP:0011459;HP:0100843;HP:0030078;HP:0030692;HP:0100013;HP:0100834;HP:0006725;HP:0030359;HP:0006740	2	TP53	1	11	10	2	5	3	0.611486	0.615707	0.750911	0.755057	0.89	1	0.99	0.88
247358	#N/A	Congenital cataract	#N/A	HP:0000519	2	CRYBB2	5	40	35	7	8	1	0.251992	0.213622	0.581808	0.66026	0.77	0.63	0.71	0.73
424444	#N/A	Congenital cataract;Microphthalmia	#N/A	HP:0000519;HP:0000568	2	PAX6	17	28	11	2	3	1	0.524425	0.512429	0.72323	0.723618	0.88	0.98	0.97	0.88
214299	5	Joubert syndrome	1	HP:0002335	2	INPP5E	11	44	33	19	33	14	0.372149	0.158647	0.447852	0.281439	0.63	0.3	0.57	0.48
27404	5|5|5|4|5|5	Brainstem glioma;Carcinoma of esophagus;Glioblastoma;Lung adenocarcinoma;Neoplasm of brain;Neoplasm of the breast;Neoplasm of the large intestine;Pancreatic adenocarcinoma;Squamous cell lung carcinoma;Transitional cell carcinoma of the bladder	0|1|0|0|2|1	HP:0010796;HP:0011459;HP:0100843;HP:0030078;HP:0030692;HP:0100013;HP:0100834;HP:0006725;HP:0030359;HP:0006740	2	TP53	3	9	6	5	7	2	0.604661	0.615707	0.752447	0.755057	0.88	1	0.96	0.88
27394	5|5|5	Brainstem glioma;Carcinoma of esophagus;Glioblastoma;Lung adenocarcinoma;Neoplasm of brain;Neoplasm of the breast;Neoplasm of the large intestine;Pancreatic adenocarcinoma;Squamous cell lung carcinoma;Transitional cell carcinoma of the bladder	0|1|1	HP:0010796;HP:0011459;HP:0100843;HP:0030078;HP:0030692;HP:0100013;HP:0100834;HP:0006725;HP:0030359;HP:0006740	2	TP53	23	31	8	1	7	6	0.599376	0.615707	0.751426	0.755057	0.89	1	0.97	0.88
131990	5	Skeletal dysplasia	0	HP:0002652	2	TRPV4	70	120	50	43	65	22	0.461496	0.323176	0.765406	0.710756	0.85	0.8	1	0.79
23326	5	Elevated serum creatine phosphokinase	0	HP:0003236	2	CAV3	6	20	14	2	2	0	0.552602	0.3981	0.768008	0.703914	0.98	0.98	0.99	0.87
360871	#N/A	Anteverted nares;Bilateral microphthalmos;Cutaneous finger syndactyly;Intellectual disability	#N/A	HP:0000463;HP:0007633;HP:0010554;HP:0001249	2	GJA1	97	137	40	8	8	0	0.739344	0.722717	0.872055	0.870373	0.95	1	1	0.98
29141	5|5	Hypertrophic cardiomyopathy	1|1	HP:0001639	2	MYH7	1	71	70	1	9	8	0.681039	0.594801	0.849292	0.799036	0.91	1	1	0.9
205756	5	Intellectual disability, mild	1	HP:0001256	2	KPNA7	18	7	-11	#N/A	#N/A	#N/A	0.281473	0.276064	0.554249	0.527245	0.68	0.62	0.84	0.76
431811	#N/A	Retinal dystrophy	#N/A	HP:0000556	2	ABHD12	1	3	2	#N/A	#N/A	#N/A	0.461945	0.392062	0.653272	0.577371	0.89	0.83	0.99	0.79
463267	#N/A	Joubert syndrome	#N/A	HP:0002335	2	CEP290	1	2	1	#N/A	#N/A	#N/A	0.37971	0.158647	0.437018	0.281439	0.65	0.3	0.57	0.48
16415	5|5	Joubert syndrome	0|2	HP:0002335	2	TMEM67	2	17	15	#N/A	#N/A	#N/A	0.382975	0.158647	0.447275	0.281439	0.68	0.3	0.61	0.48
31071	5	Hypogonadotropic hypogonadism 7 with or without anosmia	0	HP:0000044	2	GNRHR	37	37	0	95	40	-55	0.117399	0.175623	0.184662	0.222801	0.38	0.34	0.39	0.43
171866	5|5|5|5|5|5|5	Deeply set eye;Feeding difficulties;Intellectual disability;Intellectual disability;Microcephaly	0|0|0|0|0|1|1	HP:0000490;HP:0011968;HP:0001249;HP:0001249;HP:0000252	2	DYRK1A	1	1	0	#N/A	#N/A	#N/A	0.773921	0.744922	0.909352	0.90939	0.99	1	1	0.98
485953	#N/A	Mitral regurgitation;Secundum atrial septal defect;Ventricular septal defect	#N/A	HP:0001653;HP:0001684;HP:0001629	2	TBX5	2	1	-1	#N/A	#N/A	#N/A	0.612816	0.594156	0.743524	0.72814	0.95	1	0.99	0.9
214358	5|5	Joubert syndrome	1|0	HP:0002335	2	B9D1	6	57	51	10	20	10	0.390072	0.158647	0.448553	0.281439	0.68	0.3	0.58	0.48
31075	5	Hypogonadotropic hypogonadism 7 with or without anosmia	0	HP:0000044	2	GNRHR	53	29	-24	2	1	-1	0.124047	0.175623	0.166877	0.222801	0.39	0.34	0.36	0.43
188070	5|5|5	Thrombocytopenia;Thrombocytopenia	0|0|0	HP:0001873;HP:0001873	2	ETV6	5	33	28	44	83	39	0.569451	0.51963	0.797466	0.764117	0.9	0.98	1	0.89
226933	5	Foot polydactyly;High-frequency hearing impairment;Intellectual disability;Macular degeneration;Postaxial hand polydactyly;Retinal dystrophy	1	HP:0001829;HP:0005101;HP:0001249;HP:0000608;HP:0001162;HP:0000556	2	BBS10	8	9	1	24	48	24	0.73805	0.722407	0.864392	0.864224	0.99	1	1	0.98
57234	5|5|5	Primary dilated cardiomyopathy	0|1|1	HP:0001644	2	LMNA	52	40	-12	2	6	4	0.628186	0.410973	0.826925	0.709304	0.98	0.97	0.99	0.88
33473	5|5|5	Skeletal dysplasia	0|0|0	HP:0002652	2	TRPV4	117	174	57	26	43	17	0.48367	0.323176	0.764596	0.710756	0.85	0.8	1	0.79
15236	5|5	Joubert syndrome	1|1	HP:0002335	2	TMEM216	23	65	42	12	21	9	0.384178	0.158647	0.443715	0.281439	0.7	0.3	0.58	0.48
513984	#N/A	Microcephaly;Severe global developmental delay	#N/A	HP:0000252;HP:0011344	2	STXBP1	108	97	-11	8	18	10	0.674567	0.656207	0.824152	0.819013	0.96	1	0.98	0.97
190037	5|5	Retinal dystrophy	1|0	HP:0000556	2	DRAM2	46	54	8	14	20	6	0.461722	0.392062	0.658952	0.577371	0.87	0.83	0.98	0.79
214506	5	Neuroblastoma	0	HP:0003006	2	ALK	9	28	19	8	39	31	0.601042	0.604204	0.606998	0.617074	0.89	0.98	0.92	0.79
51839	5|5|5	Hypertrophic cardiomyopathy	1|1|1	HP:0001639	2	MYBPC3	3	3	0	#N/A	#N/A	#N/A	0.683382	0.594801	0.851067	0.799036	0.98	1	1	0.9
29013	5|5|5|5	Cutaneous melanoma;Lung adenocarcinoma;Multiple myeloma;Neoplasm of the large intestine;Squamous cell carcinoma of the skin;Squamous cell lung carcinoma;Transitional cell carcinoma of the bladder	1|0|1|1	HP:0012056;HP:0030078;HP:0006775;HP:0100834;HP:0006739;HP:0030359;HP:0006740	2	BRAF	38	28	-10	2	4	2	0.418609	0.4455	0.692568	0.702313	0.85	0.91	0.9	0.83
26559	5|5	Abnormal facial shape;Agenesis of corpus callosum;Broad thumb;Global developmental delay;Imperforate anus;Intellectual disability	0|1	HP:0001999;HP:0001274;HP:0011304;HP:0001263;HP:0002023;HP:0001249	2	MED12	5	8	3	48	49	1	0.781722	0.75512	0.896483	0.894178	0.99	1	1	0.98
30694	5	Anemia;Heinz body anemia;Splenomegaly	0	HP:0001903;HP:0005511;HP:0001744	2	HBA1;HBA2;LOC106804612	#N/A	110	#N/A	#N/A	6	#N/A	0.68214	0.624891	0.850272	0.841198	0.94	0.99	1	0.97
226435	5	Schizophrenia	1	HP:0100753	2	SETD1A	1	3	2	#N/A	#N/A	#N/A	0.262599	0.274797	0.671994	0.669941	0.74	0.62	0.87	0.81
207172	5	Abnormality of cardiovascular system morphology	1	HP:0030680	2	NKX2-5	26	77	51	14	7	-7	0.763404	0.724526	0.878717	0.870072	0.93	1	1	0.97
214852	5	Malignant tumor of prostate	1	HP:0012125	2	POLK	122	22	-100	64	27	-37	0.419194	0.459948	0.514204	0.49464	0.87	0.93	0.83	0.73
214515	#N/A	Neuroblastoma	#N/A	HP:0003006	2	ALK	20	45	25	20	39	19	0.590029	0.604204	0.614606	0.617074	0.89	0.98	0.91	0.79
17256	5|5	Renal cell carcinoma, papillary, 1	2|1	HP:0005584	2	VHL	1	5	4	#N/A	#N/A	#N/A	0.409286	0.449107	0.563113	0.542891	0.81	0.89	0.9	0.72
98778	5	Central scotoma;Macular degeneration;Retinal atrophy;Visual impairment	1	HP:0000603;HP:0000608;HP:0001105;HP:0000505	2	ABCA4	117	92	-25	#N/A	#N/A	#N/A	0.634111	0.62882	0.83237	0.830653	0.92	1	1	0.97
32871	5	Nephrogenic diabetes insipidus	0	HP:0009806	2	AQP2	259.5	31	-228.5	98	13	-85	0.326852	0.123036	0.38103	0.175332	0.49	0.26	0.35	0.34
33470	5|5	Skeletal dysplasia	0|0	HP:0002652	2	TRPV4	68	101	33	11	15	4	0.478123	0.323176	0.762258	0.710756	0.88	0.8	1	0.79
424455	#N/A	Intellectual disability	#N/A	HP:0001249	2	CAMK2A	31	38	7	16	18	2	0.725792	0.704271	0.860911	0.859375	0.98	1	1	0.97
26781	5|5|5	Intellectual disability	0|0|1	HP:0001249	2	ATRX	1	6	5	#N/A	#N/A	#N/A	0.720587	0.704271	0.861499	0.859375	0.99	1	1	0.97
213614	4	Clonus;Failure to thrive;Hyperreflexia;Ptosis;Respiratory distress;Severe muscular hypotonia;Tachypnea	1	HP:0002169;HP:0001508;HP:0001347;HP:0000508;HP:0002098;HP:0006829;HP:0002789	2	IGHMBP2	3	6	3	#N/A	#N/A	#N/A	0.747668	0.72622	0.892873	0.892877	0.95	1	1	0.98
420434	#N/A	Joubert syndrome	#N/A	HP:0002335	2	KIAA0753	1	3	2	#N/A	#N/A	#N/A	0.382452	0.158647	0.435189	0.281439	0.67	0.3	0.57	0.48
24144	5|5	Diabetes mellitus type 2	0|0	HP:0005978	2	ABCC8	13	17	4	1	1	0	0.326457	0.374791	0.484026	0.526904	0.75	0.8	0.75	0.74
362154	#N/A	Abnormal biliary tract morphology;Asplenia;Duodenal atresia;Reduced number of intrahepatic bile ducts	#N/A	HP:0012440;HP:0001746;HP:0002247;HP:0006571	2	GUCY2C	194.5	127	-67.5	48	50	2	0.352893	0.385459	0.562909	0.565854	0.79	0.84	0.9	0.75
361095	#N/A	Calf muscle hypertrophy;EMG abnormality;EMG: myopathic abnormalities;Motor delay;Muscle cramps;Muscle weakness	#N/A	HP:0008981;HP:0003457;HP:0003458;HP:0001270;HP:0003394;HP:0001324	2	DMD	1	1	0	#N/A	#N/A	#N/A	0.726152	0.681152	0.883771	0.88024	0.97	1	1	0.98
69863	#N/A	Neoplasm of the breast	#N/A	HP:0100013	2	BRCA1	77	105	28	#N/A	#N/A	#N/A	0.637547	0.625055	0.656281	0.66569	0.95	1	0.98	0.83
263782	#N/A	Ataxia;Expressive language delay;Intellectual disability;Muscular hypotonia	#N/A	HP:0010867;HP:0002474;HP:0001249;HP:0001252	2	EBF3	23	16	-7	46	49	3	0.778787	0.751433	0.897707	0.895371	0.99	1	1	0.98
175481	5	Hypertrophic cardiomyopathy	1	HP:0001639	2	MYH7	5	104	99	1	17	16	0.673766	0.594801	0.853311	0.799036	0.94	1	1	0.9
31064	5	Hypogonadotropic hypogonadism 7 with or without anosmia	0	HP:0000044	2	GNRHR	57	75	18	88	89	1	0.12049	0.175623	0.177618	0.222801	0.37	0.34	0.36	0.43
214372	5	Joubert syndrome	1	HP:0002335	2	B9D2	29	75	46	1	2	1	0.377851	0.158647	0.436502	0.281439	0.68	0.3	0.58	0.48
16444	5	Microcytic anemia	0	HP:0001935	2	TMPRSS6	4	1	-3	#N/A	#N/A	#N/A	0.385721	0.104239	0.718333	0.500127	0.82	0.23	0.98	0.69
27645	5|5|5	Acute myeloid leukemia;Chronic lymphocytic leukemia;Lung adenocarcinoma;Multiple myeloma;Neoplasm of the breast;Neoplasm of the large intestine;Neoplasm of the thyroid gland;Pancreatic adenocarcinoma;Squamous cell carcinoma of the skin;Squamous cell lung carcinoma;Transitional cell carcinoma of the bladder	2|0|2	HP:0004808;HP:0005550;HP:0030078;HP:0006775;HP:0100013;HP:0100834;HP:0100031;HP:0006725;HP:0006739;HP:0030359;HP:0006740	2	HRAS	90	41	-49	19	15	-4	0.625856	0.630352	0.769252	0.775016	0.87	1	0.95	0.89
102929	5|5	Joubert syndrome	0|1	HP:0002335	2	IFT172	9	27	18	77.5	76	-1.5	0.37457	0.158647	0.43053	0.281439	0.63	0.3	0.55	0.48
27495	5|5|5	Hypertrophic cardiomyopathy	0|2|1	HP:0001639	2	TPM1	3	30	27	1	3	2	0.674544	0.594801	0.851144	0.799036	0.96	1	1	0.9
23435	5|5	Aplasia/Hypoplasia of the corpus callosum;Dyskinesia;Dystonia;Global brain atrophy;Intellectual disability, severe;Motor delay;Progressive microcephaly;Severe global developmental delay	0|1	HP:0007370;HP:0100660;HP:0001332;HP:0002283;HP:0010864;HP:0001270;HP:0000253;HP:0011344	2	CSTB	8	15	7	#N/A	#N/A	#N/A	0.707511	0.676503	0.856976	0.849185	0.94	1	1	0.97
19210	5	Atrioventricular canal defect;Congenital microcephaly;Decreased body weight;Disproportionate short-trunk short stature;Focal segmental glomerulosclerosis;Microcephaly;Short stature;Small for gestational age;Steroid-resistant nephrotic syndrome	0	HP:0006695;HP:0011451;HP:0004325;HP:0003521;HP:0000097;HP:0000252;HP:0004322;HP:0001518;HP:0012588	2	SMARCAL1	1	1	0	#N/A	#N/A	#N/A	0.801105	0.777667	0.905617	0.906061	0.96	1	1	0.98
28378	5|5	Astrocytoma;Juvenile myelomonocytic leukemia;Multiple myeloma;Neoplasm of the large intestine;Neuroblastoma;Squamous cell lung carcinoma	0|1	HP:0009592;HP:0012209;HP:0006775;HP:0100834;HP:0003006;HP:0030359	2	PTPN11	56	65	9	1	3	2	0.560048	0.584508	0.746769	0.759805	0.91	0.99	0.97	0.88
390924	#N/A	Gastrointestinal stroma tumor;Pheochromocytoma	#N/A	HP:0100723;HP:0002666	2	SDHB	1	2	1	#N/A	#N/A	#N/A	0.131582	0.176875	0.429746	0.476018	0.27	0.42	0.65	0.64
424456	#N/A	Intellectual disability	#N/A	HP:0001249	2	CAMK2A	96.5	104	7.5	32	33	1	0.724925	0.704271	0.860551	0.859375	0.97	1	1	0.97
28028	5	EMG abnormality;Lower limb amyotrophy;Minicore myopathy;Talipes equinovarus	0	HP:0003457;HP:0007210;HP:0003789;HP:0001762	2	RYR1	102	134	32	3	1	-2	0.644064	0.547356	0.852616	0.833046	0.92	1	0.99	0.97
363355	#N/A	Brainstem glioma;Lung adenocarcinoma;Neoplasm of the breast;Neoplasm of the large intestine;Squamous cell lung carcinoma;Transitional cell carcinoma of the bladder	#N/A	HP:0010796;HP:0030078;HP:0100013;HP:0100834;HP:0030359;HP:0006740	2	PIK3CA	268	189	-79	88	100	12	0.612134	0.616144	0.750872	0.747369	0.93	1	0.98	0.88
18846	5|5	Abnormality of metabolism/homeostasis;Albinism;Albinism;Choroidal neovascularization;Elevated hepatic transaminases;Horizontal nystagmus;Hypopigmentation of hair;Hypopigmentation of the skin;Hypoplasia of the fovea;Iris transillumination defect;Myopia;Nystagmus;Slow decrease in visual acuity	0|1	HP:0001939;HP:0001022;HP:0001022;HP:0011506;HP:0002910;HP:0000666;HP:0005599;HP:0001010;HP:0007750;HP:0012805;HP:0000545;HP:0000639;HP:0007924	2	TYR	236	143	-93	9	2	-7	0.822956	0.796519	0.922222	0.924632	0.96	1	1	0.99
165951	5|5|5	Hyperinsulinemia	0|1|1	HP:0000842	2	HNF4A	70	15	-55	12	3	-9	0.261762	0.260515	0.586617	0.561346	0.66	0.61	0.88	0.76
362170	#N/A	Autistic disorder of childhood onset;Delayed speech and language development;Seizures	#N/A	HP:0000717;HP:0000750;HP:0001250	2	GSPT2	141	151	10	50	63	13	0.755083	0.729937	0.899628	0.898361	0.96	1	1	0.98
20036	5|5	Skeletal dysplasia	0|0	HP:0002652	2	TRPV4	30	69	39	46	60	14	0.471195	0.323176	0.765479	0.710756	0.88	0.8	0.99	0.79
361695	#N/A	Abnormality of skeletal morphology;Failure to thrive	#N/A	HP:0011842;HP:0001508	2	ABL1	2	6	4	76	77	1	0.820295	0.804444	0.914729	0.916472	0.97	1	1	0.99
57210	5|5|5|5	Primary dilated cardiomyopathy	2|1|1|1	HP:0001644	2	LMNA	17	10	-7	2	2	0	0.62709	0.410973	0.829372	0.709304	0.95	0.97	0.99	0.88
243979	#N/A	Cerebral hypomyelination;Elbow flexion contracture;Global developmental delay;Intellectual disability;Knee flexion contracture;Muscular hypotonia;Nystagmus	#N/A	HP:0006808;HP:0002987;HP:0001263;HP:0001249;HP:0006380;HP:0001252;HP:0000639	2	RUBCN	#N/A	497	#N/A	#N/A	170	#N/A	0.79882	0.778489	0.909006	0.908607	0.97	1	1	0.98
265061	#N/A	Abnormal facial shape;Delayed speech and language development;Global developmental delay;Intrauterine growth retardation;Microcephaly;Sparse scalp hair	#N/A	HP:0001999;HP:0000750;HP:0001263;HP:0001511;HP:0000252;HP:0002209	2	HDAC8	1	5	4	#N/A	#N/A	#N/A	0.758198	0.736961	0.900699	0.899105	0.94	1	1	0.98
17315	5|5|5|5	Abnormal blistering of the skin;Abnormality of dental enamel;Abnormality of the dentition;Alopecia of scalp;Decreased body weight;Distal muscle weakness;EMG abnormality;Failure to thrive;Hyperpigmentation of the skin;Microcephaly;Nail dystrophy;Scarring;Scarring alopecia of scalp;Short stature	2|0|1|1	HP:0008066;HP:0000682;HP:0000164;HP:0002293;HP:0004325;HP:0002460;HP:0003457;HP:0001508;HP:0000953;HP:0000252;HP:0008404;HP:0100699;HP:0004552;HP:0004322	2	MFN2	2	13	11	1	1	0	0.824146	0.808226	0.915954	0.917413	0.94	1	1	0.99
71274	4	Intellectual disability;Microcephaly;Neutropenia;Progressive visual loss;Recurrent aphthous stomatitis;Retinal dystrophy;Short foot;Short stature;Small hand	0	HP:0001249;HP:0000252;HP:0001875;HP:0000529;HP:0011107;HP:0000556;HP:0001773;HP:0004322;HP:0200055	2	VPS13B	1	1	0	#N/A	#N/A	#N/A	0.793056	0.766503	0.90381	0.902802	0.94	1	1	0.98
431670	#N/A	Retinal dystrophy	#N/A	HP:0000556	2	PROM1	7	4	-3	#N/A	#N/A	#N/A	0.459256	0.392062	0.652828	0.577371	0.89	0.83	0.99	0.79
69115	5|5|5	Neoplasm of the breast	3|1|1	HP:0100013	2	BRCA1	3	10	7	#N/A	#N/A	#N/A	0.624744	0.625055	0.662357	0.66569	0.94	1	0.98	0.83
29013	5|5|5|5	Cutaneous melanoma;Lung adenocarcinoma;Multiple myeloma;Neoplasm of the large intestine;Squamous cell carcinoma of the skin;Squamous cell lung carcinoma;Transitional cell carcinoma of the bladder	1|0|1|1	HP:0012056;HP:0030078;HP:0006775;HP:0100834;HP:0006739;HP:0030359;HP:0006740	2	BRAF	21	22	1	3	5	2	0.411744	0.4455	0.689474	0.702313	0.84	0.91	0.91	0.83
263803	#N/A	Intellectual disability	#N/A	HP:0001249	2	FMR1	50	57	7	#N/A	#N/A	#N/A	0.727086	0.704271	0.861897	0.859375	0.97	1	1	0.97
237508	5	Intellectual disability	1	HP:0001249	2	KDM5C	28	52	24	6	8	2	0.723597	0.704271	0.860847	0.859375	0.98	1	1	0.97
101737	5|5	Abnormality of the eye	0|1	HP:0000478	2	VPS13B	1	2	1	#N/A	#N/A	#N/A	0.811911	0.790217	0.91207	0.911878	0.97	1	1	0.98
214301	5	Joubert syndrome	1	HP:0002335	2	INPP5E	43	32	-11	12	17	5	0.376583	0.158647	0.454505	0.281439	0.68	0.3	0.58	0.48
177556	5|5|5	Joubert syndrome	1|1|1	HP:0002335	2	CC2D2A	87.5	134	46.5	#N/A	#N/A	#N/A	0.364692	0.158647	0.431907	0.281439	0.64	0.3	0.57	0.48
131998	5	Skeletal dysplasia	0	HP:0002652	2	TRPV4	37	76	39	17	20	3	0.466357	0.323176	0.764899	0.710756	0.88	0.8	1	0.79
27622	5|5|5|5|5	Acute myeloid leukemia;Cerebral arteriovenous malformation;Juvenile myelomonocytic leukemia;Neoplasm of the large intestine;Neoplasm of the thyroid gland;Non-small cell lung cancer	0|0|0|0|1	HP:0004808;HP:0002408;HP:0012209;HP:0100834;HP:0100031;HP:0030358	2	KRAS	8	42	34	7	19	12	0.579101	0.578363	0.733527	0.738857	0.93	0.99	0.94	0.87
19147	5|5	Oligohydramnios;Periportal fibrosis;Polycystic kidney dysplasia;Polycystic kidney dysplasia	1|1	HP:0001562;HP:0001405;HP:0000113;HP:0000113	2	PKHD1	158	30	-128	29	11	-18	0.525418	0.5178	0.624076	0.621686	0.89	0.97	0.84	0.79
513926	#N/A	Abnormal myelination;Fatigue;Seizures	#N/A	HP:0012447;HP:0012378;HP:0001250	2	SPAST	2	2	0	#N/A	#N/A	#N/A	0.759404	0.734836	0.898626	0.897479	0.97	1	1	0.98
54283	5|4	Medullary thyroid carcinoma;Neoplasm of the large intestine;Neoplasm of the thyroid gland;Non-small cell lung cancer	1|0	HP:0002865;HP:0100834;HP:0100031;HP:0030358	2	KRAS	8	49	41	5	11	6	0.446405	0.476756	0.694153	0.711908	0.82	0.91	0.92	0.83
133271	5	Brainstem glioma;Carcinoma of esophagus;Lung adenocarcinoma;Neoplasm of brain;Neoplasm of the breast;Neoplasm of the large intestine;Pancreatic adenocarcinoma;Small cell lung cancer;Squamous cell lung carcinoma	1	HP:0010796;HP:0011459;HP:0030078;HP:0030692;HP:0100013;HP:0100834;HP:0006725;HP:0030357;HP:0030359	2	TP53	218	156	-62	4	4	0	0.604165	0.616824	0.738365	0.745117	0.92	1	0.95	0.88
152477	5|5|5|5|5	Gastrointestinal stroma tumor;Pheochromocytoma	1|1|1|1|1	HP:0100723;HP:0002666	2	SDHB	1	3	2	#N/A	#N/A	#N/A	0.145158	0.176875	0.408741	0.476018	0.33	0.42	0.64	0.64
51961	5|5|5	Hypertrophic cardiomyopathy	1|2|1	HP:0001639	2	MYBPC3	19	133	114	#N/A	#N/A	#N/A	0.672707	0.594801	0.850532	0.799036	0.93	1	1	0.9
131998	5	Skeletal dysplasia	0	HP:0002652	2	TRPV4	44	71	27	9	12	3	0.448727	0.323176	0.767206	0.710756	0.86	0.8	1	0.79
39943	5	Abnormality of the corpus callosum;Delayed gross motor development;Delayed speech and language development;Feeding difficulties;Glabellar hemangioma;Global developmental delay;Hypertrichosis;Intellectual disability, severe;Prominent metopic ridge;Small for gestational age	0	HP:0001273;HP:0002194;HP:0000750;HP:0011968;HP:0001076;HP:0001263;HP:0000998;HP:0010864;HP:0005487;HP:0001518	2	ASXL1	3	11	8	#N/A	#N/A	#N/A	0.757556	0.735074	0.893661	0.893754	0.97	1	1	0.98
24575	5	Malignant tumor of prostate	0	HP:0012125	2	MXI1	267.5	147	-120.5	426	219	-207	0.455538	0.459948	0.513099	0.49464	0.91	0.93	0.76	0.73
172928	5|5|5	Cardiomyopathy	1|0|0	HP:0001638	2	ACTN2	6	20	14	15	34	19	0.691611	0.607762	0.865016	0.825865	0.93	1	1	0.96
241824	#N/A	Hypertrophic cardiomyopathy	#N/A	HP:0001639	2	MYH7	10	316	306	8	69	61	0.676661	0.594801	0.853138	0.799036	0.93	1	1	0.9
226502	5|5|5|5|5|5	Global developmental delay;Infantile muscular hypotonia;Intellectual disability;Muscular hypotonia	0|0|0|0|0|0	HP:0001263;HP:0008947;HP:0001249;HP:0001252	2	GNB1	31	40	9	2	12	10	0.785139	0.75761	0.900269	0.898451	0.97	1	1	0.98
181433	4|4|5	Global developmental delay	0|0|1	HP:0001263	2	TCTN1	41	107	66	#N/A	#N/A	#N/A	0.658828	0.630311	0.844001	0.828565	0.96	1	1	0.97
29005	5|5|5	Chronic lymphocytic leukemia;Cutaneous melanoma;Follicular thyroid carcinoma;Lung adenocarcinoma;Neoplasm of the thyroid gland;Non-small cell lung cancer	0|0|1	HP:0005550;HP:0012056;HP:0006731;HP:0030078;HP:0100031;HP:0030358	2	BRAF	68	137	69	356	217	-139	0.461298	0.492263	0.512361	0.550634	0.85	0.89	0.79	0.75
39428	5|5	Skeletal dysplasia	0|0	HP:0002652	2	TRPV4	41	66	25	5	5	0	0.465079	0.323176	0.767053	0.710756	0.86	0.8	0.98	0.79
237500	5	Intellectual disability	1	HP:0001249	2	GRIN1	46	56	10	70	85	15	0.724826	0.704271	0.86129	0.859375	0.98	1	1	0.97
31066	5	Hypogonadotropic hypogonadism 7 with or without anosmia	0	HP:0000044	2	GNRHR	125.5	228	102.5	393.5	131	-262.5	0.123797	0.175623	0.179601	0.222801	0.38	0.34	0.36	0.43
353883	#N/A	Elevated serum creatine phosphokinase	#N/A	HP:0003236	2	DMD	1	3	2	#N/A	#N/A	#N/A	0.554195	0.3981	0.770945	0.703914	0.96	0.98	0.99	0.87
194371	5|5	Gastrointestinal stroma tumor;Pheochromocytoma;Pheochromocytoma	1|1	HP:0100723;HP:0002666;HP:0002666	2	SDHB	1	3	2	#N/A	#N/A	#N/A	0.129962	0.176875	0.390802	0.476018	0.27	0.42	0.58	0.64
36173	5	Carcinoma of esophagus;Lung adenocarcinoma;Neoplasm of the breast;Neoplasm of the large intestine;Pancreatic adenocarcinoma	0	HP:0011459;HP:0030078;HP:0100013;HP:0100834;HP:0006725	2	SMAD4	99	21	-78	6	1	-5	0.610356	0.616824	0.739798	0.745117	0.93	1	0.94	0.88
514051	#N/A	Disproportionate tall stature;High palate;Lumbar scoliosis;Mitral valve prolapse;Myxomatous mitral valve degeneration	#N/A	HP:0001519;HP:0000218;HP:0004626;HP:0001634;HP:0004764	2	FBN1	11	74	63	2	5	3	0.659408	0.564267	0.844655	0.818649	0.99	0.98	1	0.95
27817	5|5|5|5|5|5	Gastrointestinal stroma tumor;Pheochromocytoma;Pheochromocytoma	1|1|1|1|1|1	HP:0100723;HP:0002666;HP:0002666	2	SDHB	1	1	0	#N/A	#N/A	#N/A	0.144588	0.176875	0.384966	0.476018	0.3	0.42	0.59	0.64
214864	5	Malignant tumor of prostate	1	HP:0012125	2	POLK	535	560	25	551	541	-10	0.435284	0.459948	0.503148	0.49464	0.88	0.93	0.79	0.73
28378	5|5	Astrocytoma;Juvenile myelomonocytic leukemia;Multiple myeloma;Neoplasm of the large intestine;Neuroblastoma;Squamous cell lung carcinoma	0|1	HP:0009592;HP:0012209;HP:0006775;HP:0100834;HP:0003006;HP:0030359	2	PTPN11	58	40	-18	1	1	0	0.575322	0.584508	0.746422	0.759805	0.88	0.99	0.96	0.88
131997	5	Skeletal dysplasia	0	HP:0002652	2	TRPV4	15	11	-4	7	7	0	0.457148	0.323176	0.765165	0.710756	0.86	0.8	0.99	0.79
133271	5	Brainstem glioma;Carcinoma of esophagus;Lung adenocarcinoma;Neoplasm of brain;Neoplasm of the breast;Neoplasm of the large intestine;Pancreatic adenocarcinoma;Small cell lung cancer;Squamous cell lung carcinoma	1	HP:0010796;HP:0011459;HP:0030078;HP:0030692;HP:0100013;HP:0100834;HP:0006725;HP:0030357;HP:0030359	2	TP53	243	164	-79	3	7	4	0.619757	0.616824	0.7477	0.745117	0.9	1	0.97	0.88
28902	5	Acute myeloid leukemia;Cutaneous melanoma;Dysgerminoma;Gastrointestinal stroma tumor;Hematologic neoplasm	0	HP:0004808;HP:0012056;HP:0100621;HP:0100723;HP:0004377	2	KIT	71	117	46	71	63	-8	0.640275	0.599971	0.721232	0.687733	0.87	1	0.96	0.88
513999	#N/A	Aspiration pneumonia;Central sleep apnea syndrome;Decreased activity of the pyruvate dehydrogenase complex;External ophthalmoplegia;Febrile seizures;Gastroesophageal reflux;Lactic acidosis;Pes planus;Progressive muscle weakness;Progressive ptosis;Respiratory insufficiency	#N/A	HP:0011951;HP:0010536;HP:0002928;HP:0000544;HP:0002373;HP:0002020;HP:0003128;HP:0001763;HP:0003323;HP:0007838;HP:0002093	2	CHAT	69	51	-18	16	3	-13	0.730151	0.673939	0.890242	0.878735	0.94	1	1	0.97
190038	5	Retinal dystrophy	1	HP:0000556	2	DRAM2	41.5	60.5	19	146	102	-44	0.460556	0.392062	0.658933	0.577371	0.89	0.83	0.99	0.79
362786	#N/A	Cutaneous melanoma;Thymoma	#N/A	HP:0012056;HP:0100522	2	KIT	63	48	-15	2	1	-1	0.109988	0.123416	0.196348	0.295489	0.4	0.32	0.37	0.52
24022	5	Neoplasm of ovary	0	HP:0100615	2	OPCML	555	385	-170	499	655	156	0.461698	0.514235	0.318632	0.482973	0.9	0.91	0.58	0.7
24875	5	Malignant tumor of prostate	0	HP:0012125	2	AR	33	108	75	1	9	8	0.429843	0.459948	0.517595	0.49464	0.87	0.93	0.8	0.73
226495	5|5|5|5|5	Generalized tonic-clonic seizures;Global developmental delay;Intellectual disability;Muscular hypotonia;Seizures	0|0|0|0|0	HP:0002069;HP:0001263;HP:0001249;HP:0001252;HP:0001250	2	GNB1	8	12	4	456	233	-223	0.799944	0.774675	0.907667	0.907312	0.97	1	1	0.98
190034	5|5	Retinal dystrophy	1|0	HP:0000556	2	DRAM2	31	38	7	3	3	0	0.459708	0.392062	0.650683	0.577371	0.91	0.83	0.99	0.79
27495	5|5|5	Hypertrophic cardiomyopathy	0|2|1	HP:0001639	2	TPM1	6	32	26	3	3	0	0.66998	0.594801	0.852985	0.799036	0.93	1	1	0.9
48099	5|4|4|4	Global developmental delay;Neurodegeneration	0|0|0|0	HP:0001263;HP:0002180	2	CYP2U1	37	59	22	6	7	1	0.670673	0.635755	0.84829	0.8326	0.96	1	0.99	0.97
181600	5|5|5	Gastrointestinal stroma tumor	1|1|1	HP:0100723	2	SDHC	1	1	0	#N/A	#N/A	#N/A	0.208881	0.0711465	0.43816	0.265279	0.23	0.12	0.33	0.3
28922	5|4	Renal cell carcinoma, papillary, 1	0|1	HP:0005584	2	MET	17	56	39	102	170	68	0.392872	0.449107	0.561275	0.542891	0.74	0.89	0.86	0.72
236459	5	Carcinoma of esophagus;Lung adenocarcinoma;Multiple myeloma;Neoplasm of brain;Neoplasm of the breast;Neoplasm of the large intestine;Pancreatic adenocarcinoma;Squamous cell carcinoma of the skin;Squamous cell lung carcinoma	1	HP:0011459;HP:0030078;HP:0006775;HP:0030692;HP:0100013;HP:0100834;HP:0006725;HP:0006739;HP:0030359	2	TP53	12	23	11	2	6	4	0.615161	0.612826	0.757246	0.755526	0.9	1	0.98	0.88
105220	#N/A	Retinal dystrophy	#N/A	HP:0000556	2	ABCA4	49	30	-19	39	43	4	0.461097	0.392062	0.649172	0.577371	0.89	0.83	0.99	0.79
226759	#N/A	Astrocytoma;Brainstem glioma;Medulloblastoma;Neuroblastoma;Rosette-forming glioneuronal tumor	#N/A	HP:0009592;HP:0010796;HP:0002885;HP:0003006;HP:0025171	2	FGFR1	104.5	42	-62.5	94	35	-59	0.590099	0.602488	0.648419	0.665635	0.88	0.98	0.94	0.83
190033	5|5	Retinal dystrophy	1|0	HP:0000556	2	DRAM2	5	5	0	#N/A	#N/A	#N/A	0.453819	0.392062	0.654778	0.577371	0.88	0.83	0.99	0.79
16101	5|5|5	Abnormality of the foot;CNS demyelination;Cerebral cortical atrophy;Difficulty walking;Dysmetria;EMG: axonal abnormality;Gait ataxia;Gait imbalance;Gout;Hypertension;Impaired vibration sensation in the lower limbs;Sensorimotor neuropathy;Talipes equinovarus	1|1|1	HP:0001760;HP:0007305;HP:0002120;HP:0002355;HP:0001310;HP:0003482;HP:0002066;HP:0002141;HP:0001997;HP:0000822;HP:0002166;HP:0007141;HP:0001762	2	DARS2	64	138	74	#N/A	#N/A	#N/A	0.771636	0.736005	0.895263	0.891306	0.97	1	1	0.98
26378	5	Abnormal facial shape;Global developmental delay;Intellectual disability;Seizures;Short stature	0	HP:0001999;HP:0001263;HP:0001249;HP:0001250;HP:0004322	2	CUL4B	1	3	2	#N/A	#N/A	#N/A	0.812393	0.785878	0.913269	0.913279	0.94	1	1	0.98
20685	5	Nephrolithiasis	0	HP:0000787	2	AGXT	95.5	122.5	27	6	9	3	0.318726	0.307688	0.653698	0.655413	0.73	0.62	0.9	0.82
34055	5|5	Diabetes mellitus	0|1	HP:0000819	2	KCNJ11	96	125	29	14	14	0	0.436964	0.437034	0.716166	0.726647	0.94	0.89	0.98	0.9
16449	5	Microcytic anemia	0	HP:0001935	2	TMPRSS6	34	40	6	107	253	146	0.383466	0.104239	0.716898	0.500127	0.76	0.23	0.96	0.69
362781	#N/A	Gastrointestinal stroma tumor	#N/A	HP:0100723	2	PDGFRA	171	70	-101	43	38	-5	0.234979	0.0711465	0.421056	0.265279	0.25	0.12	0.34	0.3
166188	5|5|5|5|5	Delayed speech and language development;Global developmental delay;Intellectual disability;Neonatal hypotonia;Seizures	0|0|0|0|0	HP:0000750;HP:0001263;HP:0001249;HP:0001319;HP:0001250	2	PURA	1	6	5	#N/A	#N/A	#N/A	0.790395	0.769435	0.904013	0.903652	0.95	1	1	0.98
29726	5|5	Insulin resistance	0|0	HP:0000855	2	INSR	130	47	-83	16	7	-9	0.0774986	0.0921521	0.284387	0.35639	0.24	0.24	0.45	0.52
78464	5	Ventricular tachycardia	1	HP:0004756	2	KCNJ2	15	58	43	1	4	3	0.581797	0.274606	0.742933	0.620603	0.88	0.76	1	0.82
27394	5|5|5	Brainstem glioma;Carcinoma of esophagus;Glioblastoma;Lung adenocarcinoma;Neoplasm of brain;Neoplasm of the breast;Neoplasm of the large intestine;Pancreatic adenocarcinoma;Squamous cell lung carcinoma;Transitional cell carcinoma of the bladder	0|1|1	HP:0010796;HP:0011459;HP:0100843;HP:0030078;HP:0030692;HP:0100013;HP:0100834;HP:0006725;HP:0030359;HP:0006740	2	TP53	15	26	11	4	10	6	0.60987	0.615707	0.75062	0.755057	0.86	1	0.99	0.88
535050	#N/A	Joubert syndrome	#N/A	HP:0002335	2	OFD1	1	2	1	#N/A	#N/A	#N/A	0.371264	0.158647	0.440217	0.281439	0.64	0.3	0.57	0.48
362170	#N/A	Autistic disorder of childhood onset;Delayed speech and language development;Seizures	#N/A	HP:0000717;HP:0000750;HP:0001250	2	GSPT2	207	221	14	55	89	34	0.755355	0.729937	0.899741	0.898361	0.97	1	1	0.98
105177	5|5	Retinal dystrophy	1|0	HP:0000556	2	ABCA4	65	37	-28	3	1	-2	0.457051	0.392062	0.654761	0.577371	0.87	0.83	0.99	0.79
181605	5	Gastrointestinal stroma tumor;Pheochromocytoma	1	HP:0100723;HP:0002666	2	SDHB	4	8	4	1	4	3	0.12782	0.176875	0.406987	0.476018	0.26	0.42	0.6	0.64
152351	5|5	Gastrointestinal stroma tumor;Pheochromocytoma	1|1	HP:0100723;HP:0002666	2	SDHB	4	17	13	1	4	3	0.139214	0.176875	0.379734	0.476018	0.32	0.42	0.59	0.64
461685	#N/A	Hypertrophic cardiomyopathy	#N/A	HP:0001639	2	MYBPC3	16	117	101	47	169	122	0.675041	0.594801	0.852137	0.799036	0.94	1	1	0.9
166347	5|5|5|5|5	Cataract;Peripheral neuropathy	0|0|0|0|0	HP:0000518;HP:0009830	2	IARS2	16	45	29	343	637	294	0.715646	0.702228	0.86945	0.870012	0.95	1	1	0.98
29871	5	Cryptorchidism	0	HP:0000028	2	INSL3	653.5	288	-365.5	530	154	-376	0.653163	0.617239	0.812227	0.799474	0.98	1	0.99	0.96
52008	4|5|4	Hypertrophic cardiomyopathy	1|1|1	HP:0001639	2	MYH7	1	9	8	1	7	6	0.676687	0.594801	0.852137	0.799036	0.92	1	1	0.9
69274	5|5	Neoplasm of the breast	1|3	HP:0100013	2	BRCA1	1	4	3	#N/A	#N/A	#N/A	0.630411	0.625055	0.658573	0.66569	0.94	1	0.98	0.83
53930	5|5|5	Hearing impairment	1|1|1	HP:0000365	2	GJB2	285	388	103	16	13	-3	0.724218	0.715649	0.880337	0.881053	0.98	1	0.99	0.98
263863	#N/A	Abnormality of the dentition;Agenesis of corpus callosum;Aggressive behavior;Global developmental delay;Growth hormone deficiency;Hypothyroidism;Seizures;Stereotypy	#N/A	HP:0000164;HP:0001274;HP:0000718;HP:0001263;HP:0000824;HP:0000821;HP:0001250;HP:0000733	2	ADNP	1	2	1	#N/A	#N/A	#N/A	0.807942	0.777576	0.912479	0.912181	0.94	1	1	0.98
237500	5	Intellectual disability	1	HP:0001249	2	GRIN1	50	74	24	114	110	-4	0.724056	0.704271	0.859244	0.859375	0.98	1	1	0.97
153385	5	Absent speech;Developmental regression;Irregular respiration;Seizures;Severe global developmental delay	0	HP:0001344;HP:0002376;HP:0012195;HP:0001250;HP:0011344	2	MECP2	209	133	-76	7	15	8	0.753225	0.728127	0.892581	0.894258	0.96	1	1	0.98
16441	5	Microcytic anemia	0	HP:0001935	2	TMPRSS6	139.5	193	53.5	#N/A	#N/A	#N/A	0.374964	0.104239	0.719433	0.500127	0.8	0.23	0.96	0.69
15841	5	Neoplasm of stomach	0	HP:0006753	2	APC	416	274	-142	110	63	-47	0.420337	0.47037	0.554473	0.55802	0.76	0.88	0.87	0.76
237510	5	Intellectual disability	1	HP:0001249	2	IQSEC2	1	1	0	#N/A	#N/A	#N/A	0.724736	0.704271	0.859156	0.859375	0.97	1	1	0.97
224184	5	Proteinuria	1	HP:0000093	2	NPHS2	74	123	49	8	2	-6	0.34768	0.322102	0.732088	0.727589	0.79	0.86	0.99	0.84
361009	#N/A	Multiple cafe-au-lait spots;Multiple cafe-au-lait spots;Neurofibromas;Optic nerve glioma	#N/A	HP:0007565;HP:0007565;HP:0001067;HP:0009734	2	NF1	527.5	389	-138.5	439.5	250	-189.5	0.683619	0.608135	0.234467	0.345873	0.98	0.98	0.56	0.59
239337	5	Joubert syndrome	1	HP:0002335	2	CC2D2A	1	4	3	#N/A	#N/A	#N/A	0.396645	0.158647	0.431316	0.281439	0.64	0.3	0.58	0.48
150301	5	Hypogonadotropic hypogonadism 7 with or without anosmia	0	HP:0000044	2	GNRHR	180	275	95	522	226	-296	0.120461	0.175623	0.178063	0.222801	0.37	0.34	0.36	0.43
98778	5	Central scotoma;Macular degeneration;Retinal atrophy;Visual impairment	1	HP:0000603;HP:0000608;HP:0001105;HP:0000505	2	ABCA4	102	113	11	#N/A	#N/A	#N/A	0.637009	0.62882	0.831687	0.830653	0.88	1	0.99	0.97
214301	5	Joubert syndrome	1	HP:0002335	2	INPP5E	68	51	-17	17	29	12	0.373899	0.158647	0.458104	0.281439	0.67	0.3	0.6	0.48
16372	5|5|5	Joubert syndrome	2|1|1	HP:0002335	2	CEP290	3	12	9	#N/A	#N/A	#N/A	0.355089	0.158647	0.450163	0.281439	0.62	0.3	0.55	0.48
243993	#N/A	Cerebellar cortical atrophy;Dystonia;Global developmental delay;Nystagmus;Seizures	#N/A	HP:0008278;HP:0001332;HP:0001263;HP:0000639;HP:0001250	2	MYO5A	350	270	-80	550	690	140	0.792093	0.771991	0.904209	0.901549	0.94	1	1	0.98
26781	5|5|5	Intellectual disability	0|0|1	HP:0001249	2	ATRX	1	6	5	#N/A	#N/A	#N/A	0.724014	0.704271	0.861232	0.859375	0.99	1	1	0.97
51780	5|5	Hypertrophic cardiomyopathy	1|1	HP:0001639	2	MYBPC3	9	72	63	#N/A	#N/A	#N/A	0.678842	0.594801	0.850081	0.799036	0.93	1	1	0.9
173115	4	Primary dilated cardiomyopathy	1	HP:0001644	2	TTN	1	1	0	#N/A	#N/A	#N/A	0.63194	0.410973	0.829401	0.709304	0.98	0.97	1	0.88
28676	5|5|5|4|4|5	Cardiac arrest;Primary dilated cardiomyopathy	0|0|1|0|0|1	HP:0001695;HP:0001644	2	PLN	1	3	2	#N/A	#N/A	#N/A	0.618958	0.450153	0.851659	0.819872	0.99	0.97	1	0.95
27475	5	Calcaneovalgus deformity;Congenital finger flexion contractures;Distal arthrogryposis;Ulnar deviation of the wrist	0	HP:0001848;HP:0005879;HP:0005684;HP:0003049	2	TNNI2	2	2	0	#N/A	#N/A	#N/A	0.0846043	0.206014	0.210529	0.348122	0.32	0.45	0.38	0.54
208723	5	Muscular Diseases	1	HP:0003198	2	COL6A1	128	165	37	#N/A	#N/A	#N/A	0.622123	0.44965	0.838555	0.766928	0.99	0.98	1	0.9
31072	5	Hypogonadotropic hypogonadism 7 with or without anosmia	0	HP:0000044	2	GNRHR	75	127	52	#N/A	#N/A	#N/A	0.116825	0.175623	0.175077	0.222801	0.37	0.34	0.39	0.43
485949	#N/A	Skeletal dysplasia	#N/A	HP:0002652	2	COL2A1	522.5	96	-426.5	44	11	-33	0.463162	0.323176	0.763476	0.710756	0.85	0.8	1	0.79
238040	4	Retinal dystrophy	0	HP:0000556	2	RP1	12	4	-8	#N/A	#N/A	#N/A	0.455181	0.392062	0.657353	0.577371	0.88	0.83	0.99	0.79
153777	5|5	Joubert syndrome	0|1	HP:0002335	2	C2CD3	3	3	0	#N/A	#N/A	#N/A	0.386965	0.158647	0.435099	0.281439	0.65	0.3	0.59	0.48
226498	#N/A	Cortical visual impairment;Failure to thrive;Feeding difficulties;Focal seizures with impairment of consciousness or awareness;Global developmental delay;Growth delay;Infantile muscular hypotonia;Limb hypertonia;Multifocal epileptiform discharges;Muscular hypotonia;Seizures	#N/A	HP:0100704;HP:0001508;HP:0011968;HP:0002384;HP:0001263;HP:0001510;HP:0008947;HP:0002509;HP:0010841;HP:0001252;HP:0001250	2	GNB1	46	36	-10	141	148	7	0.814412	0.791843	0.918635	0.918965	0.99	1	1	0.98
229744	5	Primary dilated cardiomyopathy	1	HP:0001644	2	BAG3	4	3	-1	#N/A	#N/A	#N/A	0.621979	0.410973	0.831032	0.709304	0.92	0.97	0.99	0.88
29868	5	Cryptorchidism	0	HP:0000028	2	INSL3	566.5	247	-319.5	572	455.5	-116.5	0.649272	0.617239	0.811715	0.799474	0.99	1	0.99	0.96
247355	#N/A	Congenital cataract	#N/A	HP:0000519	2	GJA3	83.5	98	14.5	4	3	-1	0.21643	0.213622	0.593512	0.66026	0.79	0.63	0.7	0.73
66620	5|5|5|5	Malignant tumor of prostate;Medulloblastoma	1|3|2|2	HP:0012125;HP:0002885	2	BRCA2	4	5	1	#N/A	#N/A	#N/A	0.614834	0.608558	0.549732	0.527017	0.93	0.98	0.88	0.75
226933	5	Foot polydactyly;High-frequency hearing impairment;Intellectual disability;Macular degeneration;Postaxial hand polydactyly;Retinal dystrophy	1	HP:0001829;HP:0005101;HP:0001249;HP:0000608;HP:0001162;HP:0000556	2	BBS10	8	14	6	27	47	20	0.738224	0.722407	0.865282	0.864224	0.97	1	1	0.98
514077	#N/A	Axillary freckling;Multiple cafe-au-lait spots;Neurofibromas	#N/A	HP:0000997;HP:0007565;HP:0001067	2	NF1	2	4	2	#N/A	#N/A	#N/A	0.722924	0.640836	0.204304	0.306582	0.99	0.98	0.52	0.56
16101	5|5|5	Abnormality of the foot;CNS demyelination;Cerebral cortical atrophy;Difficulty walking;Dysmetria;EMG: axonal abnormality;Gait ataxia;Gait imbalance;Gout;Hypertension;Impaired vibration sensation in the lower limbs;Sensorimotor neuropathy;Talipes equinovarus	1|1|1	HP:0001760;HP:0007305;HP:0002120;HP:0002355;HP:0001310;HP:0003482;HP:0002066;HP:0002141;HP:0001997;HP:0000822;HP:0002166;HP:0007141;HP:0001762	2	DARS2	58	119	61	#N/A	#N/A	#N/A	0.772615	0.736005	0.894603	0.891306	0.96	1	1	0.98
27404	5|5|5|4|5|5	Brainstem glioma;Carcinoma of esophagus;Glioblastoma;Lung adenocarcinoma;Neoplasm of brain;Neoplasm of the breast;Neoplasm of the large intestine;Pancreatic adenocarcinoma;Squamous cell lung carcinoma;Transitional cell carcinoma of the bladder	0|1|0|0|2|1	HP:0010796;HP:0011459;HP:0100843;HP:0030078;HP:0030692;HP:0100013;HP:0100834;HP:0006725;HP:0030359;HP:0006740	2	TP53	3	7	4	2	11	9	0.609891	0.615707	0.750477	0.755057	0.89	1	0.98	0.88
102929	5|5	Joubert syndrome	0|1	HP:0002335	2	IFT172	26	41	15	113.5	89	-24.5	0.365254	0.158647	0.437723	0.281439	0.66	0.3	0.57	0.48
27621	5|5|5|5|5|5|5|5|5	Acute myeloid leukemia;Cerebral arteriovenous malformation;Epidermal nevus;Juvenile myelomonocytic leukemia;Neoplasm of ovary;Neoplasm of stomach;Neoplasm of the large intestine;Neoplasm of the thyroid gland;Non-small cell lung cancer	0|0|0|0|0|0|0|0|0	HP:0004808;HP:0002408;HP:0010816;HP:0012209;HP:0100615;HP:0006753;HP:0100834;HP:0100031;HP:0030358	2	KRAS	40.5	132	91.5	25	50	25	0.614977	0.607194	0.726373	0.747696	0.97	1	0.9	0.88
210238	5	Epistaxis;Pulmonary arterial hypertension	1	HP:0000421;HP:0002092	2	ACVRL1	10	23	13	4	16	12	0.425116	0.271969	0.725596	0.659228	0.85	0.64	0.96	0.79
23322	5|5|5|5	Elevated serum creatine phosphokinase	0|0|1|0	HP:0003236	2	CAV3	5	16	11	4	3	-1	0.544551	0.3981	0.771514	0.703914	0.94	0.98	0.99	0.87
31064	5	Hypogonadotropic hypogonadism 7 with or without anosmia	0	HP:0000044	2	GNRHR	113	90	-23	489.5	131	-358.5	0.12322	0.175623	0.176876	0.222801	0.38	0.34	0.36	0.43
24396	5	Retinal dystrophy	0	HP:0000556	2	GUCY2D	68	14	-54	9	5	-4	0.458248	0.392062	0.6561	0.577371	0.87	0.83	0.99	0.79
226495	5|5|5|5|5	Generalized tonic-clonic seizures;Global developmental delay;Intellectual disability;Muscular hypotonia;Seizures	0|0|0|0|0	HP:0002069;HP:0001263;HP:0001249;HP:0001252;HP:0001250	2	GNB1	16	20	4	580.5	270.5	-310	0.798573	0.774675	0.90748	0.907312	0.97	1	1	0.98
485949	#N/A	Skeletal dysplasia	#N/A	HP:0002652	2	COL2A1	499	117	-382	44	11	-33	0.472366	0.323176	0.766918	0.710756	0.87	0.8	1	0.79
18846	5|5	Abnormality of metabolism/homeostasis;Albinism;Albinism;Choroidal neovascularization;Elevated hepatic transaminases;Horizontal nystagmus;Hypopigmentation of hair;Hypopigmentation of the skin;Hypoplasia of the fovea;Iris transillumination defect;Myopia;Nystagmus;Slow decrease in visual acuity	0|1	HP:0001939;HP:0001022;HP:0001022;HP:0011506;HP:0002910;HP:0000666;HP:0005599;HP:0001010;HP:0007750;HP:0012805;HP:0000545;HP:0000639;HP:0007924	2	TYR	362	245	-117	7	1	-6	0.820143	0.796519	0.922729	0.924632	0.96	1	1	0.99
362878	#N/A	Neoplasm of the large intestine	#N/A	HP:0100834	2	SMAD4	119.5	61	-58.5	3	2	-1	0.402748	0.451636	0.664613	0.665686	0.83	0.91	0.88	0.79
431718	#N/A	Retinal dystrophy	#N/A	HP:0000556	2	LCA5	6	11	5	#N/A	#N/A	#N/A	0.455371	0.392062	0.654672	0.577371	0.88	0.83	0.98	0.79
536183	#N/A	Epileptic encephalopathy;Gait ataxia	#N/A	HP:0200134;HP:0002066	2	CACNA1A	18	35	17	6	9	3	0.235144	0.266223	0.469045	0.523788	0.72	0.61	0.76	0.75
353883	#N/A	Elevated serum creatine phosphokinase	#N/A	HP:0003236	2	DMD	3	4	1	#N/A	#N/A	#N/A	0.551476	0.3981	0.769293	0.703914	0.93	0.98	0.99	0.87
238060	4	Retinal dystrophy	0	HP:0000556	2	CEP290	1	2	1	#N/A	#N/A	#N/A	0.460403	0.392062	0.657621	0.577371	0.87	0.83	0.99	0.79
132009	5	Skeletal dysplasia	0	HP:0002652	2	TRPV4	130	252	122	125	171	46	0.480156	0.323176	0.766147	0.710756	0.87	0.8	1	0.79
229178	5|4	Retinal dystrophy;Retinitis pigmentosa	1|0	HP:0000556;HP:0000547	2	PDE6B	5	2	-3	#N/A	#N/A	#N/A	0.463057	0.393929	0.657302	0.578106	0.88	0.84	1	0.79
19147	5|5	Oligohydramnios;Periportal fibrosis;Polycystic kidney dysplasia;Polycystic kidney dysplasia	1|1	HP:0001562;HP:0001405;HP:0000113;HP:0000113	2	PKHD1	221.5	38	-183.5	32	13.5	-18.5	0.517661	0.5178	0.631662	0.621686	0.91	0.97	0.91	0.79
362816	#N/A	Neoplasm of the breast	#N/A	HP:0100013	2	ESR1	15	52	37	6	10	4	0.628982	0.625055	0.658835	0.66569	0.94	1	0.98	0.83
362825	#N/A	Cutaneous melanoma;Neoplasm of the large intestine	#N/A	HP:0012056;HP:0100834	2	BRAF	22	30	8	7	18	11	0.435936	0.459329	0.670915	0.672938	0.87	0.91	0.88	0.79
27413	5|5|5|5|5	Neoplasm of the breast	0|1|1|1|0	HP:0100013	2	TP53	127	123	-4	5	9	4	0.628242	0.625055	0.660381	0.66569	0.95	1	0.97	0.83
48983	5|5|5	Hypertrophic cardiomyopathy;Juvenile myelomonocytic leukemia	2|2|0	HP:0001639;HP:0012209	2	PTPN11	52	66	14	24	31	7	0.677196	0.594031	0.852859	0.800132	0.92	1	1	0.91
360713	#N/A	Neoplasm of the breast	#N/A	HP:0100013	2	BRCA2	2	7	5	#N/A	#N/A	#N/A	0.636222	0.625055	0.659837	0.66569	0.94	1	0.99	0.83
38590	5	Abnormality of the skin;Anonychia;Nail dystrophy;Skin erosion	0	HP:0000951;HP:0001798;HP:0008404;HP:0200041	2	COL7A1	216	201	-15	40	28	-12	0.802963	0.778091	0.896915	0.899396	0.97	1	0.98	0.98
26863	5|5|5|5|5	Intellectual disability	2|1|1|0|1	HP:0001249	2	MECP2	29	27	-2	1	10	9	0.725325	0.704271	0.85838	0.859375	0.97	1	0.99	0.97
24144	5|5	Diabetes mellitus type 2	0|0	HP:0005978	2	ABCC8	12	21	9	2	2	0	0.322156	0.374791	0.47913	0.526904	0.79	0.8	0.76	0.74
28053	5	Blurred vision;Nyctalopia;Peripheral visual field loss;Retinitis pigmentosa	0	HP:0000622;HP:0000662;HP:0007994;HP:0000547	2	RHO	12	13	1	49	44	-5	0.434013	0.384685	0.679928	0.672904	0.8	0.87	0.98	0.88
190034	5|5	Retinal dystrophy	1|0	HP:0000556	2	DRAM2	42	46	4	1	3	2	0.458907	0.392062	0.660395	0.577371	0.89	0.83	0.99	0.79
359197	#N/A	Acute myeloid leukemia;Adrenocortical carcinoma;Chronic lymphocytic leukemia;Cutaneous melanoma;Glioblastoma;Lung adenocarcinoma;Multiple myeloma;Neoplasm of brain;Neoplasm of the large intestine;Neoplasm of the thyroid gland;Renal cell carcinoma, papillary, 1;Transitional cell carcinoma of the bladder	#N/A	HP:0004808;HP:0006744;HP:0005550;HP:0012056;HP:0100843;HP:0030078;HP:0006775;HP:0030692;HP:0100834;HP:0100031;HP:0005584;HP:0006740	2	NRAS	58	91	33	17	33	16	0.579036	0.583186	0.756149	0.777349	0.92	0.99	0.93	0.89
205202	#N/A	Cardiomyopathy;Infantile muscular hypotonia;Left ventricular noncompaction	#N/A	HP:0001638;HP:0008947;HP:0030682	2	MIPEP	2	1	-1	#N/A	#N/A	#N/A	0.694975	0.613898	0.859894	0.832305	0.94	1	1	0.96
536187	#N/A	Cerebral calcification;Dilatation;Interstitial pneumonitis;Liver cirrhosis	#N/A	HP:0002514;HP:0002617;HP:0006515;HP:0001394	2	FARSB	80	63	-17	27	28	1	0.569776	0.479957	0.855113	0.837634	0.93	0.87	1	0.96
389102	#N/A	Delayed speech and language development;Global developmental delay;Hearing impairment;Microcephaly;Muscular hypotonia of the trunk;Sleep disturbance;Strabismus	#N/A	HP:0000750;HP:0001263;HP:0000365;HP:0000252;HP:0008936;HP:0002360;HP:0000486	2	DHX30	136	126	-10	7	32	25	0.799087	0.781556	0.915095	0.914607	0.94	1	1	0.98
22805	5|5	Neoplasm of stomach;Non-Hodgkin lymphoma	0|0	HP:0006753;HP:0012539	2	CASP10	196	106	-90	#N/A	#N/A	#N/A	0.460429	0.499437	0.5499	0.554587	0.8	0.9	0.88	0.76
28996	5|5|5|5|5|5	Lung adenocarcinoma;Neoplasm of the large intestine	0|0|0|2|1|2	HP:0030078;HP:0100834	2	RAF1	149	120	-29	34	41	7	0.395862	0.451636	0.657751	0.665686	0.82	0.91	0.89	0.79
39169	5|5|5	Abnormality of cardiovascular system morphology;Congenital diaphragmatic hernia	0|1|1	HP:0030680;HP:0000776	2	GATA6	10	7	-3	12	11	-1	0.761899	0.725044	0.879004	0.870835	0.95	1	1	0.97
214847	5	Malignant tumor of prostate	1	HP:0012125	2	POLK	291	121	-170	478.5	109	-369.5	0.411578	0.459948	0.501093	0.49464	0.76	0.93	0.78	0.73
20958	5|5	Muscular Diseases	0|0	HP:0003198	2	SCN4A	9	16	7	8	10	2	0.626919	0.44965	0.840404	0.766928	1	0.98	1	0.9
24385	5|5|5	Medulloblastoma	0|0|3	HP:0002885	2	BRCA2	1	5	4	#N/A	#N/A	#N/A	0.73775	0.64119	0.173974	0.219166	0.99	0.98	0.41	0.43
201142	5	Microcephaly	1	HP:0000252	2	SLC2A1	1	1	0	#N/A	#N/A	#N/A	0.673796	0.65285	0.825019	0.817084	0.99	1	0.99	0.97
27404	5|5|5|4|5|5	Brainstem glioma;Carcinoma of esophagus;Glioblastoma;Lung adenocarcinoma;Neoplasm of brain;Neoplasm of the breast;Neoplasm of the large intestine;Pancreatic adenocarcinoma;Squamous cell lung carcinoma;Transitional cell carcinoma of the bladder	0|1|0|0|2|1	HP:0010796;HP:0011459;HP:0100843;HP:0030078;HP:0030692;HP:0100013;HP:0100834;HP:0006725;HP:0030359;HP:0006740	2	TP53	4	7	3	2	11	9	0.606008	0.615707	0.749617	0.755057	0.91	1	0.98	0.88
150302	5|4	Hypogonadotropic hypogonadism 7 with or without anosmia;Hypogonadotropic hypogonadism 7 with or without anosmia	0|0	HP:0000044;HP:0000044	2	GNRHR	96	74	-22	195	154	-41	0.121264	0.175623	0.184764	0.222801	0.36	0.34	0.38	0.43
28676	5|5|5|4|4|5	Cardiac arrest;Primary dilated cardiomyopathy	0|0|1|0|0|1	HP:0001695;HP:0001644	2	PLN	1	6	5	#N/A	#N/A	#N/A	0.615969	0.450153	0.849839	0.819872	0.99	0.97	1	0.95
153777	5|5	Joubert syndrome	0|1	HP:0002335	2	C2CD3	7	6	-1	#N/A	#N/A	#N/A	0.388706	0.158647	0.429368	0.281439	0.68	0.3	0.57	0.48
168868	5	Diabetes mellitus	1	HP:0000819	2	KCNJ11	33	22	-11	3	1	-2	0.436105	0.437034	0.707784	0.726647	0.9	0.89	0.96	0.9
24189	5	Macular dystrophy;Retinitis pigmentosa	0	HP:0007754;HP:0000547	2	GUCA1A	473	84	-389	427.5	30	-397.5	0.375901	0.160923	0.492826	0.283984	0.64	0.31	0.71	0.47
31311	5|5	Acute myeloid leukemia	0|0	HP:0004808	2	FLT3	33	27	-6	22	47	25	0.644758	0.473629	0.299362	0.325578	1	0.92	0.48	0.54
105349	5	Blindness;Macular degeneration;Retinal dystrophy;Visual loss	0	HP:0000618;HP:0000608;HP:0000556;HP:0000572	2	ABCA4	3	1	-2	#N/A	#N/A	#N/A	0.512797	0.485268	0.769351	0.758568	0.9	0.91	0.99	0.96
69624	#N/A	Neoplasm of the breast	#N/A	HP:0100013	2	BRCA1	1	1	0	#N/A	#N/A	#N/A	0.628609	0.625055	0.65938	0.66569	0.94	1	0.98	0.83
16446	5	Microcytic anemia	0	HP:0001935	2	TMPRSS6	88	185	97	#N/A	#N/A	#N/A	0.390079	0.104239	0.719847	0.500127	0.81	0.23	0.97	0.69
424454	#N/A	Intellectual disability	#N/A	HP:0001249	2	CAMK2A	71	73	2	#N/A	#N/A	#N/A	0.722955	0.704271	0.860619	0.859375	0.97	1	1	0.97
67516	5	Neoplasm of the breast	3	HP:0100013	2	BRCA2	1	1	0	#N/A	#N/A	#N/A	0.636469	0.625055	0.660865	0.66569	0.95	1	0.96	0.83
28016	4|4|4	Ptosis	0|0|0	HP:0000508	2	RYR1	93	94	1	5	7	2	0.585407	0.581597	0.798951	0.799271	0.92	1	1	0.95
32502	5	Abnormal blistering of the skin;Abnormal blistering of the skin;Abnormality of dental enamel;Abnormality of the dentition;Alopecia of scalp;Decreased body weight;Distal muscle weakness;EMG abnormality;Failure to thrive;Hyperpigmentation of the skin;Microcephaly;Nail dystrophy;Scarring;Scarring alopecia of scalp;Short stature	0	HP:0008066;HP:0008066;HP:0000682;HP:0000164;HP:0002293;HP:0004325;HP:0002460;HP:0003457;HP:0001508;HP:0000953;HP:0000252;HP:0008404;HP:0100699;HP:0004552;HP:0004322	2	COL7A1	75	94	19	28	23	-5	0.827315	0.808226	0.915215	0.917413	0.97	1	1	0.99
426750	#N/A	Arthrogryposis multiplex congenita	#N/A	HP:0002804	2	RYR1	5	1	-4	#N/A	#N/A	#N/A	0.261303	0.209062	0.595332	0.462936	0.53	0.44	0.95	0.7
51755	5|5|5|5|5	Hypertrophic cardiomyopathy	1|2|1|1|1	HP:0001639	2	MYBPC3	11	147	136	#N/A	#N/A	#N/A	0.682691	0.594801	0.852789	0.799036	0.96	1	1	0.9
45778	5	Global developmental delay;Hemiplegia;Oculogyric crisis	0	HP:0001263;HP:0002301;HP:0010553	2	ATP1A3	65	30	-35	3	3	0	0.661089	0.640272	0.851936	0.842898	0.96	1	1	0.97
404619	#N/A	Hypertrophic cardiomyopathy	#N/A	HP:0001639	2	MYH7	12	196	184	4	54	50	0.678029	0.594801	0.850664	0.799036	0.93	1	1	0.9
362766	#N/A	Neuroblastoma	#N/A	HP:0003006	2	ALK	20	44	24	6	19	13	0.602151	0.604204	0.600756	0.617074	0.87	0.98	0.91	0.79
424444	#N/A	Congenital cataract;Microphthalmia	#N/A	HP:0000519;HP:0000568	2	PAX6	38	38	0	6	7	1	0.534185	0.512429	0.716655	0.723618	0.87	0.98	0.95	0.88
362598	#N/A	Parkinsonism	#N/A	HP:0001300	2	TBC1D24	19	21	2	165.5	149	-16.5	0.323023	0.31906	0.636444	0.622065	0.72	0.63	0.91	0.83
362780	#N/A	Gastrointestinal stroma tumor	#N/A	HP:0100723	2	PDGFRA	70	51	-19	390	31	-359	0.229598	0.0711465	0.422613	0.265279	0.32	0.12	0.33	0.3
51861	5|5	Hypertrophic cardiomyopathy	2|1	HP:0001639	2	MYBPC3	26	196	170	#N/A	#N/A	#N/A	0.678676	0.594801	0.853292	0.799036	0.95	1	1	0.9
203840	5|5	Difficulty standing;Generalized myoclonic seizures;Inability to walk;Progressive neurologic deterioration;Severe global developmental delay	1|1	HP:0003698;HP:0002123;HP:0002540;HP:0002344;HP:0011344	2	ADSL	152	41	-111	1	5	4	0.419553	0.402908	0.719973	0.710845	0.77	0.86	0.98	0.89
35796	5	Glomerulopathy;Hypertension;Mild proteinuria	1	HP:0100820;HP:0000822;HP:0012595	2	COL4A5	138	273	135	7	4	-3	0.560867	0.474932	0.827948	0.811881	0.97	0.91	0.98	0.9
229178	5|4	Retinal dystrophy;Retinitis pigmentosa	1|0	HP:0000556;HP:0000547	2	PDE6B	7	4	-3	#N/A	#N/A	#N/A	0.456005	0.393929	0.656038	0.578106	0.91	0.84	0.99	0.79
31371	5|5|5|5|5	Bell-shaped thorax;Bowed humerus;Carcinoma;Disproportionate short-limb short stature;Epidermal nevus;Femoral bowing;Growth delay;Lethal short-limbed short stature;Lower limb undergrowth;Lung adenocarcinoma;Multiple myeloma;Narrow chest;Short ribs;Short stature;Skeletal dysplasia;Small for gestational age;Squamous cell lung carcinoma;Transitional cell carcinoma of the bladder;Upper limb undergrowth	1|0|0|0|0	HP:0001591;HP:0003865;HP:0030731;HP:0008873;HP:0010816;HP:0002980;HP:0001510;HP:0008909;HP:0009816;HP:0030078;HP:0006775;HP:0000774;HP:0000773;HP:0004322;HP:0002652;HP:0001518;HP:0030359;HP:0006740;HP:0009824	2	FGFR3	88	53	-35	7	8	1	0.770068	0.735796	0.872752	0.868711	0.97	1	1	0.97
22613	5	Neoplasm of stomach	0	HP:0006753	2	KLF6	145	454	309	126	272	146	0.417625	0.47037	0.54426	0.55802	0.7	0.88	0.88	0.76
214002	4	Congenital cataract	0	HP:0000519	2	CRYBB2	15	39	24	2	1	-1	0.22393	0.213622	0.593397	0.66026	0.79	0.63	0.69	0.73
513938	#N/A	Abnormality of retinal pigmentation;Blindness;Cataract;Exudative retinopathy;Nystagmus;Optic disc drusen;Progressive visual loss;Retinal detachment;Retinal exudate;Rod-cone dystrophy;Unilateral strabismus	#N/A	HP:0007703;HP:0000618;HP:0000518;HP:0007898;HP:0000639;HP:0012426;HP:0000529;HP:0000541;HP:0001147;HP:0000510;HP:0010877	2	RHO	356	200	-156	628	208	-420	0.743284	0.722879	0.880398	0.87695	0.98	1	1	0.98
31987	5|5	Congenital cataract	0|0	HP:0000519	2	CRYBB3	4	24	20	15	24	9	0.199305	0.213622	0.586745	0.66026	0.76	0.63	0.7	0.73
513547	#N/A	Diabetes mellitus type 2	#N/A	HP:0005978	2	WFS1	5	3	-2	#N/A	#N/A	#N/A	0.323018	0.374791	0.483988	0.526904	0.84	0.8	0.78	0.74
29141	5|5	Hypertrophic cardiomyopathy	1|1	HP:0001639	2	MYH7	4	102	98	2	7	5	0.67573	0.594801	0.851451	0.799036	0.94	1	1	0.9
29702	5	Acute myeloid leukemia	0	HP:0004808	2	JAK2	65.5	90	24.5	16	193	177	0.630493	0.473629	0.249813	0.325578	1	0.92	0.42	0.54
47503	#N/A	Diaphyseal dysplasia	#N/A	HP:0100252	2	TGFB1	650.5	271	-379.5	377	165.5	-211.5	0.330858	0.0407206	0.70415	0.213213	0.44	0.06	0.69	0.37
22892	5	Diabetes mellitus type 2	0	HP:0005978	2	NEUROD1	7	16	9	1	3	2	0.318157	0.374791	0.484998	0.526904	0.8	0.8	0.76	0.74
361051	#N/A	Congenital contracture;Delayed gross motor development;Proximal amyotrophy;Short stature	#N/A	HP:0002803;HP:0002194;HP:0007126;HP:0004322	2	RYR1	118	124	6	4	1	-3	0.737501	0.696279	0.86453	0.856509	0.93	1	1	0.97
244001	#N/A	Abnormality of the cerebral cortex;Carious teeth;Global developmental delay;Intellectual disability;Microcephaly;Muscular hypotonia;Oral-pharyngeal dysphagia;Skeletal muscle atrophy	#N/A	HP:0002538;HP:0000670;HP:0001263;HP:0001249;HP:0000252;HP:0001252;HP:0200136;HP:0003202	2	ATP2B3	155	121	-34	34	39	5	0.813929	0.78361	0.91669	0.914254	0.99	1	1	0.98
27643	5|5	Neoplasm of the large intestine	1|1	HP:0100834	2	HRAS	517.5	144	-373.5	82.5	35	-47.5	0.410526	0.451636	0.65575	0.665686	0.77	0.91	0.86	0.79
238032	4	Retinal dystrophy	0	HP:0000556	2	EYS	39	64	25	#N/A	#N/A	#N/A	0.452572	0.392062	0.653545	0.577371	0.87	0.83	0.98	0.79
214370	5	Joubert syndrome	1	HP:0002335	2	MKS1	11	22	11	8	19	11	0.390612	0.158647	0.433867	0.281439	0.7	0.3	0.57	0.48
29009	5|5	Cutaneous melanoma;Lung adenocarcinoma;Multiple myeloma;Neoplasm of the large intestine;Non-Hodgkin lymphoma;Squamous cell carcinoma of the skin;Squamous cell lung carcinoma;Transitional cell carcinoma of the bladder	0|1	HP:0012056;HP:0030078;HP:0006775;HP:0100834;HP:0012539;HP:0006739;HP:0030359;HP:0006740	2	BRAF	50	32	-18	7	12	5	0.445965	0.470006	0.68956	0.699524	0.92	0.93	0.9	0.83
27320	5|5|5	Hyperbilirubinemia	0|0|1	HP:0002904	2	UGT1A1	57	60	3	16	12	-4	0.151214	0.110214	0.526459	0.493069	0.22	0.26	0.73	0.65
214506	5	Neuroblastoma	0	HP:0003006	2	ALK	24	43	19	18	36	18	0.587788	0.604204	0.608526	0.617074	0.9	0.98	0.9	0.79
213991	5	Congenital cataract	0	HP:0000519	2	GJA3	8	41	33	2	4	2	0.253467	0.213622	0.598437	0.66026	0.8	0.63	0.72	0.73
424460	#N/A	Intellectual disability	#N/A	HP:0001249	2	CAMK2A	77	77	0	208.5	271	62.5	0.724228	0.704271	0.859371	0.859375	0.99	1	1	0.97
150301	5	Hypogonadotropic hypogonadism 7 with or without anosmia	0	HP:0000044	2	GNRHR	177	238	61	140	216	76	0.12363	0.175623	0.180363	0.222801	0.37	0.34	0.36	0.43
16440	5	Microcytic anemia	0	HP:0001935	2	TMPRSS6	38	140	102	#N/A	#N/A	#N/A	0.392329	0.104239	0.723264	0.500127	0.86	0.23	0.97	0.69
362876	#N/A	Neoplasm of the large intestine	#N/A	HP:0100834	2	SMAD4	44	32	-12	4	2	-2	0.417093	0.451636	0.667946	0.665686	0.81	0.91	0.87	0.79
174783	5|5	Hypertrophic cardiomyopathy	1|1	HP:0001639	2	MYBPC3	4	2	-2	#N/A	#N/A	#N/A	0.681107	0.594801	0.849154	0.799036	0.98	1	1	0.9
414000	#N/A	Dentinogenesis imperfecta;Recurrent fractures	#N/A	HP:0000703;HP:0002757	2	COL1A1	1	11	10	1	8	7	0.296645	0.26211	0.624806	0.607135	0.84	0.67	0.94	0.75
51780	5|5	Hypertrophic cardiomyopathy	1|1	HP:0001639	2	MYBPC3	8	84	76	#N/A	#N/A	#N/A	0.671984	0.594801	0.849315	0.799036	0.92	1	1	0.9
77870	5|5|5	Intellectual disability	0|1|1	HP:0001249	2	HCFC1	91	135	44	437	270	-167	0.72183	0.704271	0.861099	0.859375	1	1	1	0.97
133276	5|5|4	Acute myeloid leukemia;Glioblastoma;Lung adenocarcinoma;Neoplasm of brain;Neoplasm of the breast;Neoplasm of the large intestine;Pancreatic adenocarcinoma;Renal cell carcinoma, papillary, 1;Small cell lung cancer;Squamous cell lung carcinoma;Transitional cell carcinoma of the bladder	1|1|1	HP:0004808;HP:0100843;HP:0030078;HP:0030692;HP:0100013;HP:0100834;HP:0006725;HP:0005584;HP:0030357;HP:0030359;HP:0006740	2	TP53	16	55	39	1	11	10	0.647054	0.635729	0.776059	0.77505	0.93	1	0.98	0.89
150855	5	Chronic lymphocytic leukemia;Glioblastoma;Lung adenocarcinoma;Multiple myeloma;Neoplasm of the breast;Neuroblastoma;Pancreatic adenocarcinoma;Renal cell carcinoma, papillary, 1;Squamous cell carcinoma of the skin;Squamous cell lung carcinoma;Transitional cell carcinoma of the bladder	1	HP:0005550;HP:0100843;HP:0030078;HP:0006775;HP:0100013;HP:0003006;HP:0006725;HP:0005584;HP:0006739;HP:0030359;HP:0006740	2	TP53	9	28	19	3	11	8	0.646793	0.644644	0.767722	0.769163	0.91	1	0.99	0.9
214858	#N/A	Malignant tumor of prostate	#N/A	HP:0012125	2	POLK	221.5	57	-164.5	95	55	-40	0.439941	0.459948	0.512719	0.49464	0.81	0.93	0.81	0.73
170101	5	Bruxism;Delayed speech and language development;Generalized hypotonia;Global developmental delay;Seizures;Stereotypical body rocking;Stereotypical hand wringing;Stereotypy	1	HP:0003763;HP:0000750;HP:0001290;HP:0001263;HP:0001250;HP:0012172;HP:0012171;HP:0000733	2	CDKL5	2	1	-1	#N/A	#N/A	#N/A	0.776042	0.754432	0.899655	0.898116	0.97	1	1	0.98
65786	5|5|5|5	Neoplasm of the breast	3|1|1|1	HP:0100013	2	BRCA2	1	5	4	#N/A	#N/A	#N/A	0.633477	0.625055	0.665712	0.66569	0.96	1	0.98	0.83
481174	#N/A	Encephalopathy	#N/A	HP:0001298	2	TGFB1	171	61	-110	340	117	-223	0.345994	0.22527	0.752758	0.607846	0.7	0.46	1	0.77
18846	5|5	Abnormality of metabolism/homeostasis;Albinism;Albinism;Choroidal neovascularization;Elevated hepatic transaminases;Horizontal nystagmus;Hypopigmentation of hair;Hypopigmentation of the skin;Hypoplasia of the fovea;Iris transillumination defect;Myopia;Nystagmus;Slow decrease in visual acuity	0|1	HP:0001939;HP:0001022;HP:0001022;HP:0011506;HP:0002910;HP:0000666;HP:0005599;HP:0001010;HP:0007750;HP:0012805;HP:0000545;HP:0000639;HP:0007924	2	TYR	335	220.5	-114.5	5	1	-4	0.820505	0.796519	0.923156	0.924632	0.99	1	1	0.99
48099	5|4|4|4	Global developmental delay;Neurodegeneration	0|0|0|0	HP:0001263;HP:0002180	2	CYP2U1	31	57	26	3	9	6	0.669446	0.635755	0.847828	0.8326	0.96	1	1	0.97
214847	5	Malignant tumor of prostate	1	HP:0012125	2	POLK	363.5	154	-209.5	577.5	133	-444.5	0.425133	0.459948	0.506658	0.49464	0.83	0.93	0.79	0.73
208592	5	Muscular Diseases	1	HP:0003198	2	RYR1	4	5	1	#N/A	#N/A	#N/A	0.624928	0.44965	0.839897	0.766928	0.99	0.98	1	0.9
31066	5	Hypogonadotropic hypogonadism 7 with or without anosmia	0	HP:0000044	2	GNRHR	90	231	141	197	113	-84	0.122631	0.175623	0.180494	0.222801	0.37	0.34	0.36	0.43
239337	5	Joubert syndrome	1	HP:0002335	2	CC2D2A	1	1	0	#N/A	#N/A	#N/A	0.366523	0.158647	0.422407	0.281439	0.65	0.3	0.57	0.48
213991	5	Congenital cataract	0	HP:0000519	2	GJA3	35.5	61	25.5	4	4	0	0.227823	0.213622	0.584798	0.66026	0.77	0.63	0.68	0.73
47501	#N/A	Diaphyseal dysplasia	#N/A	HP:0100252	2	TGFB1	160.5	76	-84.5	140	61	-79	0.317147	0.0407206	0.692176	0.213213	0.43	0.06	0.66	0.37
67494	5|5|5|5|5	Neoplasm of the breast	1|3|1|1|1	HP:0100013	2	BRCA2	1	1	0	#N/A	#N/A	#N/A	0.632001	0.625055	0.65132	0.66569	0.95	1	0.97	0.83
243971	5|5|5|5|5|5	Absent speech;Blepharophimosis;Intellectual disability, moderate;Long eyelashes;Thick lower lip vermilion;Thin upper lip vermilion	1|1|1|1|1|1	HP:0001344;HP:0000581;HP:0002342;HP:0000527;HP:0000179;HP:0000219	2	ARID1B	1	1	0	#N/A	#N/A	#N/A	0.646183	0.611629	0.773058	0.743394	0.97	1	0.98	0.95
263863	#N/A	Abnormality of the dentition;Agenesis of corpus callosum;Aggressive behavior;Global developmental delay;Growth hormone deficiency;Hypothyroidism;Seizures;Stereotypy	#N/A	HP:0000164;HP:0001274;HP:0000718;HP:0001263;HP:0000824;HP:0000821;HP:0001250;HP:0000733	2	ADNP	1	6	5	#N/A	#N/A	#N/A	0.807049	0.777576	0.913285	0.912181	0.97	1	1	0.98
29315	5	Hearing impairment;Heterochromia iridis;Poliosis;Prelingual sensorineural hearing impairment	0	HP:0000365;HP:0001100;HP:0002290;HP:0000399	2	MITF	1	3	2	#N/A	#N/A	#N/A	0.720921	0.715723	0.878673	0.881028	0.95	1	1	0.98
362152	#N/A	Broad-based gait;Developmental regression;Generalized hypotonia;Neurogenic bladder;Renal dysplasia	#N/A	HP:0002136;HP:0002376;HP:0001290;HP:0000011;HP:0000110	2	EBF3	122.5	93	-29.5	101	80	-21	0.594772	0.561323	0.785729	0.764499	0.88	0.95	0.99	0.96
53930	5|5|5	Hearing impairment	1|1|1	HP:0000365	2	GJB2	353	376	23	11	10	-1	0.721505	0.715649	0.880546	0.881053	0.96	1	1	0.98
51861	5|5	Hypertrophic cardiomyopathy	2|1	HP:0001639	2	MYBPC3	24	227	203	#N/A	#N/A	#N/A	0.681784	0.594801	0.854906	0.799036	0.98	1	1	0.9
22613	5	Neoplasm of stomach	0	HP:0006753	2	KLF6	189.5	436	246.5	97.5	242	144.5	0.402068	0.47037	0.565601	0.55802	0.68	0.88	0.87	0.76
31067	5	Hypogonadotropic hypogonadism 7 with or without anosmia	0	HP:0000044	2	GNRHR	181	674	493	475	486	11	0.119291	0.175623	0.187867	0.222801	0.36	0.34	0.37	0.43
165849	5	Bruxism;Delayed gross motor development;Delayed speech and language development;Stereotypy	0	HP:0003763;HP:0002194;HP:0000750;HP:0000733	2	MECP2	143	133	-10	#N/A	#N/A	#N/A	0.578744	0.539422	0.782461	0.749302	0.94	0.97	1	0.91
31376	5|5|5	Craniosynostosis	0|0|1	HP:0001363	2	FGFR3	372.5	61	-311.5	77	43	-34	0.233878	0.287386	0.553788	0.593893	0.78	0.74	0.86	0.79
27645	5|5|5	Acute myeloid leukemia;Chronic lymphocytic leukemia;Lung adenocarcinoma;Multiple myeloma;Neoplasm of the breast;Neoplasm of the large intestine;Neoplasm of the thyroid gland;Pancreatic adenocarcinoma;Squamous cell carcinoma of the skin;Squamous cell lung carcinoma;Transitional cell carcinoma of the bladder	2|0|2	HP:0004808;HP:0005550;HP:0030078;HP:0006775;HP:0100013;HP:0100834;HP:0100031;HP:0006725;HP:0006739;HP:0030359;HP:0006740	2	HRAS	199	57	-142	35	26	-9	0.636183	0.630352	0.764955	0.775016	0.91	1	0.95	0.89
28926	5|5	Renal cell carcinoma, papillary, 1	0|1	HP:0005584	2	MET	48	108	60	83	173	90	0.408365	0.449107	0.573488	0.542891	0.8	0.89	0.9	0.72
514030	#N/A	Abnormality of the anus;Ambiguous genitalia;Cryptophthalmos;Cryptotia;Finger syndactyly;Renal hypoplasia/aplasia;Toe syndactyly;Unilateral renal agenesis	#N/A	HP:0004378;HP:0000062;HP:0001126;HP:0011252;HP:0006101;HP:0008678;HP:0001770;HP:0000122	2	FREM2	9	1	-8	#N/A	#N/A	#N/A	0.594374	0.583751	0.715543	0.716191	0.93	1	1	0.95
424460	#N/A	Intellectual disability	#N/A	HP:0001249	2	CAMK2A	137	128.5	-8.5	232.5	380	147.5	0.724947	0.704271	0.860913	0.859375	0.97	1	1	0.97
424444	#N/A	Congenital cataract;Microphthalmia	#N/A	HP:0000519;HP:0000568	2	PAX6	27	46	19	6	8	2	0.523006	0.512429	0.726866	0.723618	0.88	0.98	0.98	0.88
52562	5|5	Primary dilated cardiomyopathy	1|1	HP:0001644	2	TNNI3	17	210	193	20	46	26	0.62411	0.410973	0.822425	0.709304	0.96	0.97	0.99	0.88
31067	5	Hypogonadotropic hypogonadism 7 with or without anosmia	0	HP:0000044	2	GNRHR	181.5	700	518.5	116.5	502	385.5	0.110438	0.175623	0.178477	0.222801	0.37	0.34	0.37	0.43
27568	5	Diaphyseal dysplasia	0	HP:0100252	2	TGFB1	36	9	-27	203	84	-119	0.313158	0.0407206	0.69638	0.213213	0.4	0.06	0.69	0.37
32710	5|5|5|5|5|5	Neoplasm of the breast	3|2|1|0|1|1	HP:0100013	2	BRCA1	3	6	3	#N/A	#N/A	#N/A	0.63242	0.625055	0.661936	0.66569	0.94	1	0.98	0.83
27690	5|5	Primary dilated cardiomyopathy	0|1	HP:0001644	2	TTN	126.5	303	176.5	1	2	1	0.628005	0.410973	0.826593	0.709304	0.95	0.97	0.99	0.88
513904	#N/A	Abnormality of the pinna;Aplasia of the ovary;Aplastic anemia;Atrial septal defect;Dilation of lateral ventricles;Downslanted palpebral fissures;Dry skin;Erythroid hypoplasia;Hemangioma;Hepatomegaly;Hypotelorism;Intracerebral periventricular calcifications;Low-set, posteriorly rotated ears;Pulmonary arterial hypertension;Relative macrocephaly;Vaginal hydrocele;Wide anterior fontanel	#N/A	HP:0000377;HP:0010463;HP:0001915;HP:0001631;HP:0006956;HP:0000494;HP:0000958;HP:0012133;HP:0001028;HP:0002240;HP:0000601;HP:0007229;HP:0000368;HP:0002092;HP:0004482;HP:0100673;HP:0000260	2	RPL5	102	172	70	#N/A	#N/A	#N/A	0.768915	0.725149	0.895701	0.893256	0.96	1	1	0.98
29137	4|5	Hypertrophic cardiomyopathy	2|1	HP:0001639	2	MYH7	2	43	41	1	15	14	0.675032	0.594801	0.851366	0.799036	0.96	1	1	0.9
29726	5|5	Insulin resistance	0|0	HP:0000855	2	INSR	154	71	-83	21	9	-12	0.0804798	0.0921521	0.329267	0.35639	0.27	0.24	0.51	0.52
513938	#N/A	Abnormality of retinal pigmentation;Blindness;Cataract;Exudative retinopathy;Nystagmus;Optic disc drusen;Progressive visual loss;Retinal detachment;Retinal exudate;Rod-cone dystrophy;Unilateral strabismus	#N/A	HP:0007703;HP:0000618;HP:0000518;HP:0007898;HP:0000639;HP:0012426;HP:0000529;HP:0000541;HP:0001147;HP:0000510;HP:0010877	2	RHO	328	172	-156	613.5	210	-403.5	0.742384	0.722879	0.879816	0.87695	0.97	1	1	0.98
29010	5|5	Lung adenocarcinoma;Multiple myeloma;Neoplasm of the large intestine;Non-Hodgkin lymphoma;Non-small cell lung cancer;Squamous cell carcinoma of the skin;Squamous cell lung carcinoma;Transitional cell carcinoma of the bladder	0|1	HP:0030078;HP:0006775;HP:0100834;HP:0012539;HP:0030358;HP:0006739;HP:0030359;HP:0006740	2	BRAF	45	74	29	11	16	5	0.427759	0.464357	0.687121	0.694238	0.87	0.93	0.9	0.81
431671	#N/A	Retinal dystrophy	#N/A	HP:0000556	2	PROM1	3	4	1	#N/A	#N/A	#N/A	0.460209	0.392062	0.656358	0.577371	0.88	0.83	0.99	0.79
437669	#N/A	Diabetes mellitus type 2	#N/A	HP:0005978	2	SLC2A2	215	154	-61	#N/A	#N/A	#N/A	0.315547	0.374791	0.473029	0.526904	0.79	0.8	0.7	0.74
132013	5	Skeletal dysplasia	0	HP:0002652	2	TRPV4	76	118	42	47	88	41	0.468879	0.323176	0.770586	0.710756	0.89	0.8	1	0.79
22613	5	Neoplasm of stomach	0	HP:0006753	2	KLF6	149	438	289	117.5	249	131.5	0.410181	0.47037	0.563278	0.55802	0.74	0.88	0.88	0.76
71284	4	Attention deficit hyperactivity disorder;Carious teeth;Generalized joint laxity;Global developmental delay;Intellectual disability;Microcephaly;Muscular hypotonia;Unsteady gait	0	HP:0007018;HP:0000670;HP:0002761;HP:0001263;HP:0001249;HP:0000252;HP:0001252;HP:0002317	2	VPS13B	1	2	1	#N/A	#N/A	#N/A	0.805046	0.773634	0.914091	0.913289	0.96	1	1	0.98
106207	#N/A	Abnormal bleeding;Prolonged bleeding time	#N/A	HP:0001892;HP:0003010	2	VWF	10	42	32	1	7	6	0.696201	0.611207	0.854067	0.832913	0.89	1	0.99	0.95
69324	5|5|5|5|5|4	Neoplasm of the breast	1|1|3|1|0|1	HP:0100013	2	BRCA1	5	7	2	#N/A	#N/A	#N/A	0.637191	0.625055	0.660523	0.66569	0.97	1	0.98	0.83
31315	5|5	Acute myeloid leukemia	0|0	HP:0004808	2	FLT3	3	13	10	20	38	18	0.659054	0.473629	0.28479	0.325578	1	0.92	0.43	0.54
362841	#N/A	Neoplasm of the large intestine;Neoplasm of the thyroid gland;Non-small cell lung cancer	#N/A	HP:0100834;HP:0100031;HP:0030358	2	KRAS	7	36	29	3	10	7	0.447527	0.476756	0.703277	0.711908	0.84	0.91	0.89	0.83
424468	#N/A	Intellectual disability	#N/A	HP:0001249	2	CAMK2B	10	21	11	93	106	13	0.724508	0.704271	0.859236	0.859375	0.99	1	1	0.97
214372	5	Joubert syndrome	1	HP:0002335	2	B9D2	17	75	58	1	4	3	0.376407	0.158647	0.458438	0.281439	0.68	0.3	0.62	0.48
360950	#N/A	Blindness;Central hypotonia;Molar tooth sign on MRI;Nystagmus	#N/A	HP:0000618;HP:0011398;HP:0002419;HP:0000639	2	CEP290	1	5	4	#N/A	#N/A	#N/A	0.687073	0.677197	0.845834	0.830942	0.95	1	1	0.97
20685	5	Nephrolithiasis	0	HP:0000787	2	AGXT	130.5	138	7.5	10	15	5	0.316298	0.307688	0.650534	0.655413	0.69	0.62	0.89	0.82
247354	#N/A	Congenital cataract	#N/A	HP:0000519	2	MIP	3	1	-2	#N/A	#N/A	#N/A	0.22168	0.213622	0.608494	0.66026	0.8	0.63	0.73	0.73
360825	#N/A	Abnormal liver function tests during pregnancy;Intrahepatic cholestasis;Pruritus	#N/A	HP:0200148;HP:0001406;HP:0000989	2	ABCB11	32	6	-26	21	19	-2	0.259188	0.242322	0.657368	0.610892	0.69	0.6	0.9	0.79
22892	5	Diabetes mellitus type 2	0	HP:0005978	2	NEUROD1	6	17	11	7	4	-3	0.32629	0.374791	0.474207	0.526904	0.8	0.8	0.73	0.74
361031	#N/A	Cataplexy;Cerebellar ataxia;Cognitive impairment;Headache;Postural instability;Speech apraxia	#N/A	HP:0002524;HP:0001251;HP:0100543;HP:0002315;HP:0002172;HP:0011098	2	NPC1	25	50	25	5	12	7	0.793611	0.772274	0.911658	0.9104	0.96	1	1	0.98
446892	#N/A	Muscular Diseases	#N/A	HP:0003198	2	SCN4A	3	2	-1	#N/A	#N/A	#N/A	0.625864	0.44965	0.840871	0.766928	0.99	0.98	1	0.9
171866	5|5|5|5|5|5|5	Deeply set eye;Feeding difficulties;Intellectual disability;Intellectual disability;Microcephaly	0|0|0|0|0|1|1	HP:0000490;HP:0011968;HP:0001249;HP:0001249;HP:0000252	2	DYRK1A	1	1	0	#N/A	#N/A	#N/A	0.774877	0.744922	0.909038	0.90939	0.99	1	1	0.98
29702	5	Acute myeloid leukemia	0	HP:0004808	2	JAK2	27	80	53	25	224	199	0.640962	0.473629	0.279314	0.325578	1	0.92	0.44	0.54
536183	#N/A	Epileptic encephalopathy;Gait ataxia	#N/A	HP:0200134;HP:0002066	2	CACNA1A	24	36	12	1	3	2	0.236892	0.266223	0.479178	0.523788	0.75	0.61	0.7	0.75
27623	5|5|5	Juvenile myelomonocytic leukemia;Neoplasm of ovary;Neoplasm of stomach;Neoplasm of the large intestine;Neoplasm of the thyroid gland;Non-small cell lung cancer	0|1|0	HP:0012209;HP:0100615;HP:0006753;HP:0100834;HP:0100031;HP:0030358	2	KRAS	6	32	26	30	66	36	0.493881	0.532087	0.706864	0.739182	0.85	0.97	0.92	0.88
360814	#N/A	Abnormal electroretinogram;Abnormality of vision;Congenital blindness;Retinal degeneration	#N/A	HP:0000512;HP:0000504;HP:0007875;HP:0000546	2	RPE65	63	91	28	#N/A	#N/A	#N/A	0.689151	0.682626	0.85575	0.858947	0.95	1	1	0.97
28585	5|5	Gastrointestinal stroma tumor	0|0	HP:0100723	2	PDGFRA	493.5	42	-451.5	6	7	1	0.219917	0.0711465	0.416824	0.265279	0.26	0.12	0.34	0.3
362843	#N/A	Neoplasm of the large intestine	#N/A	HP:0100834	2	KRAS	16	78	62	1	8	7	0.392942	0.451636	0.657464	0.665686	0.8	0.91	0.88	0.79
263863	#N/A	Abnormality of the dentition;Agenesis of corpus callosum;Aggressive behavior;Global developmental delay;Growth hormone deficiency;Hypothyroidism;Seizures;Stereotypy	#N/A	HP:0000164;HP:0001274;HP:0000718;HP:0001263;HP:0000824;HP:0000821;HP:0001250;HP:0000733	2	ADNP	1	5	4	#N/A	#N/A	#N/A	0.806649	0.777576	0.913767	0.912181	0.97	1	1	0.98
24870	5	Malignant tumor of prostate	0	HP:0012125	2	AR	38	120	82	1	3	2	0.420602	0.459948	0.50539	0.49464	0.83	0.93	0.73	0.73
20720	5|5|5	Seizures;Severe global developmental delay	0|0|1	HP:0001250;HP:0011344	2	SCO2	21	56	35	6	18	12	0.754139	0.727108	0.894074	0.894573	0.99	1	1	0.98
536160	#N/A	Cerebral calcification;Dilatation;Interstitial pneumonitis;Liver cirrhosis	#N/A	HP:0002514;HP:0002617;HP:0006515;HP:0001394	2	FARSB	57.5	19	-38.5	85	78	-7	0.569744	0.479957	0.85358	0.837634	0.94	0.87	1	0.96
166184	5|5|5|5|5|5	Delayed speech and language development;Global developmental delay;Intellectual disability;Neonatal hypotonia;Seizures	0|0|0|0|0|0	HP:0000750;HP:0001263;HP:0001249;HP:0001319;HP:0001250	2	PURA	1	3	2	#N/A	#N/A	#N/A	0.79122	0.769435	0.904368	0.903652	0.99	1	1	0.98
247358	#N/A	Congenital cataract	#N/A	HP:0000519	2	CRYBB2	11	85	74	11	18	7	0.200122	0.213622	0.580578	0.66026	0.77	0.63	0.72	0.73
51814	5	Hypertrophic cardiomyopathy	1	HP:0001639	2	MYBPC3	29	274	245	#N/A	#N/A	#N/A	0.676301	0.594801	0.851445	0.799036	0.96	1	1	0.9
132059	5	Hypogonadotropic hypogonadism 7 with or without anosmia	0	HP:0000044	2	GNRHR	94	56	-38	107	47	-60	0.110717	0.175623	0.179788	0.222801	0.36	0.34	0.38	0.43
226759	#N/A	Astrocytoma;Brainstem glioma;Medulloblastoma;Neuroblastoma;Rosette-forming glioneuronal tumor	#N/A	HP:0009592;HP:0010796;HP:0002885;HP:0003006;HP:0025171	2	FGFR1	108	44	-64	69	27	-42	0.589208	0.602488	0.660856	0.665635	0.89	0.98	0.96	0.83
47501	#N/A	Diaphyseal dysplasia	#N/A	HP:0100252	2	TGFB1	366	69	-297	134.5	69	-65.5	0.325878	0.0407206	0.701989	0.213213	0.45	0.06	0.68	0.37
214301	5	Joubert syndrome	1	HP:0002335	2	INPP5E	95	50	-45	33	28	-5	0.37175	0.158647	0.446969	0.281439	0.64	0.3	0.59	0.48
33471	5|5|5	Skeletal dysplasia	0|0|0	HP:0002652	2	TRPV4	21	50	29	9	9	0	0.480322	0.323176	0.768552	0.710756	0.86	0.8	1	0.79
214002	4	Congenital cataract	0	HP:0000519	2	CRYBB2	6	46	40	8	7	-1	0.244889	0.213622	0.599385	0.66026	0.79	0.63	0.71	0.73
214881	5|5	Microcephaly	0|1	HP:0000252	2	ANKLE2	12	33	21	#N/A	#N/A	#N/A	0.674352	0.65285	0.822743	0.817084	0.99	1	0.97	0.97
57239	4	Primary dilated cardiomyopathy	0	HP:0001644	2	LMNA	4	2	-2	#N/A	#N/A	#N/A	0.619207	0.410973	0.823144	0.709304	0.96	0.97	0.99	0.88
33473	5|5|5	Skeletal dysplasia	0|0|0	HP:0002652	2	TRPV4	163	217	54	42	63	21	0.461304	0.323176	0.764475	0.710756	0.9	0.8	0.99	0.79
69863	#N/A	Neoplasm of the breast	#N/A	HP:0100013	2	BRCA1	66	137	71	#N/A	#N/A	#N/A	0.643892	0.625055	0.663413	0.66569	0.98	1	0.98	0.83
205490	5	Abnormality of neuronal migration	0	HP:0002269	2	WDR62	273	79	-194	578	144	-434	0.418771	0.403397	0.612142	0.594232	0.84	0.81	0.98	0.82
69324	5|5|5|5|5|4	Neoplasm of the breast	1|1|3|1|0|1	HP:0100013	2	BRCA1	3	7	4	#N/A	#N/A	#N/A	0.630599	0.625055	0.665724	0.66569	0.95	1	0.98	0.83
31066	5	Hypogonadotropic hypogonadism 7 with or without anosmia	0	HP:0000044	2	GNRHR	183	310	127	211	176	-35	0.114439	0.175623	0.172133	0.222801	0.38	0.34	0.36	0.43
29523	5|5	Primary dilated cardiomyopathy	0|1	HP:0001644	2	LMNA	47	43	-4	4	4	0	0.624643	0.410973	0.826803	0.709304	0.96	0.97	1	0.88
527675	#N/A	Joubert syndrome	#N/A	HP:0002335	2	CEP290	1	4	3	#N/A	#N/A	#N/A	0.380824	0.158647	0.430672	0.281439	0.64	0.3	0.58	0.48
359197	#N/A	Acute myeloid leukemia;Adrenocortical carcinoma;Chronic lymphocytic leukemia;Cutaneous melanoma;Glioblastoma;Lung adenocarcinoma;Multiple myeloma;Neoplasm of brain;Neoplasm of the large intestine;Neoplasm of the thyroid gland;Renal cell carcinoma, papillary, 1;Transitional cell carcinoma of the bladder	#N/A	HP:0004808;HP:0006744;HP:0005550;HP:0012056;HP:0100843;HP:0030078;HP:0006775;HP:0030692;HP:0100834;HP:0100031;HP:0005584;HP:0006740	2	NRAS	64	112	48	33	43	10	0.576443	0.583186	0.763993	0.777349	0.93	0.99	0.92	0.89
69099	5|5|5	Neoplasm of the breast	2|1|1	HP:0100013	2	BRCA1	187	166	-21	35	50	15	0.632658	0.625055	0.665167	0.66569	0.96	1	0.97	0.83
99525	5|5|5	Retinal dystrophy;Retinitis pigmentosa	0|1|0	HP:0000556;HP:0000547	2	EYS	1	1	0	312.5	571.5	259	0.459342	0.393929	0.65737	0.578106	0.88	0.84	0.98	0.79
214172	5	Joubert syndrome	1	HP:0002335	2	CC2D2A	1	5	4	#N/A	#N/A	#N/A	0.36629	0.158647	0.451542	0.281439	0.64	0.3	0.57	0.48
32867	5|5	Nephrogenic diabetes insipidus	0|1	HP:0009806	2	AQP2	132	10	-122	27	5	-22	0.321288	0.123036	0.394725	0.175332	0.47	0.26	0.35	0.34
70268	5|5|5|5|4|5	Neoplasm of the breast	1|3|1|2|1|1	HP:0100013	2	BRCA1	1	2	1	#N/A	#N/A	#N/A	0.643259	0.625055	0.659186	0.66569	0.97	1	0.97	0.83
29523	5|5	Primary dilated cardiomyopathy	0|1	HP:0001644	2	LMNA	53	41	-12	1	3	2	0.631108	0.410973	0.829211	0.709304	0.98	0.97	1	0.88
166187	5|5|5|5|5	Delayed speech and language development;Global developmental delay;Intellectual disability;Neonatal hypotonia;Seizures	0|0|0|0|0	HP:0000750;HP:0001263;HP:0001249;HP:0001319;HP:0001250	2	PURA	1	4	3	#N/A	#N/A	#N/A	0.791692	0.769435	0.905	0.903652	0.97	1	1	0.98
29164	5|5	Hypertrophic cardiomyopathy	0|2	HP:0001639	2	MYH7	1	81	80	2	15	13	0.675842	0.594801	0.852133	0.799036	0.94	1	1	0.9
360861	#N/A	Polycystic kidney dysplasia	#N/A	HP:0000113	2	PKD2	13	14	1	#N/A	#N/A	#N/A	0.306964	0.341193	0.551579	0.599642	0.84	0.77	0.78	0.79
485949	#N/A	Skeletal dysplasia	#N/A	HP:0002652	2	COL2A1	528.5	112	-416.5	46	14	-32	0.472149	0.323176	0.768238	0.710756	0.85	0.8	1	0.79
214372	5	Joubert syndrome	1	HP:0002335	2	B9D2	28	75	47	1	4	3	0.377689	0.158647	0.442425	0.281439	0.66	0.3	0.56	0.48
461685	#N/A	Hypertrophic cardiomyopathy	#N/A	HP:0001639	2	MYBPC3	12	133	121	46	210	164	0.670948	0.594801	0.85179	0.799036	0.94	1	1	0.9
26378	5	Abnormal facial shape;Global developmental delay;Intellectual disability;Seizures;Short stature	0	HP:0001999;HP:0001263;HP:0001249;HP:0001250;HP:0004322	2	CUL4B	1	2	1	#N/A	#N/A	#N/A	0.812518	0.785878	0.913421	0.913279	0.99	1	1	0.98
17403	5|5	Cone/cone-rod dystrophy;Retinal dystrophy;Retinal pigment epithelial atrophy;Retinitis pigmentosa	0|1	HP:0000548;HP:0000556;HP:0007722;HP:0000547	2	CERKL	109	61	-48	#N/A	#N/A	#N/A	0.463402	0.392955	0.652734	0.578106	0.88	0.84	0.99	0.79
173115	4	Primary dilated cardiomyopathy	1	HP:0001644	2	TTN	1	1	0	#N/A	#N/A	#N/A	0.622444	0.410973	0.82657	0.709304	0.98	0.97	0.99	0.88
28692	5|5|5	Adrenocortical carcinoma;Brainstem glioma;Carcinoma of esophagus;Glioblastoma;Lung adenocarcinoma;Macrodactyly of toe;Medulloblastoma;Neoplasm of brain;Neoplasm of the breast;Neoplasm of the large intestine;Non-small cell lung cancer;Pancreatic adenocarcinoma;Renal cell carcinoma, papillary, 1;Squamous cell lung carcinoma;Stroke;Transitional cell carcinoma of the bladder	0|0|0	HP:0006744;HP:0010796;HP:0011459;HP:0100843;HP:0030078;HP:0100747;HP:0002885;HP:0030692;HP:0100013;HP:0100834;HP:0030358;HP:0006725;HP:0005584;HP:0030359;HP:0001297;HP:0006740	2	PIK3CA	537	531	-6	321	248	-73	0.678758	0.666445	0.84523	0.853662	0.89	1	0.97	0.97
362878	#N/A	Neoplasm of the large intestine	#N/A	HP:0100834	2	SMAD4	127	61	-66	4	1	-3	0.397542	0.451636	0.652145	0.665686	0.78	0.91	0.88	0.79
31072	5	Hypogonadotropic hypogonadism 7 with or without anosmia	0	HP:0000044	2	GNRHR	90	135	45	#N/A	#N/A	#N/A	0.115325	0.175623	0.172896	0.222801	0.35	0.34	0.36	0.43
362842	#N/A	Neoplasm of the large intestine	#N/A	HP:0100834	2	KRAS	6	26	20	2	3	1	0.399168	0.451636	0.664213	0.665686	0.74	0.91	0.89	0.79
15840	5|5	Neoplasm of the large intestine	0|1	HP:0100834	2	APC	3	3	0	#N/A	#N/A	#N/A	0.421746	0.451636	0.649276	0.665686	0.8	0.91	0.87	0.79
46655	5|5|5|5	Malignant tumor of prostate;Medulloblastoma	3|1|1|1	HP:0012125;HP:0002885	2	BRCA2	2	1	-1	#N/A	#N/A	#N/A	0.605602	0.608558	0.529645	0.527017	0.92	0.98	0.84	0.75
51871	5	Hypertrophic cardiomyopathy	1	HP:0001639	2	MYBPC3	2	5	3	#N/A	#N/A	#N/A	0.679567	0.594801	0.850872	0.799036	0.93	1	1	0.9
52055	5|5|4|5	Hypertrophic cardiomyopathy	1|1|1|1	HP:0001639	2	MYH7	2	117	115	1	23	22	0.678437	0.594801	0.849486	0.799036	0.96	1	1	0.9
528503	#N/A	Partial congenital absence of teeth	#N/A	HP:0000668	2	PAX9	1	9	8	#N/A	#N/A	#N/A	0.38054	0.272098	0.566328	0.465234	0.84	0.62	0.86	0.65
187953	5|5	Glioblastoma;Neoplasm of the breast;Renal cell carcinoma, papillary, 1	0|1	HP:0100843;HP:0100013;HP:0005584	2	MTOR	131	27	-104	83	63	-20	0.62809	0.631316	0.71473	0.712124	0.9	1	0.99	0.88
424468	#N/A	Intellectual disability	#N/A	HP:0001249	2	CAMK2B	15	14	-1	120	93	-27	0.7225	0.704271	0.860964	0.859375	0.99	1	1	0.97
362134	#N/A	Abnormal muscle tone;Abnormality of the basal ganglia;Dyspnea;Hypoplasia of the corpus callosum;Seizures	#N/A	HP:0003808;HP:0002134;HP:0002094;HP:0002079;HP:0001250	2	DNAH7	70	56	-14	575	637	62	0.786244	0.759105	0.911033	0.908931	0.96	1	1	0.98
27822	5|5|5	Gastrointestinal stroma tumor;Pheochromocytoma;Pheochromocytoma	0|0|1	HP:0100723;HP:0002666;HP:0002666	2	SDHB	2	8	6	#N/A	#N/A	#N/A	0.138417	0.176875	0.402014	0.476018	0.3	0.42	0.65	0.64
175715	5	Neoplasm of the large intestine;Neoplasm of the thyroid gland;Non-small cell lung cancer	1	HP:0100834;HP:0100031;HP:0030358	2	KRAS	67.5	156	88.5	26	48	22	0.443468	0.476756	0.705474	0.711908	0.88	0.91	0.93	0.83
226499	5|5|5|5|5|5|5|5|5	EEG with generalized epileptiform discharges;Feeding difficulties;Global developmental delay;Growth delay;Infantile muscular hypotonia;Muscular hypotonia;Seizures;Strabismus	0|0|0|0|0|0|0|0|0	HP:0011198;HP:0011968;HP:0001263;HP:0001510;HP:0008947;HP:0001252;HP:0001250;HP:0000486	2	GNB1	168	181	13	317.5	208	-109.5	0.814225	0.788437	0.919096	0.919781	0.94	1	1	0.98
168864	5	Diabetes mellitus	1	HP:0000819	2	KCNJ11	100	145	45	5	6	1	0.429534	0.437034	0.702926	0.726647	0.96	0.89	0.95	0.9
29523	5|5	Primary dilated cardiomyopathy	0|1	HP:0001644	2	LMNA	70	49	-21	4	4	0	0.625596	0.410973	0.826524	0.709304	0.95	0.97	0.99	0.88
79352	5|5	Congenital cataract	0|0	HP:0000519	2	CRYAA	290.5	18	-272.5	16	9	-7	0.217795	0.213622	0.601313	0.66026	0.79	0.63	0.71	0.73
424459	#N/A	Intellectual disability	#N/A	HP:0001249	2	CAMK2A	42	33	-9	24	22	-2	0.722483	0.704271	0.860324	0.859375	0.98	1	1	0.97
169013	5	Hearing impairment	1	HP:0000365	2	GJB2	6	4	-2	#N/A	#N/A	#N/A	0.719752	0.715649	0.880208	0.881053	0.95	1	1	0.98
21598	5|5|5	Cutis laxa;Papule	0|0|1	HP:0000973;HP:0200034	2	ABCC6	3	1	-2	#N/A	#N/A	#N/A	0.293778	0.256738	0.744909	0.689432	0.78	0.69	0.99	0.79
214307	5	Joubert syndrome	1	HP:0002335	2	INPP5E	98	56	-42	29	34	5	0.371929	0.158647	0.44865	0.281439	0.63	0.3	0.57	0.48
361051	#N/A	Congenital contracture;Delayed gross motor development;Proximal amyotrophy;Short stature	#N/A	HP:0002803;HP:0002194;HP:0007126;HP:0004322	2	RYR1	94	110	16	7	1	-6	0.739308	0.696279	0.865666	0.856509	0.93	1	1	0.97
39431	5|5|5	Skeletal dysplasia	0|0|0	HP:0002652	2	TRPV4	27	34	7	6	12	6	0.450056	0.323176	0.768958	0.710756	0.87	0.8	0.99	0.79
49024	5|5|5	Abnormal facial shape;Cafe-au-lait spot;Intellectual disability, mild;Scoliosis;Specific learning disability	1|0|1	HP:0001999;HP:0000957;HP:0001256;HP:0002650;HP:0001328	2	PTPN11	3	3	0	2	4	2	0.773147	0.732365	0.884694	0.877562	0.96	1	1	0.98
27618	5|5|5	Neoplasm of the large intestine;Neoplasm of the thyroid gland;Non-small cell lung cancer;Squamous cell lung carcinoma	0|0|0	HP:0100834;HP:0100031;HP:0030358;HP:0030359	2	KRAS	40	140	100	20	36	16	0.444865	0.476756	0.699402	0.711908	0.85	0.91	0.91	0.83
213398	5	Acute myeloid leukemia;Carcinoma of esophagus;Chronic lymphocytic leukemia;Glioblastoma;Lung adenocarcinoma;Multiple myeloma;Neoplasm of brain;Neoplasm of the breast;Neoplasm of the large intestine;Pancreatic adenocarcinoma;Squamous cell lung carcinoma	1	HP:0004808;HP:0011459;HP:0005550;HP:0100843;HP:0030078;HP:0006775;HP:0030692;HP:0100013;HP:0100834;HP:0006725;HP:0030359	2	TP53	191	220	29	3	7	4	0.629484	0.623412	0.766614	0.767849	0.86	1	0.95	0.89
27037	5	Hypoglycemia;Short stature	2	HP:0001943;HP:0004322	2	G6PC	29	9	-20	13	8	-5	0.735612	0.697781	0.883934	0.881337	0.93	1	1	0.98
22807	5	Neoplasm of stomach	0	HP:0006753	2	CASP10	406.5	458	51.5	337	280.5	-56.5	0.417164	0.47037	0.555279	0.55802	0.72	0.88	0.88	0.76
69274	5|5	Neoplasm of the breast	1|3	HP:0100013	2	BRCA1	1	6	5	#N/A	#N/A	#N/A	0.629317	0.625055	0.65572	0.66569	0.95	1	0.97	0.83
362878	#N/A	Neoplasm of the large intestine	#N/A	HP:0100834	2	SMAD4	78	33	-45	3	4	1	0.389836	0.451636	0.660333	0.665686	0.77	0.91	0.89	0.79
29869	5	Cryptorchidism	0	HP:0000028	2	INSL3	368	394.5	26.5	352.5	244.5	-108	0.64832	0.617239	0.815549	0.799474	0.97	1	0.99	0.96
20337	5	Neoplasm of stomach	0	HP:0006753	2	MUTYH	91	80.5	-10.5	6	4	-2	0.423144	0.47037	0.558995	0.55802	0.76	0.88	0.86	0.76
398654	#N/A	Hypertrophic cardiomyopathy	#N/A	HP:0001639	2	MYBPC3	14	74	60	#N/A	#N/A	#N/A	0.680554	0.594801	0.850188	0.799036	0.96	1	1	0.9
244076	5	Pyle metaphyseal dysplasia	0	HP:0100255	2	SFRP4	4	1	-3	#N/A	#N/A	#N/A	0.191056	0.0761027	0.468679	0.296066	0.38	0.16	0.65	0.44
223689	#N/A	Tetralogy of Fallot	#N/A	HP:0001636	2	NOTCH1	13	42	29	2	4	2	0.496883	0.508915	0.414717	0.480391	0.8	0.95	0.73	0.66
226499	5|5|5|5|5|5|5|5|5	EEG with generalized epileptiform discharges;Feeding difficulties;Global developmental delay;Growth delay;Infantile muscular hypotonia;Muscular hypotonia;Seizures;Strabismus	0|0|0|0|0|0|0|0|0	HP:0011198;HP:0011968;HP:0001263;HP:0001510;HP:0008947;HP:0001252;HP:0001250;HP:0000486	2	GNB1	108	105	-3	202	102	-100	0.813966	0.788437	0.919427	0.919781	0.95	1	1	0.98
45767	5	Cryptorchidism	0	HP:0000028	2	INSL3	457	399	-58	#N/A	#N/A	#N/A	0.649481	0.617239	0.815025	0.799474	0.96	1	0.99	0.96
363455	#N/A	Carcinoma of esophagus;Chronic lymphocytic leukemia;Glioblastoma;Lung adenocarcinoma;Multiple myeloma;Neoplasm of brain;Neoplasm of the breast;Neoplasm of the large intestine;Pancreatic adenocarcinoma;Transitional cell carcinoma of the bladder	#N/A	HP:0011459;HP:0005550;HP:0100843;HP:0030078;HP:0006775;HP:0030692;HP:0100013;HP:0100834;HP:0006725;HP:0006740	2	TP53	33	50	17	4	10	6	0.605915	0.61356	0.758989	0.762772	0.86	1	0.95	0.89
16444	5	Microcytic anemia	0	HP:0001935	2	TMPRSS6	8	5	-3	#N/A	#N/A	#N/A	0.381091	0.104239	0.716121	0.500127	0.78	0.23	0.96	0.69
29357	5|5	Schizophrenia	1|1	HP:0100753	2	MC4R	3	6	3	#N/A	#N/A	#N/A	0.259862	0.274797	0.666162	0.669941	0.72	0.62	0.87	0.81
247358	#N/A	Congenital cataract	#N/A	HP:0000519	2	CRYBB2	11	45	34	3	3	0	0.266477	0.213622	0.601301	0.66026	0.79	0.63	0.69	0.73
48043	5|5|5	Primary dilated cardiomyopathy	0|1|1	HP:0001644	2	SCN5A	5	180	175	1	2	1	0.629662	0.410973	0.821853	0.709304	0.98	0.97	0.99	0.88
51755	5|5|5|5|5	Hypertrophic cardiomyopathy	1|2|1|1|1	HP:0001639	2	MYBPC3	17	134	117	#N/A	#N/A	#N/A	0.677034	0.594801	0.849813	0.799036	0.95	1	1	0.9
76712	5	Hearing impairment	0	HP:0000365	2	OTOF	2	1	-1	#N/A	#N/A	#N/A	0.723994	0.715649	0.880015	0.881053	0.98	1	1	0.98
23320	5|5|5	Elevated serum creatine phosphokinase	0|0|0	HP:0003236	2	CAV3	13	54.5	41.5	3	4	1	0.553716	0.3981	0.76724	0.703914	0.99	0.98	0.99	0.87
29129	#N/A	Hypertrophic cardiomyopathy	#N/A	HP:0001639	2	MYH7	2	45	43	1	2	1	0.669165	0.594801	0.851563	0.799036	0.92	1	1	0.9
166188	5|5|5|5|5	Delayed speech and language development;Global developmental delay;Intellectual disability;Neonatal hypotonia;Seizures	0|0|0|0|0	HP:0000750;HP:0001263;HP:0001249;HP:0001319;HP:0001250	2	PURA	1	5	4	#N/A	#N/A	#N/A	0.789395	0.769435	0.904758	0.903652	0.94	1	1	0.98
360945	#N/A	Absent vertebral body mineralization;Short ribs	#N/A	HP:0004605;HP:0000773	2	COL2A1	25	67	42	8	5	-3	0.207993	0.243666	0.327331	0.424255	0.62	0.62	0.5	0.61
363388	#N/A	Glioblastoma;Neoplasm of the breast;Neoplasm of the large intestine;Renal cell carcinoma, papillary, 1;Small cell lung cancer;Squamous cell lung carcinoma	#N/A	HP:0100843;HP:0100013;HP:0100834;HP:0005584;HP:0030357;HP:0030359	2	PTEN	26	18	-8	2	3	1	0.622544	0.625904	0.763094	0.767107	0.91	1	1	0.89
528112	#N/A	Hypertrophic cardiomyopathy	#N/A	HP:0001639	2	MYH7	4	86	82	2	24	22	0.677833	0.594801	0.851609	0.799036	0.95	1	1	0.9
16442	5	Microcytic anemia	0	HP:0001935	2	TMPRSS6	37	30	-7	30	389.5	359.5	0.391376	0.104239	0.71987	0.500127	0.83	0.23	0.97	0.69
362843	#N/A	Neoplasm of the large intestine	#N/A	HP:0100834	2	KRAS	22	62	40	2	5	3	0.404504	0.451636	0.657179	0.665686	0.8	0.91	0.88	0.79
22852	5|5|5|5|5	Glioblastoma;Neoplasm of the breast;Neoplasm of the large intestine;Non-small cell lung cancer	0|0|1|1|1	HP:0100843;HP:0100013;HP:0100834;HP:0030358	2	PTEN	2	5	3	#N/A	#N/A	#N/A	0.607836	0.614395	0.753603	0.753164	0.89	1	0.97	0.88
425267	#N/A	Protein-losing enteropathy	#N/A	HP:0002243	2	CD55	114.5	111	-3.5	#N/A	#N/A	#N/A	0.342119	0.0369315	0.707737	0.2211	0.43	0.04	0.69	0.37
420434	#N/A	Joubert syndrome	#N/A	HP:0002335	2	KIAA0753	1	1	0	#N/A	#N/A	#N/A	0.361049	0.158647	0.424245	0.281439	0.65	0.3	0.55	0.48
247352	#N/A	Congenital cataract	#N/A	HP:0000519	2	GCNT2	8	25	17	25	50	25	0.217199	0.213622	0.568633	0.66026	0.79	0.63	0.67	0.73
39425	5|5	Skeletal dysplasia	0|0	HP:0002652	2	TRPV4	23	41	18	5	12	7	0.46517	0.323176	0.765635	0.710756	0.86	0.8	1	0.79
172928	5|5|5	Cardiomyopathy	1|0|0	HP:0001638	2	ACTN2	8	26.5	18.5	9	27	18	0.693651	0.607762	0.863047	0.825865	0.96	1	1	0.96
27569	5	Diaphyseal dysplasia	0	HP:0100252	2	TGFB1	190	96	-94	73.5	44	-29.5	0.318747	0.0407206	0.697425	0.213213	0.43	0.06	0.68	0.37
33474	5|5|5|5|5	Skeletal dysplasia	0|0|0|0|0	HP:0002652	2	TRPV4	16	10	-6	6	8	2	0.459889	0.323176	0.768973	0.710756	0.86	0.8	1	0.79
20337	5	Neoplasm of stomach	0	HP:0006753	2	MUTYH	117	73	-44	2	2	0	0.428609	0.47037	0.556626	0.55802	0.77	0.88	0.87	0.76
431539	#N/A	Febrile seizures	#N/A	HP:0002373	2	SCN1A	2	3	1	#N/A	#N/A	#N/A	0.238285	0.128605	0.592491	0.400575	0.55	0.3	0.75	0.55
30290	5	Hemolytic anemia	0	HP:0001878	2	HBB	1	38	37	1	4	3	0.336588	0.262854	0.62784	0.591729	0.85	0.57	0.98	0.87
24049	5	Tetralogy of Fallot	0	HP:0001636	2	NKX2-5	23	16	-7	3	4	1	0.507653	0.508915	0.405256	0.480391	0.81	0.95	0.66	0.66
177556	5|5|5	Joubert syndrome	1|1|1	HP:0002335	2	CC2D2A	97	129	32	#N/A	#N/A	#N/A	0.380741	0.158647	0.437042	0.281439	0.67	0.3	0.6	0.48
513956	#N/A	Atrial septal defect;Noncompaction cardiomyopathy;Primary dilated cardiomyopathy;Ventricular fibrillation	#N/A	HP:0001631;HP:0012817;HP:0001644;HP:0001663	2	NKX2-5	9	4	-5	#N/A	#N/A	#N/A	0.694462	0.626346	0.832006	0.801312	0.97	1	0.99	0.95
27404	5|5|5|4|5|5	Brainstem glioma;Carcinoma of esophagus;Glioblastoma;Lung adenocarcinoma;Neoplasm of brain;Neoplasm of the breast;Neoplasm of the large intestine;Pancreatic adenocarcinoma;Squamous cell lung carcinoma;Transitional cell carcinoma of the bladder	0|1|0|0|2|1	HP:0010796;HP:0011459;HP:0100843;HP:0030078;HP:0030692;HP:0100013;HP:0100834;HP:0006725;HP:0030359;HP:0006740	2	TP53	3	9	6	2	3	1	0.610665	0.615707	0.750283	0.755057	0.9	1	1	0.88
362780	#N/A	Gastrointestinal stroma tumor	#N/A	HP:0100723	2	PDGFRA	55.5	41	-14.5	389	36	-353	0.232996	0.0711465	0.424012	0.265279	0.3	0.12	0.33	0.3
27403	5|5|5|5	Carcinoma of esophagus;Glioblastoma;Lung adenocarcinoma;Neoplasm of brain;Neoplasm of the breast;Neoplasm of the large intestine;Non-Hodgkin lymphoma;Pancreatic adenocarcinoma;Renal cell carcinoma, papillary, 1;Squamous cell carcinoma of the skin;Squamous cell lung carcinoma;Transitional cell carcinoma of the bladder	0|0|1|1	HP:0011459;HP:0100843;HP:0030078;HP:0030692;HP:0100013;HP:0100834;HP:0012539;HP:0006725;HP:0005584;HP:0006739;HP:0030359;HP:0006740	2	TP53	15	30	15	3	6	3	0.635803	0.625502	0.768292	0.769917	0.88	1	0.98	0.89
247352	#N/A	Congenital cataract	#N/A	HP:0000519	2	GCNT2	14.5	35	20.5	23	76	53	0.264754	0.213622	0.58507	0.66026	0.74	0.63	0.64	0.73
360874	#N/A	Agenesis of corpus callosum;Global developmental delay;Hypertrichosis;Nail dysplasia;Neonatal hypotonia	#N/A	HP:0001274;HP:0001263;HP:0000998;HP:0002164;HP:0001319	2	ARID1B	1	2	1	#N/A	#N/A	#N/A	0.743928	0.718163	0.872951	0.866528	0.96	1	1	0.97
224877	5	Growth delay;Intrauterine growth retardation;Seizures	0	HP:0001510;HP:0001511;HP:0001250	2	PNPO	4	9	5	4	8	4	0.802688	0.777358	0.909894	0.909818	0.97	1	1	0.98
360829	#N/A	Muscular Diseases	#N/A	HP:0003198	2	TTN	1	1	0	#N/A	#N/A	#N/A	0.617449	0.44965	0.839318	0.766928	0.98	0.98	1	0.9
24445	5	Primary dilated cardiomyopathy	0	HP:0001644	2	SCN5A	1	25	24	1	9	8	0.623077	0.410973	0.824696	0.709304	0.98	0.97	0.99	0.88
39429	5|5|5|5|5	Skeletal dysplasia	1|0|0|0|1	HP:0002652	2	TRPV4	20	36	16	14	29	15	0.469103	0.323176	0.770568	0.710756	0.87	0.8	1	0.79
175481	5	Hypertrophic cardiomyopathy	1	HP:0001639	2	MYH7	2	108	106	3	22	19	0.679682	0.594801	0.853186	0.799036	0.93	1	1	0.9
360989	#N/A	Hypertension;Multiple renal cysts	#N/A	HP:0000822;HP:0005562	2	PKD1	31	16	-15	139	90	-49	0.541935	0.465664	0.833633	0.812151	0.97	0.91	0.99	0.9
246794	4	Neoplasm of the breast	1	HP:0100013	2	BRCA2	4	4	0	#N/A	#N/A	#N/A	0.629305	0.625055	0.653605	0.66569	0.97	1	0.94	0.83
360924	#N/A	Bowing of the long bones;Intrauterine growth retardation;Narrow chest	#N/A	HP:0006487;HP:0001511;HP:0000774	2	DYNC2H1	24	96	72	#N/A	#N/A	#N/A	0.646267	0.602637	0.794713	0.781002	0.95	1	0.99	0.91
165849	5	Bruxism;Delayed gross motor development;Delayed speech and language development;Stereotypy	0	HP:0003763;HP:0002194;HP:0000750;HP:0000733	2	MECP2	85	78	-7	#N/A	#N/A	#N/A	0.574587	0.539422	0.783681	0.749302	0.95	0.97	0.96	0.91
71284	4	Attention deficit hyperactivity disorder;Carious teeth;Generalized joint laxity;Global developmental delay;Intellectual disability;Microcephaly;Muscular hypotonia;Unsteady gait	0	HP:0007018;HP:0000670;HP:0002761;HP:0001263;HP:0001249;HP:0000252;HP:0001252;HP:0002317	2	VPS13B	1	2	1	#N/A	#N/A	#N/A	0.804263	0.773634	0.913655	0.913289	0.96	1	1	0.98
31377	5|5	Craniosynostosis;Short stature	1|1	HP:0001363;HP:0004322	2	FGFR3	105	67	-38	60	39	-21	0.732646	0.688321	0.863632	0.854673	0.93	1	1	0.97
360949	#N/A	Abnormality of the kidney;Cerebellar cyst;Cerebellar vermis hypoplasia;Hyperechogenic kidneys;Joubert syndrome;Polycystic kidney dysplasia	#N/A	HP:0000077;HP:0002350;HP:0001320;HP:0004719;HP:0002335;HP:0000113	2	CEP290	80	103	23	#N/A	#N/A	#N/A	0.744526	0.721466	0.875616	0.875174	0.96	1	1	0.98
247347	#N/A	Congenital cataract	#N/A	HP:0000519	2	CRYGA	#N/A	207	#N/A	#N/A	55	#N/A	0.22585	0.213622	0.584801	0.66026	0.79	0.63	0.7	0.73
514133	#N/A	Abnormal muscle fiber dystrophin expression;Calf muscle hypertrophy;Primary dilated cardiomyopathy;Progressive muscle weakness	#N/A	HP:0030096;HP:0008981;HP:0001644;HP:0003323	2	DMD	1	1	0	#N/A	#N/A	#N/A	0.607227	0.409821	0.822059	0.72052	0.98	0.98	0.99	0.88
214371	5	Joubert syndrome	1	HP:0002335	2	B9D2	6	56	50	1	2	1	0.386143	0.158647	0.453984	0.281439	0.65	0.3	0.58	0.48
31979	5|5	Aculeiform cataract;Congenital cataract	0|0	HP:0010926;HP:0000519	2	CRYGD	17	345	328	18	103	85	0.227907	0.213622	0.584287	0.66026	0.78	0.63	0.74	0.73
22946	5	Retinal dystrophy	0	HP:0000556	2	ABCA4	2	1	-1	#N/A	#N/A	#N/A	0.456012	0.392062	0.65965	0.577371	0.89	0.83	0.99	0.79
362875	#N/A	Neoplasm of the large intestine	#N/A	HP:0100834	2	SMAD4	74	43	-31	4	6	2	0.409525	0.451636	0.663817	0.665686	0.81	0.91	0.88	0.79
431718	#N/A	Retinal dystrophy	#N/A	HP:0000556	2	LCA5	3	7	4	#N/A	#N/A	#N/A	0.464555	0.392062	0.651427	0.577371	0.9	0.83	0.99	0.79
27403	5|5|5|5	Carcinoma of esophagus;Glioblastoma;Lung adenocarcinoma;Neoplasm of brain;Neoplasm of the breast;Neoplasm of the large intestine;Non-Hodgkin lymphoma;Pancreatic adenocarcinoma;Renal cell carcinoma, papillary, 1;Squamous cell carcinoma of the skin;Squamous cell lung carcinoma;Transitional cell carcinoma of the bladder	0|0|1|1	HP:0011459;HP:0100843;HP:0030078;HP:0030692;HP:0100013;HP:0100834;HP:0012539;HP:0006725;HP:0005584;HP:0006739;HP:0030359;HP:0006740	2	TP53	6	22	16	3	3	0	0.627712	0.625502	0.772385	0.769917	0.92	1	0.99	0.89
513892	#N/A	Abnormality of salivation;Abnormality of the skin;Congenital cerebellar hypoplasia;Dry skin;Feeding difficulties;Ichthyosis;Microcephaly;Paroxysmal dystonia	#N/A	HP:0100755;HP:0000951;HP:0001321;HP:0000958;HP:0011968;HP:0008064;HP:0000252;HP:0002268	2	FLG	119	158	39	#N/A	#N/A	#N/A	0.81867	0.796228	0.913935	0.914816	0.95	1	1	0.99
31376	5|5|5	Craniosynostosis	0|0|1	HP:0001363	2	FGFR3	184	51	-133	34	33	-1	0.233661	0.287386	0.561348	0.593893	0.82	0.74	0.84	0.79
29870	5	Cryptorchidism	0	HP:0000028	2	INSL3	531.5	399	-132.5	15	11	-4	0.641689	0.617239	0.814415	0.799474	0.96	1	0.99	0.96
363355	#N/A	Brainstem glioma;Lung adenocarcinoma;Neoplasm of the breast;Neoplasm of the large intestine;Squamous cell lung carcinoma;Transitional cell carcinoma of the bladder	#N/A	HP:0010796;HP:0030078;HP:0100013;HP:0100834;HP:0030359;HP:0006740	2	PIK3CA	278.5	147	-131.5	114	62	-52	0.602734	0.616144	0.744043	0.747369	0.94	1	0.96	0.88
528112	#N/A	Hypertrophic cardiomyopathy	#N/A	HP:0001639	2	MYH7	5	127	122	6	31	25	0.673404	0.594801	0.851237	0.799036	0.93	1	1	0.9
362144	#N/A	Attention deficit hyperactivity disorder;Hearing impairment;Obsessive-compulsive behavior;Seizures	#N/A	HP:0007018;HP:0000365;HP:0000722;HP:0001250	2	HIVEP1	80	79	-1	404	238	-166	0.80668	0.789771	0.915371	0.916208	0.99	1	1	0.98
15307	5|5|5	Primary dilated cardiomyopathy	0|1|1	HP:0001644	2	RBM20	4	50	46	1	11	10	0.634213	0.410973	0.831404	0.709304	0.99	0.97	0.99	0.88
362170	#N/A	Autistic disorder of childhood onset;Delayed speech and language development;Seizures	#N/A	HP:0000717;HP:0000750;HP:0001250	2	GSPT2	118	135	17	39	61	22	0.754504	0.729937	0.899256	0.898361	0.97	1	1	0.98
29158	5	Hypertrophic cardiomyopathy	0	HP:0001639	2	MYH7	1	8	7	1	1	0	0.674678	0.594801	0.85331	0.799036	0.92	1	1	0.9
535050	#N/A	Joubert syndrome	#N/A	HP:0002335	2	OFD1	2	3	1	#N/A	#N/A	#N/A	0.396077	0.158647	0.471992	0.281439	0.66	0.3	0.59	0.48
27569	5	Diaphyseal dysplasia	0	HP:0100252	2	TGFB1	140.5	64	-76.5	56	33	-23	0.289731	0.0407206	0.702306	0.213213	0.41	0.06	0.69	0.37
224184	5	Proteinuria	1	HP:0000093	2	NPHS2	37	78	41	4	1	-3	0.348249	0.322102	0.74112	0.727589	0.76	0.86	0.97	0.84
66620	5|5|5|5	Malignant tumor of prostate;Medulloblastoma	1|3|2|2	HP:0012125;HP:0002885	2	BRCA2	1	9	8	#N/A	#N/A	#N/A	0.611684	0.608558	0.527839	0.527017	0.94	0.98	0.85	0.75
15236	5|5	Joubert syndrome	1|1	HP:0002335	2	TMEM216	12.5	60	47.5	4	12	8	0.369859	0.158647	0.422518	0.281439	0.65	0.3	0.57	0.48
214312	5	Joubert syndrome	1	HP:0002335	2	C2CD3	75.5	18	-57.5	214.5	74	-140.5	0.373323	0.158647	0.456796	0.281439	0.65	0.3	0.57	0.48
214860	#N/A	Malignant tumor of prostate	#N/A	HP:0012125	2	POLK	239.5	83	-156.5	176.5	45	-131.5	0.429154	0.459948	0.506951	0.49464	0.78	0.93	0.79	0.73
363535	#N/A	Acute myeloid leukemia;Adrenocortical carcinoma;Brainstem glioma;Carcinoma of esophagus;Chronic lymphocytic leukemia;Glioblastoma;Lung adenocarcinoma;Medulloblastoma;Multiple myeloma;Neoplasm of brain;Neoplasm of the breast;Neoplasm of the large intestine;Pancreatic adenocarcinoma;Small cell lung cancer;Squamous cell lung carcinoma;Transitional cell carcinoma of the bladder	#N/A	HP:0004808;HP:0006744;HP:0010796;HP:0011459;HP:0005550;HP:0100843;HP:0030078;HP:0002885;HP:0006775;HP:0030692;HP:0100013;HP:0100834;HP:0006725;HP:0030357;HP:0030359;HP:0006740	2	TP53	22	50	28	2	3	1	0.635353	0.631072	0.782675	0.784993	0.9	1	0.98	0.9
152351	5|5	Gastrointestinal stroma tumor;Pheochromocytoma	1|1	HP:0100723;HP:0002666	2	SDHB	2	10	8	1	2	1	0.145827	0.176875	0.389366	0.476018	0.34	0.42	0.61	0.64
437669	#N/A	Diabetes mellitus type 2	#N/A	HP:0005978	2	SLC2A2	186	125	-61	#N/A	#N/A	#N/A	0.318356	0.374791	0.467277	0.526904	0.81	0.8	0.74	0.74
52806	5	Primary dilated cardiomyopathy	1	HP:0001644	2	TNNT2	1	20	19	1	2	1	0.637607	0.410973	0.825581	0.709304	0.99	0.97	0.99	0.88
181600	5|5|5	Gastrointestinal stroma tumor	1|1|1	HP:0100723	2	SDHC	1	1	0	#N/A	#N/A	#N/A	0.220085	0.0711465	0.406274	0.265279	0.26	0.12	0.32	0.3
19890	5	Hearing impairment	0	HP:0000365	2	CLDN14	99	65	-34	22	5	-17	0.724988	0.715649	0.879052	0.881053	0.96	1	0.99	0.98
214008	#N/A	Congenital cataract	#N/A	HP:0000519	2	NHS	7	6	-1	#N/A	#N/A	#N/A	0.198656	0.213622	0.564091	0.66026	0.79	0.63	0.66	0.73
362593	#N/A	Intellectual disability	#N/A	HP:0001249	2	OTUD6B	158	145	-13	#N/A	#N/A	#N/A	0.723062	0.704271	0.859834	0.859375	0.96	1	1	0.97
423249	#N/A	Neoplasm of the breast	#N/A	HP:0100013	2	BRCA2	23	72	49	#N/A	#N/A	#N/A	0.638517	0.625055	0.652425	0.66569	0.97	1	0.97	0.83
188070	5|5|5	Thrombocytopenia;Thrombocytopenia	0|0|0	HP:0001873;HP:0001873	2	ETV6	10	43	33	42	75	33	0.569702	0.51963	0.801276	0.764117	0.88	0.98	0.99	0.89
208592	5	Muscular Diseases	1	HP:0003198	2	RYR1	1	1	0	#N/A	#N/A	#N/A	0.616988	0.44965	0.841761	0.766928	0.99	0.98	1	0.9
17403	5|5	Cone/cone-rod dystrophy;Retinal dystrophy;Retinal pigment epithelial atrophy;Retinitis pigmentosa	0|1	HP:0000548;HP:0000556;HP:0007722;HP:0000547	2	CERKL	79	38	-41	#N/A	#N/A	#N/A	0.458624	0.392955	0.65137	0.578106	0.88	0.84	0.98	0.79
274909	#N/A	Muscular Diseases	#N/A	HP:0003198	2	COL6A2	28	145	117	#N/A	#N/A	#N/A	0.618647	0.44965	0.839338	0.766928	0.99	0.98	1	0.9
97022	5	Neoplasm of the breast	3	HP:0100013	2	BRCA1	113	114	1	#N/A	#N/A	#N/A	0.628547	0.625055	0.658178	0.66569	0.94	1	0.98	0.83
247355	#N/A	Congenital cataract	#N/A	HP:0000519	2	GJA3	41.5	83	41.5	1	1	0	0.256394	0.213622	0.602069	0.66026	0.79	0.63	0.75	0.73
362769	#N/A	Acute myeloid leukemia	#N/A	HP:0004808	2	IDH1	11	21	10	2	5	3	0.646515	0.473629	0.321243	0.325578	1	0.92	0.53	0.54
20037	5|5|5	Skeletal dysplasia	0|0|0	HP:0002652	2	TRPV4	35	47	12	9	11	2	0.465304	0.323176	0.768141	0.710756	0.85	0.8	1	0.79
214298	5	Joubert syndrome	1	HP:0002335	2	INPP5E	49	116	67	14	10	-4	0.376526	0.158647	0.44351	0.281439	0.7	0.3	0.59	0.48
52008	4|5|4	Hypertrophic cardiomyopathy	1|1|1	HP:0001639	2	MYH7	2	14	12	2	5	3	0.67496	0.594801	0.850975	0.799036	0.97	1	1	0.9
214863	5	Malignant tumor of prostate	1	HP:0012125	2	POLK	473	262	-211	490.5	163	-327.5	0.415897	0.459948	0.517905	0.49464	0.83	0.93	0.79	0.73
133611	4|5	Neoplasm of ovary	1|2	HP:0100615	2	BRIP1	2	2	0	#N/A	#N/A	#N/A	0.447576	0.514235	0.307992	0.482973	0.96	0.91	0.6	0.7
24873	5	Malignant tumor of prostate	0	HP:0012125	2	AR	62	111	49	1	1	0	0.424994	0.459948	0.497879	0.49464	0.83	0.93	0.79	0.73
17254	5|5	Renal cell carcinoma, papillary, 1	0|0	HP:0005584	2	VHL	7	7	0	#N/A	#N/A	#N/A	0.400682	0.449107	0.566277	0.542891	0.76	0.89	0.9	0.72
132013	5	Skeletal dysplasia	0	HP:0002652	2	TRPV4	40	101	61	37	66	29	0.472254	0.323176	0.766516	0.710756	0.88	0.8	1	0.79
40137	5|5	Joubert syndrome	0|0	HP:0002335	2	TMEM237	1	2	1	#N/A	#N/A	#N/A	0.382501	0.158647	0.446204	0.281439	0.66	0.3	0.59	0.48
362170	#N/A	Autistic disorder of childhood onset;Delayed speech and language development;Seizures	#N/A	HP:0000717;HP:0000750;HP:0001250	2	GSPT2	125	155	30	42	63	21	0.755674	0.729937	0.898938	0.898361	1	1	1	0.98
360993	#N/A	Hypertension;Polycystic kidney dysplasia	#N/A	HP:0000822;HP:0000113	2	PKD1	17	12	-5	#N/A	#N/A	#N/A	0.579026	0.511215	0.841924	0.829588	0.95	0.95	0.99	0.91
51961	5|5|5	Hypertrophic cardiomyopathy	1|2|1	HP:0001639	2	MYBPC3	21	103	82	#N/A	#N/A	#N/A	0.680498	0.594801	0.851615	0.799036	0.94	1	1	0.9
362814	#N/A	Neoplasm of the breast	#N/A	HP:0100013	2	ESR1	17	23	6	2	5	3	0.637689	0.625055	0.664174	0.66569	0.96	1	0.98	0.83
536151	#N/A	Cerebral calcification;Dilatation;Interstitial pneumonitis;Liver cirrhosis	#N/A	HP:0002514;HP:0002617;HP:0006515;HP:0001394	2	FARSB	97	71	-26	86	64	-22	0.574601	0.479957	0.850232	0.837634	0.95	0.87	1	0.96
18182	5	Atrial fibrillation	0	HP:0005110	2	KCNQ1	25	85	60	1	2	1	0.557363	0.28602	0.83102	0.757038	0.83	0.82	1	0.88
237981	#N/A	Retinal dystrophy	#N/A	HP:0000556	2	USH2A	109	131	22	#N/A	#N/A	#N/A	0.458465	0.392062	0.656246	0.577371	0.88	0.83	0.99	0.79
15438	5|5	Joubert syndrome	0|1	HP:0002335	2	INPP5E	7	8	1	3	4	1	0.373544	0.158647	0.456573	0.281439	0.67	0.3	0.59	0.48
171929	5|5|5	Hematologic neoplasm	0|0|0	HP:0004377	2	ETV6	5	10	5	100	464	364	0.63314	0.59319	0.712138	0.667608	0.93	0.99	0.97	0.85
169013	5	Hearing impairment	1	HP:0000365	2	GJB2	4	1	-3	#N/A	#N/A	#N/A	0.720215	0.715649	0.879872	0.881053	0.94	1	1	0.98
51681	5	Hypertrophic cardiomyopathy	0	HP:0001639	2	MYBPC3	19	144	125	#N/A	#N/A	#N/A	0.677304	0.594801	0.852589	0.799036	0.97	1	1	0.9
362158	#N/A	Relative macrocephaly;Short stature	#N/A	HP:0004482;HP:0004322	2	NRXN3	386	255	-131	122	65	-57	0.727032	0.68505	0.861456	0.853866	0.93	1	1	0.97
238060	4	Retinal dystrophy	0	HP:0000556	2	CEP290	2	6	4	#N/A	#N/A	#N/A	0.455552	0.392062	0.652196	0.577371	0.87	0.83	0.99	0.79
79352	5|5	Congenital cataract	0|0	HP:0000519	2	CRYAA	162	18	-144	7	5	-2	0.226595	0.213622	0.568966	0.66026	0.79	0.63	0.67	0.73
22892	5	Diabetes mellitus type 2	0	HP:0005978	2	NEUROD1	7	11	4	2	2	0	0.31977	0.374791	0.490122	0.526904	0.83	0.8	0.76	0.74
26675	5|5	Intellectual disability	0|1	HP:0001249	2	SLC16A2	32	44	12	35	50	15	0.726664	0.704271	0.860198	0.859375	0.99	1	1	0.97
29136	5|5|5	Hypertrophic cardiomyopathy	0|2|1	HP:0001639	2	MYH7	3	87	84	1	8	7	0.673756	0.594801	0.850024	0.799036	0.93	1	1	0.9
214852	5	Malignant tumor of prostate	1	HP:0012125	2	POLK	96	21	-75	46	32	-14	0.432688	0.459948	0.504821	0.49464	0.82	0.93	0.83	0.73
27619	5|5|5|5	Acute myeloid leukemia;Juvenile myelomonocytic leukemia;Neoplasm of the large intestine;Neoplasm of the thyroid gland;Non-small cell lung cancer	0|1|0|0	HP:0004808;HP:0012209;HP:0100834;HP:0100031;HP:0030358	2	KRAS	10	45	35	3	16	13	0.582383	0.577109	0.721577	0.73622	0.94	0.99	0.89	0.87
94786	5|5|5|5	Endometrial carcinoma	3|1|0|1	HP:0012114	2	MSH6	8	3	-5	#N/A	#N/A	#N/A	0.439497	0.487566	0.534888	0.506943	0.8	0.9	0.9	0.7
40440	5|5|5|5	Hypertrophic cardiomyopathy	1|1|1|1	HP:0001639	2	MYL3	6	129	123	2	24	22	0.672883	0.594801	0.852267	0.799036	0.94	1	1	0.9
31379	5|5|5	Absence seizures;Coronal craniosynostosis;Craniosynostosis;Crouzon syndrome;Facial asymmetry;Infantile axial hypotonia;Seizures;Unilateral renal agenesis	0|0|1	HP:0002121;HP:0004440;HP:0001363;HP:0004439;HP:0000324;HP:0009062;HP:0001250;HP:0000122	2	FGFR3	333.5	190	-143.5	4	2	-2	0.770961	0.751526	0.898923	0.899459	0.99	1	1	0.98
238076	#N/A	Retinal dystrophy	#N/A	HP:0000556	2	BBS4	16	68	52	#N/A	#N/A	#N/A	0.461147	0.392062	0.654026	0.577371	0.9	0.83	0.98	0.79
150566	5|5|5|5	Neoplasm of ovary	1|1|1|1	HP:0100615	2	BRIP1	1	2	1	#N/A	#N/A	#N/A	0.458663	0.514235	0.307283	0.482973	0.91	0.91	0.55	0.7
363453	#N/A	Carcinoma of esophagus;Chronic lymphocytic leukemia;Glioblastoma;Lung adenocarcinoma;Multiple myeloma;Neoplasm of brain;Neoplasm of the breast;Neoplasm of the large intestine;Pancreatic adenocarcinoma;Transitional cell carcinoma of the bladder	#N/A	HP:0011459;HP:0005550;HP:0100843;HP:0030078;HP:0006775;HP:0030692;HP:0100013;HP:0100834;HP:0006725;HP:0006740	2	TP53	14	17	3	3	8	5	0.606277	0.61356	0.757739	0.762772	0.89	1	0.99	0.89
362813	#N/A	Neoplasm of the breast	#N/A	HP:0100013	2	ESR1	24	101	77	12	12	0	0.634984	0.625055	0.653441	0.66569	0.96	1	0.97	0.83
513956	#N/A	Atrial septal defect;Noncompaction cardiomyopathy;Primary dilated cardiomyopathy;Ventricular fibrillation	#N/A	HP:0001631;HP:0012817;HP:0001644;HP:0001663	2	NKX2-5	4	1	-3	#N/A	#N/A	#N/A	0.694622	0.626346	0.828133	0.801312	0.95	1	0.99	0.95
214316	5	Joubert syndrome	1	HP:0002335	2	TCTN2	1	55	54	3	32	29	0.38053	0.158647	0.456624	0.281439	0.69	0.3	0.59	0.48
208849	5	Abnormal cortical gyration	1	HP:0002536	2	DCX	254	239	-15	23	17	-6	0.317343	0.328834	0.57583	0.522905	0.69	0.67	0.93	0.76
461685	#N/A	Hypertrophic cardiomyopathy	#N/A	HP:0001639	2	MYBPC3	18	116	98	36	167	131	0.671327	0.594801	0.847503	0.799036	0.95	1	1	0.9
226536	5	Retinal dystrophy	0	HP:0000556	2	RPGR	3	3	0	#N/A	#N/A	#N/A	0.457066	0.392062	0.655544	0.577371	0.89	0.83	0.99	0.79
214866	#N/A	Malignant tumor of prostate	#N/A	HP:0012125	2	POLK	484	355	-129	506.5	319	-187.5	0.439095	0.459948	0.509554	0.49464	0.84	0.93	0.78	0.73
238040	4	Retinal dystrophy	0	HP:0000556	2	RP1	13.5	2	-11.5	#N/A	#N/A	#N/A	0.45456	0.392062	0.650601	0.577371	0.86	0.83	0.99	0.79
214302	5	Joubert syndrome	1	HP:0002335	2	INPP5E	91	227	136	11	11	0	0.389741	0.158647	0.442228	0.281439	0.68	0.3	0.56	0.48
24870	5	Malignant tumor of prostate	0	HP:0012125	2	AR	39	118	79	1	5	4	0.422903	0.459948	0.518072	0.49464	0.82	0.93	0.8	0.73
424456	#N/A	Intellectual disability	#N/A	HP:0001249	2	CAMK2A	76	87	11	31	31	0	0.724053	0.704271	0.859545	0.859375	0.99	1	1	0.97
513926	#N/A	Abnormal myelination;Fatigue;Seizures	#N/A	HP:0012447;HP:0012378;HP:0001250	2	SPAST	1	2	1	#N/A	#N/A	#N/A	0.762584	0.734836	0.899508	0.897479	0.96	1	1	0.98
361009	#N/A	Multiple cafe-au-lait spots;Multiple cafe-au-lait spots;Neurofibromas;Optic nerve glioma	#N/A	HP:0007565;HP:0007565;HP:0001067;HP:0009734	2	NF1	379	226	-153	314	133	-181	0.692237	0.608135	0.251016	0.345873	1	0.98	0.59	0.59
27495	5|5|5	Hypertrophic cardiomyopathy	0|2|1	HP:0001639	2	TPM1	7	31	24	1	3	2	0.678949	0.594801	0.853215	0.799036	0.93	1	1	0.9
24574	5	Malignant tumor of prostate	0	HP:0012125	2	MXI1	369	99	-270	#N/A	#N/A	#N/A	0.428778	0.459948	0.513091	0.49464	0.8	0.93	0.8	0.73
77870	5|5|5	Intellectual disability	0|1|1	HP:0001249	2	HCFC1	108	139	31	362	179	-183	0.726555	0.704271	0.860872	0.859375	0.97	1	1	0.97
29701	5|5|5|5	Acute myeloid leukemia;Budd-Chiari syndrome;Chronic myelogenous leukemia;Myelofibrosis;Myeloproliferative disorder	0|0|0|0	HP:0004808;HP:0002639;HP:0005506;HP:0011974;HP:0005547	2	JAK2	7	20	13	10	25	15	0.600465	0.454795	0.411822	0.363617	1	0.92	0.63	0.57
31311	5|5	Acute myeloid leukemia	0|0	HP:0004808	2	FLT3	17	23	6	8	27	19	0.644729	0.473629	0.294141	0.325578	1	0.92	0.39	0.54
51780	5|5	Hypertrophic cardiomyopathy	1|1	HP:0001639	2	MYBPC3	6	65	59	#N/A	#N/A	#N/A	0.68235	0.594801	0.854527	0.799036	0.94	1	1	0.9
172332	5|5	Acute myeloid leukemia;Cutaneous melanoma;Multiple myeloma;Neoplasm of the large intestine;Non-small cell lung cancer	0|1	HP:0004808;HP:0012056;HP:0006775;HP:0100834;HP:0030358	2	NRAS	39	89	50	86	73	-13	0.570426	0.560844	0.70543	0.704632	0.96	0.98	0.89	0.83
23707	5|5|5	Diabetes mellitus	0|0|1	HP:0000819	2	KCNJ11	24	23	-1	1	2	1	0.418132	0.437034	0.713086	0.726647	0.92	0.89	0.96	0.9
241824	#N/A	Hypertrophic cardiomyopathy	#N/A	HP:0001639	2	MYH7	6	260	254	8	58	50	0.673601	0.594801	0.851627	0.799036	0.96	1	1	0.9
424461	#N/A	Intellectual disability	#N/A	HP:0001249	2	CAMK2A	133	134	1	65	67	2	0.722863	0.704271	0.859862	0.859375	0.98	1	1	0.97
15842	5	Neoplasm of stomach	0	HP:0006753	2	APC	6	4	-2	#N/A	#N/A	#N/A	0.421286	0.47037	0.556538	0.55802	0.78	0.88	0.87	0.76
27622	5|5|5|5|5	Acute myeloid leukemia;Cerebral arteriovenous malformation;Juvenile myelomonocytic leukemia;Neoplasm of the large intestine;Neoplasm of the thyroid gland;Non-small cell lung cancer	0|0|0|0|1	HP:0004808;HP:0002408;HP:0012209;HP:0100834;HP:0100031;HP:0030358	2	KRAS	9	41	32	5	9	4	0.583357	0.578363	0.737463	0.738857	0.96	0.99	0.93	0.87
191748	5	Neoplasm of the large intestine	2	HP:0100834	2	APC	2	1	-1	#N/A	#N/A	#N/A	0.405175	0.451636	0.66179	0.665686	0.81	0.91	0.88	0.79
133611	4|5	Neoplasm of ovary	1|2	HP:0100615	2	BRIP1	1	1	0	#N/A	#N/A	#N/A	0.452445	0.514235	0.317331	0.482973	0.92	0.91	0.56	0.7
46545	5|5|5|5|5	Malignant tumor of prostate;Medulloblastoma	3|1|1|0|1	HP:0012125;HP:0002885	2	BRCA2	23	28	5	#N/A	#N/A	#N/A	0.602204	0.608558	0.529265	0.527017	0.87	0.98	0.87	0.75
22892	5	Diabetes mellitus type 2	0	HP:0005978	2	NEUROD1	4	7	3	3	4	1	0.31018	0.374791	0.471589	0.526904	0.79	0.8	0.74	0.74
51820	5|5	Hypertrophic cardiomyopathy	1|1	HP:0001639	2	MYBPC3	3	1	-2	#N/A	#N/A	#N/A	0.6776	0.594801	0.851632	0.799036	0.96	1	1	0.9
31064	5	Hypogonadotropic hypogonadism 7 with or without anosmia	0	HP:0000044	2	GNRHR	43	66	23	411.5	83	-328.5	0.120693	0.175623	0.152792	0.222801	0.36	0.34	0.38	0.43
360853	#N/A	Abnormal blistering of the skin;Abnormality of the skin;Anonychia;Finger syndactyly;Nail dystrophy;Palmoplantar blistering;Short stature;Skin erosion;Toe syndactyly	#N/A	HP:0008066;HP:0000951;HP:0001798;HP:0006101;HP:0008404;HP:0007446;HP:0004322;HP:0200041;HP:0001770	2	COL7A1	20	10	-10	#N/A	#N/A	#N/A	0.813729	0.791112	0.904206	0.904304	0.94	1	1	0.98
362757	#N/A	Non-small cell lung cancer;Squamous cell carcinoma	#N/A	HP:0030358;HP:0002860	2	DDR2	320.5	79	-241.5	29.5	14	-15.5	0.655923	0.457786	0.36548	0.319931	0.99	0.88	0.5	0.54
424457	#N/A	Intellectual disability	#N/A	HP:0001249	2	CAMK2A	14	14	0	102	114	12	0.722526	0.704271	0.860563	0.859375	0.99	1	1	0.97
247347	#N/A	Congenital cataract	#N/A	HP:0000519	2	CRYGA	#N/A	190	#N/A	#N/A	41	#N/A	0.224644	0.213622	0.59666	0.66026	0.78	0.63	0.66	0.73
439931	#N/A	Neoplasm of the breast	#N/A	HP:0100013	2	PTEN	3	2	-1	#N/A	#N/A	#N/A	0.636161	0.625055	0.65978	0.66569	0.96	1	0.98	0.83
39054	5|5|5	Tetralogy of Fallot	0|0|0	HP:0001636	2	GATA4	8	139	131	9	14	5	0.501293	0.508915	0.420701	0.480391	0.82	0.95	0.73	0.66
226495	5|5|5|5|5	Generalized tonic-clonic seizures;Global developmental delay;Intellectual disability;Muscular hypotonia;Seizures	0|0|0|0|0	HP:0002069;HP:0001263;HP:0001249;HP:0001252;HP:0001250	2	GNB1	6	13	7	387	179	-208	0.798592	0.774675	0.907473	0.907312	0.95	1	1	0.98
27568	5	Diaphyseal dysplasia	0	HP:0100252	2	TGFB1	16	5	-11	146	78.5	-67.5	0.308038	0.0407206	0.702806	0.213213	0.42	0.06	0.69	0.37
31479	5|5|5	Aortic dissection;Arachnodactyly;High palate;Lens subluxation	0|1|1	HP:0002647;HP:0001166;HP:0000218;HP:0001132	2	FBN1	6	40	34	15	24	9	0.663534	0.558298	0.842815	0.818917	0.96	0.98	1	0.95
105349	5	Blindness;Macular degeneration;Retinal dystrophy;Visual loss	0	HP:0000618;HP:0000608;HP:0000556;HP:0000572	2	ABCA4	2	1	-1	#N/A	#N/A	#N/A	0.511061	0.485268	0.775673	0.758568	0.9	0.91	0.99	0.96
362154	#N/A	Abnormal biliary tract morphology;Asplenia;Duodenal atresia;Reduced number of intrahepatic bile ducts	#N/A	HP:0012440;HP:0001746;HP:0002247;HP:0006571	2	GUCY2C	368	116	-252	45.5	25	-20.5	0.349725	0.385459	0.561981	0.565854	0.8	0.84	0.92	0.75
139098	5|5|5	Adrenocortical carcinoma;Carcinoma of esophagus;Glioblastoma;Lung adenocarcinoma;Neoplasm of brain;Neoplasm of the breast;Neoplasm of the large intestine;Pancreatic adenocarcinoma;Renal cell carcinoma, papillary, 1;Squamous cell carcinoma of the skin;Squamous cell lung carcinoma;Transitional cell carcinoma of the bladder	1|2|0	HP:0006744;HP:0011459;HP:0100843;HP:0030078;HP:0030692;HP:0100013;HP:0100834;HP:0006725;HP:0005584;HP:0006739;HP:0030359;HP:0006740	2	TP53	7	21	14	4	14	10	0.625868	0.635411	0.783065	0.789396	0.93	1	1	0.9
29136	5|5|5	Hypertrophic cardiomyopathy	0|2|1	HP:0001639	2	MYH7	1	104	103	1	4	3	0.672412	0.594801	0.852943	0.799036	0.91	1	1	0.9
216786	5	Acute myeloid leukemia;Cutaneous melanoma;Multiple myeloma;Neoplasm of the large intestine;Non-small cell lung cancer	1	HP:0004808;HP:0012056;HP:0006775;HP:0100834;HP:0030358	2	NRAS	168	119	-49	45	47	2	0.576457	0.560844	0.718577	0.704632	0.98	0.98	0.93	0.83
52806	5	Primary dilated cardiomyopathy	1	HP:0001644	2	TNNT2	3	24	21	1	2	1	0.627214	0.410973	0.820542	0.709304	0.98	0.97	0.99	0.88
248477	4|4|4	Attention deficit hyperactivity disorder;Delayed speech and language development;Global developmental delay	0|0|0	HP:0007018;HP:0000750;HP:0001263	2	GNB5	20	14	-6	42	56	14	0.726902	0.701008	0.861053	0.852726	0.96	1	1	0.97
481175	#N/A	Encephalopathy	#N/A	HP:0001298	2	TGFB1	162	95	-67	3	6	3	0.333052	0.22527	0.75847	0.607846	0.72	0.46	1	0.77
132012	5	Skeletal dysplasia	0	HP:0002652	2	TRPV4	221	197	-24	54	70	16	0.474444	0.323176	0.763983	0.710756	0.84	0.8	0.99	0.79
27622	5|5|5|5|5	Acute myeloid leukemia;Cerebral arteriovenous malformation;Juvenile myelomonocytic leukemia;Neoplasm of the large intestine;Neoplasm of the thyroid gland;Non-small cell lung cancer	0|0|0|0|1	HP:0004808;HP:0002408;HP:0012209;HP:0100834;HP:0100031;HP:0030358	2	KRAS	8	33	25	5	20	15	0.582657	0.578363	0.740777	0.738857	0.94	0.99	0.94	0.87
226759	#N/A	Astrocytoma;Brainstem glioma;Medulloblastoma;Neuroblastoma;Rosette-forming glioneuronal tumor	#N/A	HP:0009592;HP:0010796;HP:0002885;HP:0003006;HP:0025171	2	FGFR1	94	33	-61	102	39	-63	0.582493	0.602488	0.655241	0.665635	0.88	0.98	0.96	0.83
15842	5	Neoplasm of stomach	0	HP:0006753	2	APC	4	3	-1	#N/A	#N/A	#N/A	0.413829	0.47037	0.562292	0.55802	0.73	0.88	0.9	0.76
24870	5	Malignant tumor of prostate	0	HP:0012125	2	AR	71	171	100	1	5	4	0.425074	0.459948	0.515302	0.49464	0.81	0.93	0.8	0.73
362776	#N/A	Neoplasm of the breast;Neoplasm of the large intestine	#N/A	HP:0100013;HP:0100834	2	PIK3CA	34	47	13	87	79	-8	0.608638	0.6159	0.744488	0.745232	0.91	1	0.95	0.88
214371	5	Joubert syndrome	1	HP:0002335	2	B9D2	23	61	38	2	4	2	0.374917	0.158647	0.446887	0.281439	0.64	0.3	0.58	0.48
513950	#N/A	Encephalocele;Microcephaly;Narrow chest;Oligohydramnios;Polycystic kidney dysplasia;Postaxial polydactyly;Talipes equinovarus	#N/A	HP:0002084;HP:0000252;HP:0000774;HP:0001562;HP:0000113;HP:0100259;HP:0001762	2	CC2D2A	54	105	51	#N/A	#N/A	#N/A	0.734014	0.702104	0.871313	0.868325	0.98	1	0.98	0.97
361009	#N/A	Multiple cafe-au-lait spots;Multiple cafe-au-lait spots;Neurofibromas;Optic nerve glioma	#N/A	HP:0007565;HP:0007565;HP:0001067;HP:0009734	2	NF1	541	362	-179	460.5	229	-231.5	0.683901	0.608135	0.255045	0.345873	1	0.98	0.54	0.59
24926	5|5	Retinal dystrophy	0|0	HP:0000556	2	RS1	74	33	-41	6	3	-3	0.460924	0.392062	0.660414	0.577371	0.88	0.83	0.99	0.79
208589	5	Muscular Diseases	1	HP:0003198	2	RYR1	55	135	80	#N/A	#N/A	#N/A	0.620383	0.44965	0.836799	0.766928	0.98	0.98	1	0.9
513999	#N/A	Aspiration pneumonia;Central sleep apnea syndrome;Decreased activity of the pyruvate dehydrogenase complex;External ophthalmoplegia;Febrile seizures;Gastroesophageal reflux;Lactic acidosis;Pes planus;Progressive muscle weakness;Progressive ptosis;Respiratory insufficiency	#N/A	HP:0011951;HP:0010536;HP:0002928;HP:0000544;HP:0002373;HP:0002020;HP:0003128;HP:0001763;HP:0003323;HP:0007838;HP:0002093	2	CHAT	65	43	-22	18	3	-15	0.732192	0.673939	0.889791	0.878735	0.99	1	1	0.97
423242	#N/A	Neoplasm of the breast	#N/A	HP:0100013	2	PALB2	4	9	5	#N/A	#N/A	#N/A	0.627111	0.625055	0.658378	0.66569	0.97	1	0.97	0.83
16441	5	Microcytic anemia	0	HP:0001935	2	TMPRSS6	141	184	43	#N/A	#N/A	#N/A	0.390648	0.104239	0.723283	0.500127	0.83	0.23	0.94	0.69
214208	5|5	Global developmental delay;Jaundice	1|1	HP:0001263;HP:0000952	2	CPLANE1	#N/A	1	#N/A	#N/A	#N/A	#N/A	0.674804	0.641993	0.84854	0.838557	0.97	1	1	0.97
18235	5|5	Agenesis of permanent teeth;Deeply set eye;Microcephaly;Short stature;Splenomegaly	0|1	HP:0006349;HP:0000490;HP:0000252;HP:0004322;HP:0001744	2	SBDS	71	97	26	#N/A	#N/A	#N/A	0.776965	0.742645	0.895286	0.895116	0.97	1	1	0.98
181616	5|4|5	Gastrointestinal stroma tumor;Pheochromocytoma	1|0|1	HP:0100723;HP:0002666	2	SDHB	3	27	24	1	7	6	0.147394	0.176875	0.399208	0.476018	0.32	0.42	0.61	0.64
27569	5	Diaphyseal dysplasia	0	HP:0100252	2	TGFB1	340.5	92	-248.5	91.5	44	-47.5	0.356842	0.0407206	0.713808	0.213213	0.42	0.06	0.68	0.37
24145	5|5	Diabetes mellitus type 2	0|0	HP:0005978	2	ABCC8	96	160	64	3	4	1	0.339949	0.374791	0.479527	0.526904	0.89	0.8	0.75	0.74
52055	5|5|4|5	Hypertrophic cardiomyopathy	1|1|1|1	HP:0001639	2	MYH7	2	109	107	1	30	29	0.67462	0.594801	0.851428	0.799036	0.96	1	1	0.9
514129	#N/A	Delayed speech and language development;Dolichocephaly;Global developmental delay;Macrocephaly;Motor delay;Muscular hypotonia;Thick vermilion border	#N/A	HP:0000750;HP:0000268;HP:0001263;HP:0000256;HP:0001270;HP:0001252;HP:0012471	2	RPS6KA3	2	1	-1	#N/A	#N/A	#N/A	0.778462	0.75448	0.901142	0.899692	0.97	1	1	0.98
22868	5|5|5|5	Glioblastoma;Neoplasm of the breast;Neoplasm of the large intestine;Renal cell carcinoma, papillary, 1;Small cell lung cancer;Squamous cell lung carcinoma	0|1|1|1	HP:0100843;HP:0100013;HP:0100834;HP:0005584;HP:0030357;HP:0030359	2	PTEN	30	22	-8	2	5	3	0.612679	0.625904	0.765498	0.767107	0.91	1	0.99	0.89
52008	4|5|4	Hypertrophic cardiomyopathy	1|1|1	HP:0001639	2	MYH7	1	14	13	1	14.5	13.5	0.677561	0.594801	0.849862	0.799036	0.96	1	1	0.9
390924	#N/A	Gastrointestinal stroma tumor;Pheochromocytoma	#N/A	HP:0100723;HP:0002666	2	SDHB	1	2	1	#N/A	#N/A	#N/A	0.145279	0.176875	0.403865	0.476018	0.33	0.42	0.64	0.64
226536	5	Retinal dystrophy	0	HP:0000556	2	RPGR	3	5	2	#N/A	#N/A	#N/A	0.45743	0.392062	0.652721	0.577371	0.9	0.83	0.98	0.79
106207	#N/A	Abnormal bleeding;Prolonged bleeding time	#N/A	HP:0001892;HP:0003010	2	VWF	10	15	5	2	4	2	0.688795	0.611207	0.855663	0.832913	0.88	1	1	0.95
31313	5	Acute myeloid leukemia	0	HP:0004808	2	FLT3	15	25	10	16	44	28	0.65112	0.473629	0.279369	0.325578	1	0.92	0.4	0.54
424445	#N/A	Anophthalmia	#N/A	HP:0000528	2	OTX2	120	78	-42	1	4	3	0.101051	0.188599	0.283143	0.250923	0.25	0.28	0.38	0.4
39429	5|5|5|5|5	Skeletal dysplasia	1|0|0|0|1	HP:0002652	2	TRPV4	21	39	18	36	45	9	0.462585	0.323176	0.769911	0.710756	0.85	0.8	1	0.79
362875	#N/A	Neoplasm of the large intestine	#N/A	HP:0100834	2	SMAD4	66.5	65	-1.5	2	3	1	0.38709	0.451636	0.665898	0.665686	0.78	0.91	0.9	0.79
27182	5|5|5|5	Retinal dystrophy;Retinitis pigmentosa	1|1|2|0	HP:0000556;HP:0000547	2	BBS1	77	67	-10	27	24	-3	0.453523	0.393929	0.651376	0.578106	0.87	0.84	0.98	0.79
360950	#N/A	Blindness;Central hypotonia;Molar tooth sign on MRI;Nystagmus	#N/A	HP:0000618;HP:0011398;HP:0002419;HP:0000639	2	CEP290	1	2	1	#N/A	#N/A	#N/A	0.691328	0.677197	0.845039	0.830942	0.96	1	1	0.97
16209	5	Angioedema;Hyperbilirubinemia;Hypertension;Urticaria	0	HP:0100665;HP:0002904;HP:0000822;HP:0001025	2	F12	359	247	-112	170	89	-81	0.574046	0.493942	0.845307	0.830964	0.95	0.91	0.99	0.96
226431	5	Schizophrenia	1	HP:0100753	2	SETD1A	373	143	-230	#N/A	#N/A	#N/A	0.265545	0.274797	0.657196	0.669941	0.77	0.62	0.89	0.81
151897	5	Lung adenocarcinoma;Neoplasm of brain;Neoplasm of the breast;Neoplasm of the large intestine;Pancreatic adenocarcinoma;Squamous cell carcinoma of the skin;Squamous cell lung carcinoma	1	HP:0030078;HP:0030692;HP:0100013;HP:0100834;HP:0006725;HP:0006739;HP:0030359	2	TP53	19	84	65	1	3	2	0.622073	0.614534	0.751903	0.747533	0.91	1	0.99	0.88
24385	5|5|5	Medulloblastoma	0|0|3	HP:0002885	2	BRCA2	2	4	2	#N/A	#N/A	#N/A	0.717867	0.64119	0.191988	0.219166	0.99	0.98	0.38	0.43
361031	#N/A	Cataplexy;Cerebellar ataxia;Cognitive impairment;Headache;Postural instability;Speech apraxia	#N/A	HP:0002524;HP:0001251;HP:0100543;HP:0002315;HP:0002172;HP:0011098	2	NPC1	13	24	11	2	9	7	0.792951	0.772274	0.911191	0.9104	0.97	1	1	0.98
362815	#N/A	Neoplasm of the breast	#N/A	HP:0100013	2	ESR1	14	22	8	3	5	2	0.638782	0.625055	0.659627	0.66569	0.94	1	0.98	0.83
16444	5	Microcytic anemia	0	HP:0001935	2	TMPRSS6	4	1	-3	#N/A	#N/A	#N/A	0.353058	0.104239	0.721909	0.500127	0.65	0.23	0.96	0.69
28922	5|4	Renal cell carcinoma, papillary, 1	0|1	HP:0005584	2	MET	9	44	35	63	149.5	86.5	0.399083	0.449107	0.562741	0.542891	0.84	0.89	0.89	0.72
27817	5|5|5|5|5|5	Gastrointestinal stroma tumor;Pheochromocytoma;Pheochromocytoma	1|1|1|1|1|1	HP:0100723;HP:0002666;HP:0002666	2	SDHB	1	1	0	#N/A	#N/A	#N/A	0.131684	0.176875	0.368921	0.476018	0.34	0.42	0.61	0.64
27569	5	Diaphyseal dysplasia	0	HP:0100252	2	TGFB1	145.5	65	-80.5	45	33	-12	0.302603	0.0407206	0.698905	0.213213	0.43	0.06	0.69	0.37
29100	5|5|5	Hypertrophic cardiomyopathy	0|1|1	HP:0001639	2	MYL3	13	231	218	9	63	54	0.67481	0.594801	0.85204	0.799036	0.97	1	1	0.9
31066	5	Hypogonadotropic hypogonadism 7 with or without anosmia	0	HP:0000044	2	GNRHR	178.5	175	-3.5	108	94	-14	0.120115	0.175623	0.164046	0.222801	0.4	0.34	0.36	0.43
362841	#N/A	Neoplasm of the large intestine;Neoplasm of the thyroid gland;Non-small cell lung cancer	#N/A	HP:0100834;HP:0100031;HP:0030358	2	KRAS	9	19	10	3	8	5	0.453643	0.476756	0.702429	0.711908	0.85	0.91	0.92	0.83
424468	#N/A	Intellectual disability	#N/A	HP:0001249	2	CAMK2B	4	7	3	48	48	0	0.725111	0.704271	0.860449	0.859375	0.98	1	0.99	0.97
362854	#N/A	Neoplasm of the breast	#N/A	HP:0100013	2	HERC2	358	124	-234	46	27	-19	0.623692	0.625055	0.660002	0.66569	0.95	1	0.97	0.83
178431	5	Primary dilated cardiomyopathy	0	HP:0001644	2	LMNA	74	52	-22	23	23	0	0.626443	0.410973	0.82541	0.709304	0.98	0.97	1	0.88
131996	5	Skeletal dysplasia	0	HP:0002652	2	TRPV4	28	41	13	7	24	17	0.459504	0.323176	0.76872	0.710756	0.86	0.8	1	0.79
214854	#N/A	Malignant tumor of prostate	#N/A	HP:0012125	2	POLK	270	49	-221	237	78	-159	0.428899	0.459948	0.520747	0.49464	0.82	0.93	0.82	0.73
136674	5|5|4	Cardiomyopathy;Hypertrophic cardiomyopathy;Left ventricular noncompaction cardiomyopathy	0|0|0	HP:0001638;HP:0001639;HP:0011664	2	MYH7	1	13	12	1	3	2	0.68734	0.607762	0.863371	0.825865	0.92	1	1	0.96
361095	#N/A	Calf muscle hypertrophy;EMG abnormality;EMG: myopathic abnormalities;Motor delay;Muscle cramps;Muscle weakness	#N/A	HP:0008981;HP:0003457;HP:0003458;HP:0001270;HP:0003394;HP:0001324	2	DMD	2	1	-1	#N/A	#N/A	#N/A	0.725322	0.681152	0.885898	0.88024	0.99	1	1	0.98
31071	5	Hypogonadotropic hypogonadism 7 with or without anosmia	0	HP:0000044	2	GNRHR	45	37	-8	48	47	-1	0.109699	0.175623	0.189457	0.222801	0.36	0.34	0.37	0.43
20033	5|5|5|5	Skeletal dysplasia	0|0|0|0	HP:0002652	2	TRPV4	8	7	-1	7	10	3	0.464484	0.323176	0.763073	0.710756	0.84	0.8	0.99	0.79
223689	#N/A	Tetralogy of Fallot	#N/A	HP:0001636	2	NOTCH1	14	42	28	4	3	-1	0.506737	0.508915	0.416194	0.480391	0.81	0.95	0.67	0.66
514080	#N/A	Cafe-au-lait spot	#N/A	HP:0000957	2	NF1	148	80	-68	#N/A	#N/A	#N/A	0.705355	0.635714	0.660496	0.558667	0.95	1	0.97	0.76
29134	5|5|4	Hypertrophic cardiomyopathy	1|1|1	HP:0001639	2	MYH7	1	52	51	2	32	30	0.669953	0.594801	0.849591	0.799036	0.95	1	1	0.9
247358	#N/A	Congenital cataract	#N/A	HP:0000519	2	CRYBB2	20	65	45	12	15	3	0.252467	0.213622	0.580856	0.66026	0.8	0.63	0.69	0.73
51861	5|5	Hypertrophic cardiomyopathy	2|1	HP:0001639	2	MYBPC3	13	134	121	#N/A	#N/A	#N/A	0.673977	0.594801	0.850001	0.799036	0.93	1	1	0.9
132004	5	Skeletal dysplasia	0	HP:0002652	2	TRPV4	31	31	0	11	10	-1	0.469979	0.323176	0.769554	0.710756	0.85	0.8	1	0.79
362841	#N/A	Neoplasm of the large intestine;Neoplasm of the thyroid gland;Non-small cell lung cancer	#N/A	HP:0100834;HP:0100031;HP:0030358	2	KRAS	8	14	6	4	10	6	0.444135	0.476756	0.701208	0.711908	0.85	0.91	0.91	0.83
514025	#N/A	Hearing impairment;Impaired vibration sensation in the lower limbs;Pain;Pes cavus;Pes planus;Progressive inability to walk;Unsteady gait	#N/A	HP:0000365;HP:0002166;HP:0012531;HP:0001761;HP:0001763;HP:0002505;HP:0002317	2	PTPRQ	4	1	-3	#N/A	#N/A	#N/A	0.786233	0.774768	0.896717	0.898161	0.96	1	1	0.98
214800	5|5|5|5	Chorea;Progressive encephalopathy;Seizures	0|0|0|0	HP:0002072;HP:0002448;HP:0001250	2	FRRS1L	3	1	-2	#N/A	#N/A	#N/A	0.754416	0.727674	0.895685	0.896101	0.97	1	1	0.98
29129	#N/A	Hypertrophic cardiomyopathy	#N/A	HP:0001639	2	MYH7	1	61	60	2	2	0	0.677541	0.594801	0.852101	0.799036	0.95	1	1	0.9
169013	5	Hearing impairment	1	HP:0000365	2	GJB2	5	2	-3	#N/A	#N/A	#N/A	0.720515	0.715649	0.881315	0.881053	0.94	1	1	0.98
31073	5	Hypogonadotropic hypogonadism 7 with or without anosmia	0	HP:0000044	2	GNRHR	59	71	12	130	112	-18	0.110314	0.175623	0.192647	0.222801	0.36	0.34	0.38	0.43
480624	#N/A	Encephalopathy	#N/A	HP:0001298	2	TGFB1	56.5	24	-32.5	253.5	92	-161.5	0.341868	0.22527	0.751387	0.607846	0.69	0.46	1	0.77
28921	5	Renal cell carcinoma, papillary, 1	0	HP:0005584	2	MET	7	46	39	72	135	63	0.392129	0.449107	0.565412	0.542891	0.79	0.89	0.88	0.72
362841	#N/A	Neoplasm of the large intestine;Neoplasm of the thyroid gland;Non-small cell lung cancer	#N/A	HP:0100834;HP:0100031;HP:0030358	2	KRAS	3	17	14	3	8	5	0.438607	0.476756	0.710805	0.711908	0.86	0.91	0.91	0.83
28692	5|5|5	Adrenocortical carcinoma;Brainstem glioma;Carcinoma of esophagus;Glioblastoma;Lung adenocarcinoma;Macrodactyly of toe;Medulloblastoma;Neoplasm of brain;Neoplasm of the breast;Neoplasm of the large intestine;Non-small cell lung cancer;Pancreatic adenocarcinoma;Renal cell carcinoma, papillary, 1;Squamous cell lung carcinoma;Stroke;Transitional cell carcinoma of the bladder	0|0|0	HP:0006744;HP:0010796;HP:0011459;HP:0100843;HP:0030078;HP:0100747;HP:0002885;HP:0030692;HP:0100013;HP:0100834;HP:0030358;HP:0006725;HP:0005584;HP:0030359;HP:0001297;HP:0006740	2	PIK3CA	401	368	-33	178	124	-54	0.681201	0.666445	0.846068	0.853662	0.9	1	0.98	0.97
57234	5|5|5	Primary dilated cardiomyopathy	0|1|1	HP:0001644	2	LMNA	51	26.5	-24.5	5	10	5	0.626184	0.410973	0.828403	0.709304	0.98	0.97	0.99	0.88
28585	5|5	Gastrointestinal stroma tumor	0|0	HP:0100723	2	PDGFRA	139.5	33	-106.5	5	5	0	0.242873	0.0711465	0.419007	0.265279	0.34	0.12	0.34	0.3
132002	5	Skeletal dysplasia	0	HP:0002652	2	TRPV4	37	72	35	9	12	3	0.474386	0.323176	0.764857	0.710756	0.85	0.8	0.99	0.79
362591	#N/A	Intellectual disability	#N/A	HP:0001249	2	OTUD6B	1	4	3	#N/A	#N/A	#N/A	0.725005	0.704271	0.860138	0.859375	0.99	1	1	0.97
485953	#N/A	Mitral regurgitation;Secundum atrial septal defect;Ventricular septal defect	#N/A	HP:0001653;HP:0001684;HP:0001629	2	TBX5	3	3	0	#N/A	#N/A	#N/A	0.614713	0.594156	0.746941	0.72814	0.95	1	0.98	0.9
216787	5	Acute myeloid leukemia	1	HP:0004808	2	SF3B1	313.5	41	-272.5	119.5	40	-79.5	0.63998	0.473629	0.271985	0.325578	1	0.92	0.44	0.54
514129	#N/A	Delayed speech and language development;Dolichocephaly;Global developmental delay;Macrocephaly;Motor delay;Muscular hypotonia;Thick vermilion border	#N/A	HP:0000750;HP:0000268;HP:0001263;HP:0000256;HP:0001270;HP:0001252;HP:0012471	2	RPS6KA3	3	2	-1	#N/A	#N/A	#N/A	0.778076	0.75448	0.902629	0.899692	0.97	1	1	0.98
16372	5|5|5	Joubert syndrome	2|1|1	HP:0002335	2	CEP290	1	6	5	#N/A	#N/A	#N/A	0.369231	0.158647	0.431153	0.281439	0.66	0.3	0.55	0.48
236459	5	Carcinoma of esophagus;Lung adenocarcinoma;Multiple myeloma;Neoplasm of brain;Neoplasm of the breast;Neoplasm of the large intestine;Pancreatic adenocarcinoma;Squamous cell carcinoma of the skin;Squamous cell lung carcinoma	1	HP:0011459;HP:0030078;HP:0006775;HP:0030692;HP:0100013;HP:0100834;HP:0006725;HP:0006739;HP:0030359	2	TP53	20	38	18	1	13	12	0.608918	0.612826	0.756558	0.755526	0.93	1	0.96	0.88
58105	5	Cardiac rhabdomyoma;Hamartoma;Seizures	1	HP:0009729;HP:0010566;HP:0001250	2	TSC1	1	1	0	#N/A	#N/A	#N/A	0.752825	0.728407	0.898046	0.897325	0.96	1	1	0.98
214863	5	Malignant tumor of prostate	1	HP:0012125	2	POLK	449	242	-207	455.5	150	-305.5	0.439539	0.459948	0.509725	0.49464	0.86	0.93	0.8	0.73
31381	5|5	Bladder carcinoma;Carcinoma;Myeloproliferative disorder;Transitional cell carcinoma of the bladder	0|1	HP:0002862;HP:0030731;HP:0005547;HP:0006740	2	FGFR3	558	193	-365	50	16	-34	0.298783	0.39635	0.542679	0.544335	0.66	0.88	0.88	0.75
51961	5|5|5	Hypertrophic cardiomyopathy	1|2|1	HP:0001639	2	MYBPC3	6	116	110	#N/A	#N/A	#N/A	0.673161	0.594801	0.851534	0.799036	0.95	1	1	0.9
169400	5	Olivopontocerebellar hypoplasia	1	HP:0006955	2	TSEN54	276.5	393	116.5	247.5	206	-41.5	0.341108	0.0368163	0.722962	0.213154	0.45	0.04	0.7	0.36
31376	5|5|5	Craniosynostosis	0|0|1	HP:0001363	2	FGFR3	135	48	-87	66	41	-25	0.233694	0.287386	0.557164	0.593893	0.78	0.74	0.86	0.79
513547	#N/A	Diabetes mellitus type 2	#N/A	HP:0005978	2	WFS1	5	5	0	#N/A	#N/A	#N/A	0.316778	0.374791	0.469373	0.526904	0.8	0.8	0.7	0.74
205490	5	Abnormality of neuronal migration	0	HP:0002269	2	WDR62	137	52	-85	337	126	-211	0.414945	0.403397	0.61724	0.594232	0.83	0.81	0.98	0.82
31366	5|5|5|5	Craniosynostosis;Epidermal nevus	1|0|0|1	HP:0001363;HP:0010816	2	FGFR3	435.5	90	-345.5	49	36	-13	0.239978	0.287386	0.553765	0.593893	0.8	0.74	0.8	0.79
360805	#N/A	Abdominal colic;Abnormal blistering of the skin;Porphyrinuria	#N/A	HP:0011848;HP:0008066;HP:0010473	2	PPOX	4	2	-2	397	119	-278	0.255725	0.164834	0.552575	0.535389	0.77	0.45	0.94	0.76
51681	5	Hypertrophic cardiomyopathy	0	HP:0001639	2	MYBPC3	29	144	115	#N/A	#N/A	#N/A	0.676725	0.594801	0.851231	0.799036	0.96	1	1	0.9
214307	5	Joubert syndrome	1	HP:0002335	2	INPP5E	44	49	5	12	16	4	0.382952	0.158647	0.454594	0.281439	0.66	0.3	0.6	0.48
28925	5	Renal cell carcinoma, papillary, 1	0	HP:0005584	2	MET	29	47	18	2	10	8	0.390583	0.449107	0.564897	0.542891	0.8	0.89	0.88	0.72
362842	#N/A	Neoplasm of the large intestine	#N/A	HP:0100834	2	KRAS	4	16	12	1	3	2	0.39721	0.451636	0.655526	0.665686	0.81	0.91	0.88	0.79
514129	#N/A	Delayed speech and language development;Dolichocephaly;Global developmental delay;Macrocephaly;Motor delay;Muscular hypotonia;Thick vermilion border	#N/A	HP:0000750;HP:0000268;HP:0001263;HP:0000256;HP:0001270;HP:0001252;HP:0012471	2	RPS6KA3	1	6	5	#N/A	#N/A	#N/A	0.777767	0.75448	0.903737	0.899692	0.97	1	1	0.98
190033	5|5	Retinal dystrophy	1|0	HP:0000556	2	DRAM2	1	1	0	#N/A	#N/A	#N/A	0.45729	0.392062	0.655989	0.577371	0.88	0.83	1	0.79
485949	#N/A	Skeletal dysplasia	#N/A	HP:0002652	2	COL2A1	359	79	-280	40	8	-32	0.473983	0.323176	0.76858	0.710756	0.88	0.8	1	0.79
243980	#N/A	Cerebral hypomyelination;Elbow flexion contracture;Global developmental delay;Intellectual disability;Knee flexion contracture;Muscular hypotonia;Nystagmus	#N/A	HP:0006808;HP:0002987;HP:0001263;HP:0001249;HP:0006380;HP:0001252;HP:0000639	2	RUBCN	#N/A	88	#N/A	#N/A	112	#N/A	0.799305	0.778489	0.908331	0.908607	0.96	1	1	0.98
528064	#N/A	Hypertrophic cardiomyopathy	#N/A	HP:0001639	2	MYH7	5	167	162	1	13	12	0.674127	0.594801	0.852799	0.799036	0.92	1	1	0.9
513904	#N/A	Abnormality of the pinna;Aplasia of the ovary;Aplastic anemia;Atrial septal defect;Dilation of lateral ventricles;Downslanted palpebral fissures;Dry skin;Erythroid hypoplasia;Hemangioma;Hepatomegaly;Hypotelorism;Intracerebral periventricular calcifications;Low-set, posteriorly rotated ears;Pulmonary arterial hypertension;Relative macrocephaly;Vaginal hydrocele;Wide anterior fontanel	#N/A	HP:0000377;HP:0010463;HP:0001915;HP:0001631;HP:0006956;HP:0000494;HP:0000958;HP:0012133;HP:0001028;HP:0002240;HP:0000601;HP:0007229;HP:0000368;HP:0002092;HP:0004482;HP:0100673;HP:0000260	2	RPL5	47	82	35	#N/A	#N/A	#N/A	0.768222	0.725149	0.896931	0.893256	0.96	1	1	0.98
19890	5	Hearing impairment	0	HP:0000365	2	CLDN14	95	68	-27	14	4	-10	0.721191	0.715649	0.879902	0.881053	0.98	1	0.99	0.98
29100	5|5|5	Hypertrophic cardiomyopathy	0|1|1	HP:0001639	2	MYL3	19	268.5	249.5	16	63	47	0.676586	0.594801	0.852288	0.799036	0.92	1	1	0.9
28996	5|5|5|5|5|5	Lung adenocarcinoma;Neoplasm of the large intestine	0|0|0|2|1|2	HP:0030078;HP:0100834	2	RAF1	96	102	6	33.5	43	9.5	0.405526	0.451636	0.670938	0.665686	0.81	0.91	0.88	0.79
27418	5|5|5	Neoplasm of the breast	0|1|1	HP:0100013	2	TP53	94	116	22	19	22	3	0.636958	0.625055	0.656693	0.66569	0.96	1	0.97	0.83
362767	#N/A	Neuroblastoma	#N/A	HP:0003006	2	ALK	9	34	25	15	37	22	0.596313	0.604204	0.617383	0.617074	0.88	0.98	0.92	0.79
26867	5|5|5	Developmental regression;Global developmental delay;Intellectual disability	2|1|1	HP:0002376;HP:0001263;HP:0001249	2	MECP2	7	9	2	#N/A	#N/A	#N/A	0.772627	0.748032	0.890308	0.88801	0.97	1	1	0.98
48939	5	Acute myeloid leukemia;Chronic myelogenous leukemia;Cutaneous melanoma;Multiple myeloma;Neoplasm of the large intestine;Non-small cell lung cancer	1	HP:0004808;HP:0005506;HP:0012056;HP:0006775;HP:0100834;HP:0030358	2	NRAS	16	20	4	84	45	-39	0.591063	0.560844	0.710737	0.704632	0.99	0.98	0.91	0.83
18516	5|5	Coloboma of optic disc;Congenital ocular coloboma	0|0	HP:0000588;HP:0000589	2	PAX6	12	34	22	4	8	4	0.459419	0.446537	0.666393	0.654238	0.93	0.91	0.97	0.85
358436	#N/A	Abnormal facial shape;Abnormality of metabolism/homeostasis;Coarse facial features;Hepatosplenomegaly;Hypertrichosis;Intellectual disability, severe;Mucopolysacchariduria;Thick eyebrow	#N/A	HP:0001999;HP:0001939;HP:0000280;HP:0001433;HP:0000998;HP:0010864;HP:0008155;HP:0000574	2	NAGLU	14	37	23	1	3	2	0.824231	0.796795	0.922837	0.924066	1	1	1	0.99
168869	5|5	Diabetes mellitus	1|0	HP:0000819	2	KCNJ11	16	21	5	3	1	-2	0.42983	0.437034	0.708484	0.726647	0.95	0.89	0.97	0.9
20720	5|5|5	Seizures;Severe global developmental delay	0|0|1	HP:0001250;HP:0011344	2	SCO2	18	51	33	6	15	9	0.750914	0.727108	0.894103	0.894573	0.97	1	1	0.98
17403	5|5	Cone/cone-rod dystrophy;Retinal dystrophy;Retinal pigment epithelial atrophy;Retinitis pigmentosa	0|1	HP:0000548;HP:0000556;HP:0007722;HP:0000547	2	CERKL	152	54	-98	#N/A	#N/A	#N/A	0.4631	0.392955	0.654098	0.578106	0.89	0.84	0.98	0.79
360950	#N/A	Blindness;Central hypotonia;Molar tooth sign on MRI;Nystagmus	#N/A	HP:0000618;HP:0011398;HP:0002419;HP:0000639	2	CEP290	1	3	2	#N/A	#N/A	#N/A	0.690937	0.677197	0.84712	0.830942	0.95	1	1	0.97
216787	5	Acute myeloid leukemia	1	HP:0004808	2	SF3B1	424.5	36	-388.5	381.5	32	-349.5	0.659477	0.473629	0.327665	0.325578	1	0.92	0.5	0.54
16446	5	Microcytic anemia	0	HP:0001935	2	TMPRSS6	79	113	34	#N/A	#N/A	#N/A	0.388242	0.104239	0.722122	0.500127	0.84	0.23	0.97	0.69
31371	5|5|5|5|5	Bell-shaped thorax;Bowed humerus;Carcinoma;Disproportionate short-limb short stature;Epidermal nevus;Femoral bowing;Growth delay;Lethal short-limbed short stature;Lower limb undergrowth;Lung adenocarcinoma;Multiple myeloma;Narrow chest;Short ribs;Short stature;Skeletal dysplasia;Small for gestational age;Squamous cell lung carcinoma;Transitional cell carcinoma of the bladder;Upper limb undergrowth	1|0|0|0|0	HP:0001591;HP:0003865;HP:0030731;HP:0008873;HP:0010816;HP:0002980;HP:0001510;HP:0008909;HP:0009816;HP:0030078;HP:0006775;HP:0000774;HP:0000773;HP:0004322;HP:0002652;HP:0001518;HP:0030359;HP:0006740;HP:0009824	2	FGFR3	51	28	-23	17	6	-11	0.767711	0.735796	0.873086	0.868711	0.96	1	1	0.97
134590	5|5	Diabetes mellitus type 2;Maternal diabetes	1|1	HP:0005978;HP:0009800	2	GCK	7	20	13	2	3	1	0.313945	0.372028	0.508311	0.562731	0.77	0.8	0.73	0.77
480624	#N/A	Encephalopathy	#N/A	HP:0001298	2	TGFB1	35	21	-14	285.5	70	-215.5	0.341621	0.22527	0.75627	0.607846	0.67	0.46	0.99	0.77
360874	#N/A	Agenesis of corpus callosum;Global developmental delay;Hypertrichosis;Nail dysplasia;Neonatal hypotonia	#N/A	HP:0001274;HP:0001263;HP:0000998;HP:0002164;HP:0001319	2	ARID1B	1	1	0	#N/A	#N/A	#N/A	0.743845	0.718163	0.872584	0.866528	0.99	1	1	0.97
514051	#N/A	Disproportionate tall stature;High palate;Lumbar scoliosis;Mitral valve prolapse;Myxomatous mitral valve degeneration	#N/A	HP:0001519;HP:0000218;HP:0004626;HP:0001634;HP:0004764	2	FBN1	9	94	85	2	2	0	0.665186	0.564267	0.841959	0.818649	0.97	0.98	1	0.95
48145	5	Congenital ichthyosiform erythroderma;Ichthyosis	1	HP:0007431;HP:0008064	2	ALOX12B	5	68	63	4	3	-1	0.326382	0.287883	0.772964	0.753641	0.77	0.8	0.99	0.87
229178	5|4	Retinal dystrophy;Retinitis pigmentosa	1|0	HP:0000556;HP:0000547	2	PDE6B	11	7	-4	#N/A	#N/A	#N/A	0.461962	0.393929	0.652934	0.578106	0.89	0.84	0.99	0.79
29009	5|5	Cutaneous melanoma;Lung adenocarcinoma;Multiple myeloma;Neoplasm of the large intestine;Non-Hodgkin lymphoma;Squamous cell carcinoma of the skin;Squamous cell lung carcinoma;Transitional cell carcinoma of the bladder	0|1	HP:0012056;HP:0030078;HP:0006775;HP:0100834;HP:0012539;HP:0006739;HP:0030359;HP:0006740	2	BRAF	24	26	2	6	13	7	0.444469	0.470006	0.686105	0.699524	0.89	0.93	0.92	0.83
26781	5|5|5	Intellectual disability	0|0|1	HP:0001249	2	ATRX	1	2	1	#N/A	#N/A	#N/A	0.725014	0.704271	0.860765	0.859375	0.99	1	1	0.97
362758	#N/A	Acute myeloid leukemia	#N/A	HP:0004808	2	DNMT3A	38	18	-20	2	2	0	0.644374	0.473629	0.291677	0.325578	1	0.92	0.46	0.54
166347	5|5|5|5|5	Cataract;Peripheral neuropathy	0|0|0|0|0	HP:0000518;HP:0009830	2	IARS2	17	45	28	322.5	490	167.5	0.715366	0.702228	0.870108	0.870012	0.94	1	1	0.98
191748	5	Neoplasm of the large intestine	2	HP:0100834	2	APC	3	3	0	#N/A	#N/A	#N/A	0.399672	0.451636	0.657415	0.665686	0.77	0.91	0.86	0.79
17315	5|5|5|5	Abnormal blistering of the skin;Abnormality of dental enamel;Abnormality of the dentition;Alopecia of scalp;Decreased body weight;Distal muscle weakness;EMG abnormality;Failure to thrive;Hyperpigmentation of the skin;Microcephaly;Nail dystrophy;Scarring;Scarring alopecia of scalp;Short stature	2|0|1|1	HP:0008066;HP:0000682;HP:0000164;HP:0002293;HP:0004325;HP:0002460;HP:0003457;HP:0001508;HP:0000953;HP:0000252;HP:0008404;HP:0100699;HP:0004552;HP:0004322	2	MFN2	2	11	9	1	2	1	0.824103	0.808226	0.915135	0.917413	0.98	1	1	0.99
207171	5	Abnormality of cardiovascular system morphology	1	HP:0030680	2	NKX2-5	23	43	20	9	12	3	0.762336	0.724526	0.877561	0.870072	0.94	1	1	0.97
24575	5	Malignant tumor of prostate	0	HP:0012125	2	MXI1	193	123	-70	313	155	-158	0.421005	0.459948	0.519096	0.49464	0.84	0.93	0.81	0.73
29147	5|5	Primary dilated cardiomyopathy	0|1	HP:0001644	2	MYH7	1	35	34	1	5	4	0.613192	0.410973	0.824721	0.709304	0.89	0.97	0.99	0.88
362758	#N/A	Acute myeloid leukemia	#N/A	HP:0004808	2	DNMT3A	7	7	0	1	2	1	0.641625	0.473629	0.307054	0.325578	1	0.92	0.46	0.54
489361	#N/A	Joubert syndrome	#N/A	HP:0002335	2	CEP290	1	2	1	#N/A	#N/A	#N/A	0.354295	0.158647	0.466388	0.281439	0.61	0.3	0.6	0.48
214305	5	Joubert syndrome	1	HP:0002335	2	INPP5E	90	101	11	381.5	95	-286.5	0.388419	0.158647	0.443859	0.281439	0.68	0.3	0.6	0.48
363455	#N/A	Carcinoma of esophagus;Chronic lymphocytic leukemia;Glioblastoma;Lung adenocarcinoma;Multiple myeloma;Neoplasm of brain;Neoplasm of the breast;Neoplasm of the large intestine;Pancreatic adenocarcinoma;Transitional cell carcinoma of the bladder	#N/A	HP:0011459;HP:0005550;HP:0100843;HP:0030078;HP:0006775;HP:0030692;HP:0100013;HP:0100834;HP:0006725;HP:0006740	2	TP53	39	82	43	4	10	6	0.602938	0.61356	0.760819	0.762772	0.91	1	0.99	0.89
30290	5	Hemolytic anemia	0	HP:0001878	2	HBB	1	43	42	1	10	9	0.326311	0.262854	0.629662	0.591729	0.82	0.57	0.99	0.87
209338	5|5	Muscular hypotonia	1|1	HP:0001252	2	EBF3	68	78	10	#N/A	#N/A	#N/A	0.721891	0.679156	0.881382	0.875612	0.94	1	1	0.98
29005	5|5|5	Chronic lymphocytic leukemia;Cutaneous melanoma;Follicular thyroid carcinoma;Lung adenocarcinoma;Neoplasm of the thyroid gland;Non-small cell lung cancer	0|0|1	HP:0005550;HP:0012056;HP:0006731;HP:0030078;HP:0100031;HP:0030358	2	BRAF	77	112.5	35.5	178.5	176	-2.5	0.462495	0.492263	0.488233	0.550634	0.84	0.89	0.72	0.75
214858	#N/A	Malignant tumor of prostate	#N/A	HP:0012125	2	POLK	167	72	-95	73.5	43	-30.5	0.420197	0.459948	0.509896	0.49464	0.8	0.93	0.76	0.73
136674	5|5|4	Cardiomyopathy;Hypertrophic cardiomyopathy;Left ventricular noncompaction cardiomyopathy	0|0|0	HP:0001638;HP:0001639;HP:0011664	2	MYH7	1	25	24	1	2	1	0.691393	0.607762	0.866933	0.825865	0.93	1	1	0.96
21598	5|5|5	Cutis laxa;Papule	0|0|1	HP:0000973;HP:0200034	2	ABCC6	5	5	0	#N/A	#N/A	#N/A	0.293289	0.256738	0.736439	0.689432	0.8	0.69	0.98	0.79
181433	4|4|5	Global developmental delay	0|0|1	HP:0001263	2	TCTN1	41	140	99	#N/A	#N/A	#N/A	0.66867	0.630311	0.843701	0.828565	0.97	1	1	0.97
18608	5	Medulloblastoma	0	HP:0002885	2	SUFU	263.5	151	-112.5	529.5	294	-235.5	0.718207	0.64119	0.184757	0.219166	0.99	0.98	0.44	0.43
25877	5|5	Nephrogenic diabetes insipidus	0|1	HP:0009806	2	AVPR2	216	230	14	30	56	26	0.325614	0.123036	0.366534	0.175332	0.49	0.26	0.35	0.34
16443	5	Microcytic anemia	0	HP:0001935	2	TMPRSS6	40	85	45	11	5	-6	0.368655	0.104239	0.715684	0.500127	0.71	0.23	0.97	0.69
431811	#N/A	Retinal dystrophy	#N/A	HP:0000556	2	ABHD12	2	8	6	#N/A	#N/A	#N/A	0.459781	0.392062	0.65795	0.577371	0.89	0.83	0.99	0.79
51780	5|5	Hypertrophic cardiomyopathy	1|1	HP:0001639	2	MYBPC3	8	72	64	#N/A	#N/A	#N/A	0.663101	0.594801	0.852035	0.799036	0.96	1	1	0.9
214362	5	Joubert syndrome	1	HP:0002335	2	MKS1	14	42	28	1	2	1	0.370071	0.158647	0.445078	0.281439	0.64	0.3	0.57	0.48
28958	5|5|5|5|5|5	Constipation;Gingival overgrowth;Hypertelorism;Hypothyroidism;Joint hypermobility;Medullary thyroid carcinoma;Neoplasm of the thyroid gland;Pheochromocytoma;Short stature;Tetralogy of Fallot;Thick vermilion border	0|0|0|1|1|1	HP:0002019;HP:0000212;HP:0000316;HP:0000821;HP:0001382;HP:0002865;HP:0100031;HP:0002666;HP:0004322;HP:0001636;HP:0012471	2	RET	80	62	-18	29	21	-8	0.786107	0.756379	0.884628	0.881711	0.94	1	1	0.98
237508	5	Intellectual disability	1	HP:0001249	2	KDM5C	44	75	31	14	12	-2	0.725297	0.704271	0.860469	0.859375	0.97	1	1	0.97
19239	5|5|5	Elevated alkaline phosphatase;Elevated serum creatine phosphokinase;Peripheral axonal neuropathy;Polyneuropathy;Sensory neuropathy	0|0|0	HP:0003155;HP:0003236;HP:0003477;HP:0001271;HP:0000763	2	GDAP1	164.5	67	-97.5	13	4	-9	0.624279	0.587524	0.812215	0.803555	0.91	1	1	0.97
420434	#N/A	Joubert syndrome	#N/A	HP:0002335	2	KIAA0753	2	5	3	#N/A	#N/A	#N/A	0.361811	0.158647	0.439711	0.281439	0.65	0.3	0.57	0.48
28368	5|5|5|5	Dysplastic pulmonary valve;Failure to thrive;Patent ductus arteriosus;Right ventricular hypertrophy;Secundum atrial septal defect;Tricuspid regurgitation	0|1|2|0	HP:0005164;HP:0001508;HP:0001643;HP:0001667;HP:0001684;HP:0005180	2	PTPN11	51	64	13	7	21	14	0.67956	0.66093	0.861689	0.857931	0.93	1	1	0.97
69324	5|5|5|5|5|4	Neoplasm of the breast	1|1|3|1|0|1	HP:0100013	2	BRCA1	3	8	5	#N/A	#N/A	#N/A	0.625976	0.625055	0.656722	0.66569	0.93	1	0.98	0.83
431670	#N/A	Retinal dystrophy	#N/A	HP:0000556	2	PROM1	10	12	2	#N/A	#N/A	#N/A	0.461045	0.392062	0.657033	0.577371	0.87	0.83	0.99	0.79
48599	5	Axillary freckling;Focal T2 hyperintense basal ganglia lesion;Multiple cafe-au-lait spots	1	HP:0000997;HP:0007183;HP:0007565	2	NF1	4	5	1	#N/A	#N/A	#N/A	0.734873	0.644684	0.255654	0.231627	1	0.98	0.49	0.46
27418	5|5|5	Neoplasm of the breast	0|1|1	HP:0100013	2	TP53	171	143	-28	19	25	6	0.631397	0.625055	0.652405	0.66569	0.96	1	0.97	0.83
24023	5	Acute myeloid leukemia	0	HP:0004808	2	ETV6	2	2	0	#N/A	#N/A	#N/A	0.633698	0.473629	0.289049	0.325578	1	0.92	0.47	0.54
390913	#N/A	Gastrointestinal stroma tumor;Pheochromocytoma	#N/A	HP:0100723;HP:0002666	2	SDHB	1	3	2	#N/A	#N/A	#N/A	0.130688	0.176875	0.388407	0.476018	0.28	0.42	0.63	0.64
136674	5|5|4	Cardiomyopathy;Hypertrophic cardiomyopathy;Left ventricular noncompaction cardiomyopathy	0|0|0	HP:0001638;HP:0001639;HP:0011664	2	MYH7	2	12	10	1	4	3	0.689443	0.607762	0.864284	0.825865	0.95	1	1	0.96
214860	#N/A	Malignant tumor of prostate	#N/A	HP:0012125	2	POLK	331	119	-212	295.5	58	-237.5	0.421086	0.459948	0.519374	0.49464	0.81	0.93	0.82	0.73
16447	5	Microcytic anemia	0	HP:0001935	2	TMPRSS6	3	1	-2	#N/A	#N/A	#N/A	0.389379	0.104239	0.717226	0.500127	0.78	0.23	0.97	0.69
27822	5|5|5	Gastrointestinal stroma tumor;Pheochromocytoma;Pheochromocytoma	0|0|1	HP:0100723;HP:0002666;HP:0002666	2	SDHB	1	7	6	#N/A	#N/A	#N/A	0.126121	0.176875	0.4342	0.476018	0.33	0.42	0.63	0.64
24145	5|5	Diabetes mellitus type 2	0|0	HP:0005978	2	ABCC8	111	148	37	9	8	-1	0.305041	0.374791	0.474269	0.526904	0.75	0.8	0.71	0.74
48599	5	Axillary freckling;Focal T2 hyperintense basal ganglia lesion;Multiple cafe-au-lait spots	1	HP:0000997;HP:0007183;HP:0007565	2	NF1	3	6	3	#N/A	#N/A	#N/A	0.738619	0.644684	0.212682	0.231627	1	0.98	0.4	0.46
27422	5	Glioblastoma;Lung adenocarcinoma;Neoplasm of brain;Neoplasm of the breast;Neoplasm of the large intestine;Pancreatic adenocarcinoma;Renal cell carcinoma, papillary, 1;Small cell lung cancer;Squamous cell lung carcinoma;Transitional cell carcinoma of the bladder	0	HP:0100843;HP:0030078;HP:0030692;HP:0100013;HP:0100834;HP:0006725;HP:0005584;HP:0030357;HP:0030359;HP:0006740	2	TP53	23	34	11	2	11	9	0.612184	0.626239	0.760976	0.768753	0.92	1	1	0.89
27680	5	Diabetes mellitus type 2	0	HP:0005978	2	HNF1B	20	79	59	3	1	-2	0.305772	0.374791	0.481826	0.526904	0.78	0.8	0.74	0.74
24396	5	Retinal dystrophy	0	HP:0000556	2	GUCY2D	44	15	-29	12	10	-2	0.453716	0.392062	0.652578	0.577371	0.89	0.83	0.98	0.79
248696	#N/A	Neural tube defect	#N/A	HP:0045005	2	PARD3	31	63	32	271	615	344	0.535779	0.518404	0.691752	0.660389	0.97	0.97	0.97	0.82
17254	5|5	Renal cell carcinoma, papillary, 1	0|0	HP:0005584	2	VHL	6	4	-2	#N/A	#N/A	#N/A	0.384487	0.449107	0.557853	0.542891	0.76	0.89	0.88	0.72
362779	#N/A	Neoplasm of the breast;Neoplasm of the large intestine	#N/A	HP:0100013;HP:0100834	2	PIK3CA	128	150	22	140.5	211	70.5	0.60842	0.6159	0.748432	0.745232	0.91	1	0.96	0.88
19239	5|5|5	Elevated alkaline phosphatase;Elevated serum creatine phosphokinase;Peripheral axonal neuropathy;Polyneuropathy;Sensory neuropathy	0|0|0	HP:0003155;HP:0003236;HP:0003477;HP:0001271;HP:0000763	2	GDAP1	125	47	-78	7	4	-3	0.621651	0.587524	0.813383	0.803555	0.94	1	0.99	0.97
360113	#N/A	Joubert syndrome	#N/A	HP:0002335	2	CEP290	1	4	3	#N/A	#N/A	#N/A	0.364708	0.158647	0.454282	0.281439	0.68	0.3	0.57	0.48
535377	#N/A	Neuroblastoma	#N/A	HP:0003006	2	ALK	41	80	39	29	81	52	0.588935	0.604204	0.608171	0.617074	0.93	0.98	0.97	0.79
20332	5|5|5|5|5	Endometrial carcinoma;Neoplasm of stomach;Pilomatrixoma	2|0|1|2|0	HP:0012114;HP:0006753;HP:0030434	2	MUTYH	358	154	-204	5	5	0	0.459382	0.498713	0.58703	0.584096	0.88	0.9	0.89	0.79
46632	5|5|5|5	Neoplasm of the breast	3|1|1|1	HP:0100013	2	BRCA2	1	2	1	#N/A	#N/A	#N/A	0.636014	0.625055	0.655457	0.66569	0.96	1	0.97	0.83
27037	5	Hypoglycemia;Short stature	2	HP:0001943;HP:0004322	2	G6PC	38	12	-26	11	7	-4	0.735251	0.697781	0.884546	0.881337	0.95	1	1	0.98
424468	#N/A	Intellectual disability	#N/A	HP:0001249	2	CAMK2B	7	12	5	100	104	4	0.72457	0.704271	0.860146	0.859375	0.96	1	1	0.97
213614	4	Clonus;Failure to thrive;Hyperreflexia;Ptosis;Respiratory distress;Severe muscular hypotonia;Tachypnea	1	HP:0002169;HP:0001508;HP:0001347;HP:0000508;HP:0002098;HP:0006829;HP:0002789	2	IGHMBP2	4	9	5	#N/A	#N/A	#N/A	0.747849	0.72622	0.892195	0.892877	0.98	1	1	0.98
31075	5	Hypogonadotropic hypogonadism 7 with or without anosmia	0	HP:0000044	2	GNRHR	69	55	-14	3	2	-1	0.126026	0.175623	0.172769	0.222801	0.38	0.34	0.35	0.43
15840	5|5	Neoplasm of the large intestine	0|1	HP:0100834	2	APC	1	1	0	#N/A	#N/A	#N/A	0.410983	0.451636	0.661812	0.665686	0.79	0.91	0.89	0.79
431631	#N/A	Retinal dystrophy;Retinitis pigmentosa	#N/A	HP:0000556;HP:0000547	3	ABCA4	3	4	1	#N/A	#N/A	#N/A	0.457302	0.393929	0.647891	0.578106	0.87	0.84	0.97	0.79
363535	#N/A	Acute myeloid leukemia;Adrenocortical carcinoma;Brainstem glioma;Carcinoma of esophagus;Chronic lymphocytic leukemia;Glioblastoma;Lung adenocarcinoma;Medulloblastoma;Multiple myeloma;Neoplasm of brain;Neoplasm of the breast;Neoplasm of the large intestine;Pancreatic adenocarcinoma;Small cell lung cancer;Squamous cell lung carcinoma;Transitional cell carcinoma of the bladder	#N/A	HP:0004808;HP:0006744;HP:0010796;HP:0011459;HP:0005550;HP:0100843;HP:0030078;HP:0002885;HP:0006775;HP:0030692;HP:0100013;HP:0100834;HP:0006725;HP:0030357;HP:0030359;HP:0006740	3	TP53	14	37	23	4	6	2	0.645663	0.631072	0.779801	0.784993	0.88	1	0.93	0.9
175160	5	Hypertrophic cardiomyopathy	1	HP:0001639	3	MYBPC3	1	1	0	#N/A	#N/A	#N/A	0.68221	0.594801	0.852276	0.799036	0.98	1	1	0.9
190034	5|5	Retinal dystrophy	1|0	HP:0000556	3	DRAM2	18	21	3	1	3	2	0.4548	0.392062	0.654732	0.577371	0.89	0.83	0.99	0.79
214312	5	Joubert syndrome	1	HP:0002335	3	C2CD3	71.5	17	-54.5	165	66	-99	0.381994	0.158647	0.429575	0.281439	0.64	0.3	0.58	0.48
243971	5|5|5|5|5|5	Absent speech;Blepharophimosis;Intellectual disability, moderate;Long eyelashes;Thick lower lip vermilion;Thin upper lip vermilion	1|1|1|1|1|1	HP:0001344;HP:0000581;HP:0002342;HP:0000527;HP:0000179;HP:0000219	3	ARID1B	1	1	0	#N/A	#N/A	#N/A	0.647294	0.611629	0.774266	0.743394	0.97	1	0.98	0.95
57234	5|5|5	Primary dilated cardiomyopathy	0|1|1	HP:0001644	3	LMNA	40	25	-15	3	4	1	0.632928	0.410973	0.827204	0.709304	0.98	0.97	0.99	0.88
107055	5	Connective tissue nevi;Seizures	0	HP:0100898;HP:0001250	3	COL3A1	4	22	18	1	5	4	0.749848	0.726087	0.895375	0.896245	0.95	1	1	0.98
45725	5|5|5	Hypertrophic cardiomyopathy	1|2|1	HP:0001639	3	MYBPC3	4	2	-2	#N/A	#N/A	#N/A	0.669411	0.594801	0.852697	0.799036	0.92	1	1	0.9
214318	5	Joubert syndrome	1	HP:0002335	3	TCTN2	1	10	9	#N/A	#N/A	#N/A	0.365024	0.158647	0.442771	0.281439	0.67	0.3	0.57	0.48
31398	5|5	Bladder carcinoma;Epidermal nevus	0|0	HP:0002862;HP:0010816	3	FGFR3	402	331	-71	111	36	-75	0.304083	0.396102	0.548857	0.545021	0.7	0.88	0.9	0.75
528503	#N/A	Partial congenital absence of teeth	#N/A	HP:0000668	3	PAX9	1	2	1	#N/A	#N/A	#N/A	0.373221	0.272098	0.557017	0.465234	0.85	0.62	0.86	0.65
362813	#N/A	Neoplasm of the breast	#N/A	HP:0100013	3	ESR1	29	100	71	4	6	2	0.635261	0.625055	0.657463	0.66569	0.95	1	0.96	0.83
49024	5|5|5	Abnormal facial shape;Cafe-au-lait spot;Intellectual disability, mild;Scoliosis;Specific learning disability	1|0|1	HP:0001999;HP:0000957;HP:0001256;HP:0002650;HP:0001328	3	PTPN11	2	4	2	2	2	0	0.774497	0.732365	0.883552	0.877562	0.92	1	1	0.98
28926	5|5	Renal cell carcinoma, papillary, 1	0|1	HP:0005584	3	MET	24	67	43	56	88	32	0.400888	0.449107	0.560928	0.542891	0.77	0.89	0.88	0.72
28028	5	EMG abnormality;Lower limb amyotrophy;Minicore myopathy;Talipes equinovarus	0	HP:0003457;HP:0007210;HP:0003789;HP:0001762	3	RYR1	83	122	39	9	1	-8	0.652097	0.547356	0.847906	0.833046	0.91	1	0.98	0.97
224877	5	Growth delay;Intrauterine growth retardation;Seizures	0	HP:0001510;HP:0001511;HP:0001250	3	PNPO	3	6	3	2	6	4	0.804637	0.777358	0.909655	0.909818	0.95	1	1	0.98
27394	5|5|5	Brainstem glioma;Carcinoma of esophagus;Glioblastoma;Lung adenocarcinoma;Neoplasm of brain;Neoplasm of the breast;Neoplasm of the large intestine;Pancreatic adenocarcinoma;Squamous cell lung carcinoma;Transitional cell carcinoma of the bladder	0|1|1	HP:0010796;HP:0011459;HP:0100843;HP:0030078;HP:0030692;HP:0100013;HP:0100834;HP:0006725;HP:0030359;HP:0006740	3	TP53	8	13	5	6	9	3	0.602771	0.615707	0.750947	0.755057	0.85	1	0.99	0.88
24575	5	Malignant tumor of prostate	0	HP:0012125	3	MXI1	334	103	-231	298.5	157	-141.5	0.43313	0.459948	0.518776	0.49464	0.87	0.93	0.82	0.73
35796	5	Glomerulopathy;Hypertension;Mild proteinuria	1	HP:0100820;HP:0000822;HP:0012595	3	COL4A5	122	167	45	8	4	-4	0.555258	0.474932	0.824143	0.811881	0.98	0.91	0.98	0.9
28692	5|5|5	Adrenocortical carcinoma;Brainstem glioma;Carcinoma of esophagus;Glioblastoma;Lung adenocarcinoma;Macrodactyly of toe;Medulloblastoma;Neoplasm of brain;Neoplasm of the breast;Neoplasm of the large intestine;Non-small cell lung cancer;Pancreatic adenocarcinoma;Renal cell carcinoma, papillary, 1;Squamous cell lung carcinoma;Stroke;Transitional cell carcinoma of the bladder	0|0|0	HP:0006744;HP:0010796;HP:0011459;HP:0100843;HP:0030078;HP:0100747;HP:0002885;HP:0030692;HP:0100013;HP:0100834;HP:0030358;HP:0006725;HP:0005584;HP:0030359;HP:0001297;HP:0006740	3	PIK3CA	198	265	67	195	114	-81	0.684055	0.666445	0.844636	0.853662	0.92	1	0.97	0.97
214298	5	Joubert syndrome	1	HP:0002335	3	INPP5E	44	91	47	14	13	-1	0.381113	0.158647	0.444403	0.281439	0.67	0.3	0.57	0.48
226497	5|5|5|5|5|5|5|5|5|5|5|5|5|5	Cortical visual impairment;Expressive language delay;Failure to thrive;Feeding difficulties;Global developmental delay;Growth delay;Inability to walk;Intellectual disability;Limb hypertonia;Multifocal epileptiform discharges;Muscular hypotonia;Nystagmus;Seizures;Strabismus	0|0|0|0|0|0|0|0|0|0|0|0|0|0	HP:0100704;HP:0002474;HP:0001508;HP:0011968;HP:0001263;HP:0001510;HP:0002540;HP:0001249;HP:0002509;HP:0010841;HP:0001252;HP:0000639;HP:0001250;HP:0000486	3	GNB1	26	23	-3	250	472	222	0.823609	0.803826	0.920412	0.921525	0.97	1	1	0.99
52092	4|4|4|4	Hypertrophic cardiomyopathy	1|1|0|1	HP:0001639	3	MYH7	3	90	87	1	5	4	0.67883	0.594801	0.850534	0.799036	0.92	1	1	0.9
20458	5	Diabetes mellitus type 2	0	HP:0005978	3	MAPK8IP1	115	55	-60	355	105	-250	0.319166	0.374791	0.476783	0.526904	0.81	0.8	0.77	0.74
362838	#N/A	Neoplasm of the breast;Neoplasm of the large intestine	#N/A	HP:0100013;HP:0100834	3	PTEN	52	29	-23	3	6	3	0.60966	0.6159	0.744809	0.745232	0.91	1	0.95	0.88
424460	#N/A	Intellectual disability	#N/A	HP:0001249	3	CAMK2A	77	66	-11	140	201.5	61.5	0.725306	0.704271	0.859505	0.859375	0.99	1	1	0.97
363535	#N/A	Acute myeloid leukemia;Adrenocortical carcinoma;Brainstem glioma;Carcinoma of esophagus;Chronic lymphocytic leukemia;Glioblastoma;Lung adenocarcinoma;Medulloblastoma;Multiple myeloma;Neoplasm of brain;Neoplasm of the breast;Neoplasm of the large intestine;Pancreatic adenocarcinoma;Small cell lung cancer;Squamous cell lung carcinoma;Transitional cell carcinoma of the bladder	#N/A	HP:0004808;HP:0006744;HP:0010796;HP:0011459;HP:0005550;HP:0100843;HP:0030078;HP:0002885;HP:0006775;HP:0030692;HP:0100013;HP:0100834;HP:0006725;HP:0030357;HP:0030359;HP:0006740	3	TP53	18	52	34	1	7	6	0.63804	0.631072	0.77797	0.784993	0.87	1	0.97	0.9
238032	4	Retinal dystrophy	0	HP:0000556	3	EYS	41	41	0	#N/A	#N/A	#N/A	0.462968	0.392062	0.65409	0.577371	0.89	0.83	0.99	0.79
20031	5|5	Skeletal dysplasia	0|0	HP:0002652	3	TRPV4	9	6	-3	1	3	2	0.481033	0.323176	0.768424	0.710756	0.87	0.8	1	0.79
362841	#N/A	Neoplasm of the large intestine;Neoplasm of the thyroid gland;Non-small cell lung cancer	#N/A	HP:0100834;HP:0100031;HP:0030358	3	KRAS	7	18	11	2	12	10	0.443653	0.476756	0.703534	0.711908	0.85	0.91	0.9	0.83
424443	#N/A	Congenital ocular coloboma;Microphthalmia	#N/A	HP:0000589;HP:0000568	3	RBP4	81	40	-41	6	5	-1	0.570089	0.568897	0.700613	0.695319	0.93	0.98	0.98	0.9
513896	#N/A	Abnormal blistering of the skin;Abnormal urinary color;Constipation;Migraine	#N/A	HP:0008066;HP:0012086;HP:0002019;HP:0002076	3	PPOX	1	1	0	365	310	-55	0.623978	0.594447	0.857267	0.864565	0.89	0.98	1	0.97
362849	#N/A	Acute myeloid leukemia	#N/A	HP:0004808	3	FLT3	32	46	14	50	57	7	0.648109	0.473629	0.283716	0.325578	1	0.92	0.47	0.54
31063	5	Hypogonadotropic hypogonadism 7 with or without anosmia	0	HP:0000044	3	GNRHR	6	9	3	45	33	-12	0.115762	0.175623	0.177195	0.222801	0.37	0.34	0.36	0.43
362879	#N/A	Neoplasm of the large intestine	#N/A	HP:0100834	3	SMAD4	127	48	-79	4	1	-3	0.417602	0.451636	0.659821	0.665686	0.82	0.91	0.89	0.79
67086	5|4	Neoplasm of ovary	1|1	HP:0100615	3	BRCA2	80	87	7	#N/A	#N/A	#N/A	0.460034	0.514235	0.305316	0.482973	0.94	0.91	0.53	0.7
243994	#N/A	Astigmatism;Cryptorchidism;Epicanthus;Esotropia;Global developmental delay;Hypermetropia;Hypertelorism;Intellectual disability;Retrognathia;Wide nasal bridge	#N/A	HP:0000483;HP:0000028;HP:0000286;HP:0000565;HP:0001263;HP:0000540;HP:0000316;HP:0001249;HP:0000278;HP:0000431	3	ANKRD11	1	2	1	#N/A	#N/A	#N/A	0.783199	0.751093	0.899145	0.898739	0.96	1	1	0.98
361065	#N/A	Brachydactyly;Cognitive impairment;Hypocalcemia;Obesity;Round face;Short stature;Subcutaneous nodule;Tetany	#N/A	HP:0001156;HP:0100543;HP:0002901;HP:0001513;HP:0000311;HP:0004322;HP:0001482;HP:0001281	3	GNAS	259	295	36	#N/A	#N/A	#N/A	0.80771	0.780908	0.904197	0.903132	0.93	1	1	0.98
362151	#N/A	Attention deficit hyperactivity disorder;Hearing impairment;Obsessive-compulsive behavior;Seizures	#N/A	HP:0007018;HP:0000365;HP:0000722;HP:0001250	3	CDK20	1	2	1	#N/A	#N/A	#N/A	0.807374	0.789771	0.914949	0.916208	0.97	1	1	0.98
20033	5|5|5|5	Skeletal dysplasia	0|0|0|0	HP:0002652	3	TRPV4	16	8	-8	13	15	2	0.462492	0.323176	0.765425	0.710756	0.84	0.8	1	0.79
360713	#N/A	Neoplasm of the breast	#N/A	HP:0100013	3	BRCA2	1	2	1	#N/A	#N/A	#N/A	0.632039	0.625055	0.659631	0.66569	0.94	1	0.97	0.83
151858	5|5	Neoplasm of the large intestine	1|1	HP:0100834	3	TP53	2	2	0	#N/A	#N/A	#N/A	0.416821	0.451636	0.66387	0.665686	0.79	0.91	0.88	0.79
24486	5	Neoplasm of ovary	0	HP:0100615	3	RRAS2	145.5	59	-86.5	4	5	1	0.429067	0.514235	0.311582	0.482973	0.96	0.91	0.58	0.7
190034	5|5	Retinal dystrophy	1|0	HP:0000556	3	DRAM2	35	28	-7	1	2	1	0.462867	0.392062	0.651325	0.577371	0.88	0.83	1	0.79
28996	5|5|5|5|5|5	Lung adenocarcinoma;Neoplasm of the large intestine	0|0|0|2|1|2	HP:0030078;HP:0100834	3	RAF1	90	74	-16	34	29	-5	0.400377	0.451636	0.66039	0.665686	0.76	0.91	0.87	0.79
31367	5	Craniosynostosis	0	HP:0001363	3	FGFR3	290.5	73.5	-217	55	31	-24	0.231904	0.287386	0.552365	0.593893	0.81	0.74	0.83	0.79
420432	#N/A	Joubert syndrome	#N/A	HP:0002335	3	KIAA0753	2	9	7	#N/A	#N/A	#N/A	0.375095	0.158647	0.445442	0.281439	0.62	0.3	0.56	0.48
28329	5|5	Crouzon syndrome;Neoplasm of stomach	0|0	HP:0004439;HP:0006753	3	FGFR2	24	31	7	5	3	-2	0.43459	0.475662	0.576985	0.565876	0.76	0.88	0.9	0.76
390924	#N/A	Gastrointestinal stroma tumor;Pheochromocytoma	#N/A	HP:0100723;HP:0002666	3	SDHB	1	3	2	#N/A	#N/A	#N/A	0.135636	0.176875	0.417632	0.476018	0.32	0.42	0.68	0.64
194371	5|5	Gastrointestinal stroma tumor;Pheochromocytoma;Pheochromocytoma	1|1	HP:0100723;HP:0002666;HP:0002666	3	SDHB	1	3	2	#N/A	#N/A	#N/A	0.135657	0.176875	0.400878	0.476018	0.3	0.42	0.59	0.64
132001	5	Skeletal dysplasia	0	HP:0002652	3	TRPV4	21	16	-5	19	29	10	0.462837	0.323176	0.76502	0.710756	0.85	0.8	1	0.79
48247	5|5|5	Acute myeloid leukemia;Cutaneous melanoma;Epidermal nevus;Juvenile myelomonocytic leukemia;Multiple myeloma;Neoplasm of the large intestine;Non-small cell lung cancer	0|0|1	HP:0004808;HP:0012056;HP:0010816;HP:0012209;HP:0006775;HP:0100834;HP:0030358	3	NRAS	20	20	0	28	31	3	0.583321	0.565145	0.716613	0.719728	0.95	0.99	0.93	0.86
29739	5	Diabetes mellitus type 2	0	HP:0005978	3	INSR	11	12	1	27	21	-6	0.314369	0.374791	0.476482	0.526904	0.76	0.8	0.76	0.74
461685	#N/A	Hypertrophic cardiomyopathy	#N/A	HP:0001639	3	MYBPC3	18	65	47	24	77	53	0.675354	0.594801	0.853896	0.799036	0.94	1	1	0.9
32418	5	Myopia	0	HP:0000545	3	COL2A1	49	55	6	5	4	-1	0.53033	0.528452	0.793468	0.774699	0.91	0.98	1	0.9
15438	5|5	Joubert syndrome	0|1	HP:0002335	3	INPP5E	9	5	-4	3	1	-2	0.382728	0.158647	0.441291	0.281439	0.69	0.3	0.56	0.48
71274	4	Intellectual disability;Microcephaly;Neutropenia;Progressive visual loss;Recurrent aphthous stomatitis;Retinal dystrophy;Short foot;Short stature;Small hand	0	HP:0001249;HP:0000252;HP:0001875;HP:0000529;HP:0011107;HP:0000556;HP:0001773;HP:0004322;HP:0200055	3	VPS13B	2	1	-1	#N/A	#N/A	#N/A	0.792179	0.766503	0.902703	0.902802	0.94	1	1	0.98
15375	5	Axillary freckling;Multiple cafe-au-lait spots;Neurofibromas;Optic nerve glioma	1	HP:0000997;HP:0007565;HP:0001067;HP:0009734	3	NF1	136	46	-90	3	2	-1	0.713376	0.645782	0.277728	0.338925	0.99	0.98	0.57	0.6
27572	5	Diaphyseal dysplasia	0	HP:0100252	3	TGFB1	100.5	42	-58.5	31.5	22	-9.5	0.335371	0.0407206	0.693862	0.213213	0.41	0.06	0.67	0.37
48278	5	Global developmental delay	0	HP:0001263	3	DDHD2	21	24	3	22	30	8	0.661234	0.630311	0.842746	0.828565	0.95	1	1	0.97
360825	#N/A	Abnormal liver function tests during pregnancy;Intrahepatic cholestasis;Pruritus	#N/A	HP:0200148;HP:0001406;HP:0000989	3	ABCB11	7	4	-3	8	9	1	0.267614	0.242322	0.645403	0.610892	0.69	0.6	0.88	0.79
361696	#N/A	Abnormality of skeletal morphology;Failure to thrive	#N/A	HP:0011842;HP:0001508	3	ABL1	26	50	24	18	32	14	0.819583	0.804444	0.914627	0.916472	0.99	1	1	0.99
46355	5|5|5|5	Neoplasm of the breast	3|1|1|1	HP:0100013	3	BRCA2	1	3	2	#N/A	#N/A	#N/A	0.634424	0.625055	0.669652	0.66569	0.95	1	0.98	0.83
175481	5	Hypertrophic cardiomyopathy	1	HP:0001639	3	MYH7	2	68	66	2	11	9	0.671167	0.594801	0.85008	0.799036	0.92	1	1	0.9
362757	#N/A	Non-small cell lung cancer;Squamous cell carcinoma	#N/A	HP:0030358;HP:0002860	3	DDR2	236	66	-170	16	15	-1	0.678836	0.457786	0.415372	0.319931	0.99	0.88	0.64	0.54
214312	5	Joubert syndrome	1	HP:0002335	3	C2CD3	83.5	12	-71.5	283	54	-229	0.369139	0.158647	0.430104	0.281439	0.67	0.3	0.58	0.48
69324	5|5|5|5|5|4	Neoplasm of the breast	1|1|3|1|0|1	HP:0100013	3	BRCA1	1	2	1	#N/A	#N/A	#N/A	0.624208	0.625055	0.655282	0.66569	0.96	1	0.97	0.83
20037	5|5|5	Skeletal dysplasia	0|0|0	HP:0002652	3	TRPV4	23	30	7	6	8	2	0.449713	0.323176	0.766023	0.710756	0.86	0.8	1	0.79
132004	5	Skeletal dysplasia	0	HP:0002652	3	TRPV4	19	19	0	1	4	3	0.466488	0.323176	0.76915	0.710756	0.85	0.8	1	0.79
214305	5	Joubert syndrome	1	HP:0002335	3	INPP5E	70	86	16	77	80	3	0.376508	0.158647	0.444437	0.281439	0.65	0.3	0.58	0.48
424443	#N/A	Congenital ocular coloboma;Microphthalmia	#N/A	HP:0000589;HP:0000568	3	RBP4	62	35	-27	7	6	-1	0.567123	0.568897	0.699788	0.695319	0.92	0.98	0.97	0.9
51081	5|5	Absent speech;Delayed gross motor development;Delayed speech and language development;Global developmental delay;Hypoplasia of the corpus callosum;Seizures	0|1	HP:0001344;HP:0002194;HP:0000750;HP:0001263;HP:0002079;HP:0001250	3	WDR45	1	5	4	244.5	222	-22.5	0.777023	0.754578	0.900177	0.898876	0.95	1	1	0.98
535377	#N/A	Neuroblastoma	#N/A	HP:0003006	3	ALK	42	44	2	19	35	16	0.599993	0.604204	0.600727	0.617074	0.9	0.98	0.95	0.79
528503	#N/A	Partial congenital absence of teeth	#N/A	HP:0000668	3	PAX9	1	3	2	#N/A	#N/A	#N/A	0.378984	0.272098	0.568997	0.465234	0.83	0.62	0.88	0.65
29748	5	Insulin resistance	0	HP:0000855	3	INSR	65.5	24	-41.5	29	28	-1	0.0773055	0.0921521	0.317596	0.35639	0.27	0.24	0.49	0.52
214318	5	Joubert syndrome	1	HP:0002335	3	TCTN2	3	18	15	#N/A	#N/A	#N/A	0.374424	0.158647	0.447674	0.281439	0.67	0.3	0.55	0.48
226498	#N/A	Cortical visual impairment;Failure to thrive;Feeding difficulties;Focal seizures with impairment of consciousness or awareness;Global developmental delay;Growth delay;Infantile muscular hypotonia;Limb hypertonia;Multifocal epileptiform discharges;Muscular hypotonia;Seizures	#N/A	HP:0100704;HP:0001508;HP:0011968;HP:0002384;HP:0001263;HP:0001510;HP:0008947;HP:0002509;HP:0010841;HP:0001252;HP:0001250	3	GNB1	28	17	-11	70.5	73	2.5	0.815666	0.791843	0.918503	0.918965	0.95	1	1	0.98
362598	#N/A	Parkinsonism	#N/A	HP:0001300	3	TBC1D24	10	12	2	128.5	90	-38.5	0.325506	0.31906	0.63992	0.622065	0.73	0.63	0.9	0.83
27418	5|5|5	Neoplasm of the breast	0|1|1	HP:0100013	3	TP53	47	71	24	8	11	3	0.623458	0.625055	0.653285	0.66569	0.95	1	0.97	0.83
40440	5|5|5|5	Hypertrophic cardiomyopathy	1|1|1|1	HP:0001639	3	MYL3	5	82	77	6	23	17	0.676018	0.594801	0.852051	0.799036	0.95	1	1	0.9
361028	#N/A	Ichthyosis	#N/A	HP:0008064	3	ALOX12B	4	30	26	1	1	0	0.334326	0.287883	0.775996	0.753641	0.78	0.8	0.99	0.87
39428	5|5	Skeletal dysplasia	0|0	HP:0002652	3	TRPV4	25	64.5	39.5	5	5	0	0.471077	0.323176	0.769368	0.710756	0.85	0.8	1	0.79
214365	5	Joubert syndrome	1	HP:0002335	3	MKS1	6	11	5	3	7	4	0.385676	0.158647	0.451263	0.281439	0.64	0.3	0.59	0.48
76470	5	Craniosynostosis	0	HP:0001363	3	FGFR3	251	303	52	#N/A	#N/A	#N/A	0.243634	0.287386	0.553828	0.593893	0.8	0.74	0.83	0.79
24189	5	Macular dystrophy;Retinitis pigmentosa	0	HP:0007754;HP:0000547	3	GUCA1A	311	73	-238	286	25	-261	0.387668	0.160923	0.504338	0.283984	0.67	0.31	0.66	0.47
27418	5|5|5	Neoplasm of the breast	0|1|1	HP:0100013	3	TP53	70	111	41	14	13	-1	0.627635	0.625055	0.660309	0.66569	0.95	1	0.98	0.83
178431	5	Primary dilated cardiomyopathy	0	HP:0001644	3	LMNA	54	47	-7	30	34	4	0.628263	0.410973	0.828084	0.709304	0.98	0.97	0.99	0.88
24145	5|5	Diabetes mellitus type 2	0|0	HP:0005978	3	ABCC8	226	145	-81	7	5	-2	0.322044	0.374791	0.488131	0.526904	0.8	0.8	0.76	0.74
165814	5|5|5	Abnormality of cardiovascular system morphology;Congenital diaphragmatic hernia	0|1|1	HP:0030680;HP:0000776	3	GATA6	7	5	-2	#N/A	#N/A	#N/A	0.759591	0.725044	0.878119	0.870835	0.93	1	1	0.97
239564	5	Lung adenocarcinoma;Neoplasm of the large intestine	1	HP:0030078;HP:0100834	3	APC	2	1	-1	#N/A	#N/A	#N/A	0.402011	0.451636	0.676016	0.665686	0.77	0.91	0.89	0.79
361028	#N/A	Ichthyosis	#N/A	HP:0008064	3	ALOX12B	10	34	24	1	1	0	0.334763	0.287883	0.777345	0.753641	0.76	0.8	0.99	0.87
214864	5	Malignant tumor of prostate	1	HP:0012125	3	POLK	329.5	406	76.5	359.5	398	38.5	0.42975	0.459948	0.515906	0.49464	0.86	0.93	0.79	0.73
105349	5	Blindness;Macular degeneration;Retinal dystrophy;Visual loss	0	HP:0000618;HP:0000608;HP:0000556;HP:0000572	3	ABCA4	2	1	-1	#N/A	#N/A	#N/A	0.509611	0.485268	0.769461	0.758568	0.91	0.91	0.99	0.96
360990	#N/A	Polycystic kidney dysplasia	#N/A	HP:0000113	3	PKD1	2	5	3	#N/A	#N/A	#N/A	0.310033	0.341193	0.525198	0.599642	0.82	0.77	0.71	0.79
27422	5	Glioblastoma;Lung adenocarcinoma;Neoplasm of brain;Neoplasm of the breast;Neoplasm of the large intestine;Pancreatic adenocarcinoma;Renal cell carcinoma, papillary, 1;Small cell lung cancer;Squamous cell lung carcinoma;Transitional cell carcinoma of the bladder	0	HP:0100843;HP:0030078;HP:0030692;HP:0100013;HP:0100834;HP:0006725;HP:0005584;HP:0030357;HP:0030359;HP:0006740	3	TP53	14	27	13	7	10	3	0.614312	0.626239	0.770509	0.768753	0.92	1	1	0.89
69274	5|5	Neoplasm of the breast	1|3	HP:0100013	3	BRCA1	1	3	2	#N/A	#N/A	#N/A	0.635536	0.625055	0.655938	0.66569	0.96	1	0.94	0.83
32418	5	Myopia	0	HP:0000545	3	COL2A1	91	80	-11	14	11	-3	0.531863	0.528452	0.791757	0.774699	0.9	0.98	1	0.9
136363	5	Adult-onset night blindness;Dystonia;Mental deterioration;Peripheral visual field loss;Tremor	0	HP:0007830;HP:0001332;HP:0001268;HP:0007994;HP:0001337	3	C19orf12	32	59	27	1	19	18	0.669945	0.62547	0.875804	0.869133	0.94	0.98	1	0.98
214848	5	Malignant tumor of prostate	1	HP:0012125	3	POLK	206	56	-150	26.5	13	-13.5	0.421395	0.459948	0.511058	0.49464	0.86	0.93	0.82	0.73
31379	5|5|5	Absence seizures;Coronal craniosynostosis;Craniosynostosis;Crouzon syndrome;Facial asymmetry;Infantile axial hypotonia;Seizures;Unilateral renal agenesis	0|0|1	HP:0002121;HP:0004440;HP:0001363;HP:0004439;HP:0000324;HP:0009062;HP:0001250;HP:0000122	3	FGFR3	434	181	-253	5	1	-4	0.771198	0.751526	0.898897	0.899459	0.97	1	1	0.98
480624	#N/A	Encephalopathy	#N/A	HP:0001298	3	TGFB1	23	9	-14	206.5	63	-143.5	0.337552	0.22527	0.759393	0.607846	0.7	0.46	1	0.77
208592	5	Muscular Diseases	1	HP:0003198	3	RYR1	2	1	-1	#N/A	#N/A	#N/A	0.626537	0.44965	0.839152	0.766928	0.97	0.98	1	0.9
152478	5|5|5|5|5	Gastrointestinal stroma tumor;Pheochromocytoma	1|2|1|1|1	HP:0100723;HP:0002666	3	SDHB	5	67	62	#N/A	#N/A	#N/A	0.1322	0.176875	0.388222	0.476018	0.32	0.42	0.58	0.64
31120	5	Diabetes mellitus type 2	0	HP:0005978	3	GPD2	206.5	78	-128.5	28	25	-3	0.312556	0.374791	0.481194	0.526904	0.83	0.8	0.73	0.74
247354	#N/A	Congenital cataract	#N/A	HP:0000519	3	MIP	1	1	0	#N/A	#N/A	#N/A	0.217937	0.213622	0.601436	0.66026	0.77	0.63	0.75	0.73
171873	5|5|5|5|5|5|5	Deeply set eye;Feeding difficulties;Intellectual disability;Microcephaly;Seizures	0|0|0|0|0|0|1	HP:0000490;HP:0011968;HP:0001249;HP:0000252;HP:0001250	3	DYRK1A	2	2	0	#N/A	#N/A	#N/A	0.801619	0.774005	0.914476	0.9147	0.97	1	1	0.98
132006	5	Skeletal dysplasia	0	HP:0002652	3	TRPV4	58	83	25	15	13	-2	0.468323	0.323176	0.766486	0.710756	0.87	0.8	1	0.79
362766	#N/A	Neuroblastoma	#N/A	HP:0003006	3	ALK	24	41	17	9	16	7	0.594247	0.604204	0.616761	0.617074	0.89	0.98	0.87	0.79
23582	5|5|5|5	Carcinoma of esophagus;Lung adenocarcinoma;Neoplasm of the breast;Neoplasm of the large intestine;Pancreatic adenocarcinoma	1|0|0|1	HP:0011459;HP:0030078;HP:0100013;HP:0100834;HP:0006725	3	SMAD4	18	11	-7	8	3	-5	0.607701	0.616824	0.744019	0.745117	0.93	1	0.98	0.88
175715	5	Neoplasm of the large intestine;Neoplasm of the thyroid gland;Non-small cell lung cancer	1	HP:0100834;HP:0100031;HP:0030358	3	KRAS	32	116	84	19	35	16	0.434053	0.476756	0.703874	0.711908	0.84	0.91	0.92	0.83
214208	5|5	Global developmental delay;Jaundice	1|1	HP:0001263;HP:0000952	3	CPLANE1	#N/A	3	#N/A	#N/A	#N/A	#N/A	0.675622	0.641993	0.851824	0.838557	0.96	1	1	0.97
23707	5|5|5	Diabetes mellitus	0|0|1	HP:0000819	3	KCNJ11	37	27	-10	3	1	-2	0.425814	0.437034	0.706255	0.726647	0.92	0.89	0.96	0.9
535050	#N/A	Joubert syndrome	#N/A	HP:0002335	3	OFD1	4	8	4	#N/A	#N/A	#N/A	0.376278	0.158647	0.455743	0.281439	0.64	0.3	0.58	0.48
209338	5|5	Muscular hypotonia	1|1	HP:0001252	3	EBF3	58	64	6	#N/A	#N/A	#N/A	0.719083	0.679156	0.88213	0.875612	0.95	1	1	0.98
390913	#N/A	Gastrointestinal stroma tumor;Pheochromocytoma	#N/A	HP:0100723;HP:0002666	3	SDHB	1	1	0	#N/A	#N/A	#N/A	0.133608	0.176875	0.407358	0.476018	0.32	0.42	0.63	0.64
150535	5	Carcinoma of esophagus;Glioblastoma;Lung adenocarcinoma;Neoplasm of brain;Neoplasm of the breast;Neoplasm of the large intestine;Non-Hodgkin lymphoma;Pancreatic adenocarcinoma;Renal cell carcinoma, papillary, 1;Squamous cell carcinoma of the skin;Squamous cell lung carcinoma;Transitional cell carcinoma of the bladder	1	HP:0011459;HP:0100843;HP:0030078;HP:0030692;HP:0100013;HP:0100834;HP:0012539;HP:0006725;HP:0005584;HP:0006739;HP:0030359;HP:0006740	3	TP53	112	121	9	3	2	-1	0.623902	0.625502	0.77012	0.769917	0.9	1	0.97	0.89
424459	#N/A	Intellectual disability	#N/A	HP:0001249	3	CAMK2A	32	28	-4	23	21	-2	0.725001	0.704271	0.860812	0.859375	0.98	1	1	0.97
20958	5|5	Muscular Diseases	0|0	HP:0003198	3	SCN4A	7	15	8	1	4	3	0.625738	0.44965	0.838873	0.766928	0.99	0.98	1	0.9
362144	#N/A	Attention deficit hyperactivity disorder;Hearing impairment;Obsessive-compulsive behavior;Seizures	#N/A	HP:0007018;HP:0000365;HP:0000722;HP:0001250	3	HIVEP1	54	66	12	314	190	-124	0.804806	0.789771	0.914335	0.916208	0.99	1	1	0.98
237500	5	Intellectual disability	1	HP:0001249	3	GRIN1	39	53	14	96	62	-34	0.723443	0.704271	0.859658	0.859375	0.98	1	1	0.97
494097	#N/A	Malignant tumor of prostate	#N/A	HP:0012125	3	MSR1	275.5	138	-137.5	#N/A	#N/A	#N/A	0.42599	0.459948	0.505104	0.49464	0.88	0.93	0.77	0.73
51681	5	Hypertrophic cardiomyopathy	0	HP:0001639	3	MYBPC3	23	135	112	#N/A	#N/A	#N/A	0.67417	0.594801	0.851564	0.799036	0.98	1	1	0.9
33470	5|5	Skeletal dysplasia	0|0	HP:0002652	3	TRPV4	64	105	41	13	21	8	0.460073	0.323176	0.770809	0.710756	0.83	0.8	1	0.79
28378	5|5	Astrocytoma;Juvenile myelomonocytic leukemia;Multiple myeloma;Neoplasm of the large intestine;Neuroblastoma;Squamous cell lung carcinoma	0|1	HP:0009592;HP:0012209;HP:0006775;HP:0100834;HP:0003006;HP:0030359	3	PTPN11	48	56	8	3	2	-1	0.577804	0.584508	0.74875	0.759805	0.9	0.99	0.97	0.88
97022	5	Neoplasm of the breast	3	HP:0100013	3	BRCA1	80	125	45	#N/A	#N/A	#N/A	0.629748	0.625055	0.656859	0.66569	0.95	1	0.97	0.83
362877	#N/A	Neoplasm of the large intestine	#N/A	HP:0100834	3	SMAD4	76	34	-42	4	4	0	0.402019	0.451636	0.665238	0.665686	0.78	0.91	0.88	0.79
420434	#N/A	Joubert syndrome	#N/A	HP:0002335	3	KIAA0753	1	3	2	#N/A	#N/A	#N/A	0.368136	0.158647	0.445598	0.281439	0.61	0.3	0.57	0.48
16443	5	Microcytic anemia	0	HP:0001935	3	TMPRSS6	33	59	26	6	1	-5	0.39226	0.104239	0.720998	0.500127	0.81	0.23	0.97	0.69
394140	#N/A	Joubert syndrome	#N/A	HP:0002335	3	CC2D2A	1	2	1	#N/A	#N/A	#N/A	0.390198	0.158647	0.446423	0.281439	0.66	0.3	0.6	0.48
39759	5	Microcytic anemia	0	HP:0001935	3	TMPRSS6	31	55	24	10	6	-4	0.392464	0.104239	0.72125	0.500127	0.82	0.23	0.96	0.69
360950	#N/A	Blindness;Central hypotonia;Molar tooth sign on MRI;Nystagmus	#N/A	HP:0000618;HP:0011398;HP:0002419;HP:0000639	3	CEP290	1	3	2	#N/A	#N/A	#N/A	0.689274	0.677197	0.847519	0.830942	0.96	1	1	0.97
19274	5|5|5|5|5|5	Muscular dystrophy	0|0|1|1|1|1	HP:0003560	3	FKRP	85	89	4	2	4	2	0.331784	0.290368	0.4839	0.502321	0.9	0.84	0.73	0.71
27572	5	Diaphyseal dysplasia	0	HP:0100252	3	TGFB1	104.5	40	-64.5	74.5	29	-45.5	0.344507	0.0407206	0.693318	0.213213	0.42	0.06	0.66	0.37
214362	5	Joubert syndrome	1	HP:0002335	3	MKS1	4	34	30	1	2	1	0.393372	0.158647	0.44984	0.281439	0.67	0.3	0.58	0.48
31067	5	Hypogonadotropic hypogonadism 7 with or without anosmia	0	HP:0000044	3	GNRHR	97	468	371	156.5	365	208.5	0.118125	0.175623	0.17913	0.222801	0.36	0.34	0.37	0.43
214327	5	Blindness;Cystic renal dysplasia;Global developmental delay;Occipital encephalocele	1	HP:0000618;HP:0000800;HP:0001263;HP:0002085	3	CEP290	2	2	0	#N/A	#N/A	#N/A	0.679718	0.664259	0.861649	0.858466	0.95	1	1	0.97
360945	#N/A	Absent vertebral body mineralization;Short ribs	#N/A	HP:0004605;HP:0000773	3	COL2A1	96.5	89	-7.5	9	13	4	0.183977	0.243666	0.338572	0.424255	0.56	0.62	0.5	0.61
362139	#N/A	EEG abnormality;Failure to thrive;Generalized hypotonia;Global developmental delay;Hirsutism;Intellectual disability;Microcephaly;Short stature	#N/A	HP:0002353;HP:0001508;HP:0001290;HP:0001263;HP:0001007;HP:0001249;HP:0000252;HP:0004322	3	DHX30	23	18	-5	3	4	1	0.805125	0.777892	0.91182	0.911553	0.96	1	1	0.98
151897	5	Lung adenocarcinoma;Neoplasm of brain;Neoplasm of the breast;Neoplasm of the large intestine;Pancreatic adenocarcinoma;Squamous cell carcinoma of the skin;Squamous cell lung carcinoma	1	HP:0030078;HP:0030692;HP:0100013;HP:0100834;HP:0006725;HP:0006739;HP:0030359	3	TP53	16	51	35	1	1	0	0.624778	0.614534	0.754143	0.747533	0.94	1	0.97	0.88
424460	#N/A	Intellectual disability	#N/A	HP:0001249	3	CAMK2A	64.5	66	1.5	173.5	215	41.5	0.722342	0.704271	0.858741	0.859375	0.99	1	1	0.97
45767	5	Cryptorchidism	0	HP:0000028	3	INSL3	406	370	-36	#N/A	#N/A	#N/A	0.657903	0.617239	0.81392	0.799474	0.99	1	0.99	0.96
48939	5	Acute myeloid leukemia;Chronic myelogenous leukemia;Cutaneous melanoma;Multiple myeloma;Neoplasm of the large intestine;Non-small cell lung cancer	1	HP:0004808;HP:0005506;HP:0012056;HP:0006775;HP:0100834;HP:0030358	3	NRAS	23	36	13	81	55	-26	0.587669	0.560844	0.706578	0.704632	0.95	0.98	0.89	0.83
431670	#N/A	Retinal dystrophy	#N/A	HP:0000556	3	PROM1	13	6	-7	#N/A	#N/A	#N/A	0.459064	0.392062	0.657036	0.577371	0.91	0.83	0.98	0.79
214800	5|5|5|5	Chorea;Progressive encephalopathy;Seizures	0|0|0|0	HP:0002072;HP:0002448;HP:0001250	3	FRRS1L	2	1	-1	#N/A	#N/A	#N/A	0.753061	0.727674	0.895947	0.896101	0.96	1	1	0.98
214356	5	Joubert syndrome	1	HP:0002335	3	B9D1	3	9	6	7	21	14	0.367359	0.158647	0.454922	0.281439	0.69	0.3	0.58	0.48
45982	5|5|5|5|5	Breast carcinoma;Neoplasm of ovary	3|1|1|1|1	HP:0003002;HP:0100615	3	BRCA1	9	11	2	#N/A	#N/A	#N/A	0.62145	0.624009	0.65732	0.675596	0.94	1	0.98	0.85
53970	5	Lung adenocarcinoma;Multiple myeloma;Neoplasm of the large intestine;Non-small cell lung cancer;Squamous cell carcinoma of the skin;Squamous cell lung carcinoma;Transitional cell carcinoma of the bladder	1	HP:0030078;HP:0006775;HP:0100834;HP:0030358;HP:0006739;HP:0030359;HP:0006740	3	BRAF	16	21	5	3	3	0	0.384116	0.438948	0.686821	0.697166	0.8	0.91	0.91	0.81
29137	4|5	Hypertrophic cardiomyopathy	2|1	HP:0001639	3	MYH7	1	30	29	1	5	4	0.677428	0.594801	0.85198	0.799036	0.94	1	1	0.9
106454	5|5	Retinal dystrophy	1|1	HP:0000556	3	PROM1	8	4	-4	#N/A	#N/A	#N/A	0.460089	0.392062	0.653249	0.577371	0.89	0.83	0.98	0.79
247358	#N/A	Congenital cataract	#N/A	HP:0000519	3	CRYBB2	24	52	28	6	9	3	0.208145	0.213622	0.554911	0.66026	0.79	0.63	0.68	0.73
232175	5|5	Gastrointestinal stroma tumor;Pheochromocytoma	1|1	HP:0100723;HP:0002666	3	SDHB	2	6	4	#N/A	#N/A	#N/A	0.1387	0.176875	0.383815	0.476018	0.35	0.42	0.58	0.64
360805	#N/A	Abdominal colic;Abnormal blistering of the skin;Porphyrinuria	#N/A	HP:0011848;HP:0008066;HP:0010473	3	PPOX	3	2	-1	416	96	-320	0.258932	0.164834	0.555227	0.535389	0.76	0.45	0.95	0.76
31979	5|5	Aculeiform cataract;Congenital cataract	0|0	HP:0010926;HP:0000519	3	CRYGD	15	328	313	17	83	66	0.214074	0.213622	0.561861	0.66026	0.79	0.63	0.6	0.73
17315	5|5|5|5	Abnormal blistering of the skin;Abnormality of dental enamel;Abnormality of the dentition;Alopecia of scalp;Decreased body weight;Distal muscle weakness;EMG abnormality;Failure to thrive;Hyperpigmentation of the skin;Microcephaly;Nail dystrophy;Scarring;Scarring alopecia of scalp;Short stature	2|0|1|1	HP:0008066;HP:0000682;HP:0000164;HP:0002293;HP:0004325;HP:0002460;HP:0003457;HP:0001508;HP:0000953;HP:0000252;HP:0008404;HP:0100699;HP:0004552;HP:0004322	3	MFN2	3	14	11	2	1	-1	0.825058	0.808226	0.915364	0.917413	0.95	1	1	0.99
48938	5	Acute myeloid leukemia;Cutaneous melanoma;Multiple myeloma;Neoplasm of the large intestine;Non-small cell lung cancer	1	HP:0004808;HP:0012056;HP:0006775;HP:0100834;HP:0030358	3	NRAS	31	38	7	25	32	7	0.597449	0.560844	0.707935	0.704632	0.94	0.98	0.91	0.83
31120	5	Diabetes mellitus type 2	0	HP:0005978	3	GPD2	204	97	-107	33	29	-4	0.32692	0.374791	0.481518	0.526904	0.85	0.8	0.76	0.74
47504	#N/A	Diaphyseal dysplasia	#N/A	HP:0100252	3	TGFB1	86	65	-21	48	30	-18	0.318769	0.0407206	0.68854	0.213213	0.42	0.06	0.67	0.37
45982	5|5|5|5|5	Breast carcinoma;Neoplasm of ovary	3|1|1|1|1	HP:0003002;HP:0100615	3	BRCA1	5	7	2	#N/A	#N/A	#N/A	0.626342	0.624009	0.657286	0.675596	0.94	1	0.97	0.85
214365	5	Joubert syndrome	1	HP:0002335	3	MKS1	5	14	9	5	12	7	0.38259	0.158647	0.435661	0.281439	0.68	0.3	0.57	0.48
27619	5|5|5|5	Acute myeloid leukemia;Juvenile myelomonocytic leukemia;Neoplasm of the large intestine;Neoplasm of the thyroid gland;Non-small cell lung cancer	0|1|0|0	HP:0004808;HP:0012209;HP:0100834;HP:0100031;HP:0030358	3	KRAS	8	40	32	5	19	14	0.578217	0.577109	0.726257	0.73622	0.99	0.99	0.92	0.87
485949	#N/A	Skeletal dysplasia	#N/A	HP:0002652	3	COL2A1	269.5	64	-205.5	21	6	-15	0.474329	0.323176	0.766696	0.710756	0.85	0.8	1	0.79
213991	5	Congenital cataract	0	HP:0000519	3	GJA3	18.5	62	43.5	3	6	3	0.198505	0.213622	0.584356	0.66026	0.79	0.63	0.71	0.73
29701	5|5|5|5	Acute myeloid leukemia;Budd-Chiari syndrome;Chronic myelogenous leukemia;Myelofibrosis;Myeloproliferative disorder	0|0|0|0	HP:0004808;HP:0002639;HP:0005506;HP:0011974;HP:0005547	3	JAK2	15	21	6	8	21	13	0.620718	0.454795	0.393375	0.363617	1	0.92	0.62	0.57
508756	#N/A	Holoprosencephaly sequence	#N/A	HP:0001360	3	FGFR1	70	107	37	16	19	3	0.254368	0.25345	0.4342	0.446674	0.69	0.61	0.74	0.66
208589	5	Muscular Diseases	1	HP:0003198	3	RYR1	48	84	36	#N/A	#N/A	#N/A	0.620191	0.44965	0.840564	0.766928	1	0.98	1	0.9
27651	5|5|5|5|5	Neoplasm of the breast	0|0|1|0|1	HP:0100013	3	HRAS	382.5	100	-282.5	39	27	-12	0.627575	0.625055	0.662771	0.66569	0.97	1	0.97	0.83
263524	#N/A	Amelogenesis imperfecta	#N/A	HP:0000705	3	GPR68	94	86	-8	16	15	-1	0.262621	0.0847333	0.711197	0.224238	0.4	0.15	0.68	0.38
16101	5|5|5	Abnormality of the foot;CNS demyelination;Cerebral cortical atrophy;Difficulty walking;Dysmetria;EMG: axonal abnormality;Gait ataxia;Gait imbalance;Gout;Hypertension;Impaired vibration sensation in the lower limbs;Sensorimotor neuropathy;Talipes equinovarus	1|1|1	HP:0001760;HP:0007305;HP:0002120;HP:0002355;HP:0001310;HP:0003482;HP:0002066;HP:0002141;HP:0001997;HP:0000822;HP:0002166;HP:0007141;HP:0001762	3	DARS2	53	96	43	#N/A	#N/A	#N/A	0.770179	0.736005	0.895068	0.891306	0.94	1	1	0.98
214508	5	Neuroblastoma	0	HP:0003006	3	ALK	13	24	11	10	20	10	0.588411	0.604204	0.60858	0.617074	0.89	0.98	0.95	0.79
480624	#N/A	Encephalopathy	#N/A	HP:0001298	3	TGFB1	19	14	-5	222.5	66	-156.5	0.335834	0.22527	0.753327	0.607846	0.69	0.46	1	0.77
362597	#N/A	Parkinsonism	#N/A	HP:0001300	3	TBC1D24	59	68	9	240	435	195	0.315986	0.31906	0.636964	0.622065	0.72	0.63	0.92	0.83
362139	#N/A	EEG abnormality;Failure to thrive;Generalized hypotonia;Global developmental delay;Hirsutism;Intellectual disability;Microcephaly;Short stature	#N/A	HP:0002353;HP:0001508;HP:0001290;HP:0001263;HP:0001007;HP:0001249;HP:0000252;HP:0004322	3	DHX30	30	18	-12	1	1	0	0.80466	0.777892	0.91121	0.911553	0.95	1	1	0.98
29009	5|5	Cutaneous melanoma;Lung adenocarcinoma;Multiple myeloma;Neoplasm of the large intestine;Non-Hodgkin lymphoma;Squamous cell carcinoma of the skin;Squamous cell lung carcinoma;Transitional cell carcinoma of the bladder	0|1	HP:0012056;HP:0030078;HP:0006775;HP:0100834;HP:0012539;HP:0006739;HP:0030359;HP:0006740	3	BRAF	37	31	-6	9	19	10	0.461767	0.470006	0.692794	0.699524	0.92	0.93	0.9	0.83
29100	5|5|5	Hypertrophic cardiomyopathy	0|1|1	HP:0001639	3	MYL3	14	232	218	12	40	28	0.678502	0.594801	0.85277	0.799036	0.95	1	1	0.9
16415	5|5	Joubert syndrome	0|2	HP:0002335	3	TMEM67	1	26	25	#N/A	#N/A	#N/A	0.387192	0.158647	0.435389	0.281439	0.72	0.3	0.57	0.48
361037	#N/A	Anteverted nares;Drooling;Epicanthus;Feeding difficulties in infancy;Global developmental delay;Short nose;Stereotypy	#N/A	HP:0000463;HP:0002307;HP:0000286;HP:0008872;HP:0001263;HP:0003196;HP:0000733	3	TCF4	56	68	12	#N/A	#N/A	#N/A	0.751796	0.718361	0.898312	0.897256	0.96	1	1	0.98
228285	5|4	Primary dilated cardiomyopathy	1|0	HP:0001644	3	TNNT2	2	10	8	4	17	13	0.632592	0.410973	0.82581	0.709304	0.98	0.97	0.99	0.88
29523	5|5	Primary dilated cardiomyopathy	0|1	HP:0001644	3	LMNA	35	37	2	3	3	0	0.62915	0.410973	0.828488	0.709304	0.93	0.97	1	0.88
247354	#N/A	Congenital cataract	#N/A	HP:0000519	3	MIP	2	2	0	#N/A	#N/A	#N/A	0.225324	0.213622	0.594103	0.66026	0.81	0.63	0.69	0.73
210238	5	Epistaxis;Pulmonary arterial hypertension	1	HP:0000421;HP:0002092	3	ACVRL1	11	18	7	4	11	7	0.437669	0.271969	0.736479	0.659228	0.87	0.64	0.98	0.79
431539	#N/A	Febrile seizures	#N/A	HP:0002373	3	SCN1A	3	3	0	#N/A	#N/A	#N/A	0.222685	0.128605	0.588481	0.400575	0.53	0.3	0.76	0.55
20031	5|5	Skeletal dysplasia	0|0	HP:0002652	3	TRPV4	15	8	-7	11	8	-3	0.465397	0.323176	0.766492	0.710756	0.87	0.8	1	0.79
181608	5	Gastrointestinal stroma tumor;Pheochromocytoma	1	HP:0100723;HP:0002666	3	SDHB	2	9	7	2	3	1	0.146388	0.176875	0.379692	0.476018	0.33	0.42	0.6	0.64
424455	#N/A	Intellectual disability	#N/A	HP:0001249	3	CAMK2A	37	43	6	32	30	-2	0.724528	0.704271	0.860278	0.859375	0.99	1	1	0.97
203843	5	Difficulty standing;Generalized myoclonic seizures;Inability to walk;Progressive neurologic deterioration;Severe global developmental delay	1	HP:0003698;HP:0002123;HP:0002540;HP:0002344;HP:0011344	3	ADSL	27.5	13	-14.5	1	1	0	0.410575	0.402908	0.720393	0.710845	0.77	0.86	0.98	0.89
259747	5	Abnormality of the eye	1	HP:0000478	3	CNGA3	17	22	5	13	2	-11	0.811039	0.790217	0.912514	0.911878	0.97	1	1	0.98
361064	#N/A	Neurodegeneration	#N/A	HP:0002180	3	PANK2	13	7	-6	3	4	1	0.130587	0.121041	0.559937	0.452453	0.34	0.27	0.73	0.61
203840	5|5	Difficulty standing;Generalized myoclonic seizures;Inability to walk;Progressive neurologic deterioration;Severe global developmental delay	1|1	HP:0003698;HP:0002123;HP:0002540;HP:0002344;HP:0011344	3	ADSL	111	49	-62	1	9	8	0.416532	0.402908	0.722909	0.710845	0.78	0.86	1	0.89
24145	5|5	Diabetes mellitus type 2	0|0	HP:0005978	3	ABCC8	90	116	26	11	8	-3	0.330395	0.374791	0.457756	0.526904	0.81	0.8	0.77	0.74
166187	5|5|5|5|5	Delayed speech and language development;Global developmental delay;Intellectual disability;Neonatal hypotonia;Seizures	0|0|0|0|0	HP:0000750;HP:0001263;HP:0001249;HP:0001319;HP:0001250	3	PURA	1	1	0	#N/A	#N/A	#N/A	0.790302	0.769435	0.904073	0.903652	0.96	1	1	0.98
229744	5	Primary dilated cardiomyopathy	1	HP:0001644	3	BAG3	2	3	1	#N/A	#N/A	#N/A	0.625362	0.410973	0.827178	0.709304	0.96	0.97	0.99	0.88
214847	5	Malignant tumor of prostate	1	HP:0012125	3	POLK	289.5	105	-184.5	398	100	-298	0.414438	0.459948	0.527841	0.49464	0.81	0.93	0.81	0.73
214866	#N/A	Malignant tumor of prostate	#N/A	HP:0012125	3	POLK	332.5	273	-59.5	270.5	239	-31.5	0.430726	0.459948	0.510189	0.49464	0.86	0.93	0.76	0.73
237500	5	Intellectual disability	1	HP:0001249	3	GRIN1	40	41	1	71	58	-13	0.725853	0.704271	0.859264	0.859375	0.98	1	1	0.97
362162	#N/A	Cardiomyopathy	#N/A	HP:0001638	3	SCN1B	25	65	40	7	14	7	0.695653	0.607762	0.865195	0.825865	0.92	1	1	0.96
166192	5|5|5|5|5	Delayed speech and language development;Global developmental delay;Intellectual disability;Neonatal hypotonia;Seizures	0|0|0|0|0	HP:0000750;HP:0001263;HP:0001249;HP:0001319;HP:0001250	3	PURA	3	15	12	61	83	22	0.789249	0.769435	0.904328	0.903652	0.97	1	1	0.98
32365	5	Abnormality of the pinna;Anteverted nares;Blue sclerae;Bowing of limbs due to multiple fractures;Broad forehead;Cranial asymmetry;Craniofacial disproportion;Crumpled long bones;Decreased calvarial ossification;Depressed nasal bridge;Downslanted palpebral fissures;Flat occiput;Fractures of the long bones;Generalized hypotonia;Hypertelorism;Low-set, posteriorly rotated ears;Maternal hypertension;Ne…	0	HP:0000377;HP:0000463;HP:0000592;HP:0003023;HP:0000337;HP:0000267;HP:0005461;HP:0006367;HP:0005474;HP:0005280;HP:0000494;HP:0005469;HP:0003084;HP:0001290;HP:0000316;HP:0000368;HP:0008071;HP:0012768;HP:0008921;HP:0000938;HP:0002756;HP:0001622;HP:0008905;HP:0002652;HP:0000325;HP:0000260;HP:0010537	3	COL1A1	3	43	40	1	8	7	0.736216	0.698707	0.861932	0.858752	0.96	1	1	0.97
39427	5|5	Skeletal dysplasia	0|0	HP:0002652	3	TRPV4	41	67	26	25	31	6	0.462837	0.323176	0.767996	0.710756	0.87	0.8	1	0.79
38851	5|5|5|5|5	Gastrointestinal stroma tumor;Pheochromocytoma	0|1|1|1|1	HP:0100723;HP:0002666	3	SDHB	3	33	30	#N/A	#N/A	#N/A	0.141901	0.176875	0.400285	0.476018	0.33	0.42	0.57	0.64
52562	5|5	Primary dilated cardiomyopathy	1|1	HP:0001644	3	TNNI3	13	133	120	12	33	21	0.630961	0.410973	0.830343	0.709304	0.97	0.97	1	0.88
15840	5|5	Neoplasm of the large intestine	0|1	HP:0100834	3	APC	2	1	-1	#N/A	#N/A	#N/A	0.404474	0.451636	0.662876	0.665686	0.8	0.91	0.91	0.79
20033	5|5|5|5	Skeletal dysplasia	0|0|0|0	HP:0002652	3	TRPV4	13	11	-2	7	8	1	0.452698	0.323176	0.766677	0.710756	0.88	0.8	1	0.79
214859	#N/A	Malignant tumor of prostate	#N/A	HP:0012125	3	POLK	318.5	145	-173.5	403	275	-128	0.42284	0.459948	0.518944	0.49464	0.82	0.93	0.82	0.73
106454	5|5	Retinal dystrophy	1|1	HP:0000556	3	PROM1	6	6	0	#N/A	#N/A	#N/A	0.452634	0.392062	0.655216	0.577371	0.89	0.83	0.99	0.79
203843	5	Difficulty standing;Generalized myoclonic seizures;Inability to walk;Progressive neurologic deterioration;Severe global developmental delay	1	HP:0003698;HP:0002123;HP:0002540;HP:0002344;HP:0011344	3	ADSL	29	13	-16	1	1	0	0.414327	0.402908	0.71963	0.710845	0.75	0.86	1	0.89
150487	5	Gastrointestinal stroma tumor;Pheochromocytoma	1	HP:0100723;HP:0002666	3	SDHB	8	116	108	#N/A	#N/A	#N/A	0.13896	0.176875	0.406723	0.476018	0.34	0.42	0.63	0.64
152478	5|5|5|5|5	Gastrointestinal stroma tumor;Pheochromocytoma	1|2|1|1|1	HP:0100723;HP:0002666	3	SDHB	3	59	56	#N/A	#N/A	#N/A	0.150763	0.176875	0.399862	0.476018	0.31	0.42	0.65	0.64
513928	#N/A	Amenorrhea	#N/A	HP:0000141	3	FSHR	32	221	189	32.5	53	20.5	0.251119	0.299232	0.465046	0.509915	0.78	0.76	0.78	0.75
29141	5|5	Hypertrophic cardiomyopathy	1|1	HP:0001639	3	MYH7	3	64	61	1	10	9	0.674942	0.594801	0.852337	0.799036	0.96	1	1	0.9
360713	#N/A	Neoplasm of the breast	#N/A	HP:0100013	3	BRCA2	2	8	6	#N/A	#N/A	#N/A	0.629182	0.625055	0.66273	0.66569	0.95	1	0.97	0.83
31315	5|5	Acute myeloid leukemia	0|0	HP:0004808	3	FLT3	6	13	7	15	28	13	0.659674	0.473629	0.240617	0.325578	1	0.92	0.45	0.54
31067	5	Hypogonadotropic hypogonadism 7 with or without anosmia	0	HP:0000044	3	GNRHR	149	439	290	132	309	177	0.129561	0.175623	0.177984	0.222801	0.38	0.34	0.38	0.43
153777	5|5	Joubert syndrome	0|1	HP:0002335	3	C2CD3	6	5	-1	#N/A	#N/A	#N/A	0.382648	0.158647	0.421472	0.281439	0.67	0.3	0.58	0.48
24385	5|5|5	Medulloblastoma	0|0|3	HP:0002885	3	BRCA2	2	4	2	#N/A	#N/A	#N/A	0.7325	0.64119	0.165881	0.219166	0.99	0.98	0.43	0.43
67194	5	Neoplasm of the breast	3	HP:0100013	3	BRCA2	1	1	0	#N/A	#N/A	#N/A	0.622896	0.625055	0.659596	0.66569	0.96	1	0.97	0.83
20685	5	Nephrolithiasis	0	HP:0000787	3	AGXT	92	75	-17	3	3	0	0.31497	0.307688	0.645556	0.655413	0.77	0.62	0.9	0.82
238032	4	Retinal dystrophy	0	HP:0000556	3	EYS	23	38	15	#N/A	#N/A	#N/A	0.454895	0.392062	0.65319	0.577371	0.87	0.83	0.99	0.79
39432	5|5|5	Skeletal dysplasia	0|0|0	HP:0002652	3	TRPV4	17	44	27	9	14	5	0.459437	0.323176	0.77094	0.710756	0.88	0.8	1	0.79
19147	5|5	Oligohydramnios;Periportal fibrosis;Polycystic kidney dysplasia;Polycystic kidney dysplasia	1|1	HP:0001562;HP:0001405;HP:0000113;HP:0000113	3	PKHD1	141.5	38	-103.5	20	9	-11	0.537206	0.5178	0.62736	0.621686	0.89	0.97	0.9	0.79
514133	#N/A	Abnormal muscle fiber dystrophin expression;Calf muscle hypertrophy;Primary dilated cardiomyopathy;Progressive muscle weakness	#N/A	HP:0030096;HP:0008981;HP:0001644;HP:0003323	3	DMD	2	1	-1	#N/A	#N/A	#N/A	0.587863	0.409821	0.819891	0.72052	0.92	0.98	0.99	0.88
29134	5|5|4	Hypertrophic cardiomyopathy	1|1|1	HP:0001639	3	MYH7	2	72	70	4	24	20	0.674578	0.594801	0.853374	0.799036	0.95	1	1	0.9
27572	5	Diaphyseal dysplasia	0	HP:0100252	3	TGFB1	118.5	52	-66.5	52.5	33	-19.5	0.301198	0.0407206	0.700171	0.213213	0.41	0.06	0.68	0.37
168864	5	Diabetes mellitus	1	HP:0000819	3	KCNJ11	85	97.5	12.5	5	6	1	0.434842	0.437034	0.71004	0.726647	0.93	0.89	0.97	0.9
264538	#N/A	Joubert syndrome	#N/A	HP:0002335	3	CEP290	1	2	1	#N/A	#N/A	#N/A	0.371255	0.158647	0.433401	0.281439	0.63	0.3	0.57	0.48
461685	#N/A	Hypertrophic cardiomyopathy	#N/A	HP:0001639	3	MYBPC3	5	73	68	21	104	83	0.677849	0.594801	0.853568	0.799036	0.93	1	1	0.9
28958	5|5|5|5|5|5	Constipation;Gingival overgrowth;Hypertelorism;Hypothyroidism;Joint hypermobility;Medullary thyroid carcinoma;Neoplasm of the thyroid gland;Pheochromocytoma;Short stature;Tetralogy of Fallot;Thick vermilion border	0|0|0|1|1|1	HP:0002019;HP:0000212;HP:0000316;HP:0000821;HP:0001382;HP:0002865;HP:0100031;HP:0002666;HP:0004322;HP:0001636;HP:0012471	3	RET	44	45	1	17	13	-4	0.786625	0.756379	0.884443	0.881711	0.95	1	1	0.98
360912	#N/A	Abnormal facial shape;Difficulty walking;Global developmental delay;Polymicrogyria	#N/A	HP:0001999;HP:0002355;HP:0001263;HP:0002126	3	EHMT1	53	54	1	#N/A	#N/A	#N/A	0.735633	0.700145	0.885241	0.878963	0.96	1	1	0.98
362762	#N/A	Acute myeloid leukemia	#N/A	HP:0004808	3	DNMT3A	95.5	25	-70.5	2	2	0	0.646211	0.473629	0.292792	0.325578	1	0.92	0.5	0.54
27568	5	Diaphyseal dysplasia	0	HP:0100252	3	TGFB1	24	7	-17	103	63	-40	0.319438	0.0407206	0.691553	0.213213	0.39	0.06	0.68	0.37
165814	5|5|5	Abnormality of cardiovascular system morphology;Congenital diaphragmatic hernia	0|1|1	HP:0030680;HP:0000776	3	GATA6	14	6	-8	#N/A	#N/A	#N/A	0.763033	0.725044	0.877722	0.870835	0.95	1	1	0.97
32606	5	Acute myeloid leukemia	0	HP:0004808	3	CEBPA	3	7	4	#N/A	#N/A	#N/A	0.660739	0.473629	0.302191	0.325578	1	0.92	0.46	0.54
34125	5|5	2-3 toe syndactyly;Congenital microcephaly;Elevated 7-dehydrocholesterol;Small for gestational age	2|0	HP:0004691;HP:0011451;HP:0010569;HP:0001518	3	DHCR7	3	5	2	#N/A	#N/A	#N/A	0.508359	0.475349	0.554986	0.598965	0.82	0.96	0.78	0.83
166188	5|5|5|5|5	Delayed speech and language development;Global developmental delay;Intellectual disability;Neonatal hypotonia;Seizures	0|0|0|0|0	HP:0000750;HP:0001263;HP:0001249;HP:0001319;HP:0001250	3	PURA	1	2	1	#N/A	#N/A	#N/A	0.790651	0.769435	0.904446	0.903652	0.97	1	1	0.98
214800	5|5|5|5	Chorea;Progressive encephalopathy;Seizures	0|0|0|0	HP:0002072;HP:0002448;HP:0001250	3	FRRS1L	4	2	-2	#N/A	#N/A	#N/A	0.753956	0.727674	0.895038	0.896101	0.95	1	1	0.98
461342	#N/A	Hypertrophic cardiomyopathy	#N/A	HP:0001639	3	MYBPC3	2	1	-1	#N/A	#N/A	#N/A	0.674049	0.594801	0.85227	0.799036	0.95	1	1	0.9
28920	5	Renal cell carcinoma, papillary, 1	0	HP:0005584	3	MET	16	52	36	1	8	7	0.401062	0.449107	0.565824	0.542891	0.79	0.89	0.89	0.72
528112	#N/A	Hypertrophic cardiomyopathy	#N/A	HP:0001639	3	MYH7	4	113	109	2	24	22	0.675771	0.594801	0.851176	0.799036	0.93	1	1	0.9
362855	#N/A	Neoplasm of the breast	#N/A	HP:0100013	3	HERC2	375	212	-163	378	444	66	0.636618	0.625055	0.656232	0.66569	0.97	1	0.97	0.83
214851	#N/A	Malignant tumor of prostate	#N/A	HP:0012125	3	POLK	121	25	-96	30	15	-15	0.420819	0.459948	0.517355	0.49464	0.79	0.93	0.82	0.73
513925	#N/A	Spastic paraplegia	#N/A	HP:0001258	3	SPAST	402	113	-289	#N/A	#N/A	#N/A	0.188126	0.205141	0.262667	0.332712	0.5	0.46	0.46	0.52
132012	5	Skeletal dysplasia	0	HP:0002652	3	TRPV4	51	126	75	25	48	23	0.476448	0.323176	0.768545	0.710756	0.85	0.8	1	0.79
16869	5|5|5	Retinal dystrophy	1|0|1	HP:0000556	3	IQCB1	1	2	1	#N/A	#N/A	#N/A	0.457694	0.392062	0.64883	0.577371	0.89	0.83	0.99	0.79
426750	#N/A	Arthrogryposis multiplex congenita	#N/A	HP:0002804	3	RYR1	3	3	0	#N/A	#N/A	#N/A	0.267802	0.209062	0.588587	0.462936	0.52	0.44	0.96	0.7
238032	4	Retinal dystrophy	0	HP:0000556	3	EYS	37	41	4	#N/A	#N/A	#N/A	0.460262	0.392062	0.649998	0.577371	0.87	0.83	0.99	0.79
363534	#N/A	Acute myeloid leukemia;Adrenocortical carcinoma;Brainstem glioma;Carcinoma of esophagus;Chronic lymphocytic leukemia;Glioblastoma;Lung adenocarcinoma;Medulloblastoma;Multiple myeloma;Neoplasm of brain;Neoplasm of the breast;Neoplasm of the large intestine;Pancreatic adenocarcinoma;Small cell lung cancer;Squamous cell lung carcinoma;Transitional cell carcinoma of the bladder	#N/A	HP:0004808;HP:0006744;HP:0010796;HP:0011459;HP:0005550;HP:0100843;HP:0030078;HP:0002885;HP:0006775;HP:0030692;HP:0100013;HP:0100834;HP:0006725;HP:0030357;HP:0030359;HP:0006740	3	TP53	3	4	1	3	9	6	0.63386	0.631072	0.781833	0.784993	0.88	1	0.96	0.9
363534	#N/A	Acute myeloid leukemia;Adrenocortical carcinoma;Brainstem glioma;Carcinoma of esophagus;Chronic lymphocytic leukemia;Glioblastoma;Lung adenocarcinoma;Medulloblastoma;Multiple myeloma;Neoplasm of brain;Neoplasm of the breast;Neoplasm of the large intestine;Pancreatic adenocarcinoma;Small cell lung cancer;Squamous cell lung carcinoma;Transitional cell carcinoma of the bladder	#N/A	HP:0004808;HP:0006744;HP:0010796;HP:0011459;HP:0005550;HP:0100843;HP:0030078;HP:0002885;HP:0006775;HP:0030692;HP:0100013;HP:0100834;HP:0006725;HP:0030357;HP:0030359;HP:0006740	3	TP53	5	14	9	1	11	10	0.638825	0.631072	0.786169	0.784993	0.85	1	0.95	0.9
51780	5|5	Hypertrophic cardiomyopathy	1|1	HP:0001639	3	MYBPC3	14	51	37	#N/A	#N/A	#N/A	0.672406	0.594801	0.853472	0.799036	0.95	1	1	0.9
28378	5|5	Astrocytoma;Juvenile myelomonocytic leukemia;Multiple myeloma;Neoplasm of the large intestine;Neuroblastoma;Squamous cell lung carcinoma	0|1	HP:0009592;HP:0012209;HP:0006775;HP:0100834;HP:0003006;HP:0030359	3	PTPN11	33	42	9	1	3	2	0.564427	0.584508	0.74618	0.759805	0.88	0.99	0.97	0.88
174763	5	Hypertrophic cardiomyopathy	0	HP:0001639	3	MYBPC3	7	71	64	#N/A	#N/A	#N/A	0.676281	0.594801	0.851194	0.799036	0.94	1	1	0.9
46545	5|5|5|5|5	Malignant tumor of prostate;Medulloblastoma	3|1|1|0|1	HP:0012125;HP:0002885	3	BRCA2	23	38	15	#N/A	#N/A	#N/A	0.610596	0.608558	0.535228	0.527017	0.9	0.98	0.85	0.75
362767	#N/A	Neuroblastoma	#N/A	HP:0003006	3	ALK	13	37	24	18	31	13	0.598928	0.604204	0.608254	0.617074	0.88	0.98	0.94	0.79
513984	#N/A	Microcephaly;Severe global developmental delay	#N/A	HP:0000252;HP:0011344	3	STXBP1	66	65	-1	5	12	7	0.676649	0.656207	0.826851	0.819013	0.96	1	0.99	0.97
30386	5	Hemolytic anemia	0	HP:0001878	3	HBB	1	59	58	1	13	12	0.329016	0.262854	0.63506	0.591729	0.85	0.57	0.98	0.87
205216	5|5|5|5|5|5|5|5|5|5|5|5|5|5|5|5|5|5|5|5|5|5	Developmental regression;EEG with generalized epileptiform discharges;Expressive language delay;Failure to thrive;Global developmental delay;Growth delay;Growth delay;Hypothyroidism;Inability to walk;Infantile axial hypotonia;Intellectual disability;Limb hypertonia;Multifocal epileptiform discharges;Muscular hypotonia;Nystagmus;Seizures;Strabismus;Upper limb hypertonia	0|0|0|0|0|0|0|0|0|0|0|0|0|0|0|0|0|0|0|0|0|0	HP:0002376;HP:0011198;HP:0002474;HP:0001508;HP:0001263;HP:0001510;HP:0001510;HP:0000821;HP:0002540;HP:0009062;HP:0001249;HP:0002509;HP:0010841;HP:0001252;HP:0000639;HP:0001250;HP:0000486;HP:0200049	3	GNB1	51	57	6	97	96	-1	0.826773	0.804412	0.919406	0.919671	0.96	1	1	0.99
213942	5	Neoplasm of the large intestine	0	HP:0100834	3	PIK3CA	268	219	-49	123	137	14	0.379996	0.451636	0.660319	0.665686	0.76	0.91	0.86	0.79
362763	#N/A	Acute myeloid leukemia	#N/A	HP:0004808	3	DNMT3A	102	40	-62	3	5	2	0.643085	0.473629	0.333334	0.325578	1	0.92	0.5	0.54
205490	5	Abnormality of neuronal migration	0	HP:0002269	3	WDR62	226	58	-168	178	105	-73	0.417833	0.403397	0.623169	0.594232	0.84	0.81	0.98	0.82
214852	5	Malignant tumor of prostate	1	HP:0012125	3	POLK	89	19	-70	40	25	-15	0.416449	0.459948	0.50703	0.49464	0.82	0.93	0.8	0.73
24848	5	Malignant tumor of prostate	0	HP:0012125	3	AR	115	340	225	82	113	31	0.434406	0.459948	0.522615	0.49464	0.84	0.93	0.83	0.73
424456	#N/A	Intellectual disability	#N/A	HP:0001249	3	CAMK2A	84	74	-10	33	30	-3	0.724865	0.704271	0.860313	0.859375	0.96	1	1	0.97
27386	5|5|5	Acute myeloid leukemia;Brainstem glioma;Carcinoma of esophagus;Chronic lymphocytic leukemia;Glioblastoma;Lung adenocarcinoma;Medulloblastoma;Multiple myeloma;Neoplasm of brain;Neoplasm of the breast;Neoplasm of the large intestine;Pancreatic adenocarcinoma;Small cell lung cancer;Squamous cell carcinoma of the skin;Squamous cell lung carcinoma;Transitional cell carcinoma of the bladder	0|1|1	HP:0004808;HP:0010796;HP:0011459;HP:0005550;HP:0100843;HP:0030078;HP:0002885;HP:0006775;HP:0030692;HP:0100013;HP:0100834;HP:0006725;HP:0030357;HP:0006739;HP:0030359;HP:0006740	3	TP53	5	8	3	4	11	7	0.637984	0.628411	0.768747	0.769242	0.86	1	0.93	0.89
166184	5|5|5|5|5|5	Delayed speech and language development;Global developmental delay;Intellectual disability;Neonatal hypotonia;Seizures	0|0|0|0|0|0	HP:0000750;HP:0001263;HP:0001249;HP:0001319;HP:0001250	3	PURA	1	6	5	#N/A	#N/A	#N/A	0.789694	0.769435	0.904182	0.903652	0.95	1	1	0.98
213990	5	Congenital cataract	0	HP:0000519	3	MIP	133.5	32	-101.5	60	35	-25	0.233683	0.213622	0.597614	0.66026	0.8	0.63	0.72	0.73
52806	5	Primary dilated cardiomyopathy	1	HP:0001644	3	TNNT2	2	24	22	3	2	-1	0.629916	0.410973	0.829538	0.709304	0.97	0.97	1	0.88
28957	5|5|5	Medullary thyroid carcinoma;Neoplasm of the thyroid gland;Pheochromocytoma	0|0|0	HP:0002865;HP:0100031;HP:0002666	3	RET	26	60	34	1	2	1	0.462811	0.504966	0.529657	0.579517	0.88	0.91	0.81	0.75
226933	5	Foot polydactyly;High-frequency hearing impairment;Intellectual disability;Macular degeneration;Postaxial hand polydactyly;Retinal dystrophy	1	HP:0001829;HP:0005101;HP:0001249;HP:0000608;HP:0001162;HP:0000556	3	BBS10	7	12	5	26	49	23	0.740643	0.722407	0.866071	0.864224	0.97	1	1	0.98
226431	5	Schizophrenia	1	HP:0100753	3	SETD1A	208.5	115	-93.5	#N/A	#N/A	#N/A	0.267496	0.274797	0.654244	0.669941	0.73	0.62	0.89	0.81
535377	#N/A	Neuroblastoma	#N/A	HP:0003006	3	ALK	38	58	20	20	53	33	0.589134	0.604204	0.601288	0.617074	0.88	0.98	0.92	0.79
431631	#N/A	Retinal dystrophy;Retinitis pigmentosa	#N/A	HP:0000556;HP:0000547	3	ABCA4	2	3	1	#N/A	#N/A	#N/A	0.463762	0.393929	0.653897	0.578106	0.88	0.84	0.99	0.79
16372	5|5|5	Joubert syndrome	2|1|1	HP:0002335	3	CEP290	1	7	6	#N/A	#N/A	#N/A	0.386615	0.158647	0.433204	0.281439	0.65	0.3	0.58	0.48
27642	5|5	Acute myeloid leukemia;Carcinoma of esophagus;Glioblastoma;Lung adenocarcinoma;Multiple myeloma;Neoplasm of the breast;Neoplasm of the large intestine;Neoplasm of the thyroid gland;Pancreatic adenocarcinoma;Squamous cell carcinoma of the skin;Transitional cell carcinoma of the bladder	0|2	HP:0004808;HP:0011459;HP:0100843;HP:0030078;HP:0006775;HP:0100013;HP:0100834;HP:0100031;HP:0006725;HP:0006739;HP:0006740	3	HRAS	366	157	-209	68	39	-29	0.6307	0.630062	0.774008	0.780464	0.92	1	0.97	0.9
433122	#N/A	Joubert syndrome	#N/A	HP:0002335	3	CEP290	8	73	65	#N/A	#N/A	#N/A	0.363644	0.158647	0.4528	0.281439	0.66	0.3	0.58	0.48
27567	5	Diaphyseal dysplasia	0	HP:0100252	3	TGFB1	116.5	57	-59.5	50.5	39	-11.5	0.320905	0.0407206	0.683869	0.213213	0.43	0.06	0.68	0.37
34125	5|5	2-3 toe syndactyly;Congenital microcephaly;Elevated 7-dehydrocholesterol;Small for gestational age	2|0	HP:0004691;HP:0011451;HP:0010569;HP:0001518	3	DHCR7	5	6	1	#N/A	#N/A	#N/A	0.514559	0.475349	0.562166	0.598965	0.84	0.96	0.82	0.83
214172	5	Joubert syndrome	1	HP:0002335	3	CC2D2A	1	3	2	#N/A	#N/A	#N/A	0.385583	0.158647	0.450459	0.281439	0.68	0.3	0.6	0.48
25877	5|5	Nephrogenic diabetes insipidus	0|1	HP:0009806	3	AVPR2	191	169	-22	24	41	17	0.327973	0.123036	0.347828	0.175332	0.48	0.26	0.36	0.34
362879	#N/A	Neoplasm of the large intestine	#N/A	HP:0100834	3	SMAD4	86	55	-31	2	2	0	0.413257	0.451636	0.666557	0.665686	0.8	0.91	0.89	0.79
16101	5|5|5	Abnormality of the foot;CNS demyelination;Cerebral cortical atrophy;Difficulty walking;Dysmetria;EMG: axonal abnormality;Gait ataxia;Gait imbalance;Gout;Hypertension;Impaired vibration sensation in the lower limbs;Sensorimotor neuropathy;Talipes equinovarus	1|1|1	HP:0001760;HP:0007305;HP:0002120;HP:0002355;HP:0001310;HP:0003482;HP:0002066;HP:0002141;HP:0001997;HP:0000822;HP:0002166;HP:0007141;HP:0001762	3	DARS2	61	110	49	#N/A	#N/A	#N/A	0.770784	0.736005	0.894595	0.891306	0.96	1	0.99	0.98
169013	5	Hearing impairment	1	HP:0000365	3	GJB2	5	4	-1	#N/A	#N/A	#N/A	0.724774	0.715649	0.877525	0.881053	0.97	1	1	0.98
362769	#N/A	Acute myeloid leukemia	#N/A	HP:0004808	3	IDH1	8	19	11	1	7	6	0.651525	0.473629	0.303718	0.325578	1	0.92	0.51	0.54
536151	#N/A	Cerebral calcification;Dilatation;Interstitial pneumonitis;Liver cirrhosis	#N/A	HP:0002514;HP:0002617;HP:0006515;HP:0001394	3	FARSB	88	56	-32	74	55	-19	0.575513	0.479957	0.854382	0.837634	0.94	0.87	1	0.96
50215	5|5|5|5	Gastrointestinal stroma tumor	0|1|1|1	HP:0100723	3	SDHC	6	5	-1	#N/A	#N/A	#N/A	0.189948	0.0711465	0.393077	0.265279	0.21	0.12	0.34	0.3
214371	5	Joubert syndrome	1	HP:0002335	3	B9D2	19.5	70	50.5	1	6	5	0.377828	0.158647	0.447284	0.281439	0.66	0.3	0.58	0.48
150301	5	Hypogonadotropic hypogonadism 7 with or without anosmia	0	HP:0000044	3	GNRHR	82	208	126	78	161	83	0.117604	0.175623	0.189935	0.222801	0.38	0.34	0.38	0.43
32048	5|5|5|5	Hearing impairment	1|1|1|1	HP:0000365	3	GJB2	47	38	-9	3	5	2	0.722537	0.715649	0.878884	0.881053	0.95	1	1	0.98
264844	#N/A	Axillary freckling;Delayed fine motor development;Inguinal freckling;Large cafe-au-lait macules with irregular margins;Lisch nodules;Multiple cafe-au-lait spots	#N/A	HP:0000997;HP:0010862;HP:0030052;HP:0005605;HP:0009737;HP:0007565	3	NF1	3	7	4	#N/A	#N/A	#N/A	0.755137	0.642607	0.219747	0.263049	1	0.98	0.53	0.5
201142	5	Microcephaly	1	HP:0000252	3	SLC2A1	2	3	1	#N/A	#N/A	#N/A	0.674036	0.65285	0.824404	0.817084	0.97	1	0.97	0.97
26559	5|5	Abnormal facial shape;Agenesis of corpus callosum;Broad thumb;Global developmental delay;Imperforate anus;Intellectual disability	0|1	HP:0001999;HP:0001274;HP:0011304;HP:0001263;HP:0002023;HP:0001249	3	MED12	1	5	4	42	45	3	0.78177	0.75512	0.895676	0.894178	0.99	1	1	0.98
514086	#N/A	Muscular hypotonia;Nystagmus;Polydactyly	#N/A	HP:0001252;HP:0000639;HP:0010442	3	MKS1	188	161	-27	#N/A	#N/A	#N/A	0.771118	0.750356	0.895884	0.892288	0.98	1	1	0.98
214863	5	Malignant tumor of prostate	1	HP:0012125	3	POLK	499.5	303	-196.5	426	144	-282	0.430257	0.459948	0.510349	0.49464	0.85	0.93	0.8	0.73
22321	5|5	Muscular Diseases	0|1	HP:0003198	3	DNM2	14.5	23	8.5	16	28	12	0.618592	0.44965	0.836945	0.766928	1	0.98	1	0.9
360805	#N/A	Abdominal colic;Abnormal blistering of the skin;Porphyrinuria	#N/A	HP:0011848;HP:0008066;HP:0010473	3	PPOX	2	2	0	500.5	137	-363.5	0.262222	0.164834	0.555126	0.535389	0.75	0.45	0.95	0.76
424227	#N/A	Stage 5 chronic kidney disease	#N/A	HP:0003774	3	GATA3	113.5	179	65.5	#N/A	#N/A	#N/A	0.504574	0.455173	0.702237	0.644125	0.95	0.95	0.84	0.72
360966	#N/A	Abnormality of the corpus callosum;EEG abnormality;Expressive language delay;Global developmental delay;Poor speech;Seizures	#N/A	HP:0001273;HP:0002353;HP:0002474;HP:0001263;HP:0002465;HP:0001250	3	UBE3A	11	22	11	1	4	3	0.783068	0.759164	0.903782	0.902266	0.96	1	1	0.98
203840	5|5	Difficulty standing;Generalized myoclonic seizures;Inability to walk;Progressive neurologic deterioration;Severe global developmental delay	1|1	HP:0003698;HP:0002123;HP:0002540;HP:0002344;HP:0011344	3	ADSL	151	65	-86	4	5	1	0.420727	0.402908	0.722223	0.710845	0.75	0.86	0.99	0.89
29870	5	Cryptorchidism	0	HP:0000028	3	INSL3	663	512	-151	22	13	-9	0.645732	0.617239	0.816883	0.799474	0.97	1	0.99	0.96
15840	5|5	Neoplasm of the large intestine	0|1	HP:0100834	3	APC	5	4	-1	#N/A	#N/A	#N/A	0.407424	0.451636	0.653645	0.665686	0.81	0.91	0.88	0.79
28316	5|5|5	Endometrial carcinoma	0|0|2	HP:0012114	3	FGFR2	75.5	84	8.5	7	9	2	0.420221	0.487566	0.53208	0.506943	0.8	0.9	0.86	0.7
76579	5	Neuroblastoma	0	HP:0003006	3	ALK	15	30	15	20	39	19	0.592526	0.604204	0.597344	0.617074	0.91	0.98	0.91	0.79
28922	5|4	Renal cell carcinoma, papillary, 1	0|1	HP:0005584	3	MET	17	63	46	104	208	104	0.403234	0.449107	0.553555	0.542891	0.81	0.89	0.89	0.72
171873	5|5|5|5|5|5|5	Deeply set eye;Feeding difficulties;Intellectual disability;Microcephaly;Seizures	0|0|0|0|0|0|1	HP:0000490;HP:0011968;HP:0001249;HP:0000252;HP:0001250	3	DYRK1A	1	1	0	#N/A	#N/A	#N/A	0.802262	0.774005	0.913905	0.9147	0.99	1	1	0.98
31979	5|5	Aculeiform cataract;Congenital cataract	0|0	HP:0010926;HP:0000519	3	CRYGD	13	270	257	10	64	54	0.215208	0.213622	0.557446	0.66026	0.78	0.63	0.69	0.73
175715	5	Neoplasm of the large intestine;Neoplasm of the thyroid gland;Non-small cell lung cancer	1	HP:0100834;HP:0100031;HP:0030358	3	KRAS	28	84	56	11	20	9	0.457511	0.476756	0.705458	0.711908	0.84	0.91	0.92	0.83
362847	#N/A	Neoplasm of the large intestine;Neoplasm of the thyroid gland;Non-small cell lung cancer	#N/A	HP:0100834;HP:0100031;HP:0030358	3	KRAS	8	28	20	10	22	12	0.448317	0.476756	0.706825	0.711908	0.86	0.91	0.92	0.83
19767	5|5|5	Myofibrillar myopathy;Primary dilated cardiomyopathy	0|0|0	HP:0003715;HP:0001644	3	LDB3	4	65	61	1	15	14	0.628828	0.410973	0.83001	0.709304	0.96	0.97	0.99	0.88
132004	5	Skeletal dysplasia	0	HP:0002652	3	TRPV4	34	31	-3	12	12	0	0.47411	0.323176	0.768178	0.710756	0.88	0.8	1	0.79
360800	#N/A	Bilateral cryptorchidism;Congenital omphalocele;Depressed nasal bridge;Dolichocephaly;Feeding difficulties;Generalized hypotonia;Generalized neonatal hypotonia;High palate;Hydrocephalus;Joint hypermobility;Joint hypermobility;Macrocephaly at birth;Narrow chest;Neonatal hypotonia;Porencephalic cyst;Scrotal hypoplasia;Severe global developmental delay;Short chin;Thoracolumbar scoliosis;Umbilical he…	#N/A	HP:0008689;HP:0001539;HP:0005280;HP:0000268;HP:0011968;HP:0001290;HP:0008935;HP:0000218;HP:0000238;HP:0001382;HP:0001382;HP:0004488;HP:0000774;HP:0001319;HP:0002132;HP:0000046;HP:0011344;HP:0000331;HP:0002944;HP:0001537	3	PLOD1	1	2	1	#N/A	#N/A	#N/A	0.758159	0.716257	0.898044	0.893379	0.99	1	1	0.98
214356	5	Joubert syndrome	1	HP:0002335	3	B9D1	1	6	5	6	14	8	0.371885	0.158647	0.427136	0.281439	0.67	0.3	0.57	0.48
538607	#N/A	Myelodysplasia	#N/A	HP:0002863	3	ASXL1	2	2	0	#N/A	#N/A	#N/A	0.595319	0.405649	0.626256	0.510223	0.99	0.88	0.9	0.7
33476	5|5	Skeletal dysplasia	0|0	HP:0002652	3	TRPV4	131	170	39	23	36	13	0.468236	0.323176	0.769455	0.710756	0.87	0.8	1	0.79
513950	#N/A	Encephalocele;Microcephaly;Narrow chest;Oligohydramnios;Polycystic kidney dysplasia;Postaxial polydactyly;Talipes equinovarus	#N/A	HP:0002084;HP:0000252;HP:0000774;HP:0001562;HP:0000113;HP:0100259;HP:0001762	3	CC2D2A	45	78	33	#N/A	#N/A	#N/A	0.731892	0.702104	0.87	0.868325	0.96	1	0.99	0.97
57234	5|5|5	Primary dilated cardiomyopathy	0|1|1	HP:0001644	3	LMNA	44	28	-16	6	8	2	0.618811	0.410973	0.826377	0.709304	0.98	0.97	0.99	0.88
16186	5	Abnormality of cardiovascular system morphology;Inability to walk;Postaxial polydactyly;Visual impairment	0	HP:0030680;HP:0002540;HP:0100259;HP:0000505	3	BBS12	1	4	3	#N/A	#N/A	#N/A	0.781927	0.760308	0.893486	0.892777	0.93	1	1	0.98
47501	#N/A	Diaphyseal dysplasia	#N/A	HP:0100252	3	TGFB1	98	40	-58	117	43	-74	0.366107	0.0407206	0.700519	0.213213	0.45	0.06	0.69	0.37
28925	5	Renal cell carcinoma, papillary, 1	0	HP:0005584	3	MET	9	37	28	1	3	2	0.409784	0.449107	0.560347	0.542891	0.8	0.89	0.86	0.72
20037	5|5|5	Skeletal dysplasia	0|0|0	HP:0002652	3	TRPV4	21	21	0	10	16	6	0.459801	0.323176	0.76573	0.710756	0.86	0.8	1	0.79
29011	5|5	Adrenocortical carcinoma;Chronic lymphocytic leukemia;Cutaneous melanoma;Lung adenocarcinoma;Multiple myeloma;Neoplasm of brain;Neoplasm of the large intestine;Non-Hodgkin lymphoma;Non-small cell lung cancer;Transitional cell carcinoma of the bladder	0|1	HP:0006744;HP:0005550;HP:0012056;HP:0030078;HP:0006775;HP:0030692;HP:0100834;HP:0012539;HP:0030358;HP:0006740	3	BRAF	43	37	-6	19	24	5	0.46178	0.494726	0.710964	0.732895	0.91	0.95	0.94	0.86
28375	5|5|5|5	Astrocytoma;Juvenile myelomonocytic leukemia;Multiple myeloma;Neoplasm of the large intestine;Neuroblastoma;Squamous cell lung carcinoma	0|0|0|1	HP:0009592;HP:0012209;HP:0006775;HP:0100834;HP:0003006;HP:0030359	3	PTPN11	15	21	6	2	2	0	0.570342	0.584508	0.742783	0.759805	0.9	0.99	0.94	0.88
28311	5|5	Endometrial carcinoma	1|0	HP:0012114	3	FGFR2	15	23	8	15	14	-1	0.422529	0.487566	0.545781	0.506943	0.78	0.9	0.89	0.7
31071	5	Hypogonadotropic hypogonadism 7 with or without anosmia	0	HP:0000044	3	GNRHR	44	28	-16	70	45	-25	0.123143	0.175623	0.175905	0.222801	0.38	0.34	0.36	0.43
48940	5|5	Acute myeloid leukemia;Cutaneous melanoma;Multiple myeloma;Neoplasm of the large intestine	1|1	HP:0004808;HP:0012056;HP:0006775;HP:0100834	3	NRAS	8	17	9	27	35	8	0.585295	0.560844	0.707214	0.704632	0.99	0.98	0.89	0.83
16415	5|5	Joubert syndrome	0|2	HP:0002335	3	TMEM67	1	24	23	#N/A	#N/A	#N/A	0.38351	0.158647	0.45193	0.281439	0.69	0.3	0.56	0.48
239564	5	Lung adenocarcinoma;Neoplasm of the large intestine	1	HP:0030078;HP:0100834	3	APC	4	4	0	#N/A	#N/A	#N/A	0.400955	0.451636	0.663186	0.665686	0.8	0.91	0.88	0.79
31311	5|5	Acute myeloid leukemia	0|0	HP:0004808	3	FLT3	16	18	2	11	29	18	0.647512	0.473629	0.288506	0.325578	1	0.92	0.46	0.54
174783	5|5	Hypertrophic cardiomyopathy	1|1	HP:0001639	3	MYBPC3	3	1	-2	#N/A	#N/A	#N/A	0.677836	0.594801	0.852085	0.799036	0.94	1	1	0.9
214373	5	Joubert syndrome	1	HP:0002335	3	B9D2	43	74	31	22.5	42	19.5	0.360923	0.158647	0.463022	0.281439	0.65	0.3	0.58	0.48
28369	5|5|5|5	Abnormality of cardiovascular system morphology;Short stature	0|1|2|0	HP:0030680;HP:0004322	3	PTPN11	33	37	4	4	8	4	0.786566	0.755408	0.890388	0.886605	0.95	1	1	0.98
33476	5|5	Skeletal dysplasia	0|0	HP:0002652	3	TRPV4	184	259	75	36	56	20	0.467273	0.323176	0.767838	0.710756	0.87	0.8	1	0.79
29010	5|5	Lung adenocarcinoma;Multiple myeloma;Neoplasm of the large intestine;Non-Hodgkin lymphoma;Non-small cell lung cancer;Squamous cell carcinoma of the skin;Squamous cell lung carcinoma;Transitional cell carcinoma of the bladder	0|1	HP:0030078;HP:0006775;HP:0100834;HP:0012539;HP:0030358;HP:0006739;HP:0030359;HP:0006740	3	BRAF	100	77	-23	16	27	11	0.436974	0.464357	0.6821	0.694238	0.91	0.93	0.89	0.81
208589	5	Muscular Diseases	1	HP:0003198	3	RYR1	50	111	61	#N/A	#N/A	#N/A	0.619264	0.44965	0.835322	0.766928	0.99	0.98	1	0.9
425266	#N/A	Protein-losing enteropathy	#N/A	HP:0002243	3	CD55	428	184	-244	19	29	10	0.343288	0.0369315	0.703842	0.2211	0.44	0.04	0.69	0.37
514117	#N/A	Chronic kidney disease;Elevated mean arterial pressure;Microscopic hematuria	#N/A	HP:0012622;HP:0004972;HP:0002907	3	COL4A5	62	113	51	6	8	2	0.520958	0.4613	0.691788	0.651164	0.95	0.95	0.82	0.73
205474	5	Abnormality of neuronal migration	0	HP:0002269	3	DYNC1H1	16	26	10	43	60	17	0.412272	0.403397	0.61687	0.594232	0.83	0.81	0.97	0.82
29126	5|5|5|5	Hypertrophic cardiomyopathy	0|1|1|1	HP:0001639	3	MYH7	2	21	19	3	19	16	0.676455	0.594801	0.854053	0.799036	0.93	1	1	0.9
226210	#N/A	Neoplasm of the breast	#N/A	HP:0100013	3	BRCA1	72	120	48	#N/A	#N/A	#N/A	0.622557	0.625055	0.662813	0.66569	0.96	1	0.97	0.83
77990	5|5	Atrial fibrillation	0|1	HP:0005110	3	KCNQ1	15	50	35	1	5	4	0.552549	0.28602	0.838926	0.757038	0.87	0.82	1	0.88
425267	#N/A	Protein-losing enteropathy	#N/A	HP:0002243	3	CD55	187	161	-26	#N/A	#N/A	#N/A	0.337108	0.0369315	0.706055	0.2211	0.43	0.04	0.69	0.37
26867	5|5|5	Developmental regression;Global developmental delay;Intellectual disability	2|1|1	HP:0002376;HP:0001263;HP:0001249	3	MECP2	1	8	7	#N/A	#N/A	#N/A	0.771401	0.748032	0.891623	0.88801	0.96	1	1	0.98
39759	5	Microcytic anemia	0	HP:0001935	3	TMPRSS6	70	55	-15	16	6	-10	0.374363	0.104239	0.714654	0.500127	0.71	0.23	0.96	0.69
214865	5	Malignant tumor of prostate	1	HP:0012125	3	POLK	460	520	60	331	368.5	37.5	0.435843	0.459948	0.510081	0.49464	0.8	0.93	0.81	0.73
48938	5	Acute myeloid leukemia;Cutaneous melanoma;Multiple myeloma;Neoplasm of the large intestine;Non-small cell lung cancer	1	HP:0004808;HP:0012056;HP:0006775;HP:0100834;HP:0030358	3	NRAS	26	53	27	21	41	20	0.588508	0.560844	0.708149	0.704632	0.98	0.98	0.9	0.83
39433	5|5|5	Skeletal dysplasia	0|0|0	HP:0002652	3	TRPV4	106	205	99	50	87	37	0.466934	0.323176	0.767661	0.710756	0.86	0.8	1	0.79
362158	#N/A	Relative macrocephaly;Short stature	#N/A	HP:0004482;HP:0004322	3	NRXN3	361	202	-159	132	61	-71	0.73125	0.68505	0.861266	0.853866	0.94	1	0.99	0.97
431631	#N/A	Retinal dystrophy;Retinitis pigmentosa	#N/A	HP:0000556;HP:0000547	3	ABCA4	3	7	4	#N/A	#N/A	#N/A	0.459761	0.393929	0.657633	0.578106	0.88	0.84	0.99	0.79
404619	#N/A	Hypertrophic cardiomyopathy	#N/A	HP:0001639	3	MYH7	11	216	205	5	46	41	0.678836	0.594801	0.852505	0.799036	0.94	1	1	0.9
29013	5|5|5|5	Cutaneous melanoma;Lung adenocarcinoma;Multiple myeloma;Neoplasm of the large intestine;Squamous cell carcinoma of the skin;Squamous cell lung carcinoma;Transitional cell carcinoma of the bladder	1|0|1|1	HP:0012056;HP:0030078;HP:0006775;HP:0100834;HP:0006739;HP:0030359;HP:0006740	3	BRAF	17	23	6	1	3	2	0.417738	0.4455	0.682447	0.702313	0.89	0.91	0.91	0.83
27463	5|5|4|5	Cardiomyopathy;Hypertrophic cardiomyopathy	0|1|0|1	HP:0001638;HP:0001639	3	TNNI3	13	10	-3	4	2	-2	0.692769	0.607762	0.865929	0.825865	0.95	1	1	0.96
39166	5|5	Tetralogy of Fallot	0|0	HP:0001636	3	GATA6	67	192	125	17	27	10	0.50482	0.508915	0.419332	0.480391	0.84	0.95	0.71	0.66
526263	#N/A	Hypertrophic cardiomyopathy	#N/A	HP:0001639	3	MYBPC3	14	93	79	#N/A	#N/A	#N/A	0.673458	0.594801	0.849086	0.799036	0.94	1	1	0.9
453806	#N/A	Joubert syndrome	#N/A	HP:0002335	3	CC2D2A	1	1	0	#N/A	#N/A	#N/A	0.387616	0.158647	0.427695	0.281439	0.67	0.3	0.57	0.48
214800	5|5|5|5	Chorea;Progressive encephalopathy;Seizures	0|0|0|0	HP:0002072;HP:0002448;HP:0001250	3	FRRS1L	7	2	-5	#N/A	#N/A	#N/A	0.755335	0.727674	0.897232	0.896101	0.95	1	1	0.98
150566	5|5|5|5	Neoplasm of ovary	1|1|1|1	HP:0100615	3	BRIP1	1	1	0	#N/A	#N/A	#N/A	0.436781	0.514235	0.332387	0.482973	0.91	0.91	0.64	0.7
25590	5	Retinal dystrophy	0	HP:0000556	3	RP2	2	4	2	#N/A	#N/A	#N/A	0.458432	0.392062	0.660158	0.577371	0.89	0.83	0.98	0.79
423249	#N/A	Neoplasm of the breast	#N/A	HP:0100013	3	BRCA2	21	72	51	#N/A	#N/A	#N/A	0.643046	0.625055	0.651633	0.66569	0.97	1	0.95	0.83
28582	5	Gastrointestinal stroma tumor	0	HP:0100723	3	PDGFRA	464.5	35	-429.5	117.5	40	-77.5	0.167581	0.0711465	0.384577	0.265279	0.23	0.12	0.34	0.3
54282	5	Neoplasm of the large intestine;Neoplasm of the thyroid gland;Non-small cell lung cancer	1	HP:0100834;HP:0100031;HP:0030358	3	KRAS	58	108	50	21	24	3	0.45573	0.476756	0.696805	0.711908	0.88	0.91	0.91	0.83
179192	5	Hypertrophic cardiomyopathy	1	HP:0001639	3	MYBPC3	4	48	44	#N/A	#N/A	#N/A	0.674924	0.594801	0.851462	0.799036	0.92	1	1	0.9
362846	#N/A	Neoplasm of the large intestine;Non-small cell lung cancer	#N/A	HP:0100834;HP:0030358	3	KRAS	27	73	46	21	38	17	0.405547	0.451636	0.668299	0.665686	0.79	0.91	0.89	0.79
106207	#N/A	Abnormal bleeding;Prolonged bleeding time	#N/A	HP:0001892;HP:0003010	3	VWF	11	28	17	2	3	1	0.683713	0.611207	0.85715	0.832913	0.87	1	1	0.95
424466	#N/A	Intellectual disability	#N/A	HP:0001249	3	CAMK2B	17	40	23	217	249.5	32.5	0.725498	0.704271	0.860847	0.859375	0.99	1	1	0.97
105220	#N/A	Retinal dystrophy	#N/A	HP:0000556	3	ABCA4	21	26	5	64	62	-2	0.463512	0.392062	0.658531	0.577371	0.87	0.83	0.98	0.79
427500	#N/A	Polycystic kidney dysplasia	#N/A	HP:0000113	3	PKD1	289	194	-95	86	231	145	0.334957	0.341193	0.538494	0.599642	0.85	0.77	0.8	0.79
15841	5	Neoplasm of stomach	0	HP:0006753	3	APC	391	248	-143	223	45	-178	0.42584	0.47037	0.560495	0.55802	0.74	0.88	0.88	0.76
20035	5|5	Skeletal dysplasia	0|0	HP:0002652	3	TRPV4	35	36	1	5	3	-2	0.468201	0.323176	0.771683	0.710756	0.83	0.8	1	0.79
31313	5	Acute myeloid leukemia	0	HP:0004808	3	FLT3	5.5	7	1.5	15	34	19	0.63613	0.473629	0.302936	0.325578	1	0.92	0.53	0.54
228285	5|4	Primary dilated cardiomyopathy	1|0	HP:0001644	3	TNNT2	2	9	7	3	23	20	0.633251	0.410973	0.823615	0.709304	0.99	0.97	1	0.88
29126	5|5|5|5	Hypertrophic cardiomyopathy	0|1|1|1	HP:0001639	3	MYH7	1	22	21	1	9	8	0.67706	0.594801	0.852117	0.799036	0.95	1	1	0.9
171930	5|5|5	Hematologic neoplasm	0|0|0	HP:0004377	3	ETV6	4	8	4	11	20	9	0.63464	0.59319	0.707266	0.667608	0.88	0.99	0.97	0.85
105365	#N/A	Cone/cone-rod dystrophy	#N/A	HP:0000548	3	ABCA4	1	1	0	#N/A	#N/A	#N/A	0.187724	0.218952	0.358127	0.362922	0.48	0.52	0.64	0.61
514044	#N/A	Distal lower limb muscle weakness;Distal sensory impairment;Osteomyelitis leading to amputation due to slow healing fractures;Penetrating foot ulcers	#N/A	HP:0009053;HP:0002936;HP:0005010;HP:0001026	3	ATL1	46	33	-13	174	68	-106	0.172925	0.178133	0.500792	0.473843	0.52	0.47	0.85	0.72
29100	5|5|5	Hypertrophic cardiomyopathy	0|1|1	HP:0001639	3	MYL3	18	227	209	10	49	39	0.676933	0.594801	0.853212	0.799036	0.94	1	1	0.9
132060	5	Hypogonadotropic hypogonadism 7 with or without anosmia	0	HP:0000044	3	GNRHR	64	168	104	437.5	197	-240.5	0.112509	0.175623	0.170784	0.222801	0.34	0.34	0.37	0.43
47503	#N/A	Diaphyseal dysplasia	#N/A	HP:0100252	3	TGFB1	201	152	-49	270	93	-177	0.316665	0.0407206	0.687284	0.213213	0.43	0.06	0.66	0.37
151897	5	Lung adenocarcinoma;Neoplasm of brain;Neoplasm of the breast;Neoplasm of the large intestine;Pancreatic adenocarcinoma;Squamous cell carcinoma of the skin;Squamous cell lung carcinoma	1	HP:0030078;HP:0030692;HP:0100013;HP:0100834;HP:0006725;HP:0006739;HP:0030359	3	TP53	24	56	32	1	4	3	0.622753	0.614534	0.749713	0.747533	0.92	1	0.96	0.88
136363	5	Adult-onset night blindness;Dystonia;Mental deterioration;Peripheral visual field loss;Tremor	0	HP:0007830;HP:0001332;HP:0001268;HP:0007994;HP:0001337	3	C19orf12	16	48	32	4	15	11	0.674462	0.62547	0.87511	0.869133	0.91	0.98	1	0.98
28921	5	Renal cell carcinoma, papillary, 1	0	HP:0005584	3	MET	15	49	34	56	110	54	0.396278	0.449107	0.567608	0.542891	0.75	0.89	0.89	0.72
18820	5	Abnormal retinal morphology;Abnormality of the optic nerve;Albinism;Fair hair;Horizontal nystagmus;Hypopigmentation of the skin;Ocular albinism;Strabismus	0	HP:0000479;HP:0000587;HP:0001022;HP:0002286;HP:0000666;HP:0001010;HP:0001107;HP:0000486	3	TYR	133	101	-32	27	13	-14	0.751486	0.73306	0.881526	0.879001	0.97	1	1	0.98
528064	#N/A	Hypertrophic cardiomyopathy	#N/A	HP:0001639	3	MYH7	3	219	216	2	17	15	0.67146	0.594801	0.852711	0.799036	0.96	1	1	0.9
22805	5|5	Neoplasm of stomach;Non-Hodgkin lymphoma	0|0	HP:0006753;HP:0012539	3	CASP10	113	80	-33	#N/A	#N/A	#N/A	0.456644	0.499437	0.548066	0.554587	0.79	0.9	0.87	0.76
31312	5	Acute myeloid leukemia	0	HP:0004808	3	FLT3	8	15	7	12	25	13	0.65062	0.473629	0.29614	0.325578	1	0.92	0.46	0.54
214359	5	Joubert syndrome	1	HP:0002335	3	MKS1	58	99	41	#N/A	#N/A	#N/A	0.374913	0.158647	0.422454	0.281439	0.65	0.3	0.56	0.48
536183	#N/A	Epileptic encephalopathy;Gait ataxia	#N/A	HP:0200134;HP:0002066	3	CACNA1A	17.5	22	4.5	1	2	1	0.227376	0.266223	0.483368	0.523788	0.72	0.61	0.76	0.75
31371	5|5|5|5|5	Bell-shaped thorax;Bowed humerus;Carcinoma;Disproportionate short-limb short stature;Epidermal nevus;Femoral bowing;Growth delay;Lethal short-limbed short stature;Lower limb undergrowth;Lung adenocarcinoma;Multiple myeloma;Narrow chest;Short ribs;Short stature;Skeletal dysplasia;Small for gestational age;Squamous cell lung carcinoma;Transitional cell carcinoma of the bladder;Upper limb undergrowth	1|0|0|0|0	HP:0001591;HP:0003865;HP:0030731;HP:0008873;HP:0010816;HP:0002980;HP:0001510;HP:0008909;HP:0009816;HP:0030078;HP:0006775;HP:0000774;HP:0000773;HP:0004322;HP:0002652;HP:0001518;HP:0030359;HP:0006740;HP:0009824	3	FGFR3	78	35	-43	17	15	-2	0.767172	0.735796	0.87065	0.868711	0.92	1	1	0.97
30290	5	Hemolytic anemia	0	HP:0001878	3	HBB	3	42	39	1	10	9	0.318895	0.262854	0.630722	0.591729	0.83	0.57	0.99	0.87
208849	5	Abnormal cortical gyration	1	HP:0002536	3	DCX	236	204	-32	22	7	-15	0.311795	0.328834	0.56348	0.522905	0.64	0.67	0.88	0.76
214359	5	Joubert syndrome	1	HP:0002335	3	MKS1	99	106	7	#N/A	#N/A	#N/A	0.377463	0.158647	0.42132	0.281439	0.66	0.3	0.59	0.48
187953	5|5	Glioblastoma;Neoplasm of the breast;Renal cell carcinoma, papillary, 1	0|1	HP:0100843;HP:0100013;HP:0005584	3	MTOR	87	23	-64	77.5	44	-33.5	0.627621	0.631316	0.711127	0.712124	0.91	1	0.97	0.88
27621	5|5|5|5|5|5|5|5|5	Acute myeloid leukemia;Cerebral arteriovenous malformation;Epidermal nevus;Juvenile myelomonocytic leukemia;Neoplasm of ovary;Neoplasm of stomach;Neoplasm of the large intestine;Neoplasm of the thyroid gland;Non-small cell lung cancer	0|0|0|0|0|0|0|0|0	HP:0004808;HP:0002408;HP:0010816;HP:0012209;HP:0100615;HP:0006753;HP:0100834;HP:0100031;HP:0030358	3	KRAS	26	103	77	12	28	16	0.602533	0.607194	0.732454	0.747696	0.95	1	0.95	0.88
31398	5|5	Bladder carcinoma;Epidermal nevus	0|0	HP:0002862;HP:0010816	3	FGFR3	385.5	326	-59.5	101	22	-79	0.29209	0.396102	0.558641	0.545021	0.74	0.88	0.88	0.75
29159	5|5|5	Chest pain;Hypertrophic cardiomyopathy;Hypertrophic cardiomyopathy	1|1|1	HP:0100749;HP:0001639;HP:0001639	3	MYH7	2	23	21	2	12	10	0.686845	0.612984	0.858331	0.811836	0.97	1	1	0.96
190037	5|5	Retinal dystrophy	1|0	HP:0000556	3	DRAM2	52	71	19	22	34	12	0.459164	0.392062	0.650837	0.577371	0.89	0.83	0.98	0.79
27642	5|5	Acute myeloid leukemia;Carcinoma of esophagus;Glioblastoma;Lung adenocarcinoma;Multiple myeloma;Neoplasm of the breast;Neoplasm of the large intestine;Neoplasm of the thyroid gland;Pancreatic adenocarcinoma;Squamous cell carcinoma of the skin;Transitional cell carcinoma of the bladder	0|2	HP:0004808;HP:0011459;HP:0100843;HP:0030078;HP:0006775;HP:0100013;HP:0100834;HP:0100031;HP:0006725;HP:0006739;HP:0006740	3	HRAS	407	136	-271	72	52	-20	0.63204	0.630062	0.769965	0.780464	0.91	1	0.93	0.9
420434	#N/A	Joubert syndrome	#N/A	HP:0002335	3	KIAA0753	2	3	1	#N/A	#N/A	#N/A	0.382795	0.158647	0.437924	0.281439	0.71	0.3	0.57	0.48
203840	5|5	Difficulty standing;Generalized myoclonic seizures;Inability to walk;Progressive neurologic deterioration;Severe global developmental delay	1|1	HP:0003698;HP:0002123;HP:0002540;HP:0002344;HP:0011344	3	ADSL	98	56	-42	3	4	1	0.415629	0.402908	0.720967	0.710845	0.78	0.86	0.99	0.89
31120	5	Diabetes mellitus type 2	0	HP:0005978	3	GPD2	317.5	99	-218.5	55	32	-23	0.320555	0.374791	0.498763	0.526904	0.77	0.8	0.78	0.74
31072	5	Hypogonadotropic hypogonadism 7 with or without anosmia	0	HP:0000044	3	GNRHR	132.5	88	-44.5	#N/A	#N/A	#N/A	0.134424	0.175623	0.180944	0.222801	0.38	0.34	0.38	0.43
106454	5|5	Retinal dystrophy	1|1	HP:0000556	3	PROM1	10	6	-4	#N/A	#N/A	#N/A	0.458791	0.392062	0.65547	0.577371	0.87	0.83	0.99	0.79
414000	#N/A	Dentinogenesis imperfecta;Recurrent fractures	#N/A	HP:0000703;HP:0002757	3	COL1A1	6	13	7	1	7	6	0.293639	0.26211	0.637743	0.607135	0.8	0.67	0.97	0.75
362598	#N/A	Parkinsonism	#N/A	HP:0001300	3	TBC1D24	15	17	2	163	133	-30	0.323507	0.31906	0.636664	0.622065	0.74	0.63	0.89	0.83
150487	5	Gastrointestinal stroma tumor;Pheochromocytoma	1	HP:0100723;HP:0002666	3	SDHB	18	163	145	#N/A	#N/A	#N/A	0.12016	0.176875	0.363432	0.476018	0.32	0.42	0.59	0.64
77990	5|5	Atrial fibrillation	0|1	HP:0005110	3	KCNQ1	19	84	65	1	2	1	0.575067	0.28602	0.834639	0.757038	0.86	0.82	1	0.88
77870	5|5|5	Intellectual disability	0|1|1	HP:0001249	3	HCFC1	76.5	101	24.5	309	185	-124	0.723815	0.704271	0.859435	0.859375	0.99	1	1	0.97
17403	5|5	Cone/cone-rod dystrophy;Retinal dystrophy;Retinal pigment epithelial atrophy;Retinitis pigmentosa	0|1	HP:0000548;HP:0000556;HP:0007722;HP:0000547	3	CERKL	124	53	-71	#N/A	#N/A	#N/A	0.453287	0.392955	0.659356	0.578106	0.87	0.84	0.99	0.79
32071	5|5|5	Hearing impairment	0|1|1	HP:0000365	3	GJB2	39	48	9	2	3	1	0.721965	0.715649	0.878876	0.881053	0.98	1	1	0.98
27422	5	Glioblastoma;Lung adenocarcinoma;Neoplasm of brain;Neoplasm of the breast;Neoplasm of the large intestine;Pancreatic adenocarcinoma;Renal cell carcinoma, papillary, 1;Small cell lung cancer;Squamous cell lung carcinoma;Transitional cell carcinoma of the bladder	0	HP:0100843;HP:0030078;HP:0030692;HP:0100013;HP:0100834;HP:0006725;HP:0005584;HP:0030357;HP:0030359;HP:0006740	3	TP53	10	31	21	2	10	8	0.616336	0.626239	0.765229	0.768753	0.92	1	1	0.89
201142	5	Microcephaly	1	HP:0000252	3	SLC2A1	3	3	0	#N/A	#N/A	#N/A	0.676914	0.65285	0.823593	0.817084	0.99	1	0.98	0.97
27567	5	Diaphyseal dysplasia	0	HP:0100252	3	TGFB1	148.5	58	-90.5	92	40	-52	0.312054	0.0407206	0.696106	0.213213	0.4	0.06	0.66	0.37
33473	5|5|5	Skeletal dysplasia	0|0|0	HP:0002652	3	TRPV4	103	209	106	30	53	23	0.465026	0.323176	0.768964	0.710756	0.85	0.8	1	0.79
514080	#N/A	Cafe-au-lait spot	#N/A	HP:0000957	3	NF1	187	105	-82	#N/A	#N/A	#N/A	0.707035	0.635714	0.654043	0.558667	0.93	1	0.96	0.76
362860	#N/A	Cutaneous melanoma;Neoplasm of the large intestine;Transitional cell carcinoma of the bladder	#N/A	HP:0012056;HP:0100834;HP:0006740	3	MAP2K1	33	33	0	38	54	16	0.416355	0.451814	0.663144	0.684015	0.83	0.91	0.89	0.8
26867	5|5|5	Developmental regression;Global developmental delay;Intellectual disability	2|1|1	HP:0002376;HP:0001263;HP:0001249	3	MECP2	2	6	4	#N/A	#N/A	#N/A	0.772053	0.748032	0.891126	0.88801	0.96	1	1	0.98
362776	#N/A	Neoplasm of the breast;Neoplasm of the large intestine	#N/A	HP:0100013;HP:0100834	3	PIK3CA	32	41	9	129	98	-31	0.610594	0.6159	0.744285	0.745232	0.91	1	0.93	0.88
361031	#N/A	Cataplexy;Cerebellar ataxia;Cognitive impairment;Headache;Postural instability;Speech apraxia	#N/A	HP:0002524;HP:0001251;HP:0100543;HP:0002315;HP:0002172;HP:0011098	3	NPC1	23	47	24	3	14	11	0.791213	0.772274	0.91167	0.9104	0.95	1	1	0.98
98778	5	Central scotoma;Macular degeneration;Retinal atrophy;Visual impairment	1	HP:0000603;HP:0000608;HP:0001105;HP:0000505	3	ABCA4	125	116	-9	#N/A	#N/A	#N/A	0.63655	0.62882	0.832289	0.830653	0.88	1	0.99	0.97
46540	5|5|5|5|5	Neoplasm of the breast	3|1|1|1|1	HP:0100013	3	BRCA2	1	2	1	#N/A	#N/A	#N/A	0.636939	0.625055	0.660588	0.66569	0.94	1	0.97	0.83
20338	5	Neoplasm of stomach	0	HP:0006753	3	MUTYH	538	681	143	555	469	-86	0.421045	0.47037	0.558128	0.55802	0.74	0.88	0.87	0.76
515290	#N/A	Gastrointestinal stroma tumor;Pheochromocytoma	#N/A	HP:0100723;HP:0002666	3	SDHB	1	2	1	#N/A	#N/A	#N/A	0.145282	0.176875	0.430032	0.476018	0.33	0.42	0.65	0.64
33034	5	Seizures;Ventriculomegaly	0	HP:0001250;HP:0002119	3	ALDH7A1	5	6	1	#N/A	#N/A	#N/A	0.767452	0.750423	0.897239	0.899094	0.95	1	1	0.98
79349	5	Congenital cataract	0	HP:0000519	3	CRYAA	211.5	36.5	-175	17	13	-4	0.254557	0.213622	0.603172	0.66026	0.79	0.63	0.73	0.73
22868	5|5|5|5	Glioblastoma;Neoplasm of the breast;Neoplasm of the large intestine;Renal cell carcinoma, papillary, 1;Small cell lung cancer;Squamous cell lung carcinoma	0|1|1|1	HP:0100843;HP:0100013;HP:0100834;HP:0005584;HP:0030357;HP:0030359	3	PTEN	35	25	-10	3	6	3	0.620852	0.625904	0.763502	0.767107	0.92	1	0.99	0.89
439931	#N/A	Neoplasm of the breast	#N/A	HP:0100013	3	PTEN	1	1	0	#N/A	#N/A	#N/A	0.636054	0.625055	0.657477	0.66569	0.95	1	0.97	0.83
27619	5|5|5|5	Acute myeloid leukemia;Juvenile myelomonocytic leukemia;Neoplasm of the large intestine;Neoplasm of the thyroid gland;Non-small cell lung cancer	0|1|0|0	HP:0004808;HP:0012209;HP:0100834;HP:0100031;HP:0030358	3	KRAS	13	54	41	13	29	16	0.580516	0.577109	0.735078	0.73622	0.93	0.99	0.92	0.87
54290	5|5	Neoplasm of the large intestine;Non-small cell lung cancer	1|0	HP:0100834;HP:0030358	3	KRAS	8	25	17	11	22	11	0.399289	0.451636	0.665275	0.665686	0.75	0.91	0.89	0.79
536187	#N/A	Cerebral calcification;Dilatation;Interstitial pneumonitis;Liver cirrhosis	#N/A	HP:0002514;HP:0002617;HP:0006515;HP:0001394	3	FARSB	92	86	-6	29	34	5	0.581044	0.479957	0.852293	0.837634	0.94	0.87	1	0.96
31376	5|5|5	Craniosynostosis	0|0|1	HP:0001363	3	FGFR3	515	60	-455	101.5	47	-54.5	0.234274	0.287386	0.558259	0.593893	0.78	0.74	0.83	0.79
214506	5	Neuroblastoma	0	HP:0003006	3	ALK	17	45	28	16	45	29	0.590619	0.604204	0.603563	0.617074	0.88	0.98	0.94	0.79
48857	5|5|5	Glioblastoma;Lung adenocarcinoma;Multiple myeloma;Transitional cell carcinoma of the bladder	1|2|0	HP:0100843;HP:0030078;HP:0006775;HP:0006740	3	BRAF	53	32	-21	22	28.5	6.5	0.455583	0.524363	0.568316	0.58047	0.68	0.98	0.89	0.79
24396	5	Retinal dystrophy	0	HP:0000556	3	GUCY2D	67	15	-52	16	10	-6	0.463899	0.392062	0.654441	0.577371	0.88	0.83	0.99	0.79
513904	#N/A	Abnormality of the pinna;Aplasia of the ovary;Aplastic anemia;Atrial septal defect;Dilation of lateral ventricles;Downslanted palpebral fissures;Dry skin;Erythroid hypoplasia;Hemangioma;Hepatomegaly;Hypotelorism;Intracerebral periventricular calcifications;Low-set, posteriorly rotated ears;Pulmonary arterial hypertension;Relative macrocephaly;Vaginal hydrocele;Wide anterior fontanel	#N/A	HP:0000377;HP:0010463;HP:0001915;HP:0001631;HP:0006956;HP:0000494;HP:0000958;HP:0012133;HP:0001028;HP:0002240;HP:0000601;HP:0007229;HP:0000368;HP:0002092;HP:0004482;HP:0100673;HP:0000260	3	RPL5	83	149	66	#N/A	#N/A	#N/A	0.765582	0.725149	0.896172	0.893256	0.95	1	1	0.98
69957	5|5	Neoplasm of the breast	3|1	HP:0100013	3	BRCA1	1	1	0	#N/A	#N/A	#N/A	0.634482	0.625055	0.669531	0.66569	0.96	1	0.99	0.83
17315	5|5|5|5	Abnormal blistering of the skin;Abnormality of dental enamel;Abnormality of the dentition;Alopecia of scalp;Decreased body weight;Distal muscle weakness;EMG abnormality;Failure to thrive;Hyperpigmentation of the skin;Microcephaly;Nail dystrophy;Scarring;Scarring alopecia of scalp;Short stature	2|0|1|1	HP:0008066;HP:0000682;HP:0000164;HP:0002293;HP:0004325;HP:0002460;HP:0003457;HP:0001508;HP:0000953;HP:0000252;HP:0008404;HP:0100699;HP:0004552;HP:0004322	3	MFN2	5	13	8	2	2	0	0.824898	0.808226	0.915418	0.917413	0.97	1	1	0.99
439633	#N/A	Abnormality of vision;Autistic disorder of childhood onset;Delayed speech and language development;Iris coloboma;Motor delay	#N/A	HP:0000504;HP:0000717;HP:0000750;HP:0000612;HP:0001270	3	PRR12	1	4	3	#N/A	#N/A	#N/A	0.75523	0.740314	0.89002	0.890125	0.94	1	1	0.98
513926	#N/A	Abnormal myelination;Fatigue;Seizures	#N/A	HP:0012447;HP:0012378;HP:0001250	3	SPAST	1	2	1	#N/A	#N/A	#N/A	0.760612	0.734836	0.89888	0.897479	0.96	1	1	0.98
424466	#N/A	Intellectual disability	#N/A	HP:0001249	3	CAMK2B	39	57	18	196	343	147	0.725985	0.704271	0.860415	0.859375	0.99	1	1	0.97
46545	5|5|5|5|5	Malignant tumor of prostate;Medulloblastoma	3|1|1|0|1	HP:0012125;HP:0002885	3	BRCA2	20	36	16	#N/A	#N/A	#N/A	0.613582	0.608558	0.531492	0.527017	0.9	0.98	0.85	0.75
461342	#N/A	Hypertrophic cardiomyopathy	#N/A	HP:0001639	3	MYBPC3	7	1	-6	#N/A	#N/A	#N/A	0.672592	0.594801	0.84954	0.799036	0.93	1	1	0.9
260053	#N/A	Hypertrophic cardiomyopathy	#N/A	HP:0001639	3	MYH7	7	180	173	1	12	11	0.683645	0.594801	0.850616	0.799036	0.97	1	1	0.9
99525	5|5|5	Retinal dystrophy;Retinitis pigmentosa	0|1|0	HP:0000556;HP:0000547	3	EYS	4	1	-3	339.5	489	149.5	0.462622	0.393929	0.652578	0.578106	0.89	0.84	0.99	0.79
22389	5	Muscular Diseases	0	HP:0003198	3	TRIM32	93	44	-49	38	31	-7	0.61607	0.44965	0.844778	0.766928	0.97	0.98	1	0.9
32365	5	Abnormality of the pinna;Anteverted nares;Blue sclerae;Bowing of limbs due to multiple fractures;Broad forehead;Cranial asymmetry;Craniofacial disproportion;Crumpled long bones;Decreased calvarial ossification;Depressed nasal bridge;Downslanted palpebral fissures;Flat occiput;Fractures of the long bones;Generalized hypotonia;Hypertelorism;Low-set, posteriorly rotated ears;Maternal hypertension;Ne…	0	HP:0000377;HP:0000463;HP:0000592;HP:0003023;HP:0000337;HP:0000267;HP:0005461;HP:0006367;HP:0005474;HP:0005280;HP:0000494;HP:0005469;HP:0003084;HP:0001290;HP:0000316;HP:0000368;HP:0008071;HP:0012768;HP:0008921;HP:0000938;HP:0002756;HP:0001622;HP:0008905;HP:0002652;HP:0000325;HP:0000260;HP:0010537	3	COL1A1	3	46	43	2	7	5	0.736494	0.698707	0.86242	0.858752	0.96	1	1	0.97
134590	5|5	Diabetes mellitus type 2;Maternal diabetes	1|1	HP:0005978;HP:0009800	3	GCK	11	19	8	4	4	0	0.315593	0.372028	0.50238	0.562731	0.74	0.8	0.77	0.77
29523	5|5	Primary dilated cardiomyopathy	0|1	HP:0001644	3	LMNA	65	37	-28	5	7	2	0.621713	0.410973	0.829094	0.709304	0.96	0.97	0.99	0.88
24189	5	Macular dystrophy;Retinitis pigmentosa	0	HP:0007754;HP:0000547	3	GUCA1A	546	119	-427	488.5	42	-446.5	0.357865	0.160923	0.493523	0.283984	0.65	0.31	0.71	0.47
360853	#N/A	Abnormal blistering of the skin;Abnormality of the skin;Anonychia;Finger syndactyly;Nail dystrophy;Palmoplantar blistering;Short stature;Skin erosion;Toe syndactyly	#N/A	HP:0008066;HP:0000951;HP:0001798;HP:0006101;HP:0008404;HP:0007446;HP:0004322;HP:0200041;HP:0001770	3	COL7A1	24	7	-17	#N/A	#N/A	#N/A	0.814641	0.791112	0.903499	0.904304	0.98	1	1	0.98
536183	#N/A	Epileptic encephalopathy;Gait ataxia	#N/A	HP:0200134;HP:0002066	3	CACNA1A	16.5	25	8.5	1	1	0	0.240048	0.266223	0.482989	0.523788	0.74	0.61	0.72	0.75
361009	#N/A	Multiple cafe-au-lait spots;Multiple cafe-au-lait spots;Neurofibromas;Optic nerve glioma	#N/A	HP:0007565;HP:0007565;HP:0001067;HP:0009734	3	NF1	515	369	-146	423.5	220	-203.5	0.690388	0.608135	0.252859	0.345873	1	0.98	0.54	0.59
353883	#N/A	Elevated serum creatine phosphokinase	#N/A	HP:0003236	3	DMD	1	3	2	#N/A	#N/A	#N/A	0.547415	0.3981	0.76966	0.703914	0.99	0.98	0.98	0.87
40440	5|5|5|5	Hypertrophic cardiomyopathy	1|1|1|1	HP:0001639	3	MYL3	12	138	126	4	11	7	0.678547	0.594801	0.850806	0.799036	0.93	1	1	0.9
424454	#N/A	Intellectual disability	#N/A	HP:0001249	3	CAMK2A	72	67	-5	#N/A	#N/A	#N/A	0.722377	0.704271	0.861167	0.859375	0.99	1	1	0.97
28675	5|5|5	Primary dilated cardiomyopathy	0|1|1	HP:0001644	3	PLN	2	81	79	1	13	12	0.61981	0.410973	0.831152	0.709304	0.97	0.97	0.99	0.88
101737	5|5	Abnormality of the eye	0|1	HP:0000478	3	VPS13B	1	3	2	#N/A	#N/A	#N/A	0.810008	0.790217	0.911985	0.911878	0.98	1	1	0.98
166187	5|5|5|5|5	Delayed speech and language development;Global developmental delay;Intellectual disability;Neonatal hypotonia;Seizures	0|0|0|0|0	HP:0000750;HP:0001263;HP:0001249;HP:0001319;HP:0001250	3	PURA	1	9	8	#N/A	#N/A	#N/A	0.790636	0.769435	0.905892	0.903652	0.97	1	1	0.98
29759	5	Neoplasm of stomach	0	HP:0006753	3	IRF1	44	58	14	12	21	9	0.409461	0.47037	0.549568	0.55802	0.74	0.88	0.87	0.76
361696	#N/A	Abnormality of skeletal morphology;Failure to thrive	#N/A	HP:0011842;HP:0001508	3	ABL1	36	67	31	24	39	15	0.822491	0.804444	0.913246	0.916472	0.97	1	1	0.99
78464	5	Ventricular tachycardia	1	HP:0004756	3	KCNJ2	22	55	33	1	5	4	0.590515	0.274606	0.736791	0.620603	0.93	0.76	1	0.82
263803	#N/A	Intellectual disability	#N/A	HP:0001249	3	FMR1	107	111	4	#N/A	#N/A	#N/A	0.724545	0.704271	0.859475	0.859375	0.99	1	1	0.97
260053	#N/A	Hypertrophic cardiomyopathy	#N/A	HP:0001639	3	MYH7	3	232	229	2	9	7	0.683026	0.594801	0.853645	0.799036	0.92	1	1	0.9
214515	#N/A	Neuroblastoma	#N/A	HP:0003006	3	ALK	15	37	22	16	30	14	0.583721	0.604204	0.610177	0.617074	0.89	0.98	0.96	0.79
48857	5|5|5	Glioblastoma;Lung adenocarcinoma;Multiple myeloma;Transitional cell carcinoma of the bladder	1|2|0	HP:0100843;HP:0030078;HP:0006775;HP:0006740	3	BRAF	29	25	-4	14	21	7	0.454011	0.524363	0.563519	0.58047	0.73	0.98	0.9	0.79
52055	5|5|4|5	Hypertrophic cardiomyopathy	1|1|1|1	HP:0001639	3	MYH7	1	120	119	2	48	46	0.676635	0.594801	0.850214	0.799036	0.96	1	1	0.9
32606	5	Acute myeloid leukemia	0	HP:0004808	3	CEBPA	2	8	6	#N/A	#N/A	#N/A	0.640868	0.473629	0.30204	0.325578	1	0.92	0.49	0.54
24145	5|5	Diabetes mellitus type 2	0|0	HP:0005978	3	ABCC8	109	143	34	9	10	1	0.330031	0.374791	0.475906	0.526904	0.86	0.8	0.76	0.74
214850	#N/A	Malignant tumor of prostate	#N/A	HP:0012125	3	POLK	175.5	46	-129.5	401	74	-327	0.431517	0.459948	0.517779	0.49464	0.9	0.93	0.77	0.73
20958	5|5	Muscular Diseases	0|0	HP:0003198	3	SCN4A	9	24	15	6	12	6	0.616997	0.44965	0.842826	0.766928	0.98	0.98	1	0.9
360993	#N/A	Hypertension;Polycystic kidney dysplasia	#N/A	HP:0000822;HP:0000113	3	PKD1	8	9	1	#N/A	#N/A	#N/A	0.581264	0.511215	0.842841	0.829588	0.94	0.95	1	0.91
76579	5	Neuroblastoma	0	HP:0003006	3	ALK	25	30	5	17	36	19	0.576578	0.604204	0.609026	0.617074	0.89	0.98	0.91	0.79
33470	5|5	Skeletal dysplasia	0|0	HP:0002652	3	TRPV4	46	111	65	10	15	5	0.456614	0.323176	0.76108	0.710756	0.88	0.8	0.99	0.79
166192	5|5|5|5|5	Delayed speech and language development;Global developmental delay;Intellectual disability;Neonatal hypotonia;Seizures	0|0|0|0|0	HP:0000750;HP:0001263;HP:0001249;HP:0001319;HP:0001250	3	PURA	10	26	16	106	148	42	0.789272	0.769435	0.903252	0.903652	0.99	1	1	0.98
29159	5|5|5	Chest pain;Hypertrophic cardiomyopathy;Hypertrophic cardiomyopathy	1|1|1	HP:0100749;HP:0001639;HP:0001639	3	MYH7	1	20	19	1	17	16	0.679274	0.612984	0.857967	0.811836	0.98	1	1	0.96
69624	#N/A	Neoplasm of the breast	#N/A	HP:0100013	3	BRCA1	1	3	2	#N/A	#N/A	#N/A	0.635893	0.625055	0.655819	0.66569	0.95	1	0.96	0.83
205490	5	Abnormality of neuronal migration	0	HP:0002269	3	WDR62	224	74	-150	623.5	151	-472.5	0.41112	0.403397	0.609232	0.594232	0.82	0.81	0.97	0.82
59193	#N/A	Infantile spasms;Intellectual disability, severe	#N/A	HP:0012469;HP:0010864	3	TSC2	202	188	-14	#N/A	#N/A	#N/A	0.46999	0.428677	0.656103	0.573949	0.85	0.85	0.98	0.79
28582	5	Gastrointestinal stroma tumor	0	HP:0100723	3	PDGFRA	182	35	-147	38	43	5	0.203017	0.0711465	0.409019	0.265279	0.24	0.12	0.32	0.3
513904	#N/A	Abnormality of the pinna;Aplasia of the ovary;Aplastic anemia;Atrial septal defect;Dilation of lateral ventricles;Downslanted palpebral fissures;Dry skin;Erythroid hypoplasia;Hemangioma;Hepatomegaly;Hypotelorism;Intracerebral periventricular calcifications;Low-set, posteriorly rotated ears;Pulmonary arterial hypertension;Relative macrocephaly;Vaginal hydrocele;Wide anterior fontanel	#N/A	HP:0000377;HP:0010463;HP:0001915;HP:0001631;HP:0006956;HP:0000494;HP:0000958;HP:0012133;HP:0001028;HP:0002240;HP:0000601;HP:0007229;HP:0000368;HP:0002092;HP:0004482;HP:0100673;HP:0000260	3	RPL5	98	165	67	#N/A	#N/A	#N/A	0.76872	0.725149	0.895849	0.893256	0.97	1	1	0.98
414000	#N/A	Dentinogenesis imperfecta;Recurrent fractures	#N/A	HP:0000703;HP:0002757	3	COL1A1	1	7	6	1	8	7	0.294787	0.26211	0.636694	0.607135	0.84	0.67	0.93	0.75
51961	5|5|5	Hypertrophic cardiomyopathy	1|2|1	HP:0001639	3	MYBPC3	15	121	106	#N/A	#N/A	#N/A	0.675619	0.594801	0.853945	0.799036	0.96	1	1	0.9
20337	5	Neoplasm of stomach	0	HP:0006753	3	MUTYH	272	101	-171	3	6	3	0.404367	0.47037	0.554548	0.55802	0.68	0.88	0.87	0.76
27388	5|5	Brainstem glioma;Carcinoma of esophagus;Glioblastoma;Lung adenocarcinoma;Neoplasm of brain;Neoplasm of the breast;Neoplasm of the large intestine;Pancreatic adenocarcinoma;Squamous cell lung carcinoma;Transitional cell carcinoma of the bladder	0|1	HP:0010796;HP:0011459;HP:0100843;HP:0030078;HP:0030692;HP:0100013;HP:0100834;HP:0006725;HP:0030359;HP:0006740	3	TP53	2	9	7	4	12	8	0.608558	0.615707	0.754018	0.755057	0.89	1	0.99	0.88
179192	5	Hypertrophic cardiomyopathy	1	HP:0001639	3	MYBPC3	15	64	49	#N/A	#N/A	#N/A	0.678595	0.594801	0.852631	0.799036	0.96	1	1	0.9
360805	#N/A	Abdominal colic;Abnormal blistering of the skin;Porphyrinuria	#N/A	HP:0011848;HP:0008066;HP:0010473	3	PPOX	7	3	-4	636	174	-462	0.263395	0.164834	0.565055	0.535389	0.77	0.45	0.95	0.76
67086	5|4	Neoplasm of ovary	1|1	HP:0100615	3	BRCA2	219.5	126	-93.5	#N/A	#N/A	#N/A	0.458071	0.514235	0.309202	0.482973	0.94	0.91	0.53	0.7
27413	5|5|5|5|5	Neoplasm of the breast	0|1|1|1|0	HP:0100013	3	TP53	76	133	57	8	12	4	0.625256	0.625055	0.660985	0.66569	0.96	1	0.96	0.83
170101	5	Bruxism;Delayed speech and language development;Generalized hypotonia;Global developmental delay;Seizures;Stereotypical body rocking;Stereotypical hand wringing;Stereotypy	1	HP:0003763;HP:0000750;HP:0001290;HP:0001263;HP:0001250;HP:0012172;HP:0012171;HP:0000733	3	CDKL5	4	3	-1	#N/A	#N/A	#N/A	0.776607	0.754432	0.899186	0.898116	0.97	1	1	0.98
177556	5|5|5	Joubert syndrome	1|1|1	HP:0002335	3	CC2D2A	52	180	128	#N/A	#N/A	#N/A	0.375607	0.158647	0.449174	0.281439	0.63	0.3	0.59	0.48
27619	5|5|5|5	Acute myeloid leukemia;Juvenile myelomonocytic leukemia;Neoplasm of the large intestine;Neoplasm of the thyroid gland;Non-small cell lung cancer	0|1|0|0	HP:0004808;HP:0012209;HP:0100834;HP:0100031;HP:0030358	3	KRAS	13	53	40	9	24	15	0.572573	0.577109	0.730437	0.73622	0.92	0.99	0.92	0.87
32365	5	Abnormality of the pinna;Anteverted nares;Blue sclerae;Bowing of limbs due to multiple fractures;Broad forehead;Cranial asymmetry;Craniofacial disproportion;Crumpled long bones;Decreased calvarial ossification;Depressed nasal bridge;Downslanted palpebral fissures;Flat occiput;Fractures of the long bones;Generalized hypotonia;Hypertelorism;Low-set, posteriorly rotated ears;Maternal hypertension;Ne…	0	HP:0000377;HP:0000463;HP:0000592;HP:0003023;HP:0000337;HP:0000267;HP:0005461;HP:0006367;HP:0005474;HP:0005280;HP:0000494;HP:0005469;HP:0003084;HP:0001290;HP:0000316;HP:0000368;HP:0008071;HP:0012768;HP:0008921;HP:0000938;HP:0002756;HP:0001622;HP:0008905;HP:0002652;HP:0000325;HP:0000260;HP:0010537	3	COL1A1	3	46	43	1	6	5	0.739177	0.698707	0.860605	0.858752	0.95	1	1	0.97
29009	5|5	Cutaneous melanoma;Lung adenocarcinoma;Multiple myeloma;Neoplasm of the large intestine;Non-Hodgkin lymphoma;Squamous cell carcinoma of the skin;Squamous cell lung carcinoma;Transitional cell carcinoma of the bladder	0|1	HP:0012056;HP:0030078;HP:0006775;HP:0100834;HP:0012539;HP:0006739;HP:0030359;HP:0006740	3	BRAF	29	30	1	9	17	8	0.446247	0.470006	0.680989	0.699524	0.9	0.93	0.89	0.83
24926	5|5	Retinal dystrophy	0|0	HP:0000556	3	RS1	88	28	-60	7	2	-5	0.457298	0.392062	0.653437	0.577371	0.91	0.83	0.99	0.79
536187	#N/A	Cerebral calcification;Dilatation;Interstitial pneumonitis;Liver cirrhosis	#N/A	HP:0002514;HP:0002617;HP:0006515;HP:0001394	3	FARSB	89	72	-17	28	26	-2	0.569639	0.479957	0.851198	0.837634	0.91	0.87	1	0.96
51976	5|5	Hypertrophic cardiomyopathy	1|1	HP:0001639	3	MYBPC3	31	185	154	#N/A	#N/A	#N/A	0.676528	0.594801	0.851648	0.799036	0.92	1	1	0.9
20338	5	Neoplasm of stomach	0	HP:0006753	3	MUTYH	382	656	274	536.5	443	-93.5	0.419005	0.47037	0.564834	0.55802	0.74	0.88	0.9	0.76
22321	5|5	Muscular Diseases	0|1	HP:0003198	3	DNM2	9	16	7	13	24	11	0.620754	0.44965	0.843814	0.766928	0.98	0.98	1	0.9
235190	5	Neoplasm of the breast	1	HP:0100013	3	PALB2	5	8	3	#N/A	#N/A	#N/A	0.628718	0.625055	0.658295	0.66569	0.94	1	0.98	0.83
31371	5|5|5|5|5	Bell-shaped thorax;Bowed humerus;Carcinoma;Disproportionate short-limb short stature;Epidermal nevus;Femoral bowing;Growth delay;Lethal short-limbed short stature;Lower limb undergrowth;Lung adenocarcinoma;Multiple myeloma;Narrow chest;Short ribs;Short stature;Skeletal dysplasia;Small for gestational age;Squamous cell lung carcinoma;Transitional cell carcinoma of the bladder;Upper limb undergrowth	1|0|0|0|0	HP:0001591;HP:0003865;HP:0030731;HP:0008873;HP:0010816;HP:0002980;HP:0001510;HP:0008909;HP:0009816;HP:0030078;HP:0006775;HP:0000774;HP:0000773;HP:0004322;HP:0002652;HP:0001518;HP:0030359;HP:0006740;HP:0009824	3	FGFR3	93	51	-42	23	12	-11	0.7694	0.735796	0.871151	0.868711	0.95	1	0.99	0.97
22807	5	Neoplasm of stomach	0	HP:0006753	3	CASP10	624.5	765	140.5	421	440	19	0.419492	0.47037	0.548426	0.55802	0.73	0.88	0.86	0.76
362781	#N/A	Gastrointestinal stroma tumor	#N/A	HP:0100723	3	PDGFRA	489.5	57	-432.5	31	40	9	0.201003	0.0711465	0.37321	0.265279	0.24	0.12	0.34	0.3
45767	5	Cryptorchidism	0	HP:0000028	3	INSL3	700	614	-86	#N/A	#N/A	#N/A	0.643233	0.617239	0.812349	0.799474	0.97	1	0.98	0.96
20720	5|5|5	Seizures;Severe global developmental delay	0|0|1	HP:0001250;HP:0011344	3	SCO2	15	51	36	5	18	13	0.752814	0.727108	0.895509	0.894573	0.99	1	1	0.98
360113	#N/A	Joubert syndrome	#N/A	HP:0002335	3	CEP290	1	4	3	#N/A	#N/A	#N/A	0.378545	0.158647	0.454063	0.281439	0.61	0.3	0.59	0.48
48599	5	Axillary freckling;Focal T2 hyperintense basal ganglia lesion;Multiple cafe-au-lait spots	1	HP:0000997;HP:0007183;HP:0007565	3	NF1	1	3	2	#N/A	#N/A	#N/A	0.746172	0.644684	0.224884	0.231627	0.99	0.98	0.47	0.46
528503	#N/A	Partial congenital absence of teeth	#N/A	HP:0000668	3	PAX9	3	6	3	#N/A	#N/A	#N/A	0.384773	0.272098	0.565563	0.465234	0.81	0.62	0.9	0.65
361064	#N/A	Neurodegeneration	#N/A	HP:0002180	3	PANK2	25	15	-10	2	3	1	0.128018	0.121041	0.591799	0.452453	0.32	0.27	0.78	0.61
16447	5	Microcytic anemia	0	HP:0001935	3	TMPRSS6	1	1	0	#N/A	#N/A	#N/A	0.396891	0.104239	0.712807	0.500127	0.78	0.23	0.97	0.69
363535	#N/A	Acute myeloid leukemia;Adrenocortical carcinoma;Brainstem glioma;Carcinoma of esophagus;Chronic lymphocytic leukemia;Glioblastoma;Lung adenocarcinoma;Medulloblastoma;Multiple myeloma;Neoplasm of brain;Neoplasm of the breast;Neoplasm of the large intestine;Pancreatic adenocarcinoma;Small cell lung cancer;Squamous cell lung carcinoma;Transitional cell carcinoma of the bladder	#N/A	HP:0004808;HP:0006744;HP:0010796;HP:0011459;HP:0005550;HP:0100843;HP:0030078;HP:0002885;HP:0006775;HP:0030692;HP:0100013;HP:0100834;HP:0006725;HP:0030357;HP:0030359;HP:0006740	3	TP53	23	64	41	4	9	5	0.651549	0.631072	0.778465	0.784993	0.87	1	0.97	0.9
105349	5	Blindness;Macular degeneration;Retinal dystrophy;Visual loss	0	HP:0000618;HP:0000608;HP:0000556;HP:0000572	3	ABCA4	2	1	-1	#N/A	#N/A	#N/A	0.507541	0.485268	0.773755	0.758568	0.9	0.91	1	0.96
51752	5|5	Hypertrophic cardiomyopathy	1|1	HP:0001639	3	MYBPC3	8	72	64	#N/A	#N/A	#N/A	0.680969	0.594801	0.852562	0.799036	0.97	1	1	0.9
181616	5|4|5	Gastrointestinal stroma tumor;Pheochromocytoma	1|0|1	HP:0100723;HP:0002666	3	SDHB	2	39	37	1	6	5	0.157617	0.176875	0.4068	0.476018	0.35	0.42	0.64	0.64
132000	5	Skeletal dysplasia	0	HP:0002652	3	TRPV4	31	32	1	7	3	-4	0.450827	0.323176	0.758436	0.710756	0.85	0.8	1	0.79
489361	#N/A	Joubert syndrome	#N/A	HP:0002335	3	CEP290	1	1	0	#N/A	#N/A	#N/A	0.378344	0.158647	0.453853	0.281439	0.68	0.3	0.59	0.48
226502	5|5|5|5|5|5	Global developmental delay;Infantile muscular hypotonia;Intellectual disability;Muscular hypotonia	0|0|0|0|0|0	HP:0001263;HP:0008947;HP:0001249;HP:0001252	3	GNB1	36	44	8	3	18	15	0.785894	0.75761	0.900751	0.898451	0.98	1	1	0.98
19767	5|5|5	Myofibrillar myopathy;Primary dilated cardiomyopathy	0|0|0	HP:0003715;HP:0001644	3	LDB3	2	129	127	5	29	24	0.626187	0.410973	0.826798	0.709304	0.99	0.97	1	0.88
360834	#N/A	Atrioventricular canal defect;Congenital microcephaly;Decreased body weight;Disproportionate short-trunk short stature;Focal segmental glomerulosclerosis;Microcephaly;Short stature;Small for gestational age;Steroid-resistant nephrotic syndrome	#N/A	HP:0006695;HP:0011451;HP:0004325;HP:0003521;HP:0000097;HP:0000252;HP:0004322;HP:0001518;HP:0012588	3	SMARCAL1	122	137	15	#N/A	#N/A	#N/A	0.800829	0.777667	0.90621	0.906061	0.93	1	1	0.98
27652	5|5|5|5|5	Acute myeloid leukemia;Bladder carcinoma;Carcinoma of esophagus;Epidermal nevus;Glioblastoma;Lung adenocarcinoma;Multiple myeloma;Neoplasm of the breast;Neoplasm of the large intestine;Neoplasm of the thyroid gland;Pancreatic adenocarcinoma;Squamous cell carcinoma of the skin;Transitional cell carcinoma of the bladder	2|0|0|0|1	HP:0004808;HP:0002862;HP:0011459;HP:0010816;HP:0100843;HP:0030078;HP:0006775;HP:0100013;HP:0100834;HP:0100031;HP:0006725;HP:0006739;HP:0006740	3	HRAS	125	84	-41	45	38	-7	0.632963	0.632601	0.782364	0.790051	0.88	1	0.98	0.9
241824	#N/A	Hypertrophic cardiomyopathy	#N/A	HP:0001639	3	MYH7	14	420	406	17	92	75	0.67927	0.594801	0.851575	0.799036	0.93	1	1	0.9
29868	5	Cryptorchidism	0	HP:0000028	3	INSL3	576	225	-351	551	430	-121	0.651603	0.617239	0.813262	0.799474	0.97	1	0.98	0.96
132004	5	Skeletal dysplasia	0	HP:0002652	3	TRPV4	29	33	4	12	13	1	0.466587	0.323176	0.766346	0.710756	0.87	0.8	1	0.79
265061	#N/A	Abnormal facial shape;Delayed speech and language development;Global developmental delay;Intrauterine growth retardation;Microcephaly;Sparse scalp hair	#N/A	HP:0001999;HP:0000750;HP:0001263;HP:0001511;HP:0000252;HP:0002209	3	HDAC8	1	4	3	#N/A	#N/A	#N/A	0.759738	0.736961	0.900663	0.899105	0.98	1	1	0.98
29021	5	Diabetes mellitus type 2	0	HP:0005978	3	AKT2	75	69	-6	41	48	7	0.330699	0.374791	0.487744	0.526904	0.82	0.8	0.77	0.74
28016	4|4|4	Ptosis	0|0|0	HP:0000508	3	RYR1	76	100	24	4	5	1	0.590817	0.581597	0.797763	0.799271	0.93	1	1	0.95
20033	5|5|5|5	Skeletal dysplasia	0|0|0|0	HP:0002652	3	TRPV4	8	8	0	9	11	2	0.460999	0.323176	0.764595	0.710756	0.89	0.8	0.99	0.79
133611	4|5	Neoplasm of ovary	1|2	HP:0100615	3	BRIP1	1	2	1	#N/A	#N/A	#N/A	0.455198	0.514235	0.325359	0.482973	0.94	0.91	0.57	0.7
214866	#N/A	Malignant tumor of prostate	#N/A	HP:0012125	3	POLK	506.5	324	-182.5	514.5	281	-233.5	0.428329	0.459948	0.497269	0.49464	0.76	0.93	0.76	0.73
514065	#N/A	Abnormal facial shape;Abnormality of the dentition;Acanthosis nigricans;Brachydactyly;Hepatic steatosis;Hyperlipidemia;Insulin resistance;Intellectual disability, severe;Lumbar hyperlordosis;Obesity;Renal hypoplasia;Self-injurious behavior;Short metacarpal;Short stature;Skeletal dysplasia	#N/A	HP:0001999;HP:0000164;HP:0000956;HP:0001156;HP:0001397;HP:0003077;HP:0000855;HP:0010864;HP:0002938;HP:0001513;HP:0000089;HP:0100716;HP:0010049;HP:0004322;HP:0002652	3	PRMT7	2	3	1	#N/A	#N/A	#N/A	0.793108	0.7654	0.893398	0.892995	0.95	1	1	0.98
214371	5	Joubert syndrome	1	HP:0002335	3	B9D2	23.5	61	37.5	1	2	1	0.371443	0.158647	0.443054	0.281439	0.63	0.3	0.59	0.48
31120	5	Diabetes mellitus type 2	0	HP:0005978	3	GPD2	243	106	-137	50	33	-17	0.329844	0.374791	0.483177	0.526904	0.87	0.8	0.78	0.74
360805	#N/A	Abdominal colic;Abnormal blistering of the skin;Porphyrinuria	#N/A	HP:0011848;HP:0008066;HP:0010473	3	PPOX	1	1	0	306	124	-182	0.256995	0.164834	0.563407	0.535389	0.76	0.45	0.94	0.76
51861	5|5	Hypertrophic cardiomyopathy	2|1	HP:0001639	3	MYBPC3	27	209	182	#N/A	#N/A	#N/A	0.67445	0.594801	0.852735	0.799036	0.93	1	1	0.9
35796	5	Glomerulopathy;Hypertension;Mild proteinuria	1	HP:0100820;HP:0000822;HP:0012595	3	COL4A5	125	212	87	8	3	-5	0.547494	0.474932	0.827539	0.811881	0.98	0.91	0.99	0.9
20648	5|5	Retinal dystrophy;Retinitis pigmentosa	0|0	HP:0000556;HP:0000547	3	PROM1	7	2	-5	#N/A	#N/A	#N/A	0.460012	0.393929	0.655524	0.578106	0.88	0.84	0.98	0.79
362849	#N/A	Acute myeloid leukemia	#N/A	HP:0004808	3	FLT3	33	41	8	82.5	84	1.5	0.637281	0.473629	0.298051	0.325578	1	0.92	0.49	0.54
360853	#N/A	Abnormal blistering of the skin;Abnormality of the skin;Anonychia;Finger syndactyly;Nail dystrophy;Palmoplantar blistering;Short stature;Skin erosion;Toe syndactyly	#N/A	HP:0008066;HP:0000951;HP:0001798;HP:0006101;HP:0008404;HP:0007446;HP:0004322;HP:0200041;HP:0001770	3	COL7A1	12	12	0	#N/A	#N/A	#N/A	0.815341	0.791112	0.903312	0.904304	0.96	1	1	0.98
360800	#N/A	Bilateral cryptorchidism;Congenital omphalocele;Depressed nasal bridge;Dolichocephaly;Feeding difficulties;Generalized hypotonia;Generalized neonatal hypotonia;High palate;Hydrocephalus;Joint hypermobility;Joint hypermobility;Macrocephaly at birth;Narrow chest;Neonatal hypotonia;Porencephalic cyst;Scrotal hypoplasia;Severe global developmental delay;Short chin;Thoracolumbar scoliosis;Umbilical he…	#N/A	HP:0008689;HP:0001539;HP:0005280;HP:0000268;HP:0011968;HP:0001290;HP:0008935;HP:0000218;HP:0000238;HP:0001382;HP:0001382;HP:0004488;HP:0000774;HP:0001319;HP:0002132;HP:0000046;HP:0011344;HP:0000331;HP:0002944;HP:0001537	3	PLOD1	1	4	3	#N/A	#N/A	#N/A	0.759039	0.716257	0.898627	0.893379	0.99	1	1	0.98
263782	#N/A	Ataxia;Expressive language delay;Intellectual disability;Muscular hypotonia	#N/A	HP:0010867;HP:0002474;HP:0001249;HP:0001252	3	EBF3	23	24	1	53	61	8	0.779317	0.751433	0.897618	0.895371	0.97	1	1	0.98
70268	5|5|5|5|4|5	Neoplasm of the breast	1|3|1|2|1|1	HP:0100013	3	BRCA1	1	2	1	#N/A	#N/A	#N/A	0.649632	0.625055	0.658988	0.66569	0.97	1	0.97	0.83
263782	#N/A	Ataxia;Expressive language delay;Intellectual disability;Muscular hypotonia	#N/A	HP:0010867;HP:0002474;HP:0001249;HP:0001252	3	EBF3	26	27	1	65	73	8	0.780572	0.751433	0.898621	0.895371	0.99	1	1	0.98
213991	5	Congenital cataract	0	HP:0000519	3	GJA3	31	54	23	6	6	0	0.263882	0.213622	0.603262	0.66026	0.77	0.63	0.69	0.73
15840	5|5	Neoplasm of the large intestine	0|1	HP:0100834	3	APC	3	1	-2	#N/A	#N/A	#N/A	0.40673	0.451636	0.653955	0.665686	0.78	0.91	0.85	0.79
514135	#N/A	Atrial septal defect;Elevated serum creatine phosphokinase	#N/A	HP:0001631;HP:0003236	3	DMD	48	103	55	#N/A	#N/A	#N/A	0.686429	0.621242	0.808066	0.770061	0.93	1	0.99	0.94
32055	5|5|5|5	Congenital omphalocele;Hearing impairment;Hearing impairment;Horseshoe kidney;Short palpebral fissure	1|0|2|1	HP:0001539;HP:0000365;HP:0000365;HP:0000085;HP:0012745	3	GJB2	74	91	17	11	4	-7	0.7274	0.719689	0.879819	0.880903	0.94	1	1	0.98
69048	5|5	Neoplasm of the breast	3|1	HP:0100013	3	BRCA1	1	3	2	#N/A	#N/A	#N/A	0.632807	0.625055	0.660927	0.66569	0.93	1	0.97	0.83
205202	#N/A	Cardiomyopathy;Infantile muscular hypotonia;Left ventricular noncompaction	#N/A	HP:0001638;HP:0008947;HP:0030682	3	MIPEP	1	1	0	#N/A	#N/A	#N/A	0.691184	0.613898	0.863019	0.832305	0.94	1	1	0.96
360865	#N/A	Seizures;Ventriculomegaly	#N/A	HP:0001250;HP:0002119	3	ALDH7A1	68	111	43	#N/A	#N/A	#N/A	0.767107	0.750423	0.898018	0.899094	0.97	1	1	0.98
360834	#N/A	Atrioventricular canal defect;Congenital microcephaly;Decreased body weight;Disproportionate short-trunk short stature;Focal segmental glomerulosclerosis;Microcephaly;Short stature;Small for gestational age;Steroid-resistant nephrotic syndrome	#N/A	HP:0006695;HP:0011451;HP:0004325;HP:0003521;HP:0000097;HP:0000252;HP:0004322;HP:0001518;HP:0012588	3	SMARCAL1	78	85	7	#N/A	#N/A	#N/A	0.799111	0.777667	0.907059	0.906061	0.93	1	1	0.98
181608	5	Gastrointestinal stroma tumor;Pheochromocytoma	1	HP:0100723;HP:0002666	3	SDHB	1	8	7	1	5	4	0.13252	0.176875	0.387141	0.476018	0.27	0.42	0.63	0.64
27571	5	Diaphyseal dysplasia	0	HP:0100252	3	TGFB1	309	97	-212	9	15	6	0.342048	0.0407206	0.704418	0.213213	0.43	0.06	0.69	0.37
362644	#N/A	Anosmia;Short nose	#N/A	HP:0000458;HP:0003196	3	SMCHD1	112.5	130	17.5	382	561.5	179.5	0.478015	0.467232	0.779283	0.75117	0.95	0.94	0.99	0.9
360871	#N/A	Anteverted nares;Bilateral microphthalmos;Cutaneous finger syndactyly;Intellectual disability	#N/A	HP:0000463;HP:0007633;HP:0010554;HP:0001249	3	GJA1	122	223	101	9	8	-1	0.744061	0.722717	0.870863	0.870373	0.99	1	0.99	0.98
247345	#N/A	Congenital cataract	#N/A	HP:0000519	3	GJA8	229.5	109	-120.5	11	12	1	0.247878	0.213622	0.599036	0.66026	0.8	0.63	0.67	0.73
31386	5	Craniosynostosis	0	HP:0001363	3	FGFR3	229	90	-139	81	51	-30	0.24509	0.287386	0.561732	0.593893	0.79	0.74	0.82	0.79
16186	5	Abnormality of cardiovascular system morphology;Inability to walk;Postaxial polydactyly;Visual impairment	0	HP:0030680;HP:0002540;HP:0100259;HP:0000505	3	BBS12	5	4	-1	#N/A	#N/A	#N/A	0.780061	0.760308	0.893139	0.892777	0.95	1	1	0.98
35796	5	Glomerulopathy;Hypertension;Mild proteinuria	1	HP:0100820;HP:0000822;HP:0012595	3	COL4A5	206	277	71	7	3	-4	0.562417	0.474932	0.828964	0.811881	0.99	0.91	0.98	0.9
209338	5|5	Muscular hypotonia	1|1	HP:0001252	3	EBF3	73	96	23	#N/A	#N/A	#N/A	0.719152	0.679156	0.88355	0.875612	0.95	1	1	0.98
514086	#N/A	Muscular hypotonia;Nystagmus;Polydactyly	#N/A	HP:0001252;HP:0000639;HP:0010442	3	MKS1	270	196	-74	#N/A	#N/A	#N/A	0.773322	0.750356	0.89676	0.892288	0.99	1	1	0.98
27641	5|5|5|5|5|5|5	Acute myeloid leukemia;Carcinoma of esophagus;Glioblastoma;Lung adenocarcinoma;Multiple myeloma;Neoplasm of the breast;Neoplasm of the large intestine;Neoplasm of the thyroid gland;Pancreatic adenocarcinoma;Squamous cell carcinoma of the skin;Transitional cell carcinoma of the bladder	2|0|0|0|1|0|0	HP:0004808;HP:0011459;HP:0100843;HP:0030078;HP:0006775;HP:0100013;HP:0100834;HP:0100031;HP:0006725;HP:0006739;HP:0006740	3	HRAS	182.5	82	-100.5	226.5	88	-138.5	0.63409	0.630062	0.77084	0.780464	0.88	1	0.94	0.9
485953	#N/A	Mitral regurgitation;Secundum atrial septal defect;Ventricular septal defect	#N/A	HP:0001653;HP:0001684;HP:0001629	3	TBX5	1	2	1	#N/A	#N/A	#N/A	0.612043	0.594156	0.74831	0.72814	0.96	1	0.98	0.9
424227	#N/A	Stage 5 chronic kidney disease	#N/A	HP:0003774	3	GATA3	144.5	209	64.5	#N/A	#N/A	#N/A	0.511254	0.455173	0.678738	0.644125	0.95	0.95	0.78	0.72
24926	5|5	Retinal dystrophy	0|0	HP:0000556	3	RS1	90	30	-60	6	2	-4	0.459924	0.392062	0.651912	0.577371	0.87	0.83	1	0.79
362598	#N/A	Parkinsonism	#N/A	HP:0001300	3	TBC1D24	28	24	-4	199.5	157	-42.5	0.32794	0.31906	0.627528	0.622065	0.76	0.63	0.95	0.83
20685	5	Nephrolithiasis	0	HP:0000787	3	AGXT	149.5	120.5	-29	5	11	6	0.298976	0.307688	0.648096	0.655413	0.69	0.62	0.9	0.82
188865	4|5	Abnormality of color vision;Horizontal nystagmus;Retinal dystrophy;Retinal dystrophy;Visual impairment	1|0	HP:0000551;HP:0000666;HP:0000556;HP:0000556;HP:0000505	3	NR2E3	#N/A	387	#N/A	#N/A	#N/A	#N/A	0.64395	0.63425	0.840756	0.836381	0.91	1	0.99	0.97
426750	#N/A	Arthrogryposis multiplex congenita	#N/A	HP:0002804	3	RYR1	6	2	-4	#N/A	#N/A	#N/A	0.268751	0.209062	0.596984	0.462936	0.55	0.44	0.94	0.7
362138	#N/A	Microcephaly;Oculomotor apraxia;Seizures;Short stature;Strabismus;Unsteady gait	#N/A	HP:0000252;HP:0000657;HP:0001250;HP:0004322;HP:0000486;HP:0002317	3	DHX30	46	35	-11	92	95	3	0.806036	0.781367	0.91223	0.911979	0.97	1	1	0.98
20720	5|5|5	Seizures;Severe global developmental delay	0|0|1	HP:0001250;HP:0011344	3	SCO2	21	56	35	3	18	15	0.750584	0.727108	0.894259	0.894573	0.96	1	1	0.98
461685	#N/A	Hypertrophic cardiomyopathy	#N/A	HP:0001639	3	MYBPC3	9	94	85	30	165	135	0.675812	0.594801	0.849605	0.799036	0.92	1	1	0.9
361009	#N/A	Multiple cafe-au-lait spots;Multiple cafe-au-lait spots;Neurofibromas;Optic nerve glioma	#N/A	HP:0007565;HP:0007565;HP:0001067;HP:0009734	3	NF1	489	360	-129	408.5	223	-185.5	0.691972	0.608135	0.25758	0.345873	1	0.98	0.57	0.59
214864	5	Malignant tumor of prostate	1	HP:0012125	3	POLK	444	545	101	452	552.5	100.5	0.423231	0.459948	0.511295	0.49464	0.84	0.93	0.78	0.73
171000	5	Abnormality of earlobe;Depressed nasal bridge;Epicanthus;Seizures;Ventriculomegaly	0	HP:0000363;HP:0005280;HP:0000286;HP:0001250;HP:0002119	3	ATP1A3	42	57	15	7	5	-2	0.792027	0.762694	0.908544	0.907096	0.95	1	1	0.98
29129	#N/A	Hypertrophic cardiomyopathy	#N/A	HP:0001639	3	MYH7	1	69	68	1	6	5	0.675312	0.594801	0.85224	0.799036	0.96	1	1	0.9
360861	#N/A	Polycystic kidney dysplasia	#N/A	HP:0000113	3	PKD2	11	11	0	#N/A	#N/A	#N/A	0.318985	0.341193	0.55954	0.599642	0.85	0.77	0.85	0.79
33471	5|5|5	Skeletal dysplasia	0|0|0	HP:0002652	3	TRPV4	27	51	24	14	14	0	0.46782	0.323176	0.766368	0.710756	0.85	0.8	1	0.79
48043	5|5|5	Primary dilated cardiomyopathy	0|1|1	HP:0001644	3	SCN5A	8	292	284	2	5	3	0.629584	0.410973	0.82433	0.709304	0.99	0.97	0.99	0.88
513956	#N/A	Atrial septal defect;Noncompaction cardiomyopathy;Primary dilated cardiomyopathy;Ventricular fibrillation	#N/A	HP:0001631;HP:0012817;HP:0001644;HP:0001663	3	NKX2-5	11	1	-10	#N/A	#N/A	#N/A	0.693122	0.626346	0.82851	0.801312	0.95	1	0.99	0.95
362848	#N/A	Acute myeloid leukemia	#N/A	HP:0004808	3	FLT3	91	201	110	105	92	-13	0.646114	0.473629	0.307819	0.325578	1	0.92	0.5	0.54
16415	5|5	Joubert syndrome	0|2	HP:0002335	3	TMEM67	1	28	27	#N/A	#N/A	#N/A	0.392756	0.158647	0.425957	0.281439	0.68	0.3	0.57	0.48
226189	#N/A	Neoplasm of the breast	#N/A	HP:0100013	3	BRCA2	1	1	0	#N/A	#N/A	#N/A	0.628628	0.625055	0.656234	0.66569	0.95	1	0.97	0.83
28311	5|5	Endometrial carcinoma	1|0	HP:0012114	3	FGFR2	32	35	3	18	20	2	0.417578	0.487566	0.540014	0.506943	0.76	0.9	0.88	0.7
132006	5	Skeletal dysplasia	0	HP:0002652	3	TRPV4	78	122	44	20	21	1	0.460873	0.323176	0.764949	0.710756	0.87	0.8	1	0.79
244076	5	Pyle metaphyseal dysplasia	0	HP:0100255	3	SFRP4	5	3	-2	#N/A	#N/A	#N/A	0.21872	0.0761027	0.483304	0.296066	0.44	0.16	0.68	0.44
45767	5	Cryptorchidism	0	HP:0000028	3	INSL3	776	694	-82	#N/A	#N/A	#N/A	0.650848	0.617239	0.814114	0.799474	0.97	1	0.99	0.96
247345	#N/A	Congenital cataract	#N/A	HP:0000519	3	GJA8	237	119	-118	17	15	-2	0.211088	0.213622	0.579266	0.66026	0.78	0.63	0.7	0.73
29869	5	Cryptorchidism	0	HP:0000028	3	INSL3	674	675.5	1.5	548.5	407.5	-141	0.650132	0.617239	0.816535	0.799474	0.97	1	0.99	0.96
514129	#N/A	Delayed speech and language development;Dolichocephaly;Global developmental delay;Macrocephaly;Motor delay;Muscular hypotonia;Thick vermilion border	#N/A	HP:0000750;HP:0000268;HP:0001263;HP:0000256;HP:0001270;HP:0001252;HP:0012471	3	RPS6KA3	3	2	-1	#N/A	#N/A	#N/A	0.778616	0.75448	0.903717	0.899692	0.99	1	1	0.98
186247	5	Axillary freckling;Cafe-au-lait spot;Optic nerve glioma	1	HP:0000997;HP:0000957;HP:0009734	3	NF1	1	5	4	#N/A	#N/A	#N/A	0.699934	0.635714	0.662998	0.558667	0.95	1	0.97	0.76
16440	5	Microcytic anemia	0	HP:0001935	3	TMPRSS6	128	149.5	21.5	#N/A	#N/A	#N/A	0.37826	0.104239	0.719816	0.500127	0.78	0.23	0.98	0.69
29147	5|5	Primary dilated cardiomyopathy	0|1	HP:0001644	3	MYH7	4	42	38	2	4	2	0.631393	0.410973	0.828752	0.709304	0.96	0.97	0.99	0.88
362766	#N/A	Neuroblastoma	#N/A	HP:0003006	3	ALK	11	49	38	8	16	8	0.591654	0.604204	0.602222	0.617074	0.89	0.98	0.92	0.79
16444	5	Microcytic anemia	0	HP:0001935	3	TMPRSS6	8	4	-4	#N/A	#N/A	#N/A	0.350994	0.104239	0.721333	0.500127	0.68	0.23	0.97	0.69
363388	#N/A	Glioblastoma;Neoplasm of the breast;Neoplasm of the large intestine;Renal cell carcinoma, papillary, 1;Small cell lung cancer;Squamous cell lung carcinoma	#N/A	HP:0100843;HP:0100013;HP:0100834;HP:0005584;HP:0030357;HP:0030359	3	PTEN	44	27	-17	2	7	5	0.620512	0.625904	0.770012	0.767107	0.91	1	1	0.89
27388	5|5	Brainstem glioma;Carcinoma of esophagus;Glioblastoma;Lung adenocarcinoma;Neoplasm of brain;Neoplasm of the breast;Neoplasm of the large intestine;Pancreatic adenocarcinoma;Squamous cell lung carcinoma;Transitional cell carcinoma of the bladder	0|1	HP:0010796;HP:0011459;HP:0100843;HP:0030078;HP:0030692;HP:0100013;HP:0100834;HP:0006725;HP:0030359;HP:0006740	3	TP53	4	15	11	3	13	10	0.607336	0.615707	0.749333	0.755057	0.91	1	0.97	0.88
536151	#N/A	Cerebral calcification;Dilatation;Interstitial pneumonitis;Liver cirrhosis	#N/A	HP:0002514;HP:0002617;HP:0006515;HP:0001394	3	FARSB	80	67	-13	67	68	1	0.567295	0.479957	0.852332	0.837634	0.96	0.87	0.99	0.96
214799	5|5|5|5	Chorea;Progressive encephalopathy;Seizures	0|0|0|0	HP:0002072;HP:0002448;HP:0001250	3	FRRS1L	2	1	-1	#N/A	#N/A	#N/A	0.753134	0.727674	0.895479	0.896101	0.96	1	1	0.98
362152	#N/A	Broad-based gait;Developmental regression;Generalized hypotonia;Neurogenic bladder;Renal dysplasia	#N/A	HP:0002136;HP:0002376;HP:0001290;HP:0000011;HP:0000110	3	EBF3	120	102	-18	95	77	-18	0.601697	0.561323	0.788788	0.764499	0.89	0.95	0.99	0.96
361009	#N/A	Multiple cafe-au-lait spots;Multiple cafe-au-lait spots;Neurofibromas;Optic nerve glioma	#N/A	HP:0007565;HP:0007565;HP:0001067;HP:0009734	3	NF1	538	391	-147	456	256	-200	0.700026	0.608135	0.283417	0.345873	1	0.98	0.54	0.59
390921	#N/A	Gastrointestinal stroma tumor;Pheochromocytoma	#N/A	HP:0100723;HP:0002666	3	SDHB	1	2	1	#N/A	#N/A	#N/A	0.139471	0.176875	0.3981	0.476018	0.28	0.42	0.61	0.64
19274	5|5|5|5|5|5	Muscular dystrophy	0|0|1|1|1|1	HP:0003560	3	FKRP	185	106	-79	6	6	0	0.334969	0.290368	0.508226	0.502321	0.87	0.84	0.71	0.71
247358	#N/A	Congenital cataract	#N/A	HP:0000519	3	CRYBB2	27	81	54	14	15	1	0.240105	0.213622	0.568868	0.66026	0.79	0.63	0.67	0.73
274909	#N/A	Muscular Diseases	#N/A	HP:0003198	3	COL6A2	30	181	151	#N/A	#N/A	#N/A	0.619607	0.44965	0.837926	0.766928	0.99	0.98	1	0.9
24873	5	Malignant tumor of prostate	0	HP:0012125	3	AR	96	152	56	1	1	0	0.427203	0.459948	0.507988	0.49464	0.86	0.93	0.82	0.73
226495	5|5|5|5|5	Generalized tonic-clonic seizures;Global developmental delay;Intellectual disability;Muscular hypotonia;Seizures	0|0|0|0|0	HP:0002069;HP:0001263;HP:0001249;HP:0001252;HP:0001250	3	GNB1	9	15	6	544	232	-312	0.799565	0.774675	0.908028	0.907312	0.99	1	1	0.98
16415	5|5	Joubert syndrome	0|2	HP:0002335	3	TMEM67	2	37	35	#N/A	#N/A	#N/A	0.377939	0.158647	0.443247	0.281439	0.68	0.3	0.58	0.48
28016	4|4|4	Ptosis	0|0|0	HP:0000508	3	RYR1	78	117	39	9	5	-4	0.585382	0.581597	0.799475	0.799271	0.95	1	1	0.95
29701	5|5|5|5	Acute myeloid leukemia;Budd-Chiari syndrome;Chronic myelogenous leukemia;Myelofibrosis;Myeloproliferative disorder	0|0|0|0	HP:0004808;HP:0002639;HP:0005506;HP:0011974;HP:0005547	3	JAK2	9	27	18	11	34	23	0.605294	0.454795	0.401193	0.363617	1	0.92	0.62	0.57
16444	5	Microcytic anemia	0	HP:0001935	3	TMPRSS6	5	2	-3	#N/A	#N/A	#N/A	0.368841	0.104239	0.717817	0.500127	0.68	0.23	0.96	0.69
24870	5	Malignant tumor of prostate	0	HP:0012125	3	AR	36	151	115	1	4	3	0.417845	0.459948	0.526829	0.49464	0.83	0.93	0.8	0.73
214866	#N/A	Malignant tumor of prostate	#N/A	HP:0012125	3	POLK	636	417	-219	627	385	-242	0.412409	0.459948	0.513543	0.49464	0.87	0.93	0.81	0.73
226497	5|5|5|5|5|5|5|5|5|5|5|5|5|5	Cortical visual impairment;Expressive language delay;Failure to thrive;Feeding difficulties;Global developmental delay;Growth delay;Inability to walk;Intellectual disability;Limb hypertonia;Multifocal epileptiform discharges;Muscular hypotonia;Nystagmus;Seizures;Strabismus	0|0|0|0|0|0|0|0|0|0|0|0|0|0	HP:0100704;HP:0002474;HP:0001508;HP:0011968;HP:0001263;HP:0001510;HP:0002540;HP:0001249;HP:0002509;HP:0010841;HP:0001252;HP:0000639;HP:0001250;HP:0000486	3	GNB1	27	38	11	425	756	331	0.823561	0.803826	0.920353	0.921525	0.98	1	1	0.99
431718	#N/A	Retinal dystrophy	#N/A	HP:0000556	3	LCA5	4	12	8	#N/A	#N/A	#N/A	0.457085	0.392062	0.6534	0.577371	0.9	0.83	0.99	0.79
178431	5	Primary dilated cardiomyopathy	0	HP:0001644	3	LMNA	76	63	-13	25	43	18	0.612922	0.410973	0.823032	0.709304	0.93	0.97	0.99	0.88
22321	5|5	Muscular Diseases	0|1	HP:0003198	3	DNM2	24	22	-2	21	32	11	0.619415	0.44965	0.840712	0.766928	0.98	0.98	1	0.9
24385	5|5|5	Medulloblastoma	0|0|3	HP:0002885	3	BRCA2	2	8	6	#N/A	#N/A	#N/A	0.730986	0.64119	0.19253	0.219166	0.98	0.98	0.47	0.43
29702	5	Acute myeloid leukemia	0	HP:0004808	3	JAK2	56.5	99	42.5	25	235	210	0.643836	0.473629	0.273297	0.325578	1	0.92	0.42	0.54
24575	5	Malignant tumor of prostate	0	HP:0012125	3	MXI1	559	192	-367	465	269	-196	0.435457	0.459948	0.513186	0.49464	0.84	0.93	0.81	0.73
45767	5	Cryptorchidism	0	HP:0000028	3	INSL3	608	625	17	#N/A	#N/A	#N/A	0.650222	0.617239	0.816278	0.799474	0.98	1	0.99	0.96
139098	5|5|5	Adrenocortical carcinoma;Carcinoma of esophagus;Glioblastoma;Lung adenocarcinoma;Neoplasm of brain;Neoplasm of the breast;Neoplasm of the large intestine;Pancreatic adenocarcinoma;Renal cell carcinoma, papillary, 1;Squamous cell carcinoma of the skin;Squamous cell lung carcinoma;Transitional cell carcinoma of the bladder	1|2|0	HP:0006744;HP:0011459;HP:0100843;HP:0030078;HP:0030692;HP:0100013;HP:0100834;HP:0006725;HP:0005584;HP:0006739;HP:0030359;HP:0006740	3	TP53	5	13	8	4	8	4	0.637508	0.635411	0.780197	0.789396	0.92	1	0.98	0.9
214320	5	Joubert syndrome	1	HP:0002335	3	TCTN2	4	59	55	3	13	10	0.379244	0.158647	0.417389	0.281439	0.67	0.3	0.56	0.48
362135	#N/A	Generalized hypotonia;Global developmental delay;High palate;Intellectual disability;Seizures;Strabismus;Wide nasal bridge	#N/A	HP:0001290;HP:0001263;HP:0000218;HP:0001249;HP:0001250;HP:0000486;HP:0000431	3	MPP4	171	211	40	61	73	12	0.797678	0.778188	0.906679	0.907689	0.99	1	1	0.98
171930	5|5|5	Hematologic neoplasm	0|0|0	HP:0004377	3	ETV6	3	16	13	11	22	11	0.637062	0.59319	0.702896	0.667608	0.87	0.99	0.96	0.85
272976	#N/A	Muscular Diseases	#N/A	HP:0003198	3	COL6A3	1	1	0	#N/A	#N/A	#N/A	0.621212	0.44965	0.842574	0.766928	0.98	0.98	1	0.9
39426	5|5|5	Skeletal dysplasia	0|0|0	HP:0002652	3	TRPV4	26	45	19	17	19	2	0.472636	0.323176	0.766497	0.710756	0.88	0.8	1	0.79
232175	5|5	Gastrointestinal stroma tumor;Pheochromocytoma	1|1	HP:0100723;HP:0002666	3	SDHB	1	1	0	#N/A	#N/A	#N/A	0.130671	0.176875	0.424267	0.476018	0.28	0.42	0.63	0.64
28582	5	Gastrointestinal stroma tumor	0	HP:0100723	3	PDGFRA	29	43.5	14.5	49	41	-8	0.2206	0.0711465	0.402783	0.265279	0.3	0.12	0.33	0.3
232175	5|5	Gastrointestinal stroma tumor;Pheochromocytoma	1|1	HP:0100723;HP:0002666	3	SDHB	1	3	2	#N/A	#N/A	#N/A	0.126283	0.176875	0.403845	0.476018	0.29	0.42	0.56	0.64
398273	#N/A	Hypertrophic cardiomyopathy	#N/A	HP:0001639	3	MYBPC3	14	92	78	12	37	25	0.673063	0.594801	0.851839	0.799036	0.9	1	1	0.9
232175	5|5	Gastrointestinal stroma tumor;Pheochromocytoma	1|1	HP:0100723;HP:0002666	3	SDHB	1	3	2	#N/A	#N/A	#N/A	0.149157	0.176875	0.388293	0.476018	0.35	0.42	0.61	0.64
22613	5	Neoplasm of stomach	0	HP:0006753	3	KLF6	177	438	261	111	267	156	0.421032	0.47037	0.565986	0.55802	0.73	0.88	0.88	0.76
536187	#N/A	Cerebral calcification;Dilatation;Interstitial pneumonitis;Liver cirrhosis	#N/A	HP:0002514;HP:0002617;HP:0006515;HP:0001394	3	FARSB	94	57	-37	36	34	-2	0.579324	0.479957	0.855453	0.837634	0.96	0.87	1	0.96
27623	5|5|5	Juvenile myelomonocytic leukemia;Neoplasm of ovary;Neoplasm of stomach;Neoplasm of the large intestine;Neoplasm of the thyroid gland;Non-small cell lung cancer	0|1|0	HP:0012209;HP:0100615;HP:0006753;HP:0100834;HP:0100031;HP:0030358	3	KRAS	7	44	37	50	86	36	0.500151	0.532087	0.716042	0.739182	0.84	0.97	0.93	0.88
423249	#N/A	Neoplasm of the breast	#N/A	HP:0100013	3	BRCA2	32	89	57	#N/A	#N/A	#N/A	0.634034	0.625055	0.659033	0.66569	0.97	1	0.97	0.83
38717	5	Diabetes mellitus type 2	0	HP:0005978	3	IRS1	472	565	93	535	326.5	-208.5	0.320148	0.374791	0.478679	0.526904	0.8	0.8	0.74	0.74
223282	#N/A	Bilateral ptosis;Blindness;Chronic lactic acidosis;Diffuse cerebellar atrophy;Failure to thrive;Global brain atrophy;Hypertrophic cardiomyopathy;Hypoventilation;Infantile muscular hypotonia;Normal pressure hydrocephalus;Optic atrophy;Restrictive external ophthalmoplegia;Severe global developmental delay	#N/A	HP:0001488;HP:0000618;HP:0004925;HP:0100275;HP:0001508;HP:0002283;HP:0001639;HP:0002791;HP:0008947;HP:0002343;HP:0000648;HP:0007936;HP:0011344	3	PMPCA	10	23	13	422	509.5	87.5	0.755734	0.737541	0.895465	0.897094	0.97	1	1	0.98
228285	5|4	Primary dilated cardiomyopathy	1|0	HP:0001644	3	TNNT2	1	19	18	6	27	21	0.62446	0.410973	0.828653	0.709304	0.97	0.97	0.99	0.88
33474	5|5|5|5|5	Skeletal dysplasia	0|0|0|0|0	HP:0002652	3	TRPV4	19	17	-2	5	12	7	0.463073	0.323176	0.763381	0.710756	0.86	0.8	0.99	0.79
16449	5	Microcytic anemia	0	HP:0001935	3	TMPRSS6	43	49	6	122	279	157	0.394502	0.104239	0.718485	0.500127	0.81	0.23	0.97	0.69
46355	5|5|5|5	Neoplasm of the breast	3|1|1|1	HP:0100013	3	BRCA2	1	7	6	#N/A	#N/A	#N/A	0.638622	0.625055	0.657347	0.66569	0.94	1	0.98	0.83
29013	5|5|5|5	Cutaneous melanoma;Lung adenocarcinoma;Multiple myeloma;Neoplasm of the large intestine;Squamous cell carcinoma of the skin;Squamous cell lung carcinoma;Transitional cell carcinoma of the bladder	1|0|1|1	HP:0012056;HP:0030078;HP:0006775;HP:0100834;HP:0006739;HP:0030359;HP:0006740	3	BRAF	25	36	11	4	4	0	0.410376	0.4455	0.694088	0.702313	0.82	0.91	0.91	0.83
424227	#N/A	Stage 5 chronic kidney disease	#N/A	HP:0003774	3	GATA3	243.5	210	-33.5	#N/A	#N/A	#N/A	0.514716	0.455173	0.689281	0.644125	0.95	0.95	0.82	0.72
362879	#N/A	Neoplasm of the large intestine	#N/A	HP:0100834	3	SMAD4	159	75	-84	1	3	2	0.39689	0.451636	0.662921	0.665686	0.78	0.91	0.9	0.79
31398	5|5	Bladder carcinoma;Epidermal nevus	0|0	HP:0002862;HP:0010816	3	FGFR3	629.5	574	-55.5	392	58	-334	0.318843	0.396102	0.547849	0.545021	0.71	0.88	0.9	0.75
20332	5|5|5|5|5	Endometrial carcinoma;Neoplasm of stomach;Pilomatrixoma	2|0|1|2|0	HP:0012114;HP:0006753;HP:0030434	3	MUTYH	175.5	161	-14.5	8	5	-3	0.466436	0.498713	0.580152	0.584096	0.85	0.9	0.88	0.79
17254	5|5	Renal cell carcinoma, papillary, 1	0|0	HP:0005584	3	VHL	5	5	0	#N/A	#N/A	#N/A	0.406981	0.449107	0.559761	0.542891	0.8	0.89	0.86	0.72
23582	5|5|5|5	Carcinoma of esophagus;Lung adenocarcinoma;Neoplasm of the breast;Neoplasm of the large intestine;Pancreatic adenocarcinoma	1|0|0|1	HP:0011459;HP:0030078;HP:0100013;HP:0100834;HP:0006725	3	SMAD4	15	12	-3	5	1	-4	0.611232	0.616824	0.745107	0.745117	0.88	1	0.97	0.88
38590	5	Abnormality of the skin;Anonychia;Nail dystrophy;Skin erosion	0	HP:0000951;HP:0001798;HP:0008404;HP:0200041	3	COL7A1	233.5	232	-1.5	51	41	-10	0.801584	0.778091	0.898804	0.899396	0.95	1	1	0.98
15840	5|5	Neoplasm of the large intestine	0|1	HP:0100834	3	APC	2	2	0	#N/A	#N/A	#N/A	0.394762	0.451636	0.664038	0.665686	0.76	0.91	0.87	0.79
214860	#N/A	Malignant tumor of prostate	#N/A	HP:0012125	3	POLK	204.5	126	-78.5	275	63	-212	0.43639	0.459948	0.501583	0.49464	0.89	0.93	0.77	0.73
102929	5|5	Joubert syndrome	0|1	HP:0002335	3	IFT172	14	35	21	106.5	97	-9.5	0.38784	0.158647	0.449704	0.281439	0.7	0.3	0.58	0.48
131997	5	Skeletal dysplasia	0	HP:0002652	3	TRPV4	15	6	-9	9	10	1	0.484998	0.323176	0.766184	0.710756	0.87	0.8	0.99	0.79
390913	#N/A	Gastrointestinal stroma tumor;Pheochromocytoma	#N/A	HP:0100723;HP:0002666	3	SDHB	1	3	2	#N/A	#N/A	#N/A	0.144066	0.176875	0.401734	0.476018	0.32	0.42	0.64	0.64
174783	5|5	Hypertrophic cardiomyopathy	1|1	HP:0001639	3	MYBPC3	2	2	0	#N/A	#N/A	#N/A	0.67546	0.594801	0.85416	0.799036	0.94	1	1	0.9
431811	#N/A	Retinal dystrophy	#N/A	HP:0000556	3	ABHD12	1	2	1	#N/A	#N/A	#N/A	0.459704	0.392062	0.653456	0.577371	0.9	0.83	0.99	0.79
23322	5|5|5|5	Elevated serum creatine phosphokinase	0|0|1|0	HP:0003236	3	CAV3	3	22	19	1	1	0	0.54029	0.3981	0.771277	0.703914	0.96	0.98	0.99	0.87
38851	5|5|5|5|5	Gastrointestinal stroma tumor;Pheochromocytoma	0|1|1|1|1	HP:0100723;HP:0002666	3	SDHB	13	51	38	#N/A	#N/A	#N/A	0.129485	0.176875	0.438656	0.476018	0.3	0.42	0.66	0.64
362597	#N/A	Parkinsonism	#N/A	HP:0001300	3	TBC1D24	88	101	13	397.5	708	310.5	0.311192	0.31906	0.635769	0.622065	0.73	0.63	0.94	0.83
51780	5|5	Hypertrophic cardiomyopathy	1|1	HP:0001639	3	MYBPC3	12	81	69	#N/A	#N/A	#N/A	0.680204	0.594801	0.852899	0.799036	0.94	1	1	0.9
98778	5	Central scotoma;Macular degeneration;Retinal atrophy;Visual impairment	1	HP:0000603;HP:0000608;HP:0001105;HP:0000505	3	ABCA4	125	140	15	#N/A	#N/A	#N/A	0.629617	0.62882	0.833548	0.830653	0.92	1	1	0.97
28850	5	Hematologic neoplasm	0	HP:0004377	3	CBL	135	156	21	2	5	3	0.630188	0.59319	0.705351	0.667608	0.87	0.99	0.98	0.85
489361	#N/A	Joubert syndrome	#N/A	HP:0002335	3	CEP290	1	1	0	#N/A	#N/A	#N/A	0.37284	0.158647	0.445038	0.281439	0.67	0.3	0.56	0.48
214305	5	Joubert syndrome	1	HP:0002335	3	INPP5E	142	154	12	134	139	5	0.375987	0.158647	0.449498	0.281439	0.62	0.3	0.57	0.48
71284	4	Attention deficit hyperactivity disorder;Carious teeth;Generalized joint laxity;Global developmental delay;Intellectual disability;Microcephaly;Muscular hypotonia;Unsteady gait	0	HP:0007018;HP:0000670;HP:0002761;HP:0001263;HP:0001249;HP:0000252;HP:0001252;HP:0002317	3	VPS13B	1	3	2	#N/A	#N/A	#N/A	0.805363	0.773634	0.914146	0.913289	0.99	1	1	0.98
51792	5|5	Hypertrophic cardiomyopathy	1|1	HP:0001639	3	MYBPC3	5	4	-1	#N/A	#N/A	#N/A	0.677503	0.594801	0.851335	0.799036	0.91	1	1	0.9
363355	#N/A	Brainstem glioma;Lung adenocarcinoma;Neoplasm of the breast;Neoplasm of the large intestine;Squamous cell lung carcinoma;Transitional cell carcinoma of the bladder	#N/A	HP:0010796;HP:0030078;HP:0100013;HP:0100834;HP:0030359;HP:0006740	3	PIK3CA	402	261	-141	109	135	26	0.606796	0.616144	0.749632	0.747369	0.89	1	0.95	0.88
535377	#N/A	Neuroblastoma	#N/A	HP:0003006	3	ALK	27	52	25	17	59	42	0.601525	0.604204	0.610419	0.617074	0.89	0.98	0.92	0.79
45725	5|5|5	Hypertrophic cardiomyopathy	1|2|1	HP:0001639	3	MYBPC3	4	4	0	#N/A	#N/A	#N/A	0.673574	0.594801	0.850536	0.799036	0.93	1	1	0.9
46545	5|5|5|5|5	Malignant tumor of prostate;Medulloblastoma	3|1|1|0|1	HP:0012125;HP:0002885	3	BRCA2	21	44	23	#N/A	#N/A	#N/A	0.61324	0.608558	0.52902	0.527017	0.86	0.98	0.85	0.75
39426	5|5|5	Skeletal dysplasia	0|0|0	HP:0002652	3	TRPV4	37	63	26	8	9	1	0.47447	0.323176	0.770305	0.710756	0.86	0.8	1	0.79
34125	5|5	2-3 toe syndactyly;Congenital microcephaly;Elevated 7-dehydrocholesterol;Small for gestational age	2|0	HP:0004691;HP:0011451;HP:0010569;HP:0001518	3	DHCR7	1	2	1	#N/A	#N/A	#N/A	0.504024	0.475349	0.558997	0.598965	0.82	0.96	0.8	0.83
20648	5|5	Retinal dystrophy;Retinitis pigmentosa	0|0	HP:0000556;HP:0000547	3	PROM1	11	4	-7	#N/A	#N/A	#N/A	0.458708	0.393929	0.652494	0.578106	0.89	0.84	0.99	0.79
181600	5|5|5	Gastrointestinal stroma tumor	1|1|1	HP:0100723	3	SDHC	1	1	0	#N/A	#N/A	#N/A	0.195641	0.0711465	0.367944	0.265279	0.27	0.12	0.33	0.3
51820	5|5	Hypertrophic cardiomyopathy	1|1	HP:0001639	3	MYBPC3	3	1	-2	#N/A	#N/A	#N/A	0.677657	0.594801	0.853156	0.799036	0.92	1	1	0.9
237503	5	Intellectual disability	1	HP:0001249	3	TCF4	1	5	4	#N/A	#N/A	#N/A	0.72298	0.704271	0.859922	0.859375	0.96	1	1	0.97
362779	#N/A	Neoplasm of the breast;Neoplasm of the large intestine	#N/A	HP:0100013;HP:0100834	3	PIK3CA	117	145	28	281.5	216	-65.5	0.606493	0.6159	0.746648	0.745232	0.92	1	0.98	0.88
51752	5|5	Hypertrophic cardiomyopathy	1|1	HP:0001639	3	MYBPC3	13	75.5	62.5	#N/A	#N/A	#N/A	0.674031	0.594801	0.853133	0.799036	0.97	1	1	0.9
20338	5	Neoplasm of stomach	0	HP:0006753	3	MUTYH	535	735	200	411.5	510.5	99	0.411456	0.47037	0.557331	0.55802	0.71	0.88	0.88	0.76
514117	#N/A	Chronic kidney disease;Elevated mean arterial pressure;Microscopic hematuria	#N/A	HP:0012622;HP:0004972;HP:0002907	3	COL4A5	66	136	70	4	7	3	0.530286	0.4613	0.681192	0.651164	0.92	0.95	0.85	0.73
513999	#N/A	Aspiration pneumonia;Central sleep apnea syndrome;Decreased activity of the pyruvate dehydrogenase complex;External ophthalmoplegia;Febrile seizures;Gastroesophageal reflux;Lactic acidosis;Pes planus;Progressive muscle weakness;Progressive ptosis;Respiratory insufficiency	#N/A	HP:0011951;HP:0010536;HP:0002928;HP:0000544;HP:0002373;HP:0002020;HP:0003128;HP:0001763;HP:0003323;HP:0007838;HP:0002093	3	CHAT	83	63	-20	23	1	-22	0.728791	0.673939	0.889654	0.878735	0.98	1	1	0.97
169400	5	Olivopontocerebellar hypoplasia	1	HP:0006955	3	TSEN54	306.5	531	224.5	270	280	10	0.392142	0.0368163	0.720093	0.213154	0.47	0.04	0.69	0.36
360805	#N/A	Abdominal colic;Abnormal blistering of the skin;Porphyrinuria	#N/A	HP:0011848;HP:0008066;HP:0010473	3	PPOX	3	5	2	387	189	-198	0.261629	0.164834	0.560044	0.535389	0.76	0.45	0.92	0.76
31067	5	Hypogonadotropic hypogonadism 7 with or without anosmia	0	HP:0000044	3	GNRHR	198.5	700	501.5	513	510	-3	0.123018	0.175623	0.175552	0.222801	0.38	0.34	0.36	0.43
214316	5	Joubert syndrome	1	HP:0002335	3	TCTN2	5	91.5	86.5	5	36	31	0.373634	0.158647	0.451807	0.281439	0.67	0.3	0.58	0.48
28311	5|5	Endometrial carcinoma	1|0	HP:0012114	3	FGFR2	23	49	26	24	29	5	0.434546	0.487566	0.545803	0.506943	0.81	0.9	0.91	0.7
132002	5	Skeletal dysplasia	0	HP:0002652	3	TRPV4	64	130	66	12	14	2	0.468783	0.323176	0.76624	0.710756	0.86	0.8	1	0.79
31068	5	Hypogonadotropic hypogonadism 7 with or without anosmia	0	HP:0000044	3	GNRHR	2	2	0	#N/A	#N/A	#N/A	0.117973	0.175623	0.202812	0.222801	0.36	0.34	0.38	0.43
226933	5	Foot polydactyly;High-frequency hearing impairment;Intellectual disability;Macular degeneration;Postaxial hand polydactyly;Retinal dystrophy	1	HP:0001829;HP:0005101;HP:0001249;HP:0000608;HP:0001162;HP:0000556	3	BBS10	11	17	6	30	62	32	0.738963	0.722407	0.86519	0.864224	0.98	1	1	0.98
235190	5	Neoplasm of the breast	1	HP:0100013	3	PALB2	1	7	6	#N/A	#N/A	#N/A	0.630647	0.625055	0.665712	0.66569	0.96	1	0.98	0.83
362152	#N/A	Broad-based gait;Developmental regression;Generalized hypotonia;Neurogenic bladder;Renal dysplasia	#N/A	HP:0002136;HP:0002376;HP:0001290;HP:0000011;HP:0000110	3	EBF3	124.5	94	-30.5	93.5	76	-17.5	0.592593	0.561323	0.786491	0.764499	0.91	0.95	1	0.96
29005	5|5|5	Chronic lymphocytic leukemia;Cutaneous melanoma;Follicular thyroid carcinoma;Lung adenocarcinoma;Neoplasm of the thyroid gland;Non-small cell lung cancer	0|0|1	HP:0005550;HP:0012056;HP:0006731;HP:0030078;HP:0100031;HP:0030358	3	BRAF	66	152	86	278.5	255	-23.5	0.470508	0.492263	0.508338	0.550634	0.87	0.89	0.76	0.75
32606	5	Acute myeloid leukemia	0	HP:0004808	3	CEBPA	4	7	3	#N/A	#N/A	#N/A	0.634111	0.473629	0.279072	0.325578	1	0.92	0.42	0.54
175199	5|5	Hypertrophic cardiomyopathy	1|1	HP:0001639	3	MYBPC3	1	1	0	#N/A	#N/A	#N/A	0.683937	0.594801	0.852967	0.799036	0.99	1	1	0.9
79349	5	Congenital cataract	0	HP:0000519	3	CRYAA	313	46	-267	32	21	-11	0.217847	0.213622	0.580614	0.66026	0.77	0.63	0.68	0.73
207172	5	Abnormality of cardiovascular system morphology	1	HP:0030680	3	NKX2-5	26	72	46	17	6	-11	0.760134	0.724526	0.87722	0.870072	0.96	1	1	0.97
133611	4|5	Neoplasm of ovary	1|2	HP:0100615	3	BRIP1	1	2	1	#N/A	#N/A	#N/A	0.470492	0.514235	0.32873	0.482973	0.96	0.91	0.61	0.7
214305	5	Joubert syndrome	1	HP:0002335	3	INPP5E	70	123	53	487	115	-372	0.372824	0.158647	0.445825	0.281439	0.63	0.3	0.55	0.48
39432	5|5|5	Skeletal dysplasia	0|0|0	HP:0002652	3	TRPV4	40	56.5	16.5	18	22	4	0.475137	0.323176	0.765256	0.710756	0.86	0.8	1	0.79
23320	5|5|5	Elevated serum creatine phosphokinase	0|0|0	HP:0003236	3	CAV3	26	75	49	6	3	-3	0.552421	0.3981	0.770486	0.703914	0.99	0.98	0.99	0.87
69863	#N/A	Neoplasm of the breast	#N/A	HP:0100013	3	BRCA1	70	134	64	#N/A	#N/A	#N/A	0.640022	0.625055	0.656178	0.66569	0.95	1	0.98	0.83
33470	5|5	Skeletal dysplasia	0|0	HP:0002652	3	TRPV4	61	132	71	11	20	9	0.457678	0.323176	0.765006	0.710756	0.86	0.8	1	0.79
214372	5	Joubert syndrome	1	HP:0002335	3	B9D2	21	85	64	2	2	0	0.400798	0.158647	0.446189	0.281439	0.68	0.3	0.59	0.48
27572	5	Diaphyseal dysplasia	0	HP:0100252	3	TGFB1	138.5	73	-65.5	92	51	-41	0.312087	0.0407206	0.693095	0.213213	0.41	0.06	0.69	0.37
171930	5|5|5	Hematologic neoplasm	0|0|0	HP:0004377	3	ETV6	5	10	5	17	31	14	0.633674	0.59319	0.706823	0.667608	0.92	0.99	0.95	0.85
24875	5	Malignant tumor of prostate	0	HP:0012125	3	AR	17	67	50	1	5	4	0.418822	0.459948	0.514479	0.49464	0.8	0.93	0.78	0.73
362758	#N/A	Acute myeloid leukemia	#N/A	HP:0004808	3	DNMT3A	11	9	-2	2	4	2	0.650278	0.473629	0.291433	0.325578	1	0.92	0.45	0.54
29129	#N/A	Hypertrophic cardiomyopathy	#N/A	HP:0001639	3	MYH7	2	61	59	1	2	1	0.679504	0.594801	0.852342	0.799036	0.94	1	1	0.9
29755	5	Acute myeloid leukemia;Multiple myeloma;Neoplasm of the large intestine	1	HP:0004808;HP:0006775;HP:0100834	3	IDH2	30	51	21	5	7	2	0.577562	0.557026	0.70211	0.699546	1	0.98	0.9	0.83
404619	#N/A	Hypertrophic cardiomyopathy	#N/A	HP:0001639	3	MYH7	3	127	124	2	26	24	0.675262	0.594801	0.852864	0.799036	0.93	1	1	0.9
29315	5	Hearing impairment;Heterochromia iridis;Poliosis;Prelingual sensorineural hearing impairment	0	HP:0000365;HP:0001100;HP:0002290;HP:0000399	3	MITF	2	2	0	#N/A	#N/A	#N/A	0.722648	0.715723	0.878785	0.881028	0.99	1	1	0.98
362854	#N/A	Neoplasm of the breast	#N/A	HP:0100013	3	HERC2	348	95	-253	36	22	-14	0.63514	0.625055	0.659862	0.66569	0.94	1	0.98	0.83
390924	#N/A	Gastrointestinal stroma tumor;Pheochromocytoma	#N/A	HP:0100723;HP:0002666	3	SDHB	1	2	1	#N/A	#N/A	#N/A	0.152674	0.176875	0.415214	0.476018	0.34	0.42	0.65	0.64
248694	#N/A	Neural tube defect	#N/A	HP:0045005	3	PARD3	39	50	11	190	137	-53	0.534294	0.518404	0.693346	0.660389	0.92	0.97	0.97	0.82
69624	#N/A	Neoplasm of the breast	#N/A	HP:0100013	3	BRCA1	1	3	2	#N/A	#N/A	#N/A	0.648944	0.625055	0.661992	0.66569	0.96	1	0.97	0.83
28375	5|5|5|5	Astrocytoma;Juvenile myelomonocytic leukemia;Multiple myeloma;Neoplasm of the large intestine;Neuroblastoma;Squamous cell lung carcinoma	0|0|0|1	HP:0009592;HP:0012209;HP:0006775;HP:0100834;HP:0003006;HP:0030359	3	PTPN11	18	22	4	1	2	1	0.57417	0.584508	0.751171	0.759805	0.9	0.99	0.96	0.88
38664	5	Acute myeloid leukemia	0	HP:0004808	3	GATA2	24	14	-10	3	3	0	0.64965	0.473629	0.296906	0.325578	1	0.92	0.5	0.54
39431	5|5|5	Skeletal dysplasia	0|0|0	HP:0002652	3	TRPV4	21	13	-8	6	10	4	0.464549	0.323176	0.769449	0.710756	0.86	0.8	1	0.79
237508	5	Intellectual disability	1	HP:0001249	3	KDM5C	23	40	17	6	9	3	0.723934	0.704271	0.859038	0.859375	0.97	1	1	0.97
360712	#N/A	Neoplasm of the breast	#N/A	HP:0100013	3	BRCA2	2	7	5	#N/A	#N/A	#N/A	0.634266	0.625055	0.65824	0.66569	0.94	1	0.97	0.83
20034	5|5	Skeletal dysplasia	0|0	HP:0002652	3	TRPV4	125	167	42	58	72	14	0.468639	0.323176	0.767896	0.710756	0.89	0.8	1	0.79
427500	#N/A	Polycystic kidney dysplasia	#N/A	HP:0000113	3	PKD1	359	137	-222	306	176	-130	0.313744	0.341193	0.491345	0.599642	0.85	0.77	0.64	0.79
214312	5	Joubert syndrome	1	HP:0002335	3	C2CD3	42	13	-29	290	72	-218	0.379254	0.158647	0.450516	0.281439	0.66	0.3	0.6	0.48
79349	5	Congenital cataract	0	HP:0000519	3	CRYAA	181.5	32	-149.5	10	11	1	0.200103	0.213622	0.589626	0.66026	0.77	0.63	0.74	0.73
165814	5|5|5	Abnormality of cardiovascular system morphology;Congenital diaphragmatic hernia	0|1|1	HP:0030680;HP:0000776	3	GATA6	11	3	-8	#N/A	#N/A	#N/A	0.76222	0.725044	0.87866	0.870835	0.94	1	1	0.97
31371	5|5|5|5|5	Bell-shaped thorax;Bowed humerus;Carcinoma;Disproportionate short-limb short stature;Epidermal nevus;Femoral bowing;Growth delay;Lethal short-limbed short stature;Lower limb undergrowth;Lung adenocarcinoma;Multiple myeloma;Narrow chest;Short ribs;Short stature;Skeletal dysplasia;Small for gestational age;Squamous cell lung carcinoma;Transitional cell carcinoma of the bladder;Upper limb undergrowth	1|0|0|0|0	HP:0001591;HP:0003865;HP:0030731;HP:0008873;HP:0010816;HP:0002980;HP:0001510;HP:0008909;HP:0009816;HP:0030078;HP:0006775;HP:0000774;HP:0000773;HP:0004322;HP:0002652;HP:0001518;HP:0030359;HP:0006740;HP:0009824	3	FGFR3	68	36	-32	14	6	-8	0.767499	0.735796	0.873198	0.868711	0.95	1	1	0.97
212414	5|5	Neoplasm of the large intestine	1|1	HP:0100834	3	APC	9	5	-4	#N/A	#N/A	#N/A	0.418069	0.451636	0.659978	0.665686	0.78	0.91	0.88	0.79
214847	5	Malignant tumor of prostate	1	HP:0012125	3	POLK	192.5	105	-87.5	325	91	-234	0.422604	0.459948	0.512037	0.49464	0.87	0.93	0.79	0.73
237500	5	Intellectual disability	1	HP:0001249	3	GRIN1	35	55	20	64	62	-2	0.723267	0.704271	0.860387	0.859375	0.97	1	1	0.97
57239	4	Primary dilated cardiomyopathy	0	HP:0001644	3	LMNA	1	5	4	#N/A	#N/A	#N/A	0.630284	0.410973	0.827941	0.709304	0.98	0.97	0.99	0.88
136363	5	Adult-onset night blindness;Dystonia;Mental deterioration;Peripheral visual field loss;Tremor	0	HP:0007830;HP:0001332;HP:0001268;HP:0007994;HP:0001337	3	C19orf12	22	54	32	1	12	11	0.675704	0.62547	0.875587	0.869133	0.94	0.98	1	0.98
214008	#N/A	Congenital cataract	#N/A	HP:0000519	3	NHS	9	6	-3	#N/A	#N/A	#N/A	0.229264	0.213622	0.577167	0.66026	0.79	0.63	0.7	0.73
39427	5|5	Skeletal dysplasia	0|0	HP:0002652	3	TRPV4	35	71	36	18	30	12	0.470902	0.323176	0.766835	0.710756	0.87	0.8	1	0.79
172332	5|5	Acute myeloid leukemia;Cutaneous melanoma;Multiple myeloma;Neoplasm of the large intestine;Non-small cell lung cancer	0|1	HP:0004808;HP:0012056;HP:0006775;HP:0100834;HP:0030358	3	NRAS	55	64	9	81	61	-20	0.591915	0.560844	0.712211	0.704632	0.99	0.98	0.92	0.83
263524	#N/A	Amelogenesis imperfecta	#N/A	HP:0000705	3	GPR68	164	78	-86	16	18	2	0.285824	0.0847333	0.704114	0.224238	0.43	0.15	0.69	0.38
98778	5	Central scotoma;Macular degeneration;Retinal atrophy;Visual impairment	1	HP:0000603;HP:0000608;HP:0001105;HP:0000505	3	ABCA4	84	88	4	#N/A	#N/A	#N/A	0.63528	0.62882	0.831313	0.830653	0.91	1	1	0.97
513547	#N/A	Diabetes mellitus type 2	#N/A	HP:0005978	3	WFS1	4	5	1	#N/A	#N/A	#N/A	0.326062	0.374791	0.489705	0.526904	0.81	0.8	0.74	0.74
513950	#N/A	Encephalocele;Microcephaly;Narrow chest;Oligohydramnios;Polycystic kidney dysplasia;Postaxial polydactyly;Talipes equinovarus	#N/A	HP:0002084;HP:0000252;HP:0000774;HP:0001562;HP:0000113;HP:0100259;HP:0001762	3	CC2D2A	46	78	32	#N/A	#N/A	#N/A	0.734733	0.702104	0.872472	0.868325	0.97	1	1	0.97
31311	5|5	Acute myeloid leukemia	0|0	HP:0004808	3	FLT3	17	25	8	16	31	15	0.643072	0.473629	0.291262	0.325578	1	0.92	0.46	0.54
106207	#N/A	Abnormal bleeding;Prolonged bleeding time	#N/A	HP:0001892;HP:0003010	3	VWF	6	17	11	3	2	-1	0.693792	0.611207	0.856004	0.832913	0.92	1	0.99	0.95
57238	5|5|5|5	Primary dilated cardiomyopathy	0|1|1|1	HP:0001644	3	LMNA	1	1	0	#N/A	#N/A	#N/A	0.624402	0.410973	0.826329	0.709304	0.98	0.97	0.99	0.88
29315	5	Hearing impairment;Heterochromia iridis;Poliosis;Prelingual sensorineural hearing impairment	0	HP:0000365;HP:0001100;HP:0002290;HP:0000399	3	MITF	3	2	-1	#N/A	#N/A	#N/A	0.722394	0.715723	0.879725	0.881028	0.94	1	1	0.98
29159	5|5|5	Chest pain;Hypertrophic cardiomyopathy;Hypertrophic cardiomyopathy	1|1|1	HP:0100749;HP:0001639;HP:0001639	3	MYH7	1	7	6	1	7	6	0.676217	0.612984	0.858497	0.811836	0.97	1	1	0.96
27639	5|5|5|5|5	Cutaneous melanoma;Epidermal nevus;Neoplasm of the thyroid gland	0|2|0|0|1	HP:0012056;HP:0010816;HP:0100031	3	HRAS	312	91	-221	24	23	-1	0.465269	0.492263	0.519193	0.550634	0.86	0.89	0.78	0.75
362758	#N/A	Acute myeloid leukemia	#N/A	HP:0004808	3	DNMT3A	22	21	-1	2	2	0	0.64145	0.473629	0.298208	0.325578	1	0.92	0.47	0.54
51081	5|5	Absent speech;Delayed gross motor development;Delayed speech and language development;Global developmental delay;Hypoplasia of the corpus callosum;Seizures	0|1	HP:0001344;HP:0002194;HP:0000750;HP:0001263;HP:0002079;HP:0001250	3	WDR45	2	3	1	364	306	-58	0.777752	0.754578	0.899514	0.898876	0.94	1	1	0.98
29141	5|5	Hypertrophic cardiomyopathy	1|1	HP:0001639	3	MYH7	1	79	78	2	8	6	0.674618	0.594801	0.85036	0.799036	0.94	1	1	0.9
247356	#N/A	Congenital cataract	#N/A	HP:0000519	3	GJA3	32	49	17	6	3	-3	0.247368	0.213622	0.591671	0.66026	0.8	0.63	0.73	0.73
272976	#N/A	Muscular Diseases	#N/A	HP:0003198	3	COL6A3	2	1	-1	#N/A	#N/A	#N/A	0.624542	0.44965	0.836971	0.766928	0.99	0.98	1	0.9
20035	5|5	Skeletal dysplasia	0|0	HP:0002652	3	TRPV4	27	31	4	5.5	3	-2.5	0.468047	0.323176	0.766971	0.710756	0.87	0.8	0.99	0.79
27458	5|5|5	Hypertrophic cardiomyopathy	0|0|1	HP:0001639	3	TNNI3	8	54	46	6	12	6	0.677315	0.594801	0.849807	0.799036	0.96	1	1	0.9
28926	5|5	Renal cell carcinoma, papillary, 1	0|1	HP:0005584	3	MET	24	69	45	92	106	14	0.402731	0.449107	0.561781	0.542891	0.8	0.89	0.87	0.72
535050	#N/A	Joubert syndrome	#N/A	HP:0002335	3	OFD1	4	4	0	#N/A	#N/A	#N/A	0.387185	0.158647	0.44264	0.281439	0.7	0.3	0.61	0.48
362878	#N/A	Neoplasm of the large intestine	#N/A	HP:0100834	3	SMAD4	77	51	-26	2	3	1	0.387882	0.451636	0.665658	0.665686	0.8	0.91	0.88	0.79
212414	5|5	Neoplasm of the large intestine	1|1	HP:0100834	3	APC	5	2	-3	#N/A	#N/A	#N/A	0.390281	0.451636	0.665344	0.665686	0.8	0.91	0.88	0.79
431718	#N/A	Retinal dystrophy	#N/A	HP:0000556	3	LCA5	1	7	6	#N/A	#N/A	#N/A	0.462441	0.392062	0.653826	0.577371	0.88	0.83	0.99	0.79
214327	5	Blindness;Cystic renal dysplasia;Global developmental delay;Occipital encephalocele	1	HP:0000618;HP:0000800;HP:0001263;HP:0002085	3	CEP290	1	1	0	#N/A	#N/A	#N/A	0.679855	0.664259	0.860606	0.858466	0.97	1	1	0.97
39431	5|5|5	Skeletal dysplasia	0|0|0	HP:0002652	3	TRPV4	11	21	10	8	8	0	0.465229	0.323176	0.76537	0.710756	0.86	0.8	1	0.79
39002	5	Atrial fibrillation	0	HP:0005110	3	SCN5A	8	424	416	7	133	126	0.55561	0.28602	0.833778	0.757038	0.9	0.82	1	0.88
181605	5	Gastrointestinal stroma tumor;Pheochromocytoma	1	HP:0100723;HP:0002666	3	SDHB	5	9	4	1	2	1	0.140833	0.176875	0.406372	0.476018	0.37	0.42	0.62	0.64
463668	#N/A	Hypertrophic cardiomyopathy	#N/A	HP:0001639	3	MYH7	2	67	65	2	10	8	0.679246	0.594801	0.851598	0.799036	0.95	1	1	0.9
214847	5	Malignant tumor of prostate	1	HP:0012125	3	POLK	271.5	95	-176.5	388.5	78	-310.5	0.414341	0.459948	0.518098	0.49464	0.78	0.93	0.78	0.73
38664	5	Acute myeloid leukemia	0	HP:0004808	3	GATA2	52	26	-26	8	7	-1	0.621944	0.473629	0.267503	0.325578	1	0.92	0.43	0.54
79349	5	Congenital cataract	0	HP:0000519	3	CRYAA	235	35	-200	14	14	0	0.222715	0.213622	0.556277	0.66026	0.79	0.63	0.64	0.73
29134	5|5|4	Hypertrophic cardiomyopathy	1|1|1	HP:0001639	3	MYH7	3	52	49	2	16	14	0.675097	0.594801	0.851856	0.799036	0.94	1	1	0.9
36163	5	Neoplasm of the large intestine	0	HP:0100834	3	SMAD4	30	16	-14	6	1	-5	0.407997	0.451636	0.671628	0.665686	0.79	0.91	0.87	0.79
362847	#N/A	Neoplasm of the large intestine;Neoplasm of the thyroid gland;Non-small cell lung cancer	#N/A	HP:0100834;HP:0100031;HP:0030358	3	KRAS	4	37	33	14	36	22	0.444954	0.476756	0.701488	0.711908	0.85	0.91	0.9	0.83
77990	5|5	Atrial fibrillation	0|1	HP:0005110	3	KCNQ1	12	62	50	1	2	1	0.553187	0.28602	0.835674	0.757038	0.92	0.82	1	0.88
29522	5|5|5	Primary dilated cardiomyopathy	0|1|1	HP:0001644	3	LMNA	40	40	0	10	13	3	0.623591	0.410973	0.82207	0.709304	0.96	0.97	0.99	0.88
20685	5	Nephrolithiasis	0	HP:0000787	3	AGXT	85	91	6	8	11	3	0.303481	0.307688	0.648445	0.655413	0.72	0.62	0.88	0.82
48043	5|5|5	Primary dilated cardiomyopathy	0|1|1	HP:0001644	3	SCN5A	3	233	230	1	3	2	0.617121	0.410973	0.82357	0.709304	0.96	0.97	0.99	0.88
31479	5|5|5	Aortic dissection;Arachnodactyly;High palate;Lens subluxation	0|1|1	HP:0002647;HP:0001166;HP:0000218;HP:0001132	3	FBN1	6	33	27	24	31	7	0.667356	0.558298	0.844441	0.818917	0.95	0.98	1	0.95
362815	#N/A	Neoplasm of the breast	#N/A	HP:0100013	3	ESR1	19	30	11	5	5	0	0.63146	0.625055	0.64986	0.66569	0.95	1	0.97	0.83
132004	5	Skeletal dysplasia	0	HP:0002652	3	TRPV4	23	29	6	11	14	3	0.462213	0.323176	0.765106	0.710756	0.85	0.8	1	0.79
27568	5	Diaphyseal dysplasia	0	HP:0100252	3	TGFB1	27.5	12	-15.5	214.5	60	-154.5	0.347815	0.0407206	0.696328	0.213213	0.44	0.06	0.69	0.37
232175	5|5	Gastrointestinal stroma tumor;Pheochromocytoma	1|1	HP:0100723;HP:0002666	3	SDHB	1	1	0	#N/A	#N/A	#N/A	0.149723	0.176875	0.408606	0.476018	0.33	0.42	0.63	0.64
360918	#N/A	Glaucoma;Polymorphous corneal dystrophy;Visual loss	#N/A	HP:0000501;HP:0007915;HP:0000572	3	ZEB1	1	3	2	#N/A	#N/A	#N/A	0.568706	0.488749	0.799987	0.785366	0.91	0.93	1	0.95
360912	#N/A	Abnormal facial shape;Difficulty walking;Global developmental delay;Polymicrogyria	#N/A	HP:0001999;HP:0002355;HP:0001263;HP:0002126	3	EHMT1	46	57	11	#N/A	#N/A	#N/A	0.731655	0.700145	0.884093	0.878963	0.96	1	1	0.98
166185	5|5|5|5|5|5	Delayed speech and language development;Global developmental delay;Intellectual disability;Neonatal hypotonia;Seizures	0|0|0|0|0|0	HP:0000750;HP:0001263;HP:0001249;HP:0001319;HP:0001250	3	PURA	47	82	35	79	105	26	0.790704	0.769435	0.905146	0.903652	0.98	1	1	0.98
40137	5|5	Joubert syndrome	0|0	HP:0002335	3	TMEM237	3	7	4	#N/A	#N/A	#N/A	0.363891	0.158647	0.434235	0.281439	0.65	0.3	0.58	0.48
16441	5	Microcytic anemia	0	HP:0001935	3	TMPRSS6	42	132	90	#N/A	#N/A	#N/A	0.387175	0.104239	0.72778	0.500127	0.78	0.23	0.97	0.69
431631	#N/A	Retinal dystrophy;Retinitis pigmentosa	#N/A	HP:0000556;HP:0000547	3	ABCA4	6	5	-1	#N/A	#N/A	#N/A	0.458225	0.393929	0.655844	0.578106	0.88	0.84	0.98	0.79
16447	5	Microcytic anemia	0	HP:0001935	3	TMPRSS6	2	1	-1	#N/A	#N/A	#N/A	0.39072	0.104239	0.722647	0.500127	0.79	0.23	0.97	0.69
21598	5|5|5	Cutis laxa;Papule	0|0|1	HP:0000973;HP:0200034	3	ABCC6	3	1	-2	#N/A	#N/A	#N/A	0.285807	0.256738	0.7482	0.689432	0.75	0.69	0.99	0.79
24145	5|5	Diabetes mellitus type 2	0|0	HP:0005978	3	ABCC8	84	137	53	7	8	1	0.316296	0.374791	0.490145	0.526904	0.8	0.8	0.75	0.74
48043	5|5|5	Primary dilated cardiomyopathy	0|1|1	HP:0001644	3	SCN5A	4	210	206	2	4	2	0.627541	0.410973	0.827376	0.709304	0.98	0.97	0.99	0.88
31066	5	Hypogonadotropic hypogonadism 7 with or without anosmia	0	HP:0000044	3	GNRHR	86.5	202	115.5	117	87	-30	0.127804	0.175623	0.171435	0.222801	0.38	0.34	0.36	0.43
214313	5	Joubert syndrome	1	HP:0002335	3	C2CD3	145.5	54	-91.5	#N/A	#N/A	#N/A	0.375878	0.158647	0.456953	0.281439	0.64	0.3	0.59	0.48
27651	5|5|5|5|5	Neoplasm of the breast	0|0|1|0|1	HP:0100013	3	HRAS	325.5	95	-230.5	44	28	-16	0.640015	0.625055	0.652978	0.66569	0.95	1	0.95	0.83
236459	5	Carcinoma of esophagus;Lung adenocarcinoma;Multiple myeloma;Neoplasm of brain;Neoplasm of the breast;Neoplasm of the large intestine;Pancreatic adenocarcinoma;Squamous cell carcinoma of the skin;Squamous cell lung carcinoma	1	HP:0011459;HP:0030078;HP:0006775;HP:0030692;HP:0100013;HP:0100834;HP:0006725;HP:0006739;HP:0030359	3	TP53	11	29	18	2	6	4	0.609936	0.612826	0.761796	0.755526	0.88	1	0.99	0.88
361051	#N/A	Congenital contracture;Delayed gross motor development;Proximal amyotrophy;Short stature	#N/A	HP:0002803;HP:0002194;HP:0007126;HP:0004322	3	RYR1	76	101	25	6	1	-5	0.738678	0.696279	0.866335	0.856509	0.93	1	1	0.97
27403	5|5|5|5	Carcinoma of esophagus;Glioblastoma;Lung adenocarcinoma;Neoplasm of brain;Neoplasm of the breast;Neoplasm of the large intestine;Non-Hodgkin lymphoma;Pancreatic adenocarcinoma;Renal cell carcinoma, papillary, 1;Squamous cell carcinoma of the skin;Squamous cell lung carcinoma;Transitional cell carcinoma of the bladder	0|0|1|1	HP:0011459;HP:0100843;HP:0030078;HP:0030692;HP:0100013;HP:0100834;HP:0012539;HP:0006725;HP:0005584;HP:0006739;HP:0030359;HP:0006740	3	TP53	5	21	16	1	6	5	0.620706	0.625502	0.770677	0.769917	0.9	1	0.96	0.89
31386	5	Craniosynostosis	0	HP:0001363	3	FGFR3	256	84	-172	61	39	-22	0.237716	0.287386	0.560295	0.593893	0.8	0.74	0.86	0.79
463668	#N/A	Hypertrophic cardiomyopathy	#N/A	HP:0001639	3	MYH7	1	60	59	2	5	3	0.678716	0.594801	0.850943	0.799036	0.95	1	1	0.9
16440	5	Microcytic anemia	0	HP:0001935	3	TMPRSS6	38	100	62	#N/A	#N/A	#N/A	0.394591	0.104239	0.714643	0.500127	0.85	0.23	0.96	0.69
20034	5|5	Skeletal dysplasia	0|0	HP:0002652	3	TRPV4	176	188	12	39	65	26	0.459816	0.323176	0.77039	0.710756	0.87	0.8	1	0.79
535693	#N/A	Chronic diarrhea;Diarrhea;Failure to thrive;Failure to thrive in infancy;Impaired feeding ability	#N/A	HP:0002028;HP:0002014;HP:0001508;HP:0001531;HP:0031063	3	WNT2B	3	2	-1	#N/A	#N/A	#N/A	0.680088	0.649929	0.864236	0.857144	0.92	0.99	1	0.97
360918	#N/A	Glaucoma;Polymorphous corneal dystrophy;Visual loss	#N/A	HP:0000501;HP:0007915;HP:0000572	3	ZEB1	1	4	3	#N/A	#N/A	#N/A	0.567815	0.488749	0.801685	0.785366	0.88	0.93	1	0.95
172332	5|5	Acute myeloid leukemia;Cutaneous melanoma;Multiple myeloma;Neoplasm of the large intestine;Non-small cell lung cancer	0|1	HP:0004808;HP:0012056;HP:0006775;HP:0100834;HP:0030358	3	NRAS	49	73	24	143	68	-75	0.589222	0.560844	0.706642	0.704632	0.94	0.98	0.91	0.83
77779	5|5	Primary dilated cardiomyopathy	1|1	HP:0001644	3	LMNA	40	25	-15	4	10	6	0.628699	0.410973	0.826727	0.709304	0.98	0.97	0.99	0.88
76579	5	Neuroblastoma	0	HP:0003006	3	ALK	17	34	17	11	19	8	0.5875	0.604204	0.608824	0.617074	0.89	0.98	0.92	0.79
248694	#N/A	Neural tube defect	#N/A	HP:0045005	3	PARD3	56	91	35	331	262	-69	0.537305	0.518404	0.695805	0.660389	0.95	0.97	0.97	0.82
171930	5|5|5	Hematologic neoplasm	0|0|0	HP:0004377	3	ETV6	5	10	5	9	18	9	0.63902	0.59319	0.711296	0.667608	0.93	0.99	0.97	0.85
71284	4	Attention deficit hyperactivity disorder;Carious teeth;Generalized joint laxity;Global developmental delay;Intellectual disability;Microcephaly;Muscular hypotonia;Unsteady gait	0	HP:0007018;HP:0000670;HP:0002761;HP:0001263;HP:0001249;HP:0000252;HP:0001252;HP:0002317	3	VPS13B	1	2	1	#N/A	#N/A	#N/A	0.805368	0.773634	0.913969	0.913289	0.98	1	1	0.98
508756	#N/A	Holoprosencephaly sequence	#N/A	HP:0001360	3	FGFR1	101	117	16	18	12	-6	0.24991	0.25345	0.427963	0.446674	0.72	0.61	0.72	0.66
362825	#N/A	Cutaneous melanoma;Neoplasm of the large intestine	#N/A	HP:0012056;HP:0100834	3	BRAF	46	27	-19	6	12	6	0.436976	0.459329	0.673172	0.672938	0.89	0.91	0.92	0.79
27632	5|5	Neoplasm of the large intestine;Neoplasm of the thyroid gland;Non-small cell lung cancer	0|1	HP:0100834;HP:0100031;HP:0030358	3	KRAS	10	33	23	8	17	9	0.435348	0.476756	0.704981	0.711908	0.83	0.91	0.88	0.83
28921	5	Renal cell carcinoma, papillary, 1	0	HP:0005584	3	MET	11	42	31	62	117	55	0.406452	0.449107	0.56589	0.542891	0.8	0.89	0.89	0.72
23326	5	Elevated serum creatine phosphokinase	0	HP:0003236	3	CAV3	7	19	12	2	6	4	0.544771	0.3981	0.769582	0.703914	0.99	0.98	0.99	0.87
53930	5|5|5	Hearing impairment	1|1|1	HP:0000365	3	GJB2	192	273	81	9	10	1	0.72307	0.715649	0.878867	0.881053	0.94	1	1	0.98
27622	5|5|5|5|5	Acute myeloid leukemia;Cerebral arteriovenous malformation;Juvenile myelomonocytic leukemia;Neoplasm of the large intestine;Neoplasm of the thyroid gland;Non-small cell lung cancer	0|0|0|0|1	HP:0004808;HP:0002408;HP:0012209;HP:0100834;HP:0100031;HP:0030358	3	KRAS	8	44	36	9	25	16	0.588576	0.578363	0.729518	0.738857	0.98	0.99	0.9	0.87
362814	#N/A	Neoplasm of the breast	#N/A	HP:0100013	3	ESR1	9	18	9	1	3	2	0.634055	0.625055	0.655583	0.66569	0.94	1	0.96	0.83
105177	5|5	Retinal dystrophy	1|0	HP:0000556	3	ABCA4	45	33	-12	6	2	-4	0.462078	0.392062	0.653009	0.577371	0.88	0.83	0.98	0.79
362855	#N/A	Neoplasm of the breast	#N/A	HP:0100013	3	HERC2	386.5	230	-156.5	376.5	506	129.5	0.627969	0.625055	0.665676	0.66569	0.95	1	0.98	0.83
77990	5|5	Atrial fibrillation	0|1	HP:0005110	3	KCNQ1	13	64	51	2	1	-1	0.561423	0.28602	0.836557	0.757038	0.89	0.82	1	0.88
150522	5|5	Neoplasm of ovary	1|1	HP:0100615	3	BRIP1	1	3	2	#N/A	#N/A	#N/A	0.451385	0.514235	0.313951	0.482973	0.94	0.91	0.62	0.7
17396	5	Congenital sensorineural hearing impairment;Hearing impairment;Retinitis pigmentosa	1	HP:0008527;HP:0000365;HP:0000547	3	USH2A	2	1	-1	#N/A	#N/A	#N/A	0.723627	0.715649	0.879521	0.881053	0.96	1	1	0.98
23435	5|5	Aplasia/Hypoplasia of the corpus callosum;Dyskinesia;Dystonia;Global brain atrophy;Intellectual disability, severe;Motor delay;Progressive microcephaly;Severe global developmental delay	0|1	HP:0007370;HP:0100660;HP:0001332;HP:0002283;HP:0010864;HP:0001270;HP:0000253;HP:0011344	3	CSTB	3	9	6	#N/A	#N/A	#N/A	0.705348	0.676503	0.856407	0.849185	0.93	1	0.98	0.97
20031	5|5	Skeletal dysplasia	0|0	HP:0002652	3	TRPV4	13	5	-8	4	7	3	0.46304	0.323176	0.765013	0.710756	0.84	0.8	0.99	0.79
23320	5|5|5	Elevated serum creatine phosphokinase	0|0|0	HP:0003236	3	CAV3	9	63	54	2	3	1	0.551607	0.3981	0.774331	0.703914	0.99	0.98	0.99	0.87
77870	5|5|5	Intellectual disability	0|1|1	HP:0001249	3	HCFC1	83	108	25	338	153	-185	0.723967	0.704271	0.861622	0.859375	0.98	1	1	0.97
20458	5	Diabetes mellitus type 2	0	HP:0005978	3	MAPK8IP1	112	57	-55	413	101	-312	0.331806	0.374791	0.475557	0.526904	0.83	0.8	0.78	0.74
513977	#N/A	Chorioretinal coloboma;Hearing impairment;Pulmonary artery atresia;Retinal coloboma	#N/A	HP:0000567;HP:0000365;HP:0004935;HP:0000480	3	CHD7	5	6	1	#N/A	#N/A	#N/A	0.725607	0.717256	0.88182	0.881611	0.96	1	1	0.98
31067	5	Hypogonadotropic hypogonadism 7 with or without anosmia	0	HP:0000044	3	GNRHR	82.5	488	405.5	351	361	10	0.117396	0.175623	0.181159	0.222801	0.37	0.34	0.36	0.43
243980	#N/A	Cerebral hypomyelination;Elbow flexion contracture;Global developmental delay;Intellectual disability;Knee flexion contracture;Muscular hypotonia;Nystagmus	#N/A	HP:0006808;HP:0002987;HP:0001263;HP:0001249;HP:0006380;HP:0001252;HP:0000639	3	RUBCN	#N/A	83	#N/A	#N/A	90	#N/A	0.798404	0.778489	0.90893	0.908607	0.97	1	1	0.98
214313	5	Joubert syndrome	1	HP:0002335	3	C2CD3	82	40	-42	#N/A	#N/A	#N/A	0.369288	0.158647	0.447752	0.281439	0.67	0.3	0.58	0.48
32501	5|5	Abnormal blistering of the skin;Abnormality of dental enamel;Abnormality of the dentition;Alopecia of scalp;Decreased body weight;Distal muscle weakness;EMG abnormality;Failure to thrive;Hyperpigmentation of the skin;Microcephaly;Nail dystrophy;Scarring;Scarring alopecia of scalp;Short stature	0|0	HP:0008066;HP:0000682;HP:0000164;HP:0002293;HP:0004325;HP:0002460;HP:0003457;HP:0001508;HP:0000953;HP:0000252;HP:0008404;HP:0100699;HP:0004552;HP:0004322	3	COL7A1	13	10	-3	#N/A	#N/A	#N/A	0.826708	0.808226	0.915757	0.917413	0.97	1	1	0.99
361065	#N/A	Brachydactyly;Cognitive impairment;Hypocalcemia;Obesity;Round face;Short stature;Subcutaneous nodule;Tetany	#N/A	HP:0001156;HP:0100543;HP:0002901;HP:0001513;HP:0000311;HP:0004322;HP:0001482;HP:0001281	3	GNAS	365	361	-4	#N/A	#N/A	#N/A	0.809015	0.780908	0.904794	0.903132	0.93	1	1	0.98
28028	5	EMG abnormality;Lower limb amyotrophy;Minicore myopathy;Talipes equinovarus	0	HP:0003457;HP:0007210;HP:0003789;HP:0001762	3	RYR1	73	116	43	4	1	-3	0.649033	0.547356	0.850581	0.833046	0.93	1	0.99	0.97
485949	#N/A	Skeletal dysplasia	#N/A	HP:0002652	3	COL2A1	419	71	-348	27	9	-18	0.467061	0.323176	0.766913	0.710756	0.87	0.8	1	0.79
106207	#N/A	Abnormal bleeding;Prolonged bleeding time	#N/A	HP:0001892;HP:0003010	3	VWF	9	25	16	2	3	1	0.692384	0.611207	0.853422	0.832913	0.86	1	0.99	0.95
214849	#N/A	Malignant tumor of prostate	#N/A	HP:0012125	3	POLK	132	30	-102	68	34	-34	0.421228	0.459948	0.513752	0.49464	0.86	0.93	0.83	0.73
216787	5	Acute myeloid leukemia	1	HP:0004808	3	SF3B1	156	27	-129	180.5	41	-139.5	0.644856	0.473629	0.287064	0.325578	1	0.92	0.42	0.54
536138	#N/A	Cerebral calcification;Dilatation;Interstitial pneumonitis;Liver cirrhosis	#N/A	HP:0002514;HP:0002617;HP:0006515;HP:0001394	3	FARSB	53	30	-23	13	19	6	0.572411	0.479957	0.85538	0.837634	0.95	0.87	1	0.96
17256	5|5	Renal cell carcinoma, papillary, 1	2|1	HP:0005584	3	VHL	1	1	0	#N/A	#N/A	#N/A	0.387717	0.449107	0.562411	0.542891	0.77	0.89	0.87	0.72
513904	#N/A	Abnormality of the pinna;Aplasia of the ovary;Aplastic anemia;Atrial septal defect;Dilation of lateral ventricles;Downslanted palpebral fissures;Dry skin;Erythroid hypoplasia;Hemangioma;Hepatomegaly;Hypotelorism;Intracerebral periventricular calcifications;Low-set, posteriorly rotated ears;Pulmonary arterial hypertension;Relative macrocephaly;Vaginal hydrocele;Wide anterior fontanel	#N/A	HP:0000377;HP:0010463;HP:0001915;HP:0001631;HP:0006956;HP:0000494;HP:0000958;HP:0012133;HP:0001028;HP:0002240;HP:0000601;HP:0007229;HP:0000368;HP:0002092;HP:0004482;HP:0100673;HP:0000260	3	RPL5	73	106	33	#N/A	#N/A	#N/A	0.768053	0.725149	0.894929	0.893256	0.97	1	1	0.98
77870	5|5|5	Intellectual disability	0|1|1	HP:0001249	3	HCFC1	83	113	30	352	155	-197	0.725388	0.704271	0.859681	0.859375	0.99	1	1	0.97
361037	#N/A	Anteverted nares;Drooling;Epicanthus;Feeding difficulties in infancy;Global developmental delay;Short nose;Stereotypy	#N/A	HP:0000463;HP:0002307;HP:0000286;HP:0008872;HP:0001263;HP:0003196;HP:0000733	3	TCF4	49	60	11	#N/A	#N/A	#N/A	0.750299	0.718361	0.899128	0.897256	0.95	1	1	0.98
226435	5	Schizophrenia	1	HP:0100753	3	SETD1A	3	5	2	#N/A	#N/A	#N/A	0.27046	0.274797	0.660406	0.669941	0.7	0.62	0.88	0.81
24445	5	Primary dilated cardiomyopathy	0	HP:0001644	3	SCN5A	3	43	40	2	6	4	0.633524	0.410973	0.823004	0.709304	0.98	0.97	0.99	0.88
29000	5|5|5|5|5|5|5|5	Brainstem glioma;Cutaneous melanoma;Gastrointestinal stroma tumor;Glioblastoma;Lung adenocarcinoma;Multiple myeloma;Neoplasm of brain;Neoplasm of the colon;Neoplasm of the large intestine;Non-small cell lung cancer;Papillary thyroid carcinoma	0|0|0|0|0|0|1|0	HP:0010796;HP:0012056;HP:0100723;HP:0100843;HP:0030078;HP:0006775;HP:0030692;HP:0100273;HP:0100834;HP:0030358;HP:0002895	3	BRAF	42	39	-3	182	195	13	0.527112	0.543383	0.701368	0.708056	0.86	0.98	0.92	0.84
362817	#N/A	Basal cell carcinoma;Medulloblastoma	#N/A	HP:0002671;HP:0002885	3	SMO	128.5	29	-99.5	70.5	25	-45.5	0.666695	0.610033	0.437912	0.436661	0.96	0.98	0.72	0.65
166192	5|5|5|5|5	Delayed speech and language development;Global developmental delay;Intellectual disability;Neonatal hypotonia;Seizures	0|0|0|0|0	HP:0000750;HP:0001263;HP:0001249;HP:0001319;HP:0001250	3	PURA	7	19	12	101	114	13	0.790405	0.769435	0.904717	0.903652	0.99	1	1	0.98
237508	5	Intellectual disability	1	HP:0001249	3	KDM5C	38	79	41	10	11	1	0.723316	0.704271	0.86164	0.859375	0.96	1	1	0.97
24049	5	Tetralogy of Fallot	0	HP:0001636	3	NKX2-5	44	32	-12	2	4	2	0.513661	0.508915	0.416399	0.480391	0.8	0.95	0.63	0.66
188865	4|5	Abnormality of color vision;Horizontal nystagmus;Retinal dystrophy;Retinal dystrophy;Visual impairment	1|0	HP:0000551;HP:0000666;HP:0000556;HP:0000556;HP:0000505	3	NR2E3	#N/A	297	#N/A	#N/A	#N/A	#N/A	0.644541	0.63425	0.843026	0.836381	0.94	1	1	0.97
22321	5|5	Muscular Diseases	0|1	HP:0003198	3	DNM2	16	8	-8	18	31	13	0.628899	0.44965	0.841522	0.766928	0.98	0.98	1	0.9
424468	#N/A	Intellectual disability	#N/A	HP:0001249	3	CAMK2B	6	8	2	62	72	10	0.725783	0.704271	0.859981	0.859375	0.99	1	1	0.97
361022	#N/A	Blue sclerae;Increased susceptibility to fractures;Osteopenia	#N/A	HP:0000592;HP:0002659;HP:0000938	3	COL1A1	3	74	71	#N/A	#N/A	#N/A	0.615936	0.410469	0.810743	0.768421	1	0.89	1	0.86
247356	#N/A	Congenital cataract	#N/A	HP:0000519	3	GJA3	17	46	29	5	8	3	0.227044	0.213622	0.582742	0.66026	0.78	0.63	0.72	0.73
264844	#N/A	Axillary freckling;Delayed fine motor development;Inguinal freckling;Large cafe-au-lait macules with irregular margins;Lisch nodules;Multiple cafe-au-lait spots	#N/A	HP:0000997;HP:0010862;HP:0030052;HP:0005605;HP:0009737;HP:0007565	3	NF1	2	3	1	#N/A	#N/A	#N/A	0.736007	0.642607	0.268047	0.263049	1	0.98	0.52	0.5
29702	5	Acute myeloid leukemia	0	HP:0004808	3	JAK2	19.5	66	46.5	27	168	141	0.637272	0.473629	0.276558	0.325578	1	0.92	0.48	0.54
27403	5|5|5|5	Carcinoma of esophagus;Glioblastoma;Lung adenocarcinoma;Neoplasm of brain;Neoplasm of the breast;Neoplasm of the large intestine;Non-Hodgkin lymphoma;Pancreatic adenocarcinoma;Renal cell carcinoma, papillary, 1;Squamous cell carcinoma of the skin;Squamous cell lung carcinoma;Transitional cell carcinoma of the bladder	0|0|1|1	HP:0011459;HP:0100843;HP:0030078;HP:0030692;HP:0100013;HP:0100834;HP:0012539;HP:0006725;HP:0005584;HP:0006739;HP:0030359;HP:0006740	3	TP53	17	26	9	1	2	1	0.625833	0.625502	0.769596	0.769917	0.92	1	0.99	0.89
69863	#N/A	Neoplasm of the breast	#N/A	HP:0100013	3	BRCA1	87	104	17	#N/A	#N/A	#N/A	0.631014	0.625055	0.655707	0.66569	0.96	1	0.95	0.83
535378	#N/A	Neuroblastoma	#N/A	HP:0003006	3	FANCA	89.5	132	42.5	#N/A	#N/A	#N/A	0.594375	0.604204	0.608183	0.617074	0.9	0.98	0.93	0.79
214327	5	Blindness;Cystic renal dysplasia;Global developmental delay;Occipital encephalocele	1	HP:0000618;HP:0000800;HP:0001263;HP:0002085	3	CEP290	1	1	0	#N/A	#N/A	#N/A	0.681133	0.664259	0.863212	0.858466	0.96	1	1	0.97
263524	#N/A	Amelogenesis imperfecta	#N/A	HP:0000705	3	GPR68	136	87	-49	16	10	-6	0.256256	0.0847333	0.705656	0.224238	0.36	0.15	0.7	0.38
238060	4	Retinal dystrophy	0	HP:0000556	3	CEP290	2	4	2	#N/A	#N/A	#N/A	0.460783	0.392062	0.655501	0.577371	0.89	0.83	0.99	0.79
423249	#N/A	Neoplasm of the breast	#N/A	HP:0100013	3	BRCA2	18	65	47	#N/A	#N/A	#N/A	0.634802	0.625055	0.661981	0.66569	0.98	1	0.97	0.83
166185	5|5|5|5|5|5	Delayed speech and language development;Global developmental delay;Intellectual disability;Neonatal hypotonia;Seizures	0|0|0|0|0|0	HP:0000750;HP:0001263;HP:0001249;HP:0001319;HP:0001250	3	PURA	44	82	38	65	82	17	0.790653	0.769435	0.905031	0.903652	0.95	1	1	0.98
362817	#N/A	Basal cell carcinoma;Medulloblastoma	#N/A	HP:0002671;HP:0002885	3	SMO	142.5	28	-114.5	54.5	18	-36.5	0.668354	0.610033	0.431345	0.436661	0.98	0.98	0.78	0.65
31368	5|5	Carcinoma;Craniosynostosis	0|1	HP:0030731;HP:0001363	3	FGFR3	279.5	62	-217.5	95	45	-50	0.233934	0.287386	0.558978	0.593893	0.78	0.74	0.86	0.79
34125	5|5	2-3 toe syndactyly;Congenital microcephaly;Elevated 7-dehydrocholesterol;Small for gestational age	2|0	HP:0004691;HP:0011451;HP:0010569;HP:0001518	3	DHCR7	1	2	1	#N/A	#N/A	#N/A	0.51166	0.475349	0.55445	0.598965	0.83	0.96	0.74	0.83
358436	#N/A	Abnormal facial shape;Abnormality of metabolism/homeostasis;Coarse facial features;Hepatosplenomegaly;Hypertrichosis;Intellectual disability, severe;Mucopolysacchariduria;Thick eyebrow	#N/A	HP:0001999;HP:0001939;HP:0000280;HP:0001433;HP:0000998;HP:0010864;HP:0008155;HP:0000574	3	NAGLU	34	72	38	3	9	6	0.821728	0.796795	0.922967	0.924066	0.99	1	1	0.99
38590	5	Abnormality of the skin;Anonychia;Nail dystrophy;Skin erosion	0	HP:0000951;HP:0001798;HP:0008404;HP:0200041	3	COL7A1	142	165	23	33	22	-11	0.803488	0.778091	0.897732	0.899396	0.95	1	0.99	0.98
67494	5|5|5|5|5	Neoplasm of the breast	1|3|1|1|1	HP:0100013	3	BRCA2	1	1	0	#N/A	#N/A	#N/A	0.630978	0.625055	0.651789	0.66569	0.96	1	0.97	0.83
131994	5|5	Skeletal dysplasia	0|0	HP:0002652	3	TRPV4	15	56	41	8	10	2	0.461652	0.323176	0.765595	0.710756	0.86	0.8	1	0.79
38664	5	Acute myeloid leukemia	0	HP:0004808	3	GATA2	56	22	-34	8	6	-2	0.654798	0.473629	0.287073	0.325578	1	0.92	0.47	0.54
69863	#N/A	Neoplasm of the breast	#N/A	HP:0100013	3	BRCA1	61	90	29	#N/A	#N/A	#N/A	0.629189	0.625055	0.653882	0.66569	0.94	1	0.97	0.83
132000	5	Skeletal dysplasia	0	HP:0002652	3	TRPV4	21	31	10	2	3	1	0.473818	0.323176	0.767088	0.710756	0.84	0.8	1	0.79
362813	#N/A	Neoplasm of the breast	#N/A	HP:0100013	3	ESR1	31	97	66	12	12	0	0.630539	0.625055	0.660737	0.66569	0.94	1	0.98	0.83
27393	5|5|5	Carcinoma of esophagus;Chronic lymphocytic leukemia;Glioblastoma;Lung adenocarcinoma;Neoplasm of the breast;Squamous cell lung carcinoma;Transitional cell carcinoma of the bladder	0|1|1	HP:0011459;HP:0005550;HP:0100843;HP:0030078;HP:0100013;HP:0030359;HP:0006740	3	TP53	23	36	13	1	10	9	0.606421	0.620583	0.697348	0.694174	0.88	1	0.99	0.86
15786	5|5|5	Joubert syndrome	0|0|1	HP:0002335	3	CC2D2A	2	6	4	#N/A	#N/A	#N/A	0.383227	0.158647	0.456749	0.281439	0.69	0.3	0.57	0.48
31313	5	Acute myeloid leukemia	0	HP:0004808	3	FLT3	6	10	4	26.5	48	21.5	0.650768	0.473629	0.283862	0.325578	1	0.92	0.46	0.54
70147	5|5|5	Neoplasm of the breast	1|3|1	HP:0100013	3	BRCA1	1	2	1	#N/A	#N/A	#N/A	0.625864	0.625055	0.658811	0.66569	0.95	1	0.98	0.83
514129	#N/A	Delayed speech and language development;Dolichocephaly;Global developmental delay;Macrocephaly;Motor delay;Muscular hypotonia;Thick vermilion border	#N/A	HP:0000750;HP:0000268;HP:0001263;HP:0000256;HP:0001270;HP:0001252;HP:0012471	3	RPS6KA3	1	1	0	#N/A	#N/A	#N/A	0.778845	0.75448	0.902129	0.899692	0.97	1	1	0.98
131999	5	Skeletal dysplasia	0	HP:0002652	3	TRPV4	26	42	16	11	9	-2	0.483585	0.323176	0.766753	0.710756	0.88	0.8	1	0.79
36163	5	Neoplasm of the large intestine	0	HP:0100834	3	SMAD4	17	15	-2	2	2	0	0.405644	0.451636	0.66691	0.665686	0.77	0.91	0.87	0.79
32607	5	Acute myeloid leukemia	0	HP:0004808	3	CEBPA	16	112	96	129	413	284	0.6337	0.473629	0.317507	0.325578	1	0.92	0.49	0.54
360918	#N/A	Glaucoma;Polymorphous corneal dystrophy;Visual loss	#N/A	HP:0000501;HP:0007915;HP:0000572	3	ZEB1	3	5	2	#N/A	#N/A	#N/A	0.567859	0.488749	0.802679	0.785366	0.89	0.93	1	0.95
25877	5|5	Nephrogenic diabetes insipidus	0|1	HP:0009806	3	AVPR2	98	171	73	23	34	11	0.308788	0.123036	0.367238	0.175332	0.44	0.26	0.36	0.34
362841	#N/A	Neoplasm of the large intestine;Neoplasm of the thyroid gland;Non-small cell lung cancer	#N/A	HP:0100834;HP:0100031;HP:0030358	3	KRAS	8	22	14	3	8	5	0.446229	0.476756	0.700175	0.711908	0.85	0.91	0.92	0.83
77990	5|5	Atrial fibrillation	0|1	HP:0005110	3	KCNQ1	20	74	54	1	3	2	0.552427	0.28602	0.835894	0.757038	0.88	0.82	1	0.88
32418	5	Myopia	0	HP:0000545	3	COL2A1	112	93	-19	19	10	-9	0.534304	0.528452	0.78832	0.774699	0.94	0.98	1	0.9
150302	5|4	Hypogonadotropic hypogonadism 7 with or without anosmia;Hypogonadotropic hypogonadism 7 with or without anosmia	0|0	HP:0000044;HP:0000044	3	GNRHR	95	97	2	525	183	-342	0.119737	0.175623	0.16999	0.222801	0.36	0.34	0.37	0.43
27495	5|5|5	Hypertrophic cardiomyopathy	0|2|1	HP:0001639	3	TPM1	1	27	26	1	1	0	0.677911	0.594801	0.853085	0.799036	0.93	1	1	0.9
226435	5	Schizophrenia	1	HP:0100753	3	SETD1A	3	4	1	#N/A	#N/A	#N/A	0.269466	0.274797	0.665219	0.669941	0.75	0.62	0.88	0.81
52562	5|5	Primary dilated cardiomyopathy	1|1	HP:0001644	3	TNNI3	14	176	162	20	55	35	0.6236	0.410973	0.825909	0.709304	0.96	0.97	0.99	0.88
223282	#N/A	Bilateral ptosis;Blindness;Chronic lactic acidosis;Diffuse cerebellar atrophy;Failure to thrive;Global brain atrophy;Hypertrophic cardiomyopathy;Hypoventilation;Infantile muscular hypotonia;Normal pressure hydrocephalus;Optic atrophy;Restrictive external ophthalmoplegia;Severe global developmental delay	#N/A	HP:0001488;HP:0000618;HP:0004925;HP:0100275;HP:0001508;HP:0002283;HP:0001639;HP:0002791;HP:0008947;HP:0002343;HP:0000648;HP:0007936;HP:0011344	3	PMPCA	4	13	9	330.5	513	182.5	0.754511	0.737541	0.89574	0.897094	0.94	1	1	0.98
32365	5	Abnormality of the pinna;Anteverted nares;Blue sclerae;Bowing of limbs due to multiple fractures;Broad forehead;Cranial asymmetry;Craniofacial disproportion;Crumpled long bones;Decreased calvarial ossification;Depressed nasal bridge;Downslanted palpebral fissures;Flat occiput;Fractures of the long bones;Generalized hypotonia;Hypertelorism;Low-set, posteriorly rotated ears;Maternal hypertension;Ne…	0	HP:0000377;HP:0000463;HP:0000592;HP:0003023;HP:0000337;HP:0000267;HP:0005461;HP:0006367;HP:0005474;HP:0005280;HP:0000494;HP:0005469;HP:0003084;HP:0001290;HP:0000316;HP:0000368;HP:0008071;HP:0012768;HP:0008921;HP:0000938;HP:0002756;HP:0001622;HP:0008905;HP:0002652;HP:0000325;HP:0000260;HP:0010537	3	COL1A1	3	76	73	3	10	7	0.737729	0.698707	0.860274	0.858752	0.96	1	1	0.97
40544	5|5	Primary dilated cardiomyopathy	1|1	HP:0001644	3	TPM1	7	81	74	28	54	26	0.633605	0.410973	0.829517	0.709304	0.98	0.97	1	0.88
362874	#N/A	Neoplasm of the breast	#N/A	HP:0100013	3	ERBB2	162	117	-45	261.5	248	-13.5	0.633733	0.625055	0.667368	0.66569	0.96	1	0.97	0.83
39428	5|5	Skeletal dysplasia	0|0	HP:0002652	3	TRPV4	39	88	49	6	9	3	0.471258	0.323176	0.77007	0.710756	0.85	0.8	1	0.79
38634	5	Muscle cramps	0	HP:0003394	3	CYP24A1	48.5	23	-25.5	15	8	-7	0.196153	0.241516	0.608167	0.612846	0.55	0.58	0.94	0.79
214327	5	Blindness;Cystic renal dysplasia;Global developmental delay;Occipital encephalocele	1	HP:0000618;HP:0000800;HP:0001263;HP:0002085	3	CEP290	1	2	1	#N/A	#N/A	#N/A	0.676874	0.664259	0.861591	0.858466	0.95	1	0.99	0.97
397642	#N/A	Medulloblastoma	#N/A	HP:0002885	3	SUFU	1	4	3	#N/A	#N/A	#N/A	0.732564	0.64119	0.173736	0.219166	0.98	0.98	0.43	0.43
424978	#N/A	Cryptorchidism;Microphallus;Short nose	#N/A	HP:0000028;HP:0030260;HP:0003196	3	SMCHD1	76.5	72	-4.5	8	14	6	0.673992	0.640072	0.839222	0.830638	0.96	1	0.98	0.96
214002	4	Congenital cataract	0	HP:0000519	3	CRYBB2	21	39	18	1	2	1	0.252257	0.213622	0.589685	0.66026	0.78	0.63	0.69	0.73
27619	5|5|5|5	Acute myeloid leukemia;Juvenile myelomonocytic leukemia;Neoplasm of the large intestine;Neoplasm of the thyroid gland;Non-small cell lung cancer	0|1|0|0	HP:0004808;HP:0012209;HP:0100834;HP:0100031;HP:0030358	3	KRAS	11	41	30	5	18	13	0.588628	0.577109	0.730472	0.73622	0.98	0.99	0.93	0.87
28939	5|5|5|5|5|5	Acute myeloid leukemia;Adrenocortical carcinoma;Chronic lymphocytic leukemia;Congenital giant melanocytic nevus;Cutaneous melanoma;Epidermal nevus;Follicular thyroid carcinoma;Glioblastoma;Lung adenocarcinoma;Multiple myeloma;Neoplasm of brain;Neoplasm of the large intestine;Non-small cell lung cancer;Renal cell carcinoma, papillary, 1;Transitional cell carcinoma of the bladder	0|0|1|0|0|0	HP:0004808;HP:0006744;HP:0005550;HP:0005600;HP:0012056;HP:0010816;HP:0006731;HP:0100843;HP:0030078;HP:0006775;HP:0030692;HP:0100834;HP:0030358;HP:0005584;HP:0006740	3	NRAS	213	192	-21	18	29	11	0.570897	0.574391	0.747551	0.759865	0.92	0.99	0.92	0.88
54290	5|5	Neoplasm of the large intestine;Non-small cell lung cancer	1|0	HP:0100834;HP:0030358	3	KRAS	8	35	27	11	23	12	0.413156	0.451636	0.659411	0.665686	0.78	0.91	0.88	0.79
214305	5	Joubert syndrome	1	HP:0002335	3	INPP5E	71	119	48	530.5	113	-417.5	0.384614	0.158647	0.426166	0.281439	0.67	0.3	0.57	0.48
28377	5|5	Astrocytoma;Juvenile myelomonocytic leukemia;Multiple myeloma;Neoplasm of the large intestine;Neuroblastoma;Squamous cell lung carcinoma	1|1	HP:0009592;HP:0012209;HP:0006775;HP:0100834;HP:0003006;HP:0030359	3	PTPN11	34	39	5	1	2	1	0.568252	0.584508	0.747634	0.759805	0.9	0.99	0.96	0.88
131994	5|5	Skeletal dysplasia	0|0	HP:0002652	3	TRPV4	41	74	33	14	17	3	0.465808	0.323176	0.767385	0.710756	0.87	0.8	1	0.79
59193	#N/A	Infantile spasms;Intellectual disability, severe	#N/A	HP:0012469;HP:0010864	3	TSC2	136	215	79	#N/A	#N/A	#N/A	0.480957	0.428677	0.657956	0.573949	0.87	0.85	0.96	0.79
19210	5	Atrioventricular canal defect;Congenital microcephaly;Decreased body weight;Disproportionate short-trunk short stature;Focal segmental glomerulosclerosis;Microcephaly;Short stature;Small for gestational age;Steroid-resistant nephrotic syndrome	0	HP:0006695;HP:0011451;HP:0004325;HP:0003521;HP:0000097;HP:0000252;HP:0004322;HP:0001518;HP:0012588	3	SMARCAL1	2	1	-1	#N/A	#N/A	#N/A	0.800343	0.777667	0.905312	0.906061	0.96	1	1	0.98
205490	5	Abnormality of neuronal migration	0	HP:0002269	3	WDR62	162	46	-116	413	136	-277	0.41748	0.403397	0.609945	0.594232	0.83	0.81	0.98	0.82
139098	5|5|5	Adrenocortical carcinoma;Carcinoma of esophagus;Glioblastoma;Lung adenocarcinoma;Neoplasm of brain;Neoplasm of the breast;Neoplasm of the large intestine;Pancreatic adenocarcinoma;Renal cell carcinoma, papillary, 1;Squamous cell carcinoma of the skin;Squamous cell lung carcinoma;Transitional cell carcinoma of the bladder	1|2|0	HP:0006744;HP:0011459;HP:0100843;HP:0030078;HP:0030692;HP:0100013;HP:0100834;HP:0006725;HP:0005584;HP:0006739;HP:0030359;HP:0006740	3	TP53	3	14	11	6	14	8	0.633085	0.635411	0.78342	0.789396	0.93	1	0.99	0.9
39943	5	Abnormality of the corpus callosum;Delayed gross motor development;Delayed speech and language development;Feeding difficulties;Glabellar hemangioma;Global developmental delay;Hypertrichosis;Intellectual disability, severe;Prominent metopic ridge;Small for gestational age	0	HP:0001273;HP:0002194;HP:0000750;HP:0011968;HP:0001076;HP:0001263;HP:0000998;HP:0010864;HP:0005487;HP:0001518	3	ASXL1	2	3	1	#N/A	#N/A	#N/A	0.758453	0.735074	0.893055	0.893754	0.97	1	1	0.98
104973	5	Retinal dystrophy	1	HP:0000556	3	ABCA4	17	8	-9	3	2	-1	0.458524	0.392062	0.655793	0.577371	0.87	0.83	0.99	0.79
226499	5|5|5|5|5|5|5|5|5	EEG with generalized epileptiform discharges;Feeding difficulties;Global developmental delay;Growth delay;Infantile muscular hypotonia;Muscular hypotonia;Seizures;Strabismus	0|0|0|0|0|0|0|0|0	HP:0011198;HP:0011968;HP:0001263;HP:0001510;HP:0008947;HP:0001252;HP:0001250;HP:0000486	3	GNB1	177	158	-19	370	158	-212	0.813595	0.788437	0.919109	0.919781	0.94	1	1	0.98
239564	5	Lung adenocarcinoma;Neoplasm of the large intestine	1	HP:0030078;HP:0100834	3	APC	7	4	-3	#N/A	#N/A	#N/A	0.400531	0.451636	0.651217	0.665686	0.82	0.91	0.86	0.79
48145	5	Congenital ichthyosiform erythroderma;Ichthyosis	1	HP:0007431;HP:0008064	3	ALOX12B	19	69	50	3	2	-1	0.342533	0.287883	0.777213	0.753641	0.74	0.8	0.99	0.87
360989	#N/A	Hypertension;Multiple renal cysts	#N/A	HP:0000822;HP:0005562	3	PKD1	23	10	-13	232	111	-121	0.555993	0.465664	0.827422	0.812151	0.95	0.91	0.99	0.9
45982	5|5|5|5|5	Breast carcinoma;Neoplasm of ovary	3|1|1|1|1	HP:0003002;HP:0100615	3	BRCA1	3	4	1	#N/A	#N/A	#N/A	0.630967	0.624009	0.66046	0.675596	0.93	1	0.97	0.85
23326	5	Elevated serum creatine phosphokinase	0	HP:0003236	3	CAV3	5	29	24	1.5	5	3.5	0.558974	0.3981	0.773459	0.703914	0.99	0.98	0.99	0.87
46655	5|5|5|5	Malignant tumor of prostate;Medulloblastoma	3|1|1|1	HP:0012125;HP:0002885	3	BRCA2	1	1	0	#N/A	#N/A	#N/A	0.616497	0.608558	0.526755	0.527017	0.94	0.98	0.82	0.75
463267	#N/A	Joubert syndrome	#N/A	HP:0002335	3	CEP290	1	4	3	#N/A	#N/A	#N/A	0.388871	0.158647	0.466178	0.281439	0.66	0.3	0.58	0.48
208589	5	Muscular Diseases	1	HP:0003198	3	RYR1	54	127	73	#N/A	#N/A	#N/A	0.624975	0.44965	0.841468	0.766928	1	0.98	1	0.9
226501	5|5|5|5|5|5	Failure to thrive;Focal seizures with impairment of consciousness or awareness;Global developmental delay;Limb hypertonia;Seizures;Strabismus	0|0|0|0|0|0	HP:0001508;HP:0002384;HP:0001263;HP:0002509;HP:0001250;HP:0000486	3	GNB1	147	128	-19	10	28	18	0.789912	0.773078	0.902016	0.902325	0.99	1	1	0.98
214307	5	Joubert syndrome	1	HP:0002335	3	INPP5E	70	38	-32	19	18	-1	0.377483	0.158647	0.435798	0.281439	0.65	0.3	0.58	0.48
27680	5	Diabetes mellitus type 2	0	HP:0005978	3	HNF1B	4	36	32	4	1	-3	0.323927	0.374791	0.461105	0.526904	0.84	0.8	0.71	0.74
23707	5|5|5	Diabetes mellitus	0|0|1	HP:0000819	3	KCNJ11	20	33	13	2	2	0	0.431775	0.437034	0.709412	0.726647	0.94	0.89	0.94	0.9
360871	#N/A	Anteverted nares;Bilateral microphthalmos;Cutaneous finger syndactyly;Intellectual disability	#N/A	HP:0000463;HP:0007633;HP:0010554;HP:0001249	3	GJA1	93	130	37	5	2	-3	0.742103	0.722717	0.871965	0.870373	0.97	1	1	0.98
181608	5	Gastrointestinal stroma tumor;Pheochromocytoma	1	HP:0100723;HP:0002666	3	SDHB	2	6	4	1	3	2	0.139218	0.176875	0.39672	0.476018	0.3	0.42	0.59	0.64
360918	#N/A	Glaucoma;Polymorphous corneal dystrophy;Visual loss	#N/A	HP:0000501;HP:0007915;HP:0000572	3	ZEB1	2	3	1	#N/A	#N/A	#N/A	0.565968	0.488749	0.802068	0.785366	0.91	0.93	1	0.95
216786	5	Acute myeloid leukemia;Cutaneous melanoma;Multiple myeloma;Neoplasm of the large intestine;Non-small cell lung cancer	1	HP:0004808;HP:0012056;HP:0006775;HP:0100834;HP:0030358	3	NRAS	139	139	0	59	48	-11	0.581051	0.560844	0.712352	0.704632	0.96	0.98	0.91	0.83
362860	#N/A	Cutaneous melanoma;Neoplasm of the large intestine;Transitional cell carcinoma of the bladder	#N/A	HP:0012056;HP:0100834;HP:0006740	3	MAP2K1	43	27	-16	36	39	3	0.422802	0.451814	0.67225	0.684015	0.84	0.91	0.91	0.8
38851	5|5|5|5|5	Gastrointestinal stroma tumor;Pheochromocytoma	0|1|1|1|1	HP:0100723;HP:0002666	3	SDHB	4	45	41	#N/A	#N/A	#N/A	0.134941	0.176875	0.422557	0.476018	0.32	0.42	0.65	0.64
27651	5|5|5|5|5	Neoplasm of the breast	0|0|1|0|1	HP:0100013	3	HRAS	425	98	-327	42	23	-19	0.623037	0.625055	0.662149	0.66569	0.95	1	0.96	0.83
[truncated: 1,123 more rows]
