# Supplementary material for: Personalised analytics for rare disease diagnostics
Source: Nat Commun. 2019 Nov 21;10:5274. doi: 10.1038/s41467-019-13345-5 (PMC6872807; doi:10.1038/s41467-019-13345-5)
Supplement: Supplementary file 8 — Supplementary Data 5 [file 41467_2019_13345_MOESM8_ESM.txt]

X.chr pos.1.based. ref alt aaref aaalt rs_dbSNP147 hg19_chr hg19_pos.1.based. hg18_chr hg18_pos.1.based. Gene MetaSVM_rankscore CADD_raw_rankscore X1000Gp3_AF TWINSUK_AF ALSPAC_AF ESP6500_AA_AF ESP6500_EA_AF ExAC_AF variant GeneVariant
1 69428 T G F C rs140739101 1 69428 1 59291 OR4F5 0.39974 0.55019 0.0189696485623003 NA NA 0.00366300366300366 0.0457067757009346 0.02155 1 OR4F5_1
1 69511 A G T A rs2691305 1 69511 1 59374 OR4F5 0.30834 0.04092 NA NA NA 0.544101123595506 0.887429331559694 0.8938 2 OR4F5_2
1 69761 A T D V rs200505207 1 69761 1 59624 OR4F5 0.02077 0.06877 0.036741214057508 NA NA 0.0213645761543763 0.136133389615872 0.1135 3 OR4F5_3
1 930204 G A R Q rs148711625 1 865584 1 855447 SAMD11 0.55524 0.49384 0.010982428115016 NA NA 0.0321100917431193 0 0.002114 1 SAMD11_1
1 930314 C T H Y rs9988179 1 865694 1 855557 SAMD11 0.0658 0.39607 0.0525159744408946 0.000539374325782093 0.00103788271925272 0.0184594348222425 0.001629043518734 0.02378 2 SAMD11_2
1 942945 C T P L rs114478480 1 878325 1 868188 SAMD11 0.17571 0.13662 0.010982428115016 NA NA 0.0248792270531401 0 0.00185 3 SAMD11_3
1 942951 C T P L rs148327885 1 878331 1 868194 SAMD11 0.16695 0.25274 0.00519169329073482 0.00997842502696872 0.0111572392319668 0.00145348837209302 0.0100490196078431 0.005314 4 SAMD11_4
1 944001 C T L F rs116362966 1 879381 1 869244 SAMD11 0.50766 0.60724 0.00778753993610224 0.000269687162891046 0.000778412039439543 0.0136177939173854 0 0.001755 5 SAMD11_5
1 944101 G C G A rs113383096 1 879481 1 869344 SAMD11 0.42721 0.4719 0.0197683706070288 NA NA 0.0710394916023604 0.000116279069767442 0.006618 6 SAMD11_6
1 946538 G A S L rs35471880 1 881918 1 871781 NOC2L 0.01451 0.58196 0.02935303514377 0.0676914778856526 0.0690192008303062 0.0149795733091239 0.0616279069767442 0.04623 1 NOC2L_1
1 953279 T C I V rs3748597 1 888659 1 878522 NOC2L 0.39739 0.0212 0.922723642172524 0.951995685005394 0.948884276076803 0.905767484105359 0.938372093023256 0.9352 2 NOC2L_2
1 953858 G A A V rs3828049 1 889238 1 879101 NOC2L 0.00651 0.41756 0.0565095846645367 0.0474649406688242 0.0503373118837571 0.0215615070358602 0.0603628750872296 0.05707 3 NOC2L_3
1 954023 T A Y F rs62639963 1 889403 1 879266 NOC2L 0.74513 0.63471 0.00579073482428115 NA NA 0.0197458011802088 0.000116279069767442 0.001647 4 NOC2L_4
1 966542 G A S N rs62639980 1 901922 1 891785 PLEKHN1 0.44238 0.36365 0.0105830670926518 0.000269687162891046 0.000518941359626362 0.0315068493150685 0.000466200466200466 0.003526 1 PLEKHN1_1
1 966543 C A S R rs149741186 1 901923 1 891786 PLEKHN1 0.31455 0.77061 0.0105830670926518 0.000269687162891046 0.000778412039439543 0.0312785388127854 0.000466200466200466 0.003526 2 PLEKHN1_2
1 966748 C T A V rs28499371 1 902128 1 891991 PLEKHN1 0.07376 0.34487 0.0561102236421725 NA NA 0.0248792270531401 0.00195551209973112 0.02322 3 PLEKHN1_3
1 972419 T C S P rs111909377 1 907799 1 897662 PLEKHN1 0.07591 0.02383 0.0123801916932907 NA NA 0.0328735632183908 0.000234192037470726 0.002663 4 PLEKHN1_4
1 972895 G A G D rs145574509 1 908275 1 898138 PLEKHN1 0.3025 0.0482 0.0121805111821086 NA NA 0.000697999069334574 0.000589205750648126 0.006166 5 PLEKHN1_5
1 972943 G A R H rs61732689 1 908323 1 898186 PLEKHN1 0.11766 0.0405 0.012779552715655 NA NA 0.0375521557719054 0.000585754451733833 0.002667 6 PLEKHN1_6
1 973842 G A A T rs56185812 1 909222 1 899085 PLEKHN1 0.01533 0.13989 0.0229632587859425 NA NA 0.0673952641165756 0.000465657741559953 0.006027 7 PLEKHN1_7
1 973858 G C R P rs3829740 1 909238 1 899101 PLEKHN1 0.16517 0.19952 0.77655750798722 0.578478964401295 0.579398028022833 0.780837505689577 0.583255705635771 0.6649 8 PLEKHN1_8
1 973929 T C S P rs3829738 1 909309 1 899172 PLEKHN1 0.16014 0.02918 0.254193290734824 0.160463861920173 0.172029060716139 0.242610277398818 0.170433364398882 0.2218 9 PLEKHN1_9
1 976215 A G V A rs7417106 1 911595 1 901458 PERM1 0.13776 0.3977 0.71026357827476 0.808252427184466 0.80098598858329 NA NA 0.7012 1 PERM1_1
1 978953 C G E Q rs13302979 1 914333 1 904196 PERM1 0.38485 0.03627 0.556309904153355 0.613538295577131 0.613907628437987 NA NA 0.5378 2 PERM1_2
1 979459 C T R Q rs34903276 1 914839 1 904702 PERM1 0.05456 0.36619 0.0207667731629393 0.0431499460625674 0.0542293720809549 NA NA 0.03313 3 PERM1_3
1 979472 G C Q E rs13303368 1 914852 1 904715 PERM1 0.40154 0.00557 0.512579872204473 0.610571736785329 0.612869745718734 NA NA 0.5285 4 PERM1_4
1 979496 T C S G rs13302983 1 914876 1 904739 PERM1 0.29855 0.02967 0.96685303514377 0.968176914778856 0.975869226777374 NA NA 0.9544 5 PERM1_5
1 980779 G T P Q rs111400347 1 916159 1 906022 PERM1 NA 0.08094 0.0117811501597444 NA NA NA NA NA 6 PERM1_6
1 999842 C A R S rs2298214 1 935222 1 925085 HES4 0.4342 0.04195 0.493809904153355 0.577669902912621 0.585365853658537 0.138634978671542 0.569508552810209 0.5706 1 HES4_1
1 1071842 G T P H rs71628928 1 1007222 1 997085 RNF223 0.46455 0.49449 0.11741214057508 0.141316073354908 0.146341463414634 NA NA 0.1151 1 RNF223_1
1 1072052 G A A V rs4333796 1 1007432 1 997295 RNF223 0.37949 0.03108 0.532148562300319 0.57740021574973 0.589517384535547 NA NA 0.5215 2 RNF223_2
1 1072053 C T A T rs185263154 1 1007433 1 997296 RNF223 0.40961 0.06082 0.012779552715655 NA NA NA NA 0.002805 3 RNF223_3
1 1091533 C T R Q rs115662838 1 1026913 1 1016776 C1orf159 0.1096 0.01639 0.00738817891373802 0.0253505933117584 0.0269849507005708 0.0036231884057971 0.0289308176100629 0.009393 1 C1orf159_1
1 1179288 G A G S rs6668667 1 1114668 1 1104531 TTLL10 0.47733 0.02734 0.10702875399361 0.075512405609493 0.0669434353918007 0.138728323699422 0.0641106222501571 0.06945 1 TTLL10_1
1 1179319 G A R Q rs113596156 1 1114699 1 1104562 TTLL10 0.4577 0.09598 0.00658945686900958 0.000269687162891046 0 0.0166184971098266 0.000314267756128221 0.002003 2 TTLL10_2
1 1180081 C T R W rs116383664 1 1115461 1 1105324 TTLL10 0.19698 0.365 0.0117811501597444 NA NA 0.0238853503184713 0.000465874679711158 0.002535 3 TTLL10_3
1 1180123 T C C R rs111751804 1 1115503 1 1105366 TTLL10 0.3219 0.00521 0.0105830670926518 0.0186084142394822 0.0225739491437468 0.00409090909090909 0.025256052141527 0.01893 4 TTLL10_4
1 1180130 C T P L rs114359609 1 1115510 1 1105373 TTLL10 0.31268 0.22303 0.0045926517571885 0.000269687162891046 0.000518941359626362 0.0124829777576033 0.000814711359404097 0.00208 5 TTLL10_5
1 1180168 G A G R rs114390380 1 1115548 1 1105411 TTLL10 0.38186 0.23092 0.00579073482428115 0.0191477885652643 0.0246497145822522 0.00546946216955333 0.027713088029809 0.01704 6 TTLL10_6
1 1180802 C T R W rs58991788 1 1116182 1 1106045 TTLL10 0.60857 0.68455 0.00359424920127796 NA NA 0.0141101502048248 0 0.001267 7 TTLL10_7
1 1180809 G A R Q rs137938349 1 1116189 1 1106052 TTLL10 0.12322 0.13037 0.00838658146964856 NA NA 0.0257520510483136 0.000581530588508956 0.002227 8 TTLL10_8
1 1180851 T C V A rs13374146 1 1116231 1 1106094 TTLL10 0.38916 0.00754 0.200678913738019 NA NA 0.369354838709677 0.0688278130138595 0.1112 9 TTLL10_9
1 1184990 C G L V rs74046640 1 1120370 1 1110233 TTLL10 0.02511 0.46334 0.0273562300319489 0.000269687162891046 0.000259470679813181 0.084203359055833 0.000116306117701791 0.008657 10 TTLL10_10
1 1184997 T A M K rs116321663 1 1120377 1 1110240 TTLL10 0.45567 0.17538 0.00758785942492013 0.0248112189859763 0.0282823040996367 0.00839763958238765 0.0241916724819726 0.01675 11 TTLL10_11
1 1185051 G A S N rs1320571 1 1120431 1 1110294 TTLL10 0.41422 0.07939 0.185303514376997 0.0461165048543689 0.0464452516865594 0.321379936450295 0.0525581395348837 0.1058 12 TTLL10_12
1 1185108 A C K T rs74475385 1 1120488 1 1110351 TTLL10 0.32319 0.14799 0.0217651757188498 NA NA 0.0640036314117113 0.000465116279069767 0.006318 13 TTLL10_13
1 1185123 G A C Y rs116251234 1 1120503 1 1110366 TTLL10 0.41304 0.08436 0.0215654952076677 NA NA 0.0640036314117113 0 0.005882 14 TTLL10_14
1 1197102 C G L V rs773302559 1 1132482 1 1122345 TTLL10 0.49733 0.75944 NA NA NA NA NA 0.01303 15 TTLL10_15
1 1197103 T G L R rs747295687 1 1132483 1 1122346 TTLL10 0.60332 0.87924 NA NA NA NA NA 0.01295 16 TTLL10_16
1 1197558 G A G D rs2274791 1 1132938 1 1122801 TTLL10 0.40368 0.14929 0.248202875399361 NA NA NA NA 0.1425 17 TTLL10_17
1 1204118 C T V M rs11466693 1 1139498 1 1129361 TNFRSF18 0.17755 0.12967 0.0117811501597444 0.0075512405609493 0.01141670991178 0.0220486908589802 0.00571095571095571 0.006587 1 TNFRSF18_1
1 1206444 G C T R rs11466676 1 1141824 1 1131687 TNFRSF18 0.11692 0.54003 0.0475239616613419 0 0.000259470679813181 0.0873015873015873 0.000282087447108604 0.005586 2 TNFRSF18_2
1 1217749 C T R Q rs72894044 1 1153129 1 1142992 SDF4 0.37808 0.14522 0.00539137380191693 0.000539374325782093 0.000259470679813181 0.0136177939173854 0.000116279069767442 0.001493 1 SDF4_1
1 1228635 C A E D rs61743559 1 1164015 1 1153878 SDF4 0.3635 0.13834 0.00539137380191693 NA NA 0.0202089009990917 0 0.001722 2 SDF4_2
1 1228651 A G V A rs61744664 1 1164031 1 1153894 SDF4 0.33493 0.00515 0.0363418530351438 NA NA 0.121480472297911 0.000814142823912538 0.01172 3 SDF4_3
1 1242601 C T V I rs59852185 1 1177981 1 1167844 FAM132A 0.13371 0.11601 0.00818690095846645 NA NA 0.021497919556172 0.000117178345441762 0.001864 1 FAM132A_1
1 1242864 G C L V rs74511182 1 1178244 1 1168107 FAM132A 0.17632 0.00631 0.0271565495207668 NA NA NA NA 0.008321 2 FAM132A_2
1 1243102 A G C R rs78555129 1 1178482 1 1168345 FAM132A 0.40961 0.02504 0.184904153354633 0.106796116504854 0.0962636222106902 0.284053928405393 0.0871043376318875 0.09117 3 FAM132A_3
1 1243468 G A Q X rs115005664 1 1178848 1 1168711 FAM132A NA 0.97161 0.00319488817891374 NA NA 0.0130902290790089 0.000118708452041785 0.0008401 4 FAM132A_4
1 1243545 G A A V rs12093154 1 1178925 1 1168788 FAM132A 0.09161 0.50893 0.13158945686901 0.106256742179072 0.0957446808510638 0.126080691642651 0.0815191098209966 0.06052 5 FAM132A_5
1 1246651 C T G R rs7539412 1 1182031 1 1171894 FAM132A 0.05881 0.46468 0.0129792332268371 NA NA 0.0364004044489383 0.000729217306757414 0.001306 6 FAM132A_6
1 1264812 C G W C rs112631554 1 1200192 1 1190055 UBE2J2 0.19443 0.22531 0.0834664536741214 0.0372168284789644 0.032952776336274 NA NA 0.007726 1 UBE2J2_1
1 1264822 C T R Q rs145877170 1 1200202 1 1190065 UBE2J2 0.04059 0.10888 0.0153753993610224 0.02319309600863 0.0217955371043072 NA NA 0.004053 2 UBE2J2_2
1 1284002 C G Q E rs114582555 1 1219382 1 1209245 SCNN1D 0.17786 0.11324 0.0151757188498403 NA NA 0.0432668935342732 0.000489955903968643 0.003453 1 SCNN1D_1
1 1284002 C G S X rs114582555 1 1219382 1 1209245 SCNN1D NA 0.11324 0.0151757188498403 NA NA 0.0432668935342732 0.000489955903968643 0.003453 2 SCNN1D_2
1 1285621 A G Q R rs72896210 1 1221001 1 1210864 SCNN1D 0.03479 0.14661 0.0682907348242811 0 0.000259470679813181 0.198699421965318 0.00188797986154814 0.02023 3 SCNN1D_3
1 1286887 G C R P rs11260579 1 1222267 1 1212130 SCNN1D 0.43601 0.38061 0.303314696485623 0.0156418554476807 0.0176440062272963 0.227334851936219 0.0178238583410997 0.1519 4 SCNN1D_4
1 1287218 C T A V rs74046669 1 1222598 1 1212461 SCNN1D 0.05293 0.09184 0.0283546325878594 NA NA 0.0852038479157123 0.000350058343057176 0.007785 5 SCNN1D_5
1 1287578 C T R C rs111819661 1 1222958 1 1212821 SCNN1D 0.50322 0.31503 0.0119808306709265 0.0156418554476807 0.0150492994291645 0.00682749203459263 0.0128026070763501 0.01446 6 SCNN1D_6
1 1288005 G C E Q rs2228579 1 1223385 1 1213248 SCNN1D 0.39051 0.01978 0.32767571884984 0.0156418554476807 0.0184224182667359 0.27180877279448 0.0170343137254902 0.0953 7 SCNN1D_7
1 1290683 G A A T rs13306651 1 1226063 1 1215926 SCNN1D 0.21805 0.20864 0.018370607028754 0.0159115426105717 0.0179034769071095 0.0159890360895386 0.0152823145123658 0.01801 8 SCNN1D_8
1 1291132 G A V M rs114257304 1 1226512 1 1216375 SCNN1D 0.32901 0.12846 0.00838658146964856 0.0180690399137001 0.0267254800207577 0.00551977920883165 0.0224037339556593 0.01465 9 SCNN1D_9
1 1291377 G A G S rs6690013 1 1226757 1 1216620 SCNN1D 0.03643 0.14876 0.109624600638978 0.0358683926645092 0.0394395433316035 0.0934449093444909 0.0382978723404255 0.07884 10 SCNN1D_10
1 1291471 C T P L rs61730205 1 1226851 1 1216714 SCNN1D 0.04561 0.3256 0.0237619808306709 NA NA 0.0547344110854503 0.000117288294628196 0.005611 11 SCNN1D_11
1 1291509 G A G R rs609805 1 1226889 1 1216752 SCNN1D 0.03794 0.10403 0.10982428115016 0.0226537216828479 0.0267254800207577 0.102120792992162 0.0280582296313689 0.07437 12 SCNN1D_12
1 1291532 G A M I rs75063133 1 1226912 1 1216775 SCNN1D 0.2112 0.10888 0.00499201277955272 NA NA 0.0168825161887142 0.000117426021606388 0.001908 13 SCNN1D_13
1 1291591 T C L P rs75670559 1 1226971 1 1216834 SCNN1D 0.28926 0.02512 0.00758785942492013 NA NA 0.0168302945301543 0.000118962645729241 0.001858 14 SCNN1D_14
1 1295900 T A E V rs139847292 1 1231280 1 1221143 ACAP3 0.7252 0.84097 0.00519169329073482 NA NA 0.0211075805719473 0.000232720502676286 0.001783 1 ACAP3_1
1 1303203 G A R C rs145087137 1 1238583 1 1228446 ACAP3 0.0084 0.70437 0.010982428115016 0.0107874865156419 0.0116761805915932 0.00296532846715328 0.00723791734765351 0.01044 2 ACAP3_2
1 1309258 G A R Q rs12094447 1 1244638 1 1234501 PUSL1 0.05881 0.13969 0.0251597444089457 NA NA 0.0554718875502008 0.000123152709359606 0.004926 1 PUSL1_1
1 1309796 C T R W rs34738574 1 1245176 1 1235039 PUSL1 0.03907 0.50652 0.0447284345047923 0.000269687162891046 0.000259470679813181 0.137429643527204 0.00118962645729241 0.009474 2 PUSL1_2
1 1318875 G A Q X rs62623580 1 1254255 1 1244118 CPSF3L NA 0.10965 0.0626996805111821 0.00674217907227616 0.00622729631551635 NA NA 0.01791 1 CPSF3L_1
1 1319063 G A P L rs1886772 1 1254443 1 1244306 CPSF3L NA 0.09913 0.713458466453674 0.933926645091694 0.929942916450441 NA NA 0.8235 2 CPSF3L_2
1 1319123 C G R P rs200347460 1 1254503 1 1244366 CPSF3L 0.29997 0.0914 0.0105830670926518 NA NA NA NA 0.006157 3 CPSF3L_3
1 1323147 C T G R rs140361978 1 1258527 1 1248390 CPSF3L 0.63632 0.07156 0.0139776357827476 0.0364077669902913 0.0332122470160872 NA NA 0.009467 4 CPSF3L_4
1 1327599 G A A T rs61746802 1 1262979 1 1252842 CPTP 0.85283 0.72075 0.00379392971246006 NA NA 0.0100182149362477 0 0.00115 1 CPTP_1
1 1331358 G A A T rs76755863 1 1266738 1 1256601 TAS1R3 0.44813 0.22443 0.0189696485623003 0.06957928802589 0.0739491437467566 0.0134335154826958 0.0651053864168618 0.04454 1 TAS1R3_1
1 1332271 G A R H rs111615792 1 1267651 1 1257514 TAS1R3 0.02397 0.09396 0.0668929712460064 0.0153721682847896 0.0192008303061754 0.191662785281789 0.0130023640661939 0.02705 2 TAS1R3_2
1 1332630 G T G C rs147600530 1 1268010 1 1257873 TAS1R3 0.62562 0.54347 0.0157747603833866 NA NA 0.0442518248175182 0.000232720502676286 0.00388 3 TAS1R3_3
1 1334108 G A A T rs112507608 1 1269488 1 1259351 TAS1R3 0.24709 0.10569 0.0597044728434505 0 0.000518941359626362 0.189307021569527 0.000699953336444237 0.0155 4 TAS1R3_4
1 1334174 T C C R rs307377 1 1269554 1 1259417 TAS1R3 0.41337 0.00654 0.951876996805112 0.974379719525351 0.971977166580176 0.989945155393053 0.970958712386284 0.9567 5 TAS1R3_5
1 1336473 G C P R rs113005319 1 1271853 1 1261716 DVL1 0.49433 0.06284 0.00838658146964856 0.0204962243797195 0.0199792423456149 0.00176767676767677 0.00971486247792077 0.01281 1 DVL1_1
1 1341803 C T A T rs61735963 1 1277183 1 1267046 DVL1 0.3721 0.08896 0.0656948881789137 0 0.000518941359626362 0.205397987191217 0.00105066542143357 0.01743 2 DVL1_2
1 1354058 C T M I rs140032389 1 1289438 1 1279301 MXRA8 0.33662 0.04072 0.00499201277955272 NA NA 0.0211363636363636 0.000232720502676286 0.001747 1 MXRA8_1
1 1355705 C T A T rs181929025 1 1291085 1 1280948 MXRA8 0.35842 0.10377 0.0543130990415335 0.0221143473570658 0.0194603009859886 NA NA 0.008164 2 MXRA8_2
1 1373805 T C K R rs111933693 1 1309185 1 1299048 AURKAIP1 0.06217 0.07433 0.0439297124600639 0.00242718446601942 0.00103788271925272 0.0964593735814798 0.00267690875232775 0.01793 1 AURKAIP1_1
1 1374025 T C Q R rs150194697 1 1309405 1 1299268 AURKAIP1 0.26532 0.0029 0.0133785942492013 0.0207659115426106 0.0179034769071095 0.00363141171130277 0.0167597765363128 0.01833 2 AURKAIP1_2
1 1399095 G C T S rs17851391 1 1334475 1 1324338 CCNL2 0.06415 0.1438 0.0149760383386581 0.0207659115426106 0.0230928905033731 0.00567665758401453 0.0347674418604651 0.0233 1 CCNL2_1
1 1399139 G C D E rs114112990 1 1334519 1 1324382 CCNL2 0.25613 0.06432 0.00718849840255591 0.0148327939590076 0.018681888946549 0.00340444847934635 0.0125581395348837 0.0105 2 CCNL2_2
1 1405805 A G W R rs17160977 1 1341185 1 1331048 MRPL20 NA 0.0882 0.0295527156549521 0.00242718446601942 0.00129735339906591 0.0542442124375851 0.00209302325581395 0.01463 1 MRPL20_1
1 1419135 C G E Q rs904589 1 1354515 1 1344378 ANKRD65 0.38087 0.02488 0.32288338658147 0.0744336569579288 0.0781006746237675 NA NA 0.1501 1 ANKRD65_1
1 1419337 C G C S rs147239403 1 1354717 1 1344580 ANKRD65 0.24092 0.15425 0.00379392971246006 NA NA 0.0130057803468208 0 0.001084 2 ANKRD65_2
1 1419540 C A R S rs145112172 1 1354920 1 1344783 ANKRD65 0.02553 0.24693 0.0193690095846645 NA NA NA NA 0.005635 3 ANKRD65_3
1 1419540 C A V L rs145112172 1 1354920 1 1344783 ANKRD65 0.02553 0.24693 0.0193690095846645 NA NA NA NA 0.005635 4 ANKRD65_4
1 1420203 C A G V rs1781133 1 1355583 1 1345446 ANKRD65 0.48339 0.46225 0.232228434504792 NA NA NA NA 0.04718 5 ANKRD65_5
1 1420416 C T R H rs145378993 1 1355796 1 1345659 ANKRD65 0.00526 0.41554 0.0535143769968051 0.0358683926645092 0.0373637778930981 NA NA 0.07267 6 ANKRD65_6
1 1426150 C T T M rs144957058 1 1361530 1 1351393 TMEM88B NA 0.22832 0.0281549520766773 0.0380258899676375 0.0435910742086144 0.00870827285921625 0.0581174984207201 0.02046 1 TMEM88B_1
1 1426164 G A G R rs145806019 1 1361544 1 1351407 TMEM88B NA 0.31409 0.0119808306709265 NA NA NA NA 0.00125 2 TMEM88B_2
1 1426261 C T P L rs12030806 1 1361641 1 1351504 TMEM88B NA 0.12408 0.681309904153355 0.214670981661273 0.222106901920083 NA NA 0.4016 3 TMEM88B_3
1 1426356 G A V I rs72896277 1 1361736 1 1351599 TMEM88B NA 0.53763 0.0297523961661342 0.00107874865156419 0.000259470679813181 NA NA 0.005499 4 TMEM88B_4
1 1437393 C T R C rs11556017 1 1372773 1 1362636 VWA1 0.58435 0.18546 0.00818690095846645 NA NA 0.0252847380410023 0.000116522955022139 0.002916 1 VWA1_1
1 1439372 C T P L rs201042102 1 1374752 1 1364615 VWA1 0.10466 0.10301 0.0115814696485623 NA NA 0.0227572559366755 0 0.001698 2 VWA1_2
1 1439425 G C A P rs2275916 1 1374805 1 1364668 VWA1 0.04095 0.1025 0.0623003194888179 NA NA NA NA 0.02031 3 VWA1_3
1 1450709 C T A V rs149262155 1 1386089 1 1375952 ATAD3C 0.83056 0.31839 0.0159744408945687 0.00539374325782093 0.00467047223663726 0.0151734104046243 0.00722815839094909 0.01735 1 ATAD3C_1
1 1450756 A G K E rs181534265 1 1386136 1 1375999 ATAD3C 0.86591 0.26536 0.00299520766773163 NA NA 0.0108381502890173 0 0.001006 2 ATAD3C_2
1 1452052 G C V L rs112072883 1 1387432 1 1377295 ATAD3C 0.64917 0.08617 0.0111821086261981 0.000269687162891046 0 0.0252890173410405 0 0.003221 3 ATAD3C_3
1 1452367 C T A V rs113110734 1 1387747 1 1377610 ATAD3C 0.7291 0.40735 0.0123801916932907 0.000539374325782093 0 0.0281791907514451 0 0.003485 4 ATAD3C_4
1 1452384 G A G R rs9793256 1 1387764 1 1377627 ATAD3C 0 0.73349 0.279952076677316 0.145091693635383 0.16398546964193 0.171965317919075 0.161847894406034 0.2282 5 ATAD3C_5
1 1452396 C T R C rs144852834 1 1387776 1 1377639 ATAD3C 0.84335 0.42742 0.00599041533546326 NA NA 0.0187861271676301 0 0.001944 6 ATAD3C_6
1 1454394 C T A V rs182547232 1 1389774 1 1379637 ATAD3C 0.81848 0.51512 0.0173722044728435 NA NA NA NA 0.005996 7 ATAD3C_7
1 1454463 G A R H rs187191868 1 1389843 1 1379706 ATAD3C 0.86644 0.5459 0.0131789137380192 NA NA 0.0477568740955137 0.000628535512256443 0.004438 8 ATAD3C_8
1 1457172 C G R G rs373927712 1 1392552 1 1382415 ATAD3C 0.88373 0.57265 NA NA NA NA NA 0.02983 9 ATAD3C_9
1 1468507 G A E K rs149946098 1 1403887 1 1393750 ATAD3C 0.5284 0.07182 0.025758785942492 NA NA 0.0769754768392371 0.000349243306169965 0.007303 10 ATAD3C_10
1 1468514 A G E G rs145079480 1 1403894 1 1393757 ATAD3C 0.56792 0.1197 0.0253594249201278 NA NA 0.096503178928247 0 0.008474 11 ATAD3C_11
1 1477279 G T A S rs146343349 1 1412659 1 1402522 ATAD3B 0.58748 0.62539 0.0327476038338658 0.000269687162891046 0 0.107353608715388 0.000582207731718677 0.009639 1 ATAD3B_1
1 1482269 T G S A rs75466946;rs140940347 1 1417649 1 1407512 ATAD3B 0.39519 0.06024 0.0197683706070288 NA NA NA NA 0.005673 2 ATAD3B_2
1 1485073 G A V I rs150679247 1 1420453 1 1410316 ATAD3B 0.80203 0.22002 0.012779552715655 NA NA 0.0388636363636364 0.000466417910447761 0.00366 3 ATAD3B_3
1 1486574 G A A T rs137911966 1 1421954 1 1411817 ATAD3B 0.6336 0.74332 0.0337460063897764 NA NA 0.108040201005025 0.000699463744462579 0.009846 4 ATAD3B_4
1 1486611 G A R Q rs860213 1 1421991 1 1411854 ATAD3B 0.48 0.79152 0.386182108626198 NA NA NA NA 0.2046 5 ATAD3B_5
1 1487906 C G R G rs571285142 1 1423286 1 1413149 ATAD3B 0.95929 0.65951 0.00279552715654952 NA NA NA NA 0.02913 6 ATAD3B_6
1 1490373 T C V A rs145313947 1 1425753 1 1415616 ATAD3B 0.90067 0.57361 0.00259584664536741 0.0113268608414239 0.0145303580695381 0.00386012715712988 0.016166550360549 0.01062 7 ATAD3B_7
1 1490670 A C Q P rs138009989 1 1426050 1 1415913 ATAD3B 0.94636 0.56459 0.00359424920127796 NA NA 0.0030078667283665 0.0128235573497981 0.008465 8 ATAD3B_8
1 1495591 C T A V rs147286181 1 1430971 1 1420834 ATAD3B 0.59333 0.19143 0.0231629392971246 NA NA 0.0712664548343168 0.000465657741559953 0.006723 9 ATAD3B_9
1 1495605 C T R C rs139902189 1 1430985 1 1420848 ATAD3B 0.6102 0.6374 0.0784744408945687 0.0504314994606257 0.0570835495588998 0.0329096686336813 0.0558659217877095 0.07551 10 ATAD3B_10
1 1495627 C T S F rs149788676 1 1431007 1 1420870 ATAD3B 0.78542 0.19381 0.00499201277955272 NA NA 0.0111211983658647 0 0.001145 11 ATAD3B_11
1 1495668 A G T A rs201429000 1 1431048 1 1420911 ATAD3B 0.64505 0.00576 NA NA NA NA NA 0.0124 12 ATAD3B_12
1 1495680 T C Y H rs9792997 1 1431060 1 1420923 ATAD3B 0.72016 0.00902 NA NA NA NA NA 0.06087 13 ATAD3B_13
1 1495695 G A G S rs79205801 1 1431075 1 1420938 ATAD3B 0.74487 0.2871 0.0103833865814696 NA NA 0.0315478892419428 0 0.002884 14 ATAD3B_14
1 1495725 A G M V rs199599542 1 1431105 1 1420968 ATAD3B 0.62496 4e-04 NA NA NA NA NA 0.02847 15 ATAD3B_15
1 1495729 G A G E rs144198445 1 1431109 1 1420972 ATAD3B 0.66368 0.45045 0.0223642172523962 NA NA 0.0647432985006815 0.000232558139534884 0.006475 16 ATAD3B_16
1 1495785 C T P S rs9792879 1 1431165 1 1421028 ATAD3B 0.11942 0.07637 NA NA NA NA NA 0.2707 17 ATAD3B_17
1 1512312 G A G D rs2274435 1 1447692 1 1437555 ATAD3A 0.07107 0.39422 0.179712460063898 NA NA 0.102611940298507 0.00289855072463768 0.05808 1 ATAD3A_1
1 1517171 G A R Q rs1619925 1 1452551 1 1442414 ATAD3A 0.4577 0.00613 0.177915335463259 NA NA NA NA 0.01204 2 ATAD3A_2
1 1517186 G A S N rs1619896 1 1452566 1 1442429 ATAD3A 0.26249 0.04552 0.172723642172524 NA NA NA NA 0.003899 3 ATAD3A_3
1 1517212 T C W R rs1619815 1 1452592 1 1442455 ATAD3A 0.25227 0.01351 0.114017571884984 NA NA NA NA 0.0001163 4 ATAD3A_4
1 1517261 G A G D rs139994378 1 1452641 1 1442504 ATAD3A 0.56132 0.03571 0.00838658146964856 NA NA 0.0249605885444036 0.000126071608673727 0.001672 5 ATAD3A_5
1 1520153 G A R Q rs141500603 1 1455533 1 1445396 ATAD3A 0.72063 0.69662 0.0107827476038339 NA NA 0.00296127562642369 0.0236431399953413 0.01837 6 ATAD3A_6
1 1523535 C T P S rs113107431 1 1458915 1 1448778 ATAD3A 0.30503 0.48773 0.0215654952076677 NA NA 0.0773944620971403 0.000232558139534884 0.007031 7 ATAD3A_7
1 1527777 G C D H rs78493114 1 1463157 1 1453020 ATAD3A 0.0763 0.15841 0.0153753993610224 NA NA 0.0610531093962778 0.000116279069767442 0.005395 8 ATAD3A_8
1 1534019 T C C R rs41285842 1 1469399 1 1459262 ATAD3A 0.16044 0.1059 0.0069888178913738 0.0148327939590076 0.01712506486767 0.00453926463912846 0.013953488372093 0.01206 9 ATAD3A_9
1 1534047 G A R H rs117930150 1 1469427 1 1459290 ATAD3A 0.75905 0.2248 0.0045926517571885 NA NA 0.013390830685429 0.000116279069767442 0.001079 10 ATAD3A_10
1 1616547 T C F L rs7418389 1 1551927 1 1541790 MIB2 0.43959 0.02241 0.477036741214057 0.705501618122977 0.717436429683446 0.560063224446786 0.721899224806202 0.5868 1 MIB2_1
1 1616568 C G P A rs138429382 1 1551948 1 1541811 MIB2 0.12069 0.15144 0.00599041533546326 NA NA 0.0135278514588859 0 0.001501 2 MIB2_2
1 1623412 T C M T rs12755088 1 1558792 1 1548655 MIB2 0.30025 0.02948 0.773562300319489 0.927993527508091 0.934613388687078 0.766773162939297 0.9400634765625 0.8624 3 MIB2_3
1 1626711 G A R Q rs74047808 1 1562091 1 1551954 MIB2 0.08072 0.26612 0.00619009584664537 NA NA 0.0166827852998066 0 0.001595 4 MIB2_4
1 1627720 C T A V rs76957527 1 1563100 1 1552963 MIB2 0.36241 0.05378 0.0117811501597444 NA NA 0.0357829010566763 0.000119274809160305 0.003208 5 MIB2_5
1 1627725 G A A T rs74808013 1 1563105 1 1552968 MIB2 0.12632 0.22555 0.0113817891373802 NA NA 0.034580767408811 0.000119019281123542 0.003096 6 MIB2_6
1 1636479 A C D E rs150949339 1 1571841 1 1561704 CDK11B NA 0.09849 NA NA NA 0.172386895475819 0.0189045079980611 0.07955 1 CDK11B_1
1 1640423 C T G R rs200227742 1 1575784 1 1565647 CDK11B NA 0.3973 NA NA NA NA NA 0.09177 2 CDK11B_2
1 1645834 C T R K rs139145541 1 1581195 1 1571058 CDK11B NA 0.07918 0.010982428115016 NA NA NA NA 0.003083 3 CDK11B_3
1 1645958 C G A P rs149521079 1 1581319 1 1571182 CDK11B NA 0.08621 0.0167731629392971 NA NA NA NA 0.001719 4 CDK11B_4
1 1652517 G A R W NA 1 1650845 1 1640705 CDK11B 0.56995 0.95342 0.747404153354633 NA NA 0.36622691292876 0.487973760932945 0.4779 5 CDK11B_5
1 1668373 C T R H rs12729295 1 1599812 1 1589675 SLC35E2B NA 0.34033 NA NA NA NA NA 0.4539 1 SLC35E2B_1
1 1668373 C T V I rs12729295 1 1599812 1 1589675 SLC35E2B 0.30391 0.34033 NA NA NA NA NA 0.4539 2 SLC35E2B_2
1 1668449 A G W R rs2072923 1 1599888 1 1589751 SLC35E2B NA 0.10064 NA NA NA NA NA 0.504 3 SLC35E2B_3
1 1703572 A G V A rs866149312 1 1635011 1 1624871 CDK11A 0.35573 0.11037 0.274161341853035 NA NA NA NA 0.01566 1 CDK11A_1
1 1707486 C T D N rs200982240 1 1638925 1 1628785 CDK11A 0.48339 0.28154 0.227835463258786 NA NA 0.380159124813526 0.0535024154589372 0.1297 2 CDK11A_2
1 1707555 C T G R rs6658335 1 1638994 1 1628854 CDK11A 0.17571 0.38318 0.343650159744409 NA NA 0.725718936516549 0.0478775913129319 0.1526 3 CDK11A_3
1 1719348 T C H R rs1137003 1 1650787 1 1640647 CDK11A 0.5033 0.1451 NA NA NA NA NA 0.501 4 CDK11A_4
1 1719358 A G NA NA rs1059830 1 1650797 1 1640657 CDK11B NA 0.29111 NA NA NA NA NA 0.501 6 CDK11B_6
1 1719358 A G C R rs1059830 1 1650797 1 1640657 CDK11A 0.47611 0.29111 NA NA NA NA NA 0.501 5 CDK11A_5
1 1719358 A G W R rs1059830 1 1650797 1 1640657 CDK11A 0.47611 0.29111 NA NA NA NA NA 0.501 6 CDK11A_6
1 1734736 C T R H rs61777509 1 1666175 1 1656035 SLC35E2 0.06879 0.4613 NA NA NA NA NA 0.2885 1 SLC35E2_1
1 1734812 G A R W rs77655487 1 1666251 1 1656111 SLC35E2 0.01727 0.26329 NA NA NA NA NA 0.2852 2 SLC35E2_2
1 1738976 C T R Q rs139401485 1 1670415 1 1660275 SLC35E2 0.93912 0.87831 0.00319488817891374 NA NA 0.00272603362108133 0.0130293159609121 0.008606 3 SLC35E2_3
1 1739024 C T G E rs150717949 1 1670463 1 1660323 SLC35E2 0.71082 0.608 0.00479233226837061 NA NA 0.0204359673024523 0.000232666356444858 0.001896 4 SLC35E2_4
1 1754601 G T N K rs4751 1 1686040 1 1675900 NADK 0.39902 0.0713 0.249400958466454 0.415587918015102 0.414115204981837 0.112573763050386 0.422558139534884 0.3559 1 NADK_1
1 1754642 G A R W rs75816936 1 1686081 1 1675941 NADK 0.0658 0.20443 0.0223642172523962 0.0240021574973031 0.027244421380384 0.00363141171130277 0.0315116279069767 0.02538 2 NADK_2
1 1757140 C A G V rs116006782 1 1688579 1 1678439 NADK 0.07376 0.10564 0.0125798722044728 NA NA 0.0245454545454545 0.000146756677428823 0.001686 3 NADK_3
1 1758398 C T S N rs112952700 1 1689837 1 1679697 NADK 0.0869 0.13797 0.00219648562300319 NA NA 0.0108447488584475 0 0.0007596 4 NADK_4
1 1759105 T C T A rs116344604 1 1690544 1 1680404 NADK 0.13749 0.00392 0.0247603833865815 NA NA 0.040625 0 0.002407 5 NADK_5
1 1759182 G A P L rs186603783 1 1690621 1 1680481 NADK 0.12684 0.34064 0.00638977635782748 NA NA 0.016743648960739 0 0.001165 6 NADK_6
1 1759737 T G E D rs143521678 1 1691176 1 1681036 NADK 0.08565 0.01123 0.00319488817891374 0.00970873786407767 0.0145303580695381 0.00120918984280532 0.00922995780590717 0.004801 7 NADK_7
1 1759760 C T G S rs183152010 1 1691199 1 1681059 NADK 0.0483 0.07068 0.0069888178913738 NA NA 0.0180940892641737 0 0.0009117 8 NADK_8
1 1916540 T C W R rs28581776 1 1847979 1 1837839 CALML6 0.26249 0.1312 0.214656549520767 0.0366774541531823 0.0373637778930981 0.335451656831593 0.0394277739009072 0.1159 1 CALML6_1
1 1916758 G C G A rs74773083 1 1848197 1 1838057 CALML6 0.86854 0.51398 0.00898562300319489 0.000269687162891046 0 0.0417612346799818 0 0.004069 2 CALML6_2
1 1917162 T C M T rs111582404 1 1848601 1 1838461 CALML6 0.84919 0.55314 0.00399361022364217 0.000269687162891046 0 0.0111617312072893 0 0.001004 3 CALML6_3
1 1918090 A G M T rs28640257 1 1849529 1 1839389 TMEM52 0.46443 0.06786 0.352036741214057 0.511596548004315 0.516606123508044 0.120744439400817 0.498604651162791 0.4427 1 TMEM52_1
1 1918091 T C M V rs4459050 1 1849530 1 1839390 TMEM52 0.41218 0.02369 0.215854632587859 0.0366774541531823 0.0373637778930981 0.333182024512029 0.038953488372093 0.1163 2 TMEM52_2
1 1918484 C A A S rs72634869 1 1849923 1 1839783 TMEM52 0.04786 0.13301 0.0287539936102236 0.0995145631067961 0.0941878567721847 NA NA 0.04752 3 TMEM52_3
1 1923107 C T E K rs28633659 1 1854546 1 1844406 CFAP74 0.36153 0.23239 0.240615015974441 0.0369471413160734 0.0376232485729113 0.386032757051865 0.0389897579143389 0.1219 1 CFAP74_1
1 1927692 C T V I rs4648734 1 1859131 1 1848991 CFAP74 0.35164 0.02994 0.184504792332268 0.259708737864078 0.269071094966269 NA NA 0.1858 2 CFAP74_2
1 1927737 T C N D rs45489198 1 1859176 1 1849036 CFAP74 0.43811 0.04858 0.241813099041534 0.0369471413160734 0.0376232485729113 NA NA 0.1544 3 CFAP74_3
1 1930143 C T G R rs2803295 1 1861582 1 1851442 CFAP74 0.45389 0.72736 0.355830670926518 0.511596548004315 0.515568240788791 NA NA 0.3394 4 CFAP74_4
1 1942086 T C K E rs2803327 1 1873525 1 1863385 CFAP74 0.44194 0.10221 0.592452076677316 0.536407766990291 0.543850544888428 NA NA 0.5071 5 CFAP74_5
1 1944419 C G V L rs2803336 1 1875858 1 1865718 CFAP74 0.35775 0.47051 0.384984025559105 NA NA NA NA 0.3234 6 CFAP74_6
1 1956754 C A G C rs3820011 1 1888193 1 1878053 CFAP74 0.0037 0.41205 0.186900958466454 NA NA 0.130957889865803 0.263330984261217 0.2325 7 CFAP74_7
1 1964940 C T R H rs61734006 1 1896379 1 1886239 CFAP74 0.0344 0.2711 0.00678913738019169 NA NA 0.026657060518732 0.000119189511323004 0.002553 8 CFAP74_8
1 1964994 C T R H rs111543293 1 1896433 1 1886293 CFAP74 0.19698 0.27721 0.00359424920127796 NA NA 0.013094083414161 0.000119417243850012 0.00119 9 CFAP74_9
1 1966450 G C P R rs61734007 1 1897889 1 1887749 CFAP74 0.25323 0.02365 0.0329472843450479 0.000269687162891046 0.000259470679813181 0.089572192513369 0.0003662109375 0.007969 10 CFAP74_10
1 1968747 T C K R rs35269416 1 1900186 1 1890046 CFAP74 0.13131 0.09854 0.153953674121406 0.189859762675297 0.180591593149974 0.0794346978557505 0.204295942720764 0.1852 11 CFAP74_11
1 1968793 T C I V rs16824588 1 1900232 1 1890092 CFAP74 0.45403 0.09837 0.387779552715655 0.433926645091694 0.437727036844837 0.410433070866142 0.447172975563009 0.4222 12 CFAP74_12
1 1970786 G A R C rs140201417 1 1902225 1 1892085 CFAP74 0.0341 0.13687 0.0045926517571885 0.000269687162891046 0.000778412039439543 0.0163710777626194 0.000467508181393174 0.001483 13 CFAP74_13
1 2028260 G A R H rs41307846 1 1959699 1 1949559 GABRD 0.26091 0.36323 0.00579073482428115 0.02319309600863 0.0197197716658018 0.00454545454545455 0.022906976744186 0.01653 1 GABRD_1
1 2030125 C T T M rs116604393 1 1961564 1 1951424 GABRD 0.60059 0.07914 0.00858626198083067 NA NA 0.0193094048159927 0.000116522955022139 0.002033 2 GABRD_2
1 2055515 G A R H rs35271800 1 1986954 1 1976814 PRKCZ 0.25195 0.25567 0.00818690095846645 NA NA 0.0213345438039038 0 0.002356 1 PRKCZ_1
1 2135303 T G Y D rs75260030 1 2066742 1 2056602 PRKCZ 0.90119 0.7329 NA NA NA NA NA 0.01669 2 PRKCZ_2
1 2185433 C T G S rs368374350 1 2116872 1 2106732 C1orf86 0.1486 0.12663 0.00259584664536741 NA NA 0.0115606936416185 0.000314267756128221 0.0009473 1 C1orf86_1
1 2193733 G A P S rs1058411 1 2125172 1 2115032 C1orf86 0.46468 0.03413 0.207867412140575 0.108953613807983 0.108199273482097 0.411290322580645 0.0951421800947867 0.1203 2 C1orf86_2
1 2324130 C T A T rs61729821 1 2255569 1 2245429 MORN1 0.10419 0.127 0.0153753993610224 0 0.000259470679813181 0.0468965517241379 0.00058411214953271 0.004782 1 MORN1_1
1 2358704 G A R W rs34587196 1 2290143 1 2280003 MORN1 0.76191 0.90106 0.00259584664536741 0.0107874865156419 0.014270887389725 0.00249659555152065 0.0133720930232558 0.007978 2 MORN1_2
1 2372561 G T P Q rs116550976 1 2304000 1 2293860 MORN1 0.54752 0.66744 0.00359424920127796 0.0126752966558792 0.0147898287493513 0.00340444847934635 0.0118604651162791 0.007891 3 MORN1_3
1 2385050 G A T M rs147457940 1 2316489 1 2306349 MORN1 0.24903 0.13728 0.00359424920127796 NA NA 0.0146052031036057 0 0.001248 4 MORN1_4
1 2387432 G A T M rs113863949 1 2318871 1 2308731 MORN1 0.33025 0.18602 0.00399361022364217 0.00269687162891046 0.00129735339906591 0.0147526100771675 0.00151162790697674 0.002224 5 MORN1_5
1 2430581 G T D Y rs4531246 1 2362020 1 2351880 PLCH2 NA 0.23792 0.329872204472843 0.320658036677454 0.338090295796575 NA NA 0.1327 1 PLCH2_1
1 2476671 G C G A rs79733537 1 2408110 1 2397970 PLCH2 0.03728 0.16541 0.0119808306709265 NA NA NA NA 0.004675 2 PLCH2_2
1 2494874 G A V M rs79885852 1 2426313 1 2416173 PLCH2 0.12195 0.13948 0.0283546325878594 0.0204962243797195 0.0241307732226258 0.0678832116788321 0.0220711047482701 0.02101 3 PLCH2_3
1 2502455 G A R Q rs55874156 1 2433894 1 2423754 PLCH2 0.27065 0.05861 0.0069888178913738 0.0250809061488673 0.0233523611831863 0.00335892514395393 0.0140625 0.008176 4 PLCH2_4
1 2502461 C T P L rs12736998 1 2433900 1 2423760 PLCH2 0.44913 0.12617 0.379792332268371 0.507011866235167 0.519460300985989 NA NA 0.3164 5 PLCH2_5
1 2502535 G A G S rs141214636 1 2433974 1 2423834 PLCH2 0.21217 0.08691 0.0137779552715655 0 0.000518941359626362 NA NA 0.001968 6 PLCH2_6
1 2504299 G A A T rs114371513 1 2435738 1 2425598 PLCH2 0.19634 0.08314 0.0163738019169329 0.0342502696871629 0.0371043072132849 0.0193722412947523 0.0274486094316808 0.02031 7 PLCH2_7
1 2504320 G A V M rs112164726 1 2435759 1 2425619 PLCH2 0.1416 0.08459 0.00798722044728434 NA NA 0.0247992442135097 0.000119246362985929 0.002005 8 PLCH2_8
1 2504864 A C E A rs79405490 1 2436303 1 2426163 PLCH2 0.62949 0.09997 0.0143769968051118 0.0339805825242718 0.0368448365334717 0.0105793450881612 0.027122354658234 0.01953 9 PLCH2_9
1 2504965 G C V L rs113392853 1 2436404 1 2426264 PLCH2 0.18904 0.07433 0.0457268370607029 0.00539374325782093 0.00596782563570317 0.0728064716863721 0.00383666758015895 0.01333 10 PLCH2_10
1 2509919 T C Q R rs2494620 1 2441358 1 2431218 PANK4 0.11201 0.03179 0.461861022364217 0.227076591154261 0.223923196678775 0.656960873521383 0.222998137802607 0.3132 1 PANK4_1
1 2512975 G A A V rs7535528 1 2444414 1 2434274 PANK4 0.50751 0.43578 0.225638977635783 0.356526429341963 0.367669953295278 0.0717203812982297 0.374825500232666 0.3121 2 PANK4_2
1 2526571 G C A G rs143275045 1 2458010 1 2447870 PANK4 0.74686 0.1664 0.0125798722044728 NA NA 0.00522489777373921 0.0318975552968568 0.0263 3 PANK4_3
1 2556714 A G K R rs4870 1 2488153 NA NA TNFRSF14 0.44063 0.07749 0.614816293929712 0.492448759439051 0.479242345614945 0.726342129208371 0.471970225633868 0.5101 1 TNFRSF14_1
1 2559867 G A A T rs2234163 1 2491306 NA NA TNFRSF14 0.48741 0.03725 0.0211661341853035 0.00809061488673139 0.00674623767514271 0.0339253187613843 0.00640876252621767 0.0105 2 TNFRSF14_2
1 2560684 G A G E rs11573986 1 2492123 NA NA TNFRSF14 0.45375 0.10654 0.00658945686900958 NA NA 0.0206536541080345 0 0.001813 3 TNFRSF14_3
1 2562891 G A V I rs2234167 1 2494330 NA NA TNFRSF14 0.14578 0.02862 0.113817891373802 0.141585760517799 0.132848988064349 0.0887426236949614 0.141046511627907 0.129 4 TNFRSF14_4
1 2588371 C T A V rs78426182 1 2519810 1 2509670 FAM213B 0.10817 0.06319 0.0225638977635783 0.000269687162891046 0 0.0667271901951884 0.000116279069767442 0.006441 1 FAM213B_1
1 2595307 A G M T rs3748816 1 2526746 1 2516606 MMEL1 0.21055 0.0058 0.541333865814696 0.357605177993528 0.357031655422937 0.681343622333182 0.336279069767442 0.4129 1 MMEL1_1
1 2604193 T C Q R rs114540215 1 2535632 1 2525492 MMEL1 0.27905 0.01278 0.00479233226837061 NA NA 0.0131638674534725 0 0.001343 2 MMEL1_2
1 2641546 C T R Q rs572322681 1 2572985 1 2562845 TTC34 0.28837 0.18743 0.00359424920127796 0.023462783171521 0.0207576543850545 NA NA 0.005457 1 TTC34_1
1 2645520 C T G E rs28547181 1 2576959 1 2566819 TTC34 0.44614 0.00431 0.0281549520766773 0.000809061488673139 0.00155682407887909 NA NA 0.01096 2 TTC34_2
1 2787560 C T R Q rs61737584 1 2704125 1 2693985 TTC34 0.22917 0.2151 0.0237619808306709 0.000269687162891046 0 NA NA 0.003685 3 TTC34_3
1 2789591 T A M L rs370237500 1 2706156 1 2696016 TTC34 0.63576 0.24107 0.0107827476038339 NA NA NA NA 0.0008538 4 TTC34_4
1 3021831 G A A T rs35209244 1 2938395 1 2928255 ACTRT2 0.72434 0.08714 0.00439297124600639 NA NA 0.0129369042215161 0 0.001318 1 ACTRT2_1
1 3021942 G A V M rs34872045 1 2938506 1 2928366 ACTRT2 0.75377 0.01955 0.00419329073482428 NA NA 0.0127099409895597 0 0.001301 2 ACTRT2_2
1 3022323 G A V M rs61745278 1 2938887 1 2928747 ACTRT2 0.86692 0.57826 0.0169728434504792 NA NA 0.048797094870631 0.000116333178222429 0.004803 3 ACTRT2_3
1 3022360 T G L W rs72629486 1 2938924 1 2928784 ACTRT2 0.86269 0.22785 0.0243610223642173 0.0075512405609493 0.00934094447327452 0.0478892419428053 0.0103488372093023 0.014 4 ACTRT2_4
1 3022425 G A G R rs3795263 1 2938989 1 2928849 ACTRT2 0 0.70667 0.122004792332268 0.241639697950378 0.229891022314478 0.0494779845665002 0.233658990462898 0.1743 5 ACTRT2_5
1 3463266 G A R Q rs183210126 1 3379830 1 3369690 ARHGEF16 0.09958 0.16226 0.00539137380191693 0.00296655879180151 0.00337311883757135 0.0130434782608696 0.00535264483627204 0.006442 1 ARHGEF16_1
1 3463493 G A V M rs3806164 1 3380057 1 3369917 ARHGEF16 0.04772 0.03404 0.0872603833865815 0.0285868392664509 0.0306175402179554 0.120839363241679 0.0339836375078666 0.03309 2 ARHGEF16_2
1 3469503 T G L R rs553627615 1 3386067 1 3375927 ARHGEF16 0.40368 0.32102 0.0101837060702875 0.000269687162891046 0.000778412039439543 NA NA 0.004663 3 ARHGEF16_3
1 3473163 C T H Y rs2185639 1 3389727 1 3379587 ARHGEF16 0.42721 0.19399 0.684504792332268 0.875134843581446 0.870783601453036 0.468225147526101 0.872209302325581 0.8047 4 ARHGEF16_4
1 3478438 T C M T rs74050529 1 3395002 1 3384862 ARHGEF16 0.06935 0.02532 0.00938498402555911 NA NA 0.0323020928116469 0.000233045910044279 0.003069 5 ARHGEF16_5
1 3480498 G A E K rs56309807 1 3397062 1 3386922 ARHGEF16 0.0324 0.24889 0.0191693290734824 0.0204962243797195 0.0233523611831863 0.0299727520435967 0.0229176361098185 0.01758 6 ARHGEF16_6
1 3490548 C T G S rs57484147 1 3407112 1 3396972 MEGF6 0.4865 0.06719 0.0203674121405751 NA NA 0.0562880324543611 0.000602990834539315 0.005618 1 MEGF6_1
1 3492708 C T A T rs61746548 1 3409272 1 3399132 MEGF6 0.43374 0.43003 0.0469249201277955 0.000809061488673139 0 0.133799421407907 0.000836120401337793 0.01286 2 MEGF6_2
1 3493846 C T G R rs61910697 1 3410410 1 3400270 MEGF6 0.05863 0.36899 0.0279552715654952 0.0215749730312837 0.0228334198235599 0.00571854798607658 0.0227601156069364 0.0277 3 MEGF6_3
1 3494017 G A H Y rs61746168 1 3410581 1 3400441 MEGF6 0.41689 0.0436 0.161741214057508 0.063915857605178 0.0708354955889984 0.252950230887635 0.0612244897959184 0.09433 4 MEGF6_4
1 3494080 A G W R rs61742508 1 3410644 1 3400504 MEGF6 0.11519 0.02489 0.157348242811502 0.063915857605178 0.0710949662688116 0.247152055473006 0.0631947800869986 0.09897 5 MEGF6_5
1 3494371 G A P S rs113192826 1 3410935 1 3400795 MEGF6 0.20925 0.0102 0.00199680511182109 0.0126752966558792 0.0147898287493513 0.00185774946921444 0.00978915662650602 0.00371 6 MEGF6_6
1 3494371 G A R W rs113192826 1 3410935 1 3400795 MEGF6 0.20925 0.0102 0.00199680511182109 0.0126752966558792 0.0147898287493513 0.00185774946921444 0.00978915662650602 0.00371 7 MEGF6_7
1 3494409 C T R H rs12075570 1 3410973 1 3400833 MEGF6 0.04506 0.17067 0.0684904153354633 0.0221143473570658 0.0228334198235599 0.111255186721992 0.0222882615156018 0.03148 8 MEGF6_8
1 3494416 T G T P rs200852997 1 3410980 1 3400840 MEGF6 0.64285 0.2055 NA NA NA NA NA 0.01047 9 MEGF6_9
1 3495901 C T R H rs57804877 1 3412465 1 3402325 MEGF6 0.2018 0.2831 0.016573482428115 0.000539374325782093 0.000259470679813181 0.0403553299492386 0.000360750360750361 0.004023 10 MEGF6_10
1 3497304 C G G A rs4648506 1 3413868 1 3403728 MEGF6 0.05341 0.44087 0.244009584664537 0.269956850053937 0.286715101193565 0.132896015549077 0.265670202507232 0.2755 11 MEGF6_11
1 3498793 C T R Q rs41315294 1 3415357 1 3405217 MEGF6 0.27096 0.05229 0.00379392971246006 0.00431499460625674 0.00233523611831863 0.010989010989011 0.00172286487816884 0.001365 12 MEGF6_12
1 3499885 C A R L rs7553399 1 3416449 1 3406309 MEGF6 0.35819 0.31208 0.568290734824281 0.747842502696872 0.742086144265698 0.40965965965966 0.74811481391389 0.606 13 MEGF6_13
1 3500647 G A P L rs61742846 1 3417211 1 3407071 MEGF6 0.16995 0.16024 0.0267571884984026 0.0318230852211435 0.035806953814219 0.0143327067669173 0.0296499166468207 0.01881 14 MEGF6_14
1 3501198 C T V I rs61978585 1 3417762 1 3407622 MEGF6 0.10512 0.12417 0.00479233226837061 NA NA 0.0130750605326877 0 0.001447 15 MEGF6_15
1 3501835 G A R W rs61735149 1 3418399 1 3408259 MEGF6 0.25805 0.26002 0.00479233226837061 NA NA 0.0145290581162325 0 0.001289 16 MEGF6_16
1 3501898 C T V M rs79376840 1 3418462 1 3408322 MEGF6 0.06898 0.16361 0.0143769968051118 NA NA 0.0332832832832833 0 0.002884 17 MEGF6_17
1 3505333 A G L P rs2821008 1 3421897 1 3411757 MEGF6 0.44557 0.03571 0.259185303514377 0.191208198489752 0.177737415672029 0.343703703703704 0.165112386417982 0.193 18 MEGF6_18
1 3507824 G A P L rs947345 1 3424388 1 3414248 MEGF6 0.5242 0.70654 0.0597044728434505 0.0474649406688242 0.0495588998443176 0.092501233349778 0.0504675137856629 0.04714 19 MEGF6_19
1 3512044 G A A V rs11585362 1 3428608 1 3418468 MEGF6 0.03098 0.3573 0.255191693290735 0.134843581445523 0.135962636222107 0.304952830188679 0.145858058390695 0.182 20 MEGF6_20
1 3514574 C A A S rs200914366 1 3431138 1 3420998 MEGF6 0.66733 0.39121 0.00259584664536741 NA NA 0.0123367198838897 0.00011953143676787 0.0009958 21 MEGF6_21
1 3515461 C T R Q rs12090611 1 3432025 1 3421885 MEGF6 0.65374 0.23908 0.00998402555910543 NA NA 0.0298013245033113 0.000118427285646613 0.002634 22 MEGF6_22
1 3524189 G A P L rs41307039 1 3440753 1 3430613 MEGF6 0.79515 0.01465 0.00339456869009585 0.00485436893203883 0.00752464971458225 0.00294695481335953 0.0119303268909568 0.009013 23 MEGF6_23
1 3531233 G A R W rs4648521 1 3447797 1 3437657 MEGF6 0.50398 0.16516 0.0489217252396166 0.0339805825242718 0.0238713025428127 NA NA 0.05387 24 MEGF6_24
1 3579915 T C S G rs2794340 1 3496479 1 3486339 MEGF6 0.40892 0.03557 0.852835463258786 0.91235167206041 0.921380384016606 0.879123711340206 0.915998054947727 0.8763 25 MEGF6_25
1 3595370 A G M T rs7513275 1 3511934 1 3501794 MEGF6 0.03953 0.02618 0.22723642172524 0.117313915857605 0.136481577581733 0.192481203007519 0.139817263765328 0.1842 26 MEGF6_26
1 3602598 G A P L rs61737345 1 3519162 1 3509022 MEGF6 0.77896 0.77687 0.0193690095846645 NA NA 0.0598623853211009 0.00011706860220089 0.006188 27 MEGF6_27
1 3625748 T G V G rs200029021 1 3542312 1 3532172 TPRG1L 0.80768 0.84422 NA NA NA NA NA 0.03381 1 TPRG1L_1
1 3631444 G A T M rs113429155 1 3548008 1 3537868 WRAP73 0.30335 0.08157 0.00419329073482428 NA NA 0.0139780018331806 0.000116740602381508 0.001019 1 WRAP73_1
1 3631486 G A S L rs76211155 1 3548050 1 3537910 WRAP73 0.07869 0.53896 0.0207667731629393 0.000539374325782093 0.000778412039439543 0.0650591446769791 0.00279134682484299 0.007777 2 WRAP73_2
1 3631634 C T V I rs16823940 1 3548198 1 3538058 WRAP73 0.39775 0.21901 0.027555910543131 0.000269687162891046 0 0.088515660463005 0.000697999069334574 0.008254 3 WRAP73_3
1 3632268 G C I M rs2760320 1 3548832 1 3538692 WRAP73 0.09868 0.09972 0.0491214057507987 0.0590614886731392 0.0581214322781526 0.0340444847934635 0.057906976744186 0.06723 4 WRAP73_4
1 3727758 G A A T rs61737710 1 3644322 1 3634182 TP73 0.9307 0.28897 0.0117811501597444 NA NA 0.0281791907514451 0.00024265954865324 0.001864 1 TP73_1
1 3752608 C T R C rs41315312 1 3669172 1 3659032 CCDC27 0.15173 0.53204 0.0778753993610224 0.0679611650485437 0.0609756097560976 0.0542442124375851 0.066046511627907 0.07302 1 CCDC27_1
1 3752641 C G Q E rs10910021 1 3669205 1 3659065 CCDC27 0.46571 0.00087 0.387180511182109 0.342233009708738 0.352101712506487 0.392192464820699 0.369302325581395 0.3771 2 CCDC27_2
1 3752717 G A R Q rs114328241 1 3669281 1 3659141 CCDC27 0.39829 0.08691 0.0105830670926518 NA NA 0.033817521561507 0.000232558139534884 0.002916 3 CCDC27_3
1 3752792 G A R K rs76597070 1 3669356 1 3659216 CCDC27 0.25677 0.13875 0.00259584664536741 0.00916936353829558 0.01141670991178 0.00158874262369496 0.0102420856610801 0.006773 4 CCDC27_4
1 3754127 A G K E rs75854782 1 3670691 1 3660551 CCDC27 0.19507 0.32218 0.0125798722044728 NA NA 0.0335905583295506 0.00127906976744186 0.004637 5 CCDC27_5
1 3761369 T C M T rs1181883 1 3677933 1 3667793 CCDC27 0.25387 0.01509 0.476038338658147 0.382686084142395 0.386870783601453 0.617566954153427 0.391976744186046 0.4145 6 CCDC27_6
1 3761419 C T P S rs143408613 1 3677983 1 3667843 CCDC27 0.25837 0.01732 0.00339456869009585 NA NA 0.0131638674534725 0 0.001095 7 CCDC27_7
1 3762639 C T S L rs75571263 1 3679203 1 3669063 CCDC27 0.08733 0.19537 0.0157747603833866 0.000269687162891046 0 0.036376953125 0.000128172263522174 0.002497 8 CCDC27_8
1 3763211 C T T M rs10910024 1 3679775 1 3669635 CCDC27 0.2848 0.07491 0.148562300319489 0.231121898597627 0.235080435910742 0.125171624713959 0.242112643140921 0.1525 9 CCDC27_9
1 3763219 T C W R rs76416341 1 3679783 1 3669643 CCDC27 0.18872 0.01404 0.0317492012779553 0.00566343042071197 0.00622729631551635 0.0804020100502513 0.00829051844932275 0.01075 10 CCDC27_10
1 3763322 C T P L rs11806371 1 3679886 1 3669746 CCDC27 0.33759 0.08038 0.0686900958466454 0.000539374325782093 0.00103788271925272 0.225249772933697 0.00279134682484299 0.02224 11 CCDC27_11
1 3763769 C T T M rs75853003 1 3680333 1 3670193 CCDC27 0.25837 0.06035 0.0209664536741214 0.000539374325782093 0.00181629475869227 0.00136177939173854 0.000465116279069767 0.008788 12 CCDC27_12
1 3766573 G C M I rs139337972 1 3683137 1 3672997 CCDC27 0.20439 0.24078 0.00579073482428115 NA NA 0.0258855585831063 0 0.002364 13 CCDC27_13
1 3767350 T A W R rs2275839 1 3683914 1 3673774 CCDC27 0.36569 0.03319 0.0273562300319489 0 0.000778412039439543 0.00158874262369496 0.00104651162790698 0.01799 14 CCDC27_14
1 3771489 T G L R rs79789173 1 3688053 1 3677913 CCDC27 0.12684 0.32744 0.00479233226837061 NA NA 0.0156604630049932 0 0.0014 15 CCDC27_15
1 3781099 C T V I rs11547615 1 3697663 1 3687523 LRRC47 0.04425 0.26728 0.0193690095846645 0.02319309600863 0.0277633627400104 0.00453926463912846 0.0293023255813953 0.0265 1 LRRC47_1
1 3796463 G A A V rs117033631 1 3713027 1 3702887 LRRC47 0.1383 0.16135 0.0273562300319489 NA NA 0.00146113383985973 0.000568666477111174 0.01528 2 LRRC47_2
1 3860425 C T R C rs12129902 1 3776989 1 3766849 DFFB 0.17817 0.26203 0.139376996805112 0.136461704422869 0.132848988064349 NA NA 0.1024 1 DFFB_1
1 3865961 G A A T rs145965678 1 3782525 1 3772385 DFFB 0.17358 0.127 0.0045926517571885 NA NA 0.0149795733091239 0 0.001435 2 DFFB_2
1 3869681 G A R K rs12738235 1 3786245 1 3776105 DFFB 0.41969 0.06342 0.132787539936102 0.0997842502696872 0.0926310326933057 0.0946436677258284 0.0947674418604651 0.113 3 DFFB_3
1 3890694 G C P A rs12036962 1 3807258 1 3797118 C1orf174 0.35003 0.00028 0.0465255591054313 0.000269687162891046 0.000778412039439543 0.00249659555152065 0.000813953488372093 0.02751 1 C1orf174_1
1 3890796 G A R C rs76727703 1 3807360 1 3797220 C1orf174 0.52568 0.04648 0.00539137380191693 0.000539374325782093 0 0.0238311393554244 0.000348837209302326 0.001919 2 C1orf174_2
1 3890886 C A A S rs10909820 1 3807450 1 3797310 C1orf174 0.23277 0.17899 0.0465255591054313 0.000269687162891046 0.000778412039439543 0.00249659555152065 0.000813953488372093 0.02751 3 C1orf174_3
1 3891029 G C T R rs4274008 1 3807593 1 3797453 C1orf174 0.29654 0.05753 0.997803514376997 0.989212513484358 0.989880643487286 0.997728305315766 0.992203863160344 0.9941 4 C1orf174_4
1 3892956 C T R Q rs79466209 1 3809520 1 3799380 C1orf174 0.17026 0.48417 0.00599041533546326 0.000809061488673139 0.00129735339906591 0.017703132092601 0.00174418604651163 0.00257 5 C1orf174_5
1 4711974 C T A V rs149284997 1 4772034 1 4671894 AJAP1 0.5303 0.79937 0.00379392971246006 NA NA 0.01183970856102 0.000814521759367 0.001684 1 AJAP1_1
1 4712402 A T T S rs139622182 1 4772462 1 4672322 AJAP1 0.10912 0.24659 0.0103833865814696 0.000269687162891046 0 0.025705186533212 0.000232991612301957 0.002413 2 AJAP1_2
1 4712475 G A G D rs76065876 1 4772535 1 4672395 AJAP1 0.28057 0.41756 0.0117811501597444 0 0.000259470679813181 0.000453926463912846 0.000116306117701791 0.0059 3 AJAP1_3
1 4712657 G A G R rs242056 1 4772717 1 4672577 AJAP1 0.26281 0.39571 0.36082268370607 0.662081984897519 0.679034769071095 0.248978665456196 0.665 0.5201 4 AJAP1_4
1 6051697 G A R H rs11589347 1 6111757 1 6034344 KCNAB2 0.42162 0.45025 0.016573482428115 0.0388349514563107 0.0389206019719772 NA NA 0.01545 1 KCNAB2_1
1 6085742 T C I T rs11805799 1 6145802 1 6068389 KCNAB2 NA 0.08828 0.0185702875399361 NA NA NA NA 0.002966 2 KCNAB2_2
1 6097374 C T P L rs2311802 1 6157434 1 6080021 KCNAB2 NA 0.10914 0.454073482428115 0.516450916936354 0.516606123508044 0.692102713178295 0.509585052171803 0.3566 3 KCNAB2_3
1 6097415 T C C R rs182856833 1 6157475 1 6080062 KCNAB2 NA 0.08852 0.00279552715654952 0.00997842502696872 0.0129735339906591 0.00433526011560694 0.00691389063482087 0.003147 4 KCNAB2_4
1 6099890 G A D N rs74927442 1 6159950 1 6082537 KCNAB2 0.1581 0.10369 0.0105830670926518 NA NA NA NA 0.002004 5 KCNAB2_5
1 6124032 A G S P rs2843493 1 6184092 1 6106679 CHD5 0.3593 0.34582 0.727635782747604 0.560949298813377 0.555786196159834 0.600998638220608 0.581279069767442 0.6506 1 CHD5_1
1 6125849 T C D G rs199847565 1 6185909 1 6108496 CHD5 0.84937 0.45165 NA NA NA NA NA 0.01728 2 CHD5_2
1 6207471 C T A V rs12070387 1 6267531 1 6190118 RNF207 0.24092 0.32639 0.0593051118210863 0.0250809061488673 0.027244421380384 0.163483401546157 0.0267566309911587 0.03354 1 RNF207_1
1 6212018 G A A T rs12073329 1 6272078 1 6194665 RNF207 0.44799 0.04832 0.133386581469649 0.0377562028047465 0.0420342501297353 0.294225481209899 0.0388224255219329 0.06131 2 RNF207_2
1 6213146 C T R C rs55823245 1 6273206 1 6195793 RNF207 0.03268 0.9418 0.00938498402555911 0.0167206040992449 0.0181629475869227 0.00348953140578265 0.0205085152314704 0.01522 3 RNF207_3
1 6218354 A G N S rs709209 1 6278414 1 6201001 RNF207 0.40909 0.01864 0.437100638977636 0.347357065803668 0.34587441619097 0.680074836295603 0.336038579157845 0.3607 4 RNF207_4
1 6218365 G A A T rs61746089 1 6278425 1 6201012 RNF207 0.38994 0.18602 0.00579073482428115 NA NA 0.0185707569346497 0 0.00156 5 RNF207_5
1 6219310 G C G A rs846111 1 6279370 1 6201957 RNF207 0.44557 0.03299 0.172523961661342 0.288295577130529 0.279190451478983 0.0586188436830835 0.263523391812865 0.2347 6 RNF207_6
1 6219323 G C E D rs188551458 1 6279383 1 6201970 RNF207 0.1108 0.18867 0.00359424920127796 NA NA 0.0161463939720129 0 0.001258 7 RNF207_7
1 6235898 G C A G rs531967160 1 6295958 1 6218545 ICMT 0.18001 0.12963 0.0151757188498403 NA NA NA NA NA 1 ICMT_1
1 6244394 A G N S rs114198341 1 6304454 1 6227041 HES3 0.95427 0.72418 0.00718849840255591 0.011866235167206 0.01141670991178 0.00457549567869853 0.010890609874153 0.01049 1 HES3_1
1 6245141 A C Q H rs188463518 1 6305201 1 6227788 HES3 0.18999 0.24463 0.044129392971246 0.00997842502696872 0.0124545926310327 0.0424093423478795 0.00502933780385583 0.01208 2 HES3_2
1 6245232 C A P T rs61760836 1 6305292 1 6227879 HES3 0.30834 0.07268 0.557907348242812 0.671251348435814 0.672288531395952 0.485074626865672 0.739385727190605 0.5642 3 HES3_3
1 6245497 A G D G rs74925124 1 6305557 1 6228144 HES3 0.24417 0.07998 0.00998402555910543 0 0.000259470679813181 0.0182080924855491 0.00025879917184265 0.003104 4 HES3_4
1 6249964 C T V M rs78132938 1 6310024 1 6232611 GPR153 0.27408 0.27341 0.0357428115015974 0.000539374325782093 0.00103788271925272 NA NA 0.004145 1 GPR153_1
1 6250502 C G G R rs142015102 1 6310562 1 6233149 GPR153 0.0869 0.51902 0.00259584664536741 0.00701186623516721 0.00934094447327452 0.0011368804001819 0.0119795301232845 0.00635 2 GPR153_2
1 6250564 C T G D rs111970052 1 6310624 1 6233211 GPR153 0.22002 0.2416 0.0191693290734824 NA NA 0.043221110100091 0.000232828870779977 0.004476 3 GPR153_3
1 6250579 C T R H rs142079003 1 6310639 1 6233226 GPR153 0.05881 0.54987 0.00638977635782748 NA NA 0.0116014558689718 0 0.0009734 4 GPR153_4
1 6253878 C T R H rs12735670 1 6313938 1 6236525 GPR153 0.27252 0.19494 0.699081469648562 0.685814455231931 0.688375713544369 NA NA 0.6953 5 GPR153_5
1 6254683 C T D N rs74626631 1 6314743 1 6237330 GPR153 0.51612 0.64856 0.00419329073482428 0 0.000259470679813181 0.0142986836132547 0.000116279069767442 0.00154 6 GPR153_6
1 6254688 C T R H rs61741782 1 6314748 1 6237335 GPR153 0.38127 0.29743 0.0179712460063898 0.000269687162891046 0.00155682407887909 0.0406264185201997 0.00116279069767442 0.00472 7 GPR153_7
1 6413234 A G F L rs7529205 1 6473294 1 6395881 HES2 0.32009 0.09425 0.29073482428115 0.130798274002157 0.13051375194603 NA NA 0.1784 1 HES2_1
1 6418980 G A P S rs2235687 1 6479040 1 6401627 HES2 0.04193 0.09594 0.0780750798722045 NA NA NA NA 0.006066 2 HES2_2
1 6462158 G C P R rs34529016 1 6522218 1 6444805 TNFRSF25 0.76292 0.27003 0.00838658146964856 NA NA 0.0258738084430322 0 0.002298 1 TNFRSF25_1
1 6464441 T C D G rs11800462 1 6524501 1 6447088 TNFRSF25 0.57706 0.34022 0.0986421725239617 0.0693096008629989 0.0656460819927348 0.181735574738755 0.0692021400325657 0.07525 2 TNFRSF25_2
1 6465532 C T R Q rs35771371 1 6525592 1 6448179 TNFRSF25 0.45082 0.22359 0.0335463258785942 0 0.000518941359626362 0.0794732061762034 0.0012793672947197 0.01111 3 TNFRSF25_3
1 6554264 G A T I rs79736441 1 6614324 1 6536911 NOL9 0.19189 0.16045 0.00978434504792332 NA NA 0.0216522318454364 0.000658544616397761 0.001176 1 NOL9_1
1 6554331 A C S A rs6693391 1 6614391 1 6536978 NOL9 0.37418 0.03657 0.956269968051118 0.99487594390507 0.99429164504411 0.89413680781759 0.994897959183674 0.9703 2 NOL9_2
1 6554355 A G W R rs6693400 1 6614415 1 6537002 NOL9 0.38504 0.12509 0.979832268370607 NA NA 0.916009019165727 0.998972250770812 0.9867 3 NOL9_3
1 6554466 A G C R rs12742808 1 6614526 1 6537113 NOL9 0.35573 0.06284 0.00439297124600639 NA NA 0.00403225806451613 0.0197588747488279 0.01546 4 NOL9_4
1 6554475 G A R W rs4908923 1 6614535 1 6537122 NOL9 0.05506 0.7225 0.722244408945687 0.862729234088457 0.86377789309808 0.569606413994169 0.886691250419041 0.8282 5 NOL9_5
1 6555384 G A C Y rs35375392 1 6615444 1 6538031 TAS1R1 0.70689 0.00194 0.0143769968051118 0.00512405609492988 0.00570835495588998 0.0324557421697685 0.00418799441600745 0.005698 1 TAS1R1_1
1 6555409 G C Q H rs75881102 1 6615469 1 6538056 TAS1R1 0.61377 0.07362 0.0113817891373802 NA NA 0.000227169468423444 0.000116468669927789 0.003563 2 TAS1R1_2
1 6571046 C T A V rs41278020 1 6631106 1 6553693 TAS1R1 0.41952 0.51802 0.0119808306709265 0.0142934196332255 0.0163466528282304 0.00340444847934635 0.0163953488372093 0.01182 3 TAS1R1_3
1 6571093 C A H N rs114926762 1 6631153 1 6553740 TAS1R1 0.53666 0.09188 0.00479233226837061 NA NA 0.0158874262369496 0 0.001516 4 TAS1R1_4
1 6574673 C G Q E rs74049682 1 6634733 1 6557320 TAS1R1 0.49149 0.07814 0.00798722044728434 NA NA 0.0213345438039038 0.000116279069767442 0.001853 5 TAS1R1_5
1 6574704 A G N S rs61744700 1 6634764 1 6557351 TAS1R1 0.44048 0.05755 0.0153753993610224 0.000539374325782093 0.000518941359626362 0.0238311393554244 0.000116279069767442 0.004645 6 TAS1R1_6
1 6574841 A C I L rs61746706 1 6634901 1 6557488 TAS1R1 0.7949 0.18833 0.0153753993610224 0.000269687162891046 0 0.023604176123468 0.000116279069767442 0.004505 7 TAS1R1_7
1 6575171 A G K E rs10864628 1 6635231 1 6557818 TAS1R1 0.36977 0.01147 0.92332268370607 0.999460625674218 0.999481058640374 0.764412165229233 0.999302325581395 0.977 8 TAS1R1_8
1 6575234 C G Q E rs61745724 1 6635294 1 6557881 TAS1R1 0.53298 0.00113 0.00139776357827476 NA NA 0.0108942351339083 0 0.0007413 9 TAS1R1_9
1 6575246 G A A T rs34160967 1 6635306 1 6557893 TAS1R1 0.42467 0.06604 0.13538338658147 0.122168284789644 0.140892579138557 0.0689968225147526 0.125581395348837 0.1332 10 TAS1R1_10
1 6575246 G A W X rs34160967 1 6635306 1 6557893 TAS1R1 NA 0.06604 0.13538338658147 0.122168284789644 0.140892579138557 0.0689968225147526 0.125581395348837 0.1332 11 TAS1R1_11
1 6575249 C A H N rs115225713 1 6635309 1 6557896 TAS1R1 0.04372 0.05371 0.0105830670926518 0 0.000259470679813181 0.0238311393554244 0.000116279069767442 0.002512 12 TAS1R1_12
1 6575249 C A H Q rs115225713 1 6635309 1 6557896 TAS1R1 0.04372 0.05371 0.0105830670926518 0 0.000259470679813181 0.0238311393554244 0.000116279069767442 0.002512 13 TAS1R1_13
1 6576996 G A R Q rs35118458 1 6637056 1 6559643 TAS1R1 0.63053 0.59894 0.0119808306709265 0.023462783171521 0.024390243902439 0.00476622787108488 0.0268604651162791 0.02014 14 TAS1R1_14
1 6578719 C T P L rs141469004 1 6638779 1 6561366 TAS1R1 0.70512 0.26158 0.00678913738019169 0.000269687162891046 0 0.0152065365410803 0.000116279069767442 0.001392 15 TAS1R1_15
1 6578866 G A R H rs79957690 1 6638926 1 6561513 TAS1R1 0.60207 0.24404 0.0129792332268371 NA NA 0.0363141171130277 0.000465116279069767 0.003962 16 TAS1R1_16
1 6581288 G A G S rs72634778 1 6641348 1 6563935 ZBTB48 0.25323 0.28124 0.00379392971246006 0.0102481121898598 0.00752464971458225 0.000909090909090909 0.00849429834768443 0.008465 1 ZBTB48_1
1 6589168 T G S A rs2229330 1 6649228 1 6571815 ZBTB48 0.42033 0.3186 0.0347444089456869 0.063915857605178 0.0762843798650752 0.0122560145256468 0.0687209302325581 0.05198 2 ZBTB48_2
1 6595384 C T G D rs2232463 1 6655444 1 6578031 KLHL21 0.76368 0.16751 0.0117811501597444 0.0364077669902913 0.0326933056564608 NA NA 0.01668 1 KLHL21_1
1 6601997 G A P L rs2232455 1 6662057 1 6584644 KLHL21 0.45702 0.28 0.0137779552715655 0.0199568500539374 0.0189413596263622 0.00592136428233065 0.00974494706448508 0.01113 2 KLHL21_2
1 6620023 A G K R rs141594576 1 6680083 1 6602670 PHF13 0.07551 0.27809 0.0069888178913738 0.000269687162891046 0 0.0208806173399909 0 0.002281 1 PHF13_1
1 6633012 C T R C rs142247203 1 6693072 1 6615659 THAP3 0.85701 0.62262 0.00838658146964856 0 0.000518941359626362 0.0234018264840183 0.000502260170768458 0.001814 1 THAP3_1
1 6633037 A G Q R rs3174820 1 6693097 1 6615684 THAP3 0.43571 0.00118 0.370407348242812 0.352750809061489 0.342501297353399 0.306857142857143 0.344550477147162 0.3454 2 THAP3_2
1 6633042 C T L F rs56014220 1 6693102 1 6615689 THAP3 0.75788 0.30351 0.00638977635782748 0.023462783171521 0.0275038920601972 0.00628571428571429 0.0243596182822702 0.01594 3 THAP3_3
1 6634039 A C E A rs80089628 1 6694099 1 6616686 THAP3 0.72394 0.08991 0.0205670926517572 NA NA 0.0689968225147526 0.000465116279069767 0.006623 4 THAP3_4
1 6634656 C G R T rs115884505 1 6694716 1 6617303 DNAJC11 0.1625 0.11775 0.00678913738019169 NA NA 0.0154109589041096 0 0.001516 1 DNAJC11_1
1 6634663 C T G R rs116290936 1 6694723 1 6617310 DNAJC11 0.17419 0.11418 0.0111821086261981 NA NA 0.0256849315068493 0 0.002637 2 DNAJC11_2
1 6638330 C T D N rs41278034 1 6698390 1 6620977 DNAJC11 0.04346 0.32781 0.00319488817891374 0.0153721682847896 0.0155682407887909 0.00408533817521562 0.017906976744186 0.01221 3 DNAJC11_3
1 6645814 G C T S rs200454 1 6705874 1 6628461 DNAJC11 0.41952 0.18627 0.161142172523962 0.227885652642934 0.223404255319149 0.223785746709033 0.20593023255814 0.2191 4 DNAJC11_4
1 6645815 T G T P rs202049277 1 6705875 1 6628462 DNAJC11 0.03664 0.32781 NA NA NA NA NA 0.03285 5 DNAJC11_5
1 6645884 C T V M rs12137794 1 6705944 1 6628531 DNAJC11 0.30335 0.40452 0.044129392971246 0.0884573894282632 0.0869226777374157 0.0170222423967317 0.0823255813953488 0.06924 6 DNAJC11_6
1 6651086 T C H R rs12145525 1 6711146 1 6633733 DNAJC11 0.45416 0.14185 0.337460063897764 0.347626752966559 0.337830825116762 0.195205479452055 0.346559517830236 0.3395 7 DNAJC11_7
1 6887657 C T L F rs3810982 1 6947717 1 6870304 CAMTA1 0.40701 0.37736 0.208266773162939 0.170981661272923 0.174883238194084 NA NA 0.1562 1 CAMTA1_1
1 7732460 G A R K rs61741616 1 7792520 1 7715107 CAMTA1 0.09139 0.73095 0.00678913738019169 0 0.000259470679813181 0.0217884702678166 0.000232558139534884 0.001911 2 CAMTA1_2
1 7737443 C G N K rs41278952 1 7797503 1 7720090 CAMTA1 0.14049 0.18708 0.100439297124601 0.137270765911543 0.144784639335755 0.036995006808897 0.131627906976744 0.1163 3 CAMTA1_3
1 7737474 C T P S rs61743209 1 7797534 1 7720121 CAMTA1 0.20374 0.1099 0.0107827476038339 0.000269687162891046 0 0.000226963231956423 0.000697674418604651 0.008821 4 CAMTA1_4
1 7849677 C T S N rs2890565 1 7909737 1 7832324 UTS2 0.2922 0.07081 0.112819488817891 0.0275080906148867 0.0282823040996367 0.0513169845594914 0.0293091416608514 0.083 1 UTS2_1
1 7852915 G A S F rs116479836 1 7912975 1 7835562 UTS2 0.0927 0.48909 0.00738817891373802 NA NA 0.0254314259763851 0 0.002603 2 UTS2_2
1 7852969 A G I T rs34305100 1 7913029 1 7835616 UTS2 0.10629 0.12366 0.0830670926517572 0.181769147788565 0.200830306175402 0.0748978665456196 0.177441860465116 0.1346 3 UTS2_3
1 7853370 G A T M rs228648 1 7913430 1 7836017 UTS2 0.42243 0.25383 0.478434504792332 0.566882416396979 0.551115723923197 0.474126191556968 0.569186046511628 0.5228 4 UTS2_4
1 7853385 C T R Q rs13306061 1 7913445 1 7836032 UTS2 0.15897 0.20995 0.0850638977635783 0.181229773462783 0.200570835495589 0.0830685428960508 0.177325581395349 0.1353 5 UTS2_5
1 7935030 G T A D rs9657979 1 7995090 1 7917677 TNFRSF9 0.39351 0.21149 0.0103833865814696 0.000269687162891046 0 0.0342714480254199 0.000348837209302326 0.003435 1 TNFRSF9_1
1 8013770 C T D N rs143191666 1 8073830 1 7996417 ERRFI1 0.14945 0.67786 0.00778753993610224 NA NA 0.0152065365410803 0.000116279069767442 0.001614 1 ERRFI1_1
1 8013883 G A P L rs116791613 1 8073943 1 7996530 ERRFI1 0.27346 0.22536 0.00439297124600639 NA NA 0.0172492056286882 0.000116279069767442 0.0014 2 ERRFI1_2
1 8014127 T G I L rs34974993 1 8074187 1 7996774 ERRFI1 0.31187 0.20213 0.0133785942492013 NA NA 0.051520653654108 0 0.004439 3 ERRFI1_3
1 8014274 C T D N rs34781518 1 8074334 1 7996921 ERRFI1 0.63151 0.47554 0.00559105431309904 0.00997842502696872 0.0129735339906591 0.00204266908760781 0.0145348837209302 0.01096 4 ERRFI1_4
1 8335500 G T A S rs7535752 1 8395560 1 8318147 SLC45A1 0.1748 0.0144 0.15435303514377 0.18042071197411 0.183445770627919 0.104857013163867 0.191162790697674 0.1692 1 SLC45A1_1
1 8949293 A T Q L rs34265054 1 9009352 1 8931939 CA6 0.14354 0.01088 0.0541134185303514 0 0.000259470679813181 0.147980027235588 0.000813953488372093 0.0139 1 CA6_1
1 8949347 C T T M rs2274327 1 9009406 1 8931993 CA6 0.20957 0.42205 0.270167731629393 0.395091693635383 0.394654903995848 0.144121652292329 0.413837209302326 0.3536 2 CA6_2
1 8949355 C T R W rs58800854 1 9009414 1 8932001 CA6 0.38346 0.4214 0.0491214057507987 0.000269687162891046 0.000518941359626362 0.138220608261462 0.000348837209302326 0.01421 3 CA6_3
1 8949385 A C M L rs2274328 1 9009444 1 8932031 CA6 0.44383 0.02629 0.501397763578275 0.509708737864078 0.515827711468604 0.545392646391285 0.523837209302326 0.4899 4 CA6_4
1 8949392 G C G A rs2274329 1 9009451 1 8932038 CA6 0.38147 0.54078 0.0946485623003195 0.0992448759439051 0.105604566683965 0.0208806173399909 0.0953488372093023 0.09235 5 CA6_5
1 8951527 T G W G rs3765968 1 9011586 1 8934173 CA6 0.45985 0.06016 0.650359424920128 0.62621359223301 0.622210690192008 0.713470319634703 0.635610246107484 0.6204 6 CA6_6
1 8951663 G T R L rs3765966 1 9011722 1 8934309 CA6 0.13994 0.07925 0.723242811501597 0.645091693635383 0.645303580695381 0.803082191780822 0.660472124560522 0.6571 7 CA6_7
1 8957145 A G S G rs2274333 1 9017204 1 8939791 CA6 0.29074 0.39028 0.343849840255591 0.287216828478964 0.303061754021796 0.159101225601453 0.296279069767442 0.325 8 CA6_8
1 8974362 G A G E rs3765964 1 9034421 1 8957008 CA6 0.41523 0.2402 0.460063897763578 0.390776699029126 0.389465490399585 0.330848623853211 0.356133266027259 0.3167 9 CA6_9
1 9007358 C T G S rs74767526 1 9067417 1 8990004 SLC2A7 0.47656 0.18296 0.00738817891373802 0 0.000518941359626362 0.0213345438039038 0.000581395348837209 0.002652 1 SLC2A7_1
1 9013532 A T I N rs79764084 1 9073591 1 8996178 SLC2A7 0.59927 0.61382 0.0135782747603834 NA NA 0.0485701316386745 0.000116279069767442 0.004909 2 SLC2A7_2
1 9014719 C T V M rs144633163 1 9074778 1 8997365 SLC2A7 0.61788 0.54159 0.00259584664536741 NA NA 0.0123513266239707 0 0.0006783 3 SLC2A7_3
1 9014802 C T R Q rs12402973 1 9074861 1 8997448 SLC2A7 0.06074 0.12963 0.0950479233226837 0.107874865156419 0.120913336792942 0.0309231468849477 0.0975325884543762 0.09204 4 SLC2A7_4
1 9014803 G A R W rs115204359 1 9074862 1 8997449 SLC2A7 0.59927 0.5161 0.00599041533546326 NA NA 0.0102319236016371 0 0.000977 5 SLC2A7_5
1 9019242 C T V I rs34545462 1 9079301 1 9001888 SLC2A7 0.22101 0.32223 0.0327476038338658 0.000809061488673139 0.000259470679813181 0.0587834770767136 0.00104651162790698 0.01131 6 SLC2A7_6
1 9023035 G T A E rs61744620 1 9083094 1 9005681 SLC2A7 0.03296 0.18089 0.0235623003194888 0.000269687162891046 0 0.0735360871538811 0.000116279069767442 0.007512 7 SLC2A7_7
1 9039867 G A S L rs74927644 1 9099926 1 9022513 SLC2A5 0.59657 0.41498 0.0107827476038339 NA NA 0.0252043596730245 0 0.002212 1 SLC2A5_1
1 9041653 A T L M rs75852902 1 9101712 1 9024299 SLC2A5 0.72214 0.08903 0.00658945686900958 NA NA 0.0382947976878613 0 0.00211 2 SLC2A5_2
1 9105610 G A A V rs12075362 1 9165669 1 9088256 GPR157 0.00288 0.48009 0.0427316293929712 0.046655879180151 0.0402179553710431 0.0878347707671357 0.0440697674418605 0.03924 1 GPR157_1
1 9105626 G A R C rs72637739 1 9165685 1 9088272 GPR157 0.25452 0.23111 0.146964856230032 0.214401294498382 0.20965230928905 0.0499319110304131 0.219651162790698 0.2041 2 GPR157_2
1 9128817 T C N D rs61785839 1 9188876 1 9111463 GPR157 0.283 0.15645 0.0970447284345048 0.000269687162891046 0.00103788271925272 0.080564406008193 0.00244413407821229 0.04012 3 GPR157_3
1 9128930 A G V A rs114206792 1 9188989 1 9111576 GPR157 0.23375 0.59168 0.0295527156549521 NA NA 0.0219623502567028 0.00799186283057251 0.006651 4 GPR157_4
1 9580195 C A L I rs35819756 1 9640253 1 9562840 SLC25A33 0.14271 0.07359 0.0301517571884984 NA NA 0.0817067635043123 0 0.007948 1 SLC25A33_1
1 9595907 C T T M rs80180768 1 9655965 1 9578552 TMEM201 0.07222 0.44381 0.0237619808306709 0 0.000518941359626362 0.0726282342260554 0.000697674418604651 0.008246 1 TMEM201_1
1 9610680 C A P H rs114072438 1 9670738 1 9593325 TMEM201 0.01186 0.41397 0.0241613418530351 0 0.000259470679813181 0.069364161849711 0 0.006671 2 TMEM201_2
1 9610776 C T P L rs4926472 1 9670834 1 9593421 TMEM201 0.35664 0.12181 0.671126198083067 0.819309600862999 0.81240269849507 0.558526011560694 0.805782526712759 0.7209 3 TMEM201_3
1 9612988 C T R C rs11799995 1 9673046 1 9595633 TMEM201 0.01046 0.71073 0.0277555910543131 0.000539374325782093 0.000778412039439543 0.0621387283236994 0.000942803268384664 0.007578 4 TMEM201_4
1 9730601 C G E D rs148584143 1 9790659 1 9713246 CLSTN1 0.47125 0.25587 0.00299520766773163 0.0102481121898598 0.0108977685521536 0.00181570585565138 0.00848837209302326 0.004802 1 CLSTN1_1
1 9743997 G A R W rs115074130 1 9804055 1 9726642 CLSTN1 0.00383 0.84877 0.0069888178913738 NA NA 0.0147526100771675 0.000116279069767442 0.001499 2 CLSTN1_2
1 9744635 C T A T rs7550295 1 9804693 1 9727280 CLSTN1 0.40753 0.12571 0.198083067092652 0.0512405609492988 0.0508562532433835 0.23286427598729 0.0509420795533845 0.1169 3 CLSTN1_3
1 9751595 C T G E rs35331030 1 9811653 1 9734240 CLSTN1 0.75227 0.84733 0.00519169329073482 0.0229234088457389 0.0181629475869227 0.00317748524738992 0.0180232558139535 0.01013 4 CLSTN1_4
1 9922329 G T L I rs61743470 1 9982387 1 9904974 LZIC NA 0.06719 0.127396166134185 0.0765911542610572 0.0843279709392839 NA NA 0.021 1 LZIC_1
1 10130517 G C L F rs61760196 1 10190575 1 10113162 UBE4B 0.19698 0.62171 0.0437300319488818 0.0183387270765912 0.0199792423456149 0.0528824330458466 0.0251162790697674 0.03578 1 UBE4B_1
1 10130715 G A V I rs17034499 1 10190773 1 10113360 UBE4B 0.04715 0.3206 0.0397364217252396 0.000269687162891046 0 0.105764866091693 0.000581395348837209 0.01002 2 UBE4B_2
1 10168162 G C Q H rs147961171 1 10228220 1 10150807 UBE4B 0.57303 0.89221 0.00539137380191693 0.0110571736785329 0.0121951219512195 0.00204266908760781 0.01 0.007932 3 UBE4B_3
1 10413143 G A D N rs2229688 1 10473200 1 10395787 PGD 0.46894 0.37968 0.0407348242811502 0.017529665587918 0.0228334198235599 0.0467544257830231 0.0240697674418605 0.03214 1 PGD_1
1 10461572 G A S F rs75956311 1 10521629 1 10444216 DFFA 0.71214 0.66312 0.0105830670926518 NA NA 0.0265546981389015 0.000116279069767442 0.002817 1 DFFA_1
1 10463076 T A L F rs35783598 1 10523133 1 10445720 DFFA 0.50571 0.60741 0.0121805111821086 NA NA 0.0363141171130277 0.000465116279069767 0.003575 2 DFFA_2
1 10463569 A G C R rs78046004 1 10523626 1 10446213 DFFA 0.22591 0.05837 0.00678913738019169 0.000539374325782093 0.00129735339906591 0.0222423967317295 0.0022093023255814 0.003237 3 DFFA_3
1 10639009 G C P R rs184511437 1 10699066 1 10621653 CASZ1 0.15722 0.52777 NA NA NA NA NA 0.01739 1 CASZ1_1
1 10642193 G T P H rs115411475 1 10702250 1 10624837 CASZ1 NA 0.29597 0.0143769968051118 NA NA NA NA 0.001113 2 CASZ1_2
1 10642209 G A R W rs117131266 1 10702266 1 10624853 CASZ1 NA 0.27659 0.0193690095846645 NA NA NA NA 0.004776 3 CASZ1_3
1 10644968 C G A P rs202119857 1 10705025 1 10627612 CASZ1 0.67913 0.88491 NA NA NA NA NA 0.01357 4 CASZ1_4
1 10665136 G A S L rs116460699 1 10725193 1 10647780 CASZ1 0.09666 0.30666 0.0103833865814696 0.0393743257820928 0.0290607161390763 0.00635497049477985 0.0344186046511628 0.02335 5 CASZ1_5
1 10665356 G A R C rs183516103 1 10725413 1 10648000 CASZ1 0.265 0.88056 0.0129792332268371 NA NA 0.0404255319148936 0.000237586124970302 0.003799 6 CASZ1_6
1 10665412 G A S L rs149479567 1 10725469 1 10648056 CASZ1 0.31667 0.1321 0.00479233226837061 0.00943905070118662 0.0127140633108459 0.00164551010813352 0.0112719506407214 0.007913 7 CASZ1_7
1 10665530 C T A T rs76910492 1 10725587 1 10648174 CASZ1 0.29626 0.18529 0.00519169329073482 0.0142934196332255 0.014270887389725 0.00259678942398489 0.0146254458977408 0.008326 8 CASZ1_8
1 10947667 C T R H rs72868124 1 11007724 1 10930311 C1orf127 0.17939 0.5907 0.025758785942492 0.000809061488673139 0.000778412039439543 0.089171974522293 0.000931098696461825 0.007937 1 C1orf127_1
1 10948045 G A A V rs1281018 1 11008102 1 10930689 C1orf127 0.3491 0.12692 0.088258785942492 0.0329018338727077 0.0391800726517903 0.183613254652746 0.0402325581395349 0.05137 2 C1orf127_2
1 10948070 C T G R rs116547730 1 11008127 1 10930714 C1orf127 0.15345 0.12278 0.023961661341853 0.000269687162891046 0 0.0644575578756242 0.000232720502676286 0.005955 3 C1orf127_3
1 10948537 A T V D rs1281016 1 11008594 1 10931181 C1orf127 0.20309 0.34173 0.0690894568690096 0.0329018338727077 0.0376232485729113 0.166817975487971 0.0398837209302326 0.04552 4 C1orf127_4
1 10948628 T C T A rs75518308 1 11008685 1 10931272 C1orf127 0.30166 0.01063 0.0457268370607029 0.000809061488673139 0.00207576543850545 0.11166591012256 0.00151162790697674 0.01597 5 C1orf127_5
1 10948721 T A I F rs115282418 1 11008778 1 10931365 C1orf127 0.17755 0.06511 0.045926517571885 0.000809061488673139 0.00181629475869227 0.110077167498865 0.00151162790697674 0.01536 6 C1orf127_6
1 10948742 G C P A rs74772255 1 11008799 1 10931386 C1orf127 0.27408 0.00217 0.045926517571885 0.000809061488673139 0.00207576543850545 0.107126645483432 0.00151162790697674 0.01525 7 C1orf127_7
1 10949622 G A NA NA rs1281013 1 11009679 1 10932266 C1orf127 NA 0.06918 0.0690894568690096 0.0329018338727077 0.0381421899325376 0.163483401546157 0.0384883720930233 0.03954 8 C1orf127_8
1 10949646 C T R Q rs1281012 1 11009703 1 10932290 C1orf127 0.19826 0.09561 0.0692891373801917 0.0329018338727077 0.0378827192527244 0.164772727272727 0.0387209302325581 0.04118 9 C1orf127_9
1 10949787 G A T I rs138476809 1 11009844 1 10932431 C1orf127 0.03965 0.24126 0.00778753993610224 NA NA 0.0161731207289294 0 0.001396 10 C1orf127_10
1 10954061 C T A T rs45537241 1 11014118 1 10936705 C1orf127 0.26751 0.19316 0.219448881789137 0.142664509169364 0.137519460300986 0.0758057194734453 0.151279069767442 0.2115 11 C1orf127_11
1 10955108 A G I T rs75130475 1 11015165 1 10937752 C1orf127 0.2839 0.03927 0.22823482428115 0.143203883495146 0.137519460300986 0.100090785292783 0.151744186046512 0.2137 12 C1orf127_12
1 10957067 A C V G rs748165944 1 11017124 1 10939711 C1orf127 0.05027 0.28154 NA NA NA NA NA 0.01234 13 C1orf127_13
1 11027630 C T R H rs12085877 1 11087687 1 11010274 MASP2 0.49491 0.29189 0.0287539936102236 0.000539374325782093 0 0.0938636363636364 0.000348918353105373 0.008724 1 MASP2_1
1 11030230 C T D N rs61735593 1 11090287 1 11012874 MASP2 0.46747 0.63642 0.00619009584664537 NA NA 0.0181570585565138 0.000116279069767442 0.001697 2 MASP2_2
1 11030840 A G V A rs2273346 1 11090897 1 11013484 MASP2 0.14888 0.08027 0.11841054313099 0.0210355987055016 0.0199792423456149 0.128007262823423 0.0181395348837209 0.05282 3 MASP2_3
1 11030859 C A D Y rs12711521 1 11090916 1 11013503 MASP2 0.27034 0.41488 0.581269968051118 0.810140237324703 0.811364815775817 0.268951429868361 0.814651162790698 0.7353 4 MASP2_4
1 11045482 T C H R rs144247267 1 11105539 1 11028126 MASP2 0.89202 0.66019 0.00878594249201278 NA NA 0.0208900999091735 0 0.001963 5 MASP2_5
1 11045485 C T C Y rs41307788 1 11105542 1 11028129 MASP2 0.94185 0.85921 0.00319488817891374 0.0107874865156419 0.00856253243383498 0.00317892824704814 0.00965116279069767 0.006359 6 MASP2_6
1 11046591 G A P L rs56392418 1 11106648 1 11029235 MASP2 0.19284 0.55041 0.0361421725239617 0.000809061488673139 0.000518941359626362 0.114616432137994 0.000232558139534884 0.01113 7 MASP2_7
1 11046609 T C D G rs72550870 1 11106666 1 11029253 MASP2 0.72815 0.7952 0.0119808306709265 0.0186084142394822 0.0256875973015049 0.005901044030867 0.0288372093023256 0.02217 8 MASP2_8
1 11046672 C T R Q rs61735600 1 11106729 1 11029316 MASP2 0.24644 0.18147 0.0197683706070288 0.000269687162891046 0 0.0755787562414889 0.000116279069767442 0.006318 9 MASP2_9
1 11073986 C T R H rs117771172 1 11134043 1 11056630 EXOSC10 0.2073 0.16 0.0333466453674121 0.000539374325782093 0.00103788271925272 0.00181570585565138 0.000116279069767442 0.01839 1 EXOSC10_1
1 11098048 C T E K rs62623443 1 11158105 1 11080692 EXOSC10 0.23277 0.46917 0.0345447284345048 0.000539374325782093 0.00129735339906591 0.00522015433499773 0.000116279069767442 0.01865 2 EXOSC10_2
1 11189732 G C E D rs28990992 1 11249789 1 11172376 ANGPTL7 0.06617 0.24189 0.055111821086262 0.00107874865156419 0.00129735339906591 0.0744439400817068 0.000348837209302326 0.02448 1 ANGPTL7_1
1 11501107 G A G R rs41274528 1 11561164 1 11483751 PTCHD2 0.40226 0.06749 0.182707667731629 0.0706580366774542 0.0752464971458225 0.337259100642398 0.0663651918846248 0.1118 1 PTCHD2_1
1 11501432 C T T M rs61736678 1 11561489 1 11484076 PTCHD2 0.4253 0.89758 0.00678913738019169 NA NA 0.0215538847117795 0 0.002176 2 PTCHD2_2
1 11501536 G A G S rs2817580 1 11561593 1 11484180 PTCHD2 0.3337 0.01548 0.371805111821086 0.631067961165049 0.623248572911261 0.251836306400839 0.634152274385794 0.5339 3 PTCHD2_3
1 11519413 G A A T rs2072994 1 11579470 1 11502057 PTCHD2 0.35187 0.03715 0.35982428115016 0.627562028047465 0.604566683964712 0.140237859266601 0.615688622754491 0.5431 4 PTCHD2_4
1 11519447 G C G A rs2072993 1 11579504 1 11502091 PTCHD2 0.17298 0.10014 0.189896166134185 0.142125134843581 0.146081992734821 0.10484668644906 0.144306517068513 0.1622 5 PTCHD2_5
1 11524047 C A T N rs61744873 1 11584104 1 11506691 PTCHD2 0.6377 0.16689 0.00658945686900958 NA NA 0.0184404636459431 0 0.001664 6 PTCHD2_6
1 11524052 C G Q E rs115032543 1 11584109 1 11506696 PTCHD2 0.64489 0.22438 0.0285543130990415 NA NA 0.0848757271285034 0 0.007524 7 PTCHD2_7
1 11525251 C T A V rs61750329 1 11585308 1 11507895 PTCHD2 0.58548 0.71356 0.0371405750798722 0.0151024811218986 0.0238713025428127 0.00542138984721538 0.0188204267561736 0.0478 8 PTCHD2_8
1 11534404 C T L F rs77314478 1 11594461 1 11517048 PTCHD2 0.7337 0.27162 0.0023961661341853 0.011866235167206 0.00908147379346134 0.00309818875119161 0.0140895098271371 0.00892 9 PTCHD2_9
1 11535515 C T R W rs3891105 1 11595572 1 11518159 PTCHD2 0.61879 0.28315 0.0281549520766773 NA NA 0.0825426944971537 0.000118934348239772 0.007328 10 PTCHD2_10
1 11536398 C T P S rs2594310 1 11596455 1 11519042 PTCHD2 0.43526 0.28736 0.24341054313099 0.0682308522114347 0.0697976128697457 0.506811989100817 0.0662777129521587 0.1329 11 PTCHD2_11
1 11650504 T G K T rs9614 1 11710561 1 11633148 FBXO2 0.46286 0.63119 0.243610223642173 0.188781014023732 0.186559418785677 0.165984538426558 0.192298743601675 0.2108 1 FBXO2_1
1 11656010 G A E K rs150648343 1 11716067 1 11638654 FBXO44 0.32901 0.15157 0.00878594249201278 0.0258899676375405 0.0290607161390763 0.00431230140717204 0.0213953488372093 0.02015 1 FBXO44_1
1 11658802 C T R C rs150816569 1 11718859 1 11641446 FBXO44 0.11568 0.16426 0.00479233226837061 0.00512405609492988 0.0103788271925272 0.00363141171130277 0.00965116279069767 0.004588 2 FBXO44_2
1 11661156 G A A T rs150758549 1 11721213 1 11643800 FBXO44 0.26877 0.23672 0.00519169329073482 NA NA 0.0152065365410803 0 0.001203 3 FBXO44_3
1 11661264 G A A T rs12057383 1 11721321 1 11643908 FBXO44 0.31295 0.18009 0.0810702875399361 0.00296655879180151 0.00648676699532953 0.247162959600545 0.00383720930232558 0.0277 4 FBXO44_4
1 11668837 G A R Q rs3125818 1 11728894 1 11651481 FBXO6 0.14718 0.14567 0.13638178913738 0.108953613807983 0.112610275038921 0.0819337267362687 0.113372093023256 0.1396 1 FBXO6_1
1 11671308 G A R H rs114311540 1 11731365 1 11653952 FBXO6 0.18341 0.09087 0.00359424920127796 NA NA 0.0113481615978212 0 0.0009719 2 FBXO6_2
1 11673789 C A Q K rs148957324 1 11733846 1 11656433 FBXO6 0.15956 0.00086 0.00199680511182109 0.0142934196332255 0.0140114167099118 0.00249659555152065 0.00988372093023256 0.005963 3 FBXO6_3
1 11676807 A C NA NA rs2233019 1 11736864 1 11659451 MAD2L2 NA 0.06978 0.00419329073482428 0.0148327939590076 0.014270887389725 0.00385837494325919 0.0160502442428472 0.009966 1 MAD2L2_1
1 11680478 G T P T rs2233015 1 11740535 1 11663122 MAD2L2 0.15722 0.15596 0.0161741214057508 NA NA 0.0299591466182478 0.00302325581395349 0.007798 2 MAD2L2_2
1 11680485 C A L F rs200272112 1 11740542 1 11663129 MAD2L2 0.35279 0.22108 NA NA NA NA NA 0.0799 3 MAD2L2_3
1 11680502 C G E Q rs2233014 1 11740559 1 11663146 MAD2L2 0.1271 0.16279 0.0129792332268371 NA NA 0.0394916023604176 0.000348999534667287 0.003735 4 MAD2L2_4
1 11706367 C T L F rs11121804 1 11766424 1 11689011 DRAXIN 0.27439 0.30219 0.150958466453674 0.164778856526429 0.164244940321744 0.0982750794371312 0.158720930232558 0.156 1 DRAXIN_1
1 11706505 G A A T rs181265635 1 11766562 1 11689149 DRAXIN 0.08092 0.02742 0.016573482428115 NA NA 0.0476845483723063 0 0.004079 2 DRAXIN_2
1 11744533 T G C G rs17875987 1 11804590 1 11727177 AGTRAP 0.36042 0.29456 0.0189696485623003 0.0744336569579288 0.0786196159833939 NA NA 0.02975 1 AGTRAP_1
1 11746177 C G T S rs143389939 1 11806234 1 11728821 AGTRAP 0.26972 0.11303 0.00359424920127796 0.000269687162891046 0 0.0177304964539007 0 0.001422 2 AGTRAP_2
1 11762106 G C R P rs72856861 1 11822163 1 11744750 C1orf167 0.28118 0.03108 0.0139776357827476 NA NA NA NA 0.0008913 1 C1orf167_1
1 11766028 G A R H rs114941496 1 11826085 1 11748672 C1orf167 0.80744 0.05546 0.0754792332268371 0.0469255663430421 0.0492994291645044 NA NA 0.05817 2 C1orf167_2
1 11766573 C T P S rs6668699 1 11826630 1 11749217 C1orf167 0.30335 0.13711 0.629592651757188 0.669633225458468 0.672807472755579 NA NA 0.4273 3 C1orf167_3
1 11768181 G A R Q rs4845880 1 11828238 1 11750825 C1orf167 0.08398 0.28041 0.610623003194888 0.670711974110032 0.67540217955371 NA NA 0.5283 4 C1orf167_4
1 11768262 G A R Q rs4845881 1 11828319 1 11750906 C1orf167 0.10233 0.28918 0.611821086261981 0.670442286947141 0.674364296834458 NA NA 0.5405 5 C1orf167_5
1 11768307 G A R H rs77347935 1 11828364 1 11750951 C1orf167 0.4609 0.25081 0.115814696485623 0.111920172599784 0.108718214841723 NA NA 0.1088 6 C1orf167_6
1 11771538 G A R K rs55990971 1 11831595 1 11754182 C1orf167 0.42562 0.14327 0.0579073482428115 0.075512405609493 0.0669434353918007 NA NA 0.06875 7 C1orf167_7
1 11771558 C T R W rs6667720 1 11831615 1 11754202 C1orf167 0.04438 0.24923 0.696285942492013 0.707928802588997 0.714063310845874 NA NA 0.6141 8 C1orf167_8
1 11772232 C A P H rs61773952 1 11832289 1 11754876 C1orf167 0.41838 0.27187 0.122004792332268 0.159924487594391 0.162947586922678 NA NA 0.1749 9 C1orf167_9
1 11775499 C T R C rs41275456 1 11835556 1 11758143 C1orf167 0.34771 0.56654 0.129592651757189 0.110302049622438 0.10845874416191 NA NA 0.1025 10 C1orf167_10
1 11776571 T C W R rs6699881 1 11836628 1 11759215 C1orf167 0.22787 0.02408 0.700079872204473 0.713052858683927 0.72106901920083 NA NA 0.5933 11 C1orf167_11
1 11776625 C T R C rs7538516 1 11836682 1 11759269 C1orf167 0.04815 0.2686 0.570487220447284 0.601941747572815 0.613129216398547 NA NA 0.4186 12 C1orf167_12
1 11778784 A G S G rs56001051 1 11838841 1 11761428 C1orf167 0.45904 0.11725 0.129792332268371 0.109762675296656 0.10768033212247 NA NA 0.08253 13 C1orf167_13
1 11778791 G T S I rs6697244 1 11838848 1 11761435 C1orf167 0.09711 0.42094 0.570686900958466 0.603559870550162 0.613129216398547 NA NA 0.4566 14 C1orf167_14
1 11778976 G T W C rs55668272 1 11839033 1 11761620 C1orf167 0.23569 0.51569 0.00798722044728434 0.040722761596548 0.0384016606123508 NA NA 0.01744 15 C1orf167_15
1 11778977 G A A T rs55967531 1 11839034 1 11761621 C1orf167 0.16965 0.38107 0.116413738019169 0.110302049622438 0.10845874416191 NA NA 0.09037 16 C1orf167_16
1 11779866 C T R W rs12561919 1 11839923 1 11762510 C1orf167 0.46235 0.30047 0.133985623003195 0.151564185544768 0.146860404774261 NA NA 0.1164 17 C1orf167_17
1 11779909 G A R H rs4846043 1 11839966 1 11762553 C1orf167 0.01658 0.62587 0.569888178913738 0.605987055016181 0.611572392319668 NA NA 0.4825 18 C1orf167_18
1 11779914 C T R W rs41275460 1 11839971 1 11762558 C1orf167 0.41116 0.81605 0.0563099041533546 0.0844120819848975 0.0752464971458225 NA NA 0.05943 19 C1orf167_19
1 11779915 G A R Q rs41275462 1 11839972 1 11762559 C1orf167 0.47863 0.45105 0.135183706070288 0.156418554476807 0.165023352361183 NA NA 0.1637 20 C1orf167_20
1 11779941 T C W R rs4846044 1 11839998 1 11762585 C1orf167 0.33879 0.0077 0.879792332268371 0.957928802588997 0.961598339387649 NA NA 0.9155 21 C1orf167_21
1 11784367 G A G R rs7523653 1 11844424 1 11767011 C1orf167 0.21446 0.33682 0.0311501597444089 0.000269687162891046 0 NA NA 0.007503 22 C1orf167_22
1 11784397 A C K Q rs41275464 1 11844454 1 11767041 C1orf167 0.02929 0.04101 0.0595047923322684 0.0911542610571737 0.0825116761805916 NA NA 0.06719 23 C1orf167_23
1 11784463 C T Q X rs41275466 1 11844520 1 11767107 C1orf167 NA 0.96753 0.0119808306709265 0.02319309600863 0.0288012454592631 NA NA 0.01111 24 C1orf167_24
1 11785165 T C V A rs55867221 1 11845222 1 11767809 C1orf167 0.44728 0.01898 0.120806709265176 0.110032362459547 0.10768033212247 NA NA 0.09506 25 C1orf167_25
1 11787392 G A R H rs3737967 1 11847449 1 11770036 C1orf167 0.27905 0.28036 0.0742811501597444 0.0493527508090615 0.0521536066424494 NA NA 0.05812 26 C1orf167_26
1 11788011 G C C S rs1537514 1 11848068 1 11770655 C1orf167 0.37377 0.18126 0.117611821086262 0.11084142394822 0.108718214841723 NA NA 0.09484 27 C1orf167_27
1 11789390 A G R G rs868014 1 11849447 1 11772034 C1orf167 0.36219 0.08299 0.932907348242812 0.999730312837109 0.99922158796056 NA NA 0.9757 28 C1orf167_28
1 11838732 G T Q H rs2272803 1 11898789 1 11821376 CLCN6 0.5976 0.1065 0.0650958466453674 0.0504314994606257 0.0521536066424494 NA NA 0.052 1 CLCN6_1
1 11838802 G A A T rs55741089 1 11898859 1 11821446 CLCN6 0.63411 0.07447 0.0245607028753994 0.0606796116504854 0.0568240788790867 NA NA 0.0404 2 CLCN6_2
1 11838976 G T D Y rs1023252 1 11899033 1 11821620 CLCN6 0.38564 0.09015 0.238418530351438 0.274002157497303 0.272963155163467 NA NA 0.2104 3 CLCN6_3
1 11858760 C A R L rs5227 1 11918817 1 11841404 NPPB 0.17358 0.11657 0.00798722044728434 NA NA 0.0297321833862914 0.000116279069767442 0.002084 1 NPPB_1
1 11922523 G A S F rs11555351 1 11982580 1 11905167 KIAA2013 0.40944 0.16012 0.0854632587859425 0.0558252427184466 0.063051375194603 NA NA 0.0442 1 KIAA2013_1
1 11922574 C T R Q rs80338593 1 11982631 1 11905218 KIAA2013 0.11917 0.09217 0.020167731629393 NA NA NA NA 0.005306 2 KIAA2013_2
1 11923098 G T D E rs80243575 1 11983155 1 11905742 KIAA2013 0.03838 0.25607 0.00479233226837061 NA NA 0.0172570390554042 0 0.00154 3 KIAA2013_3
1 12021838 G A E K rs117242156 1 12081895 1 12004482 MIIP 0.40456 0.10914 0.0107827476038339 NA NA 0.000226963231956423 0.000116306117701791 0.003916 1 MIIP_1
1 12022277 A T K N rs11553925 1 12082334 1 12004921 MIIP 0.1416 0.39417 0.162140575079872 0.257551240560949 0.251167618059159 0.168860644575579 0.250116387337058 0.2021 2 MIIP_2
1 12022404 C T P S rs11588712 1 12082461 1 12005048 MIIP 0.22362 0.16234 0.0836661341853035 0.159924487594391 0.154903995848469 0.0458882326215357 0.150651465798046 0.1179 3 MIIP_3
1 12022869 A G K E rs2295283 1 12082926 1 12005513 MIIP 0.26782 0.03798 0.669329073482428 0.715749730312837 0.714841722885314 0.785065819337267 0.714302325581395 0.6839 4 MIIP_4
1 12029788 C T R W rs2295289 1 12089845 1 12012432 MIIP 0.36935 0.95584 0.0103833865814696 0 0.000259470679813181 0 0.000116306117701791 0.002925 5 MIIP_5
1 12029889 C G H Q rs117146839 1 12089946 1 12012533 MIIP 0.34422 0.13457 0.0125798722044728 NA NA 0.00204266908760781 0 0.003593 6 MIIP_6
1 12031782 C T P S rs34874602 1 12091839 1 12014426 MIIP 0.12528 0.37762 0.0143769968051118 NA NA 0.0383567862006355 0.000116279069767442 0.003682 7 MIIP_7
1 12031794 C T R W rs150645291 1 12091851 1 12014438 MIIP 0.31614 0.42542 0.00159744408945687 NA NA 0.0104403086699955 0 0.0009555 8 MIIP_8
1 12084495 A C N T rs774025148 1 12144552 1 12067139 TNFRSF8 0.67702 0.06978 NA NA NA NA NA 0.02589 1 TNFRSF8_1
1 12104394 A G K R rs72861979 1 12164451 1 12087038 TNFRSF8 0.00996 0.75256 0.00419329073482428 NA NA 0.0111211983658647 0 0.001301 2 TNFRSF8_2
1 12115601 G A C Y rs2230624 1 12175658 1 12098245 TNFRSF8 0.99972 0.53242 0.00259584664536741 0.0105177993527508 0.0137519460300986 0.00226963231956423 0.0119767441860465 0.007586 3 TNFRSF8_3
1 12126001 A G S G rs2230625 1 12186058 1 12108645 TNFRSF8 0.3421 0.01497 0.0906549520766773 0.0169902912621359 0.0230928905033731 0.169087607807535 0.0193023255813953 0.04731 4 TNFRSF8_4
1 12138305 C A T N rs144498730 1 12198362 1 12120949 TNFRSF8 0.11593 0.10056 0.012779552715655 0.0132146709816613 0.0127140633108459 0.00227066303360581 0.0102516309412861 0.01186 5 TNFRSF8_5
1 12192870 G A V M rs2228494 1 12252927 1 12175514 TNFRSF1B 0.05088 0.09942 0.00898562300319489 NA NA 0.0256468452110758 0.000232558139534884 0.002669 1 TNFRSF1B_1
1 12192898 T G M R rs1061622 1 12252955 1 12175542 TNFRSF1B 0.08419 0.12954 0.194688498402556 0.241100323624595 0.239231966787753 0.210848842487517 0.240581395348837 0.2236 2 TNFRSF1B_2
1 12193005 G A E K rs5746026 1 12253062 1 12175649 TNFRSF1B 0.58661 0.12274 0.0227635782747604 0.0415318230852211 0.0324338349766476 0.0154334997730368 0.0344186046511628 0.02868 3 TNFRSF1B_3
1 12193958 T C L P rs2229700 1 12254015 1 12176602 TNFRSF1B 0.69032 0.30204 0.010982428115016 0.000269687162891046 0 0.0204266908760781 0.000116279069767442 0.002249 4 TNFRSF1B_4
1 12256336 G A A T rs12057307 1 12316393 1 12238980 VPS13D 0.06916 0.7086 0.0373402555910543 NA NA 0.0978211529732183 0.000581395348837209 0.00967 1 VPS13D_1
1 12256375 G A V I rs116668522 1 12316432 1 12239019 VPS13D 0.43113 0.13457 0.00678913738019169 0 0.000259470679813181 0.0181570585565138 0.000232558139534884 0.001664 2 VPS13D_2
1 12257045 T G V G rs201778925 1 12317102 1 12239689 VPS13D 0.05691 0.43033 NA NA NA NA NA 0.04269 3 VPS13D_3
1 12257970 A G N S rs78599974 1 12318027 1 12240614 VPS13D 0.53438 0.50156 0.00439297124600639 NA NA 0.0142986836132547 0.000116279069767442 0.001079 4 VPS13D_4
1 12276760 C G L V rs144898988 1 12336817 1 12259404 VPS13D 0.08502 0.00369 0.00519169329073482 NA NA 0.0149795733091239 0 0.001293 5 VPS13D_5
1 12279562 A T E V rs4845898 1 12339619 1 12262206 VPS13D 0.04412 0.61275 0.161142172523962 0.225728155339806 0.227815256875973 0.0431230140717204 0.22906976744186 0.216 6 VPS13D_6
1 12282933 G A E K rs41279452 1 12342990 1 12265577 VPS13D 0.14022 0.37244 0.00219648562300319 0.0140237324703344 0.0132330046704722 0.00226963231956423 0.0122093023255814 0.009225 7 VPS13D_7
1 12327719 A C T P rs201321059 1 12387776 1 12310363 VPS13D 0.17207 0.08738 NA NA NA NA NA 0.01343 8 VPS13D_8
1 12507073 C G P A rs145495867 1 12567127 1 12489714 VPS13D 0.7459 0.74115 0.00479233226837061 NA NA 0.0122560145256468 0 0.001062 9 VPS13D_9
1 12579361 T C S G rs61735748 1 12639389 1 12561976 DHRS3 0.68427 0.30945 0.0193690095846645 NA NA 0.000680889695869269 0.000348837209302326 0.01933 1 DHRS3_1
1 12719545 C T P L rs142242506 1 12779547 1 12702134 AADACL3 0.31429 0.07838 0.00379392971246006 NA NA 0.0110087045570917 0 0.001026 1 AADACL3_1
1 12719584 G A R H rs114646926 1 12779586 1 12702173 AADACL3 0.36175 0.02391 0.00539137380191693 NA NA 0.0126582278481013 0.000120163422254266 0.001588 2 AADACL3_2
1 12725328 C T R W rs17038445 1 12785295 1 12707882 AADACL3 0.18872 0.49708 0.0137779552715655 0.00862998921251348 0.00700570835495589 0.00153609831029186 0.00829326923076923 0.0105 3 AADACL3_3
1 12725693 G T M I rs3000931 1 12785660 1 12708247 AADACL3 0.40944 0.15698 0.0185702875399361 NA NA 0.0533134030891878 0.000239234449760766 0.005116 4 AADACL3_4
1 12725782 C T P L rs11121969 1 12785749 1 12708336 AADACL3 0.47065 0.75004 0.0728833865814696 0.0606796116504854 0.0695381421899325 0.151581508515815 0.0592777381800903 0.06115 5 AADACL3_5
1 12755700 T G F V rs71647059 1 12815650 1 12738237 C1orf158 0.75283 0.62087 0.00319488817891374 0.011596548004315 0.00908147379346134 0.00249659555152065 0.0106976744186047 0.007199 1 C1orf158_1
1 12755722 C T T I rs72860701 1 12815672 1 12738259 C1orf158 0.09913 0.0652 0.0161741214057508 NA NA 0.0442578302315025 0.000930232558139535 0.004431 2 C1orf158_2
1 12759410 C T P L rs78632492 1 12819343 1 12741930 C1orf158 0.24352 0.94218 0.0237619808306709 NA NA 0.0669541534271448 0.000581395348837209 0.006573 3 C1orf158_3
1 12760938 T A L H rs3010920 1 12820871 1 12743458 C1orf158 NA 0.20209 0.00798722044728434 NA NA 0.023604176123468 0 0.002603 4 C1orf158_4
1 12775001 C T T I rs114842251 1 12835144 1 12757731 PRAMEF12 0.33879 0.07505 0.00259584664536741 NA NA 0.0115751248297776 0.000116279069767442 0.00103 1 PRAMEF12_1
1 12775015 G A E K rs77870074 1 12835158 1 12757745 PRAMEF12 0.32851 0.40923 0.0123801916932907 0.0272384034519957 0.0311364815775817 0.00476622787108488 0.023953488372093 0.02027 2 PRAMEF12_2
1 12775025 C A T K rs17346571 1 12835168 1 12757755 PRAMEF12 0.3537 0.01653 0.0329472843450479 0.0345199568500539 0.0373637778930981 0.00612800726282342 0.0313953488372093 0.03339 3 PRAMEF12_3
1 12777188 G T E D rs200315960 1 12837331 1 12759918 PRAMEF12 0.48359 0.18245 NA NA NA NA NA 0.01069 4 PRAMEF12_4
1 12777228 G A V M rs200049428 1 12837371 1 12759958 PRAMEF12 0.29103 0.03008 0.009185303514377 NA NA NA NA 0.02323 5 PRAMEF12_5
1 12777229 T A V E rs201822254 1 12837372 1 12759959 PRAMEF12 0.39051 0.01993 0.009185303514377 NA NA NA NA 0.02319 6 PRAMEF12_6
1 12777316 T C M T rs146487042 1 12837459 1 12760046 PRAMEF12 0.16785 0.17802 0.00279552715654952 0.000269687162891046 0 0.0138447571493418 0.000116279069767442 0.001392 7 PRAMEF12_7
1 12777328 A G E G rs79193271 1 12837471 1 12760058 PRAMEF12 0.10984 0.27428 0.0313498402555911 NA NA 0.00340444847934635 0.0175581395348837 0.03258 8 PRAMEF12_8
1 12777332 C G N K rs78132363 1 12837475 1 12760062 PRAMEF12 0.43691 0.07849 0.0313498402555911 NA NA 0.00431230140717204 0.0237209302325581 0.03258 9 PRAMEF12_9
1 12777405 G A A T rs202100778 1 12837548 1 12760135 PRAMEF12 0.42594 0.10662 0.00619009584664537 NA NA 0 0.000116279069767442 0.02556 10 PRAMEF12_10
1 12777421 G T C F rs200704680 1 12837564 1 12760151 PRAMEF12 0.37294 0.05531 NA NA NA NA NA 0.0253 11 PRAMEF12_11
1 12777427 G A G E rs201212047 1 12837570 1 12760157 PRAMEF12 0.16458 0.24575 0.00978434504792332 NA NA NA NA 0.02529 12 PRAMEF12_12
1 12777526 G T G V rs201008398 1 12837669 1 12760256 PRAMEF12 0.56001 0.30031 NA NA NA 0.000453926463912846 0.00395348837209302 0.02601 13 PRAMEF12_13
1 12777577 G A C Y rs201425552 1 12837720 1 12760307 PRAMEF12 0.47722 0.36479 NA 0.0156418554476807 0.0176440062272963 0.00136177939173854 0.00616279069767442 0.0282 14 PRAMEF12_14
1 12777585 G A G S rs77317880 1 12837728 1 12760315 PRAMEF12 0.47017 0.1827 NA 0.0177993527508091 0.0197197716658018 0.000907852927825692 0.00325581395348837 0.02872 15 PRAMEF12_15
1 12793387 G A V M rs80297630 1 12853536 1 12776123 PRAMEF1 0.35256 0.02503 0.00279552715654952 NA NA 0.0115751248297776 0 0.0008574 1 PRAMEF1_1
1 12793919 T C W R rs79492089;rs75216843 1 12854068 1 12776655 PRAMEF1 0.3097 0.42486 NA NA NA NA NA 0.06247 2 PRAMEF1_2
1 12793941 T A L X rs79698223 1 12854090 1 12776677 PRAMEF1 NA 0.93719 NA NA NA NA NA 0.4696 3 PRAMEF1_3
1 12793956 A G E G rs76648802 1 12854105 1 12776692 PRAMEF1 0.21936 0.30519 NA NA NA NA NA 0.4688 4 PRAMEF1_4
1 12794013 C T T M rs199893374 1 12854162 1 12776749 PRAMEF1 0.22362 0.00721 NA NA NA NA NA 0.2394 5 PRAMEF1_5
1 12794039 T C C R rs76030350 1 12854188 1 12776775 PRAMEF1 0.3116 0.16644 NA NA NA NA NA 0.2314 6 PRAMEF1_6
1 12794123 T C Y H rs61775050 1 12854272 1 12776859 PRAMEF1 0.34092 0.06899 NA NA NA 0.0175238962221211 0.0175192711983181 0.03435 7 PRAMEF1_7
1 12794265 G A R H rs1063769 1 12854414 1 12777001 PRAMEF1 0.47711 0.04239 NA NA NA NA NA 0.3261 8 PRAMEF1_8
1 12794279 C T P S rs1769774 1 12854428 1 12777015 PRAMEF1 0.46558 0.02545 NA NA NA 0.21765773944621 0.315697674418605 0.3046 9 PRAMEF1_9
1 12794325 A C N T rs1063774 1 12854474 1 12777061 PRAMEF1 0.30222 0.18619 NA NA NA NA NA 0.07546 10 PRAMEF1_10
1 12794330 C G R G rs1063775 1 12854479 1 12777066 PRAMEF1 0.27252 0.20151 0.100239616613419 NA NA NA NA 0.07205 11 PRAMEF1_11
1 12795499 A T M L rs200816125 1 12855648 1 12778235 PRAMEF1 0.40684 0.00129 NA NA NA NA NA 0.01025 12 PRAMEF1_12
1 12795512 C A S Y rs202131735 1 12855661 1 12778248 PRAMEF1 0.48407 0.16135 NA NA NA NA NA 0.0101 13 PRAMEF1_13
1 12795518 A T Y F rs200190132 1 12855667 1 12778254 PRAMEF1 0.08357 0.0284 NA NA NA NA NA 0.01851 14 PRAMEF1_14
1 12795542 A T H L rs143186065 1 12855691 1 12778278 PRAMEF1 0.34281 0.06877 0.00499201277955272 NA NA 0.0202272727272727 0 0.001598 15 PRAMEF1_15
1 12795557 A T Y F rs147917136;rs76745226 1 12855706 1 12778293 PRAMEF1 0.46647 0.02589 NA NA NA 0.00136239782016349 0.00849429834768443 0.01972 16 PRAMEF1_16
1 12795571 C T R C rs113708906 1 12855720 1 12778307 PRAMEF1 0.4897 0.09051 0.0265575079872204 NA NA 0.0115751248297776 0.0579339227547697 0.04648 17 PRAMEF1_17
1 12795625 A G K E rs75985223 1 12855774 1 12778361 PRAMEF1 0.40118 0.0113 0.014776357827476 NA NA NA NA 0.005923 18 PRAMEF1_18
1 12795640 G A E K rs201804529 1 12855789 1 12778376 PRAMEF1 0.43082 0.11597 0.0133785942492013 NA NA NA NA 0.002768 19 PRAMEF1_19
1 12795673 G A A T rs148127907 1 12855822 1 12778409 PRAMEF1 0.24741 0.13805 0.0103833865814696 NA NA NA NA NA 20 PRAMEF1_20
1 12795729 A C R S rs1052908 1 12855878 1 12778465 PRAMEF1 0.33124 0.16689 NA NA NA NA NA 0.3306 21 PRAMEF1_21
1 12795744 T G I M rs77615669 1 12855893 1 12778480 PRAMEF1 0.41673 0.00714 NA NA NA NA NA 0.0648 22 PRAMEF1_22
1 12795749 C T A V rs76032448 1 12855898 1 12778485 PRAMEF1 0.29626 0.05503 NA NA NA 0.00408719346049046 0.0110567970204842 0.04899 23 PRAMEF1_23
1 12795785 G A S N rs150054541 1 12855934 1 12778521 PRAMEF1 0.36763 0.02177 NA NA NA NA NA 0.01816 24 PRAMEF1_24
1 12795848 A G N S rs145256543 1 12855997 1 12778584 PRAMEF1 0.19348 0.00161 NA NA NA 0.000454132606721163 0.00174703004891684 0.0101 25 PRAMEF1_25
1 12795861 C G F L rs61775053 1 12856010 1 12778597 PRAMEF1 0.30419 0.01853 NA NA NA NA NA 0.4541 26 PRAMEF1_26
1 12795938 C T P L rs141070565 1 12856087 1 12778674 PRAMEF1 0.20763 0.29246 NA NA NA 0.0349840981372104 0.0335351653469958 0.0739 27 PRAMEF1_27
1 12795956 C G S X rs146835774 1 12856105 1 12778692 PRAMEF1 NA 0.93168 NA NA NA NA NA 0.07691 28 PRAMEF1_28
1 12795962 C T P L rs61775054 1 12856111 1 12778698 PRAMEF1 0.42066 0.128 NA NA NA NA NA 0.4844 29 PRAMEF1_29
1 12825123 T C Q R rs4989318 1 12884981 1 12807568 PRAMEF11 0.05968 0.01733 0.0151757188498403 0.0542071197411003 0.0498183705241308 0.0065028901734104 0.0518867924528302 0.03788 1 PRAMEF11_1
1 12825174 C T S N rs74055695 1 12885032 1 12807619 PRAMEF11 0.12069 0.04533 0.00359424920127796 NA NA 0.0108381502890173 0 0.001131 2 PRAMEF11_2
1 12825460 C T V M rs61776998 1 12885318 1 12807905 PRAMEF11 0.10841 0.03723 0.00778753993610224 NA NA NA NA 0.0105 3 PRAMEF11_3
1 12827262 C T D N rs200433298 1 12887121 1 12809708 PRAMEF11 0.37168 0.27428 NA NA NA NA NA 0.02328 4 PRAMEF11_4
1 12827352 T A I F NA 1 12887211 1 12809798 PRAMEF11 0.446 0.00679 NA NA NA NA NA 0.0112 5 PRAMEF11_5
1 12827361 T G K Q rs573520313 1 12887220 1 12809807 PRAMEF11 0.44629 0.03763 0.0313498402555911 NA NA NA NA NA 6 PRAMEF11_6
1 12827427 A T L M rs148820252;rs2486713 1 12887286 1 12809873 PRAMEF11 0.4205 0.00658 NA NA NA NA NA 0.02609 7 PRAMEF11_7
1 12827473 C A K N rs117099128 1 12887332 1 12809919 PRAMEF11 0.17939 0.02383 0.0321485623003195 NA NA NA NA 0.03212 8 PRAMEF11_8
1 12827478 A G C R rs143619571 1 12887337 1 12809924 PRAMEF11 0.30419 0.08246 NA NA NA NA NA 0.03214 9 PRAMEF11_9
1 12827500 A T C X rs201356479 1 12887359 1 12809946 PRAMEF11 NA 0.90106 NA NA NA NA NA 0.03171 10 PRAMEF11_10
1 12827540 C T R H rs200799291 1 12887399 1 12809986 PRAMEF11 0.43631 0.14441 0.0117811501597444 NA NA NA NA 0.02746 11 PRAMEF11_11
1 12827541 G A R C rs182233185 1 12887400 1 12809987 PRAMEF11 0.45689 0.2515 0.018370607028754 NA NA NA NA 0.00462 12 PRAMEF11_12
1 12828507 C T V I rs59592656 1 12888367 1 12810954 PRAMEF11 0.19348 0.04852 0.0125798722044728 NA NA NA NA 0.002678 13 PRAMEF11_13
1 12828511 T G Q H rs200394590 1 12888371 1 12810958 PRAMEF11 0.21904 0.03145 NA NA NA NA NA 0.08941 14 PRAMEF11_14
1 12828537 C T D N rs202156326 1 12888397 1 12810984 PRAMEF11 0.19189 0.49155 0.0125798722044728 NA NA NA NA 0.175 15 PRAMEF11_15
1 12828555 C T A T rs200349667 1 12888415 1 12811002 PRAMEF11 0.36481 0.00575 NA NA NA NA NA 0.2117 16 PRAMEF11_16
1 12828711 C T V I rs2982100 1 12888571 1 12811158 PRAMEF11 0.34304 0.15841 0.0069888178913738 NA NA NA NA 0.4675 17 PRAMEF11_17
1 12828735 G C L V rs76039145 1 12888595 1 12811182 PRAMEF11 0.35551 0.08455 NA NA NA NA NA 0.4816 18 PRAMEF11_18
1 12828770 A G I T rs76312011 1 12888629 1 12811216 PRAMEF11 0.30779 0.09148 0.00339456869009585 NA NA NA NA 0.4894 19 PRAMEF11_19
1 12847422 G C Q E rs764117019 1 12907275 1 12829862 HNRNPCL1 0.31983 0.00211 NA NA NA NA NA 0.03028 1 HNRNPCL1_1
1 12847431 T C T A rs149796618 1 12907284 1 12829871 HNRNPCL1 0.43915 0.00477 NA NA NA NA NA 0.4141 2 HNRNPCL1_2
1 12847432 G C S R rs148930640 1 12907285 1 12829872 HNRNPCL1 0.08234 0.13843 NA NA NA NA NA 0.3552 3 HNRNPCL1_3
1 12847463 T C E G rs112607517 1 12907316 1 12829903 HNRNPCL1 0.05166 0.35433 NA NA NA NA NA 0.3069 4 HNRNPCL1_4
1 12847497 C T D N rs2359486 1 12907350 1 12829937 HNRNPCL1 0.3097 0.14807 NA NA NA NA NA 0.2688 5 HNRNPCL1_5
1 12847505 T C Q R rs74587302 1 12907358 1 12829945 HNRNPCL1 0.33589 0.00897 NA NA NA NA NA 0.3312 6 HNRNPCL1_6
1 12847517 A T V D rs2076063 1 12907370 1 12829957 HNRNPCL1 0.43236 0.0349 NA NA NA NA NA 0.3106 7 HNRNPCL1_7
1 12847526 T C D G rs74055698 1 12907379 1 12829966 HNRNPCL1 0.40753 0.31372 0.23202875399361 0.156418554476807 0.1476388168137 NA NA 0.211 8 HNRNPCL1_8
1 12847527 C A D Y rs141207681 1 12907380 1 12829967 HNRNPCL1 0.12043 0.15755 NA NA NA NA NA 0.0631 9 HNRNPCL1_9
1 12847532 G A P L rs150590256 1 12907385 1 12829972 HNRNPCL1 0.46273 0.05722 NA NA NA NA NA 0.1675 10 HNRNPCL1_10
1 12847547 G A A V rs149302457 1 12907400 1 12829987 HNRNPCL1 0.01397 0.55221 NA NA NA NA NA 0.05254 11 HNRNPCL1_11
1 12847555 T A E D rs146075045 1 12907408 1 12829995 HNRNPCL1 0.2827 0.00287 NA NA NA NA NA 0.1014 12 HNRNPCL1_12
1 12847596 C G D H rs78163065 1 12907449 1 12830036 HNRNPCL1 0.50345 0.15588 NA NA NA 0.0226963231956423 0.0440902745463006 0.05864 13 HNRNPCL1_13
1 12847643 T C K R rs138700801 1 12907496 1 12830083 HNRNPCL1 0.38008 0.00643 NA NA NA 0.0115803814713896 0.0220331079505712 0.05852 14 HNRNPCL1_14
1 12847655 T C E G rs138145027 1 12907508 1 12830095 HNRNPCL1 0.33124 0.00759 0.0742811501597444 NA NA NA NA 0.05998 15 HNRNPCL1_15
1 12847680 T C I V rs141872266 1 12907533 1 12830120 HNRNPCL1 0.11347 0.2263 NA NA NA 0.0106235565819861 0.0224864610313162 0.05839 16 HNRNPCL1_16
1 12847928 T C D G rs28441396 1 12907781 1 12830368 HNRNPCL1 0.0671 0.05951 0.000599041533546326 NA NA NA NA 0.3906 17 HNRNPCL1_17
1 12847945 A C F L rs150096254 1 12907798 1 12830385 HNRNPCL1 0.32776 0.14949 NA NA NA NA NA 0.4845 18 HNRNPCL1_18
1 12847947 A G F L rs201112865 1 12907800 1 12830387 HNRNPCL1 0.26186 0.26789 NA NA NA NA NA 0.02484 19 HNRNPCL1_19
1 12847949 C T G D rs138087690 1 12907802 1 12830389 HNRNPCL1 0.41133 0.02439 NA NA NA NA NA 0.4876 20 HNRNPCL1_20
1 12847950 C T G S rs141460546 1 12907803 1 12830390 HNRNPCL1 0.2694 0.22387 NA NA NA NA NA 0.4876 21 HNRNPCL1_21
1 12847976 T C Y C rs74866336 1 12907829 1 12830416 HNRNPCL1 0.02477 0.24005 0.0648961661341853 NA NA 0.0313209260099864 0.0987209302325581 0.08101 22 HNRNPCL1_22
1 12847995 G C R G rs140567799 1 12907848 1 12830435 HNRNPCL1 0.02772 0.13326 NA NA NA NA NA 0.02651 23 HNRNPCL1_23
1 12848250 T C M V rs4845920 1 12908103 1 12830690 HNRNPCL1 0.13749 0.01702 0.0179712460063898 NA NA NA NA 0.0001894 24 HNRNPCL1_24
1 12848277 C T V I rs41279492 1 12908130 1 12830717 HNRNPCL1 0.48838 0.09791 NA NA NA 0.00453926463912846 0.0119767441860465 0.04635 25 HNRNPCL1_25
1 12859108 G T R S rs9661554 1 12918963 1 12841550 PRAMEF2 0.31719 0.00866 0.104432907348243 0.117044228694714 0.105604566683965 0.130849613811904 0.113477653631285 0.1051 1 PRAMEF2_1
1 12859131 G T R M rs1063757 1 12918986 1 12841573 PRAMEF2 0.40718 0.00637 0.0343450479233227 NA NA 0.0115856428895956 0.00116387337057728 0.02362 2 PRAMEF2_2
1 12859142 A C S R rs148395681 1 12918997 1 12841584 PRAMEF2 0.37888 0.03836 NA NA NA 0 0.0010477299185099 0.0228 3 PRAMEF2_3
1 12859167 C T T M rs140067079 1 12919022 1 12841609 PRAMEF2 0.22526 0.05935 NA NA NA 0.00181735574738755 0.0115250291036088 0.02575 4 PRAMEF2_4
1 12859186 G A W X rs145172813 1 12919041 1 12841628 PRAMEF2 NA 0.49586 NA NA NA 0.00159018627896411 0.0122206703910615 0.02587 5 PRAMEF2_5
1 12859209 T G V G rs3204790 1 12919064 1 12841651 PRAMEF2 0.36892 0.01078 0.186501597444089 NA NA 0.160154475238528 0.150721601489758 0.1697 6 PRAMEF2_6
1 12859212 C G S W rs17038657 1 12919067 1 12841654 PRAMEF2 0.04412 0.46478 0.0279552715654952 NA NA 0.0842798727850977 0.000581936685288641 0.008238 7 PRAMEF2_7
1 12859224 C G T R rs9659529 1 12919079 1 12841666 PRAMEF2 0.15202 0.0307 0.107827476038339 0.118392664509169 0.109756097560976 0.141526578827806 0.111731843575419 0.1059 8 PRAMEF2_8
1 12859226 C T L F rs45443899 1 12919081 1 12841668 PRAMEF2 0.3937 0.16398 0.133586261980831 NA NA 0.242162653339391 0.109054934823091 0.1068 9 PRAMEF2_9
1 12859256 G A E K rs9728577 1 12919111 1 12841698 PRAMEF2 0.44412 0.16402 NA 0.0474649406688242 0.0425531914893617 0.0199909132212631 0.0388733705772812 0.05805 10 PRAMEF2_10
1 12859290 G A R H rs149655365 1 12919145 1 12841732 PRAMEF2 0.4613 0.13588 0.0407348242811502 NA NA 0.123807360290777 0.000349406009783368 0.01165 11 PRAMEF2_11
1 12859734 A G E G rs367740116 1 12919589 1 12842176 PRAMEF2 0.31106 0.342 0.014776357827476 NA NA NA NA 0.008144 12 PRAMEF2_12
1 12859769 C G L V rs80027487 1 12919624 1 12842211 PRAMEF2 0.13939 0.08738 0.108426517571885 0.115695792880259 0.108718214841723 0.0451861943687557 0.0204794042355132 0.1027 13 PRAMEF2_13
1 12860017 T G I M rs3204798 1 12919872 1 12842459 PRAMEF2 0.48483 0.04438 0.0776757188498403 NA NA 0.0240799636528851 0.0449673811742777 0.05927 14 PRAMEF2_14
1 12860036 G T E X rs75411676 1 12919891 1 12842478 PRAMEF2 NA 0.92938 NA 0.0496224379719525 0.0451478982874935 0.0243071331213085 0.0448508853681267 0.05917 15 PRAMEF2_15
1 12860073 A G K R rs72472698 1 12919928 1 12842515 PRAMEF2 0.14271 0.03826 0.10982428115016 0.119741100323625 0.112350804359107 0.141008174386921 0.112418452935694 0.1078 16 PRAMEF2_16
1 12860079 A G Y C rs3204805 1 12919934 1 12842521 PRAMEF2 0.47313 0.08559 0.16952875399361 0.156688241639698 0.147119875454074 0.162125340599455 0.146085740913327 0.153 17 PRAMEF2_17
1 12860108 T G C G rs72472699 1 12919963 1 12842550 PRAMEF2 0.4415 0.01799 0.137579872204473 0.120280474649407 0.11338868707836 NA NA 0.1222 18 PRAMEF2_18
1 12860139 A C Y S rs115914708 1 12919994 1 12842581 PRAMEF2 0.44827 0.02944 0.0141773162939297 NA NA NA NA 0.0007347 19 PRAMEF2_19
1 12861232 A T N I rs141834728 1 12921087 1 12843674 PRAMEF2 0.42291 0.28705 0.0145766773162939 NA NA NA NA 0.0102 20 PRAMEF2_20
1 12861233 C G N K rs139022602 1 12921088 1 12843675 PRAMEF2 0.45945 0.30724 0.0145766773162939 NA NA NA NA 0.0102 21 PRAMEF2_21
1 12861255 A G T A rs12139546 1 12921110 1 12843697 PRAMEF2 0.03816 0.07308 0.108626198083067 NA NA 0.141072239890959 0.112662942271881 0.1064 22 PRAMEF2_22
1 12861277 A G E G rs12139550 1 12921132 1 12843719 PRAMEF2 0.04452 0.22233 0.108626198083067 0.116235167206041 0.110793980280228 0.138283378746594 0.111705841284617 0.1059 23 PRAMEF2_23
1 12861391 A G K R rs141497590 1 12921246 1 12843833 PRAMEF2 0.15519 0.03432 0.00619009584664537 NA NA 0.0163487738419619 0 0.001684 24 PRAMEF2_24
1 12861417 G A V M rs145044541 1 12921272 1 12843859 PRAMEF2 0.46051 0.1816 0.0185702875399361 NA NA 0.000681508405270332 0.000582614775110697 0.005836 25 PRAMEF2_25
1 12861477 T C C R rs78671912;rs17039307;rs1063796 1 12921332 1 12843919 PRAMEF2 0.43616 0.02218 0.409944089456869 NA NA NA NA 0.3791 26 PRAMEF2_26
1 12861478 G A C Y rs56145411 1 12921333 1 12843920 PRAMEF2 0.46352 0.15279 0.271365814696486 NA NA NA NA 0.2324 27 PRAMEF2_27
1 12861512 C A S R rs113192325 1 12921367 1 12843954 PRAMEF2 0.28926 0.10212 0.0265575079872204 NA NA 0.00522252497729337 0 0.001502 28 PRAMEF2_28
1 12861531 G A A T rs146271489 1 12921386 1 12843973 PRAMEF2 0.24967 0.09623 0.00938498402555911 NA NA 0.00635785649409628 0.0287543655413271 0.01963 29 PRAMEF2_29
1 12861684 T G F V rs1063798 1 12921539 1 12844126 PRAMEF2 0.03581 0.03095 0.192891373801917 NA NA 0.0742337164750958 0.0431014010923771 0.08444 30 PRAMEF2_30
1 12861721 C T P L rs143879460 1 12921576 1 12844163 PRAMEF2 0.0728 0.31298 NA NA NA NA NA 0.02272 31 PRAMEF2_31
1 12861745 C T P L rs2982215 1 12921600 1 12844187 PRAMEF2 0.48659 0.158 NA NA NA NA NA 0.02512 32 PRAMEF2_32
1 12879605 T C Y C rs28498663 1 12939426 1 12862013 PRAMEF4 0.18434 0.02714 0.111621405750799 NA NA NA NA 0.02741 1 PRAMEF4_1
1 12879619 C G L F rs28473210 1 12939440 1 12862027 PRAMEF4 0.22198 0.01639 0.100239616613419 NA NA NA NA 0.04698 2 PRAMEF4_2
1 12879674 A T I N rs150289150 1 12939495 1 12862082 PRAMEF4 0.34748 0.21878 NA NA NA 0.0117484450587422 0.0290309925460965 0.05222 3 PRAMEF4_3
1 12879714 C T G S rs72474509 1 12939535 1 12862122 PRAMEF4 0.44983 0.02942 NA NA NA NA NA 0.0459 4 PRAMEF4_4
1 12879747 C G V L rs147865267 1 12939568 1 12862155 PRAMEF4 0.20698 0.0022 0.0634984025559105 NA NA 0.0120481927710843 0.0346312242605766 0.07571 5 PRAMEF4_5
1 12879834 T G N H rs74842149 1 12939655 1 12862242 PRAMEF4 0.14606 0.29451 0.0662939297124601 NA NA 0.0327759197324415 0.101083707025411 0.08827 6 PRAMEF4_6
1 12879843 A T F I rs28452936 1 12939664 1 12862251 PRAMEF4 0.39974 0.05366 0.115615015974441 NA NA 0.144526034712951 0.114637789395071 0.1122 7 PRAMEF4_7
1 12880083 A C F V rs3895133 1 12939904 1 12862491 PRAMEF4 0.09733 0.01043 NA NA NA NA NA 0.1088 8 PRAMEF4_8
1 12881902 T G Y S rs4503360 1 12941723 1 12864310 PRAMEF4 0.12425 0.04738 0.0904552715654952 NA NA 0.0903747244673034 0.109603789836348 0.09891 9 PRAMEF4_9
1 12881921 G A R C rs4514247 1 12941742 1 12864329 PRAMEF4 0.04307 0.06041 0.0676916932907348 NA NA 0.0337490829053558 0.10491452991453 0.08926 10 PRAMEF4_10
1 12882118 A G V A rs148908177 1 12941939 1 12864526 PRAMEF4 0.36828 0.38215 0.0686900958466454 NA NA 0.193465491923642 0.000419111483654652 0.01788 11 PRAMEF4_11
1 12882226 C T C Y rs78597549;rs199749044 1 12942047 1 12864634 PRAMEF4 0.35279 0.00094 NA NA NA NA NA 0.0181 12 PRAMEF4_12
1 12882292 C T R Q rs200492309 1 12942113 1 12864700 PRAMEF4 0.36591 0.08563 0.0405351437699681 NA NA 0.0326615705350938 0.0225988700564972 0.0387 13 PRAMEF4_13
1 12882317 C G E Q rs75888855;rs3877226 1 12942138 1 12864725 PRAMEF4 0.47077 0.00216 NA NA NA NA NA 0.09966 14 PRAMEF4_14
1 12882352 C G C S rs201789683 1 12942173 1 12864760 PRAMEF4 0.23863 0.12395 NA NA NA NA NA 0.03324 15 PRAMEF4_15
1 12882358 T C H R rs9701962;rs78975803 1 12942179 1 12864766 PRAMEF4 0.24709 0.00195 NA NA NA NA NA 0.1067 16 PRAMEF4_16
1 12882401 C T V I rs139729752 1 12942222 1 12864809 PRAMEF4 0.3537 0.15898 0.0111821086261981 NA NA 0.00310318076027929 0.0285832642916321 0.01974 17 PRAMEF4_17
1 12883140 A C D E rs4625290 1 12942961 1 12865548 PRAMEF4 0.46038 0.02618 0.104632587859425 NA NA 0.115753424657534 0.11656942823804 0.1086 18 PRAMEF4_18
1 12883169 A G C R rs143934691 1 12942990 1 12865577 PRAMEF4 0.12195 0.08023 0.0199680511182109 NA NA 0.00983531564501372 0.0510275572162541 0.04089 19 PRAMEF4_19
1 12883217 A C S A rs3121081 1 12943038 1 12865625 PRAMEF4 0.42562 0.0152 0.261980830670927 NA NA NA NA 0.2222 20 PRAMEF4_20
1 12883297 A T L Q rs148417398 1 12943118 1 12865705 PRAMEF4 0.03675 0.44801 0.0045926517571885 NA NA 0.0139844108207244 0 0.001076 21 PRAMEF4_21
1 12883379 A G W R rs3121079 1 12943200 1 12865787 PRAMEF4 0.40011 0.00528 NA NA NA NA NA 0.1075 22 PRAMEF4_22
1 12893044 T C I V NA 1 12952875 1 12875462 PRAMEF10 0.19826 0.00846 0.0153753993610224 NA NA NA NA 0.01491 1 PRAMEF10_1
1 12893053 G A L F NA 1 12952884 1 12875471 PRAMEF10 0.18403 0.00968 0.0145766773162939 NA NA NA NA 0.01346 2 PRAMEF10_2
1 12893076 T C K R rs201368068 1 12952907 1 12875494 PRAMEF10 0.1125 0.00036 0.0197683706070288 NA NA NA NA 0.009905 3 PRAMEF10_3
1 12893080 A T Y N NA 1 12952911 1 12875498 PRAMEF10 0.12425 0.0042 0.020167731629393 NA NA NA NA 0.009777 4 PRAMEF10_4
1 12893086 G T L I NA 1 12952917 1 12875504 PRAMEF10 0.17908 0.40543 0.0195686900958466 NA NA NA NA 0.00365 5 PRAMEF10_5
1 12893134 C T G R NA 1 12952965 1 12875552 PRAMEF10 0.44571 0.02496 0.0125798722044728 NA NA NA NA 0.03076 6 PRAMEF10_6
1 12893161 G C L V rs200671243 1 12952992 1 12875579 PRAMEF10 0.05657 0.34953 0.0351437699680511 NA NA NA NA 0.007384 7 PRAMEF10_7
1 12893169 A G M T NA 1 12953000 1 12875587 PRAMEF10 0.22035 0.01984 0.0652955271565495 NA NA NA NA 0.03314 8 PRAMEF10_8
1 12893187 T C H R NA 1 12953018 1 12875605 PRAMEF10 0.31429 0.00215 0.0265575079872204 NA NA NA NA 0.005755 9 PRAMEF10_9
1 12893194 T A N Y rs201082796 1 12953025 1 12875612 PRAMEF10 0.41388 0.0194 0.0253594249201278 NA NA NA NA 0.002978 10 PRAMEF10_10
1 12893272 T C K E rs200956937 1 12953103 1 12875690 PRAMEF10 0.39847 0.00293 0.0325479233226837 NA NA NA NA 0.007728 11 PRAMEF10_11
1 12893316 A G V A NA 1 12953147 1 12875734 PRAMEF10 0.39257 0.00894 0.0289536741214058 NA NA NA NA 0.01142 12 PRAMEF10_12
1 12893425 T C T A rs16850103 1 12953256 1 12875843 PRAMEF10 0.16785 0.02372 NA NA NA NA NA 0.05935 13 PRAMEF10_13
1 12894659 A G C R rs149281133 1 12954490 1 12877077 PRAMEF10 0.27595 0.00638 NA NA NA 0.0361635220125786 0.176986835689907 0.1682 14 PRAMEF10_14
1 12894673 T A D V NA 1 12954504 1 12877091 PRAMEF10 0.41623 0.2162 NA NA NA 0.078125 0.000121359223300971 0.009824 15 PRAMEF10_15
1 12894718 C T R H NA 1 12954549 1 12877136 PRAMEF10 0.18434 0.16176 NA NA NA 0.04529262086514 0.000607976653696498 0.005027 16 PRAMEF10_16
1 12894886 G A S L NA 1 12954717 1 12877304 PRAMEF10 0.26782 0.08246 0.0245607028753994 NA NA NA NA 0.001263 17 PRAMEF10_17
1 12894983 C T E K NA 1 12954814 1 12877401 PRAMEF10 0.36913 0.02862 0.0119808306709265 NA NA 0.00104220948410631 0.00914477073673364 0.003761 18 PRAMEF10_18
1 12895694 G T L M NA 1 12955525 1 12878112 PRAMEF10 0.00441 0.3114 0.0271565495207668 NA NA 0.0858823529411765 0.00131233595800525 0.01035 19 PRAMEF10_19
1 12895706 G A R C NA 1 12955537 1 12878124 PRAMEF10 0.32267 0.20001 0.00379392971246006 NA NA 0.0115620575743275 0 0.00116 20 PRAMEF10_20
1 12895727 T C M V NA 1 12955558 1 12878145 PRAMEF10 0.22329 0.00559 0.012779552715655 NA NA 0.0394990366088632 0.000267737617135208 0.004039 21 PRAMEF10_21
1 12920100 T C V A NA 1 12979920 1 12902507 PRAMEF7 0.44282 0.00228 NA NA NA NA NA 0.1846 1 PRAMEF7_1
1 12920330 A G I V rs113065075 1 12980150 1 12902737 PRAMEF7 0.0728 0.01374 0.075279552715655 NA NA 0.0348583877995643 0.161922663802363 0.1312 2 PRAMEF7_2
1 12938934 G C S C rs200768992 1 12998764 1 12921351 PRAMEF6 0.20795 0.24399 NA NA NA NA NA 0.01386 1 PRAMEF6_1
1 12941032 G T S Y NA 1 13000862 1 12923449 PRAMEF6 0.15956 0.00241 NA NA NA NA NA 0.08382 2 PRAMEF6_2
1 12941050 C T C Y NA 1 13000880 1 12923467 PRAMEF6 0.31851 0.01741 NA NA NA NA NA 0.06754 3 PRAMEF6_3
1 12941051 A G C R NA 1 13000881 1 12923468 PRAMEF6 0.11201 3e-05 NA NA NA NA NA 0.06608 4 PRAMEF6_4
1 12941078 G T Q K NA 1 13000908 1 12923495 PRAMEF6 0.21217 0.01717 NA NA NA NA NA 0.01129 5 PRAMEF6_5
1 12941355 G T C X NA 1 13001185 1 12923772 PRAMEF6 NA 0.666 NA NA NA NA NA 0.01055 6 PRAMEF6_6
1 12941356 C T C Y rs7419099 1 13001186 1 12923773 PRAMEF6 0.38642 0.00064 NA NA NA NA NA 0.6005 7 PRAMEF6_7
1 12941391 C T W X NA 1 13001221 1 12923808 PRAMEF6 NA 0.4984 0.010982428115016 NA NA NA NA 0.001662 8 PRAMEF6_8
1 12941418 C G Q H NA 1 13001248 1 12923835 PRAMEF6 0.21413 0.17886 NA NA NA 0.0123796423658872 0 0.001085 9 PRAMEF6_9
1 12941422 T C Q R NA 1 13001252 1 12923839 PRAMEF6 0.26344 0.00843 0.216253993610224 NA NA NA NA 0.003251 10 PRAMEF6_10
1 12941482 C G C S rs61779367 1 13001312 1 12923899 PRAMEF6 0.28778 0.0351 NA NA NA NA NA 0.5194 11 PRAMEF6_11
1 13115542 T C T A rs143348790 1 13183014 1 13105601 HNRNPCL2 NA 0.04405 0.000599041533546326 NA NA NA NA 0.09114 1 HNRNPCL2_1
1 13115543 G C S R rs140373284 1 13183015 1 13105602 HNRNPCL2 NA 0.03791 0.000599041533546326 NA NA NA NA 0.09882 2 HNRNPCL2_2
1 13115554 T C N D rs114277542 1 13183026 1 13105613 HNRNPCL2 NA 0.0444 0.000599041533546326 NA NA NA NA 0.07375 3 HNRNPCL2_3
1 13115560 C T E K rs55971446 1 13183032 1 13105619 HNRNPCL2 NA 0.10006 0.00978434504792332 NA NA 0.0065123010130246 0.0367693274670019 0.02657 4 HNRNPCL2_4
1 13115573 A C D E rs201318324 1 13183045 1 13105632 HNRNPCL2 NA 0.06559 0.00199680511182109 NA NA NA NA 0.116 5 HNRNPCL2_5
1 13115574 T C D G rs368128818 1 13183046 1 13105633 HNRNPCL2 NA 0.04011 NA NA NA NA NA 0.1155 6 HNRNPCL2_6
1 13115584 T C N D rs373707956 1 13183056 1 13105643 HNRNPCL2 NA 0.07958 NA NA NA NA NA 0.114 7 HNRNPCL2_7
1 13115587 T C N D rs374299466 1 13183059 1 13105646 HNRNPCL2 NA 0.06953 NA NA NA NA NA 0.1136 8 HNRNPCL2_8
1 13115597 A C H Q rs368601170 1 13183069 1 13105656 HNRNPCL2 NA 0.05943 NA NA NA NA NA 0.1218 9 HNRNPCL2_9
1 13115599 G A H Y rs199927646 1 13183071 1 13105658 HNRNPCL2 NA 0.08277 0.00199680511182109 NA NA 0.00289435600578871 0.0109993714644877 0.005313 10 HNRNPCL2_10
1 13115599 G C H D rs199927646 1 13183071 1 13105658 HNRNPCL2 NA 0.05992 NA NA NA NA NA 0.1209 11 HNRNPCL2_11
1 13115637 T C D G rs369043510 1 13183109 1 13105696 HNRNPCL2 NA 0.07335 NA NA NA NA NA 0.2335 12 HNRNPCL2_12
1 13115638 C A D Y rs371451661 1 13183110 1 13105697 HNRNPCL2 NA 0.0713 NA NA NA NA NA 0.2334 13 HNRNPCL2_13
1 13115643 G A P L rs111369527 1 13183115 1 13105702 HNRNPCL2 NA 0.0762 NA NA NA NA NA 0.2331 14 HNRNPCL2_14
1 13115658 G A A V rs376039645 1 13183130 1 13105717 HNRNPCL2 NA 0.04814 NA NA NA NA NA 0.2882 15 HNRNPCL2_15
1 13115666 T A E D rs369308948 1 13183138 1 13105725 HNRNPCL2 NA 0.08513 NA NA NA NA NA 0.2899 16 HNRNPCL2_16
1 13115704 C T E K rs115395118 1 13183176 1 13105763 HNRNPCL2 NA 0.05761 NA NA NA NA NA 0.4647 17 HNRNPCL2_17
1 13115715 A G M T rs149345149 1 13183187 1 13105774 HNRNPCL2 NA 0.03944 NA NA NA NA NA 0.4664 18 HNRNPCL2_18
1 13115716 T A M L rs144308453 1 13183188 1 13105775 HNRNPCL2 NA 0.05946 NA NA NA NA NA 0.4666 19 HNRNPCL2_19
1 13115727 C G S T rs146955784 1 13183199 1 13105786 HNRNPCL2 NA 0.0456 NA NA NA NA NA 0.467 20 HNRNPCL2_20
1 13115766 T C E G rs75918656;rs150951326 1 13183238 1 13105825 HNRNPCL2 NA 0.05821 NA NA NA NA NA 0.4885 21 HNRNPCL2_21
1 13115776 T A S C rs79256404;rs141472183 1 13183248 1 13105835 HNRNPCL2 NA 0.05089 NA NA NA NA NA 0.4887 22 HNRNPCL2_22
1 13115777 C A Q H rs139566100 1 13183249 1 13105836 HNRNPCL2 NA 0.05795 0.0119808306709265 NA NA NA NA 0.4897 23 HNRNPCL2_23
1 13115950 T C N D rs28564063 1 13183422 1 13106009 HNRNPCL2 NA 0.07488 0.156349840255591 NA NA 0.115606936416185 0.0669390320553111 0.1115 24 HNRNPCL2_24
1 13115994 A G I T rs377512348 1 13183466 1 13106053 HNRNPCL2 NA 0.08848 0.00499201277955272 NA NA 0.0130057803468208 0 0.00117 25 HNRNPCL2_25
1 13116000 G A P L rs201921464 1 13183472 1 13106059 HNRNPCL2 NA 0.09528 NA NA NA NA NA 0.03898 26 HNRNPCL2_26
1 13116039 T C D G rs1737105 1 13183511 1 13106098 HNRNPCL2 NA 0.04929 NA NA NA NA NA 0.4997 27 HNRNPCL2_27
1 13116056 A C F L rs76937665 1 13183528 1 13106115 HNRNPCL2 NA 0.04304 NA NA NA NA NA 0.499 28 HNRNPCL2_28
1 13116058 A G F L rs200046163 1 13183530 1 13106117 HNRNPCL2 NA 0.07488 NA NA NA NA NA 0.05029 29 HNRNPCL2_29
1 13116060 C T G D rs77505369 1 13183532 1 13106119 HNRNPCL2 NA 0.06496 NA NA NA NA NA 0.4988 30 HNRNPCL2_30
1 13116061 C T G S rs77556803 1 13183533 1 13106120 HNRNPCL2 NA 0.07179 NA NA NA NA NA 0.4988 31 HNRNPCL2_31
1 13116106 G C R G rs115194400 1 13183578 1 13106165 HNRNPCL2 NA 0.07553 NA NA NA NA NA 0.02491 32 HNRNPCL2_32
1 13116159 A T V D rs80009603 1 13183631 1 13106218 HNRNPCL2 NA 0.06995 0.0329472843450479 NA NA NA NA 0.00294 33 HNRNPCL2_33
1 13116162 G A A V rs2982225 1 13183634 1 13106221 HNRNPCL2 NA 0.07732 0.0329472843450479 NA NA NA NA 0.002766 34 HNRNPCL2_34
1 13116324 A G L P rs141765631 1 13183796 1 13106383 HNRNPCL2 NA 0.09031 0.0429313099041534 NA NA 0.0332850940665702 0.0169704588309239 0.02878 35 HNRNPCL2_35
1 13149524 T C T A rs747456027 1 13216975 1 13139562 PRAMEF25 NA 0.03323 NA NA NA NA NA 0.03846 1 PRAMEF25_1
1 13151597 T G Y S rs2359274 1 13219048 1 13141635 PRAMEF25 NA 0.04673 0.100838658146965 NA NA NA NA 0.01373 2 PRAMEF25_2
1 13151643 G T Q K rs3929659 1 13219094 1 13141681 PRAMEF25 NA 0.05742 NA NA NA NA NA 0.01364 3 PRAMEF25_3
1 13152020 T G K T rs4026315;rs75191954 1 13219471 1 13142058 PRAMEF25 NA 0.11106 NA NA NA NA NA 0.02129 4 PRAMEF25_4
1 13152047 C G C S rs7419077 1 13219498 1 13142085 PRAMEF25 NA 0.04078 NA NA NA NA NA 0.01674 5 PRAMEF25_5
1 13152124 C A W C rs199704195 1 13219575 1 13142162 PRAMEF25 NA 0.04041 NA NA NA NA NA 0.01597 6 PRAMEF25_6
1 13152870 A G C R NA 1 12942990 1 12865577 PRAMEF25 0.12195 0.08023 0.0199680511182109 NA NA 0.00983531564501372 0.0510275572162541 0.04089 7 PRAMEF25_7
1 13152998 A T L Q NA 1 12943118 1 12865705 PRAMEF25 0.03675 0.44801 0.0045926517571885 NA NA 0.0139844108207244 0 0.001076 8 PRAMEF25_8
1 13176324 C G S C rs200707086 1 13001312 1 12923899 PRAMEF25 NA 0.0351 NA NA NA NA NA 0.5194 9 PRAMEF25_9
1 13260332 A C K T rs78425419 1 13365954 1 13238541 PRAMEF5 0.23602 0.0795 NA NA NA NA NA 0.01463 1 PRAMEF5_1
1 13343025 T C M V rs563765859 1 13669402 1 13541989 PRAMEF14 0.45918 0.00293 0.663538338658147 NA NA NA NA NA 1 PRAMEF14_1
1 13369121 C A M I rs552367191 1 13695579 1 13568166 PRAMEF19 0.06253 0.0355 0.982428115015974 NA NA NA NA 0.004202 1 PRAMEF19_1
1 13369122 A G M T rs566003715 1 13695580 1 13568167 PRAMEF19 0.07689 0.00835 0.982428115015974 NA NA NA NA 0.004049 2 PRAMEF19_2
1 13369163 G T N K rs748005551 1 13695621 1 13568208 PRAMEF19 0.38186 0.00997 NA NA NA NA NA 0.7539 3 PRAMEF19_3
1 13369227 G A S L rs12123403 1 13695685 1 13568272 PRAMEF19 0.30166 0.00716 NA NA NA NA NA 0.9867 4 PRAMEF19_4
1 13369329 C G G A rs12131695 1 13695787 1 13568374 PRAMEF19 0.29249 0.0063 0.991214057507987 NA NA NA NA 0.9841 5 PRAMEF19_5
1 13369516 T C T A rs12119874 1 13695974 1 13568561 PRAMEF19 0.05863 0.00553 0.993809904153355 NA NA NA NA 0.5773 6 PRAMEF19_6
1 13369564 A G W R rs2359294 1 13696022 1 13568609 PRAMEF19 0.39611 0.01491 0.995207667731629 NA NA NA NA 0.927 7 PRAMEF19_7
1 13369589 A T D E rs2101624 1 13696047 1 13568634 PRAMEF19 0.13184 0.01309 0.993011182108626 NA NA NA NA 0.9266 8 PRAMEF19_8
1 13369596 G A S F rs2101625 1 13696054 1 13568641 PRAMEF19 0.07145 0.02113 0.993809904153355 NA NA NA NA 0.9255 9 PRAMEF19_9
1 13369632 T C K R rs731980 1 13696090 1 13568677 PRAMEF19 0.33565 0.07372 0.995207667731629 NA NA NA NA 0.961 10 PRAMEF19_10
1 13390382 G A G E rs200830320 1 13716842 1 13589429 PRAMEF17 0.33903 0.00397 NA NA NA NA NA 0.02815 1 PRAMEF17_1
1 13392000 A G Q R rs200509275 1 13718460 1 13591047 PRAMEF17 0.1503 0.00487 0.0107827476038339 NA NA NA NA 0.005826 2 PRAMEF17_2
1 13392036 G C S T rs371453768 1 13718496 1 13591083 PRAMEF17 0.38246 0.05908 0.00678913738019169 NA NA 0.0135371179039301 0.000182348650619985 0.001658 3 PRAMEF17_3
1 13392054 A G H R rs201711294 1 13718514 1 13591101 PRAMEF17 0.25097 0.03748 0.0117811501597444 NA NA NA NA 0.007657 4 PRAMEF17_4
1 13475857 T C K E rs3013105 1 13802325 1 13674912 LRRC38 0.45278 0.08228 0.462060702875399 0.392125134843581 0.396211728074728 NA NA 0.3603 1 LRRC38_1
1 13475905 G A L F rs2940315 1 13802373 1 13674960 LRRC38 0.14775 0.21896 0.0581070287539936 0.0237324703344121 0.027244421380384 NA NA 0.02918 2 LRRC38_2
1 13584026 C T T M rs78133275 1 13910521 1 13783108 PDPN 0.36998 0.41705 0.0045926517571885 NA NA 0.0136363636363636 0 0.001285 1 PDPN_1
1 13584186 G C R P rs4661725 1 13910681 1 13783268 PDPN 0.00961 0.16434 0.0387380191693291 0.0285868392664509 0.0249091852620654 NA NA 0.03722 2 PDPN_2
1 13607232 A G M V rs141726617 1 13933727 1 13806314 PDPN 0.32421 0.00958 0.0045926517571885 NA NA 0.019291874716296 0 0.001903 3 PDPN_3
1 13614369 C G A G rs2486188 1 13940864 1 13813451 PDPN 0.41489 0.25234 0.981429712460064 0.947411003236246 0.957706279190451 0.99046754425783 0.954767441860465 0.9552 4 PDPN_4
1 13778554 C A D E rs61747667 1 14105049 1 13977636 PRDM2 0.5164 0.01606 0.0319488817891374 0.0180690399137001 0.0194603009859886 0.00272355878347708 0.0201162790697674 0.02506 1 PRDM2_1
1 13778644 T A D E rs2076324 1 14105139 1 13977726 PRDM2 0.12374 0.00843 0.37120607028754 0.347626752966559 0.356772184743124 0.250567408079891 0.356511627906977 0.3685 2 PRDM2_2
1 13778796 G A C Y rs41269803 1 14105291 1 13977878 PRDM2 0.48378 0.0762 0.00778753993610224 0.017529665587918 0.024390243902439 0.00567408079891058 0.0268604651162791 0.01723 3 PRDM2_3
1 13779144 G A S N rs17350795 1 14105639 1 13978226 PRDM2 0.446 0.00087 0.0395367412140575 0.0180690399137001 0.0197197716658018 0.00431230140717204 0.0203488372093023 0.03003 4 PRDM2_4
1 13780617 C T T I rs112801771 1 14107112 1 13979699 PRDM2 0.48758 0.19619 0.00499201277955272 0.000269687162891046 0.000259470679813181 0.025192918747163 0 0.002051 5 PRDM2_5
1 13780640 C G P A rs116238585 1 14107135 1 13979722 PRDM2 0.6081 0.37767 0.0319488817891374 0.0180690399137001 0.0194603009859886 0.00272355878347708 0.0203488372093023 0.0251 6 PRDM2_6
1 13780865 T A S T rs41269807 1 14107360 1 13979947 PRDM2 0.58655 0.2516 0.0207667731629393 0.052049622437972 0.0402179553710431 0.00748978665456196 0.0451162790697674 0.03507 7 PRDM2_7
1 13816508 A G Q R rs1046331 1 14143003 1 14015590 PRDM2 0.17969 0.10607 0.821285942492013 0.86596548004315 0.861702127659574 0.93463458919655 0.843604651162791 0.8254 8 PRDM2_8
1 15112494 G A A T rs10803354 1 15438990 1 15311577 KAZN 0.21969 0.33577 0.442092651757188 0.40992448759439 0.407368967306694 0.281888334089877 0.404468233651385 0.4329 1 KAZN_1
1 15114594 C T R C rs12048768 1 15441090 1 15313677 KAZN 0.15002 0.95237 0.0513178913738019 0.00269687162891046 0.00467047223663726 0.00158874262369496 0.00302325581395349 0.02075 2 KAZN_2
1 15164369 T A Y F rs61561984 1 15490865 1 15363452 C1orf195 0.43511 0.12942 0.226437699680511 0.175026968716289 0.161390762843799 NA NA 0.1629 1 C1orf195_1
1 15168614 A G Y H rs78615461 1 15495110 1 15367697 C1orf195 0.36153 0.0303 0.285343450479233 0.18042071197411 0.16554229372081 NA NA 0.1966 2 C1orf195_2
1 15272525 C T P L rs6679905 1 15599021 1 15471608 FHAD1 0.14494 0.39013 0.106429712460064 0.00107874865156419 0.00103788271925272 NA NA 0.03847 1 FHAD1_1
1 15289636 G A D N rs116072930 1 15616132 1 15488719 FHAD1 0.26406 0.03984 0.0117811501597444 NA NA 0.0346820809248555 0 0.003464 2 FHAD1_2
1 15289643 G A R H rs486557 1 15616139 1 15488726 FHAD1 0.18032 0.02093 0.208067092651757 0.330906148867314 0.334198235599377 NA NA 0.2719 3 FHAD1_3
1 15296728 G T G W rs199916877 1 15623224 1 15495811 FHAD1 0.44813 0.54073 0.000798722044728434 NA NA 0.0108381502890173 0 0.0005737 4 FHAD1_4
1 15301280 G A V I rs12039283 1 15627776 1 15500363 FHAD1 0.08712 0.23201 0.0511182108626198 0.000809061488673139 0.000518941359626362 0.0968208092485549 0.00125707102451289 0.0198 5 FHAD1_5
1 15308640 A C K Q rs201389821 1 15635136 1 15507723 FHAD1 0.19538 0.18084 0.000998402555910543 NA NA 0.0130057803468208 0 0.0007744 6 FHAD1_6
1 15313085 A G I M rs10489962 1 15639581 1 15512168 FHAD1 0.18999 0.10611 0.0513178913738019 0.0488133764832794 0.0482615464452517 0.088150289017341 0.0502828409805154 0.04693 7 FHAD1_7
1 15327059 C G L V rs142719774 1 15653555 1 15526142 FHAD1 0.86791 0.73199 0.00499201277955272 NA NA 0.0101156069364162 0 0.001073 8 FHAD1_8
1 15327105 C T A V rs375144290 1 15653601 1 15526188 FHAD1 0.51668 0.12605 0.00299520766773163 NA NA 0.0115606936416185 0 0.001205 9 FHAD1_9
1 15341780 G A G R rs763821 1 15668276 1 15540863 FHAD1 0.45743 0.14965 0.345846645367412 0.390507011866235 0.40373637778931 0.50650289017341 0.399434318038969 0.3751 10 FHAD1_10
1 15341823 G A R Q rs12126178 1 15668319 1 15540906 FHAD1 0.36153 0.07987 0.0499201277955272 0.0649946062567422 0.0653866113129216 0.105491329479769 0.0691389063482087 0.05269 11 FHAD1_11
1 15341876 G A G R rs75416704 1 15668372 1 15540959 FHAD1 0.27034 0.2438 0.0045926517571885 NA NA 0.0166184971098266 0 0.001384 12 FHAD1_12
1 15360563 A G E G rs4661330 1 15687059 1 15559646 FHAD1 0.07068 0.40142 0.252995207667732 0.310949298813376 0.287234042553192 0.260838150289017 0.283155248271527 0.2211 13 FHAD1_13
1 15360674 A G E G rs147153673 1 15687170 1 15559757 FHAD1 0.68993 0.75799 0.00399361022364217 NA NA 0.0144508670520231 0 0.0012 14 FHAD1_14
1 15360698 A G D G rs74057316 1 15687194 1 15559781 FHAD1 0.24385 0.15214 0.00439297124600639 NA NA 0.013728323699422 0 0.001432 15 FHAD1_15
1 15367576 G A V I rs115940981 1 15694072 1 15566659 FHAD1 0.25901 0.14669 0.0111821086261981 NA NA 0.0317919075144509 0 0.003059 16 FHAD1_16
1 15374620 C T A V rs10927776 1 15701116 1 15573703 FHAD1 0.15548 0.30772 0.038538338658147 0.00134843581445523 0.000778412039439543 0.113439306358382 0.00345694531741043 0.01321 17 FHAD1_17
1 15381279 A G M V rs113966492 1 15707775 1 15580362 FHAD1 0.26626 0.33918 0.0121805111821086 0.0167206040992449 0.0176440062272963 0.00433526011560694 0.0210559396605908 0.01655 18 FHAD1_18
1 15381357 G A D N rs116545211 1 15707853 1 15580440 FHAD1 0.02283 0.33201 0.0169728434504792 0.000539374325782093 0 0.0708092485549133 0 0.006961 19 FHAD1_19
1 15382044 A G I V rs1010294 1 15708540 1 15581127 FHAD1 0.38445 0.00664 0.422124600638978 0.256202804746494 0.2618059159315 0.694364161849711 0.262727844123193 0.2918 20 FHAD1_20
1 15410105 C T A V rs190806484 1 15736601 1 15609188 EFHD2 0.02364 0.31093 0.0135782747603834 NA NA 0.0395373856912318 0.000132345156167284 0.002683 1 EFHD2_1
1 15481703 C T R C rs7520335 1 15808198 1 15680785 CELA2B 0.2672 0.05898 0.29732428115016 0.261326860841424 0.250129735339907 NA NA 0.1973 1 CELA2B_1
1 15482272 G A G R rs3820071 1 15808767 1 15681354 CELA2B 0.40892 0.00773 0.326477635782748 0.261596548004315 0.25038920601972 0.26078075351793 0.245697674418605 0.2766 2 CELA2B_2
1 15482377 G A D N rs3766160 1 15808872 1 15681459 CELA2B 0.32951 0.04535 0.315095846645367 0.261596548004315 0.25038920601972 0.261234679981843 0.24546511627907 0.271 3 CELA2B_3
1 15485937 A G Q R rs6429745 1 15812432 1 15685019 CELA2B 0.36956 0.07033 0.993210862619808 1 1 0.979346345891965 0.999767441860465 0.9982 4 CELA2B_4
1 15487348 G A G S rs3737703 1 15813843 1 15686430 CELA2B 0.5532 0.40923 0.0111821086261981 NA NA 0.000453926463912846 0.000348837209302326 0.005378 5 CELA2B_5
1 15487349 G T G V rs141194336 1 15813844 1 15686431 CELA2B 0.59062 0.0494 0.00139776357827476 0.00674217907227616 0.0111572392319668 0.00113481615978212 0.00837209302325581 0.004769 6 CELA2B_6
1 15493953 G T T N rs61738967 1 15820448 1 15693035 CASP9 0.00667 0.47919 0.00858626198083067 0.000269687162891046 0.000259470679813181 0.0233772128915116 0.000232612235403582 0.002687 1 CASP9_1
1 15506048 T C Q R rs1052576 1 15832543 1 15705130 CASP9 0.45945 0.00101 0.584864217252396 0.52319309600863 0.528282304099637 0.703812982296868 0.528139534883721 0.5363 2 CASP9_2
1 15507011 C T R H rs2308950 1 15833506 1 15706093 CASP9 0.18155 0.05842 0.0045926517571885 0.00997842502696872 0.0145303580695381 0.00363141171130277 0.0131395348837209 0.01048 3 CASP9_3
1 15518223 G A T I rs2308941 1 15844718 1 15717305 CASP9 0.33855 0.10288 0.00379392971246006 0.0215749730312837 0.0189413596263622 0.00385837494325919 0.0145348837209302 0.01081 4 CASP9_4
1 15524118 G A A V rs1052571 1 15850613 1 15723200 CASP9 0.33346 0.24585 0.584664536741214 NA NA NA NA 0.3569 5 CASP9_5
1 15578893 G A T M rs75133544 1 15905388 1 15777975 AGMAT 0.47532 0.10174 0.00419329073482428 NA NA 0.0108942351339083 0.000116279069767442 0.001252 1 AGMAT_1
1 15583249 C T R Q rs11580170 1 15909744 1 15782331 AGMAT 0.40926 0.21864 0.272364217252396 NA NA 0.524512029051294 0.247674418604651 0.2507 2 AGMAT_2
1 15583355 C G G R rs6429757 1 15909850 1 15782437 AGMAT 0.34771 0.0199 0.633186900958466 0.552319309600863 0.558121432278153 0.85088515660463 0.552906976744186 0.5657 3 AGMAT_3
1 15659870 T C M T rs35040685 1 15986365 1 15858952 RSC1A1 0.05709 0.52053 0.00579073482428115 NA NA 0.0217884702678166 0 0.002224 1 RSC1A1_1
1 15659947 A G M V rs138770575 1 15986442 1 15859029 RSC1A1 0.29712 0.00522 0.00219648562300319 NA NA 0.0124829777576033 0.000232558139534884 0.0008648 2 RSC1A1_2
1 15660052 T C F L rs3766163 1 15986547 1 15859134 RSC1A1 0.39501 0.23154 0.250798722044728 NA NA 0.415342714480254 0.281976744186047 0.264 3 RSC1A1_3
1 15660373 G A E K rs35795032 1 15986868 1 15859455 RSC1A1 0.35908 0.03353 0.014776357827476 0.0124056094929881 0.0101193565127141 0.0263277349069451 0.0147674418604651 0.01691 4 RSC1A1_4
1 15661175 C G T S rs116029163 1 15987670 1 15860257 RSC1A1 0.28956 0.09128 0.00978434504792332 0.000269687162891046 0.000259470679813181 0.025192918747163 0 0.002644 5 RSC1A1_5
1 15716271 T C I T rs12091750 1 16042766 1 15915353 PLEKHM2 0.32826 0.21285 0.323083067092652 0.247842502696872 0.248313440581214 0.64975 0.254121863799283 0.2587 1 PLEKHM2_1
1 15727156 C G R G rs61738983 1 16053651 1 15926238 PLEKHM2 0.11494 0.13703 0.00619009584664537 NA NA 0.014870794734276 0 0.001762 2 PLEKHM2_2
1 15738641 C G I M rs62621224 1 16065136 1 15937723 SLC25A34 0.37686 0.05422 0.0209664536741214 0.000269687162891046 0 0.0581025873808443 0.000116279069767442 0.00566 1 SLC25A34_1
1 15742576 C T S F rs77751812 1 16069071 1 15941658 TMEM82 0.06636 0.35235 0.0359424920127796 0 0.000259470679813181 0.000453926463912846 0.000348837209302326 0.01624 1 TMEM82_1
1 15743169 T C V A rs61740067 1 16069664 1 15942251 TMEM82 0.48539 0.67008 0.0229632587859425 NA NA 0.0563124432334242 0 0.005375 2 TMEM82_2
1 15744268 C T R C rs61740772 1 16070763 1 15943350 TMEM82 0.18001 0.51238 0.0069888178913738 0.00593311758360302 0.0083030617540218 0.017273146015661 0.00507075471698113 0.004971 3 TMEM82_3
1 15744376 C T R C rs7511651 1 16070871 1 15943458 TMEM82 0.24967 0.77256 0.105630990415335 0.081445523193096 0.0661650233523612 0.213859568609454 0.0752990851513019 0.05838 4 TMEM82_4
1 15744515 C T S L rs59905655 1 16071010 1 15943597 TMEM82 0.66395 0.93402 0.00479233226837061 0.000269687162891046 0 0.0167952791647753 0.000116333178222429 0.001544 5 TMEM82_5
1 15744520 G A A T rs138542533 1 16071015 1 15943602 TMEM82 0.74384 0.91986 0.00499201277955272 NA NA 0.0156675749318801 0.000348999534667287 0.001791 6 TMEM82_6
1 15747029 C A T N rs55947911 1 16073524 1 15946111 TMEM82 0.12581 0.09405 0.0295527156549521 0.000269687162891046 0 0.0932818883340899 0.00127906976744186 0.008517 7 TMEM82_7
1 15765098 C T R C rs34375304 1 16091593 1 15964180 FBLIM1 0.42323 0.38492 0.00778753993610224 0.000269687162891046 0 0.0177111716621253 0 0.001797 1 FBLIM1_1
1 15768609 G A V I rs75390903 1 16095104 1 15967691 FBLIM1 0.31903 0.27095 0.0111821086261981 NA NA 0.0320018157058557 0 0.002784 2 FBLIM1_2
1 15770439 C T S F rs10927851 1 16096934 1 15969521 FBLIM1 0.07126 0.91635 0.642372204472843 0.725997842502697 0.737156201349248 0.430776214253291 0.711860465116279 0.6812 3 FBLIM1_3
1 15774828 G T A S rs72880708 1 16101323 1 15973910 FBLIM1 0.11618 0.04237 0.00559105431309904 0.000269687162891046 0.000259470679813181 0.0197458011802088 0 0.001927 4 FBLIM1_4
1 15774837 G A G R rs114077715 1 16101332 1 15973919 FBLIM1 0.06038 0.17794 0.0117811501597444 0.0280474649406688 0.0233523611831863 0.00544711756695415 0.0252325581395349 0.01958 5 FBLIM1_5
1 15807492 T C Y C rs7417535 1 16133987 1 16006574 UQCRHL NA 0.14579 0.146365814696486 0.121359223300971 0.122210690192008 0.33817521561507 0.119883720930233 0.1228 1 UQCRHL_1
1 15807499 C T E K rs764740695 1 16133994 1 16006581 UQCRHL NA 0.12571 NA NA NA NA NA 0.01586 2 UQCRHL_2
1 15807577 C T E K rs61744357 1 16134072 1 16006659 UQCRHL NA 0.33273 0.146166134185304 0.121359223300971 0.122210690192008 0.33817521561507 0.12046511627907 0.1226 3 UQCRHL_3
1 15807634 C T E K rs61738972 1 16134129 1 16006716 UQCRHL NA 0.16057 0.0553115015974441 0.0310140237324703 0.0339906590555267 0.140944167044939 0.0326744186046512 0.03707 4 UQCRHL_4
1 15876576 G A S N rs201542236 1 16203071 1 16075658 SPEN 0.47125 0.3842 NA NA NA NA NA 0.03384 1 SPEN_1
1 15876577 C A S R rs751387129 1 16203072 1 16075659 SPEN 0.46992 0.40355 NA NA NA NA NA 0.01654 2 SPEN_2
1 15876578 C A Q K rs761644320 1 16203073 1 16075660 SPEN 0.26123 0.51828 NA NA NA NA NA 0.01373 3 SPEN_3
1 15928710 C T R C rs115323964 1 16255205 1 16127792 SPEN 0.002 0.90931 0.00539137380191693 NA NA 0.0147526100771675 0.000116279069767442 0.001367 4 SPEN_4
1 15929149 C T A V rs848208 1 16255644 1 16128231 SPEN 0.11032 0.06719 0.120806709265176 NA NA 0.041307308216069 0.101162790697674 0.1305 5 SPEN_5
1 15929511 C G L V rs74054883 1 16256006 1 16128593 SPEN 0.42451 0.01762 0.0233626198083067 NA NA NA NA 0.006622 6 SPEN_6
1 15929512 T C L P rs848209 1 16256007 1 16128594 SPEN 0.206 0.04031 0.648961661341853 0.56957928802589 0.580435910742086 0.905356332274172 0.576279069767442 0.6141 7 SPEN_7
1 15929805 T C S P rs138674827 1 16256300 1 16128887 SPEN 0.33831 0.39535 0.00259584664536741 NA NA 0.0124829777576033 0 0.001178 8 SPEN_8
1 15930329 T G D E rs12095818 1 16256824 1 16129411 SPEN 0.38226 0.06112 0.00798722044728434 0.000809061488673139 0.00181629475869227 0.0261007716749887 0.00174418604651163 0.004209 9 SPEN_9
1 15931150 T C V A rs116547444 1 16257645 1 16130232 SPEN 0.43691 0.03155 0.0125798722044728 NA NA 0.0349523377212892 0.000232558139534884 0.003599 10 SPEN_10
1 15933318 A G N D rs848210 1 16259813 1 16132400 SPEN 0.16785 0.02817 0.648961661341853 0.56957928802589 0.580435910742086 0.911030413073082 0.576162790697674 0.6141 11 SPEN_11
1 15933897 A G S G rs115746085 1 16260392 1 16132979 SPEN 0.12477 0.40882 0.00878594249201278 NA NA 0.0222423967317295 0 0.002232 12 SPEN_12
1 15934018 A G N S rs77870948 1 16260513 1 16133100 SPEN 0.47429 0.0023 0.0395367412140575 NA NA 0.123014071720381 0.000232558139534884 0.01105 13 SPEN_13
1 15934308 G A V M rs150899650 1 16260803 1 16133390 SPEN 0.04156 0.46085 0.00359424920127796 0 0.000259470679813181 0.010213345438039 0.000116279069767442 0.001153 14 SPEN_14
1 15935742 C G R G rs576149674 1 16262237 1 16134824 SPEN 0.06747 0.70443 0.0507188498402556 NA NA NA NA 2.471e-05 15 SPEN_15
1 15935970 A C T P rs776474446 1 16262465 1 16135052 SPEN 0.43751 0.03508 NA NA NA NA NA 0.02244 16 SPEN_16
1 15935976 A C T P rs769360962 1 16262471 1 16135058 SPEN 0.41557 0.02076 NA NA NA NA NA 0.02478 17 SPEN_17
1 15946298 G T P T rs114107264 1 16272793 1 16145380 ZBTB17 0.39883 0.24375 0.00519169329073482 0.000269687162891046 0.000259470679813181 0.0242850658193373 0 0.002224 1 ZBTB17_1
1 16006161 A C T P rs201105212 1 16332656 1 16205243 C1orf64 0.22558 0.10094 NA NA NA NA NA 0.01733 1 C1orf64_1
1 16006170 C T L F rs34950166 1 16332665 1 16205252 C1orf64 0.08213 0.19095 0.00579073482428115 0.0240021574973031 0.0285417747794499 0.00567408079891058 0.0234883720930233 0.01332 2 C1orf64_2
1 16015608 T G Q P rs142826385 1 16342103 1 16214690 HSPB7 0.91017 0.39238 0.00379392971246006 NA NA 0.0172492056286882 0.000116279069767442 0.00168 1 HSPB7_1
1 16019240 C T R Q rs1544131 1 16345735 1 16218322 HSPB7 0.21185 0.13887 0.152955271565495 0.0631067961165049 0.0635703165542294 NA NA 0.09021 2 HSPB7_2
1 16058504 G A P L rs1807284 1 16384999 1 16257586 FAM131C 0.42942 0.01109 0.376797124600639 NA NA NA NA 0.0919 1 FAM131C_1
1 16058547 G A R W rs77667563 1 16385042 1 16257629 FAM131C 0.32421 0.24698 NA NA NA NA NA 0.1045 2 FAM131C_2
1 16058635 G T S R rs181303528 1 16385130 1 16257717 FAM131C 0.25097 0.24688 NA NA NA 0.0194677180877279 0.000836920133907221 0.003789 3 FAM131C_3
1 16058636 C A S I rs1832151 1 16385131 1 16257718 FAM131C 0.44077 0.31771 NA NA NA NA NA 0.1524 4 FAM131C_4
1 16059496 T C Q R rs141493182 1 16385991 1 16258578 FAM131C 0.03168 0.1913 0.016573482428115 NA NA 0.0431211498973306 0.00108932461873638 0.005663 5 FAM131C_5
1 16059548 C G D H rs201381067 1 16386043 1 16258630 FAM131C 0.67879 0.73827 0.00978434504792332 NA NA 0.000531914893617021 0.00905752753977968 0.01246 6 FAM131C_6
1 16059952 G C P R rs11576236 1 16386447 1 16259034 FAM131C 0.22656 0.02582 0.915934504792332 NA NA NA NA 0.9493 7 FAM131C_7
1 16060000 C T R Q rs71510977 1 16386495 1 16259082 FAM131C 0.02384 0.61358 0.396964856230032 NA NA NA NA 0.4173 8 FAM131C_8
1 16062168 A G Y H rs78863008 1 16388663 1 16261250 FAM131C 0.35003 0.22701 0.0191693290734824 NA NA 0.0420696324951644 0.000833531793284115 0.005519 9 FAM131C_9
1 16062531 T C K E rs2863458 1 16389026 1 16261613 FAM131C 0.47689 0.46792 0.29832268370607 NA NA 0.374009508716323 0.283988284110325 0.2537 10 FAM131C_10
1 16063586 G A P S rs35576581 1 16390081 1 16262668 FAM131C 0.39482 0.05834 0.00279552715654952 NA NA 0.0145391818629867 0.000120336943441637 0.00124 11 FAM131C_11
1 16199162 A G W R rs148325785 1 16525657 1 16398244 ARHGEF19 0.29103 0.18351 0.00499201277955272 0.011866235167206 0.01141670991178 0.00249659555152065 0.0123255813953488 0.007866 1 ARHGEF19_1
1 16204768 C T R Q rs61749279 1 16531263 1 16403850 ARHGEF19 0.53298 0.55539 0.00439297124600639 0.0140237324703344 0.0140114167099118 0.00226963231956423 0.0133720930232558 0.009365 2 ARHGEF19_2
1 16206003 G A P L rs41269185 1 16532498 1 16405085 ARHGEF19 0.20536 0.91502 0.0365415335463259 0.127292340884574 0.122210690192008 0.0229232864275987 0.119678995115143 0.07792 3 ARHGEF19_3
1 16207579 G T P T rs143178874 1 16534074 1 16406661 ARHGEF19 0.1469 0.0776 0.00499201277955272 NA NA 0.0138447571493418 0 0.001491 4 ARHGEF19_4
1 16207760 C G E Q rs221057 1 16534255 1 16406842 ARHGEF19 0.04425 0.25662 0.266972843450479 0.263484358144552 0.259730150492994 0.176577394462097 0.260586319218241 0.276 5 ARHGEF19_5
1 16208151 C G G R rs221058 1 16534646 1 16407233 ARHGEF19 0.31187 0.34953 0.244009584664537 0.26294498381877 0.259211209133368 0.10281434407626 0.259651162790698 0.2685 6 ARHGEF19_6
1 16208992 G C H Q rs143314517 1 16535487 1 16408074 ARHGEF19 0.20342 0.14148 0.00279552715654952 0.00862998921251348 0.0103788271925272 0.00204359673024523 0.0132619823173569 0.01006 7 ARHGEF19_7
1 16251299 C T A T rs35196193 1 16577794 1 16450381 FBXO42 0.16487 0.04035 0.0359424920127796 0.075512405609493 0.0674623767514271 0.0211075805719473 0.067906976744186 0.05567 1 FBXO42_1
1 16251413 G C P A rs12069239 1 16577908 1 16450495 FBXO42 0.45648 0.02933 0.270766773162939 0.389967637540453 0.374935132330047 0.423059464366773 0.358604651162791 0.3035 2 FBXO42_2
1 16398775 C T R Q rs74992327 1 16725270 1 16597857 SPATA21 0.12018 0.37142 0.0069888178913738 0.000269687162891046 0.000259470679813181 0.023604176123468 0.000116279069767442 0.002216 1 SPATA21_1
1 16398776 G A R X rs117944955 1 16725271 1 16597858 SPATA21 NA 0.96583 0.0125798722044728 0.000269687162891046 0 0.000453926463912846 0 0.004431 2 SPATA21_2
1 16403813 G T H Q rs41269193 1 16730308 1 16602895 SPATA21 0.04024 0.11924 0.0511182108626198 0.0598705501618123 0.0578619615983394 0.0149795733091239 0.0677906976744186 0.06716 3 SPATA21_3
1 16405015 C G V L rs525409 1 16731510 1 16604097 SPATA21 0.21871 0.06574 0.280151757188498 0.237594390507012 0.233523611831863 0.200181570585565 0.241511627906977 0.2743 4 SPATA21_4
1 16409602 G A R W rs114265055 1 16736097 1 16608684 SPATA21 0.37988 0.273 0.00439297124600639 NA NA 0.0181570585565138 0 0.00173 5 SPATA21_5
1 16409637 T C Q R rs4661746 1 16736132 1 16608719 SPATA21 0.16073 0.0361 0.152755591054313 0.32982740021575 0.327970939283861 0.0640036314117113 0.328139534883721 0.245 6 SPATA21_6
1 16409643 A G L S rs146290198 1 16736138 1 16608725 SPATA21 0.2086 0.04614 0.0123801916932907 0.0121359223300971 0.00934094447327452 0.00204266908760781 0.0143023255813953 0.01251 7 SPATA21_7
1 16409832 G A P L rs41269197 1 16736327 1 16608914 SPATA21 0.08628 0.49809 0.0231629392971246 0.0571736785329018 0.0560456668396471 0.0120290512936904 0.063953488372093 0.04642 8 SPATA21_8
1 16410031 T G I L rs12087671 1 16736526 1 16609113 SPATA21 0.27874 0.06867 0.00878594249201278 NA NA 0.0247737017627442 0.00107347328244275 0.003483 9 SPATA21_9
1 16425562 G A R W rs938262 1 16752057 1 16624644 SPATA21 0.0492 0.11703 0.0177715654952077 0.000539374325782093 0.000518941359626362 NA NA 0.004002 10 SPATA21_10
1 16539178 G C S T rs201269061 1 16865673 1 16738260 FAM231C NA 0.01269 NA NA NA NA NA 0.01025 1 FAM231C_1
1 16539538 C T P L rs156880 1 16866033 1 16738620 FAM231C NA 0.08277 0.58526357827476 NA NA NA NA 0.4611 2 FAM231C_2
1 16563955 T C I M rs7412138 1 16890450 1 16763037 NBPF1 NA 0.39745 NA NA NA 0.0113481615978212 0.000116279069767442 0.003756 1 NBPF1_1
1 16563989 G C T R rs12117084 1 16890484 1 16763071 NBPF1 NA 0.10496 NA NA NA NA NA 0.3802 2 NBPF1_2
1 16564075 G C H Q rs370616342 1 16890570 1 16763157 NBPF1 NA 0.0108 NA NA NA 0.0154334997730368 0 0.001952 3 NBPF1_3
1 16564103 T A Y F rs2990550 1 16890598 1 16763185 NBPF1 NA 0.02925 NA NA NA NA NA 0.5198 4 NBPF1_4
1 16564107 T G M L rs2990551 1 16890602 1 16763189 NBPF1 NA 0.02547 NA NA NA NA NA 0.3975 5 NBPF1_5
1 16564112 G A P L rs200783506 1 16890607 1 16763194 NBPF1 NA 0.35194 NA NA NA 0.00771674988651838 0.0427042122410984 0.1984 6 NBPF1_6
1 16564149 C T V I rs2992339 1 16890644 1 16763231 NBPF1 NA 0.13728 NA NA NA NA NA 0.4919 7 NBPF1_7
1 16564154 G A P L rs373123987 1 16890649 1 16763236 NBPF1 NA 0.11166 NA NA NA 0 0.000348918353105373 0.01358 8 NBPF1_8
1 16564176 T C M V rs2419526 1 16890671 1 16763258 NBPF1 NA 0.02423 0.546126198083067 NA NA NA NA 0.5522 9 NBPF1_9
1 16564838 C T G R rs3872309 1 16891333 1 16763920 NBPF1 NA 0.26612 NA NA NA NA NA 0.2597 10 NBPF1_10
1 16564845 T A R S rs3962237 1 16891340 1 16763927 NBPF1 NA 0.07781 NA NA NA NA NA 0.01732 11 NBPF1_11
1 16564870 G A T M rs2289552 1 16891365 1 16763952 NBPF1 NA 0.15384 NA NA NA NA NA 0.172 12 NBPF1_12
1 16564870 G T T K rs2289552 1 16891365 1 16763952 NBPF1 NA 0.06264 NA NA NA NA NA 0.0348 13 NBPF1_13
1 16565698 A T L Q rs779418724 1 16892193 1 16764780 NBPF1 NA 0.01196 NA NA NA NA NA 0.03623 14 NBPF1_14
1 16565761 T A Q L rs200425003 1 16892256 1 16764843 NBPF1 NA 0.48095 NA NA NA NA NA 0.04123 15 NBPF1_15
1 16565761 T C Q R rs200425003 1 16892256 1 16764843 NBPF1 NA 0.3858 NA NA NA NA NA 0.01111 16 NBPF1_16
1 16565779 A T V E rs200214040 1 16892274 1 16764861 NBPF1 NA 0.02133 NA NA NA NA NA 0.06993 17 NBPF1_17
1 16565780 C T V I rs774411083 1 16892275 1 16764862 NBPF1 NA 0.15132 NA NA NA NA NA 0.01471 18 NBPF1_18
1 16565782 G A A V rs773153392 1 16892277 1 16764864 NBPF1 NA 0.026 NA NA NA NA NA 0.03926 19 NBPF1_19
1 16565782 G T A E rs773153392 1 16892277 1 16764864 NBPF1 NA 0.09968 NA NA NA NA NA 0.01806 20 NBPF1_20
1 16565784 C A E D rs201138727 1 16892279 1 16764866 NBPF1 NA 0.12404 NA NA NA NA NA 0.07877 21 NBPF1_21
1 16567206 G A R C rs3927566 1 16893701 1 16766288 NBPF1 NA 0.4229 NA NA NA 0.0029505220154335 0.00813953488372093 0.01642 22 NBPF1_22
1 16567226 A C F C rs201533998 1 16893721 1 16766308 NBPF1 NA 0.42732 NA NA NA 0.0179300953245574 0.0203488372093023 0.1338 23 NBPF1_23
1 16567257 T G T P rs11488476 1 16893752 1 16766339 NBPF1 NA 0.0871 NA NA NA NA NA 0.0152 24 NBPF1_24
1 16567346 C T S N rs77284342 1 16893841 1 16766428 NBPF1 NA 0.27371 NA NA NA 0.075386012715713 0.0283878504672897 0.1068 25 NBPF1_25
1 16567998 G C Q E rs3932639 1 16894493 1 16767080 NBPF1 NA 0.11987 NA NA NA 0.0196929238985314 0.0325310267017676 0.1516 26 NBPF1_26
1 16569091 T C M V rs78194517 1 16895586 1 16768173 NBPF1 NA 0.0123 NA NA NA 0.00794371311847481 0.0452536063285249 0.07402 27 NBPF1_27
1 16569139 T G K Q rs11581926 1 16895634 1 16768221 NBPF1 NA 0.00548 NA NA NA NA NA 0.6215 28 NBPF1_28
1 16574595 G T Q K rs55942238 1 16901090 1 16773677 NBPF1 NA 0.28866 NA NA NA NA NA 0.02803 29 NBPF1_29
1 16574674 T A E D rs199687960 1 16901169 1 16773756 NBPF1 NA 0.24943 NA NA NA 0.0792440318302387 0.00148312940304042 0.01153 30 NBPF1_30
1 16575173 T C K E rs3901679 1 16901668 1 16774255 NBPF1 NA 0.02235 NA NA NA 0.303678929765886 0.292857142857143 0.3727 31 NBPF1_31
1 16575215 C G D H rs3901680;rs74739877 1 16901710 1 16774297 NBPF1 NA 0.42346 NA NA NA NA NA 0.07192 32 NBPF1_32
1 16576309 C A G W rs77427788 1 16902804 1 16775391 NBPF1 NA 0.624 NA NA NA NA NA 0.01188 33 NBPF1_33
1 16576349 G T D E rs199969012 1 16902844 1 16775431 NBPF1 NA 0.26375 NA NA NA NA NA 0.01175 34 NBPF1_34
1 16576389 T C N S rs74630591 1 16902884 1 16775471 NBPF1 NA 0.32587 NA NA NA NA NA 0.2401 35 NBPF1_35
1 16576399 A G C R rs28453011;rs79062459 1 16902894 1 16775481 NBPF1 NA 0.01663 0.681509584664537 NA NA NA NA 0.4374 36 NBPF1_36
1 16577387 T C M V rs672812;rs79423788 1 16903882 1 16776469 NBPF1 NA 0.00881 NA NA NA 0.028328611898017 0.0500845308537616 0.2273 37 NBPF1_37
1 16577398 A C L R rs201125189 1 16903893 1 16776480 NBPF1 NA 0.41953 NA NA NA NA NA 0.02169 38 NBPF1_38
1 16577417 T A N Y rs61772344 1 16903912 1 16776499 NBPF1 NA 0.06011 NA NA NA NA NA 0.6999 39 NBPF1_39
1 16579223 A C C G rs3738661 1 16905718 1 16778305 NBPF1 NA 0.01441 NA NA NA NA NA 0.3341 40 NBPF1_40
1 16579294 T C H R rs4127115 1 16905789 1 16778376 NBPF1 NA 0.00214 NA NA NA NA NA 0.3544 41 NBPF1_41
1 16579308 G C I M rs10796417 1 16905803 1 16778390 NBPF1 NA 0.20887 NA NA NA NA NA 0.2875 42 NBPF1_42
1 16580808 C T A T rs681623 1 16907303 1 16779890 NBPF1 NA 0.03885 NA NA NA NA NA 0.02133 43 NBPF1_43
1 16582562 A C F V rs202075504 1 16909057 1 16781644 NBPF1 NA 0.00776 NA NA NA NA NA 0.4638 44 NBPF1_44
1 16582566 T G Q H rs200499873 1 16909061 1 16781648 NBPF1 NA 0.0092 NA NA NA NA NA 0.4639 45 NBPF1_45
1 16582634 T C K E rs4996328 1 16909129 1 16781716 NBPF1 NA 0.01534 NA NA NA NA NA 0.5117 46 NBPF1_46
1 16582639 G A P L rs201581469 1 16909134 1 16781721 NBPF1 NA 0.06033 NA NA NA NA NA 0.09172 47 NBPF1_47
1 16582697 G A R W rs765379875 1 16909192 1 16781779 NBPF1 NA 0.25602 NA NA NA NA NA 0.03029 48 NBPF1_48
1 16582713 C G Q H rs61773582 1 16909208 1 16781795 NBPF1 NA 0.29633 NA NA NA NA NA 0.02021 49 NBPF1_49
1 16585519 A C C G rs10909417 1 16912014 1 16784601 NBPF1 NA 0.01495 0.403953674121406 NA NA NA NA 0.3128 50 NBPF1_50
1 16585568 T A K N rs200576956 1 16912063 1 16784650 NBPF1 NA 0.2784 NA NA NA NA NA 0.02499 51 NBPF1_51
1 16585584 T A Q L rs372267406 1 16912079 1 16784666 NBPF1 NA 0.44082 NA NA NA 0.00328638497652582 0.01004702864472 0.02157 52 NBPF1_52
1 16585590 T C H R rs201157551 1 16912085 1 16784672 NBPF1 NA 0.00221 0.023961661341853 NA NA NA NA 0.2192 53 NBPF1_53
1 16585604 G C I M rs146111334 1 16912099 1 16784686 NBPF1 NA 0.32466 0.0351437699680511 NA NA NA NA 0.2309 54 NBPF1_54
1 16585638 G A S F rs200640783 1 16912133 1 16784720 NBPF1 NA 0.39658 NA NA NA 0.00135135135135135 0.00128040973111396 0.01233 55 NBPF1_55
1 16585669 C T V I rs201930116 1 16912164 1 16784751 NBPF1 NA 0.13041 NA NA NA 0.049645390070922 0.0134099616858238 0.03616 56 NBPF1_56
1 16587089 A C S A rs629538 1 16913584 1 16786171 NBPF1 NA 0.04229 NA NA NA 0.109032846715328 0.17895473635091 0.2266 57 NBPF1_57
1 16587182 T C S G rs71263230 1 16913677 1 16786264 NBPF1 NA 0.00204 0.245806709265176 NA NA NA NA 0.08662 58 NBPF1_58
1 16588870 G T L I rs200168962 1 16915365 1 16787952 NBPF1 NA 0.31718 0.0117811501597444 NA NA 0.0055005500550055 0.0325517585432776 0.01939 59 NBPF1_59
1 16589018 C G Q H rs368775000 1 16915513 1 16788100 NBPF1 NA 0.14551 NA NA NA NA NA 0.3354 60 NBPF1_60
1 16589056 T C K E rs202151903 1 16915551 1 16788138 NBPF1 NA 0.25209 NA NA NA NA NA 0.04658 61 NBPF1_61
1 16589900 T A R W rs201263825 1 16916395 1 16788982 NBPF1 NA 0.35183 NA NA NA 0.0139941690962099 0.0299268165185572 0.04067 62 NBPF1_62
1 16589949 C G Q H rs202151154 1 16916444 1 16789031 NBPF1 NA 0.08463 NA NA NA NA NA 0.03675 63 NBPF1_63
1 16589971 A G F S rs112602821;rs78376919 1 16916466 1 16789053 NBPF1 NA 0.10153 0.193091054313099 NA NA NA NA 0.258 64 NBPF1_64
1 16589981 G C L V rs201201393 1 16916476 1 16789063 NBPF1 NA 0.23653 NA NA NA NA NA 0.0293 65 NBPF1_65
1 16591856 T G K Q rs200182673 1 16918351 1 16790938 NBPF1 NA 0.18436 NA NA NA 0 0.00244641192917055 0.02804 66 NBPF1_66
1 16591929 G C N K rs9730077 1 16918424 1 16791011 NBPF1 NA 0.11703 NA NA NA 0.0460735360871539 0.0371016515468714 0.08567 67 NBPF1_67
1 16591948 C T R H rs201576546 1 16918443 1 16791030 NBPF1 NA 0.41741 NA NA NA 0.0542442124375851 0.000813953488372093 0.01339 68 NBPF1_68
1 16591978 G A T M rs60465633 1 16918473 1 16791060 NBPF1 NA 0.00434 NA NA NA NA NA 0.04696 69 NBPF1_69
1 16591991 C T E K rs199564458 1 16918486 1 16791073 NBPF1 NA 0.25587 0.0129792332268371 NA NA 0.0011368804001819 0.00593437281824529 0.02995 70 NBPF1_70
1 16592003 G A P S rs11583018 1 16918498 1 16791085 NBPF1 NA 0.22748 0.493011182108626 NA NA 0.0166060054595086 0.0281460804838334 0.1375 71 NBPF1_71
1 16924450 G A A T rs141994710 1 17250945 1 17123532 CROCC 0.01447 0.82089 0.00339456869009585 NA NA 0.0149863760217984 0.00127906976744186 0.001895 1 CROCC_1
1 16930131 A G Q R rs115882423 1 17256626 1 17129213 CROCC 0.00696 0.66194 0.0187699680511182 NA NA 0.0506155950752394 0 0.004669 2 CROCC_2
1 16930289 A G T A rs137905506 1 17256784 1 17129371 CROCC 0.44714 0.00938 0.00319488817891374 NA NA 0.014786169244768 0.001629043518734 0.00202 3 CROCC_3
1 16931345 C G Q E rs143501240 1 17257840 1 17130427 CROCC 0.06199 0.48527 0.0197683706070288 NA NA 0.00839763958238765 0.0395348837209302 0.03638 4 CROCC_4
1 16936719 C T R W rs145088791 1 17263214 1 17135801 CROCC 0.06092 0.8289 0.0111821086261981 0.0242718446601942 0.0220550077841204 0.0104562737642586 0.0196601941747573 0.01909 5 CROCC_5
1 16936795 G A R Q rs57442576 1 17263290 1 17135877 CROCC 0.44913 0.29826 0.0926517571884984 NA NA 0.149636693914623 0.087153828252269 0.09125 6 CROCC_6
1 16938425 C T A V rs4463721 1 17264920 1 17137507 CROCC 0.47722 0.43648 NA NA NA NA NA 0.2034 7 CROCC_7
1 16938921 G T D Y rs114323849 1 17265416 1 17138003 CROCC 0.0028 0.61919 0.0163738019169329 0.0396440129449838 0.0433316035288012 0.00727272727272727 0.0411134404845097 0.03112 8 CROCC_8
1 16939012 C T P L rs201951425 1 17265507 1 17138094 CROCC 0.00213 0.71874 NA 0.0326321467098166 0.0337311883757135 0.0128805620608899 0.0296803652968037 0.02357 9 CROCC_9
1 16939065 C T P S rs78191062;rs9435793 1 17265560 1 17138147 CROCC 0.39666 0.32518 NA NA NA NA NA 0.2992 10 CROCC_10
1 16939072 C T P L rs376064239 1 17265567 1 17138154 CROCC 0.00285 0.79575 0.0069888178913738 NA NA 0.0131906421105027 0.000255754475703325 0.001488 11 CROCC_11
1 16940041 G C D H rs9435714 1 17266536 1 17139123 CROCC 0.4019 0.68765 NA NA NA NA NA 0.2291 12 CROCC_12
1 16940091 C A S R rs45452999 1 17266586 1 17139173 CROCC 0.18124 0.46115 0.0149760383386581 0.0156418554476807 0.0163466528282304 0.00116009280742459 0.0121197718631179 0.01401 13 CROCC_13
1 16944158 C T R W rs202137386 1 17270653 1 17143240 CROCC 0.04575 0.89434 NA NA NA 0.0488826815642458 0.00154688243693479 0.003724 14 CROCC_14
1 16945494 G A R H rs147139590 1 17271989 1 17144576 CROCC 0.07318 0.43518 NA NA NA NA NA 0.03069 15 CROCC_15
1 16945542 G A R H rs142404824 1 17272037 1 17144624 CROCC 0.36763 0.12584 NA NA NA NA NA 0.03312 16 CROCC_16
1 16946948 C T T M rs74657070 1 17273443 1 17146030 CROCC 0.36372 0.18598 0.0301517571884984 0.0442286947141316 0.051634665282823 0.0401408450704225 0.039648107977826 0.01684 17 CROCC_17
1 16948523 C A R S rs114863724 1 17275018 1 17147605 CROCC 0.00318 0.68594 0.0189696485623003 0.0455771305285868 0.0524130773222626 0.00950570342205323 0.0396459747817653 0.0117 18 CROCC_18
1 16948842 C T R W rs143866013 1 17275337 1 17147924 CROCC 0.52134 0.95194 NA NA NA NA NA 0.1465 19 CROCC_19
1 16954254 C T A V rs76504120 1 17280749 1 17153336 CROCC 0.20536 0.33671 NA NA NA 0.0186278964107224 0.000116279069767442 0.003303 20 CROCC_20
1 16954740 G A V M rs41272737 1 17281235 1 17153822 CROCC 0.13695 0.26078 0.0393370607028754 0.0560949298813377 0.0560456668396471 0.0723805147058824 0.0478985677389058 0.02645 21 CROCC_21
1 16954783 G A R Q rs41272739 1 17281278 1 17153865 CROCC 0.04575 0.55369 0.0023961661341853 0.0145631067961165 0.0137519460300986 0.00256290773532153 0.0107717803030303 0.005886 22 CROCC_22
1 16960806 A G T A rs76576326 1 17287301 1 17159888 CROCC 0.13803 0.06796 0.0662939297124601 0.0560949298813377 0.0563051375194603 0.118414807783579 0.0420798065296252 0.02935 23 CROCC_23
1 16961117 C G D E rs370892836 1 17287612 1 17160199 CROCC 0.30779 0.12391 0.0145766773162939 NA NA NA NA 0.01334 24 CROCC_24
1 16965728 G A G R rs78888579 1 17292223 1 17164810 CROCC 0.04206 0.3444 0.0375399361022364 0.0563646170442287 0.0565646081992735 0.0671811166591012 0.0501162790697674 0.03889 25 CROCC_25
1 16966429 G A R Q rs114546248 1 17292924 1 17165511 CROCC 0.60172 0.60948 0.00838658146964856 0.000269687162891046 0.000259470679813181 0.0214111922141119 0.000245639891918448 0.001706 26 CROCC_26
1 16966480 G A R H rs115823338 1 17292975 1 17165562 CROCC 0.50972 0.7772 0.00359424920127796 0.00566343042071197 0.0116761805915932 0.00251635631605435 0.0117493472584856 0.003603 27 CROCC_27
1 16969269 A G S G rs56278097 1 17295764 1 17168351 CROCC 0.41904 0.2872 0.0940495207667732 0.0555555555555556 0.0576024909185262 0.215842033590558 0.0513953488372093 0.05179 28 CROCC_28
1 16969866 C G R G rs79354809 1 17296361 1 17168948 CROCC 0.00776 0.47654 0.0137779552715655 0.000539374325782093 0 0 0.00174418604651163 0.0114 29 CROCC_29
1 16969911 G A G S rs78674327 1 17296406 1 17168993 CROCC 0.28837 0.67171 0.00479233226837061 NA NA 0.0161217075386013 0 0.001632 30 CROCC_30
1 16970637 T C V A rs145138931 1 17297132 1 17169719 CROCC 0.01233 0.56867 0.00619009584664537 0.00107874865156419 0.00233523611831863 0.0143051771117166 0.00220981623633403 0.002904 31 CROCC_31
1 17086657 C T R Q rs61749340 1 17413152 1 17285739 PADI2 0.41706 0.30572 0.00319488817891374 0.00782092772384035 0.00908147379346134 0.00567408079891058 0.01 0.006549 1 PADI2_1
1 17205255 T C M T rs142496244 1 17531750 1 17404337 PADI1 0.49868 0.0279 0.00559105431309904 NA NA 0.019291874716296 0 0.001573 1 PADI1_1
1 17222397 G A R H rs11203335 1 17548892 1 17421479 PADI1 0.27996 0.12248 0.00439297124600639 NA NA 0.0142986836132547 0 0.001532 2 PADI1_2
1 17244196 G A V M rs16824215 1 17570691 1 17443278 PADI1 0.46833 0.91379 0.0267571884984026 NA NA 0.0896504766227871 0.000116279069767442 0.007915 3 PADI1_3
1 17259639 A G I V rs3750300 1 17586134 1 17458721 PADI3 0.47029 0.00275 0.133985623003195 0.09277238403452 0.0980799169693825 0.0832955061280073 0.0918604651162791 0.1093 1 PADI3_1
1 17259664 G A R Q rs115356766 1 17586159 1 17458746 PADI3 0.01927 0.56654 0.0123801916932907 NA NA 0.0453926463912846 0.000348837209302326 0.004374 2 PADI3_2
1 17266821 G A V M rs2272629 1 17593316 1 17465903 PADI3 0.0492 0.52577 0.119808306709265 0.0809061488673139 0.0843279709392839 0.0333635950975942 0.08 0.1009 3 PADI3_3
1 17270314 A G D G rs114505088 1 17596809 1 17469396 PADI3 0.23049 0.14136 0.0103833865814696 NA NA 0.0392646391284612 0.000116279069767442 0.003632 4 PADI3_4
1 17270903 A G T A rs139426141 1 17597398 1 17469985 PADI3 0.00801 0.25852 0.010982428115016 NA NA 0.0390376758965048 0.000116279069767442 0.003632 5 PADI3_5
1 17270928 C T A V rs144080386 1 17597423 1 17470010 PADI3 0.6614 0.9447 0.00279552715654952 0.0075512405609493 0.00882200311364816 0.00158874262369496 0.0103488372093023 0.006663 6 PADI3_6
1 17271084 G A C Y rs35340855 1 17597579 1 17470166 PADI3 0.25485 0.30409 0.0135782747603834 NA NA 0.0388107126645483 0 0.003929 7 PADI3_7
1 17280779 G A A T rs34097903 1 17607274 1 17479861 PADI3 0.36547 0.83931 0.00858626198083067 NA NA 0.0199727644121652 0 0.002026 8 PADI3_8
1 17308245 G A R H rs35381732 1 17634740 1 17507327 PADI4 0.44955 0.16884 0.0255591054313099 0.000269687162891046 0.000518941359626362 0.0737630503858375 0.000697674418604651 0.006869 1 PADI4_1
1 17331039 G A G S rs11203366 1 17657534 1 17530121 PADI4 0.46634 0.00949 0.524560702875399 0.586299892125135 0.59133367929424 0.484566500226963 0.576511627906977 0.561 2 PADI4_2
1 17331097 T C V A rs57969340 1 17657592 1 17530179 PADI4 0.28986 0.19381 0.00798722044728434 0 0.000259470679813181 0.0195188379482524 0 0.001944 3 PADI4_3
1 17331112 C T T M rs35809521 1 17657607 1 17530194 PADI4 0.10841 0.06709 0.0211661341853035 0 0.000259470679813181 0.0553790285973672 0.000465116279069767 0.005247 4 PADI4_4
1 17331121 T C V A rs11203367 1 17657616 1 17530203 PADI4 0.39389 0.02295 0.533346645367412 0.586839266450917 0.591074208614427 0.508851566046301 0.576395348837209 0.5636 5 PADI4_5
1 17333973 C A P T rs34309058 1 17660468 1 17533055 PADI4 0.27159 0.08348 0.00638977635782748 0.017259978425027 0.0147898287493513 0.00340444847934635 0.0196511627906977 0.01057 6 PADI4_6
1 17334004 G C G A rs874881 1 17660499 1 17533086 PADI4 0.21446 0.24209 0.521964856230032 0.566073354908306 0.566683964711988 0.486382206082615 0.55093023255814 0.5461 7 PADI4_7
1 17336210 G C R T rs12733102 1 17662705 1 17535292 PADI4 0.24644 0.10458 0.00858626198083067 0.0248112189859763 0.0264660093409445 0.00499319110304131 0.0227906976744186 0.01598 8 PADI4_8
1 17338120 T C M T rs11588132 1 17664615 1 17537202 PADI4 0.35393 0.03955 0.00638977635782748 NA NA 0.0138447571493418 0.000116279069767442 0.001334 9 PADI4_9
1 17342014 G A G S rs41265995 1 17668509 1 17541096 PADI4 0.03333 0.39944 0.00898562300319489 0.0221143473570658 0.0220550077841204 0.00476622787108488 0.023953488372093 0.01696 10 PADI4_10
1 17342068 G A D N rs35903413 1 17668563 1 17541150 PADI4 0.36699 0.13309 0.0525159744408946 0.133764832793959 0.138816813700052 0.0297321833862914 0.128720930232558 0.1028 11 PADI4_11
1 17342114 C T S F rs1748020 1 17668609 1 17541196 PADI4 0.04425 0.64658 0.0511182108626198 0.0593311758360302 0.0581214322781526 0.103495233772129 0.0530232558139535 0.04558 12 PADI4_12
1 17342345 T C V A rs113714693 1 17668840 1 17541427 PADI4 0.4487 0.50453 0.00559105431309904 NA NA 0.0115751248297776 0 0.001227 13 PADI4_13
1 17342393 A G Y C rs33981382 1 17668888 1 17541475 PADI4 0.58728 0.59511 0.00519169329073482 0.00916936353829558 0.00778412039439543 0.00136177939173854 0.0111627906976744 0.008237 14 PADI4_14
1 17382033 G A R Q rs61766772 1 17708528 1 17581115 PADI6 NA 0.15198 0.0243610223642173 0.0631067961165049 0.0614945511157239 0.00854922279792746 0.0631221170186939 0.04594 1 PADI6_1
1 17388476 G A V I rs74834315 1 17714971 1 17587558 PADI6 NA 0.11877 0.0321485623003195 0.00134843581445523 0.000518941359626362 0.0463645943097998 0.00266925503518563 0.01653 2 PADI6_2
1 17401364 G A V I rs78393373 1 17727860 1 17600447 PADI6 NA 0.10897 0.00738817891373802 0.0140237324703344 0.0124545926310327 0.00349301397205589 0.0149450023912004 0.01301 3 PADI6_3
1 17438292 C T A T rs147842365 1 17764788 1 17637375 RCC2 0.16221 0.26855 0.025758785942492 NA NA 0.078506629448709 0.000496688741721854 0.006538 1 RCC2_1
1 17587562 G A S N rs34417109 1 17914057 1 17786644 ARHGEF10L 0.16935 0.18304 0.0295527156549521 0.0625674217907228 0.0640892579138557 0.0149795733091239 0.0616279069767442 0.04686 1 ARHGEF10L_1
1 17587627 G A D N rs35497285 1 17914122 1 17786709 ARHGEF10L 0.01837 0.26274 0.0926517571884984 0.0914239482200647 0.0864037363777893 0.0179300953245574 0.0845348837209302 0.09512 2 ARHGEF10L_2
1 17602164 G A A T rs114123617 1 17928659 1 17801246 ARHGEF10L 0.13695 0.06205 0.0223642172523962 NA NA 0.0742348104157149 0.000233154581487526 0.005752 3 ARHGEF10L_3
1 17602183 G A R Q rs115180098 1 17928678 1 17801265 ARHGEF10L 0.12221 0.25542 0.00678913738019169 0 0.000259470679813181 0.0192131747483989 0.000349976668222119 0.001737 4 ARHGEF10L_4
1 17618439 C T A V rs139656107 1 17944934 1 17817521 ARHGEF10L 0.05539 0.30067 0.00658945686900958 0.0210355987055016 0.0223144784639336 NA NA 0.002966 5 ARHGEF10L_5
1 17696908 C T T I rs35043492 1 18023403 1 17895990 ARHGEF10L 0.44542 0.36079 0.00319488817891374 NA NA 0.0127157129881926 0 0.001047 6 ARHGEF10L_6
1 17697195 A G I V rs2270976 1 18023690 1 17896277 ARHGEF10L 0.40684 0.12214 0.822683706070288 0.82470334412082 0.827451997924235 0.714090287277702 0.836684592003741 0.8301 7 ARHGEF10L_7
1 17823015 G T A S rs694214 1 18149510 1 18022097 ACTL8 0.24677 0.022 0.305710862619808 0.425836030204962 0.429423975090815 0.202451202905129 0.421976744186047 0.3862 1 ACTL8_1
1 18291867 T G V G rs200371692 1 18618361 1 18490948 IGSF21 0.56041 0.76492 NA NA NA NA NA 0.01415 1 IGSF21_1
1 18365224 T G V G rs201347266 1 18691718 1 18564305 IGSF21 0.55096 0.70116 NA NA NA NA NA 0.02984 2 IGSF21_2
1 18365416 G A R H rs2355877 1 18691910 1 18564497 IGSF21 0.0489 0.36603 0.0227635782747604 0 0.000259470679813181 0.0769405356332274 0.000581395348837209 0.007289 3 IGSF21_3
1 18376834 C T T M rs12076815 1 18703328 1 18575915 IGSF21 0.00054 0.9486 0.0341453674121406 0.00107874865156419 0.00155682407887909 0.094416704493872 0.000930232558139535 0.009678 4 IGSF21_4
1 18481042 G T V L rs7512414 1 18807536 1 18680123 KLHDC7A 0.10841 0.1879 0.0944488817891374 0.131067961165049 0.119615983393876 0.0968599033816425 0.122190678968536 0.1081 1 KLHDC7A_1
1 18481126 G C G R rs34109355 1 18807620 1 18680207 KLHDC7A 0.59897 0.51119 0.0944488817891374 0.13133764832794 0.119356512714063 0.0967180507210343 0.122365900383142 0.1078 2 KLHDC7A_2
1 18481261 G A G S rs34976233 1 18807755 1 18680342 KLHDC7A 0.13264 0.19624 0.0944488817891374 0.13133764832794 0.119615983393876 0.0956696878147029 0.122868123949075 0.1065 3 KLHDC7A_3
1 18481357 C T R W rs72944731 1 18807851 1 18680438 KLHDC7A 0.20309 0.21974 0.00638977635782748 0 0.000259470679813181 0.0171898355754858 0 0.00167 4 KLHDC7A_4
1 18481360 G T G C rs199684312 1 18807854 1 18680441 KLHDC7A 0.52169 0.371 0.00519169329073482 NA NA 0.0123639960435213 0 0.001182 5 KLHDC7A_5
1 18481403 C G P R rs2992755 1 18807897 1 18680484 KLHDC7A 0.25323 0.06716 0.646964856230032 0.619201725997843 0.62558380902958 0.595671421544515 0.633770883054893 0.6455 6 KLHDC7A_6
1 18481444 C A P T rs2992754 1 18807938 1 18680525 KLHDC7A 0.33807 0.44532 0.266773162939297 0.134573894282632 0.14841722885314 0.191678691678692 0.143433863690335 0.2006 7 KLHDC7A_7
1 18481459 C A R S rs11261022 1 18807953 1 18680540 KLHDC7A 0.14634 0.07669 0.279552715654952 0.353559870550162 0.357031655422937 0.249399903984638 0.351466414380322 0.3347 8 KLHDC7A_8
1 18481562 G C R P rs7515150 1 18808056 1 18680643 KLHDC7A 0.04438 0.06896 0.0944488817891374 0.129719525350593 0.118318629994811 0.101225601452565 0.122325581395349 0.1083 9 KLHDC7A_9
1 18481660 C T R C rs78352167 1 18808154 1 18680741 KLHDC7A 0.39793 0.46812 0.0169728434504792 NA NA 0.0512936904221516 0 0.00495 10 KLHDC7A_10
1 18481735 C T Q X rs115859684 1 18808229 1 18680816 KLHDC7A NA 0.95991 0.00539137380191693 NA NA 0.0179300953245574 0.000116279069767442 0.00159 11 KLHDC7A_11
1 18481798 C A H N rs2992753 1 18808292 1 18680879 KLHDC7A 0.41287 0.11128 0.672923322683706 0.619201725997843 0.62558380902958 0.66500226963232 0.628720930232558 0.6535 12 KLHDC7A_12
1 18482032 A C T P rs2992752 1 18808526 1 18681113 KLHDC7A 0.37398 0.00617 0.672723642172524 0.618932038834951 0.62558380902958 0.663662239089184 0.629638439581351 0.6485 13 KLHDC7A_13
1 18482339 C A A E rs77562571 1 18808833 1 18681420 KLHDC7A 0.72762 0.70892 0.0111821086261981 NA NA 0.0360871538810713 0 0.003189 14 KLHDC7A_14
1 18482525 A G Q R rs144049927 1 18809019 1 18681606 KLHDC7A 0.13506 0.00034 0.00499201277955272 NA NA 0.0104497955474784 0 0.001088 15 KLHDC7A_15
1 18482553 G A M I rs116768119 1 18809047 1 18681634 KLHDC7A 0.07591 0.22729 0.0169728434504792 NA NA 0.0489303595812472 0 0.004765 16 KLHDC7A_16
1 18482857 G C A P rs137875112 1 18809351 1 18681938 KLHDC7A 0.83613 0.78989 0.0339456869009585 0 0.000259470679813181 0.000454545454545455 0.000116468669927789 0.01817 17 KLHDC7A_17
1 18483223 A G K E rs116548488 1 18809717 1 18682304 KLHDC7A 0.34398 0.04818 0.0161741214057508 NA NA 0.0476622787108488 0 0.004719 18 KLHDC7A_18
1 18839606 C T R K rs9988418 1 19166100 1 19038687 TAS1R2 0.34187 0.00948 0.0575079872204473 0.00701186623516721 0.00674623767514271 0.139128461189287 0.00697674418604651 0.02384 1 TAS1R2_1
1 18840335 A G I T rs41273167 1 19166829 1 19039416 TAS1R2 0.71697 0.35418 0.0115814696485623 0.0215749730312837 0.0264660093409445 0.005901044030867 0.0241860465116279 0.01816 2 TAS1R2_2
1 18840399 C T A T rs6662276 1 19166893 1 19039480 TAS1R2 0.41657 0.0393 0.0910543130990415 0.0453074433656958 0.0492994291645044 0.0662732637312755 0.0462790697674419 0.0683 3 TAS1R2_3
1 18849352 T C I V rs28374389 1 19175846 1 19048433 TAS1R2 0.0351 0.03252 0.125998402555911 0.204962243797195 0.217176959003633 0.148433953699501 0.205697674418605 0.1755 4 TAS1R2_4
1 18849417 C T S N rs75594164 1 19175911 1 19048498 TAS1R2 0.56504 0.3638 0.00259584664536741 NA NA 0.0108942351339083 0 0.0008236 5 TAS1R2_5
1 18854520 C G R P rs34545913 1 19181014 1 19053601 TAS1R2 0.62104 0.31003 0.0137779552715655 NA NA NA NA 0.005247 6 TAS1R2_6
1 18854521 G C R G rs34447754 1 19181015 1 19053602 TAS1R2 0.04438 0.17895 0.238218849840256 0.331984897518878 0.322262584327971 0.24875170222424 0.325075598976506 0.2884 7 TAS1R2_7
1 18854680 G T L M rs74056647 1 19181174 1 19053761 TAS1R2 0.80351 0.61055 0.00479233226837061 NA NA 0.0170222423967317 0 0.001268 8 TAS1R2_8
1 18854770 T C I V rs139655863 1 19181264 1 19053851 TAS1R2 0.57067 0.16316 0.00479233226837061 0 0.000259470679813181 0.011802088061734 0.000116279069767442 0.001219 9 TAS1R2_9
1 18854836 T C S G rs74604275 1 19181330 1 19053917 TAS1R2 0.61784 0.00615 0.00359424920127796 NA NA 0.0122560145256468 0.000116279069767442 0.00131 10 TAS1R2_10
1 18854899 T C I V rs35874116 1 19181393 1 19053980 TAS1R2 0.10984 0.00039 0.266972843450479 0.334142394822006 0.325635703165542 0.306173399909215 0.330813953488372 0.2992 11 TAS1R2_11
1 18859599 G A P L rs72953144 1 19186093 1 19058680 TAS1R2 0.43616 0.06962 0.0221645367412141 NA NA 0.064911484339537 0.000581395348837209 0.006548 12 TAS1R2_12
1 18859635 G C S C rs9701796 1 19186129 1 19058716 TAS1R2 0.38682 0.006 0.797923322683706 0.785329018338727 0.790607161390763 0.830231502496595 0.773255813953488 0.7804 13 TAS1R2_13
1 18908644 C T V M rs41273179 1 19235138 1 19107725 IFFO2 0.56319 0.42877 0.0191693290734824 0.00323624595469256 0.00363258951738454 0.000722543352601156 0.00408548082966688 0.01415 1 IFFO2_1
1 18916952 C T V I rs6675316 1 19243446 1 19116033 IFFO2 0.67946 0.43528 0.00838658146964856 NA NA 0.0216763005780347 0.000314267756128221 0.002881 2 IFFO2_2
1 19081641 G C L V rs12164496 1 19408135 1 19280722 UBR4 0.17908 0.08625 0.0487220447284345 0.000539374325782093 0.00129735339906591 NA NA 0.01987 1 UBR4_1
1 19081658 C T R Q rs76171580 1 19408152 1 19280739 UBR4 0.12788 0.15254 0.0121805111821086 NA NA NA NA 0.00305 2 UBR4_2
1 19086767 T A M L rs12584 1 19413261 1 19285848 UBR4 0.17177 0.34168 0.601437699680511 0.568770226537217 0.588738972496108 0.548343168406718 0.565813953488372 0.5827 3 UBR4_3
1 19113889 G C T S rs113498244 1 19440383 1 19312970 UBR4 0.32242 0.10208 0.00359424920127796 0.00862998921251348 0.0101193565127141 NA NA 0.005288 4 UBR4_4
1 19121258 G T Q K rs78347051 1 19447752 1 19320339 UBR4 0.00549 0.22002 NA NA NA NA NA 0.172 5 UBR4_5
1 19121260 C T G E rs766117034 1 19447754 1 19320341 UBR4 0.03772 0.22215 NA NA NA NA NA 0.0287 6 UBR4_6
1 19165321 T G T P rs565398684 1 19491815 1 19364402 UBR4 0.72671 0.33703 0.145167731629393 NA NA NA NA 0.0001235 7 UBR4_7
1 19173066 T C T A rs16862578 1 19499560 1 19372147 UBR4 0.22068 0.1462 0.138578274760383 0.16235167206041 0.157758173326414 0.250113481615978 0.163604651162791 0.1444 8 UBR4_8
1 19176687 C T S N rs111984259 1 19503181 1 19375768 UBR4 0.13026 0.22607 0.00818690095846645 NA NA 0.0115751248297776 0.000348837209302326 0.002669 9 UBR4_9
1 19177568 T C M V rs35444108 1 19504062 1 19376649 UBR4 0.40208 0.02106 0.00359424920127796 0.00862998921251348 0.0101193565127141 0.0029505220154335 0.00744186046511628 0.005288 10 UBR4_10
1 19198660 C A A S rs111928858 1 19525154 1 19397741 UBR4 0.22198 0.20323 0.0121805111821086 0.000269687162891046 0.000259470679813181 0.0358601906491148 0 0.003064 11 UBR4_11
1 19267332 A C F V rs2982534 1 19593826 1 19466413 AKR7L 0.4744 0.05432 0.0311501597444089 0.0461165048543689 0.0407368967306694 0.0106672719019519 0.038953488372093 0.03466 1 AKR7L_1
1 19268643 C T A T rs2235795 1 19595137 1 19467724 AKR7L 0.16905 0.16361 0.665135782747604 0.651024811218986 0.667358588479502 0.437585111211984 0.665581395348837 0.6873 2 AKR7L_2
1 19268700 A G F L rs75616155 1 19595194 1 19467781 AKR7L 0.47137 0.71718 0.115015974440895 0.0954692556634304 0.0871821484172288 0.274625510667272 0.0946511627906977 0.08626 3 AKR7L_3
1 19269630 C T C Y rs2235794 1 19596124 1 19468711 AKR7L 0.38916 0.35605 0.664936102236422 0.649676375404531 0.667099117799689 0.434248554913295 0.663419233186675 0.6867 4 AKR7L_4
1 19270795 C G A P rs116080943 1 19597289 1 19469876 AKR7L 0.02532 0.20653 0.0245607028753994 0.017259978425027 0.0166061235080436 NA NA 0.02333 5 AKR7L_5
1 19270795 C T A T rs116080943 1 19597289 1 19469876 AKR7L 0.07357 0.27607 0.0315495207667732 0.0420711974110032 0.038661131292164 0.0108942351339083 0.0394186046511628 0.03467 6 AKR7L_6
1 19270834 A G NA NA rs190747734 1 19597328 1 19469915 AKR7L NA 0.2185 0.0309504792332268 0.0434196332254585 0.0399584846912299 0.0106672719019519 0.038953488372093 0.03458 7 AKR7L_7
1 19270876 G A R X rs115063329 1 19597370 1 19469957 AKR7L NA 0.21882 0.009185303514377 0 0.000259470679813181 0.0419075144508671 0.000314267756128221 0.002726 8 AKR7L_8
1 19270926 G T A D rs12046875 1 19597420 1 19470007 AKR7L 0.06841 0.17865 0.165335463258786 0.19336569579288 0.186299948105864 0.130780346820809 0.188874921433061 0.1777 9 AKR7L_9
1 19273876 T C S G rs184687027 1 19600370 1 19472957 AKR7L 0.22329 0.07325 0.0285543130990415 NA NA NA NA 0.00639 10 AKR7L_10
1 19273882 T G M L rs565823852 1 19600376 1 19472963 AKR7L 0.10629 0.14669 0.0287539936102236 NA NA NA NA 0.005696 11 AKR7L_11
1 19273912 C T E K rs149246656 1 19600406 1 19472993 AKR7L 0.70706 0.23903 0.0195686900958466 0.0428802588996764 0.0474831344058121 0.00652173913043478 0.0405405405405405 0.02725 12 AKR7L_12
1 19274044 C T A T rs144376466 1 19600538 1 19473125 AKR7L 0.24417 0.18093 0.107228434504792 NA NA NA NA 0.03433 13 AKR7L_13
1 19282760 T C T A rs1738025 1 19609254 1 19481841 AKR7A3 0.32826 0.03552 0.8314696485623 0.819039913700108 0.819667877529839 0.746703046839473 0.823214701093278 0.8269 1 AKR7A3_1
1 19282768 T C H R rs147831859 1 19609262 1 19481849 AKR7A3 0.47004 0.02521 0.00419329073482428 NA NA 0.01318781264211 0.000116279069767442 0.00131 2 AKR7A3_2
1 19282793 C T V M rs148859866 1 19609287 1 19481874 AKR7A3 0.47566 0.74398 0.00479233226837061 NA NA 0.0122783083219645 0 0.001063 3 AKR7A3_3
1 19282801 G A P L rs145104812 1 19609295 1 19481882 AKR7A3 0.00424 0.31813 0.0151757188498403 NA NA 0.0414201183431953 0.000232612235403582 0.004111 4 AKR7A3_4
1 19282876 G A A V rs144760570 1 19609370 1 19481957 AKR7A3 0.09161 0.36899 0.00479233226837061 NA NA 0.0150273224043716 0 0.001484 5 AKR7A3_5
1 19282892 C T G S rs149120004 1 19609386 1 19481973 AKR7A3 0.40578 0.30356 0.00539137380191693 NA NA 0.0151584749655489 0 0.001501 6 AKR7A3_6
1 19284747 T C N D rs1738023 1 19611241 1 19483828 AKR7A3 0.39684 0.05981 0.807707667731629 0.828478964401295 0.826414115204982 0.661664392905866 0.83093023255814 0.8245 7 AKR7A3_7
1 19285089 T C Q R rs151100364 1 19611583 1 19484170 AKR7A3 0.47219 0.19173 0.00439297124600639 NA NA 0.0136425648021828 0.000116279069767442 0.00117 8 AKR7A3_8
1 19285983 C T V M rs2231198 1 19612477 1 19485064 AKR7A3 0.34351 0.34618 0.463258785942492 0.362459546925566 0.383497664763882 0.366984993178718 0.361627906976744 0.4226 9 AKR7A3_9
1 19286223 C T E K rs138337504 1 19612717 1 19485304 AKR7A3 0.54291 0.50305 0.00878594249201278 NA NA 0.0222828558435653 0.000116279069767442 0.002306 10 AKR7A3_10
1 19304370 G A A V rs2231206 1 19630864 1 19503451 AKR7A2 0.0486 0.38102 0.0151757188498403 NA NA 0.0426690876078075 0.000232774674115456 0.003921 1 AKR7A2_1
1 19307026 C T S N rs2231203 1 19633520 1 19506107 AKR7A2 0.30138 0.05536 0.0305511182108626 NA NA 0.104857013163867 0.000465116279069767 0.009142 2 AKR7A2_2
1 19308211 C T E K rs859210 1 19634705 1 19507292 AKR7A2 0.04801 0.39002 0.00958466453674121 NA NA 0.0403994552882433 0.000116279069767442 0.003822 3 AKR7A2_3
1 19308253 C T V M rs111682618 1 19634747 1 19507334 AKR7A2 0.07222 0.68335 0.0259584664536741 NA NA 0.0794371311847481 0.000348837209302326 0.0078 4 AKR7A2_4
1 19308470 C G Q H rs859208 1 19634964 1 19507551 AKR7A2 0.41805 0.10543 0.101238019169329 0 0.000778412039439543 0.275533363595098 0.00127906976744186 0.03317 5 AKR7A2_5
1 19308517 C T A T rs1043657 1 19635011 1 19507598 AKR7A2 0.04385 0.56282 0.0375399361022364 0.0938511326860841 0.0866632070576025 0.0308669995460735 0.0937209302325581 0.06388 6 AKR7A2_6
1 19312063 G T P Q rs148182255 1 19638557 1 19511144 AKR7A2 0.31295 0.08884 0.0107827476038339 0.0604099244875944 0.0646081992734821 0.00601604278074866 0.0375771172181716 0.01011 7 AKR7A2_7
1 19317724 G A S N rs12140547 1 19644218 1 19516805 PQLC2 0.27377 0.08872 0.0455271565495208 0.0601402373247033 0.0651271406331085 0.120063549704948 0.0530232558139535 0.04143 1 PQLC2_1
1 19326295 G A A T rs140513543 1 19652789 1 19525376 PQLC2 0.09868 0.05286 0.00419329073482428 NA NA 0.0152065365410803 0 0.001417 2 PQLC2_2
1 19326340 G A E K rs112109584 1 19652834 1 19525421 PQLC2 0.20633 0.12896 0.0177715654952077 NA NA 0.0469813890149796 0.000116306117701791 0.004798 3 PQLC2_3
1 19326380 G A G D rs41264079 1 19652874 1 19525461 PQLC2 0.09489 0.15018 0.0495207667731629 0.104368932038835 0.115723923196679 0.0186109850204267 0.110956036287509 0.08524 4 PQLC2_4
1 19448881 G A R C rs79308175 1 19775375 1 19647962 CAPZB 0.10841 0.13511 0.0890575079872205 0.0283171521035599 0.0264660093409445 0.124429223744292 0.0303867403314917 0.05592 1 CAPZB_1
1 19683297 C T A T rs41312012 1 20009790 1 19882377 TMCO4 0.32901 0.03697 0.00559105431309904 0.0110571736785329 0.00908147379346134 0.00181570585565138 0.0146511627906977 0.01319 1 TMCO4_1
1 19683344 G C A G rs116650784 1 20009837 1 19882424 TMCO4 0.0221 0.51938 0.0229632587859425 NA NA 0.0703586019064912 0.000697674418604651 0.007026 2 TMCO4_2
1 19694493 C T G S rs75727159 1 20020986 1 19893573 TMCO4 0.66311 0.87948 0.0115814696485623 NA NA 0.0222423967317295 0.000116279069767442 0.00425 3 TMCO4_3
1 19694501 C T R H rs4515815 1 20020994 1 19893581 TMCO4 0.39294 0.15409 0.430111821086262 0.658306364617044 0.65983393876492 0.26395823876532 0.640116279069767 0.5732 4 TMCO4_4
1 19737443 A G V A rs35274017 1 20063936 1 19936523 TMCO4 0.7093 0.89158 0.0131789137380192 NA NA 0.0447117566954153 0.000116279069767442 0.003953 5 TMCO4_5
1 19739912 T C N S rs59966976 1 20066405 1 19938992 TMCO4 0.07689 0.1442 0.00539137380191693 NA NA 0.0167952791647753 0 0.001244 6 TMCO4_6
1 19745589 C T G S rs35760408 1 20072082 1 19944669 TMCO4 0.0412 0.87091 0.0313498402555911 0.0199568500539374 0.0228334198235599 0.00363141171130277 0.0176744186046512 0.02702 7 TMCO4_7
1 19771448 G T Q K rs10917536 1 20097941 1 19970528 TMCO4 0.46558 0.06293 0.378993610223642 0.356796116504854 0.359366891541256 0.408987743985474 0.344767441860465 0.3538 8 TMCO4_8
1 19814480 G T P T rs35541730 1 20140973 1 20013560 RNF186 0.32624 0.30246 0.0229632587859425 0.0240021574973031 0.0225739491437468 0.00726282342260554 0.0272093023255814 0.02663 1 RNF186_1
1 19815035 C T A T rs1541185 1 20141528 1 20014115 RNF186 0.37377 0.2883 0.288538338658147 0.243797195253506 0.240269849507006 0.22650930549251 0.241511627906977 0.2818 2 RNF186_2
1 19906558 A G N S rs2298110 1 20233051 1 20105638 OTUD3 0.2445 0.00201 0.0321485623003195 0.0159115426105717 0.0192008303061754 0.00433894844308321 0.0164782294924224 0.04042 1 OTUD3_1
1 19906593 G A A T rs10916668 1 20233086 1 20105673 OTUD3 0.21479 0.36157 0.0503194888178914 0.0644552319309601 0.0697976128697457 0.0158730158730159 0.0621824340672635 0.0745 2 OTUD3_2
1 19920383 C T R H rs61729970 1 20246876 1 20119463 PLA2G2E 0.12119 0.24005 0.0936501597444089 0.0860302049622438 0.0952257394914375 0.0835224693599637 0.0912790697674419 0.09339 1 PLA2G2E_1
1 19975708 C T R H rs34568801 1 20302201 1 20174788 PLA2G2A 0.36699 0.36188 0.00199680511182109 0.0110571736785329 0.00882200311364816 0.000680889695869269 0.00593023255813954 0.004769 1 PLA2G2A_1
1 19978510 G A H Y rs11573162 1 20305003 1 20177590 PLA2G2A 0.15577 0.112 0.0103833865814696 0.000269687162891046 0 0.000226963231956423 0.000813953488372093 0.009373 2 PLA2G2A_2
1 20115512 T C H R rs62541892 1 20442005 1 20314592 PLA2G2D 0.18186 0.12059 0.00539137380191693 NA NA 0.0156604630049932 0 0.001705 1 PLA2G2D_1
1 20115561 T C S G rs584367 1 20442054 1 20314641 PLA2G2D 0.36153 0.00468 0.769369009584665 0.578209277238403 0.580954852101712 0.903086699954607 0.582209302325581 0.6605 2 PLA2G2D_2
1 20115581 T C H R rs62541891 1 20442074 1 20314661 PLA2G2D 0.32876 0.01471 0.00399361022364217 NA NA 0.0124829777576033 0.000116279069767442 0.001425 3 PLA2G2D_3
1 20119457 A C NA NA rs200435430 1 20445950 1 20318537 PLA2G2D NA 0.37658 0.0169728434504792 NA NA NA NA 0.0003212 4 PLA2G2D_4
1 20148319 C T T M rs150487984 1 20474812 1 20347399 PLA2G2F 0.69503 0.32655 0.00519169329073482 0.0134843581445523 0.0121951219512195 0.00272355878347708 0.0132558139534884 0.009406 1 PLA2G2F_1
1 20164025 T C Q R rs6426616 1 20490518 1 20363105 PLA2G2C 0.41354 0.04233 0.659944089456869 0.601672060409924 0.593928386092372 0.724163754368447 0.594199424736337 0.6004 1 PLA2G2C_1
1 20175089 G A R X rs12139100 1 20501582 1 20374169 PLA2G2C NA 0.77646 0.240215654952077 0.182308522114347 0.181370005189414 0.250383631713555 0.175970292285577 0.2093 2 PLA2G2C_2
1 20317663 T C C R rs61745243 1 20644156 1 20516743 VWA5B1 3e-04 0.78193 0.0139776357827476 0.000269687162891046 0 0.0440751445086705 0 0.004303 1 VWA5B1_1
1 20318593 T A V E rs35480773 1 20645086 1 20517673 VWA5B1 0.00031 0.90333 0.0191693290734824 0.0536677454153182 0.0511157239231967 0.0108381502890173 0.0553111250785669 0.03548 2 VWA5B1_2
1 20330225 G A D N rs139220086 1 20656718 1 20529305 VWA5B1 0.00898 0.9358 0.00559105431309904 0.000269687162891046 0.000518941359626362 0.0144508670520231 0.000628535512256443 0.001691 3 VWA5B1_3
1 20330273 C T Q X rs61746771 1 20656766 1 20529353 VWA5B1 NA 0.98839 0.00619009584664537 NA NA 0.0108381502890173 0.000314267756128221 0.001016 4 VWA5B1_4
1 20330331 A G N S rs2072752 1 20656824 1 20529411 VWA5B1 0.30082 0.00274 0.17991214057508 0.196601941747573 0.1811105345096 0.0382947976878613 0.177247014456317 0.1388 5 VWA5B1_5
1 20330369 G C A P rs138366154 1 20656862 1 20529449 VWA5B1 0.00098 0.65466 0.00619009584664537 NA NA 0.0158959537572254 0 0.001326 6 VWA5B1_6
1 20330928 C G S C rs12072406 1 20657421 1 20530008 VWA5B1 0.01837 0.49901 0.0173722044728435 0.000269687162891046 0 0.0563583815028902 0.000314267756128221 0.005838 7 VWA5B1_7
1 20330936 G A E K rs116626253 1 20657429 1 20530016 VWA5B1 0.4221 0.30157 0.00818690095846645 0.00107874865156419 0.000518941359626362 0.0267341040462428 0.00157133878064111 0.003456 8 VWA5B1_8
1 20332899 T G V G rs77229657 1 20659392 1 20531979 VWA5B1 0.04786 0.78914 NA NA NA NA NA 0.0621 9 VWA5B1_9
1 20332904 T G Y D rs750433529 1 20659397 1 20531984 VWA5B1 0.38366 0.81952 NA NA NA NA NA 0.01035 10 VWA5B1_10
1 20336445 A G K R rs10916769 1 20662938 1 20535525 VWA5B1 0.47755 0.04675 0.224041533546326 0.209277238403452 0.191748832381941 0.171242774566474 0.189503456945317 0.1939 11 VWA5B1_11
1 20342560 G T W C rs34038424 1 20669053 1 20541640 VWA5B1 0.29568 0.48577 0.0187699680511182 NA NA 0.0592485549132948 0.000628535512256443 0.00593 12 VWA5B1_12
1 20342591 C G R G rs74056519 1 20669084 1 20541671 VWA5B1 0.42001 0.18653 0.018370607028754 0.000269687162891046 0.000259470679813181 0.0578034682080925 0 0.005656 13 VWA5B1_13
1 20345468 G A R H rs11582960 1 20671961 1 20544548 VWA5B1 0.48051 0.94068 0.301717252396166 0.360302049622438 0.342241826673586 0.247109826589595 0.331866750471402 0.2891 14 VWA5B1_14
1 20350207 G A R H rs61744712 1 20676700 1 20549287 VWA5B1 0.4447 0.04785 0.0429313099041534 0.000269687162891046 0.000518941359626362 0.114884393063584 0.00188560653676933 0.01285 15 VWA5B1_15
1 20353782 C A A D rs61742171 1 20680275 1 20552862 VWA5B1 0.00344 0.80983 0.00579073482428115 NA NA 0.0180635838150289 0 0.001651 16 VWA5B1_16
1 20353800 C G A G rs61742174 1 20680293 1 20552880 VWA5B1 0.49334 0.62111 0.00818690095846645 NA NA 0.0281791907514451 0 0.002117 17 VWA5B1_17
1 20354225 G A E K rs2072751 1 20680718 1 20553305 VWA5B1 0.43329 0.20621 0.229432907348243 0.261326860841424 0.244940321743643 NA NA 0.1827 18 VWA5B1_18
1 20503268 A C I M rs150868809 1 20829761 1 20702348 MUL1 0.01318 0.20626 0.00798722044728434 0.0272384034519957 0.0293201868188895 0.00567408079891058 0.0275581395348837 0.01957 1 MUL1_1
1 20507996 C T C Y rs12061027 1 20834489 1 20707076 MUL1 0.17116 0.3104 0.00559105431309904 NA NA 0.0150341685649203 0 0.001041 2 MUL1_2
1 20589208 A C K Q rs2072671 1 20915701 1 20788288 CDA 0.38366 0.28996 0.192691693290735 0.346008629989213 0.331862999481059 0.103495233772129 0.346279069767442 0.2755 1 CDA_1
1 20666326 G C D E rs631357 1 20992819 1 20865406 KIF17 0.42387 0.06756 0.704472843450479 0.812297734627832 0.794499221587961 0.76078075351793 0.805348837209302 0.7521 1 KIF17_1
1 20672015 C T R H rs34232864 1 20998508 1 20871095 KIF17 0.69568 0.92174 0.00399361022364217 NA NA 0.0181570585565138 0.000348837209302326 0.001886 2 KIF17_2
1 20684837 C T V I rs13375609 1 21011330 1 20883917 KIF17 0.21479 0.0526 0.00838658146964856 0.000269687162891046 0.000518941359626362 0.0353397172822617 0.000815660685154976 0.00254 3 KIF17_3
1 20684845 G A P L rs112270148 1 21011338 1 20883925 KIF17 0.08112 0.09176 0.012779552715655 0.000269687162891046 0.000259470679813181 0.0419325432999088 0.000699137730132836 0.00437 4 KIF17_4
1 20685017 C T V I rs558760 1 21011510 1 20884097 KIF17 0.02302 0.08742 0.0419329073482428 0.000809061488673139 0 0.105681818181818 0.000581530588508956 0.009959 5 KIF17_5
1 20686116 G A P L rs41310420 1 21012609 1 20885196 KIF17 0.3025 0.05267 0.00279552715654952 0.0075512405609493 0.0103788271925272 0.000916590284142988 0.00783809078146935 0.003506 6 KIF17_6
1 20687582 C T G R rs116376356 1 21014075 1 20886662 KIF17 0.24255 0.11316 0.0103833865814696 0.000809061488673139 0.00103788271925272 0.0385837494325919 0.00116279069767442 0.004514 7 KIF17_7
1 20698408 C T V M rs522496 1 21024901 1 20897488 KIF17 0.45824 0.17589 0.596845047923323 0.635113268608414 0.633108458744162 0.498411257376305 0.639069767441861 0.6202 8 KIF17_8
1 20704463 G T S R rs56750936 1 21030956 1 20903543 KIF17 0.01881 0.08513 0.0269568690095847 NA NA 0.0837494325919201 0.000697674418604651 0.008343 9 KIF17_9
1 20704549 T C I V rs2296225 1 21031042 1 20903629 KIF17 0.06217 0.22597 0.163738019169329 0.0895361380798274 0.0915931499740529 0.0971402632773491 0.0837209302325581 0.1201 10 KIF17_10
1 20715540 T C R G rs35835983 1 21042033 1 20914620 KIF17 0.72251 0.53072 0.00658945686900958 0.0132146709816613 0.0166061235080436 0.00226963231956423 0.0156976744186047 0.01356 11 KIF17_11
1 20810745 T G Q H rs773552891 1 21137238 1 21009825 EIF4G3 0.7177 0.69738 NA NA NA NA NA 0.01175 1 EIF4G3_1
1 20829186 A G M T rs111817671 1 21155679 1 21028266 EIF4G3 0.12451 0.5264 0.00738817891373802 NA NA 0.0261007716749887 0.000348837209302326 0.002076 2 EIF4G3_2
1 20851262 C A E D rs34661194 1 21177755 1 21050342 EIF4G3 0.42227 0.48437 0.00259584664536741 NA NA 0.0115751248297776 0.000116279069767442 0.001013 3 EIF4G3_3
1 20851307 A T D E rs2230572 1 21177800 1 21050387 EIF4G3 0.38564 0.04958 0.00279552715654952 0 0.000259470679813181 0.0113481615978212 0 0.001227 4 EIF4G3_4
1 20941500 G C P A rs35176330 1 21267993 1 21140580 EIF4G3 0.0793 0.08425 0.0113817891373802 0.0280474649406688 0.0290607161390763 0.00635497049477985 0.0319767441860465 0.02766 5 EIF4G3_5
1 20941701 G C P A rs142103671 1 21268194 1 21140781 EIF4G3 0.18434 0.03561 0.00499201277955272 0.0161812297734628 0.0150492994291645 0.00385837494325919 0.0132558139534884 0.01021 6 EIF4G3_6
1 21468795 C T R C rs61740199 1 21795288 1 21667875 NBPF3 0.36806 0.37668 0.0155750798722045 0.0431499460625674 0.0448884276076803 0.005901044030867 0.0473255813953488 0.03403 1 NBPF3_1
1 21468810 G A E K rs6691547 1 21795303 1 21667890 NBPF3 0.40736 0.21122 0.025758785942492 0.000539374325782093 0.000778412039439543 0.082614616432138 0.000581395348837209 0.008121 2 NBPF3_2
1 21468882 C T R W rs144528759 1 21795375 1 21667962 NBPF3 0.42259 0.32802 0.00439297124600639 NA NA 0.0120290512936904 0 0.0009801 3 NBPF3_3
1 21468895 A G Y C rs1827293 1 21795388 1 21667975 NBPF3 0.47744 0.34572 0.423921725239617 0.541801510248112 0.544369486248054 0.22015433499773 0.553023255813954 0.5172 4 NBPF3_4
1 21470711 G C E D rs72872292 1 21797204 1 21669791 NBPF3 0.48794 0.07885 0.0429313099041534 0.04638619201726 0.0482615464452517 0.0982750794371312 0.0497674418604651 0.04297 5 NBPF3_5
1 21470728 A G E G rs145790279 1 21797221 1 21669808 NBPF3 0.11519 0.12471 0.00439297124600639 0.00674217907227616 0.0111572392319668 0.00136177939173854 0.0125581395348837 0.009233 6 NBPF3_6
1 21471651 C T R C rs142355608 1 21798144 1 21670731 NBPF3 0.10865 0.1657 0.0185702875399361 0.0431499460625674 0.0446289569278671 0.0167952791647753 0.0468822708236389 0.03464 7 NBPF3_7
1 21471715 G A R Q rs16825377 1 21798208 1 21670795 NBPF3 0.04452 0.01718 0.0295527156549521 0.000269687162891046 0.000518941359626362 0.0907852927825692 0.00209302325581395 0.01082 8 NBPF3_8
1 21471756 C G Q E rs72872297 1 21798249 1 21670836 NBPF3 0.02511 0.00213 0.0429313099041534 0.046655879180151 0.0477426050856253 0.0978211529732183 0.05 0.04301 9 NBPF3_9
1 21478127 C T P S rs182761944 1 21804620 1 21677207 NBPF3 0.43959 0.05129 0.00339456869009585 0.0137540453074434 0.0166061235080436 0.00226963231956423 0.0188372093023256 0.01282 10 NBPF3_10
1 21479386 G T E D rs72874208 1 21805879 1 21678466 NBPF3 0.18559 0.25368 0.00718849840255591 NA NA 0.0201997276441217 0 0.001804 11 NBPF3_11
1 21480128 T G F C rs3820293 1 21806621 1 21679208 NBPF3 0.52352 0.11486 0.19508785942492 NA NA NA NA 0.003666 12 NBPF3_12
1 21480131 A G E G rs3820292 1 21806624 1 21679211 NBPF3 0.43298 0.00604 0.19508785942492 NA NA NA NA 0.00389 13 NBPF3_13
1 21480174 C G D E rs12043777 1 21806667 1 21679254 NBPF3 0.44571 0.04708 NA NA NA 0.0292504570383912 0.189003436426117 0.232 14 NBPF3_14
1 21480217 T G L V rs12034222 1 21806710 1 21679297 NBPF3 0.45068 0.00071 NA NA NA 0.0452042221202386 0.197552447552448 0.3191 15 NBPF3_15
1 21480966 G A G D rs149733285 1 21807459 1 21680046 NBPF3 0.45334 0.1009 0.0123801916932907 NA NA 0.0428113553113553 0 0.003744 16 NBPF3_16
1 21481634 G A D N rs137924290 1 21808127 1 21680714 NBPF3 0.2513 0.17225 NA NA NA 0.0267938237965486 0.000232666356444858 0.003426 17 NBPF3_17
1 21481697 T G S A rs138378374 1 21808190 1 21680777 NBPF3 0.39775 0.08168 0.0255591054313099 NA NA 0.0706818181818182 0.000233863423760524 0.006421 18 NBPF3_18
1 21482521 G C K N rs200063908 1 21809014 1 21681601 NBPF3 0.4348 0.01042 NA NA NA NA NA 0.3699 19 NBPF3_19
1 21483174 C G P A rs139757131 1 21809667 1 21682254 NBPF3 0.06488 0.08123 0.0151757188498403 NA NA 0.00471230158730159 0.0380448800619035 0.03375 20 NBPF3_20
1 21483357 T C F L rs199951062 1 21809850 1 21682437 NBPF3 0.50669 0.40269 0.056908945686901 NA NA NA NA 0.02416 21 NBPF3_21
1 21483379 C T P L rs139416101 1 21809872 1 21682459 NBPF3 0.21185 0.32697 0.0271565495207668 NA NA 0.0443458980044346 0.000477402928071292 0.007302 22 NBPF3_22
1 21598037 G A A V rs199904611 1 21924530 1 21797117 RAP1GAP 0.67735 0.39243 0.00359424920127796 NA NA 0.0134580291970803 0 0.0009461 1 RAP1GAP_1
1 21598453 T C Y C rs147394161 1 21924946 1 21797533 RAP1GAP 0.82577 0.82544 0.00299520766773163 0.0105177993527508 0.00908147379346134 0.00204266908760781 0.0132558139534884 0.009801 2 RAP1GAP_2
1 21614062 C T A T rs2275363 1 21940555 1 21813142 RAP1GAP 0.2331 0.34132 0.39297124600639 0.446601941747573 0.456408925791386 0.366318656377667 0.455697674418605 0.4096 3 RAP1GAP_3
1 21704391 T C I V rs61749350 1 22030884 1 21903471 USP48 0.13776 0.26188 0.0137779552715655 0.0148327939590076 0.0150492994291645 0.0256468452110758 0.0156976744186047 0.01358 1 USP48_1
1 21724156 C A V L rs2275668 1 22050649 1 21923236 USP48 0.24027 0.13511 0.688099041533546 0.785329018338727 0.784898806434873 NA NA 0.7328 2 USP48_2
1 21814713 A C N T rs10917051 1 22141206 1 22013793 LDLRAD2 0.43067 0.07305 0.612819488817891 0.675026968716289 0.68681888946549 0.520864756158874 0.693025038323965 0.6076 1 LDLRAD2_1
1 21815981 T G C G rs202212506 1 22142474 1 22015061 LDLRAD2 0.96328 0.71556 NA NA NA NA NA 0.01001 2 LDLRAD2_2
1 21977935 C G P A rs12074015;rs79753366 1 22304428 1 22177015 CELA3B 0.04519 0.06397 0.875 NA NA NA NA 0.8349 1 CELA3B_1
1 21977936 C T P L rs12074016;rs75686290 1 22304429 1 22177016 CELA3B 0.36372 0.06553 0.875 NA NA NA NA 0.8346 2 CELA3B_2
1 21977938 G C G R rs181658556 1 22304431 1 22177018 CELA3B 0.46931 0.05468 0.088258785942492 NA NA NA NA 0.1459 3 CELA3B_3
1 21981045 C T R W rs7528405 1 22307538 1 22180125 CELA3B 0.45223 0.29466 0.893370607028754 0.995954692556634 0.992734820965231 0.857013163867454 0.992093023255814 0.9555 4 CELA3B_4
1 21983722 C T R C rs149805485 1 22310215 1 22182802 CELA3B 0.76549 0.67096 0.0173722044728435 NA NA 0.00158874262369496 0.000813953488372093 0.009571 5 CELA3B_5
1 21983732 A T Q L rs4272592 1 22310225 1 22182812 CELA3B 0.67007 0.21022 0.0137779552715655 NA NA 0.039718565592374 0.0013953488372093 0.004522 6 CELA3B_6
1 21984314 A G I V rs114365157 1 22310807 1 22183394 CELA3B 0.5733 0.00525 0.00878594249201278 0.0280474649406688 0.0293201868188895 0.00453926463912846 0.0319767441860465 0.02308 7 CELA3B_7
1 21984318 G A R H rs112944567 1 22310811 1 22183398 CELA3B 0.60894 0.14738 0.0301517571884984 0.0194174757281553 0.0173845355474831 0.0583295506128007 0.016046511627907 0.01752 8 CELA3B_8
1 21986610 C G A G rs114895362 1 22313103 1 22185690 CELA3B 0.28808 0.0839 0.0135782747603834 0.0202265372168285 0.0197197716658018 0.0183840217884703 0.0167441860465116 0.01492 9 CELA3B_9
1 21989266 T A I K rs560900396 1 22315759 1 22188346 CELA3B 0.27719 0.35235 0.0157747603833866 NA NA NA NA 0.0008801 10 CELA3B_10
1 21989269 C A A E rs202129706 1 22315762 1 22188349 CELA3B 0.64616 0.26988 0.0523162939297125 NA NA NA NA 0.01755 11 CELA3B_11
1 22001714 G A V I rs11541414 1 22328207 1 22200794 CELA3A 0.22002 0.13985 0.0567092651757189 0.00997842502696872 0.00882200311364816 0.123521383075523 0.0112790697674419 0.02386 1 CELA3A_1
1 22003030 A G H R rs7531336 1 22329523 1 22202110 CELA3A 0.3672 0.00564 0.0756789137380192 NA NA NA NA 0.002957 2 CELA3A_2
1 22003032 T C S P rs7533776 1 22329525 1 22202112 CELA3A 0.19794 0.03334 0.0744808306709265 NA NA NA NA 0.002668 3 CELA3A_3
1 22003050 C A H N rs7519660 1 22329543 1 22202130 CELA3A 0.3275 0.03652 0.079073482428115 NA NA NA NA 0.004349 4 CELA3A_4
1 22005752 G C E D rs74958230 1 22332245 1 22204832 CELA3A 0.69067 0.06082 0.0443290734824281 NA NA NA NA 0.0001978 5 CELA3A_5
1 22009784 C G A G rs3820285 1 22336277 1 22208864 CELA3A 0.31614 0.04211 0.895766773162939 0.974919093851133 0.975090814737935 0.921028675466545 0.975697674418605 0.9444 6 CELA3A_6
1 22012457 C A A E rs80099629 1 22338950 1 22211537 CELA3A 0.63982 0.26234 0.0720846645367412 NA NA NA NA 0.01314 7 CELA3A_7
1 22490621 G A A T rs6659222 1 22817114 1 22689701 ZBTB40 0.44528 0.14164 0.00519169329073482 0.0169902912621359 0.0166061235080436 0.00304022450888681 0.0169292264284035 0.01302 1 ZBTB40_1
1 22491503 G A M I rs36115661 1 22817996 1 22690583 ZBTB40 0.02905 0.42361 0.02935303514377 0.000539374325782093 0.000259470679813181 0.0901044030867 0.000581395348837209 0.008855 2 ZBTB40_2
1 22509184 A G Y C rs209729 1 22835677 1 22708264 ZBTB40 0.14354 0.11589 0.822484025559105 0.709277238403452 0.708614426569798 0.903994552882433 0.719186046511628 0.7647 3 ZBTB40_3
1 22526387 G C E D rs45502998 1 22852880 1 22725467 ZBTB40 0.20083 0.34713 0.0263578274760383 0.0320927723840345 0.0285417747794499 0.00703586019064912 0.0353488372093023 0.03622 4 ZBTB40_4
1 22569327 G A G S rs45498698 1 22895820 1 22768407 EPHA8 0.01606 0.82897 0.00299520766773163 0.0121359223300971 0.00985988583290088 0.00158874262369496 0.00790697674418605 0.005858 1 EPHA8_1
1 22586558 C T A V rs638524 1 22913051 1 22785638 EPHA8 0.78749 0.33074 0.0105830670926518 NA NA 0.0263396911898274 0.000116306117701791 0.002595 2 EPHA8_2
1 22586618 C T P L rs56656925 1 22913111 1 22785698 EPHA8 0.00892 0.47434 0.0137779552715655 0 0.000778412039439543 0.0349523377212892 0.000116279069767442 0.003707 3 EPHA8_3
1 22589260 T C S P rs606002 1 22915753 1 22788340 EPHA8 0.0315 0.09425 0.481829073482428 0.352750809061489 0.353658536585366 0.654859218891916 0.356627906976744 0.4004 4 EPHA8_4
1 22589365 C T L F rs76452513 1 22915858 1 22788445 EPHA8 0.45111 0.14587 0.0934504792332268 0.0752427184466019 0.0781006746237675 0.0800363801728058 0.0696482646168181 0.08076 5 EPHA8_5
1 22597366 C A P H rs144329757 1 22923859 1 22796446 EPHA8 0.61743 0.62587 0.00339456869009585 0.0124056094929881 0.0101193565127141 0.00158874262369496 0.00825581395348837 0.006078 6 EPHA8_6
1 22597380 G C E Q rs999765 1 22923873 1 22796460 EPHA8 0.2672 0.35891 0.0916533546325879 0.098705501618123 0.0936689154125584 0.10599182932365 0.104651162790698 0.09341 7 EPHA8_7
1 22598153 C T R C rs62642537 1 22924646 1 22797233 EPHA8 0.56492 0.80102 0.0151757188498403 NA NA 0.0419881979119383 0.000697674418604651 0.004571 8 EPHA8_8
1 22661168 G A V M rs111512332 1 22987661 1 22860248 C1QB 0.60216 0.09866 0.00499201277955272 NA NA 0.0131638674534725 0.000116279069767442 0.001137 1 C1QB_1
1 22953158 A T L Q rs12735075 1 23279651 1 23152238 LACTBL1 NA 0.72301 0.010982428115016 0.0248112189859763 0.0254281266216917 NA NA 0.007232 1 LACTBL1_1
1 22953672 C A G C rs148988625 1 23280165 1 23152752 LACTBL1 NA 0.70835 0.0069888178913738 0.0307443365695793 0.030098598858329 NA NA 0.006682 2 LACTBL1_2
1 22953931 G T N K rs12048993 1 23280424 1 23153011 LACTBL1 NA 0.25762 0.394369009584665 0.382146709816613 0.395173845355475 NA NA 0.3237 3 LACTBL1_3
1 22953998 G T S X rs138431960 1 23280491 1 23153078 LACTBL1 NA 0.98979 0.0117811501597444 0.0107874865156419 0.0119356512714063 NA NA 0.0183 4 LACTBL1_4
1 22963210 A G L P rs6426777 1 23289703 1 23162290 LACTBL1 NA 0.09706 0.12220447284345 0.0202265372168285 0.0225739491437468 NA NA 0.04297 5 LACTBL1_5
1 23089025 C T S N rs12066671 1 23415518 1 23288105 LUZP1 0.44004 0.2271 0.0760782747603834 0.000809061488673139 0.000259470679813181 0.209033136631866 0.000930232558139535 0.02088 1 LUZP1_1
1 23091575 G A A V rs145151005 1 23418068 1 23290655 LUZP1 0.4132 0.26042 0.0185702875399361 NA NA 0.0417612346799818 0.000348837209302326 0.004242 2 LUZP1_2
1 23091660 C T D N rs10799790 1 23418153 1 23290740 LUZP1 0.28778 0.18803 0.74620607028754 0.83495145631068 0.834198235599377 0.818656377666818 0.829302325581395 0.7685 3 LUZP1_3
1 23092310 G C S C rs35645814 1 23418803 1 23291390 LUZP1 0.25452 0.30819 0.00339456869009585 0.017259978425027 0.0103788271925272 0.00340444847934635 0.0136046511627907 0.009217 4 LUZP1_4
1 23092790 G A T I rs35917050 1 23419283 1 23291870 LUZP1 0.31562 0.03435 0.0223642172523962 0.029126213592233 0.0326933056564608 0.0474353154788924 0.0288372093023256 0.02455 5 LUZP1_5
1 23092881 G T Q K rs3765407 1 23419374 1 23291961 LUZP1 0.04452 0.21067 0.676916932907348 0.833603020496224 0.832381940840685 0.615524285065819 0.827558139534884 0.7486 6 LUZP1_6
1 23092890 C T G S rs477830 1 23419383 1 23291970 LUZP1 0.11274 0.2016 0.69029552715655 0.834142394822006 0.832900882200311 0.656604630049932 0.827906976744186 0.7527 7 LUZP1_7
1 23093313 A C S A rs12091554 1 23419806 1 23292393 LUZP1 0.34351 0.09112 0.0483226837060703 0.000539374325782093 0.000259470679813181 0.144575578756241 0.0013953488372093 0.01427 8 LUZP1_8
1 23193426 G A S L rs6299 1 23519919 1 23392506 HTR1D 0.08152 0.23797 0.00838658146964856 NA NA 0.0292782569223786 0.000116279069767442 0.00257 1 HTR1D_1
1 23363164 A G V A rs74875402 1 23689657 1 23562244 ZNF436 0.28027 0.1221 0.00738817891373802 0.000269687162891046 0 0.0213345438039038 0 0.002273 1 ZNF436_1
1 23404162 T C NA NA rs72882976 1 23730655 1 23603242 TCEA3 NA 0.06991 0.0115814696485623 0.000269687162891046 0.000259470679813181 NA NA 0.0004656 1 TCEA3_1
1 23429866 A G L S rs114806866 1 23756359 1 23628946 ASAP3 0.10676 0.36349 0.00379392971246006 NA NA 0.013390830685429 0 0.001046 1 ASAP3_1
1 23437445 T G E A rs16828486 1 23763938 1 23636525 ASAP3 0.18093 0.58694 0.0251597444089457 NA NA 0.0939627780299591 0.000348837209302326 0.009184 2 ASAP3_2
1 23516451 G A P L rs116576730 1 23842943 1 23715530 E2F2 0.32776 0.12299 0.00319488817891374 NA NA 0.0124829777576033 0.000116279069767442 0.0009637 1 E2F2_1
1 23520972 C A Q H rs2075995 1 23847464 1 23720051 E2F2 0.50086 0.55194 0.355231629392971 0.503505933117584 0.498962117280747 0.128007262823423 0.502790697674419 0.4508 2 E2F2_2
1 23521037 C T G R rs2229297 1 23847529 1 23720116 E2F2 0.37908 0.20045 0.00619009584664537 0.0105177993527508 0.0129735339906591 0.00317748524738992 0.0124418604651163 0.00789 3 E2F2_3
1 23558989 A C S A rs11542317 1 23885480 1 23758067 ID3 0.1416 0.27177 0.0483226837060703 0.000539374325782093 0.000778412039439543 0.125283704039946 0.000348837209302326 0.01258 1 ID3_1
1 23559007 T C T A rs11574 1 23885498 1 23758085 ID3 0.3371 0.00294 0.890375399361022 0.755393743257821 0.749091852620654 0.939854743531548 0.761511627906977 0.8031 2 ID3_2
1 23559171 C G E Q rs61749352 1 23885662 1 23758249 ID3 0.9371 0.30499 0.00998402555910543 0.000539374325782093 0 0.023604176123468 0.000232558139534884 0.002743 3 ID3_3
1 23559344 C T R Q rs34462407 1 23885835 1 23758422 ID3 0.52372 0.46622 0.0045926517571885 0.000269687162891046 0 0.011368804001819 0.000116468669927789 0.001105 4 ID3_4
1 23639214 A C N H rs10917403 1 23965704 1 23838291 MDS2 0.4035 0.02096 0.274361022364217 0.236245954692557 0.238453554748313 0.121004566210046 0.239075841285786 0.2779 1 MDS2_1
1 23640493 G A G R rs10917405 1 23966983 1 23839570 MDS2 0.15345 0.50785 0.0175718849840256 0 0.000259470679813181 NA NA 0.002629 2 MDS2_2
1 23750961 C T T M rs2235541 1 24077451 1 23950038 TCEB3 0.47755 0.52398 0.0806709265175719 0.0916936353829558 0.0941878567721847 0.0190649114843395 0.0938372093023256 0.09109 1 TCEB3_1
1 23751497 G A V I rs520713 1 24077987 1 23950574 TCEB3 0.3937 0.0614 0.00878594249201278 NA NA 0.0206536541080345 0 0.002067 2 TCEB3_2
1 23751744 T C L S rs34394004 1 24078234 1 23950821 TCEB3 0.44412 0.0043 0.0557108626198083 0.00107874865156419 0.00103788271925272 0.168179754879709 0.00186046511627907 0.01693 3 TCEB3_3
1 23752450 C T A V rs550252 1 24078940 1 23951527 TCEB3 0.41116 0.08421 0.00878594249201278 0 0.000259470679813181 0.0211075805719473 0.000116279069767442 0.002166 4 TCEB3_4
1 23874672 G A H Y rs2229579 1 24201162 1 24073749 CNR2 0.12018 0.00609 0.107428115015974 0.0892664509169364 0.0939283860923716 0.0238311393554244 0.0998837209302326 0.09724 1 CNR2_1
1 23875421 C T R Q rs61996280 1 24201911 1 24074498 CNR2 0.50124 0.20977 0.010982428115016 0.000269687162891046 0.000518941359626362 0.0317748524738992 0.000232558139534884 0.003494 2 CNR2_2
1 23875430 T C Q R rs2501432 1 24201920 1 24074507 CNR2 0.40046 0.01771 0.653354632587859 0.560949298813377 0.574727555786196 0.728098048116205 0.550232558139535 0.6174 3 CNR2_3
1 24057383 T C K R rs59805085 1 24383873 1 24256460 MYOM3 0.10256 0.13359 0.0553115015974441 0.000269687162891046 0.000778412039439543 0.123643227937706 0.00106107050224004 0.01304 1 MYOM3_1
1 24066181 T C R G rs6699525 1 24392671 1 24265258 MYOM3 0.36503 0.07781 0.276158146964856 0.126483279395901 0.129475869226777 NA NA 0.1295 2 MYOM3_2
1 24067073 C T R Q rs16829071 1 24393563 1 24266150 MYOM3 0.34771 0.65597 0.280351437699681 0.125943905070119 0.128437986507525 0.35682382133995 0.138788752703677 0.1598 3 MYOM3_3
1 24068321 A G I T rs12145360 1 24394811 1 24267398 MYOM3 0.46672 0.35543 0.196086261980831 0.124865156418554 0.127919045147898 0.178482276585122 0.134310427679 0.1635 4 MYOM3_4
1 24071146 A G F L rs16829083 1 24397636 1 24270223 MYOM3 0.53805 0.7027 0.0125798722044728 0.00107874865156419 0.000778412039439543 0.0334023821853962 0.00157270747640939 0.003955 5 MYOM3_5
1 24074166 C T E K rs34121526 1 24400656 1 24273243 MYOM3 0.58972 0.55984 0.00998402555910543 NA NA 0.0289537712895377 0.000596374045801527 0.003023 6 MYOM3_6
1 24074183 G T A E rs78690080 1 24400673 1 24273260 MYOM3 0.67124 0.92044 NA NA NA NA NA 0.01167 7 MYOM3_7
1 24076185 T G D A rs36077733 1 24402675 1 24275262 MYOM3 0.51254 0.53816 0.00998402555910543 NA NA 0.0266699900299103 0.00155875299760192 0.003275 8 MYOM3_8
1 24080045 G A P S rs35446243 1 24406535 1 24279122 MYOM3 0.26028 0.09553 0.0888578274760383 0.211974110032362 0.210171250648677 0.0410714285714286 0.199156626506024 0.1703 9 MYOM3_9
1 24081413 C T R Q rs12082295 1 24407903 1 24280490 MYOM3 0.01318 0.45558 0.0391373801916933 0.000269687162891046 0.000259470679813181 0.0795856493178373 0.000360750360750361 0.01455 10 MYOM3_10
1 24082701 C T G R rs4320729 1 24409191 1 24281778 MYOM3 0.22101 0.91727 0.256789137380192 0.426105717367853 0.420342501297353 0.0828797624938149 0.419447092469018 0.3614 11 MYOM3_11
1 24089569 T C D G rs4393101 1 24416059 1 24288646 MYOM3 0.4342 0.16574 0.978833865814696 0.999460625674218 1 0.935142118863049 0.999636187242299 0.9927 12 MYOM3_12
1 24090925 T C Q R rs6700245 1 24417415 1 24290002 MYOM3 0.13722 0.21606 0.16952875399361 0.141316073354908 0.147898287493513 0.197775628626692 0.160458452722063 0.1632 13 MYOM3_13
1 24090929 T C I V rs147902167 1 24417419 1 24290006 MYOM3 0.27874 0.08322 0.00399361022364217 0.0194174757281553 0.018681888946549 0.00413424124513619 0.0144875478927203 0.01248 14 MYOM3_14
1 24093006 A G M T rs4233050 1 24419496 1 24292083 MYOM3 0.31535 0.00253 0.378993610223642 0.466019417475728 0.4665282823041 0.439716312056738 0.47512077294686 0.4149 15 MYOM3_15
1 24094897 G A S L rs74061490 1 24421387 1 24293974 MYOM3 0.07769 0.81891 0.0283546325878594 0.000269687162891046 0.000518941359626362 0.0725308641975309 0.000481811611659841 0.006784 16 MYOM3_16
1 24094984 G A T M rs6678540 1 24421474 1 24294061 MYOM3 0.45743 0.29811 0.319888178913738 0.448220064724919 0.449143746756617 0.271710868434737 0.45495386109762 0.3886 17 MYOM3_17
1 24095460 C G D H rs4319261 1 24421950 1 24294537 MYOM3 0.47744 0.39002 0.410543130990415 0.464401294498382 0.464193046185781 0.498406797663303 0.47449599222735 0.4245 18 MYOM3_18
1 24099759 G A R W rs116377849 1 24426249 1 24298836 MYOM3 0.52209 0.65889 0.0215654952076677 NA NA 0.0494897959183673 0 0.004847 19 MYOM3_19
1 24120978 G C R G rs3795299 1 24447468 1 24320055 IL22RA1 0.36307 0.41453 0.466253993610224 0.398058252427184 0.40866632070576 0.30390376758965 0.407790697674419 0.4172 1 IL22RA1_1
1 24121311 T C M V rs35401673 1 24447801 1 24320388 IL22RA1 0.41822 0.00123 0.012779552715655 0.00107874865156419 0.000518941359626362 0.0313209260099864 0.00197720400093045 0.004341 2 IL22RA1_2
1 24121353 G T Q K rs75716137 1 24447843 1 24320430 IL22RA1 0.13857 0.36432 NA NA NA NA NA 0.02428 3 IL22RA1_3
1 24128186 C A A S rs34379702 1 24454676 1 24327263 IL22RA1 0.33173 0.04845 0.0103833865814696 0.000269687162891046 0.000259470679813181 0.0274625510667272 0.000581395348837209 0.002776 4 IL22RA1_4
1 24128198 C T V I rs16829204 1 24454688 1 24327275 IL22RA1 0.48112 0.08108 0.152555910543131 0.168015102481122 0.17047223663726 0.228325011348162 0.176627906976744 0.1602 5 IL22RA1_5
1 24134231 C A V F rs147757191 1 24460721 1 24333308 IL22RA1 0.25485 0.45314 0.00359424920127796 NA NA 0.0122560145256468 0 0.001046 6 IL22RA1_6
1 24134354 A G S P rs34900099 1 24460844 1 24333431 IL22RA1 0.20925 0.15071 0.0187699680511182 0.000269687162891046 0.000259470679813181 0.0469813890149796 0.000697674418604651 0.005033 7 IL22RA1_7
1 24157618 G A H Y rs72648587 1 24484108 1 24356695 IFNLR1 0.17388 0.02141 0.0457268370607029 0.0798274002157497 0.081733264141152 0.0567408079891058 0.0837209302325581 0.065 1 IFNLR1_1
1 24169560 G A A V rs115773768 1 24496050 1 24368637 IFNLR1 0.48173 0.19737 0.00559105431309904 0.000269687162891046 0 0.0167952791647753 0.000116279069767442 0.001433 2 IFNLR1_2
1 24379802 T C I V rs1142057 1 24706292 1 24578879 STPG1 0.44927 0.00995 0.365615015974441 0.335490830636462 0.33030617540218 0.334089877439855 0.332790697674419 0.3492 1 STPG1_1
1 24379814 A T L M rs148922346 1 24706304 1 24578891 STPG1 0.07415 0.03299 0.00379392971246006 NA NA 0.0120290512936904 0.000348837209302326 0.001285 2 STPG1_2
1 24383915 A G M T rs11538189 1 24710405 1 24582992 STPG1 0.38167 0.00656 0.108825878594249 0.122977346278317 0.128697457187338 0.223785746709033 0.123488372093023 0.1066 3 STPG1_3
1 24391589 C A S I rs560219 1 24718079 1 24590666 STPG1 0.0515 0.60842 0.234225239616613 0.250809061488673 0.240010378827193 NA NA 0.2118 4 STPG1_4
1 24535214 G A R Q rs196432 1 24861704 1 24734291 RCAN3 0.20666 0.12917 0.509185303514377 0.474919093851133 0.472755578619616 0.464139809350885 0.461162790697674 0.4809 1 RCAN3_1
1 24535258 C A T N rs16829813 1 24861748 1 24734335 RCAN3 0.02011 0.32124 0.0237619808306709 0.000269687162891046 0.000259470679813181 0.0717203812982297 0.000581395348837209 0.006862 2 RCAN3_2
1 24605732 G C Q H rs62623442 1 24932223 1 24804810 NCMAP 0.33638 0.01349 0.0567092651757189 NA NA 0.178847026781661 0.000348837209302326 0.01665 1 NCMAP_1
1 24964519 A T I N rs6672420 1 25291010 1 25163597 RUNX3 0.47733 0.43333 0.57767571884984 0.481391585760518 0.455889984431759 0.423705722070845 0.483953488372093 0.5431 1 RUNX3_1
1 25228172 C T A T rs34639798 1 25554663 1 25427250 SYF2 0.50079 0.74241 0.0117811501597444 0.000269687162891046 0.00155682407887909 0.0390376758965048 0.000581395348837209 0.003904 1 SYF2_1
1 25228228 G A A V rs35324907 1 25554719 1 25427306 SYF2 0.14945 0.47205 0.0135782747603834 0.0256202804746494 0.0212765957446809 0.00544711756695415 0.0231395348837209 0.02324 2 SYF2_2
1 25243590 T C E G rs1043879 1 25570081 1 25442668 RSRP1 0.18465 0.41711 0.107827476038339 0.261057173678533 0.258951738453555 0.0537902859736723 0.268139534883721 0.1996 1 RSRP1_1
1 25246493 T G R S rs34484514 1 25572984 1 25445571 RSRP1 0.65508 0.59453 0.0153753993610224 0.0377562028047465 0.0438505448884276 0.00612800726282342 0.0398837209302326 0.03437 2 RSRP1_2
1 25342976 T G W G rs199548204 1 25669467 1 25542054 TMEM50A 0.79173 0.91119 NA NA NA NA NA 0.01873 1 TMEM50A_1
1 25385759 G A T I rs1053374 1 25712250 1 25584837 RHCE 0.3371 0.03451 0.00818690095846645 0 0.000778412039439543 0.0172492056286882 0.000465116279069767 0.002117 1 RHCE_1
1 25385778 C A G C rs116261244 1 25712269 1 25584856 RHCE 0.70261 0.87461 0.0123801916932907 NA NA 0.0388107126645483 0.000232558139534884 0.0035 2 RHCE_2
1 25385778 C A G V rs116261244 1 25712269 1 25584856 RHCE 0.70261 0.87461 0.0123801916932907 NA NA 0.0388107126645483 0.000232558139534884 0.0035 3 RHCE_3
1 25385843 A G V A rs79321360 1 25712334 1 25584921 RHCE 0.23342 0.0024 0.0069888178913738 NA NA 0.0186109850204267 0.000116279069767442 0.001919 4 RHCE_4
1 25390817 G C L V rs1053361 1 25717308 1 25589895 RHCE 0.11841 0.17941 0.0736821086261981 0.00188781014023732 0.00155682407887909 0.214934180662733 0.0027906976744186 0.02273 5 RHCE_5
1 25390874 C G A P rs609320 1 25717365 1 25589952 RHCE 0.15606 0.45628 0.143769968051118 0.158036677454153 0.15983393876492 0.115297321833863 0.153953488372093 0.1622 6 RHCE_6
1 25390883 C A V F rs147357308 1 25717374 1 25589961 RHCE 0.41789 0.19803 0.00539137380191693 NA NA 0.0131638674534725 0.000232558139534884 0.001458 7 RHCE_7
1 25408764 G C A G rs57992529 1 25735255 1 25607842 RHCE 0.03479 0.43968 0.0177715654952077 0.000269687162891046 0 0.0492633517495396 0.00068530701754386 0.005941 8 RHCE_8
1 25420665 T C Q R rs138268848 1 25747156 1 25619743 RHCE 0.1416 0.16917 0.0023961661341853 NA NA 0.00136177939173854 0.0118659841786878 0.0108 9 RHCE_9
1 25420739 G C C W rs586178 1 25747230 1 25619817 RHCE 0.47927 0.03156 0.398961661341853 NA NA NA NA 0.405 10 RHCE_10
1 25617963 C G P A rs2982320 1 25944454 1 25817041 MAN1C1 0.19794 0.20403 0.0163738019169329 0.000269687162891046 0 0.0538075695394437 0.000233426704014939 0.005061 1 MAN1C1_1
1 25746751 G A A T rs75075607 1 26073242 1 25945829 MAN1C1 0.30558 0.37989 0.00878594249201278 0.0266990291262136 0.0238713025428127 0.00476622787108488 0.0254651162790698 0.01764 2 MAN1C1_2
1 25783745 G A V M rs79507311 1 26110236 1 25982823 MAN1C1 0.73668 0.66443 0.00619009584664537 0.0102481121898598 0.0121951219512195 0.00136177939173854 0.0138372093023256 0.01031 3 MAN1C1_3
1 25823711 A G N S rs34173733 1 26150202 1 26022789 MTFR1L 0.17847 0.22187 0.0163738019169329 0 0.000259470679813181 0.037796442687747 0 0.003581 1 MTFR1L_1
1 25826344 C T P S rs35448678 1 26152835 1 26025422 MTFR1L 0.00855 0.44082 0.0211661341853035 0.000539374325782093 0.000518941359626362 0.066270783847981 0.000354024073637007 0.006795 2 MTFR1L_2
1 25835822 T G K T rs34449716 1 26162313 1 26034900 AUNIP 0.06766 0.1475 0.0217651757188498 0.0566343042071197 0.0529320186818889 0.0124829777576033 0.0582558139534884 0.04221 1 AUNIP_1
1 25837483 A T F L rs72879419 1 26163974 1 26036561 AUNIP 0.08502 0.28103 0.0177715654952077 NA NA 0.0410803449841126 0.000813953488372093 0.004069 2 AUNIP_2
1 25863161 C T V M rs55948644 1 26189652 1 26062239 PAQR7 0.24579 0.32255 0.0652955271565495 0.000269687162891046 0.000778412039439543 0.206309577848389 0.000813953488372093 0.01941 1 PAQR7_1
1 25885770 G A L F rs79085598 1 26212261 1 26084848 STMN1 0.08254 0.21427 0.02935303514377 0.000809061488673139 0 NA NA 0.01387 1 STMN1_1
1 25983986 A G V A rs34317686 1 26310477 1 26183064 PAFAH2 0.14917 0.37508 0.0045926517571885 0.000269687162891046 0 0.0211075805719473 0.000116279069767442 0.001631 1 PAFAH2_1
1 26022883 C A S R rs34939368 1 26349374 1 26221961 EXTL1 0.73995 0.2482 0.00439297124600639 0 0.000259470679813181 0.0113481615978212 0.000232558139534884 0.001145 1 EXTL1_1
1 26023134 G A R H rs34277678 1 26349625 1 26222212 EXTL1 0.47722 0.21721 0.0824680511182109 0.00107874865156419 0.00103788271925272 0.253744893327281 0.00116279069767442 0.02365 2 EXTL1_2
1 26023395 G C G A rs34941925 1 26349886 1 26222473 EXTL1 0.6319 0.10586 0.0267571884984026 0.000539374325782093 0.000259470679813181 0.0590440487347704 0.000478468899521531 0.004674 3 EXTL1_3
1 26029248 C T R C rs74369613 1 26355739 1 26228326 EXTL1 0.91063 0.7939 0.00539137380191693 NA NA 0.0197458011802088 0.000116279069767442 0.001688 4 EXTL1_4
1 26029249 G A R H rs115499867 1 26355740 1 26228327 EXTL1 0.91799 0.45737 0.00499201277955272 0 0.000259470679813181 0.0136177939173854 0.000232558139534884 0.001425 5 EXTL1_5
1 26031165 C A H N rs2736831 1 26357656 1 26230243 EXTL1 0.47722 0.53083 0.594249201277955 0.694983818770227 0.68681888946549 0.289605083976396 0.678255813953488 0.6741 6 EXTL1_6
1 26058512 T C K E rs2275950 1 26385003 1 26257590 TRIM63 0.33879 0.21117 0.182308306709265 0.207928802588997 0.211728074727556 0.271221062187926 0.216511627906977 0.1921 1 TRIM63_1
1 26161449 A G H R rs3748856 1 26487940 1 26360527 FAM110D 0.41573 0.20456 0.187699680511182 0.322006472491909 0.325376232485729 0.0691709844559586 0.297195121951219 0.223 1 FAM110D_1
1 26170000 G A R Q rs2232649 1 26496491 1 26369078 ZNF593 0.41706 0.7164 0.00499201277955272 0.000269687162891046 0 0.0134146341463415 0.000244140625 0.0009052 1 ZNF593_1
1 26170141 C T P L rs76775439 1 26496632 1 26369219 ZNF593 0.15751 0.21299 0.0123801916932907 0.000539374325782093 0.000518941359626362 0.0237868696479543 0.000241138172172655 0.002226 2 ZNF593_2
1 26184449 C A P Q rs2297710 1 26510940 1 26383527 CNKSR1 0.29883 0.34697 0.0339456869009585 0.000539374325782093 0.000778412039439543 NA NA 0.0144 1 CNKSR1_1
1 26185131 G A R H rs139723325 1 26511622 1 26384209 CNKSR1 0.04519 0.90676 0.0173722044728435 NA NA 0.0328824626865672 0.000957854406130268 0.003967 2 CNKSR1_2
1 26187449 T C I T rs115680702 1 26513940 1 26386527 CNKSR1 0.11201 0.56856 0.00638977635782748 NA NA 0.010213345438039 0 0.00126 3 CNKSR1_3
1 26188271 C T Q X rs79038190 1 26514762 1 26387349 CNKSR1 NA 0.97869 0.00359424920127796 NA NA 0.0152065365410803 0 0.001375 4 CNKSR1_4
1 26188816 C A Q K rs75286440 1 26515307 1 26387894 CNKSR1 0.04701 0.47046 0.00718849840255591 NA NA 0.0247389922832501 0.000232612235403582 0.002232 5 CNKSR1_5
1 26188925 G A R H rs61762998 1 26515416 1 26388003 CNKSR1 0.24871 0.42586 0.00898562300319489 0.000539374325782093 0.000518941359626362 0.0240581025873808 0.000465116279069767 0.002619 6 CNKSR1_6
1 26189369 C T R W rs17163640 1 26515860 1 26388447 CNKSR1 0.32901 0.87139 0.0117811501597444 0 0.000259470679813181 0.0401724920562869 0 0.003624 7 CNKSR1_7
1 26189465 C A H N rs1045105 1 26515956 1 26388543 CNKSR1 0.31349 0.06502 0.118011182108626 0.127831715210356 0.127919045147898 0.0871538810712665 0.135116279069767 0.1329 8 CNKSR1_8
1 26189465 C T H Y rs1045105 1 26515956 1 26388543 CNKSR1 0.3992 0.01361 0.0175718849840256 0 0.000778412039439543 NA NA 0.004752 9 CNKSR1_9
1 26190776 A G H R rs41284333 1 26517267 1 26389854 CATSPER4 0.55763 0.01488 0.123202875399361 0.185275080906149 0.190451478982875 0.222423967317295 0.189418604651163 0.1531 1 CATSPER4_1
1 26191303 A G Q R rs11247866 1 26517794 1 26390381 CATSPER4 0.0158 0.52246 0.122004792332268 0.185005393743258 0.190451478982875 0.219700408533818 0.189883720930233 0.1544 2 CATSPER4_2
1 26191320 A G M V rs142583631 1 26517811 1 26390398 CATSPER4 0.9101 0.18798 0.00339456869009585 0.00674217907227616 0.0108977685521536 0.00113481615978212 0.00883720930232558 0.006622 3 CATSPER4_3
1 26193801 G T L F rs12138368 1 26520292 1 26392879 CATSPER4 0.69922 0.2059 0.0233626198083067 0.0938511326860841 0.0957446808510638 0.0145256468452111 0.0887209302325581 0.05389 4 CATSPER4_4
1 26199948 A G I V rs17257155 1 26526439 1 26399026 CATSPER4 0.65183 0.10203 0.13258785942492 0.181229773462783 0.186299948105864 0.195869269178393 0.188255813953488 0.1615 5 CATSPER4_5
1 26200834 G A G D rs80228909 1 26527325 1 26399912 CATSPER4 0.77202 0.04313 0.00858626198083067 0.000539374325782093 0.000518941359626362 0.023604176123468 0.000465116279069767 0.002578 6 CATSPER4_6
1 26201460 G A D N rs6657616 1 26527951 1 26400538 CATSPER4 0.00239 0.24365 0.21026357827476 0.265641855447681 0.267773741567203 0.342714480254199 0.257674418604651 0.2233 7 CATSPER4_7
1 26244253 G A R H rs35831900 1 26570744 1 26443331 CEP85 0.23537 0.71848 0.0143769968051118 NA NA 0.0469813890149796 0.000116279069767442 0.004275 1 CEP85_1
1 26255600 G A S N rs3795686 1 26582091 1 26454678 CEP85 0.43676 0.02829 0.186301916932907 0.317152103559871 0.303580695381422 0.0948706309577848 0.307558139534884 0.2533 2 CEP85_2
1 26259676 G T L F rs75187071 1 26586167 1 26458754 CEP85 0.22819 0.42897 0.00599041533546326 NA NA 0.0183840217884703 0 0.00154 3 CEP85_3
1 26269589 G A A T rs7550997 1 26596080 1 26468667 CEP85 0.36019 0.27928 0.129392971246006 0.163700107874865 0.179034769071095 0.159101225601453 0.166511627906977 0.1459 4 CEP85_4
1 26279800 C T P S rs61775082 1 26606291 1 26478878 SH3BGRL3 0.13614 0.16218 0.0395367412140575 0.120550161812298 0.122729631551635 NA NA 0.03999 1 SH3BGRL3_1
1 26282337 G A P S rs1134584 1 26608828 1 26481415 UBXN11 0.23929 0.24034 0.393370607028754 NA NA 0.475 0.66835187057634 0.04232 1 UBXN11_1
1 26282346 C T G S rs537852372 1 26608837 1 26481424 UBXN11 0.34887 0.39335 0.0209664536741214 NA NA NA NA NA 2 UBXN11_2
1 26282405 C G C S rs72872911 1 26608896 1 26481483 UBXN11 0.35003 0.03513 NA 0.0703883495145631 0.0640892579138557 0.247847147470398 0.0943488943488943 0.006381 3 UBXN11_3
1 26284400 A C L R rs4332350 1 26610891 1 26483478 UBXN11 0.23472 0.03346 0.727036741214057 0.931769147788565 0.939283860923716 0.882745471877979 0.93733681462141 0.8269 4 UBXN11_4
1 26294270 T C E G rs6695966 1 26620761 1 26493348 UBXN11 0.23016 0.45284 0.0195686900958466 NA NA 0.0484261501210654 0.000356718192627824 0.005174 5 UBXN11_5
1 26294315 T C Y C rs56039743 1 26620806 1 26493393 UBXN11 0.69678 0.81045 0.00479233226837061 0.00620280474649407 0.0083030617540218 0.00169000482858522 0.0118906064209275 0.007462 6 UBXN11_6
1 26318046 C A T N rs77928789 1 26644537 1 26517124 CD52 0.30447 0.59482 0.0305511182108626 0.00458468176914779 0.00492994291645044 0.00567408079891058 0.00383720930232558 0.02278 1 CD52_1
1 26320235 A G N S rs1071849 1 26646726 1 26519313 CD52 0.26028 0.13457 0.580670926517572 0.766450916936354 0.757654385054489 0.666817975487971 0.76546511627907 0.671 2 CD52_2
1 26320239 A G I M rs17645 1 26646730 1 26519317 CD52 0.3672 0.04969 0.580670926517572 0.766450916936354 0.757654385054489 0.666817975487971 0.76546511627907 0.671 3 CD52_3
1 26321989 G C I M rs75878406 1 26648480 1 26521067 AIM1L 0.00774 0.37968 0.00539137380191693 NA NA 0.0106721162579473 0 0.001055 1 AIM1L_1
1 26322214 G A S L rs113834286 1 26648705 1 26521292 AIM1L 0.21708 0.27156 0.0167731629392971 NA NA 0.0526554698138902 0.000116279069767442 0.004983 2 AIM1L_2
1 26331520 G A T I rs80177817 1 26658011 1 26530598 AIM1L 0.71865 0.48452 0.0069888178913738 0.0191477885652643 0.0145303580695381 0.00317748524738992 0.0145348837209302 0.01032 3 AIM1L_3
1 26336871 C T S N rs10751735 1 26663362 1 26535949 AIM1L 0.42146 0.18004 0.455870607028754 0.504584681769148 0.524130773222626 0.631471389645777 0.524784733535024 0.4772 4 AIM1L_4
1 26339382 C G K N rs142035096 1 26665873 1 26538460 AIM1L 0.62457 0.33116 0.00718849840255591 0.011596548004315 0.0132330046704722 0.00408533817521562 0.011046511627907 0.01247 5 AIM1L_5
1 26343953 G T S Y rs36024412 1 26670444 1 26543031 AIM1L 0.05674 0.73121 0.2064696485623 0.315264293419633 0.30176440062273 NA NA 0.1826 6 AIM1L_6
1 26344118 C T R H rs34370465 1 26670609 1 26543196 AIM1L NA 0.21477 0.204872204472843 0.313376483279396 0.30098598858329 NA NA 0.1238 7 AIM1L_7
1 26344290 G A R C rs150982279 1 26670781 1 26543368 AIM1L NA 0.41554 0.00718849840255591 0.0153721682847896 0.0137519460300986 NA NA 0.01168 8 AIM1L_8
1 26344511 G T S Y rs115926539 1 26671002 1 26543589 AIM1L 0.18001 0.18122 0.0113817891373802 NA NA NA NA 0.00167 9 AIM1L_9
1 26344593 G T P T rs12562454 1 26671084 1 26543671 AIM1L NA 0.13141 0.18091054313099 0.197950377562028 0.190451478982875 NA NA 0.1408 10 AIM1L_10
1 26344653 T C I V rs35433596 1 26671144 1 26543731 AIM1L NA 0.07602 0.0123801916932907 0.0396440129449838 0.0485210171250649 NA NA 0.01213 11 AIM1L_11
1 26344757 A G V A rs57268417 1 26671248 1 26543835 AIM1L NA 0.15922 0.181110223642173 0.197680690399137 0.190192008303062 NA NA 0.09892 12 AIM1L_12
1 26345033 A G F S rs11579832 1 26671524 1 26544111 AIM1L NA 0.0688 0.132787539936102 NA NA NA NA 0.01177 13 AIM1L_13
1 26345042 T G D A rs11580306 1 26671533 1 26544120 AIM1L NA 0.06024 0.131190095846645 NA NA NA NA 0.008647 14 AIM1L_14
1 26345084 A G F S rs11579834 1 26671575 1 26544162 AIM1L NA 0.06616 0.505790734824281 NA NA NA NA 0.001019 15 AIM1L_15
1 26345087 A G L S rs11579835 1 26671578 1 26544165 AIM1L NA 0.04897 0.504992012779553 NA NA NA NA 0.001584 16 AIM1L_16
1 26345429 C G S T rs77912442 1 26671920 1 26544507 AIM1L 0.37868 0.09363 0.0191693290734824 NA NA 0.0513203786746388 0.000120192307692308 0.004583 17 AIM1L_17
1 26345696 G A P L rs61996278 1 26672187 1 26544774 AIM1L 0.42419 0.09124 0.0131789137380192 0 0.000259470679813181 0.0270767613038906 0.000121447656060238 0.003215 18 AIM1L_18
1 26345873 C T R K rs6678347 1 26672364 1 26544951 AIM1L 0.23472 0.12513 0.00998402555910543 0 0.000259470679813181 0.0135494155154091 0.000125376128385155 0.002401 19 AIM1L_19
1 26346015 G A R C rs117202066 1 26672506 1 26545093 AIM1L 0.03602 0.12875 0.0313498402555911 0 0.000259470679813181 0.00129065565307176 0.000249128051818635 0.01413 20 AIM1L_20
1 26346347 G A P L rs34231822 1 26672838 1 26545425 AIM1L 0.37189 0.35511 0.010982428115016 NA NA 0.0339632277834525 0.000120772946859903 0.002838 21 AIM1L_21
1 26346585 G A R W rs11247924 1 26673076 1 26545663 AIM1L 0.1142 0.41741 0.179512779552716 0.197680690399137 0.190451478982875 0.138040042149631 0.194071724810929 0.1743 22 AIM1L_22
1 26346617 C T R Q rs11247925 1 26673108 1 26545695 AIM1L 0.26028 0.31671 0.179313099041534 0.197950377562028 0.190710949662688 0.14004203888597 0.190202785243098 0.1576 23 AIM1L_23
1 26361717 T A K N rs36040832 1 26688208 1 26560795 ZNF683 0.3395 0.17304 0.00838658146964856 NA NA 0.0256468452110758 0.000116279069767442 0.002455 1 ZNF683_1
1 26364683 C A R L rs11247933 1 26691174 1 26563761 ZNF683 0.43781 0.07553 0.263378594249201 0.375674217907228 0.366891541255838 0.163413527008625 0.359186046511628 0.3248 2 ZNF683_2
1 26364770 G A A V rs143959455 1 26691261 1 26563848 ZNF683 0.13967 0.3666 0.00838658146964856 NA NA 0.0256468452110758 0.000116279069767442 0.002479 3 ZNF683_3
1 26364975 C T A T rs144892700 1 26691466 1 26564053 ZNF683 0.19889 0.2119 0.00978434504792332 NA NA 0.029505220154335 0.000116279069767442 0.002778 4 ZNF683_4
1 26364994 C G E D rs61744053 1 26691485 1 26564072 ZNF683 0.21936 0.26541 0.00838658146964856 NA NA 0.0258738084430322 0.000116279069767442 0.002439 5 ZNF683_5
1 26364994 C G S T rs61744053 1 26691485 1 26564072 ZNF683 0.21936 0.26541 0.00838658146964856 NA NA 0.0258738084430322 0.000116279069767442 0.002439 6 ZNF683_6
1 26367627 G T D E rs112648405 1 26694118 1 26566705 ZNF683 0.21283 0.20837 0.0271565495207668 0.00539374325782093 0.00674623767514271 0.0866999546073536 0.00453488372093023 0.01052 7 ZNF683_7
1 26367754 T C H R rs10794531 1 26694245 1 26566832 ZNF683 0.36394 0.02726 0.493011182108626 0.283980582524272 0.286455630513752 0.51906491148434 0.28322085175704 0.3615 8 ZNF683_8
1 26367760 T C D G rs138390191 1 26694251 1 26566838 ZNF683 0.21348 0.2139 0.00219648562300319 NA NA 0.0115751248297776 0 0.001047 9 ZNF683_9
1 26367769 T C D G rs10794532 1 26694260 1 26566847 ZNF683 0.44121 0.30499 0.344648562300319 0.191477885652643 0.194343539180073 0.217884702678166 0.188532216794603 0.2616 10 ZNF683_10
1 26368507 C A G V rs35040247 1 26694998 1 26567585 ZNF683 0.09823 0.5147 0.00958466453674121 NA NA 0.029505220154335 0.000116279069767442 0.002776 11 ZNF683_11
1 26557020 A C K T rs2229712 1 26883511 1 26756098 RPS6KA1 0.2018 0.36058 0.16094249201278 0.225728155339806 0.216398546964193 0.0474353154788924 0.238488372093023 0.2116 1 RPS6KA1_1
1 26574429 A T N Y rs12118436 1 26900920 1 26773507 RPS6KA1 0.39684 0.35063 0.0483226837060703 0.129449838187702 0.12480539699014 0.0222602739726027 0.132094424912104 0.09169 2 RPS6KA1_2
1 26853836 A T H L rs116745433 1 27180327 1 27052914 ZDHHC18 0.05229 0.55726 0.0113817891373802 NA NA 0.0313209260099864 0.000232558139534884 0.003245 1 ZDHHC18_1
1 26884230 T C R G rs3170660 1 27210721 1 27083308 GPN2 0.45554 0.26998 0.873202875399361 0.613807982740022 0.601193565127141 0.916931457103949 0.626511627906977 0.7316 1 GPN2_1
1 26886022 T C Q R rs17856257 1 27212513 1 27085100 GPN2 0.286 0.31292 0.0121805111821086 NA NA 0.041307308216069 0 0.003962 2 GPN2_2
1 26951815 T C K R rs34291506 1 27278306 1 27150893 KDF1 0.37083 0.5054 0.0131789137380192 NA NA 0.0261007716749887 0.000116279069767442 0.00294 1 KDF1_1
1 26951815 T C R G rs34291506 1 27278306 1 27150893 KDF1 0.37083 0.5054 0.0131789137380192 NA NA 0.0261007716749887 0.000116279069767442 0.00294 2 KDF1_2
1 26952030 G A T I rs3010110 1 27278521 1 27151108 KDF1 0.00016 0.03103 0.127595846645367 0.256742179072276 0.258692267773742 0.0506357856494096 0.262093023255814 0.2199 3 KDF1_3
1 26952062 G A R W rs3010109 1 27278553 1 27151140 KDF1 0.1125 0.85838 0.0938498402555911 0.16747572815534 0.176440062272963 0.0313636363636364 0.177682103793344 0.1549 4 KDF1_4
1 26952082 T C Q R rs17360994 1 27278573 1 27151160 KDF1 0.04801 0.59807 0.0469249201277955 0.087378640776699 0.0788790866632071 0.0593181818181818 0.0777286478938795 0.06058 5 KDF1_5
1 26952181 G A P L rs140672463 1 27278672 1 27151259 KDF1 0.16845 0.14424 0.00539137380191693 0.000269687162891046 0 0.0115803814713896 0.000232612235403582 0.001087 6 KDF1_6
1 26952319 C T R Q rs79374331 1 27278810 1 27151397 KDF1 0.09823 0.02898 0.0159744408945687 NA NA 0.000230627306273063 0 0.006873 7 KDF1_7
1 26993865 T C W R rs6689941 1 27320356 1 27192943 TRNP1 0.28718 0.10022 0.98202875399361 NA NA 0.96 0.998978340825501 0.9893 1 TRNP1_1
1 27005975 T C H R rs61737590 1 27332466 1 27205053 FAM46B 0.21642 0.1538 0.0457268370607029 0.0679611650485437 0.0627919045147898 0.0576486609169315 0.067093023255814 0.05359 1 FAM46B_1
1 27006146 T G N T rs151266984 1 27332637 1 27205224 FAM46B 0.29453 0.27515 0.00758785942492013 0.00674217907227616 0.0150492994291645 0.00227066303360581 0.0103488372093023 0.01017 2 FAM46B_2
1 27012612 G T T K rs4970471 1 27339103 1 27211690 FAM46B 0.46339 0.21974 0.335862619808307 0.129989212513484 0.13051375194603 NA NA 0.2017 3 FAM46B_3
1 27335461 C T R W rs150461998 1 27661952 1 27534539 TMEM222 0.724 0.95868 0.00818690095846645 0.0105177993527508 0.0124545926310327 0.0029505220154335 0.0125581395348837 0.009398 1 TMEM222_1
1 27350918 G A G D rs113120872 1 27677409 1 27549996 SYTL1 0.41952 0.04319 0.0157747603833866 0.0377562028047465 0.0371043072132849 0.00703586019064912 0.0369767441860465 0.02085 1 SYTL1_1
1 27353306 A G Q R rs3813795 1 27679797 1 27552384 SYTL1 0.30082 0.14913 0.482228434504792 0.699838187702265 0.7047223663726 0.411938266000908 0.695348837209302 0.5778 2 SYTL1_2
1 27356039 C G G A rs17162549 1 27682530 1 27555117 MAP3K6 0.11225 0.23367 0.0892571884984026 0.0337108953613808 0.0420342501297353 0.199954607353609 0.0372093023255814 0.04653 1 MAP3K6_1
1 27356689 T C Q R rs55698627 1 27683180 1 27555767 MAP3K6 0.10817 0.04272 0.00778753993610224 NA NA 0.0317748524738992 0.000116279069767442 0.00318 2 MAP3K6_2
1 27357722 T C K E rs77153547 1 27684213 1 27556800 MAP3K6 0.09379 0.08683 0.0161741214057508 NA NA 0.0381298229686791 0.000465332712889716 0.004111 3 MAP3K6_3
1 27360975 G T N K rs35659744 1 27687466 1 27560053 MAP3K6 0.34887 0.19152 0.122004792332268 0.297464940668824 0.305656460819927 0.0572033898305085 0.29592557701366 0.2227 4 MAP3K6_4
1 27361788 G A R C rs11247641 1 27688279 1 27560866 MAP3K6 0.31349 0.45518 0.0125798722044728 NA NA 0.0376758965047662 0.000116306117701791 0.003683 5 MAP3K6_5
1 27362142 G A T I rs1138294 1 27688633 1 27561220 MAP3K6 0.44585 0.21749 0.310503194888179 0.367044228694714 0.364296834457706 0.147299137539719 0.350697674418605 0.3266 6 MAP3K6_6
1 27362869 C T R Q rs150334965 1 27689360 1 27561947 MAP3K6 0.12503 0.94803 0.00439297124600639 NA NA 0.0120290512936904 0 0.001128 7 MAP3K6_7
1 27364279 A C V G rs182712391 1 27690770 1 27563357 MAP3K6 0.43389 0.0526 0.010982428115016 NA NA NA NA 0.009373 8 MAP3K6_8
1 27394463 G A R H rs734852 1 27720967 1 27593554 GPR3 0.2125 0.41362 0.0131789137380192 NA NA 0.051520653654108 0.000232558139534884 0.004917 1 GPR3_1
1 27730255 C T S L rs1933886 1 28056766 1 27929353 FAM76A 0.40082 0.09908 0.0131789137380192 0.00647249190938511 0.00726517903476907 NA NA 0.01335 1 FAM76A_1
1 27850205 G C S T rs36014119 1 28176716 1 28049303 PPP1R8 0.15693 0.11516 0.0103833865814696 0 0.000259470679813181 0.0349523377212892 0.000465116279069767 0.003542 1 PPP1R8_1
1 27879739 T C F L rs41284294 1 28206250 1 28078837 THEMIS2 0.36998 0.33687 0.00259584664536741 0.0129449838187702 0.00882200311364816 0.00158874262369496 0.0140697674418605 0.008327 1 THEMIS2_1
1 27882855 A G K E rs3766400 1 28209366 1 28081953 THEMIS2 0.43766 0.06568 0.450479233226837 0.632955771305286 0.650492994291645 0.15254652301665 0.641351221849545 0.5821 2 THEMIS2_2
1 27885324 C T R C rs61744137 1 28211835 1 28084422 THEMIS2 0.19794 0.183 0.0511182108626198 0.000269687162891046 0.00103788271925272 0.151384475714934 0.000581395348837209 0.0149 3 THEMIS2_3
1 27942281 C T A V rs17162914 1 28268792 1 28141379 SMPDL3B 0.35886 0.09557 0.0101837060702875 NA NA NA NA 0.002023 1 SMPDL3B_1
1 27955781 T C V A rs3813803 1 28282292 1 28154879 SMPDL3B 0 0.54682 0.186301916932907 0.290722761596548 0.281266216917488 0.10531093962778 0.296395348837209 0.2506 2 SMPDL3B_2
1 27955798 G A V I rs74467253 1 28282309 1 28154896 SMPDL3B 0.82886 0.55561 0.010982428115016 NA NA 0.00136177939173854 0.000232558139534884 0.007578 3 SMPDL3B_3
1 27958612 G A R H rs34560878 1 28285123 1 28157710 SMPDL3B 0.70007 0.1695 0.0145766773162939 0 0.000778412039439543 0.0426690876078075 0.000116279069767442 0.004613 4 SMPDL3B_4
1 28150009 T C N S rs5939 1 28476520 1 28349107 PTAFR 0.04786 0.00935 0.023961661341853 0 0.000778412039439543 0.0735360871538811 0.000813953488372093 0.007405 1 PTAFR_1
1 28150202 C T A T rs140866472 1 28476713 1 28349300 PTAFR 0.34702 0.40426 0.00339456869009585 NA NA 0.0145256468452111 0 0.001211 2 PTAFR_2
1 28150351 G T A D rs5938 1 28476862 1 28349449 PTAFR 0.02539 0.40786 0.0237619808306709 0 0.000259470679813181 0.000453926463912846 0 0.007388 3 PTAFR_3
1 28150817 T G T P rs78853341 1 28477328 1 28349915 PTAFR 0.82304 0.54067 NA NA NA NA NA 0.01046 4 PTAFR_4
1 28201331 G T Q K rs530029122 1 28527842 1 28400429 DNAJC8 0.60717 0.65274 0.124400958466454 NA NA NA NA 0.0004138 1 DNAJC8_1
1 28237768 A G R G rs9508 1 28564279 1 28436866 ATPIF1 0.33247 0.05501 0.33047124600639 0.300701186623517 0.277114686040477 0.603041307308216 0.300116279069767 0.2952 1 ATPIF1_1
1 28269198 C T R W rs146389695 1 28595709 1 28468296 SESN2 0.23342 0.55791 0.00119808306709265 0.00997842502696872 0.01141670991178 0.00226963231956423 0.00872093023255814 0.00374 1 SESN2_1
1 28272368 C G L V rs777076236 1 28598879 1 28471466 SESN2 0.15751 0.29277 NA NA NA NA NA 0.02291 2 SESN2_2
1 28272369 T G L R rs762342336 1 28598880 1 28471467 SESN2 0.22461 0.25912 NA NA NA NA NA 0.02261 3 SESN2_3
1 28274063 C T H Y rs114922467 1 28600574 1 28473161 SESN2 0.19698 0.32859 0.00858626198083067 0 0.000259470679813181 0.0224693599636859 0 0.002347 4 SESN2_4
1 28274096 A G T A rs2274848 1 28600607 1 28473194 SESN2 0.22101 0.09959 0.0113817891373802 0.000269687162891046 0.000259470679813181 0 0.000116279069767442 0.005477 5 SESN2_5
1 28459147 A C T P rs4129914 1 28785658 1 28658245 PHACTR4 0.13884 0.48517 0.0157747603833866 0 0.000259470679813181 0.044300518134715 0.000120481927710843 0.003855 1 PHACTR4_1
1 28473868 C A L I rs61785974 1 28800380 1 28672967 PHACTR4 0.41371 0.14555 0.225039936102236 0.295307443365696 0.280487804878049 0.305835543766578 0.271588421308684 0.263 2 PHACTR4_2
1 28480453 G C A P rs72661785 1 28806965 1 28679552 PHACTR4 0.09117 0.75249 0.00359424920127796 0.0161812297734628 0.014270887389725 0.00182672233820459 0.0134545454545455 0.008571 3 PHACTR4_3
1 28535942 G A A T rs113449876 1 28862454 1 28735041 RCC1 0.69247 0.49626 0.00299520766773163 0 0.000259470679813181 0.0188379482523831 0 0.00145 1 RCC1_1
1 28593852 G C S T rs147843526 1 28920364 1 28792951 RAB42 0.82328 0.44431 0.00199680511182109 NA NA 0.0113584734211722 0 0.0008021 1 RAB42_1
1 28593917 A T M L rs144161680 1 28920429 1 28793016 RAB42 0.39257 0.30398 0.00599041533546326 0.0161812297734628 0.0140114167099118 0.00726282342260554 0.0182558139534884 0.01191 2 RAB42_2
1 28742920 C G T S rs16838382 1 29069432 1 28942019 YTHDF2 0.04024 0.14311 0.00439297124600639 NA NA 0.017188301693176 0.000120772946859903 0.00163 1 YTHDF2_1
1 28812463 G T C F rs1042114 1 29138975 1 29011562 OPRD1 0.40753 0.10492 0.944488817891374 0.854368932038835 0.864556305137519 0.969768664563617 0.888801261829653 0.8778 1 OPRD1_1
1 28812537 A G I V rs111622802 1 29139049 1 29011636 OPRD1 0.01237 0.25892 0.0237619808306709 0 0.000259470679813181 0.0705039297272307 0.00058411214953271 0.00625 2 OPRD1_2
1 28863089 G A A T rs77585854 1 29189601 1 29062188 OPRD1 0.13695 0.36032 0.0171725239616613 NA NA 0.00181653042688465 0.000581395348837209 0.0116 3 OPRD1_3
1 29148829 C T G S rs2230678 1 29475341 1 29347928 SRSF4 0.13695 0.24649 0.495007987220447 NA NA 0.609673024523161 0.797929269427641 0.6462 1 SRSF4_1
1 29148882 C G G A rs2230677 1 29475394 1 29347981 SRSF4 0.37356 0.0237 0.495207667731629 NA NA 0.60921889191644 0.797859967434287 0.6477 2 SRSF4_2
1 29149136 T G E D rs2230679 1 29475648 1 29348235 SRSF4 0.39426 0.04127 0.720247603833866 0.90453074433657 0.900622729631552 0.766681797548797 0.891627906976744 0.8175 3 SRSF4_3
1 29200573 C A R L rs34835902 1 29527085 1 29399672 MECR 0.04385 0.79445 0.00359424920127796 0.000269687162891046 0 0.0140717203812982 0.000116279069767442 0.001211 1 MECR_1
1 29216125 A G F L rs1128400 1 29542637 1 29415224 MECR 0.24709 0.2373 0.718051118210863 0.904261057173679 0.901141670991178 0.765773944620971 0.891395348837209 0.8166 2 MECR_2
1 29255380 C A T N rs35332573 1 29581892 1 29454479 PTPRU 0.50383 0.75673 0.0105830670926518 NA NA 0.0347253744893327 0 0.003311 1 PTPRU_1
1 29282815 G A A T rs151313946 1 29609327 1 29481914 PTPRU 0.07809 0.38097 0.00199680511182109 NA NA 0.0115751248297776 0 0.001112 2 PTPRU_2
1 29303875 G T V F rs61729921 1 29630387 1 29502974 PTPRU 0.00181 0.56221 0.03314696485623 0 0.00103788271925272 0.107126645483432 0.000582072176949942 0.01022 3 PTPRU_3
1 29305397 A G N S rs2235937 1 29631909 1 29504496 PTPRU 0.47842 0.16648 0.336461661341853 0.220334412081985 0.219512195121951 0.225374489332728 0.232790697674419 0.2945 4 PTPRU_4
1 30715172 T G K Q rs56851503 1 31188019 1 30960606 MATN1 0.18841 0.24722 0.00818690095846645 0.000809061488673139 0.000259470679813181 0.025192918747163 0.000813953488372093 0.002685 1 MATN1_1
1 30735195 C T R K rs35351292 1 31208042 1 30980629 LAPTM5 0.23049 0.02645 0.115415335463259 0.267259978425027 0.258692267773742 0.0823876532001816 0.253255813953488 0.1979 1 LAPTM5_1
1 30757685 T C T A rs74977890 1 31230532 1 31003119 LAPTM5 0.30806 0.32213 0.0285543130990415 0.000269687162891046 0.000518941359626362 0.000680889695869269 0.00127906976744186 0.01777 2 LAPTM5_2
1 30874473 G A T I rs2282440 1 31347320 1 31119907 SDC3 0.47744 0.3909 0.161142172523962 0.000809061488673139 0.00233523611831863 0.0183840217884703 0.00430232558139535 0.08579 1 SDC3_1
1 30874552 C T D N rs4949184 1 31347399 1 31119986 SDC3 0.41081 0.42556 0.234424920127796 0.176914778856526 0.189154125583809 0.31025873808443 0.181976744186047 0.1939 2 SDC3_2
1 30876800 C T V I rs2491132 1 31349647 1 31122234 SDC3 0.39883 0.01873 0.0762779552715655 0.205231930960086 0.216917488323819 0.0417612346799818 0.210862991393347 0.1529 3 SDC3_3
1 30876830 C T A T rs145285466 1 31349677 1 31122264 SDC3 0.11967 0.26642 0.00638977635782748 NA NA 0.0131638674534725 0 0.00131 4 SDC3_4
1 30877136 C T A T rs41269523 1 31349983 1 31122570 SDC3 0.08882 0.85646 0.00599041533546326 0.0134843581445523 0.0116761805915932 0.00227169468423444 0.0134883720930233 0.009308 5 SDC3_5
1 31369473 T C K R rs2228194 1 31842320 1 31614907 FABP3 0.04575 0.16664 0.0135782747603834 0.0339805825242718 0.0342501297353399 0.00544711756695415 0.0376744186046512 0.02792 1 FABP3_1
1 31410412 G A E K rs12073770 1 31883259 1 31655846 SERINC2 0.2833 0.15132 0.0129792332268371 0 0.000259470679813181 NA NA 0.002745 1 SERINC2_1
1 31424740 G A D N rs112561697 1 31897587 1 31670174 SERINC2 0.27564 0.40897 0.0125798722044728 0.00431499460625674 0.0054488842760768 0.0297321833862914 0.0025587345894394 0.005662 2 SERINC2_2
1 31429432 G A G S rs34728687 1 31902279 1 31674866 SERINC2 0.37808 0.07117 0.0409345047923323 0.11596548004315 0.117021276595745 0.0381298229686791 0.10546511627907 0.07213 3 SERINC2_3
1 31434085 G T M I rs146608840 1 31906932 1 31679519 SERINC2 0.08092 0.34503 0.00339456869009585 NA NA 0.0111211983658647 0.000116279069767442 0.001079 4 SERINC2_4
1 31586928 C A F L rs113639076 1 32052529 1 31825116 TINAGL1 0.78276 0.63435 0.00399361022364217 0.00809061488673139 0.0111572392319668 0.00250227479526843 0.0133907778295296 0.01087 1 TINAGL1_1
1 31619260 T C V A rs11806980 1 32084861 1 31857448 HCRTR1 0.03124 0.02973 0.0407348242811502 0 0.000259470679813181 0.125056740807989 0.000348837209302326 0.01276 1 HCRTR1_1
1 31623620 G A R Q rs7516785 1 32089221 1 31861808 HCRTR1 0.49417 0.68918 0.0207667731629393 0 0.000259470679813181 0.0762596459373582 0.000232558139534884 0.007363 2 HCRTR1_2
1 31626924 A G I V rs2271933 1 32092525 1 31865112 HCRTR1 0.44927 0.08663 0.439696485623003 0.622168284789644 0.613648157758173 0.309577848388561 0.61406976744186 0.5562 3 HCRTR1_3
1 31661071 C T A T rs145602591 1 32126672 1 31899259 COL16A1 0.65786 0.48813 0.0197683706070288 NA NA 0.0004995004995005 0.000240500240500241 0.004917 1 COL16A1_1
1 31672444 G A P L rs2228553 1 32138045 1 31910632 COL16A1 0.89946 0.44092 0.0045926517571885 0.0194174757281553 0.0207576543850545 0.00273495773247141 0.0187319884726225 0.01428 2 COL16A1_2
1 31679814 G T P Q rs146799146 1 32145415 1 31918002 COL16A1 0.91279 0.45822 0.00299520766773163 NA NA 0.0115503080082136 0 0.001057 3 COL16A1_3
1 31683335 T A Q L rs74063958 1 32148936 1 31921523 COL16A1 0.85132 0.39525 0.0105830670926518 NA NA 0.0360406091370558 0 0.003126 4 COL16A1_4
1 31684120 G C P A rs34976864 1 32149721 1 31922308 COL16A1 0.88712 0.22205 0.0295527156549521 0.0307443365695793 0.0256875973015049 0.0180157946692991 0.0228475228475228 0.02258 5 COL16A1_5
1 31684159 C T G S rs34770879 1 32149760 1 31922347 COL16A1 0.88004 0.43208 0.0161741214057508 0.00431499460625674 0.00337311883757135 0.00491973070947696 0.00469715698393078 0.005078 6 COL16A1_6
1 31685715 C T R H rs74063959 1 32151316 1 31923903 COL16A1 0.6757 0.18266 0.00838658146964856 NA NA 0.0253754531330917 0.000120918984280532 0.002457 7 COL16A1_7
1 31689049 C A NA NA rs72887331 1 32154650 1 31927237 COL16A1 NA 0.8032 0.0387380191693291 NA NA 0.110891089108911 0.000597943075819182 0.01127 8 COL16A1_8
1 31689766 T C E G rs35791190 1 32155367 1 31927954 COL16A1 0.86943 0.37425 0.00479233226837061 NA NA 0.0142265907915158 0 0.001332 9 COL16A1_9
1 31692009 C T R Q rs6699645 1 32157610 1 31930197 COL16A1 0.86634 0.47919 0.00579073482428115 NA NA 0.0131253095591877 0 0.001496 10 COL16A1_10
1 31698526 G A T M rs34091659 1 32164127 1 31936714 COL16A1 0.20763 0.3276 0.00559105431309904 NA NA 0.0248385494287134 0 0.001984 11 COL16A1_11
1 31699894 G T T K rs2228552 1 32165495 1 31938082 COL16A1 0.37501 0.11345 0.427316293929712 0.645900755124056 0.642449403217436 0.346689895470383 0.634486071085495 0.5623 12 COL16A1_12
1 31727448 G A P L rs74431877 1 32193049 1 31965636 BAI2 0.45689 0.27861 0.0229632587859425 NA NA 0.000907852927825692 0.000348837209302326 0.01057 1 BAI2_1
1 31728189 G A T M rs77499146 1 32193790 1 31966377 BAI2 0.04801 0.47719 0.0105830670926518 0.000269687162891046 0 0.0315478892419428 0.000232558139534884 0.003204 2 BAI2_2
1 31731067 C G E D rs61744431 1 32196668 1 31969255 BAI2 0.08011 0.16619 0.0265575079872204 NA NA 0.0686456400742115 0.000593683210638803 0.006766 3 BAI2_3
1 31764679 C T NA NA rs71516323 1 32230280 1 32002867 BAI2 NA 0.11949 0.0848642172523962 0.0380258899676375 0.0352880124545926 NA NA 0.02862 4 BAI2_4
1 31790784 G A A V rs79907831 1 32256385 1 32028972 SPOCD1 0.36503 0.03346 0.03314696485623 0 0.00103788271925272 0.0743992606284658 0.000472255017709563 0.005356 1 SPOCD1_1
1 31790989 G A P S rs35252813 1 32256590 1 32029177 SPOCD1 0.14105 0.09581 0.0205670926517572 0.0364077669902913 0.0352880124545926 0.00841674249317561 0.030034924330617 0.02936 2 SPOCD1_2
1 31794190 C T A T rs34341430 1 32259791 1 32032378 SPOCD1 0.34585 0.01752 0.010982428115016 0.0180690399137001 0.0236118318629995 0.00499319110304131 0.0183720930232558 0.01542 3 SPOCD1_3
1 31798623 G A P L rs79366319 1 32264224 1 32036811 SPOCD1 0.21022 0.12784 0.0203674121405751 NA NA 0.0422151611438947 0.000465224470807164 0.004684 4 SPOCD1_4
1 31799453 T C I V rs35893741 1 32265054 1 32037641 SPOCD1 0.09666 0.00334 0.0263578274760383 0 0.000778412039439543 0.066500226963232 0.000348837209302326 0.006435 5 SPOCD1_5
1 31814028 G A R W rs6669563 1 32279629 1 32052216 SPOCD1 0.44311 0.39028 0.346246006389776 0.453883495145631 0.427088738972496 0.224693599636859 0.437790697674419 0.4048 6 SPOCD1_6
1 31814462 G A T I rs61741268 1 32280063 1 32052650 SPOCD1 0.21512 0.17869 0.00678913738019169 0.0285868392664509 0.0295796574987026 0.00455373406193078 0.0233154581487526 0.01371 7 SPOCD1_7
1 31814768 G A P L rs35533335 1 32280369 1 32052956 SPOCD1 0.29074 0.08959 0.0167731629392971 0.0167206040992449 0.018681888946549 0.00340444847934635 0.0177906976744186 0.01653 8 SPOCD1_8
1 31815009 T C T A rs6664445 1 32280610 1 32053197 SPOCD1 0.42926 0.00903 0.6875 0.694174757281553 0.693565127140633 0.637085792101679 0.68953488372093 0.6815 9 SPOCD1_9
1 32195096 C G S R rs75073861 1 32660697 1 32433284 TXLNA 0.17328 0.21267 0.0125798722044728 NA NA 0.0390376758965048 0.000232558139534884 0.003525 1 TXLNA_1
1 32202008 C T R W rs1407134 1 32667609 1 32440196 CCDC28B 0.55816 0.95375 0.0399361022364217 0.0148327939590076 0.0176440062272963 0.053109396277803 0.0251162790697674 0.03317 1 CCDC28B_1
1 32205963 G C K N rs116496201 1 32671564 1 32444151 IQCC 0.39313 0.17479 0.0209664536741214 NA NA 0.0559593023255814 0 0.003519 1 IQCC_1
1 32206542 G A D N rs147476921 1 32672143 1 32444730 IQCC 0.36913 0.3185 0.00319488817891374 NA NA 0.013390830685429 0 0.0009554 2 IQCC_2
1 32207307 T G F C rs3903683 1 32672908 1 32445495 IQCC 0.44282 0.01937 0.227436102236422 0.0676914778856526 0.0679813181110535 0.291647753064004 0.0651162790697674 0.1263 3 IQCC_3
1 32207331 G A C Y rs12032332 1 32672932 1 32445519 IQCC 0.42737 0.11123 0.103035143769968 0.0590614886731392 0.0521536066424494 0.0127099409895597 0.0534883720930233 0.08819 4 IQCC_4
1 32209326 T C V A rs144804850 1 32674927 1 32447514 DCDC2B 0.9595 0.74319 0.00139776357827476 0.00997842502696872 0.0106382978723404 0.00121182743577315 0.00809523809523809 0.005266 1 DCDC2B_1
1 32215468 C A H Q rs11590012 1 32681069 1 32453656 DCDC2B 0.17086 0.06541 0.00579073482428115 0.0148327939590076 0.0155682407887909 0.00143953934740883 0.0099267312692035 0.008378 2 DCDC2B_2
1 32217295 C A V F rs143824879 1 32682896 1 32455483 TMEM234 0.66319 0.93071 0.00259584664536741 NA NA 0.016114389468906 0 0.001244 1 TMEM234_1
1 32217346 T C T A rs79700000 1 32682947 1 32455534 TMEM234 0.54621 0.43493 0.00479233226837061 0.0129449838187702 0.0127140633108459 0.00204266908760781 0.0145348837209302 0.01326 2 TMEM234_2
1 32248405 G C G A rs11576019 1 32714006 1 32486593 FAM167B 0.53076 0.30488 0.00619009584664537 0.00916936353829558 0.0150492994291645 0.00165107319757843 0.00619779035300458 0.0109 1 FAM167B_1
1 32362000 G C P R rs57541735 1 32827601 1 32600188 FAM229A NA 0.17067 0.0539137380191693 NA NA NA NA 0.007246 1 FAM229A_1
1 32363660 A G I V rs35508255 1 32829261 1 32601848 TSSK3 0.44799 0.24015 0.0161741214057508 NA NA 0.047208352246936 0.000348837209302326 0.00439 1 TSSK3_1
1 32376718 T C I V rs34885668 1 32842319 1 32614906 BSDC1 0.1441 0.04323 0.00838658146964856 0.0361380798274002 0.0394395433316035 0.00662705667276051 0.0375029117167482 0.02372 1 BSDC1_1
1 32471552 G A G S rs149856981 1 32937153 1 32709740 ZBTB8B 0.27874 0.17735 0.0023961661341853 NA NA 0.0144508670520231 0.000314267756128221 0.001263 1 ZBTB8B_1
1 32593075 C A Y X rs746825970 1 33058676 1 32831263 ZBTB8A NA 0.96097 NA NA NA NA NA 0.0112 1 ZBTB8A_1
1 32694909 C T A T rs397205 1 33160510 1 32933097 SYNC 0.51533 0.2514 0.0115814696485623 0.000269687162891046 0.000259470679813181 0.0320018157058557 0 0.003113 1 SYNC_1
1 32695043 T G E A rs3795424 1 33160644 1 32933231 SYNC 0.62746 0.75706 0.064297124600639 0.0326321467098166 0.0345096004151531 0.0108942351339083 0.0352325581395349 0.0496 2 SYNC_2
1 32695277 C T R Q rs360042 1 33160878 1 32933465 SYNC 0.4447 0.40026 0.862619808306709 0.964940668824164 0.962636222106902 0.808526011560694 0.956945317410434 0.9116 3 SYNC_3
1 32695307 T C Q R rs61753898 1 33160908 1 32933495 SYNC 0.45444 0.07936 0.00998402555910543 NA NA 0.0252890173410405 0.000314267756128221 0.001585 4 SYNC_4
1 32695611 T C M V rs360041 1 33161212 1 32933799 SYNC 0.19762 0.00045 0.862619808306709 0.964940668824164 0.962636222106902 0.807080924855491 0.956945317410434 0.9194 5 SYNC_5
1 32765779 T G F V rs6694085 1 33231380 1 33003967 KIAA1522 0.12581 0.26531 0.141373801916933 0.163969795037756 0.16398546964193 NA NA 0.161 1 KIAA1522_1
1 32767897 C T P S rs11803515 1 33233498 1 33006085 KIAA1522 0.06379 0.31734 0.027555910543131 0.000269687162891046 0.000259470679813181 0.0752525252525253 0.000602990834539315 0.008189 2 KIAA1522_2
1 32770050 A G M V rs12730560 1 33235651 1 33008238 KIAA1522 0.25 0.04716 0.146166134185304 0.122977346278317 0.126881162428646 0.230212355212355 0.130703422053232 0.1344 3 KIAA1522_3
1 32770188 C T P S rs41306613 1 33235789 1 33008376 KIAA1522 0.05088 0.14783 0.016573482428115 0.028856526429342 0.0267254800207577 0.0185643564356436 0.0334295334295334 0.01989 4 KIAA1522_4
1 32771244 G A A T rs117872916 1 33236845 1 33009432 KIAA1522 0.33589 0.02993 0.0157747603833866 NA NA 0.00498426023084995 0.000485201358563804 0.008523 5 KIAA1522_5
1 32771638 C T S F rs114127179 1 33237239 1 33009826 KIAA1522 0.20666 0.11243 0.0143769968051118 NA NA 0.042717447246526 0.000606060606060606 0.005221 6 KIAA1522_6
1 32826407 G A S N rs61739743 1 33292008 1 33064595 S100PBP 0.1271 0.04323 0.0069888178913738 0.00620280474649407 0.0083030617540218 0.0163413527008625 0.00755813953488372 0.007561 1 S100PBP_1
1 32826413 G A G E rs79708363 1 33292014 1 33064601 S100PBP 0.06145 0.15503 0.0113817891373802 NA NA 0.0356332274171584 0.000116279069767442 0.003797 2 S100PBP_2
1 32895686 G A L F rs10914632 1 33361287 1 33133874 TMEM54 0.47509 0.45359 0.00838658146964856 0.0323624595469256 0.0347690710949663 0.0038955087076077 0.0270238652316331 0.01185 1 TMEM54_1
1 32964396 G A A V rs368813522 1 33429997 1 33202584 RNF19B 0.2836 0.2286 0.0115814696485623 NA NA NA NA 0.003181 1 RNF19B_1
1 32973958 C T P S rs194666 1 33439559 1 33212146 FKSG48 NA 0.04476 0.151357827476038 NA NA NA NA NA 1 FKSG48_1
1 33082329 C G T S rs149817424 1 33547930 1 33320517 AZIN2 0.00871 0.29309 0.0217651757188498 0 0.000259470679813181 0.00113481615978212 0.000348837209302326 0.009793 1 AZIN2_1
1 33092081 T C I T rs557745273 1 33557682 1 33330269 AZIN2 0.38544 0.52577 0.151158146964856 NA NA NA NA 0.0003953 2 AZIN2_2
1 33092212 C T P S rs151245414 1 33557813 1 33330400 AZIN2 0.58151 0.58128 0.00678913738019169 NA NA 0.0104403086699955 0 0.00131 3 AZIN2_3
1 33093391 C A H N rs80137217 1 33558992 1 33331579 AZIN2 0.14606 0.35506 0.0303514376996805 0 0.000778412039439543 0.0916931457103949 0.00104651162790698 0.009217 4 AZIN2_4
1 33096815 G T A S rs16835244 1 33562416 1 33335003 AZIN2 0.52608 0.86497 0.038538338658147 0.000539374325782093 0.000259470679813181 0.00136177939173854 0.000930232558139535 0.02039 5 AZIN2_5
1 33118020 T G V G rs199536379 1 33583621 1 33356208 AZIN2 0.51816 0.75739 NA NA NA NA NA 0.01194 6 AZIN2_6
1 33147188 C T V I rs61737100 1 33612789 1 33385376 TRIM62 0.02464 0.44632 0.0279552715654952 0.000539374325782093 0 0.078302315024966 0.000232558139534884 0.007298 1 TRIM62_1
1 33280180 G A A T rs143005937 1 33745781 1 33518368 ZNF362 0.44969 0.18457 0.00798722044728434 0 0.000259470679813181 0.0313351498637602 0 0.002729 1 ZNF362_1
1 33307191 C T V M rs113218677 1 33772792 1 33545379 A3GALT2 NA 0.6961 0.00179712460063898 0.00916936353829558 0.0108977685521536 0.00124378109452736 0.00856660231660232 0.003438 1 A3GALT2_1
1 33307198 G T C X rs11812052 1 33772799 1 33545386 A3GALT2 NA 0.96786 0.00898562300319489 NA NA 0.0199600798403194 0 0.001235 2 A3GALT2_2
1 33307415 G A A V rs181569269 1 33773016 1 33545603 A3GALT2 NA 0.68867 0.00259584664536741 NA NA 0.0127055306427504 0.000121447656060238 0.001212 3 A3GALT2_3
1 33312125 C T D N rs143584494 1 33777726 1 33550313 A3GALT2 NA 0.29685 0.00619009584664537 NA NA 0.0268929503916449 0 0.002351 4 A3GALT2_4
1 33312577 G A L F rs187748407 1 33778178 1 33550765 A3GALT2 NA 0.03057 0.00559105431309904 NA NA 0.0118746841839313 0.000839731285988484 0.00144 5 A3GALT2_5
1 33334206 C T A T rs115905637 1 33799807 1 33572394 PHC2 0.1881 0.17794 0.0137779552715655 NA NA 0.0385837494325919 0.000232558139534884 0.004061 1 PHC2_1
1 33354533 C T V M rs12026290 1 33820134 1 33592721 PHC2 0.09958 0.21487 0.171525559105431 0.23975188781014 0.232745199792423 0.0508397639582388 0.241744186046512 0.2088 2 PHC2_2
1 33355130 C T R Q rs146515869 1 33820731 1 33593318 PHC2 0.23212 0.16793 0.00439297124600639 NA NA 0.0108942351339083 0 0.001112 3 PHC2_3
1 33367332 G A P S rs10914692 1 33832933 1 33605520 PHC2 0.37848 0.19711 0.129392971246006 0.0569039913700108 0.0648676699532953 0.265320018157059 0.0568736915561759 0.07689 4 PHC2_4
1 33370563 G A A V rs41265897 1 33836164 1 33608751 PHC2 0.03249 0.60345 0.0115814696485623 0.0329018338727077 0.0365853658536585 0.00635497049477985 0.037093023255814 0.02669 5 PHC2_5
1 33479392 A G K R rs41265901 1 33944993 1 33717580 ZSCAN20 0.476 0.09039 0.0191693290734824 0.0450377562028047 0.0454073689673067 0.0103412616339193 0.0523002421307506 0.03823 1 ZSCAN20_1
1 33489578 G A D N rs34446695 1 33955178 1 33727765 ZSCAN20 0.26059 0.03092 0.0217651757188498 0.000539374325782093 0.000259470679813181 0.063254593175853 0.000242541838467136 0.005908 2 ZSCAN20_2
1 33495063 G A E K rs34415949 1 33960663 1 33733250 ZSCAN20 0.0345 0.75619 0.00858626198083067 NA NA 0.0257318224740321 0.00011761938367443 0.002757 3 ZSCAN20_3
1 33519577 T C T A rs115143061 1 33985177 1 33757764 CSMD2 0.34957 0.40132 0.0045926517571885 0.000269687162891046 0.000259470679813181 0.0142986836132547 0 0.001227 1 CSMD2_1
1 33546085 T G T P rs535611592 1 34011685 1 33784272 CSMD2 0.86096 0.53966 0.0842651757188498 NA NA NA NA NA 2 CSMD2_2
1 33567673 G C A G rs34239720 1 34033273 1 33805860 CSMD2 0.51597 0.43972 0.00878594249201278 NA NA 0.0204266908760781 0 0.002199 3 CSMD2_3
1 33569514 T C N S rs34047235 1 34035114 1 33807701 CSMD2 0.50443 0.04609 0.00798722044728434 0.0283171521035599 0.0293201868188895 0.00340444847934635 0.0266279069767442 0.01835 4 CSMD2_4
1 33569530 G C L V rs34850622 1 34035130 1 33807717 CSMD2 0.05539 0.40892 0.047723642172524 0.000269687162891046 0.00103788271925272 0.148660916931457 0 0.01382 5 CSMD2_5
1 33571585 C T R H rs79391729 1 34037185 1 33809772 CSMD2 0.51462 0.49469 0.00758785942492013 NA NA 0.023604176123468 0.000116279069767442 0.002512 6 CSMD2_6
1 33572614 T C M V rs2641962 1 34038214 1 33810801 CSMD2 0.43662 0.00921 0.509984025559105 0.46655879180151 0.46081992734821 0.517703132092601 0.468139534883721 0.4995 7 CSMD2_7
1 33605465 C T E K rs147076022 1 34071065 1 33843652 CSMD2 0.03873 0.92981 0.00379392971246006 NA NA 0.0167952791647753 0.000116279069767442 0.001532 8 CSMD2_8
1 33605889 A C V G rs74653256 1 34071489 1 33844076 CSMD2 NA 0.2072 0.00998402555910543 NA NA 0.03109396277803 0 0.003179 9 CSMD2_9
1 33605925 C T R K rs1874045 1 34071525 1 33844112 CSMD2 NA 0.05193 0.518370607028754 0.572815533980582 0.574987026466009 0.395823876532002 0.57593023255814 0.5706 10 CSMD2_10
1 33611140 C T E K rs61746666 1 34076740 1 33849327 CSMD2 0.15519 0.56543 0.0119808306709265 NA NA 0.0351793009532456 0 0.003509 11 CSMD2_11
1 33625096 G A P S rs140414813 1 34090696 1 33863283 CSMD2 0.01694 0.85119 0.00479233226837061 NA NA 0.0104403086699955 0 0.001046 12 CSMD2_12
1 33625151 T A E D rs35761029 1 34090751 1 33863338 CSMD2 0.23375 0.36 0.0405351437699681 0.00485436893203883 0.00700570835495589 0.0197458011802088 0.00511627906976744 0.01742 13 CSMD2_13
1 33772682 T C H R rs474474 1 34238283 1 34010870 CSMD2 0.40614 0.06943 0.379592651757188 0.256472491909385 0.241826673585885 0.486382206082615 0.266395348837209 0.3018 14 CSMD2_14
1 33788671 T C N S rs115780313 1 34254272 1 34026859 CSMD2 0.37949 0.12988 0.00998402555910543 0.00296655879180151 0.00337311883757135 0.0283704039945529 0.00244186046511628 0.003888 15 CSMD2_15
1 33804897 G A A V rs10737374 1 34270498 1 34043085 CSMD2 0.25677 0.10263 0.884984025559105 0.692826321467098 0.686040477426051 NA NA 0.7831 16 CSMD2_16
1 33864466 A C E A rs10379 1 34330067 1 34102654 HMGB4 0.44106 0.22668 0.901158146964856 0.75782092772384 0.757135443694863 0.946663640490241 0.759883720930233 0.8258 1 HMGB4_1
1 33864536 C A N K rs61769874 1 34330137 1 34102724 HMGB4 0.9464 0.65114 0.0069888178913738 0.00836030204962244 0.01141670991178 0.00249659555152065 0.0104651162790698 0.009415 2 HMGB4_2
1 33864599 C G D E rs74067992 1 34330200 1 34102787 HMGB4 0.7969 0.00775 0.00758785942492013 NA NA 0.0281434407625965 0.000465116279069767 0.00294 3 HMGB4_3
1 33864699 T C Y H rs57068937 1 34330300 1 34102887 HMGB4 0.51738 0.02549 0.020167731629393 0 0.000778412039439543 0.0730821606899682 0.000116279069767442 0.007117 4 HMGB4_4
1 33935852 A G L P rs16836099 1 34401453 1 34174040 CSMD2 0.26437 0.1945 0.107428115015974 0.00134843581445523 0.00129735339906591 0.333408987743985 0.00197674418604651 0.03269 17 CSMD2_17
1 34089002 G C P A rs117890305 1 34554603 1 34327190 CSMD2 0.12762 0.34979 0.0171725239616613 0.000269687162891046 0 0.000680889695869269 0.000697674418604651 0.01044 18 CSMD2_18
1 34164939 A C C W rs182416674 1 34630540 1 34403127 CSMD2 0.07473 0.09499 0.0407348242811502 NA NA NA NA 0.001075 19 CSMD2_19
1 34165067 G T R S rs151227034 1 34630668 1 34403255 CSMD2 0.3011 0.27659 0.0205670926517572 NA NA NA NA 0.002146 20 CSMD2_20
1 34197235 C T L F rs61741810 1 34662836 1 34435423 C1orf94 0.15751 0.15303 0.0113817891373802 NA NA 0.0339595375722543 0 0.001564 1 C1orf94_1
1 34197318 A C E D rs61741809 1 34662919 1 34435506 C1orf94 0.20633 0.02563 0.00119808306709265 0.0156418554476807 0.0238713025428127 0.00216763005780347 0.0191703331238215 0.006995 2 C1orf94_2
1 34197542 C A A D rs61741816 1 34663143 1 34435730 C1orf94 0.05539 0.60587 0.0153753993610224 NA NA 0.0449387199273718 0 0.004654 3 C1orf94_3
1 34197607 C G Q E rs1382602 1 34663208 1 34435795 C1orf94 0.33589 0.01921 0.379992012779553 0.251078748651564 0.268811624286456 0.666817975487971 0.265581395348837 0.2846 4 C1orf94_4
1 34197810 C G D E rs1414474 1 34663411 1 34435998 C1orf94 0.31375 0.23429 0.166932907348243 0.221143473570658 0.242345614945511 0.168406718111666 0.23593023255814 0.202 5 C1orf94_5
1 34202176 A C T P rs780665898 1 34667777 1 34440364 C1orf94 0.18403 0.64942 NA NA NA NA NA 0.0217 6 C1orf94_6
1 34202183 A C N T rs80015626 1 34667784 1 34440371 C1orf94 0.56737 0.81229 NA NA NA NA NA 0.05992 7 C1orf94_7
1 34212214 T C M T rs61741807 1 34677815 1 34450402 C1orf94 0.45904 0.0144 0.108226837060703 0.00134843581445523 0.00103788271925272 0.282796187017703 0.00244186046511628 0.03304 8 C1orf94_8
1 34218705 G A G R rs114311157 1 34684306 1 34456893 C1orf94 0.58896 0.45224 0.00339456869009585 NA NA 0.010213345438039 0 0.0009966 9 C1orf94_9
1 34757424 C T R C rs112931204 1 35223025 1 34995612 GJB5 0.91679 0.93117 0.00619009584664537 0.000539374325782093 0 0.0190649114843395 0.000116279069767442 0.001911 1 GJB5_1
1 34794601 G A V I rs41266431 1 35260202 1 35032789 GJA4 0.6094 0.01481 0.0541134185303514 0.136731391585761 0.139595225739491 0.0365576748410536 0.137325581395349 0.09541 1 GJA4_1
1 34794985 C T P S rs28739284 1 35260586 1 35033173 GJA4 0.73854 0.15478 0.0277555910543131 0.000269687162891046 0.000518941359626362 0.064911484339537 0.0013953488372093 0.007759 2 GJA4_2
1 34795159 G A G S rs140949366 1 35260760 1 35033347 GJA4 0.76883 0.04001 0.00798722044728434 NA NA 0.0274625510667272 0 0.00257 3 GJA4_3
1 34795168 C T P S rs1764391 1 35260769 1 35033356 GJA4 0.42178 0.0371 0.333666134185303 0.288834951456311 0.285417747794499 0.525419881979119 0.302674418604651 0.3097 4 GJA4_4
1 34885476 A C NA NA rs570813912 1 35351077 1 35123664 DLGAP3 NA 0.47454 0.016573482428115 NA NA NA NA 2.487e-05 1 DLGAP3_1
1 34885576 G T P T rs185580342 1 35351177 1 35123764 DLGAP3 0.02653 0.38961 0.00299520766773163 NA NA 0.0100891600187705 0.000828990999526291 0.001732 2 DLGAP3_2
1 34981997 C G V L rs3892091 1 35447598 1 35220185 ZMYM6NB 0.14775 0.13932 0.0519169329073482 0.00512405609492988 0.00441100155682408 NA NA 0.01581 1 ZMYM6NB_1
1 34987385 C T E K rs16837147 1 35452986 1 35225573 ZMYM6 0.18747 0.87896 0.0662939297124601 0.00539374325782093 0.00518941359626362 0.169598680593733 0.0039206076941926 0.02072 1 ZMYM6_1
1 34988050 A C F C rs61744853 1 35453651 1 35226238 ZMYM6 0.02561 0.63258 0.00159744408945687 0.0105177993527508 0.0106382978723404 NA NA 0.001843 2 ZMYM6_2
1 35030573 T C I V rs74780395 1 35496174 1 35268761 ZMYM6 0.10582 0.21427 0.00658945686900958 NA NA 0.0217884702678166 0 0.001894 3 ZMYM6_3
1 35097364 G A V M rs2971408 1 35562965 1 35335552 ZMYM1 0.13939 0.12592 0.829073482428115 0.933117583603021 0.939543331603529 0.831902718168813 0.92562177381511 0.8802 1 ZMYM1_1
1 35113092 C T T I rs116729905 1 35578693 1 35351280 ZMYM1 0.31268 0.07571 0.0203674121405751 0.000269687162891046 0.000518941359626362 0.0456233421750663 0.000242130750605327 0.005877 2 ZMYM1_2
1 35113245 A G K R rs77513946 1 35578846 1 35351433 ZMYM1 0.04144 0.47175 0.0169728434504792 0.000269687162891046 0.000259470679813181 0.0402960526315789 0.000368459837877671 0.004305 3 ZMYM1_3
1 35114077 T G F L rs76780838 1 35579678 1 35352265 ZMYM1 0.18372 0.0633 0.00638977635782748 NA NA 0.0164345403899721 0 0.001499 4 ZMYM1_4
1 35114805 A G K R rs61736097 1 35580406 1 35352993 ZMYM1 0.07532 0.13016 0.018370607028754 NA NA 0.0554626532887402 0.000492610837438424 0.005375 5 ZMYM1_5
1 35115105 G A R H rs79035135 1 35580706 1 35353293 ZMYM1 0.15259 0.16521 0.00858626198083067 0.000269687162891046 0.000518941359626362 0.0243374797187669 0.000121447656060238 0.002227 6 ZMYM1_6
1 35381431 G A V I rs34924462 1 35847032 1 35619619 ZMYM4 0.06636 0.26103 0.00958466453674121 0.0369471413160734 0.0365853658536585 0.00839763958238765 0.0347674418604651 0.0245 1 ZMYM4_1
1 35405048 T G V G rs200301387 1 35870649 1 35643236 ZMYM4 0.06543 0.27115 NA NA NA NA NA 0.01506 2 ZMYM4_2
1 35405051 A G E G rs201108181 1 35870652 1 35643239 ZMYM4 0.0315 0.71376 NA NA NA NA NA 0.01098 3 ZMYM4_3
1 35479008 T C T A rs34372241 1 35944609 1 35717196 KIAA0319L 0.27657 0.01579 0.00199680511182109 0.00836030204962244 0.00856253243383498 0.00204266908760781 0.01 0.00654 1 KIAA0319L_1
1 35479151 C T G D rs1635712 1 35944752 1 35717339 KIAA0319L 0.22166 0.15584 0.0161741214057508 NA NA 0.0401724920562869 0.000116279069767442 0.006746 2 KIAA0319L_2
1 35590642 G A V M rs115368882 1 36056243 1 35828830 TFAP2E 0.74919 0.75243 0.0217651757188498 NA NA 0.0599182932364957 0.000232558139534884 0.005469 1 TFAP2E_1
1 35590748 G A S N rs139258756 1 36056349 1 35828936 TFAP2E 0.87914 0.54116 0.00399361022364217 NA NA 0.0129486597001363 0 0.001041 2 TFAP2E_2
1 35609305 G A A V rs76784186 1 36074906 1 35847493 PSMB2 0.22395 0.91776 0.00359424920127796 NA NA 0.0127099409895597 0 0.001285 1 PSMB2_1
1 35716212 G C A G rs41267257 1 36181813 1 35954400 C1orf216 0.23342 0.11691 0.00319488817891374 0.0129449838187702 0.0121951219512195 0.00317748524738992 0.0138372093023256 0.008031 1 C1orf216_1
1 35736984 G A S L rs35490896 1 36202585 1 35975172 CLSPN 0.03259 0.62189 0.0503194888178914 0.0636461704422869 0.0550077841203944 0.0821606899682251 0.0648837209302326 0.05625 1 CLSPN_1
1 35760347 T C N S rs7537203 1 36225948 1 35998535 CLSPN 0.16044 0.64033 0.453674121405751 0.127831715210356 0.116761805915931 0.591693145710395 0.133488372093023 0.2667 2 CLSPN_2
1 35760519 C A D Y rs61759479 1 36226120 1 35998707 CLSPN 0.18186 0.36945 0.0113817891373802 0.000269687162891046 0 0.0447117566954153 0.000232558139534884 0.004481 3 CLSPN_3
1 35760818 G A T I rs79928707 1 36226419 1 35999006 CLSPN 0.21904 0.19772 0.00379392971246006 NA NA 0.0124943207632894 0 0.001194 4 CLSPN_4
1 35769854 C T G D rs61751002 1 36235455 1 36008042 CLSPN 0.2775 0.13957 0.0181709265175719 0.0471952535059331 0.0487804878048781 0.011802088061734 0.0491860465116279 0.03565 5 CLSPN_5
1 35769863 C G G A rs28581749 1 36235464 1 36008051 CLSPN 0.0576 0.20195 0.00439297124600639 NA NA 0.0149795733091239 0 0.001375 6 CLSPN_6
1 35841278 A C H P rs200451864 1 36306879 1 36079466 AGO4 0.39556 0.73736 NA NA NA NA NA 0.01716 1 AGO4_1
1 35915370 A C H P rs72661618 1 36380971 1 36153558 AGO1 0.56246 0.82116 NA NA NA NA NA 0.06364 1 AGO1_1
1 36009027 A C T P rs764482617 1 36474628 1 36247215 AGO3 0.62009 0.73238 NA NA NA NA NA 0.01444 1 AGO3_1
1 36009031 A C Y S rs75667149 1 36474632 1 36247219 AGO3 0.73096 0.88563 NA NA NA NA NA 0.05255 2 AGO3_2
1 36034216 C A T K rs200928613 1 36499817 1 36272404 AGO3 0.85096 0.92953 NA NA NA NA NA 0.01428 3 AGO3_3
1 36085007 A G Q R rs113540666 1 36550608 1 36323195 TEKT2 0.26782 0.22424 0.00119808306709265 NA NA 0.0104403086699955 0 0.00103 1 TEKT2_1
1 36085057 C T R C rs12043423 1 36550658 1 36323245 TEKT2 0.20633 0.77464 0.073482428115016 0.00107874865156419 0.00103788271925272 0.0585565138447572 0.00174418604651163 0.03098 2 TEKT2_2
1 36085894 T C I T rs419653 1 36551495 1 36324082 TEKT2 0.49115 0.19524 0.0129792332268371 0.000269687162891046 0.000778412039439543 0.0304130730821607 0.000116279069767442 0.003295 3 TEKT2_3
1 36086846 G A G S rs35654839 1 36552447 1 36325034 TEKT2 0.54186 0.37549 0.0119808306709265 0 0.000259470679813181 0.0408533817521562 0 0.003953 4 TEKT2_4
1 36092018 G A E K rs2236387 1 36557619 1 36330206 ADPRHL2 0.20568 0.2161 0.174121405750799 0.00242718446601942 0.00207576543850545 0.242850658193373 0.00534883720930233 0.08499 1 ADPRHL2_1
1 36138169 C A V L rs114981457 1 36603770 1 36376357 TRAPPC3 0.24223 0.06063 0.0129792332268371 0 0.000259470679813181 NA NA 0.001483 1 TRAPPC3_1
1 36171234 C T R W rs2296266 1 36636835 1 36409422 MAP7D1 0.06954 0.91899 0.0143769968051118 0.000539374325782093 0 0.00113533151680291 0.000116306117701791 0.006294 1 MAP7D1_1
1 36171253 G A R Q rs112601844 1 36636854 1 36409441 MAP7D1 0.48586 0.42992 0.0115814696485623 0.0385652642934196 0.0389206019719772 0.010213345438039 0.037906976744186 0.02663 2 MAP7D1_2
1 36172605 G A R Q rs148608573 1 36638206 1 36410793 MAP7D1 0.00037 0.94024 0.0253594249201278 0.000809061488673139 0.000259470679813181 0.00159598723210214 0.00105066542143357 0.02217 3 MAP7D1_3
1 36176384 G A G R rs189678494 1 36641985 1 36414572 MAP7D1 0.34374 0.06219 0.00678913738019169 0.00134843581445523 0.00129735339906591 0.0177576601671309 0.00211038961038961 0.001896 4 MAP7D1_4
1 36176760 C T R W rs61737153 1 36642361 1 36414948 MAP7D1 0.0074 0.95224 0.0333466453674121 0 0.000518941359626362 0.0891472868217054 0.000930448941614329 0.008749 5 MAP7D1_5
1 36178084 C A R S rs12563354 1 36643685 1 36416272 MAP7D1 0.04465 0.00908 0.0527156549520767 0.000809061488673139 0.00103788271925272 0.0265909090909091 0.00163208207041268 0.02428 6 MAP7D1_6
1 36286832 C T A V rs6425977 1 36752433 1 36525020 THRAP3 0.23798 0.35506 0.795527156549521 0.881067961165049 0.882719252724442 0.592827961870177 0.877790697674419 0.8623 1 THRAP3_1
1 36286835 A G K R rs61998240 1 36752436 1 36525023 THRAP3 0.04965 0.4121 0.00559105431309904 0 0.000259470679813181 0.016114389468906 0 0.001738 2 THRAP3_2
1 36287086 A G T A rs58840555 1 36752687 1 36525274 THRAP3 0.13641 8e-05 0.0565095846645367 0.000539374325782093 0.000778412039439543 0.175442578302315 0.00104651162790698 0.01702 3 THRAP3_3
1 36307267 C G I M rs1875428 1 36772868 1 36545455 SH3D21 0.34748 0.50831 0.0429313099041534 0.000269687162891046 0.000518941359626362 0.114884393063584 0 0.0111 1 SH3D21_1
1 36320252 C A A D rs2358729 1 36785853 1 36558440 SH3D21 0.05293 0.31866 0.0431309904153355 0.000269687162891046 0.000518941359626362 0.102981651376147 0.000234137204401779 0.01057 2 SH3D21_2
1 36320254 C T H Y rs2358728 1 36785855 1 36558442 SH3D21 0.2406 0.49983 0.0431309904153355 0.000269687162891046 0.000518941359626362 0.103400735294118 0.000117123448114312 0.01057 3 SH3D21_3
1 36341880 C T A T rs3795498 1 36807481 1 36580068 STK40 0.0342 0.53009 0.179113418530351 0.267799352750809 0.277114686040477 0.194734453018611 0.253139534883721 0.2118 1 STK40_1
1 36420516 C T G R rs2275477 1 36886117 1 36658704 OSCP1 0.36131 0.52724 0.252995207667732 0.223570658036677 0.216917488323819 0.312755333635951 0.215 0.2195 1 OSCP1_1
1 36422212 C A V L rs17442970 1 36887813 1 36660400 OSCP1 0.14077 0.31466 0.0111821086261981 0.0204962243797195 0.0249091852620654 0.00363141171130277 0.0191860465116279 0.0211 2 OSCP1_2
1 36422861 A G I T rs1416840 1 36888462 1 36661049 OSCP1 0.44383 0.07014 0.13538338658147 0.0981661272923409 0.0965230928905034 0.0817067635043123 0.0968604651162791 0.1103 3 OSCP1_3
1 36428329 C T W X rs115388124 1 36893930 1 36666517 OSCP1 NA 0.13891 0.00139776357827476 0.00997842502696872 0.0101193565127141 0.0029505220154335 0.00790697674418605 0.005049 4 OSCP1_4
1 36428367 A G Y H rs61308377 1 36893968 1 36666555 OSCP1 0.36241 0.08482 0.134784345047923 0.0968176914778857 0.0947067981318111 0.0814798002723559 0.0947674418604651 0.1093 5 OSCP1_5
1 36432466 T C T A rs34409118 1 36898067 1 36670654 OSCP1 0.37252 0.05468 0.208067092651757 0.220873786407767 0.215101193565127 0.1802088061734 0.213488372093023 0.2051 6 OSCP1_6
1 36455807 G A T I rs35544556 1 36921408 1 36693995 MRPS15 0.12297 0.06793 0.00379392971246006 0.00889967637540453 0.0103788271925272 0.0029505220154335 0.0123255813953488 0.006235 1 MRPS15_1
1 36456246 G C P A rs201522148 1 36921847 1 36694434 MRPS15 0.74748 0.65541 0.0103833865814696 0.000269687162891046 0.000259470679813181 NA NA 0.006014 2 MRPS15_2
1 36460706 G C S C rs114248314 1 36926307 1 36698894 MRPS15 0.87346 0.85119 0.00539137380191693 NA NA 0.0197458011802088 0 0.001664 3 MRPS15_3
1 36804959 T C R G rs41267293 1 37270560 1 37043147 GRIK3 0.39313 0.09602 0.00199680511182109 0.0107874865156419 0.0129735339906591 0.00158874262369496 0.0109302325581395 0.00486 1 GRIK3_1
1 36819853 A C F V rs199790296 1 37285454 1 37058041 GRIK3 0.98634 0.76894 NA NA NA NA NA 0.01104 2 GRIK3_2
1 36859876 A C S A rs6691840 1 37325477 1 37098064 GRIK3 0.46169 0.04288 0.306110223642172 0.26024811218986 0.254281266216917 0.538129822968679 0.266860465116279 0.2716 3 GRIK3_3
1 37475795 C T P L rs34702192 1 37941396 1 37713983 ZC3H12A 0.35461 0.13814 0.00339456869009585 NA NA 0.0186109850204267 0.000116306117701791 0.001994 1 ZC3H12A_1
1 37480355 G A R Q rs34404723 1 37945956 1 37718543 ZC3H12A 0.77333 0.9514 0.00958466453674121 NA NA 0.03109396277803 0.000116279069767442 0.002973 2 ZC3H12A_2
1 37483451 G A G D rs17849897 1 37949052 1 37721639 ZC3H12A 0.18715 0.14978 0.00998402555910543 0.0258899676375405 0.0306175402179554 0.00748978665456196 0.0213953488372093 0.0211 3 ZC3H12A_3
1 37557715 C T A V rs11749 1 38023316 1 37795903 DNALI1 0.47029 0.65976 0.204273162939297 0.261057173678533 0.251167618059159 0.0969133000453926 0.257093023255814 0.2357 1 DNALI1_1
1 37562195 A C K Q rs41267313 1 38027796 1 37800383 DNALI1 0.27657 0.27003 0.00439297124600639 0.00943905070118662 0.00674623767514271 0.00680889695869269 0.01 0.008401 2 DNALI1_2
1 37567006 C T R Q rs116251390 1 38032607 1 37805194 GNL2 0.17755 0.95436 0.0045926517571885 NA NA 0.0149795733091239 0.000232558139534884 0.001219 1 GNL2_1
1 37582903 G T L I rs34120873 1 38048504 1 37821091 GNL2 0.00898 0.81966 0.00319488817891374 NA NA 0.0195188379482524 0 0.001565 2 GNL2_2
1 37612828 C T R Q rs61748625 1 38078500 1 37851087 RSPO1 0.63372 0.55248 0.00279552715654952 NA NA 0.0182448036951501 0 0.001477 1 RSPO1_1
1 37613845 T G K Q rs36043533 1 38079517 1 37852104 RSPO1 0.72083 0.55407 0.0483226837060703 0.0577130528586839 0.0614945511157239 0.0115266393442623 0.0567221819937244 0.05327 2 RSPO1_2
1 37689784 G A R W rs61731883 1 38155456 1 37928043 C1orf109 0.26751 0.61555 0.0045926517571885 0.000269687162891046 0.000518941359626362 0.0204266908760781 0.000116306117701791 0.001639 1 C1orf109_1
1 37718383 C T V M rs78757428 1 38184055 1 37956642 EPHA10 0.7066 0.70129 0.010982428115016 0.000269687162891046 0.000259470679813181 0 0.000119760479041916 0.005168 1 EPHA10_1
1 37718710 C T A T rs11583463 1 38184382 1 37956969 EPHA10 0.41706 0.01814 0.00319488817891374 0.017259978425027 0.0163466528282304 0.00320197044334975 0.0191113234591495 0.01152 2 EPHA10_2
1 37719444 G A P L rs138095126 1 38185116 1 37957703 EPHA10 0.33493 0.7841 0.0105830670926518 NA NA 0.0269025690741638 0.000239348970799426 0.003041 3 EPHA10_3
1 37720051 C T R Q rs6670599 1 38185723 1 37958310 EPHA10 0.39538 0.94419 0.0447284345047923 0.0951995685005394 0.0848469122989102 0.031264367816092 0.0925882628010288 0.06525 4 EPHA10_4
1 37720517 C T G E rs6671088 1 38186189 1 37958776 EPHA10 0.30669 0.83456 0.112020766773163 0.168554476806904 0.166580176440062 0.174987998079693 0.162854419823684 0.1441 5 EPHA10_5
1 37723068 C T V I rs12405650 1 38188740 1 37961327 EPHA10 0.18904 0.14404 0.0451277955271566 0.0949298813376483 0.0843279709392839 0.0317535545023697 0.0937796771130104 0.06655 6 EPHA10_6
1 37723115 A G L P rs17511304 1 38188787 1 37961374 EPHA10 0.31877 0.1305 0.0447284345047923 0.0935814455231931 0.0851063829787234 0.0315075133301018 0.093244529019981 0.06582 7 EPHA10_7
1 37727153 G A S L rs34409053 1 38192825 1 37965412 EPHA10 0.22101 0.63972 0.0145766773162939 0 0.000259470679813181 0.0452140452140452 0 0.003958 8 EPHA10_8
1 37731480 C T A T rs35063879 1 38197152 1 37969739 EPHA10 0.1881 0.44527 0.0167731629392971 NA NA 0.0505558496559026 0.000121832358674464 0.00461 9 EPHA10_9
1 37761414 A T F I rs4653328 1 38227086 1 37999673 EPHA10 0.26532 0.09265 0.35323482428115 0.294498381877023 0.303321224701609 0.395823665893271 0.271671455938697 0.2995 10 EPHA10_10
1 37761596 G T T K rs56276182 1 38227268 1 37999855 EPHA10 0.03953 0.18581 0.106429712460064 0.0075512405609493 0.0083030617540218 0.11592879963487 0.0107376283846872 0.03898 11 EPHA10_11
1 37794300 C T P S rs554207874 1 38259972 1 38032559 MANEAL 0.13803 0.37818 0.0101837060702875 NA NA NA NA 0.002164 1 MANEAL_1
1 37796745 T G V G rs75705909 1 38262417 1 38035004 MANEAL 0.97232 0.57633 NA NA NA NA NA 0.07189 2 MANEAL_2
1 37799950 A G N S rs34750184 1 38265622 1 38038209 MANEAL 0.72425 0.5222 0.00519169329073482 NA NA 0.0186109850204267 0.000116279069767442 0.001878 3 MANEAL_3
1 37809041 A G K E rs61745801 1 38274713 1 38047300 C1orf122 0.04729 0.40685 0.0133785942492013 NA NA 0.0304268846503179 0.000116333178222429 0.003567 1 C1orf122_1
1 37822570 G A P S rs61734999 1 38288242 1 38060829 MTF1 0.37908 0.12821 0.00479233226837061 NA NA 0.0142986836132547 0 0.001367 1 MTF1_1
1 37864327 C G D H rs41311191 1 38329999 1 38102586 INPP5B 0.05726 0.90567 0.0788738019169329 0.136461704422869 0.145563051375195 0.0354395604395604 0.143993149009053 0.1139 1 INPP5B_1
1 37873123 A G M T rs11488569 1 38338795 1 38111382 INPP5B 0.40996 0.06649 0.523562300319489 0.720604099244876 0.73248572911261 0.378459034183397 0.703685623627044 0.6399 2 INPP5B_2
1 37931669 G A S L rs34655914 1 38397341 1 38169928 INPP5B 0.42737 0.26927 0.355031948881789 0.567961165048544 0.581733264141152 NA NA 0.3776 3 INPP5B_3
1 37931697 C T G S rs35267671 1 38397369 1 38169956 INPP5B 0.43298 0.20252 0.355231629392971 0.566882416396979 0.581473793461339 NA NA 0.4195 4 INPP5B_4
1 37931852 C T G D rs61751228 1 38397524 1 38170111 INPP5B 0.71354 0.22602 0.0233626198083067 NA NA NA NA 0.006121 5 INPP5B_5
1 37945772 C T G S rs56993041 1 38411444 1 38184031 INPP5B 0.66767 0.27922 0.0285543130990415 NA NA 0.082089552238806 0 0.007363 6 INPP5B_6
1 37969596 T G N T rs768961451 1 38435268 1 38207855 SF3A3 0.8196 0.81625 NA NA NA NA NA 0.01149 1 SF3A3_1
1 37998998 C T A T rs61732084 1 38464670 1 38237257 FHL3 0.7065 0.59104 0.0179712460063898 NA NA 0.0522015433499773 0 0.00523 1 FHL3_1
1 38874610 C T V I rs880303 1 39340282 1 39112869 GJA9 0.49915 0.0661 0.310902555910543 0.465210355987055 0.457446808510638 0.187698592827962 0.455116279069767 0.3935 1 GJA9_1
1 38874747 G A T I rs61744044 1 39340419 1 39113006 GJA9 0.7693 0.1888 0.0241613418530351 0.000539374325782093 0.000518941359626362 0.0721743077621425 0.000465116279069767 0.007487 2 GJA9_2
1 38874835 G A L F rs61741382 1 39340507 1 39113094 GJA9 0.84566 0.12214 0.020167731629393 0 0.000259470679813181 0.0669541534271448 0.000348837209302326 0.006317 3 GJA9_3
1 38874886 G A P S rs75632250 1 39340558 1 39113145 GJA9 0.80484 0.05317 0.0145766773162939 0.0331715210355987 0.0352880124545926 0.00635497049477985 0.0354651162790698 0.02179 4 GJA9_4
1 38886599 G T L M rs2147914 1 39352271 1 39124858 RHBDL2 0.52189 0.57775 0.310503194888179 0.464940668824164 0.456668396471199 0.187698592827962 0.455232558139535 0.3933 1 RHBDL2_1
1 38919037 C T R Q rs72938840 1 39384709 1 39157296 RHBDL2 0.02873 0.4816 0.0177715654952077 0.000269687162891046 0 0.0628688152519292 0.000232558139534884 0.005625 2 RHBDL2_2
1 38919154 A G M T rs147715012 1 39384826 1 39157413 RHBDL2 0.10559 0.0564 0.0023961661341853 0.00862998921251348 0.00856253243383498 0.00204266908760781 0.0101162790697674 0.006647 3 RHBDL2_3
1 39205045 A G Y C rs377123690 1 39670717 1 39443304 MACF1 0.90538 0.31156 0.00638977635782748 NA NA NA NA 0.01567 1 MACF1_1
1 39251894 T C C R rs2490948 1 39717566 1 39490153 MACF1 NA 0.3523 0.957268370607029 0.99730312837109 0.998183705241308 NA NA 0.9818 2 MACF1_2
1 39268785 C T R W rs78866955 1 39734457 1 39507044 MACF1 0.76962 0.30372 0.0153753993610224 NA NA NA NA 0.002253 3 MACF1_3
1 39268926 G C V L rs16826022 1 39734598 1 39507185 MACF1 0.62136 0.16508 0.097444089456869 0.0792880258899676 0.0843279709392839 NA NA 0.1084 4 MACF1_4
1 39269002 G A R Q rs114275074 1 39734674 1 39507261 MACF1 0.49765 0.10399 0.023961661341853 NA NA NA NA 0.002775 5 MACF1_5
1 39269062 T G L W rs74066725 1 39734734 1 39507321 MACF1 0.54764 0.21 0.0365415335463259 0.000539374325782093 0.000518941359626362 NA NA 0.005017 6 MACF1_6
1 39297693 G T C F rs148207245 1 39763365 1 39535952 MACF1 0.96092 0.92587 0.00199680511182109 0.0107874865156419 0.0108977685521536 0.00136177939173854 0.00767441860465116 0.005065 7 MACF1_7
1 39317353 A T K I rs62622784 1 39783025 1 39555612 MACF1 0.34258 0.54611 0.0161741214057508 0.000269687162891046 0.000518941359626362 0.0442578302315025 0.000581395348837209 0.004621 8 MACF1_8
1 39331383 A G I V rs16826069 1 39797055 1 39569642 MACF1 0.05556 0.10624 0.159944089456869 0.212243797195254 0.207317073170732 0.0463004993191103 0.226162790697674 0.2123 9 MACF1_9
1 39332761 C T T I rs16826072 1 39798433 1 39571020 MACF1 0.18528 0.0444 0.00858626198083067 NA NA 0.03109396277803 0 0.0028 10 MACF1_10
1 39333274 T C M T rs41270805 1 39798946 1 39571533 MACF1 0.12094 0.04056 0.00399361022364217 0.0102481121898598 0.0119356512714063 0.00181570585565138 0.0113953488372093 0.005436 11 MACF1_11
1 39333391 A G E G rs78376453 1 39799063 1 39571650 MACF1 0.2851 0.04131 NA NA NA NA NA 0.02609 12 MACF1_12
1 39334015 C G A G rs10047195 1 39799687 1 39572274 MACF1 0.36481 0.20738 0.00658945686900958 NA NA 0.0249659555152065 0 0.00201 13 MACF1_13
1 39334219 A T H L rs150706108 1 39799891 1 39572478 MACF1 0.32164 0.06532 0.00379392971246006 NA NA 0.0106721162579473 0 0.001063 14 MACF1_14
1 39334240 C T T M rs75770915 1 39799912 1 39572499 MACF1 0.63762 0.12337 0.0577076677316294 0.0453074433656958 0.0505967825635703 0.10149863760218 0.0373255813953488 0.04183 15 MACF1_15
1 39334627 C T T M rs74066749 1 39800299 1 39572886 MACF1 0.05245 0.12963 0.0329472843450479 0.000539374325782093 0.000778412039439543 0.0946436677258284 0.000930232558139535 0.01004 16 MACF1_16
1 39334886 C A F L rs144022503 1 39800558 1 39573145 MACF1 0.07769 0.05393 0.0103833865814696 0.0148327939590076 0.018681888946549 0.00340444847934635 0.0193023255813953 0.01305 17 MACF1_17
1 39335409 G A E K rs140119894 1 39801081 1 39573668 MACF1 0.22198 0.26118 0.0045926517571885 0.000269687162891046 0 0.0149795733091239 0 0.001614 18 MACF1_18
1 39336143 A C K N rs41270807 1 39801815 1 39574402 MACF1 0.08031 0.08035 0.118210862619808 0.21143473570658 0.205241307732226 0.0404849039341263 0.220488940628638 0.1833 19 MACF1_19
1 39336496 A C K T rs17570718 1 39802168 1 39574755 MACF1 0.35118 0.08296 0.0119808306709265 0.0204962243797195 0.0181629475869227 0.00317748524738992 0.0165116279069767 0.01593 20 MACF1_20
1 39340894 A G K E rs41270809 1 39806566 1 39579153 MACF1 0.02384 0.3857 0.0101837060702875 0.0366774541531823 0.041515308770109 0.00975941897412619 0.0369767441860465 0.02511 21 MACF1_21
1 39353067 G A V I rs79847802 1 39818739 1 39591326 MACF1 0.75685 0.31545 0.00359424920127796 NA NA 0.0106672719019519 0 0.0009554 22 MACF1_22
1 39370145 A G M V rs2296172 1 39835817 1 39608404 MACF1 0.37543 0.1634 0.118210862619808 0.210895361380798 0.205760249091853 0.0440308669995461 0.223139534883721 0.1834 23 MACF1_23
1 39382058 G A R Q rs79306726 1 39847730 1 39620317 MACF1 0.00024 0.78356 0.0415335463258786 0.00188781014023732 0.00181629475869227 0.00272355878347708 0.00313953488372093 0.02865 24 MACF1_24
1 39388128 G A A T rs6691379 1 39853800 1 39626387 MACF1 0.12425 0.01497 0.010982428115016 NA NA 0.0358601906491148 0.000348837209302326 0.003328 25 MACF1_25
1 39410749 A T N Y rs77885848 1 39876421 1 39649008 MACF1 0.0129 0.52972 0.0143769968051118 NA NA 0.0413774693005873 0 0.0037 26 MACF1_26
1 39410901 A C L F rs74607331 1 39876573 1 39649160 MACF1 0.25485 0.19741 0.00439297124600639 0.0218446601941748 0.018681888946549 0.00293489861259338 0.013401559454191 0.009039 27 MACF1_27
1 39412741 G A E K rs140280687 1 39878413 1 39651000 MACF1 0.06056 0.67711 0.0045926517571885 NA NA 0.018586387434555 0 0.001655 28 MACF1_28
1 39412895 C G P R rs74066781 1 39878567 1 39651154 MACF1 0.09379 0.32318 0.03314696485623 0.000269687162891046 0.000778412039439543 0.0847623713865752 0.000837721397797989 0.008848 29 MACF1_29
1 39413143 A G I V rs1746842 1 39878815 1 39651402 MACF1 0.35664 0.0072 0.0575079872204473 0.0455771305285868 0.0503373118837571 0.0985330073349633 0.036966372525638 0.04143 30 MACF1_30
1 39413740 G C A P rs55976345 1 39879412 1 39651999 MACF1 0.34538 0.23715 0.00619009584664537 0.0196871628910464 0.0166061235080436 0.00409836065573771 0.017562984496124 0.01045 31 MACF1_31
1 39413845 G A E K rs587523 1 39879517 1 39652104 MACF1 0.32901 0.20937 0.0411341853035144 NA NA 0.120133196721311 0.00566674704605739 0.01374 32 MACF1_32
1 39414341 T C L P rs74066782 1 39880013 1 39652600 MACF1 0.09335 0.30835 0.0171725239616613 0.000269687162891046 0.000778412039439543 0.0450819672131148 0.000591856060606061 0.004717 33 MACF1_33
1 39434558 C T R W rs138450442 1 39900230 1 39672817 MACF1 0.26751 0.94924 0.0135782747603834 0.000809061488673139 0.000259470679813181 0.0340444847934635 0.00127906976744186 0.003855 34 MACF1_34
1 39442277 A G K R rs682351 1 39907949 1 39680536 MACF1 0.04399 0.27336 0.0119808306709265 0.000269687162891046 0 0.0401724920562869 0.000348837209302326 0.003089 35 MACF1_35
1 39442834 G A A T rs587404 1 39908506 1 39681093 MACF1 0.41218 0.26475 0.344049520766773 0.302319309600863 0.296834457706279 0.469586926917839 0.306627906976744 0.2995 36 MACF1_36
1 39448691 G C S T rs668556 1 39914363 1 39686950 MACF1 0.20536 0.1841 0.521964856230032 0.571197411003236 0.569538142189932 0.770994098955969 0.580116279069767 0.5379 37 MACF1_37
1 39453830 A G I V rs12068423 1 39919502 1 39692089 MACF1 0.63657 0.84943 0.00419329073482428 NA NA 0.0142986836132547 0 0.00145 38 MACF1_38
1 39479989 A C T P rs202091916 1 39945661 1 39718248 MACF1 0.72978 0.69019 NA NA NA NA NA 0.03053 39 MACF1_39
1 39492241 A G M V rs4660269 1 39957913 1 39730500 BMP8A 0.29162 0.20248 0.67232428115016 0.894012944983819 0.892579138557343 0.523977433004231 0.918018931710615 0.8287 1 BMP8A_1
1 39492259 G A E K rs187639104 1 39957931 1 39730518 BMP8A 0.5036 0.5874 0.0193690095846645 NA NA 0.0476356050069541 0.000335908632851864 0.004222 2 BMP8A_2
1 39492307 A G M V rs76039610 1 39957979 1 39730566 BMP8A 0.00769 0.3679 0.060702875399361 NA NA 0.0905535499398315 0.0101311084624553 0.01749 3 BMP8A_3
1 39511258 C T A V rs1737739 1 39976930 1 39749517 BMP8A 0.32951 0.27121 0.222643769968051 NA NA NA NA 0.04683 4 BMP8A_4
1 39511302 C T H Y rs1737740 1 39976974 1 39749561 BMP8A 0.3371 0.20314 0.128194888178914 NA NA NA NA 0.01615 5 BMP8A_5
1 39521511 G A R K rs139271312 1 39987183 1 39759770 BMP8A 0.11201 0.22057 0.115615015974441 NA NA 0.356088560885609 0.003035413153457 0.04804 6 BMP8A_6
1 39521529 G C S T rs144103941 1 39987201 1 39759788 BMP8A 0.00141 0.04635 0.0343450479233227 NA NA NA NA 0.01047 7 BMP8A_7
1 39521534 G A E K rs142499129 1 39987206 1 39759793 BMP8A 0.61806 0.35901 0.00279552715654952 NA NA 0.0175729442970822 0 0.001942 8 BMP8A_8
1 39522412 G A R H rs6525 1 39988084 1 39760671 BMP8A 0.33927 0.18419 NA NA NA NA NA 0.4634 9 BMP8A_9
1 39522427 G A R Q rs146607525 1 39988099 1 39760686 BMP8A 0.73285 0.60942 0.00339456869009585 NA NA 0.0113533151680291 0.000116279069767442 0.001161 10 BMP8A_10
1 39575810 T G T P rs201860976 1 40041482 1 39814069 PABPC4 0.60128 0.80587 NA NA NA NA NA 0.01102 1 PABPC4_1
1 39626878 C A G C rs115068989 1 40092550 1 39865137 HEYL 0.23472 0.30067 0.00519169329073482 NA NA 0.0106915377616015 0 0.001039 1 HEYL_1
1 39632656 T C H R rs784625 1 40098328 1 39870915 HEYL 0.46195 0.16611 0.989217252396166 0.991370010787487 0.991437467566165 0.998184294144349 0.989651162790698 0.9887 2 HEYL_2
1 39659132 A C S A rs112421279 1 40124804 1 39897391 NT5C1A 0.03314 0.03548 0.00738817891373802 0.000809061488673139 0 0.0276895142986836 0.000581395348837209 0.002965 1 NT5C1A_1
1 39760462 C T R H rs41267039 1 40226134 1 39998721 BMP8B 0.84148 0.95414 0.00658945686900958 0.0169902912621359 0.0168655941878568 0.00226963231956423 0.0173255813953488 0.01154 1 BMP8B_1
1 39763696 A G E G rs2463260 1 40229368 1 40001955 PPIE 0.21544 0.08714 0.365814696485623 NA NA NA NA 0.3934 1 PPIE_1
1 39763696 A G S P rs2463260 1 40229368 1 40001955 BMP8B 0.21544 0.08714 0.365814696485623 NA NA NA NA 0.3934 2 BMP8B_2
1 39763782 T C H R rs17403490 1 40229454 1 40002041 BMP8B 0.72394 0.06526 0.0125798722044728 NA NA 0.00914494741655236 0.00898692810457516 0.01458 3 BMP8B_3
1 39764664 C G S T rs179472 1 40230336 1 40002923 BMP8B 0.18559 0.01794 NA NA NA NA NA 0.3399 4 BMP8B_4
1 39764859 C T G S rs16826268 1 40230531 1 40003118 BMP8B 0.05691 0.12484 NA NA NA 0.0307480495640202 0.131160943704742 0.1356 5 BMP8B_5
1 39769776 C T D N rs150795467 1 40235448 1 40008035 OXCT2 0.95489 0.43758 NA NA NA NA NA 0.05651 1 OXCT2_1
1 39769817 T C E G rs1050917 1 40235489 1 40008076 OXCT2 0.57775 0.02335 NA NA NA NA NA 0.02757 2 OXCT2_2
1 39770402 A C L R rs230321 1 40236074 1 40008661 OXCT2 0.06803 0.0179 NA NA NA NA NA 0.2058 3 OXCT2_3
1 39770456 T C D G rs112946539 1 40236128 1 40008715 OXCT2 0.67245 0.50279 NA NA NA 0.0177676537585421 0 0.003368 4 OXCT2_4
1 39788196 C T R Q rs191429577 1 40253868 1 40026455 BMP8B 0.45689 0.15592 0.0439297124600639 0.0245415318230852 0.0295796574987026 0.000968992248062015 0.00807217473884141 0.02981 6 BMP8B_6
1 39788427 C T G E rs183210360 1 40254099 1 40026686 BMP8B 0.00388 0.43378 0.0427316293929712 NA NA NA NA 0.006667 7 BMP8B_7
1 39844206 T G T P rs372380634 1 40309878 1 40082465 TRIT1 0.23831 0.05068 0.0784744408945687 NA NA NA NA 0.002529 1 TRIT1_1
1 39850208 C A R L rs57069259 1 40315880 1 40088467 TRIT1 0.31482 0.55331 0.00299520766773163 0.000269687162891046 0 0.010213345438039 0 0.001186 2 TRIT1_2
1 39850216 A T F L rs3738671 1 40315888 1 40088475 TRIT1 0.33419 0.17154 0.171126198083067 0.0436893203883495 0.0490399584846912 0.170449387199274 0.0486046511627907 0.1041 3 TRIT1_3
1 39897382 G C T S rs3134614 1 40363054 1 40135641 MYCL 0.40118 0.10765 0.935702875399361 0.872168284789644 0.88012454592631 0.974807081252837 0.867209302325581 0.884 1 MYCL_1
1 39897773 C A G C rs74067837 1 40363445 1 40136032 MYCL 0.59388 0.14746 0.00299520766773163 0.000269687162891046 0 0.010213345438039 0 0.001178 2 MYCL_2
1 39965929 C T T M rs115104693 1 40431601 1 40204188 MFSD2A 0.21316 0.26521 0.0107827476038339 0.000269687162891046 0.000259470679813181 0.0240581025873808 0.000348837209302326 0.002636 1 MFSD2A_1
1 40069800 A C T P rs567443790 1 40535472 1 40308059 CAP1 0.41723 0.13695 0.0139776357827476 NA NA NA NA 0.0001076 1 CAP1_1
1 40237497 T C V A rs35563960 1 40703169 1 40475756 RLF 0.21446 0.28367 0.00619009584664537 NA NA 0.0156604630049932 0.000116279069767442 0.00154 1 RLF_1
1 40237572 G A G D rs35042446 1 40703244 1 40475831 RLF 0.47633 0.57917 0.00938498402555911 0.0258899676375405 0.0311364815775817 0.00544711756695415 0.0323255813953488 0.02277 2 RLF_2
1 40239566 C T R C rs61738846 1 40705238 1 40477825 RLF 0.4393 0.1632 0.0581070287539936 NA NA 0.163186563776668 0.000465116279069767 0.01516 3 RLF_3
1 40239588 C T P L rs34123123 1 40705260 1 40477847 RLF 0.29453 0.01576 0.00439297124600639 NA NA 0.0156604630049932 0 0.00145 4 RLF_4
1 40239755 C G Q E rs34141181 1 40705427 1 40478014 RLF 0.07829 0.03936 0.0609025559105431 0.0399137001078749 0.0422937208095485 0.0270086246028143 0.047906976744186 0.05386 5 RLF_5
1 40240054 A T E D rs10889205 1 40705726 1 40478313 RLF 0.26217 0.0039 0.148362619808307 0.210625674217907 0.214322781525688 0.227190195188379 0.199767441860465 0.1756 6 RLF_6
1 40251298 G A V I rs115454619 1 40716970 1 40489557 TMCO2 0.17026 0.02135 0.00938498402555911 NA NA 0.0381298229686791 0.000116279069767442 0.00341 1 TMCO2_1
1 40251472 C G L V rs80094747 1 40717144 1 40489731 TMCO2 0.06288 0.55703 0.00778753993610224 0.0226537216828479 0.0254281266216917 0.00544711756695415 0.0219767441860465 0.01647 2 TMCO2_2
1 40302672 C T R H rs3737821 1 40768344 1 40540931 COL9A2 0.31772 0.16127 0.0662939297124601 0.0210355987055016 0.0155682407887909 0.152898219990872 0.0200139632301606 0.03698 1 COL9A2_1
1 40302672 C T V I rs3737821 1 40768344 1 40540931 COL9A2 0.31772 0.16127 0.0662939297124601 0.0210355987055016 0.0155682407887909 0.152898219990872 0.0200139632301606 0.03698 2 COL9A2_2
1 40304805 T G M L rs145327896 1 40770477 1 40543064 COL9A2 0.67407 0.19437 0.00519169329073482 NA NA 0.0206110572259942 0 0.001182 3 COL9A2_3
1 40307451 G C L V rs2228567 1 40773123 1 40545710 COL9A2 0.63712 0.49085 0.0846645367412141 0.138888888888889 0.139076284379865 0.0737630503858375 0.113255813953488 0.104 4 COL9A2_4
1 40307477 T C Q R rs2228564 1 40773149 1 40545736 COL9A2 0.43556 0.11234 0.397364217252396 0.22950377562028 0.214063310845874 0.403313663186564 0.213953488372093 0.3008 5 COL9A2_5
1 40307478 G A Q X rs12077871 1 40773150 1 40545737 COL9A2 NA 0.9635 0.0638977635782748 0.00107874865156419 0.000778412039439543 0.0905583295506128 0.00104651162790698 0.0317 6 COL9A2_6
1 40310265 G A T M rs2228565 1 40775937 1 40548524 COL9A2 0.5471 0.32576 0.00898562300319489 0.0377562028047465 0.0345096004151531 0.00930549251021335 0.0345348837209302 0.02219 7 COL9A2_7
1 40311262 T C M V rs113549021 1 40776934 1 40549521 COL9A2 0.16875 0.01112 0.00778753993610224 NA NA 0.0233772128915116 0 0.002537 8 COL9A2_8
1 40416797 G A A T rs34845213 1 40882469 1 40655056 SMAP2 0.04965 0.31224 0.0153753993610224 NA NA 0.0469813890149796 0.000232558139534884 0.00472 1 SMAP2_1
1 40457347 G A C Y rs2272994 1 40923019 1 40695606 ZFP69B 0.40046 0.13724 0.221645367412141 0.216828478964401 0.214063310845874 0.0630957784838856 0.217790697674419 0.2523 1 ZFP69B_1
1 40457347 G A M I rs2272994 1 40923019 1 40695606 ZFP69B 0.40046 0.13724 0.221645367412141 0.216828478964401 0.214063310845874 0.0630957784838856 0.217790697674419 0.2523 2 ZFP69B_2
1 40463059 G A G R rs12407929 1 40928731 1 40701318 ZFP69B 0.51989 0.93517 0.0281549520766773 0.000269687162891046 0.000259470679813181 0.00181570585565138 0.000930232558139535 0.01936 3 ZFP69B_3
1 40463348 C T A V rs61748790 1 40929020 1 40701607 ZFP69B 0.1028 0.8606 0.00399361022364217 NA NA 0.0145256468452111 0 0.001318 4 ZFP69B_4
1 40489205 G C V L rs34752670 1 40954877 1 40727464 ZFP69 0.27502 0.51212 0.00978434504792332 NA NA 0.0238311393554244 0.000348837209302326 0.002438 1 ZFP69_1
1 40494947 G A E K rs41301076 1 40960619 1 40733206 ZFP69 0.46455 0.05376 0.0471246006389776 0.0323624595469256 0.032952776336274 0.0974557019536574 0.044798696765185 0.04099 2 ZFP69_2
1 40514887 G A D N rs1134586 1 40980559 1 40753146 EXO5 0.12868 0.25952 0.106629392971246 0.174217907227616 0.170212765957447 0.0955515206536541 0.187325581395349 0.1534 1 EXO5_1
1 40514996 T C L P rs35672330 1 40980668 1 40753255 EXO5 0.05072 0.45473 0.0197683706070288 0.0730852211434736 0.0612350804359107 0.0136177939173854 0.0656976744186046 0.04117 2 EXO5_2
1 40515059 G T G V rs11208299 1 40980731 1 40753318 EXO5 0.4084 0.22701 0.542132587859425 0.359762675296656 0.343798650752465 0.637993645029505 0.371627906976744 0.4441 3 EXO5_3
1 40515154 A G M V rs41268067 1 40980826 1 40753413 EXO5 0.15259 0.003 0.00439297124600639 0.0075512405609493 0.0127140633108459 0.00249659555152065 0.0146511627906977 0.008739 4 EXO5_4
1 40544477 G A E K rs7545749 1 41010149 1 40782736 ZNF684 0.29395 0.07932 0.108825878594249 0.174487594390507 0.17047223663726 NA NA 0.1524 1 ZNF684_1
1 40546913 G A S N rs115401271 1 41012585 1 40785172 ZNF684 0.36109 0.38539 0.00778753993610224 NA NA 0.0208806173399909 0 0.001911 2 ZNF684_2
1 40547054 A C E A rs41268079 1 41012726 1 40785313 ZNF684 0.11618 0.32922 0.00599041533546326 0.0145631067961165 0.0166061235080436 0.00340444847934635 0.0166279069767442 0.01285 3 ZNF684_3
1 40629292 G C P A rs561024 1 41094964 1 40867551 RIMS3 0.54776 0.29377 0.0145766773162939 0.000269687162891046 0 0.0356332274171584 0.000348837209302326 0.003665 1 RIMS3_1
1 40763450 G T D Y rs35262530 1 41229122 1 41001709 NFYC 0.46821 0.15926 0.29073482428115 0.217098166127292 0.211987545407369 NA NA 0.2861 1 NFYC_1
1 40861609 C A L F rs1057635 1 41327281 1 41099868 CITED4 0.26532 0.13703 0.0313498402555911 0.0587918015102481 0.0565646081992735 0.028968253968254 0.0281739130434783 0.02014 1 CITED4_1
1 40861955 T C Q R rs116868841 1 41327627 1 41100214 CITED4 0.25741 0.03119 0.225838658146965 NA NA NA NA 0.05381 2 CITED4_2
1 40861958 C G R P rs118006907 1 41327630 1 41100217 CITED4 0.44383 0.20359 0.225838658146965 NA NA NA NA 0.05563 3 CITED4_3
1 40862033 A T L Q rs117660625 1 41327705 1 41100292 CITED4 0.46747 0.59 0.225838658146965 NA NA NA NA 0.04851 4 CITED4_4
1 40862101 C G E D rs373815661 1 41327773 1 41100360 CITED4 0.46685 0.51419 0.0169728434504792 NA NA NA NA 0.007177 5 CITED4_5
1 41017304 A G V A rs79974017 1 41482976 1 41255563 SLFNL1 0.00196 0.61334 0.0427316293929712 0.0121359223300971 0.015827711468604 0.00431230140717204 0.0143056524773203 0.02892 1 SLFNL1_1
1 41018108 G T P T rs34386830 1 41483780 1 41256367 SLFNL1 0.02464 0.17017 0.0181709265175719 0.0164509169363538 0.0199792423456149 0.0149253731343284 0.0154463634152274 0.01111 2 SLFNL1_2
1 41020230 C G R T rs3738368 1 41485902 1 41258489 SLFNL1 0.11274 0.15771 0.182108626198083 0.325782092772384 0.319667877529839 0.0746709033136632 0.307558139534884 0.2657 3 SLFNL1_3
1 41020573 C T A T rs1138293 1 41486245 1 41258832 SLFNL1 0.10582 0.00179 0.0884584664536741 0.196871628910464 0.191748832381941 0.0456403269754768 0.196046511627907 0.1521 4 SLFNL1_4
1 41048783 G T Q K rs142187533 1 41514455 1 41287042 SCMH1 0.07241 0.66932 0.00279552715654952 NA NA 0.0156604630049932 0 0.00126 1 SCMH1_1
1 41382388 C T A V rs12092825 1 41848060 1 41620647 FOXO6 0.00011 0.39243 NA NA NA NA NA 0.4333 1 FOXO6_1
1 41382388 C T P S rs12092825 1 41848060 1 41620647 FOXO6 NA 0.39243 NA NA NA NA NA 0.4333 2 FOXO6_2
1 41382624 G A A T rs4359027 1 41848296 1 41620883 FOXO6 0.39201 0.23966 0.386781150159744 0.519687162891046 0.536844836533472 NA NA 0.3667 3 FOXO6_3
1 41482502 T G D A rs540846506 1 41948173 1 41720760 EDN2 0.95634 0.63593 0.143170926517572 NA NA NA NA 0.0001071 1 EDN2_1
1 41510461 G C P R rs74071559 1 41976132 1 41748719 HIVEP3 0.44223 0.22837 0.0297523961661342 NA NA 0.0867393278837421 0.000232612235403582 0.007654 1 HIVEP3_1
1 41510546 G A P S rs72669005 1 41976217 1 41748804 HIVEP3 0.3265 0.30614 0.0990415335463259 0.0361380798274002 0.0480020757654385 0.180200729927007 0.0495810055865922 0.05737 2 HIVEP3_2
1 41510657 T C T A rs9439043 1 41976328 1 41748915 HIVEP3 0.32776 0.00175 0.96305910543131 0.999190938511327 0.998702646600934 0.914597815292949 0.997180932854946 0.981 3 HIVEP3_3
1 41510659 G A P L rs58930436 1 41976330 1 41748917 HIVEP3 0.46182 0.03064 0.0281549520766773 NA NA 0.0678766782695177 0.000644163875289874 0.006382 4 HIVEP3_4
1 41510674 T C E G rs140839222 1 41976345 1 41748932 HIVEP3 0.42033 0.07739 0.0397364217252396 0.0226537216828479 0.0321743642968345 0.014098690835851 0.0227684346701164 0.02266 5 HIVEP3_5
1 41510680 C T R H rs150109831 1 41976351 1 41748938 HIVEP3 0.428 0.03137 0.0169728434504792 0.00107874865156419 0.00103788271925272 0.0466531440162272 0.00208768267223382 0.004053 6 HIVEP3_6
1 41510704 C T R Q rs200138511 1 41976375 1 41748962 HIVEP3 0.44282 0.23277 0.0117811501597444 0.00593311758360302 0.0041515308770109 0.000764525993883792 0.0045266425245732 0.007494 7 HIVEP3_7
1 41510858 C T G R rs11809423 1 41976529 1 41749116 HIVEP3 0.47417 0.27295 0.100239616613419 0.0315533980582524 0.0425531914893617 0.206309577848389 0.0430332635496627 0.06186 8 HIVEP3_8
1 41512895 T G D A rs2991344 1 41978566 1 41751153 HIVEP3 0.3922 0.08884 NA 1 1 0.986430542778289 1 0.9977 9 HIVEP3_9
1 41513154 C G A P rs2483689 1 41978825 1 41751412 HIVEP3 0.41456 0.09511 0.994209265175719 1 1 0.984566500226963 1 0.9985 10 HIVEP3_10
1 41513219 C T R Q rs115461072 1 41978890 1 41751477 HIVEP3 0.41789 0.45583 0.00898562300319489 NA NA 0.0156675749318801 0 0.001755 11 HIVEP3_11
1 41513282 G T P Q rs79791594 1 41978953 1 41751540 HIVEP3 0.46273 0.17685 0.012779552715655 0 0.000259470679813181 0.0507048658481128 0.000116441546343735 0.004568 12 HIVEP3_12
1 41513492 G A T M rs78793608 1 41979163 1 41751750 HIVEP3 0.29912 0.03657 0.00559105431309904 0 0.000259470679813181 0.013507326007326 0.000117205813408345 0.001403 13 HIVEP3_13
1 41579756 C T R H rs114498379 1 42045427 1 41818014 HIVEP3 0.19475 0.40953 0.00958466453674121 NA NA 0.0349523377212892 0.000116279069767442 0.003493 14 HIVEP3_14
1 41581537 C G Q H rs17363472 1 42047208 1 41819795 HIVEP3 0.51226 0.05935 0.0489217252396166 0.0504314994606257 0.0581214322781526 0.0145256468452111 0.0580232558139535 0.05413 15 HIVEP3_15
1 41581629 A T S T rs41269473 1 42047300 1 41819887 HIVEP3 0.18248 0.00049 0.0375399361022364 0.035059331175836 0.030098598858329 0.0215615070358602 0.0282558139534884 0.04523 16 HIVEP3_16
1 41583074 T C H R rs2810566 1 42048745 1 41821332 HIVEP3 0.26186 0.02156 0.988019169329074 0.999730312837109 1 0.967090331366319 1 0.9969 17 HIVEP3_17
1 41584695 C T V I rs2146315 1 42050366 1 41822953 HIVEP3 0.47041 0.05212 0.309305111821086 0.241100323624595 0.223923196678775 0.297321833862914 0.233255813953488 0.2686 18 HIVEP3_18
1 41584761 C T A T rs116266551 1 42050432 1 41823019 HIVEP3 0.17786 0.43623 0.00419329073482428 0 0.000259470679813181 0.0179300953245574 0.000232558139534884 0.00146 19 HIVEP3_19
1 42153481 C A P T rs2297567 1 42619152 1 42391739 GUCA2B 0.07669 0.03527 0.179113418530351 0.187971952535059 0.183186299948106 0.165910122560145 0.188837209302326 0.1784 1 GUCA2B_1
1 42164693 G A S F rs2071499 1 42630364 1 42402951 GUCA2A 0.4487 0.24835 0.384984025559105 0.636192017259978 0.632330046704722 0.164168618266979 0.596518607442977 0.4083 1 GUCA2A_1
1 42191525 T G T P rs1139978 1 42657196 1 42429783 FOXJ3 0.15231 0.22701 0.0495207667731629 0.141316073354908 0.142968344577063 0.0315478892419428 0.144767441860465 0.1024 1 FOXJ3_1
1 42191599 C T S N rs75320542 1 42657270 1 42429857 FOXJ3 0.31641 0.21739 0.00798722044728434 0 0.000259470679813181 0.035406264185202 0.000348837209302326 0.002982 2 FOXJ3_2
1 42195013 G A P S rs61735643 1 42660684 1 42433271 FOXJ3 0.81453 0.35579 0.0111821086261981 NA NA 0.0240581025873808 0 0.002413 3 FOXJ3_3
1 42227926 A G V A rs343376 1 42693597 1 42466184 FOXJ3 0.45025 0.2234 0.795327476038339 0.787216828478964 0.784379865075246 0.766681797548797 0.790348837209302 0.8033 4 FOXJ3_4
1 42414771 G A E K rs34142209 1 42880442 1 42653029 RIMKLA 0.5305 0.67956 0.00818690095846645 0.0137540453074434 0.0119356512714063 0.00363141171130277 0.0143023255813953 0.009521 1 RIMKLA_1
1 42430770 C A S I rs41301052 1 42896441 1 42669028 ZMYND12 0.08316 0.16353 0.00838658146964856 0.0358683926645092 0.0342501297353399 0.00680889695869269 0.0356976744186046 0.02296 1 ZMYND12_1
1 42433172 A G F L rs1034268 1 42898843 1 42671430 ZMYND12 0.46077 0.25557 0.649361022364217 0.679072276159655 0.665023352361183 0.593735814798003 0.672674418604651 0.6635 2 ZMYND12_2
1 42456639 G C R P rs774666574 1 42922310 1 42694897 PPCS 0.32599 0.43383 NA NA NA NA NA 0.016 1 PPCS_1
1 42539202 A G I M rs61729294 1 43004873 1 42777460 CCDC30 0.17177 0.06852 0.0105830670926518 NA NA 0.0226963231956423 0.000116306117701791 0.002521 1 CCDC30_1
1 42577096 A G Y C rs61729282 1 43042767 1 42815354 CCDC30 0.07849 0.25997 0.0069888178913738 0.000269687162891046 0 0.0231502496595552 0.000116279069767442 0.002372 2 CCDC30_2
1 42644738 T A S R rs114916989 1 43110409 1 42882996 CCDC30 0.25227 0.18923 0.00419329073482428 NA NA 0.0113481615978212 0.000116279069767442 0.00131 3 CCDC30_3
1 42653990 C A H N rs16829829 1 43119661 1 42892248 CCDC30 0.10841 0.14526 0.0746805111821086 0.0342502696871629 0.0384016606123508 0.154108034498411 0.0373255813953488 0.04472 4 CCDC30_4
1 42659321 C G I M rs116527360 1 43124992 1 42897579 PPIH 0.18621 0.165 0.0155750798722045 NA NA 0.0390173410404624 0 0.004448 1 PPIH_1
1 42774789 T C I T rs78604294 1 43240460 1 43013047 C1orf50 0.51233 0.50606 0.00758785942492013 NA NA 0.017703132092601 0 0.001721 1 C1orf50_1
1 42775230 C T H Y rs112235212 1 43240901 1 43013488 C1orf50 0.7208 0.89571 0.00599041533546326 0.000269687162891046 0 0.0201997276441217 0.000116279069767442 0.002051 2 C1orf50_2
1 42775327 C T T M rs11548275 1 43240998 1 43013585 C1orf50 0.39032 0.78641 0.00519169329073482 0.0245415318230852 0.024390243902439 0.00612800726282342 0.0216279069767442 0.01195 3 C1orf50_3
1 43156302 C T H Y rs59274667 1 43621973 1 43394560 FAM183A 0.19093 0.06544 0.00519169329073482 NA NA 0.0165268870251603 0 0.00134 1 FAM183A_1
1 43164644 T A N I rs11559312 1 43630315 1 43402902 EBNA1BP2 0.70792 0.78485 0.0023961661341853 0.011596548004315 0.00985988583290088 0.0029505220154335 0.00941860465116279 0.005971 1 EBNA1BP2_1
1 43166865 C T R H rs7163 1 43632536 1 43405123 EBNA1BP2 0.10095 0.19247 0.141373801916933 0.267799352750809 0.259470679813181 0.117566954153427 0.257674418604651 0.2105 2 EBNA1BP2_2
1 43166866 G A R C rs75143777 1 43632537 1 43405124 EBNA1BP2 0.43313 0.34498 0.00579073482428115 NA NA 0.0188379482523831 0.000116279069767442 0.001598 3 EBNA1BP2_3
1 43181753 C T T M rs138300205 1 43647424 1 43420011 CFAP57 0.50032 0.86022 0.00559105431309904 0.017259978425027 0.01712506486767 0.00272355878347708 0.0174418604651163 0.01403 1 CFAP57_1
1 43183663 G T A S rs6663799 1 43649334 1 43421921 CFAP57 0.28778 0.00659 0.0291533546325879 0.00539374325782093 0.00700570835495589 0.0637766681797549 0.00511627906976744 0.01226 2 CFAP57_2
1 43183837 A G N D rs663824 1 43649508 1 43422095 CFAP57 0.15231 0.00675 0.520167731629393 0.385113268608414 0.378827192527244 0.75760326827054 0.395 0.4491 3 CFAP57_3
1 43186771 G C C S rs11210805 1 43652442 1 43425029 CFAP57 0.52892 0.47085 0.128394568690096 0.0401833872707659 0.0487804878048781 0.017703132092601 0.0503488372093023 0.09946 4 CFAP57_4
1 43209828 C T S L rs41301054 1 43675499 1 43448086 CFAP57 0.07709 0.83442 0.016573482428115 0.0361380798274002 0.0365853658536585 0.00998638220608261 0.0369767441860465 0.02695 5 CFAP57_5
1 43222263 A C K Q rs78435721 1 43687934 1 43460521 CFAP57 0.01704 0.69764 0.014776357827476 NA NA NA NA 0.002164 6 CFAP57_6
1 43222879 T C I T rs150404479 1 43688550 1 43461137 CFAP57 0.0247 0.74634 0.00439297124600639 0.0180690399137001 0.0140114167099118 NA NA 0.005602 7 CFAP57_7
1 43273158 G A A T rs142942435 1 43738829 1 43511416 TMEM125 0.21479 0.08455 0.00658945686900958 0.0188781014023732 0.0176440062272963 0.00272355878347708 0.0174418604651163 0.009401 1 TMEM125_1
1 43283086 A T L H rs115885647 1 43748757 1 43521344 C1orf210 0.1503 0.45583 0.00858626198083067 NA NA 0.029291553133515 0 0.002463 1 C1orf210_1
1 43283092 G A S L rs35465732 1 43748763 1 43521350 C1orf210 0.23831 0.39893 0.00579073482428115 0.0167206040992449 0.0168655941878568 0.00363141171130277 0.0183720930232558 0.01464 2 C1orf210_2
1 43283266 T C N S rs111305387 1 43748937 1 43521524 C1orf210 0.11642 0.00135 0.0105830670926518 0.000269687162891046 0 0.0254198819791194 0.000348837209302326 0.002751 3 C1orf210_3
1 43305021 C T P S rs186858444 1 43770692 1 43543279 TIE1 0.6691 0.1913 0.00818690095846645 NA NA 0.0236658932714617 0 0.002182 1 TIE1_1
1 43309443 G T R L rs148779141 1 43775114 1 43547701 TIE1 0.30943 0.2305 0.00619009584664537 NA NA 0.0120290512936904 0 0.0009884 2 TIE1_2
1 43365597 C T V M rs111698274 1 43831268 1 43603855 ELOVL1 0.15897 0.11775 0.0045926517571885 NA NA 0.0108942351339083 0 0.001194 1 ELOVL1_1
1 43451268 A C D E rs62620015 1 43916939 1 43689526 HYI 0.13722 0.0021 0.00599041533546326 NA NA 0.0285973672265093 0.000116279069767442 0.002413 1 HYI_1
1 43451427 C G C S rs79439514 1 43917098 1 43689685 HYI 0.67949 0.87509 0.0291533546325879 NA NA 0.0855651384475715 0.000232558139534884 0.008105 2 HYI_2
1 43453410 T C Y C rs142369206 1 43919081 1 43691668 HYI 0.54328 0.52993 0.00818690095846645 0.0199568500539374 0.0251686559418786 0.00369515011547344 0.0250234962406015 0.01181 3 HYI_3
1 43453742 A G S P rs6692611 1 43919413 1 43692000 HYI 0.29103 0.05312 0.595846645367412 0.655339805825243 0.646341463414634 NA NA 0.5018 4 HYI_4
1 43579263 C T T M rs139029120 1 44044934 1 43817521 PTPRF 0.21642 0.10845 0.00339456869009585 0.017259978425027 0.018681888946549 NA NA 0.005031 1 PTPRF_1
1 43667976 A G M V rs74070653 1 44133647 1 43906234 KDM4A 0.27966 0.13535 0.0139776357827476 NA NA 0.0347253744893327 0.000465116279069767 0.003385 1 KDM4A_1
1 43671586 C A A E rs586339 1 44137257 1 43909844 KDM4A 0.37398 0.25403 0.740215654952077 0.754045307443366 0.74468085106383 0.922151611438947 0.728837209302326 0.7088 2 KDM4A_2
1 43688980 G C S T rs148409436 1 44154651 1 43927238 KDM4A 0.25032 0.50412 0.00279552715654952 NA NA 0.0145256468452111 0 0.001178 3 KDM4A_3
1 43935712 A G Q R rs2242637 1 44401384 1 44173971 ARTN 0.38623 0.05325 0.836861022364217 0.923678532901834 0.923715620134925 0.769632319564231 0.924651162790698 0.8827 1 ARTN_1
1 43981741 G C Q H rs1859728 1 44447413 1 44220000 B4GALT2 0.02979 0.53093 0.0796725239616613 0.0498921251348436 0.0568240788790867 0.0535633227417158 0.0553488372093023 0.06439 1 B4GALT2_1
1 43991797 G A R C rs72890661 1 44457469 1 44230056 SLC6A9 0.11104 0.37203 0.0493210862619808 NA NA NA NA 0.004766 1 SLC6A9_1
1 43996106 G C G A rs112173356 1 44461778 1 44234365 CCDC24 NA 0.3398 0.00499201277955272 NA NA 0.011802088061734 0 0.001458 1 CCDC24_1
1 43996106 G C R S rs112173356 1 44461778 1 44234365 CCDC24 0.16398 0.3398 0.00499201277955272 NA NA 0.011802088061734 0 0.001458 2 CCDC24_2
1 43996150 C T A V rs2301983 1 44461822 1 44234409 CCDC24 0.00477 0.64406 0.0567092651757189 0.0391046386192017 0.0425531914893617 0.0225718194254446 0.0389716147045137 0.04653 3 CCDC24_3
1 44000910 C T R H rs7528392 1 44466582 1 44239169 SLC6A9 0.33468 0.23962 0.00619009584664537 0.000269687162891046 0.000259470679813181 0.0165683159328189 0 0.00173 2 SLC6A9_2
1 44000934 G A P L rs2248632 1 44466606 1 44239193 SLC6A9 0.0627 0.10018 0.166932907348243 0.0649946062567422 0.0682407887908666 0.235133908306854 0.0655813953488372 0.1094 3 SLC6A9_3
1 44000937 C T R Q rs199700395 1 44466609 1 44239196 SLC6A9 0.33493 0.09144 0.012779552715655 0 0.000259470679813181 NA NA 0.008593 4 SLC6A9_4
1 44000938 G A R W rs76038188 1 44466610 1 44239197 SLC6A9 0.01788 0.06126 0.0411341853035144 0.0161812297734628 0.0210171250648677 0.117113027689514 0.021046511627907 0.02259 5 SLC6A9_5
1 44011579 G C H Q rs187474842 1 44477251 1 44249838 SLC6A9 0.17786 0.22307 0.00738817891373802 NA NA 0.0192019950124688 0 0.002199 6 SLC6A9_6
1 44129375 T A I N rs11210969 1 44595047 1 44367634 KLF17 0.44884 0.10509 0.217452076677316 0.29126213592233 0.315256875973015 0.146391284611893 0.291744186046512 0.2655 1 KLF17_1
1 44129441 G C S T rs2429051 1 44595113 1 44367700 KLF17 0.32624 0.09891 0.496405750798722 0.670981661272923 0.687856772184743 0.297548797094871 0.663953488372093 0.6016 2 KLF17_2
1 44129511 G T Q H rs6656945 1 44595183 1 44367770 KLF17 0.4532 0.094 0.0593051118210863 0 0.000259470679813181 0.170449387199274 0.000813953488372093 0.01712 3 KLF17_3
1 44129738 A G N S rs2485652 1 44595410 1 44367997 KLF17 0.41689 0.00014 0.27555910543131 0.378640776699029 0.372340425531915 0.144348615524285 0.372558139534884 0.3298 4 KLF17_4
1 44322726 A T M K rs161721 1 44788398 1 44560985 ERI3 0.16279 0.10513 0.979233226837061 0.987864077669903 0.986766995329528 NA NA 0.9795 1 ERI3_1
1 44645011 G A V I rs150037632 1 45110683 1 44883270 RNF220 0.52628 0.19997 0.00938498402555911 NA NA 0.0267816613708579 0.000581395348837209 0.002323 1 RNF220_1
1 44645387 G A H Y rs183662127 1 45111059 1 44883646 TMEM53 0.4415 0.06225 0.00159744408945687 NA NA 0.0111211983658647 0 0.0009225 1 TMEM53_1
1 44654992 C T R H rs35524791 1 45120664 1 44893251 TMEM53 0.26186 0.40781 0.00439297124600639 NA NA 0.013390830685429 0.000116279069767442 0.00154 2 TMEM53_2
1 44724145 G A V I rs75696348 1 45189817 1 44962404 C1orf228 0.1881 0.11286 0.00379392971246006 0.00836030204962244 0.0137519460300986 0.00144508670520231 0.00974230043997486 0.004983 1 C1orf228_1
1 44759326 A C I L rs4342887 1 45224998 1 44997585 KIF2C 0.16576 0.51626 0.203075079872204 0.174757281553398 0.183445770627919 0.190876078075352 0.168488372093023 0.1881 1 KIF2C_1
1 44766947 G A R Q rs17856264 1 45232619 1 45005206 KIF2C 0.05726 0.17029 0.00199680511182109 0 0.000259470679813181 0.0106672719019519 0.000116279069767442 0.0008072 2 KIF2C_2
1 44784335 C G V L rs59895800 1 45250007 1 45022594 BEST4 0.65259 0.30593 0.143170926517572 0.184735706580367 0.192786715101194 NA NA 0.07525 1 BEST4_1
1 44806529 G A P L rs138630887 1 45272201 1 45044788 TCTEX1D4 0.08989 0.43942 0.00539137380191693 0.00889967637540453 0.01141670991178 0.00452368281000532 0.0122716116716662 0.005381 1 TCTEX1D4_1
1 45003694 T G T P rs562126758 1 45469366 1 45241953 HECTD3 0.63816 0.62521 0.0611022364217252 NA NA NA NA NA 1 HECTD3_1
1 45006112 T C N S rs149994327 1 45471784 1 45244371 HECTD3 0.08775 0.24742 0.00479233226837061 0.000809061488673139 0.000259470679813181 0.0110673880964092 0.00119189511323004 0.001397 2 HECTD3_2
1 45009459 G T T N rs577444560 1 45475131 1 45247718 HECTD3 0.64497 0.47389 0.0221645367412141 NA NA NA NA 5.786e-05 3 HECTD3_3
1 45205927 G A P S rs188223265 1 45671599 1 45444186 ZSWIM5 0.06617 0.11763 0.0429313099041534 0.111650485436893 0.100674623767514 NA NA 0.02867 1 ZSWIM5_1
1 45341096 T G S A rs148620104 1 45806768 1 45579355 TOE1 0.29337 0.22998 0.0187699680511182 0 0.000259470679813181 0.00158874262369496 0.000465116279069767 0.01609 1 TOE1_1
1 45343094 T G C G rs201599186 1 45808766 1 45581353 TOE1 0.94669 0.54861 NA NA NA NA NA 0.03614 2 TOE1_2
1 45343096 C G C W rs566392020 1 45808768 1 45581355 TOE1 0.95709 0.72905 NA NA NA NA NA 0.01699 3 TOE1_3
1 45343191 G A R H rs9429157 1 45808863 1 45581450 TOE1 0.51933 0.26733 0.00958466453674121 0.0401833872707659 0.0425531914893617 0.00748978665456196 0.0345348837209302 0.02487 4 TOE1_4
1 45343310 G A E K rs61323219 1 45808982 1 45581569 TOE1 0.11372 0.11822 0.00738817891373802 0.000269687162891046 0 0.0217884702678166 0 0.00215 5 TOE1_5
1 45345193 G A R C rs17853159 1 45810865 1 45583452 TESK2 0.40082 0.37575 0.0227635782747604 0.0776699029126214 0.0858847950181629 0.0134784862623121 0.0730759893177956 0.05223 1 TESK2_1
1 45497311 G A Q X rs72898310 1 45962983 1 45735570 CCDC163P NA 0.96418 0.0567092651757189 NA NA 0.15485687470671 0.000470698987997176 0.01529 1 CCDC163P_1
1 45566635 G A G S rs61751012 1 46032307 1 45804894 AKR1A1 0.46404 0.41817 0.00399361022364217 0.0113268608414239 0.0116761805915932 0.000680889695869269 0.00988372093023256 0.007067 1 AKR1A1_1
1 45566639 A G N S rs2229540 1 46032311 1 45804898 AKR1A1 0.40439 0.79118 0.0181709265175719 0.0574433656957929 0.0583809029579657 0.00907852927825692 0.0522093023255814 0.04452 2 AKR1A1_2
1 45617554 C T P L rs72883665 1 46083226 1 45855813 NASP 0.07649 0.51068 0.00479233226837061 NA NA 0.0186109850204267 0.000116279069767442 0.001581 1 NASP_1
1 45620405 C T S N rs3014246 1 46086077 1 45858664 CCDC17 0.46011 0.0664 0.686501597444089 0.703074433656958 0.699792423456149 0.744096276112625 0.707325581395349 0.6906 1 CCDC17_1
1 45620764 T C I V rs2297654 1 46086436 1 45859023 CCDC17 0.09423 0.22738 0.0121805111821086 NA NA 0.00113481615978212 0 0.007677 2 CCDC17_2
1 45620916 T C N S rs16832629 1 46086588 1 45859175 CCDC17 0.67211 0.65231 0.00638977635782748 NA NA 0.0183840217884703 0.000116279069767442 0.001952 3 CCDC17_3
1 45621094 C T V I rs17410855 1 46086766 1 45859353 CCDC17 0.15115 0.52042 0.0023961661341853 0.0153721682847896 0.0121951219512195 0.00363141171130277 0.0131395348837209 0.006968 4 CCDC17_4
1 45621905 G A P L rs3014242 1 46087577 1 45860164 CCDC17 0.40332 0.17853 0.67711661341853 0.702535059331176 0.696678775298391 0.746482069904675 0.70546511627907 0.6963 5 CCDC17_5
1 45622593 A C V G rs572377574 1 46088265 1 45860852 CCDC17 0.16695 0.60151 0.0175718849840256 NA NA NA NA NA 6 CCDC17_6
1 45640380 G A P S rs36067922 1 46106052 1 45878639 GPBP1L1 0.05863 0.28881 0.0237619808306709 NA NA 0.08692691783931 0.000116279069767442 0.007825 1 GPBP1L1_1
1 45729703 T C K R rs28375469 1 46195375 1 45967962 IPP 0.05691 0.30036 0.314896166134185 0.302049622437972 0.305137519460301 0.246935996368588 0.296046511627907 0.304 1 IPP_1
1 45729748 C T R H rs61729321 1 46195420 1 45968007 IPP 0.48935 0.47125 0.00479233226837061 NA NA 0.0122560145256468 0 0.001326 2 IPP_2
1 45959390 C T R W rs142661646 1 46425062 1 46197649 MAST2 0.79825 0.95329 0.0045926517571885 NA NA 0.0106870229007634 0 0.0009927 1 MAST2_1
1 46010915 T G D E rs11211247 1 46476587 1 46249174 MAST2 0.34515 0.08828 0.874400958466454 0.72680690399137 0.745459263103269 0.890583199571964 0.738907849829352 0.7923 2 MAST2_2
1 46027788 T G I M rs1707336 1 46493460 1 46266047 MAST2 0.38936 0.35366 0.485223642172524 0.425836030204962 0.441359626362221 0.415924567836564 0.436036688390055 0.4609 3 MAST2_3
1 46029483 G A E K rs142312565 1 46495155 1 46267742 MAST2 0.66064 0.93289 0.00678913738019169 NA NA 0.0191521961184883 0 0.001671 4 MAST2_4
1 46032703 A G NA NA rs1622208 1 46498375 1 46270962 MAST2 NA 0.12189 0.687699680511182 0.701456310679612 0.699792423456149 0.75 0.71 0.6956 5 MAST2_5
1 46033854 A G K R rs1052607 1 46499526 1 46272113 MAST2 0.03296 0.34461 0.0243610223642173 0.06957928802589 0.0710949662688116 0.0154613466334165 0.0753408275532169 0.05364 6 MAST2_6
1 46034579 G A V M rs33931638 1 46500251 1 46272838 MAST2 0.01283 0.63227 0.0243610223642173 0.0693096008629989 0.0718733783082512 0.0159924741298213 0.0761151758319566 0.05468 7 MAST2_7
1 46035072 G C G A rs3737737 1 46500744 1 46273331 MAST2 0.21772 0.38781 0.0788738019169329 0.0248112189859763 0.0249091852620654 0.00916295195641407 0.0277577505407354 0.05221 8 MAST2_8
1 46035321 A G D G rs1052610 1 46500993 1 46273580 MAST2 0.1217 0.04145 0.0379392971246006 0.0946601941747573 0.11987545407369 0.0224146714212939 0.112599565532223 0.07345 9 MAST2_9
1 46035687 A G K R rs34070850 1 46501359 1 46273946 MAST2 0.03362 0.18364 0.0285543130990415 0.0620280474649407 0.0570835495588998 0.00921187308085977 0.0640933140933141 0.05339 10 MAST2_10
1 46203604 A C M L rs62620991 1 46669276 1 46441863 LURAP1 0.18904 0.1766 0.010982428115016 0.0275080906148867 0.027244421380384 0.00544711756695415 0.0351162790697674 0.02772 1 LURAP1_1
1 46219733 A G Q R rs140465444 1 46685405 1 46457992 LURAP1 0.47486 0.3094 0.00658945686900958 NA NA 0.0145256468452111 0 0.00173 2 LURAP1_2
1 46220120 A G Q R rs62620990 1 46685792 1 46458379 LURAP1 0.10233 0.06104 0.0129792332268371 0.0385652642934196 0.0428126621691749 0.0113481615978212 0.0436046511627907 0.0265 3 LURAP1_3
1 46309111 A G E G rs41292543 1 46774783 1 46547370 UQCRH 0.42227 0.90463 0.0623003194888179 0.0997842502696872 0.093149974052932 0.0206536541080345 0.10593023255814 0.08598 1 UQCRH_1
1 46340878 C T L F rs41293277 1 46806550 1 46579137 NSUN4 0.45554 0.0688 0.127196485623003 0.315264293419633 0.298910223144785 0.137148047229791 0.291928355431496 0.2151 1 NSUN4_1
1 46341925 G A G R rs10489770 1 46807597 1 46580184 NSUN4 NA 0.1245 0.12879392971246 0.117044228694714 0.115983393876492 NA NA NA 2 NSUN4_2
1 46342025 C T P L rs17357621 1 46807697 1 46580284 NSUN4 NA 0.1903 0.131988817891374 0.31445523193096 0.296574987026466 NA NA NA 3 NSUN4_3
1 46342039 C T P S rs41293281 1 46807711 1 46580298 NSUN4 NA 0.2077 0.175319488817891 0.0957389428263215 0.0952257394914375 NA NA NA 4 NSUN4_4
1 46342370 C T P L rs12563610 1 46808042 1 46580629 NSUN4 NA 0.14571 0.130391373801917 0.0102481121898598 0.0116761805915932 NA NA NA 5 NSUN4_5
1 46342552 A C T P rs56909107 1 46808224 1 46580811 NSUN4 NA 0.07153 0.131789137380192 0.314994606256742 0.296834457706279 NA NA NA 6 NSUN4_6
1 46342754 C T P L rs41293285 1 46808426 1 46581013 NSUN4 NA 0.07061 0.131789137380192 0.31445523193096 0.296834457706279 NA NA NA 7 NSUN4_7
1 46342790 A G H R rs17357628 1 46808462 1 46581049 NSUN4 NA 0.06505 0.131789137380192 0.31445523193096 0.296834457706279 NA NA NA 8 NSUN4_8
1 46342996 G A A T rs17357635 1 46808668 1 46581255 NSUN4 NA 0.10718 0.131789137380192 0.313915857605178 0.295796574987026 NA NA NA 9 NSUN4_9
1 46343023 T C F L rs68191463 1 46808695 1 46581282 NSUN4 NA 0.12105 0.131789137380192 0.313915857605178 0.295796574987026 NA NA NA 10 NSUN4_10
1 46343180 C T S L rs41293287 1 46808852 1 46581439 NSUN4 NA 0.09602 0.131988817891374 0.308252427184466 0.292942397509081 NA NA NA 11 NSUN4_11
1 46343188 C T P S rs56126529 1 46808860 1 46581447 NSUN4 NA 0.11426 0.131789137380192 NA NA NA NA NA 12 NSUN4_12
1 46343344 C T R X rs11802856 1 46809016 1 46581603 NSUN4 NA 0.25214 0.0433306709265176 0.000269687162891046 0 NA NA NA 13 NSUN4_13
1 46343353 G T A S rs7525309 1 46809025 1 46581612 NSUN4 NA 0.13399 0.131789137380192 0.314185544768069 0.296574987026466 NA NA NA 14 NSUN4_14
1 46343649 C G S R rs7548675 1 46809321 1 46581908 NSUN4 NA 0.11067 0.131789137380192 0.314724919093851 0.296834457706279 NA NA NA 15 NSUN4_15
1 46343747 A G H R rs7515284 1 46809419 1 46582006 NSUN4 NA 0.16681 0.131789137380192 0.314724919093851 0.296574987026466 NA NA NA 16 NSUN4_16
1 46344858 A G T A rs3737744 1 46810530 1 46583117 NSUN4 0.46609 0.31019 0.304512779552716 0.304746494066882 0.330825116761806 0.181797548797095 0.331279069767442 0.3226 17 NSUN4_17
1 46345091 C A N K rs17102152 1 46810763 1 46583350 NSUN4 0.37968 0.3476 0.0221645367412141 NA NA 0.0599182932364957 0.00116279069767442 0.00677 18 NSUN4_18
1 46361665 T C I T rs13374337 1 46827337 1 46599924 NSUN4 0.13506 0.44277 0.00599041533546326 NA NA 0.0217884702678166 0.000116279069767442 0.002001 19 NSUN4_19
1 46361784 A G I V rs9865 1 46827456 1 46600043 NSUN4 0.47382 0.17697 0.203674121405751 0.128640776699029 0.120134924753503 0.0637766681797549 0.134883720930233 0.1715 20 NSUN4_20
1 46405089 C A P T rs324420 1 46870761 1 46643348 FAAH 0.38465 0.40107 0.261581469648562 0.20631067961165 0.189673066943435 0.347934634589197 0.200232558139535 0.233 1 FAAH_1
1 46511199 G C A P rs34614765 1 46976871 1 46749458 DMBX1 0.56896 0.27213 0.0473242811501597 NA NA 0.113874942948425 0.00011671335200747 0.0126 1 DMBX1_1
1 46547759 G A P S rs61735709 1 47013431 1 46786018 KNCN 0.23863 0.48658 0.00179712460063898 0.00916936353829558 0.0127140633108459 0.0014018691588785 0.0103571428571429 0.003421 1 KNCN_1
1 46549939 G A T I rs149813307 1 47015611 1 46788198 KNCN 0.25387 0.18859 0.014776357827476 0.000269687162891046 0.000259470679813181 NA NA 0.006018 2 KNCN_2
1 46549966 C G R P rs61734408 1 47015638 1 46788225 KNCN 0.73608 0.34561 0.014776357827476 0.000269687162891046 0.000259470679813181 NA NA 0.005321 3 KNCN_3
1 46551089 C T V I rs61997191 1 47016761 1 46789348 KNCN 0.15173 0.06093 0.0223642172523962 0.0566343042071197 0.0550077841203944 0.00855327468230694 0.0524375743162901 0.04429 4 KNCN_4
1 46558636 C T R Q rs34881418 1 47024308 1 46796895 MKNK1 0.43601 0.4718 0.00299520766773163 0.00862998921251348 0.0129735339906591 0.00158874262369496 0.0117441860465116 0.01114 1 MKNK1_1
1 46558782 G A P S rs56195429 1 47024454 1 46797041 MKNK1 0.44048 0.20675 0.0161741214057508 0.000539374325782093 0.000259470679813181 0.000453926463912846 0.000813953488372093 0.009851 2 MKNK1_2
1 46614993 C T M I rs11211328 1 47080665 1 46853252 MOB3C 0.30696 0.19152 0.254592651757188 0.252157497303128 0.256875973015049 0.243758511121198 0.251860465116279 0.2555 1 MOB3C_1
1 46615007 G A R X rs6671527 1 47080679 1 46853266 MOB3C NA 0.87936 0.642172523961661 0.464940668824164 0.473015049299429 0.557875624148888 0.468488372093023 0.5572 2 MOB3C_2
1 46615069 C T R H rs12029680 1 47080741 1 46853328 MOB3C 0.23668 0.06547 0.33426517571885 0.25269687162891 0.257913855734302 0.485928279618702 0.253255813953488 0.2786 3 MOB3C_3
1 46665647 A T M K rs597221 1 47131319 1 46903906 ATPAF1 0.46248 0.09067 0.248801916932907 0.00269687162891046 0.00441100155682408 NA NA 0.07131 1 ATPAF1_1
1 46668139 T C S G rs11211337 1 47133811 1 46906398 ATPAF1 0.1469 0.01669 0.834664536741214 0.766450916936354 0.762584327970939 NA NA 0.6363 2 ATPAF1_2
1 46673147 T G D E rs614486 1 47138819 1 46911406 TEX38 NA 0.01467 0.539337060702875 0.251348435814455 0.263103269330566 0.590317919075145 0.272784412319296 0.3383 1 TEX38_1
1 46673263 C T S F rs139847766 1 47138935 1 46911522 TEX38 NA 0.56604 0.00798722044728434 0.0035059331175836 0.00311364815775817 0.000722543352601156 0.00691389063482087 0.01124 2 TEX38_2
1 46673431 C T A V rs1025806 1 47139103 1 46911690 TEX38 NA 0.36795 0.266174121405751 0.24730312837109 0.258951738453555 0.186416184971098 0.26681332495286 0.2401 3 TEX38_3
1 46673445 T A S T rs77202675 1 47139117 1 46911704 TEX38 NA 0.29487 0.0217651757188498 0.00134843581445523 0.000518941359626362 0 0.00125707102451289 0.00633 4 TEX38_4
1 46683335 C G R T rs75241822 1 47149007 1 46921594 EFCAB14 0.05309 0.54036 0.0159744408945687 0 0.000259470679813181 0.0403994552882433 0.000465116279069767 0.004406 1 EFCAB14_1
1 46686848 A G L P rs6665021 1 47152520 1 46925107 EFCAB14 0.89886 0.38853 0.00758785942492013 NA NA 0.0197458011802088 0 0.00168 2 EFCAB14_2
1 46813503 C T R W rs4646487 1 47279175 1 47051762 CYP4B1 0.04333 0.6795 0.184504792332268 0.134843581445523 0.127400103788272 0.186336813436223 0.129186046511628 0.1498 1 CYP4B1_1
1 46814226 C T R W rs45446505 1 47279898 1 47052485 CYP4B1 0.80447 0.73121 0.00898562300319489 NA NA 0.0267816613708579 0 0.002883 2 CYP4B1_2
1 46815158 A G S G rs45467195 1 47280830 1 47053417 CYP4B1 0.83514 0.64813 0.00359424920127796 0.011596548004315 0.0147898287493513 0.00272355878347708 0.0156976744186047 0.0103 3 CYP4B1_3
1 46815180 A C Y S rs12094024 1 47280852 1 47053439 CYP4B1 0.66132 0.8413 0.0225638977635783 NA NA 0.0776214253290967 0.000232558139534884 0.007009 4 CYP4B1_4
1 46815187 G A M I rs2297810 1 47280859 1 47053446 CYP4B1 0.42641 0.39243 0.270766773162939 0.136461704422869 0.129994810586404 0.412846118928734 0.147093023255814 0.1914 5 CYP4B1_5
1 46815212 C T R C rs4646491 1 47280884 1 47053471 CYP4B1 0.02532 0.37229 0.134984025559105 0.134843581445523 0.126881162428646 0.0569677712210622 0.143488372093023 0.1486 6 CYP4B1_6
1 46815255 T G F C rs17102592 1 47280927 1 47053514 CYP4B1 0.10187 0.42802 0.0225638977635783 0 0.000259470679813181 0.0776214253290967 0.000232558139534884 0.006998 7 CYP4B1_7
1 46817083 G C C S rs59694031 1 47282755 1 47055342 CYP4B1 0.84744 0.68886 0.0121805111821086 NA NA 0.0401724920562869 0.000348837209302326 0.003863 8 CYP4B1_8
1 46817100 C T R C rs2297809 1 47282772 1 47055359 CYP4B1 0 0.87638 0.158346645367412 0.134843581445523 0.127919045147898 0.13322741715842 0.142790697674419 0.1555 9 CYP4B1_9
1 46818723 G A R Q rs45622937 1 47284395 1 47056982 CYP4B1 0.28808 0.20941 0.0231629392971246 0.000269687162891046 0.000259470679813181 0.0703586019064912 0 0.007083 10 CYP4B1_10
1 46932824 A G F S rs45564940;rs1126742 1 47398496 1 47171083 CYP4A11 0.20051 0.16979 0.241413738019169 NA NA 0.288924194280527 0.129651162790698 0.1765 1 CYP4A11_1
1 46935041 C T R H rs140272422 1 47400713 1 47173300 CYP4A11 0.50086 0.25383 0.00439297124600639 NA NA 0.011802088061734 0 0.001095 2 CYP4A11_2
1 47067668 G T NA NA rs548967488 1 47533340 1 47305927 CYP4Z1 NA 0.23639 0.0103833865814696 0.000269687162891046 0.000259470679813181 NA NA 0.005527 1 CYP4Z1_1
1 47084654 G A R H rs148896426 1 47550326 1 47322913 CYP4Z1 0.10699 0.07238 0.0069888178913738 NA NA 0.0158946412352407 0 0.001961 2 CYP4Z1_2
1 47137516 C T R C rs76011927 1 47603188 1 47375775 CYP4A22 0.23114 0.24389 0.0119808306709265 NA NA 0.00272355878347708 0.000930232558139535 0.007372 1 CYP4A22_1
1 47137666 G A G R rs112604161 1 47603338 1 47375925 CYP4A22 0.85446 0.69388 0.0107827476038339 NA NA 0.0347253744893327 0.000116279069767442 0.003492 2 CYP4A22_2
1 47140798 C A L I rs56258513 1 47606470 1 47379057 CYP4A22 0.40368 0.28362 0.00339456869009585 0.00916936353829558 0.0103788271925272 0.00136177939173854 0.0126744186046512 0.008796 3 CYP4A22_3
1 47140895 A T Y F rs61507155;rs79133473 1 47606567 1 47379154 CYP4A22 0.62104 0.3875 0.0225638977635783 0.000269687162891046 0 0.0644575578756242 0.000465332712889716 0.006647 4 CYP4A22_4
1 47141609 C T R W rs12564525 1 47607281 1 47379868 CYP4A22 0.47711 0.26319 0.37120607028754 0.228964401294498 0.220290607161391 0.249432591920109 0.20953488372093 0.2919 5 CYP4A22_5
1 47142113 G A G S rs2056900 1 47607785 1 47380372 CYP4A22 0.44997 0.694 0.336261980830671 0.222761596548004 0.215620134924754 0.228098048116205 0.201511627906977 0.2677 6 CYP4A22_6
1 47142179 A T N Y rs2056899 1 47607851 1 47380438 CYP4A22 0.38266 0.04009 0.730830670926518 0.408845738942826 0.39724961079398 0.848161597821153 0.386511627906977 0.5296 7 CYP4A22_7
1 47143311 G T V F rs4926581 1 47608983 1 47381570 CYP4A22 0.37125 0.24629 0.335662939297125 NA NA 0.228325011348162 0.201372731503025 0.2676 8 CYP4A22_8
1 47143817 T C C R rs10789501 1 47609489 1 47382076 CYP4A22 0.44223 0.00829 0.580670926517572 0.367853290183387 0.354436948624805 0.496368588288697 0.338023255813953 0.4537 9 CYP4A22_9
1 47143917 G T NA NA rs112811686 1 47609589 1 47382176 CYP4A22 NA 0.4501 0.00599041533546326 NA NA 0.0152065365410803 0 0.001433 10 CYP4A22_10
1 47143917 G T G V rs112811686 1 47609589 1 47382176 CYP4A22 NA 0.4501 0.00599041533546326 NA NA 0.0152065365410803 0 0.001433 11 CYP4A22_11
1 47144393 A C E D rs6661132 1 47610065 1 47382652 CYP4A22 0.17725 0.21363 0.141773162939297 NA NA 0.0256468452110758 0.0876744186046512 0.1155 12 CYP4A22_12
1 47144393 A C K T rs6661132 1 47610065 1 47382652 CYP4A22 0.17725 0.21363 0.141773162939297 NA NA 0.0256468452110758 0.0876744186046512 0.1155 13 CYP4A22_13
1 47144799 C A P T rs201773150 1 47610471 1 47383058 CYP4A22 0.3395 0.12717 0.00638977635782748 NA NA 0.0161217075386013 0 0.001509 14 CYP4A22_14
1 47144902 C T P L rs61736431 1 47610574 1 47383161 CYP4A22 0.71205 0.69235 0.00738817891373802 0.0396440129449838 0.0316554229372081 0.00680889695869269 0.0272093023255814 0.01635 15 CYP4A22_15
1 47145926 T C L P rs2405599 1 47611598 1 47384185 CYP4A22 0.43541 0.05546 0.375798722044728 0.243527508090615 0.234561494551116 0.253517930095325 0.22453488372093 0.3025 16 CYP4A22_16
1 47148753 C T L F rs61736430;rs138009089 1 47614425 1 47387012 CYP4A22 0.62702 0.53593 0.00878594249201278 0.00647249190938511 0.00518941359626362 0.0113481615978212 0.00697999069334574 0.01006 17 CYP4A22_17
1 47148762 C T L F rs4926600 1 47614434 1 47387021 CYP4A22 0.08398 0.50182 0.152555910543131 0.0889967637540453 0.0838090295796575 0.0522015433499773 0.0882010705143123 0.1205 18 CYP4A22_18
1 47333967 G C G R rs7543016 1 47799639 1 47572226 CMPK1 0.40666 0.11371 0.596445686900958 0.497033441208198 0.499481058640374 0.762332872291378 0.470484477892756 0.4431 1 CMPK1_1
1 47368480 C A Y X rs200584751 1 47834152 1 47606739 CMPK1 NA 0.96902 NA NA NA NA NA 0.01249 2 CMPK1_2
1 47368537 G T Q H rs35687416 1 47834209 1 47606796 CMPK1 0.57937 0.74195 0.0507188498402556 0.0458468176914779 0.044369486248054 0.00975941897412619 0.0482558139534884 0.04447 3 CMPK1_3
1 47438328 G A A T rs78469326 1 47904000 1 47676587 FOXD2 0.42769 0.154 0.124001597444089 0.0517799352750809 0.0524130773222626 NA NA 0.03493 1 FOXD2_1
1 47775389 G A P L rs58366003 1 48241061 1 48013648 TRABD2B NA 0.45514 0.0990415335463259 0.0633764832793959 0.068759730150493 NA NA 0.02239 1 TRABD2B_1
1 47775419 G T A E rs146196345 1 48241091 1 48013678 TRABD2B NA 0.2119 0.00359424920127796 0.0272384034519957 0.0228334198235599 NA NA 0.003915 2 TRABD2B_2
1 48228922 G A G R rs61746559 1 48694594 1 48467181 SLC5A9 0.02603 0.89617 0.0525159744408946 0.00566343042071197 0.00441100155682408 0.00748978665456196 0.00802325581395349 0.03031 1 SLC5A9_1
1 48229409 G A V M rs212989 1 48695081 1 48467668 SLC5A9 0.05539 0.29053 0.169329073482428 0.153451995685005 0.155682407887909 0.303449841125738 0.156744186046512 0.1621 2 SLC5A9_2
1 48230640 T C L S rs57262835 1 48696312 1 48468899 SLC5A9 0.89532 0.80573 0.00938498402555911 NA NA 0.0340444847934635 0 0.002973 3 SLC5A9_3
1 48231554 T C M T rs12047252 1 48697226 1 48469813 SLC5A9 0.10747 0.19808 0.0736821086261981 0.00701186623516721 0.00648676699532953 0.00794371311847481 0.0086046511627907 0.04305 4 SLC5A9_4
1 48231605 C T A V rs61730945 1 48697277 1 48469864 SLC5A9 0.85478 0.93304 0.0135782747603834 NA NA 0.0512936904221516 0.000232558139534884 0.005057 5 SLC5A9_5
1 48232094 G A W X rs61997217 1 48697766 1 48470353 SLC5A9 NA 0.98531 0.00339456869009585 NA NA 0.0124829777576033 0 0.00112 6 SLC5A9_6
1 48242556 G T E X rs850763 1 48708228 1 48480815 SLC5A9 NA 0.95666 0.113817891373802 0.153182308522114 0.155163466528282 0.133681343622333 0.15546511627907 0.1451 7 SLC5A9_7
1 48242578 C T A V rs78427303 1 48708250 1 48480837 SLC5A9 0.05229 0.01335 0.0327476038338658 NA NA 0.0183840217884703 0.0926744186046512 0.06393 8 SLC5A9_8
1 48247428 C A A E rs12040115 1 48713100 1 48485687 SLC5A9 0.08607 0.22993 0.0527156549520767 0.00593311758360302 0.00441100155682408 0.00771674988651838 0.00802325581395349 0.03047 9 SLC5A9_9
1 48298747 C T C Y rs1056042 1 48764419 1 48537006 SPATA6 0.50928 0.86192 0.273961661341853 0.426105717367853 0.418007265179035 0.0889695869269178 0.421395348837209 0.3633 1 SPATA6_1
1 48359683 G A R W rs1338314 1 48825355 1 48597942 SPATA6 0.0647 0.57158 0.0139776357827476 0.0345199568500539 0.0342501297353399 0.0120290512936904 0.0356976744186046 0.02404 2 SPATA6_2
1 48399449 C T E K rs77303590 1 48865121 1 48637708 SPATA6 0.57433 0.76652 0.0069888178913738 0.029126213592233 0.027244421380384 0.005901044030867 0.0247674418604651 0.01453 3 SPATA6_3
1 48539679 C T V M rs60977321 1 49005351 1 48777938 AGBL4 0.13533 0.19494 0.064297124600639 0.00107874865156419 0.000259470679813181 0.207369942196532 0.00125707102451289 0.02125 1 AGBL4_1
1 48663232 C T R Q rs75333004 1 49128904 1 48901491 AGBL4 0.50466 0.39366 0.0237619808306709 0.000269687162891046 0 0.0665650406504065 0.00048227634434531 0.006535 2 AGBL4_2
1 49045639 C T S N rs72895659 1 49511311 1 49283898 AGBL4 0.15985 0.28486 0.00978434504792332 0.00188781014023732 0.00207576543850545 0.0233812949640288 0.00241662638956017 0.003955 3 AGBL4_3
1 50200843 C T P S rs2494876 1 50666515 1 50439102 ELAVL4 0.24709 0.26896 0.697084664536741 0.923408845738943 0.923975090814738 0.429187471629596 0.920581395348837 0.8392 1 ELAVL4_1
1 50418864 C T S N rs200890998 1 50884536 1 50657123 DMRTA2 0.10699 0.31513 0.00299520766773163 0.00889967637540453 0.0119356512714063 0.00105115627189909 0.00816023738872404 0.005161 1 DMRTA2_1
1 51118793 C T Q X rs184105748 1 51584465 1 51357053 C1orf185 NA 0.97165 0.00259584664536741 0.0105177993527508 0.00804359107420861 NA NA 0.004694 1 C1orf185_1
1 51147682 G A G R rs74080736 1 51613354 1 51385942 C1orf185 0.16368 0.02979 0.014776357827476 NA NA 0.0426300578034682 0.000314267756128221 0.004447 2 C1orf185_2
1 51302251 G C R G rs201705883 1 51767923 1 51540511 TTC39A 0.24288 0.04942 NA NA NA NA NA 0.0745 1 TTC39A_1
1 51343052 A G V A rs144947644 1 51808724 1 51581312 TTC39A 0.25032 0.06077 0.0117811501597444 NA NA NA NA 0.001236 2 TTC39A_2
1 51361249 T C I M rs17567 1 51826921 1 51599509 EPS15 0.41573 0.30073 0.233426517571885 0.219795037756203 0.229112610275039 0.514298683613255 0.23046511627907 0.2064 1 EPS15_1
1 51402488 C G G A rs34957183 1 51868160 1 51640748 EPS15 0.23668 0.2385 0.00319488817891374 0.00862998921251348 0.0116761805915932 0.00249659555152065 0.0130262851826006 0.01022 2 EPS15_2
1 51408295 G A S L rs41292521 1 51873967 1 51646555 EPS15 0.05358 0.92662 0.00539137380191693 0.0237324703344121 0.0246497145822522 0.00476622787108488 0.0222093023255814 0.01272 3 EPS15_3
1 51446966 T C H R rs61758157 1 51912638 1 51685226 EPS15 0.01223 0.21335 0.00339456869009585 NA NA 0.0115751248297776 0 0.001211 4 EPS15_4
1 51756344 G A A T rs72900003 1 52222016 1 51994604 OSBPL9 0.05522 0.37622 0.00499201277955272 NA NA 0.0271855010660981 0.000121832358674464 0.002119 1 OSBPL9_1
1 51878485 G A P L rs138608728 1 52344157 1 52116745 NRD1 0.19062 0.17421 0.00499201277955272 NA NA 0.0163413527008625 0.000116279069767442 0.001565 1 NRD1_1
1 52027321 G A T M rs75251405 1 52492993 1 52265581 TXNDC12 0.3237 0.65715 0.0139776357827476 NA NA 0.0415342714480254 0 0.003665 1 TXNDC12_1
1 52033061 C T G D rs138411665 1 52498733 1 52271321 KTI12 0.05777 0.32118 0.00179712460063898 NA NA 0.0129427792915531 0 0.001129 1 KTI12_1
1 52033189 A T D E rs2783175 1 52498861 1 52271449 KTI12 0.10676 0.00884 0.0708865814696486 0.0480043149946063 0.0513751946030099 0.072401270994099 0.0462790697674419 0.05949 2 KTI12_2
1 52033421 A T I N rs144538502 1 52499093 1 52271681 KTI12 0.18186 0.12854 0.0455271565495208 NA NA NA NA NA 3 KTI12_3
1 52033425 G C P A rs116535272 1 52499097 1 52271685 KTI12 0.31051 0.12563 0.0455271565495208 NA NA NA NA NA 4 KTI12_4
1 52055032 A G I T rs141609799 1 52520704 1 52293292 TXNDC12 0.21871 0.19952 0.016573482428115 NA NA 0.0410803449841126 0.000116279069767442 0.004085 2 TXNDC12_2
1 52055069 T A T S rs79478658 1 52520741 1 52293329 TXNDC12 0.02181 0.40892 0.0143769968051118 NA NA 0.0415342714480254 0 0.003674 3 TXNDC12_3
1 52237497 T C V A rs41309181 1 52703169 1 52475757 ZFYVE9 0.1549 0.48382 0.0185702875399361 0.00296655879180151 0.00155682407887909 0.00136177939173854 0.00255813953488372 0.009934 1 ZFYVE9_1
1 52237819 G C K N rs35385323 1 52703491 1 52476079 ZFYVE9 0.07068 0.4214 0.0638977635782748 0.0488133764832794 0.0490399584846912 0.0955515206536541 0.0546511627906977 0.05568 2 ZFYVE9_2
1 52238277 A G Y C rs9803965 1 52703949 1 52476537 ZFYVE9 0.20471 0.02607 0.0101837060702875 NA NA 0.0270086246028143 0.000465224470807164 0.002784 3 ZFYVE9_3
1 52238658 A C Q P rs3790525 1 52704330 1 52476918 ZFYVE9 0.1021 0.19087 0.0143769968051118 0 0.000259470679813181 NA NA 0.004497 4 ZFYVE9_4
1 52238678 A G K E rs61753464 1 52704350 1 52476938 ZFYVE9 0.19348 0.18368 0.00359424920127796 NA NA 0.0124829777576033 0.000116306117701791 0.0009554 5 ZFYVE9_5
1 52239332 A G I V rs11809887 1 52705004 1 52477592 ZFYVE9 0.07829 0.07001 0.00419329073482428 NA NA 0.0170222423967317 0.000116279069767442 0.001499 6 ZFYVE9_6
1 52357843 G C P R rs78522146 1 52823515 1 52596103 CC2D1B 0.11494 0.129 0.00319488817891374 NA NA 0.010213345438039 0 0.0009972 1 CC2D1B_1
1 52357874 C G V L rs76320728 1 52823546 1 52596134 CC2D1B 0.04206 0.30099 0.0179712460063898 0.00296655879180151 0.00181629475869227 0.00158874262369496 0.00255813953488372 0.009269 2 CC2D1B_2
1 52357901 G C Q E rs139282085 1 52823573 1 52596161 CC2D1B 0.1859 0.04575 0.00559105431309904 NA NA 0.0115751248297776 0 0.001207 3 CC2D1B_3
1 52357907 G C H D rs62000440 1 52823579 1 52596167 CC2D1B 0.07415 0.06915 0.00599041533546326 NA NA 0.0206536541080345 0.000116279069767442 0.001952 4 CC2D1B_4
1 52362712 A G M T rs11555349 1 52828384 1 52600972 CC2D1B 0.11323 0.50412 0.0722843450479233 0.0485436893203883 0.0485210171250649 0.118701770313209 0.0541860465116279 0.05795 5 CC2D1B_5
1 52475173 C A D Y rs12127732 1 52940845 1 52713433 ZCCHC11 0.11766 0.72301 0.00359424920127796 0.0132146709816613 0.0140114167099118 0.00226963231956423 0.0161627906976744 0.008747 1 ZCCHC11_1
1 52525715 G A T I rs116080636 1 52991387 1 52763975 ZCCHC11 0.34163 0.3585 0.0133785942492013 NA NA 0.0406264185201997 0 0.004069 2 ZCCHC11_2
1 52642865 T C I T rs181388740 1 53108537 1 52881125 FAM159A 0.17056 0.12358 0.0045926517571885 NA NA 0.013909224011713 0 0.001231 1 FAM159A_1
1 52687760 T C K R rs443751 1 53153432 1 52926020 COA7 0.40082 0.21873 0.210862619808307 0.377562028047465 0.354436948624805 0.199500680889696 0.355 0.2929 1 COA7_1
1 52692852 A C V G rs200725979 1 53158524 1 52931112 COA7 0.18872 0.28528 NA NA NA NA NA 0.2983 2 COA7_2
1 52854602 G T E D rs480299 1 53320274 1 53092862 ZYG11A 0.35864 0.04101 0.589257188498403 0.663969795037756 0.63700051894136 NA NA 0.6358 1 ZYG11A_1
1 52857112 G A R H rs12088002 1 53322784 1 53095372 ZYG11A 0.45025 0.30477 0.0217651757188498 NA NA 0.055635838150289 0.000314267756128221 0.008096 2 ZYG11A_2
1 52857193 A G N S rs79220083 1 53322865 1 53095453 ZYG11A 0.26406 0.09964 0.0069888178913738 NA NA 0.0173410404624277 0 0.001866 3 ZYG11A_3
1 52860749 A G M V rs61744306 1 53326421 1 53099009 ZYG11A 0.43144 0.20896 0.0137779552715655 0.00377562028047465 0.00233523611831863 0.023121387283237 0.00565681961030798 0.009661 4 ZYG11A_4
1 52899203 C T G S rs111693547 1 53364875 1 53137463 ECHDC2 0.1125 0.5911 0.0069888178913738 NA NA 0.0249659555152065 0 0.002397 1 ECHDC2_1
1 52906527 C A R L rs76267730 1 53372199 1 53144787 ECHDC2 0.90845 0.95658 0.00499201277955272 NA NA 0.011986301369863 0 0.0013 2 ECHDC2_2
1 53066863 G C A P rs17107806 1 53532535 1 53305123 PODN 0.13371 0.10225 0.12879392971246 0.0242718446601942 0.0238713025428127 NA NA 0.04169 1 PODN_1
1 53069806 G A R H rs1288386 1 53535478 1 53308066 PODN 0.47243 0.20421 0.357428115015974 0.420711974110032 0.434353918007265 0.184543325526932 0.420114122681883 0.3685 2 PODN_2
1 53069821 C G P R rs41313375 1 53535493 1 53308081 PODN 0.35187 0.02555 0.00299520766773163 0.00970873786407767 0.0106382978723404 0.00209692451071761 0.0120738636363636 0.008098 3 PODN_3
1 53069827 C T A V rs17107831 1 53535499 1 53308087 PODN 0.11593 0.02858 0.0646964856230032 0.0490830636461704 0.0420342501297353 0.0684772516248839 0.0501415762151958 0.05035 4 PODN_4
1 53070015 C A L M rs77859237 1 53535687 1 53308275 PODN 0.40332 0.45299 0.00399361022364217 NA NA 0.0115751248297776 0 0.001162 5 PODN_5
1 53078841 C T T M rs12567021 1 53544513 1 53317101 PODN 0.24806 0.35974 0.0489217252396166 0.0277777777777778 0.027244421380384 0.00545206724216265 0.0225738887595997 0.03167 6 PODN_6
1 53078925 T C V A rs1288389 1 53544597 1 53317185 PODN 0.39482 0.05488 0.560902555910543 0.87891046386192 0.881681370005189 0.467594705613875 0.888137963178746 0.7295 7 PODN_7
1 53088082 T C Q R rs1288401 1 53553754 1 53326342 SLC1A7 0.29912 0.24737 0.410143769968051 0.717637540453074 0.745199792423456 0.261915569677712 0.728720930232558 0.5898 1 SLC1A7_1
1 53088893 C T R Q rs145514886 1 53554565 1 53327153 SLC1A7 0.25227 0.35032 0.00339456869009585 0.00728155339805825 0.0134924753502854 0.00204266908760781 0.00872093023255814 0.006326 2 SLC1A7_2
1 53090823 C T G S rs78040334 1 53556495 1 53329083 SLC1A7 NA 0.2818 0.0277555910543131 NA NA 0.0678928247048138 0.000116360251338143 0.006767 3 SLC1A7_3
1 53103558 T A K M rs114930372 1 53569230 1 53341818 SLC1A7 0.29133 0.61985 0.0179712460063898 0.0364077669902913 0.0360664244940322 0.00975941897412619 0.0391860465116279 0.02814 4 SLC1A7_4
1 53103565 G A R C rs116623976 1 53569237 1 53341825 SLC1A7 0.70578 0.95444 0.00399361022364217 0.0169902912621359 0.01141670991178 0.00249659555152065 0.0123255813953488 0.00812 5 SLC1A7_5
1 53247055 C T R Q rs5174 1 53712727 1 53485315 LRP8 0.00121 0.94779 0.144369009584665 0.401833872707659 0.411001556824079 0.0828415796640944 0.39546511627907 0.2945 1 LRP8_1
1 53258321 C T R Q rs5172 1 53723993 1 53496581 LRP8 0.82586 0.49216 0.00519169329073482 0.000539374325782093 0 0.0111211983658647 0 0.001244 2 LRP8_2
1 53280674 T G T P rs201364912 1 53746346 1 53518934 LRP8 0.79139 0.1844 NA NA NA NA NA 0.1085 3 LRP8_3
1 53326979 A C D E rs3820198 1 53792651 1 53565239 LRP8 0.42689 0.03089 0.550319488817891 0.348705501618123 0.352620653866113 0.825011348161598 0.359651162790698 0.411 4 LRP8_4
1 53327839 T C Q R rs4926972 1 53793511 1 53566099 LRP8 0.3097 0.00412 0.550319488817891 NA NA NA NA 0.3194 5 LRP8_5
1 53461589 C T P S rs138758029 1 53927262 1 53699850 DMRTB1 0.16073 0.40801 0.00359424920127796 0.00620280474649407 0.0111572392319668 0.000907852927825692 0.00872093023255814 0.005189 1 DMRTB1_1
1 53509180 C T G S rs146608107 1 53974853 1 53747441 GLIS1 0.43067 0.24988 0.00279552715654952 0.00620280474649407 0.00882200311364816 0.00159090909090909 0.0111653872993719 0.006836 1 GLIS1_1
1 53514716 C T D N rs41313369 1 53980389 1 53752977 GLIS1 0.48212 0.51398 0.0399361022364217 0.0884573894282632 0.0910742086144266 0.0195188379482524 0.0869767441860465 0.07044 2 GLIS1_2
1 53594184 T C Y C rs57378215 1 54059857 1 53832445 GLIS1 0.81442 0.71647 0.0113817891373802 NA NA 0.0306400363141171 0.000465116279069767 0.00374 3 GLIS1_3
1 53594343 G C A G rs35227000 1 54060016 1 53832604 GLIS1 0.47554 0.118 0.213658146964856 0.312567421790723 0.316035288012455 0.125114364135407 0.327323811753688 0.2779 4 GLIS1_4
1 53594434 A G F L rs34961060 1 54060107 1 53832695 GLIS1 0.38819 0.35844 0.0365415335463259 NA NA 0.0976775956284153 0.000466962409526033 0.01047 5 GLIS1_5
1 53594436 A G L P rs139516969 1 54060109 1 53832697 GLIS1 0.28867 0.63088 0.00738817891373802 0.00269687162891046 0.00389206019719772 0.0168488160291439 0.00373395565927655 0.005459 6 GLIS1_6
1 53594575 T C T A rs4307514 1 54060248 1 53832836 GLIS1 0.4687 0.02078 0.214856230031949 0.310949298813376 0.315516346652828 0.107717041800643 0.309736594543744 0.2772 7 GLIS1_7
1 53594755 C T G S rs143379552 1 54060428 1 53833016 GLIS1 0.25032 0.37849 0.00399361022364217 0.00674217907227616 0.00596782563570317 0.000683371298405467 0.0124505468931813 0.008064 8 GLIS1_8
1 53594940 T G Q P rs61747131 1 54060613 1 53833201 GLIS1 NA 0.21172 0.0307507987220447 NA NA 0.079833984375 0.000374251497005988 0.007875 9 GLIS1_9
1 53600105 C T D N rs12723437 1 54065778 1 53838366 GLIS1 NA 0.24825 0.70167731629393 0.989212513484358 0.989621172807473 NA NA NA 10 GLIS1_10
1 53600158 G T P Q rs12723875 1 54065831 1 53838419 GLIS1 NA 0.12341 0.70167731629393 0.989212513484358 0.989621172807473 NA NA NA 11 GLIS1_11
1 53600251 G A P L rs12723911 1 54065924 1 53838512 GLIS1 NA 0.32828 0.70167731629393 0.989212513484358 0.989880643487286 NA NA NA 12 GLIS1_12
1 53737935 C T G S rs797905 1 54203608 1 53976196 GLIS1 NA 0.1948 0.165535143769968 0.0938511326860841 0.103528801245459 NA NA NA 13 GLIS1_13
1 53835513 T C I M rs41313377 1 54301186 1 54073774 NDC1 0.4115 0.63538 0.00319488817891374 0.0121359223300971 0.0103788271925272 0.00272355878347708 0.0113953488372093 0.008516 1 NDC1_1
1 53894498 G A G S rs35678003 1 54360171 1 54132759 DIO1 NA 0.19212 0.00858626198083067 NA NA 0.0299591466182478 0 0.00257 1 DIO1_1
1 53916851 G A A V rs7545015 1 54382524 1 54155112 HSPB11 NA 0.08157 0.193290734824281 0.121898597626753 0.12558380902958 NA NA 0.04834 1 HSPB11_1
1 53916975 T C K E rs7537364 1 54382648 1 54155236 HSPB11 NA 0.06966 0.210063897763578 0.12108953613808 0.12480539699014 NA NA 0.02468 2 HSPB11_2
1 53917013 A G L P rs7534991 1 54382686 1 54155274 HSPB11 NA 0.03596 0.210063897763578 0.121628910463862 0.12558380902958 NA NA 0.02446 3 HSPB11_3
1 53967680 G T R L rs35123335 1 54433353 1 54205941 LRRC42 0.13371 0.18696 0.0133785942492013 NA NA 0.0562868815251929 0.000465116279069767 0.005296 1 LRRC42_1
1 54010294 C A E X rs149768061 1 54475967 1 54248555 LDLRAD1 NA 0.98395 0.00579073482428115 NA NA 0.0195188379482524 0.000116279069767442 0.00201 1 LDLRAD1_1
1 54014313 G A S F rs76122098 1 54479986 1 54252574 LDLRAD1 0.31772 0.01117 0.0159744408945687 0 0.000778412039439543 0.0355281856939839 0.000361881785283474 0.003172 2 LDLRAD1_2
1 54045676 C G A P rs55897033 1 54511349 1 54283937 TMEM59 0.35908 0.28279 0.00319488817891374 0.011866235167206 0.0179034769071095 0.0029505220154335 0.0112790697674419 0.006482 1 TMEM59_1
1 54053052 G A A V rs41294776 1 54518725 1 54291313 TMEM59 0.31825 0.41054 0.00838658146964856 0.00916936353829558 0.00778412039439543 0.00363141171130277 0.0113953488372093 0.01309 2 TMEM59_2
1 54104589 T C L P rs6699560 1 54570262 1 54342850 TCEANC2 0.23114 0.42637 0.00619009584664537 0.0226537216828479 0.0189413596263622 NA NA 0.01419 1 TCEANC2_1
1 54139884 G T A E rs138864964 1 54605557 1 54378145 CDCP2 0.1469 0.75951 0.00778753993610224 0.000269687162891046 0 0.0276895142986836 0.000116279069767442 0.002973 1 CDCP2_1
1 54141131 C T G R rs3766465 1 54606804 1 54379392 CDCP2 0.03343 0.84687 0.824081469648562 0.844120819848975 0.830825116761806 0.77747502270663 0.84911586784551 0.8247 2 CDCP2_2
1 54141329 C T A T rs61732057 1 54607002 1 54379590 CDCP2 0.03591 0.05236 0.0101837060702875 0.000269687162891046 0.000259470679813181 0.0388107126645483 0.000116279069767442 0.003344 3 CDCP2_3
1 54179186 C T R H rs61738851 1 54644859 1 54417447 CYB5RL 0.57281 0.43947 0.051517571884984 0.0984358144552319 0.104826154644525 0.0152652652652653 0.105313547151747 0.09148 1 CYB5RL_1
1 54195477 C T R K rs946448 1 54661150 1 54433738 CYB5RL 0.40508 0.38235 0.31629392971246 0.355987055016181 0.3523611831863 0.213727405959941 0.342822966507177 0.3478 2 CYB5RL_2
1 54195561 C T R Q rs79743819 1 54661234 1 54433822 CYB5RL 0.10723 0.46542 0.016573482428115 0.0199568500539374 0.0189413596263622 0.0033381020505484 0.0215079177499409 0.02265 3 CYB5RL_3
1 54195589 C T D N rs11544199 1 54661262 1 54433850 CYB5RL 0.6 0.4227 0.0261581469648562 0.0337108953613808 0.0306175402179554 0.0456273764258555 0.0259678942398489 0.02719 4 CYB5RL_4
1 54212632 C G L V rs2275408 1 54678305 1 54450893 MRPL37 0.19443 0.64868 0.0547124600638978 0.000269687162891046 0.000778412039439543 0.00249659555152065 0.00116279069767442 0.02867 1 MRPL37_1
1 54216247 G C C S rs13571 1 54681920 1 54454508 MRPL37 0.32548 0.03501 0.583266773162939 0.770765911542611 0.779968863518422 0.656831593281888 0.782558139534884 0.6803 2 MRPL37_2
1 54225194 G A G S rs56802641 1 54690867 1 54463455 MRPL37 NA 0.3823 0.0744808306709265 0.0474649406688242 0.041515308770109 NA NA 0.02528 3 MRPL37_3
1 54225281 T C F L rs3088379 1 54690954 1 54463542 MRPL37 NA 0.01549 0.461861022364217 0.461704422869471 0.48287493513233 NA NA 0.3341 4 MRPL37_4
1 54548340 C T R W rs34630746 1 55014013 1 54786601 ACOT11 0.00431 0.78329 0.0291533546325879 0.0515102481121899 0.0594187856772185 0.0131998179335457 0.0521415270018622 0.04033 1 ACOT11_1
1 54584680 G A R H rs41294808 1 55050353 1 54822941 ACOT11 0.12894 0.62907 0.00898562300319489 0.029126213592233 0.0277633627400104 0.00544711756695415 0.0231395348837209 0.01833 2 ACOT11_2
1 54594578 C T P L rs2304306 1 55060251 1 54832839 ACOT11 0.13078 0.41988 0.080870607028754 0.0242718446601942 0.0233523611831863 0.0333635950975942 0.0215116279069767 0.06276 3 ACOT11_3
1 54594689 G A G D rs1702003 1 55060362 1 54832950 ACOT11 0.42001 0.13899 0.255391373801917 0.0261596548004315 0.0264660093409445 0.448479346345892 0.0296511627906977 0.1172 4 ACOT11_4
1 54597287 G A M I rs2304305 1 55062960 1 54835548 ACOT11 0.23407 0.23893 0.0303514376996805 0.000809061488673139 0.000259470679813181 0.00249659555152065 0.000465116279069767 0.01721 5 ACOT11_5
1 54599297 C T R W rs148238018 1 55064970 1 54837558 ACOT11 0.71072 0.95674 0.00359424920127796 0.02319309600863 0.0246497145822522 0.00363141171130277 0.0202325581395349 0.01306 6 ACOT11_6
1 54599307 G A R H rs2304303 1 55064980 1 54837568 ACOT11 0.24125 0.34802 0.0806709265175719 0.034789644012945 0.0290607161390763 0.0347253744893327 0.0274418604651163 0.06677 7 ACOT11_7
1 54608046 G A R H rs12403630 1 55073719 1 54846307 ACOT11 0.15058 0.46772 0.0630990415335463 0.000809061488673139 0.000518941359626362 0.14911484339537 0.00209302325581395 0.02093 8 ACOT11_8
1 54609389 C T G D rs2289015 1 55075062 1 54847650 FAM151A 0.11323 0.10607 0.0802715654952077 0.0337108953613808 0.0293201868188895 0.0410803449841126 0.0267441860465116 0.06676 1 FAM151A_1
1 54609449 C G G A rs11206394 1 55075122 1 54847710 FAM151A 0.39426 0.05057 0.136781150159744 0.0480043149946063 0.0459263103269331 0.152746255106673 0.045613218524552 0.09716 2 FAM151A_2
1 54609668 G A S L rs41297137 1 55075341 1 54847929 FAM151A 0.30335 0.10871 0.0273562300319489 0.0142934196332255 0.01712506486767 0.00204266908760781 0.0175581395348837 0.02057 3 FAM151A_3
1 54609779 G A A V rs1368883 1 55075452 1 54848040 FAM151A 0.38761 0.16868 0.302316293929712 0.522384034519957 0.496107939802802 0.248978665456196 0.520813953488372 0.4111 4 FAM151A_4
1 54610493 G C P A rs114256157 1 55076166 1 54848754 FAM151A 0.3937 0.02589 NA NA NA 0.00453926463912846 0.0148906468124709 NA 5 FAM151A_5
1 54611728 C T W X rs114132415 1 55077401 1 54849989 FAM151A NA 0.99609 0.00539137380191693 NA NA 0.0120290512936904 0 0.001458 6 FAM151A_6
1 54612637 T G T P rs147577669 1 55078310 1 54850898 FAM151A 0.38544 0.03312 0.0149760383386581 NA NA 0.0621879255560599 0.000232558139534884 0.005485 7 FAM151A_7
1 54619889 C G K N rs114883650 1 55085562 1 54858150 FAM151A 0.09074 0.48618 0.0143769968051118 0.0159115426105717 0.0166061235080436 0.00522015433499773 0.0125581395348837 0.01467 8 FAM151A_8
1 54619932 C T R Q rs147294199 1 55085605 1 54858193 FAM151A 0.35641 0.24668 0.00259584664536741 NA NA 0.013390830685429 0.000116279069767442 0.001145 9 FAM151A_9
1 54619935 C T R Q rs115445569 1 55085608 1 54858196 FAM151A 0.37125 0.25388 0.0143769968051118 0.0159115426105717 0.0166061235080436 0.00567408079891058 0.0125581395348837 0.01464 10 FAM151A_10
1 54630808 G C R S rs115647798 1 55096481 1 54869069 ACOT11 0.32396 0.07199 0.0135782747603834 NA NA 0.0356332274171584 0.000116333178222429 0.003478 9 ACOT11_9
1 54653471 A G H R rs11206407 1 55119144 1 54891732 MROH7 0.3337 0.02207 0.310702875399361 0.34007551240561 0.318370524130773 0.185721812434141 0.34056741028128 0.3254 1 MROH7_1
1 54653794 G A V M rs12094920 1 55119467 1 54892055 MROH7 0.43766 0.01236 0.0149760383386581 0.000539374325782093 0.000259470679813181 0.0374522900763359 0.000354945575011832 0.004212 2 MROH7_2
1 54653842 T G Y D rs1655519 1 55119515 1 54892103 MROH7 0.43159 0.03247 0.425519169329073 0.335760517799353 0.366632070576025 0.401860465116279 0.330542452830189 0.3888 3 MROH7_3
1 54653861 C T S F rs17399810 1 55119534 1 54892122 MROH7 0.45554 0.57945 0.102835463258786 0.255663430420712 0.251167618059159 0.113552266419981 0.238905846442827 0.1778 4 MROH7_4
1 54653873 A G E G rs1655518 1 55119546 1 54892134 MROH7 0.3193 0.02233 0.953075079872205 0.999460625674218 0.998962117280747 0.881402861098293 0.998237781954887 0.9869 5 MROH7_5
1 54653981 C T T M rs12074499 1 55119654 1 54892242 MROH7 0.04059 0.57457 0.0281549520766773 0.000269687162891046 0.000259470679813181 0.0716305372290292 0.000946073793755913 0.007569 6 MROH7_6
1 54654029 T C V A rs189525766 1 55119702 1 54892290 MROH7 0.43236 0.15812 0.00339456869009585 0.0161812297734628 0.0194603009859886 0.00190023752969121 0.017649846008055 0.01389 7 MROH7_7
1 54668863 G T V F rs74071881 1 55134536 1 54907124 MROH7 0.43067 0.39172 0.00479233226837061 NA NA 0.0103305785123967 0.000120918984280532 0.00115 8 MROH7_8
1 54668912 A G K R rs2304314 1 55134585 1 54907173 MROH7 0.00055 0.68588 0.0327476038338658 0.0248112189859763 0.01712506486767 0.0309003729355354 0.0223789832157626 0.02414 9 MROH7_9
1 54670510 A G E G rs550028680 1 55136183 1 54908771 MROH7 0.00367 0.89279 0.0161741214057508 NA NA NA NA NA 10 MROH7_10
1 54670856 T C V A rs480963 1 55136529 1 54909117 MROH7 0.51059 0.57724 0.378993610223642 0.281553398058252 0.310067462376751 0.26304753028891 0.285226201696513 0.3614 11 MROH7_11
1 54674068 A G H R rs570218 1 55139741 1 54912329 MROH7 0.2694 0.173 0.909744408945687 0.768338727076591 0.776336274001038 0.905293201868189 0.790221579961464 0.8441 12 MROH7_12
1 54678793 A G K R rs75269200 1 55144466 1 54917054 MROH7 0.00845 0.60145 0.0563099041533546 0.000539374325782093 0.000778412039439543 0.0767276422764228 0.00289645184648805 0.02497 13 MROH7_13
1 54702100 T A V D rs646356 1 55167773 1 54940361 MROH7 0.33807 0.09421 0.917931309904153 0.841154261057174 0.851842241826674 0.967538759689923 0.834483579247977 0.8709 14 MROH7_14
1 54706456 G A A T rs11807983 1 55172129 1 54944717 MROH7 0.03204 0.58637 0.0129792332268371 0 0.000518941359626362 0.0322830578512397 0.00012045290291496 0.003334 15 MROH7_15
1 54709991 A G Y C rs149350120 1 55175664 1 54948252 MROH7 0.3371 0.05191 0.00519169329073482 NA NA 0.0114299610894942 0.000357398141529664 0.001157 16 MROH7_16
1 54716627 T A S T rs1147990 1 55182300 1 54954888 TTC4 0.38266 0.99216 0.668330670926518 0.513214670981661 0.530617540217955 0.551974580118021 0.511046511627907 0.5986 1 TTC4_1
1 54722764 C T L F rs62000412 1 55188437 1 54961025 TTC4 0.0671 0.89495 0.0129792332268371 NA NA 0.0435769405356332 0.000232558139534884 0.004069 2 TTC4_2
1 54741484 C T R W rs61734869 1 55207157 1 54979745 TTC4 0.52003 0.81727 0.0115814696485623 0.000269687162891046 0.000259470679813181 0.0335905583295506 0.000116279069767442 0.003599 3 TTC4_3
1 54758458 T C N S rs2270004 1 55224131 1 54996719 PARS2 0.0345 0.00114 0.159345047923323 0.15453074433657 0.154903995848469 0.141171130276895 0.144302325581395 0.1607 1 PARS2_1
1 54759078 C A R S rs11577368 1 55224751 1 54997339 PARS2 0.06342 0.27412 0.130191693290735 0.154800431499461 0.154903995848469 0.064911484339537 0.142906976744186 0.1529 2 PARS2_2
1 54759100 A C L R rs116816976 1 55224773 1 54997361 PARS2 0.14188 0.00447 0.00878594249201278 0.0191477885652643 0.0147898287493513 0.00363141171130277 0.0205909725453699 0.01672 3 PARS2_3
1 54781424 G A A V rs2286203 1 55247097 1 55019685 TTC22 0.10349 0.38271 0.145367412140575 0.183387270765912 0.185262065386611 NA NA 0.1397 1 TTC22_1
1 54781524 C T E K rs61733131 1 55247197 1 55019785 TTC22 0.01157 0.81761 0.0139776357827476 NA NA NA NA 0.001113 2 TTC22_2
1 54782401 A G L P rs12144325 1 55248074 1 55020662 TTC22 0.45444 0.8675 0.0623003194888179 0.145361380798274 0.151271406331085 0.0404624277456647 0.16247642991829 0.1046 3 TTC22_3
1 54782447 T C K E rs61733130 1 55248120 1 55020708 TTC22 0.23375 0.12316 0.0283546325878594 0 0.000259470679813181 0.00433526011560694 0 0.01551 4 TTC22_4
1 54784806 C T R Q rs78948067 1 55250479 1 55023067 TTC22 0.12528 0.08094 0.0628993610223642 0.144552319309601 0.150752464971458 NA NA 0.09856 5 TTC22_5
1 54785641 G A R X rs2270002 1 55251314 1 55023902 TTC22 NA 0.06101 0.0928514376996805 0.0560949298813377 0.0604566683964712 NA NA 0.03603 6 TTC22_6
1 54787746 C T R Q rs113200987 1 55253419 1 55026007 TTC22 0.10118 0.32886 0.0069888178913738 0.000269687162891046 0.000518941359626362 0.0270086246028143 0.000116279069767442 0.002174 7 TTC22_7
1 54787764 C T R H rs80076000 1 55253437 1 55026025 TTC22 0.16785 0.85229 0.0225638977635783 0.000269687162891046 0.000518941359626362 0.000680889695869269 0.000232558139534884 0.01068 8 TTC22_8
1 54801124 G C L V rs671108 1 55266797 1 55039385 TTC22 0.01083 0.49399 0.153554313099042 0.213592233009709 0.214063310845874 0.0571493624772313 0.202308768656716 0.1935 9 TTC22_9
1 54806172 C T T M rs72895754 1 55271845 1 55044433 C1orf177 0.29511 0.08864 0.0449281150159744 0.000269687162891046 0.000518941359626362 0.0568181818181818 0.00118259224219489 0.01329 1 C1orf177_1
1 54807070 A G Y C rs115158797 1 55272743 1 55045331 C1orf177 0.08733 0.27028 0.00978434504792332 NA NA 0.0288243304584657 0 0.002553 2 C1orf177_2
1 54807631 C T R W rs142483178 1 55273304 1 55045892 C1orf177 0.21904 0.56343 0.00359424920127796 NA NA 0.013390830685429 0 0.001269 3 C1orf177_3
1 54807907 G T G C rs9782980 1 55273580 1 55046168 C1orf177 0.47722 0.85061 0.498003194888179 0.599514563106796 0.587182148417229 0.50953245574217 0.598255813953488 0.5573 4 C1orf177_4
1 54813968 G T R L rs75313102 1 55279641 1 55052229 C1orf177 0.10303 0.33687 0.00359424920127796 NA NA 0.0131638674534725 0 0.001384 5 C1orf177_5
1 54815017 G A C Y rs75191355 1 55280690 1 55053278 C1orf177 0.28659 0.00346 0.0325479233226837 0 0.000518941359626362 0.0383567862006355 0.000348837209302326 0.01076 6 C1orf177_6
1 54841659 G T G C rs74642512 1 55307332 1 55079920 C1orf177 0.17571 0.18611 0.0237619808306709 0 0.000518941359626362 0.00930549251021335 0.000116279069767442 0.007783 7 C1orf177_7
1 54986199 G A E K rs3737832 1 55451872 1 55224460 TMEM61 0.04465 0.44287 0.0329472843450479 0.0134843581445523 0.0108977685521536 0.00431230140717204 0.0146511627906977 0.03146 1 TMEM61_1
1 54992089 C T R W rs77726087 1 55457762 1 55230350 TMEM61 0.17847 0.24943 0.0245607028753994 0.00296655879180151 0.0041515308770109 0.000226963231956423 0.00348837209302326 0.01768 2 TMEM61_2
1 55075501 A G V A rs487230 1 55541174 1 55313762 USP24 0.22231 0.25477 0.692292332268371 0.76294498381877 0.75038920601972 0.356753812636166 0.76708984375 0.7497 1 USP24_1
1 55083318 C T R Q rs61739739 1 55548991 1 55321579 USP24 0.6905 0.50208 0.0309504792332268 0.00647249190938511 0.00674623767514271 0.0738636363636364 0.00721500721500722 0.01406 2 USP24_2
1 55172402 G A T I rs1165222 1 55638075 1 55410663 USP24 0.30943 0.23903 0.907148562300319 0.833063646170442 0.822003113648158 0.865395095367847 0.8440097799511 0.8756 3 USP24_3
1 56751074 G A P S rs75052518 1 57216747 1 56989335 C1orf168 0.14917 0.0329 0.0115814696485623 NA NA 0.0467544257830231 0 0.004267 1 C1orf168_1
1 56753866 C A K N rs72668350 1 57219539 1 56992127 C1orf168 0.13695 0.59401 0.00499201277955272 NA NA 0.00431425976385104 0.0233720930232558 0.01285 2 C1orf168_2
1 56789024 G A L F rs41305876 1 57254697 1 57027285 C1orf168 0.55571 0.70867 0.0479233226837061 0.0110571736785329 0.0116761805915932 0.0408533817521562 0.0126744186046512 0.0279 3 C1orf168_3
1 56792438 G C I M rs17114336 1 57258111 1 57030699 C1orf168 0.14049 0.16582 0.0159744408945687 0 0.000259470679813181 0.0535633227417158 0.000116279069767442 0.004876 4 C1orf168_4
1 56792709 G T S Y rs61736121 1 57258382 1 57030970 C1orf168 0.05985 0.45593 0.0634984025559105 0.00107874865156419 0.00337311883757135 0.146391284611893 0.00302325581395349 0.01871 5 C1orf168_5
1 56867631 C T P S rs143523574 1 57333304 1 57105892 C8A 0.21838 0.1593 0.0141773162939297 NA NA 0.00226963231956423 0.000581395348837209 0.01332 1 C8A_1
1 56867638 C A A E rs116201358 1 57333311 1 57105899 C8A 0.71146 0.74089 0.0323482428115016 0.00916936353829558 0.0101193565127141 0.00136177939173854 0.0086046511627907 0.02148 2 C8A_2
1 56875054 C A Q K rs652785 1 57340727 1 57113315 C8A 0.32319 0.04743 0.343650159744409 0.393743257820928 0.383757135443695 0.212210621879256 0.376627906976744 0.3677 3 C8A_3
1 56906790 C T T I rs706479 1 57372463 1 57145051 C8A 0.64277 0.10675 0.012779552715655 0 0.000259470679813181 0.0490240581025874 0.000232558139534884 0.004168 4 C8A_4
1 56908105 G A D N rs17114555 1 57373778 1 57146366 C8A 0.69894 0.9495 0.0303514376996805 0.000539374325782093 0.000518941359626362 0.0930549251021335 0.000348837209302326 0.009027 5 C8A_5
1 56912446 C G P R rs143256214 1 57378119 1 57150707 C8A 0.5171 0.13099 0.00339456869009585 NA NA 0.010213345438039 0 0.000906 6 C8A_6
1 56912476 G T R L rs1620075 1 57378149 1 57150737 C8A 0.47744 0.31292 0.136182108626198 0.046655879180151 0.0417747794499222 0.19609623241035 0.0430232558139535 0.07737 7 C8A_7
1 56917642 G C E Q rs1342440 1 57383315 1 57155903 C8A 0.28149 0.26942 0.13638178913738 0.0485436893203883 0.0430721328489881 0.20494779845665 0.0473255813953488 0.07736 8 C8A_8
1 56917684 C T P S rs41285938 1 57383357 1 57155945 C8A 0.17632 0.12173 0.00339456869009585 0.0102481121898598 0.0129735339906591 0.00204266908760781 0.0109302325581395 0.01016 9 C8A_9
1 56917685 C T P L rs17300936 1 57383358 1 57155946 C8A 0.07049 0.05332 0.0613019169329073 0.127292340884574 0.127659574468085 0.0342714480254199 0.126046511627907 0.09608 10 C8A_10
1 57010703 C A G C rs114941053 1 57476376 1 57248964 DAB1 0.58563 0.93131 0.00419329073482428 NA NA 0.0145256468452111 0.000348837209302326 0.001318 1 DAB1_1
1 57023566 C T S N rs34341631 1 57489239 1 57261827 DAB1 0.07532 0.36805 0.00559105431309904 0.0121359223300971 0.0129735339906591 0.00272355878347708 0.0182558139534884 0.01397 2 DAB1_2
1 57136638 C T V I rs1855377 1 57602311 1 57374899 DAB1 0.24352 0.30666 0.00778753993610224 0 0.000259470679813181 0.0256468452110758 0.000232558139534884 0.002488 3 DAB1_3
1 58533979 T G I L rs17117678 1 58999651 1 58772239 OMA1 0.12221 0.34482 0.10223642172524 0.0981661272923409 0.10197197716658 0.172719019518838 0.10953488372093 0.09187 1 OMA1_1
1 58536610 A C F C rs17117699 1 59002282 1 58774870 OMA1 0.03479 0.7858 0.0447284345047923 0.011866235167206 0.0147898287493513 0.00975941897412619 0.012093023255814 0.02622 2 OMA1_2
1 58538945 G A P L rs17117720 1 59004617 1 58777205 OMA1 0.0846 0.17781 0.042332268370607 0.011866235167206 0.0147898287493513 0.0029505220154335 0.0119767441860465 0.02565 3 OMA1_3
1 58539090 G A H Y rs75220198 1 59004762 1 58777350 OMA1 0.15202 0.00523 0.0105830670926518 0.00107874865156419 0.000778412039439543 0.0199727644121652 0.00232558139534884 0.003476 4 OMA1_4
1 58539094 G T N K rs34466938 1 59004766 1 58777354 OMA1 0.00376 0.63046 0.0335463258785942 0 0.000259470679813181 0.0930549251021335 0.000116279069767442 0.00906 5 OMA1_5
1 58660011 C T E K rs232777 1 59125683 1 58898271 MYSM1 0.43113 0.41281 0.302515974440895 0.167745415318231 0.167358588479502 0.389473684210526 0.171414538310413 0.2354 1 MYSM1_1
1 58682127 T G K T rs116675366 1 59147799 1 58920387 MYSM1 0.26091 0.04497 0.00958466453674121 0 0.000259470679813181 0.0298466593647317 0 0.00279 2 MYSM1_2
1 58682254 T C T A rs12139511 1 59147926 1 58920514 MYSM1 0.41673 0.019 0.631988817891374 0.580366774541532 0.583030617540218 0.620218579234973 0.579275752385613 0.6074 3 MYSM1_3
1 58682446 A T C S rs17118103 1 59148118 1 58920706 MYSM1 0.3337 0.06405 0.155750798722045 0.149676375404531 0.1476388168137 0.0310509554140127 0.150536323744515 0.1785 4 MYSM1_4
1 58682464 T C K E rs141778225 1 59148136 1 58920724 MYSM1 0.36525 0.03548 0.00818690095846645 0.0153721682847896 0.0150492994291645 0.00453091684434968 0.015229044834308 0.01419 5 MYSM1_5
1 59321678 T G N K rs835409 1 59787350 1 59559938 FGGY 0.44004 0.18636 0.467252396166134 0.344660194174757 0.335755059678256 0.514030612244898 0.33845294610444 0.3871 1 FGGY_1
1 59456977 G A V M rs72913795 1 59922649 1 59695237 FGGY 0.57733 0.90182 0.027555910543131 NA NA 0.0844303222877894 0.000465116279069767 0.007907 2 FGGY_2
1 59512376 C G L V rs11207463 1 59978048 1 59750636 FGGY 0.78517 0.82109 0.014776357827476 NA NA 0.0381298229686791 0 0.003591 3 FGGY_3
1 59554181 C T T M rs62623594 1 60019853 1 59792441 FGGY 0.33807 0.94494 0.0179712460063898 0.0685005393743258 0.0705760249091853 0.0115751248297776 0.06 0.04211 4 FGGY_4
1 59833453 A G I V rs41312662 1 60299125 1 60071713 HOOK1 0.02228 0.26118 0.00998402555910543 0.0323624595469256 0.030098598858329 0.00680889695869269 0.0252325581395349 0.01683 1 HOOK1_1
1 59915940 T C N S rs2228113 1 60381612 1 60154200 CYP2J2 0.30943 0.0148 0.00319488817891374 NA NA 0.0142986836132547 0 0.00126 1 CYP2J2_1
1 59990815 C T R Q rs116598099 1 60456487 1 60229075 C1orf87 0.20115 0.93896 0.00858626198083067 NA NA 0.0374489332728098 0.000232558139534884 0.003517 1 C1orf87_1
1 59990819 C A E X rs114035967 1 60456491 1 60229079 C1orf87 NA 0.9918 0.00419329073482428 NA NA 0.0158874262369496 0 0.001219 2 C1orf87_2
1 60001142 T C K E rs626251 1 60466814 1 60239402 C1orf87 0.40806 0.0257 0.55111821086262 0.433926645091694 0.43798650752465 0.60281434407626 0.46 0.4995 3 C1orf87_3
1 60033604 T C N D rs17120025 1 60499276 1 60271864 C1orf87 0.32574 0.05344 0.00619009584664537 NA NA 0.0270086246028143 0 0.002496 4 C1orf87_4
1 60039945 C T R K rs114769012 1 60505617 1 60278205 C1orf87 0.12815 0.62497 0.00519169329073482 NA NA 0.0215615070358602 0 0.001565 5 C1orf87_5
1 60040111 G C L V rs12737449 1 60505783 1 60278371 C1orf87 0.05473 0.365 0.118809904153355 0.142934196332255 0.134405812143228 0.042896050839764 0.145348837209302 0.1369 6 C1orf87_6
1 60055284 G A H Y rs7528245 1 60520956 1 60293544 C1orf87 0.19602 0.01984 0.00259584664536741 NA NA 0.0111211983658647 0 0.0009637 7 C1orf87_7
1 61725098 C T G D rs201828555 1 62190770 1 61963358 TM2D1 0.18621 0.3309 0.00479233226837061 NA NA 0.0127604166666667 0 0.001392 1 TM2D1_1
1 61725108 A G W R rs200054903 1 62190780 1 61963368 TM2D1 0.33247 0.18816 0.00619009584664537 NA NA 0.0141583639223912 0 0.001947 2 TM2D1_2
1 61725225 A G Y H rs17122715 1 62190897 1 61963485 TM2D1 0.04492 0.156 0.0411341853035144 0 0.00129735339906591 NA NA 0.01242 3 TM2D1_3
1 61769355 A G R G rs61750905 1 62235027 1 62007615 INADL 0.15839 0.43583 0.0107827476038339 NA NA 0.0245120290512937 0.000697674418604651 0.002776 1 INADL_1
1 61787811 G A G R rs3762321 1 62253483 1 62026071 INADL 0.00206 0.91514 0.11741214057508 0.0962783171521036 0.0947067981318111 0.0249659555152065 0.0881395348837209 0.1185 2 INADL_2
1 61787929 T C L S rs115241683 1 62253601 1 62026189 INADL 0.37231 0.20982 0.00758785942492013 NA NA 0.0197458011802088 0.000116279069767442 0.002117 3 INADL_3
1 61791364 A C E A rs1286823 1 62257036 1 62029624 INADL 0.05522 0.57571 0.0461261980830671 0.119741100323625 0.124286455630514 0.0217884702678166 0.115 0.07956 4 INADL_4
1 61795496 A G I V rs7516332 1 62261168 1 62033756 INADL 0.37252 0.07302 0.434904153354633 0.471952535059331 0.467047223663726 0.243758511121198 0.484767441860465 0.4907 5 INADL_5
1 61823058 G C Q H rs1286812 1 62288730 1 62061318 INADL 0.01597 0.5009 0.0121805111821086 NA NA 0.0215615070358602 0 0.002512 6 INADL_6
1 61833738 C G L V rs112976879 1 62299410 1 62071998 INADL 0.44223 0.65392 0.00499201277955272 NA NA 0.0167952791647753 0.000116279069767442 0.001631 7 INADL_7
1 61861632 G C D H rs116544267 1 62327304 1 62099892 INADL 0.13157 0.48287 0.0145766773162939 NA NA 0.0403556771545828 0.000233426704014939 0.003907 8 INADL_8
1 61864408 T G I M rs2799627 1 62330080 1 62102668 INADL 0.36591 0.12759 0.990814696485623 1 1 0.963231956423059 0.999883720930233 0.9968 9 INADL_9
1 61864617 A G Y C rs76414320 1 62330289 1 62102877 INADL 0.26657 0.13662 0.00958466453674121 NA NA 0.0333635950975942 0.000116279069767442 0.003451 10 INADL_10
1 61884344 C G R G rs36195976 1 62350016 1 62122604 INADL 0.01471 0.30404 0.00539137380191693 NA NA 0.0258738084430322 0 0.002051 11 INADL_11
1 61914615 A G N S rs115447832 1 62380287 1 62152875 INADL 0.34092 0.00292 0.0213658146964856 NA NA 0.0640036314117113 0.000465116279069767 0.006409 12 INADL_12
1 61914626 G A G S rs1056513 1 62380298 1 62152886 INADL 0.39464 0.08625 0.44508785942492 0.660463861920173 0.66554229372081 0.162051747616886 0.650813953488372 0.5639 13 INADL_13
1 61927748 C T P S rs61743112 1 62393420 1 62166008 INADL 0.09868 0.55967 0.0397364217252396 NA NA 0.10848842487517 0.000232558139534884 0.0106 14 INADL_14
1 61990342 G A R H rs1134767 1 62456014 1 62228602 INADL 0.46024 0.08943 0.474840255591054 0.416127292340885 0.404255319148936 0.490694507489787 0.422093023255814 0.4231 15 INADL_15
1 62017914 C T T I rs75900825 1 62483586 1 62256174 INADL 0.1271 0.87091 0.00599041533546326 NA NA 0.016114389468906 0 0.001548 16 INADL_16
1 62038494 A T K I rs6685356 1 62504166 1 62276754 INADL NA 0.06583 0.144568690095847 0.266181229773463 0.259211209133368 NA NA NA 17 INADL_17
1 62038496 G T E X rs4073681 1 62504168 1 62276756 INADL NA 0.05597 0.313897763578275 0.265102481121899 0.286715101193565 NA NA NA 18 INADL_18
1 62051011 G C V L rs2498982 1 62516683 1 62289271 INADL 0.39956 0.04401 0.570886581469649 0.543689320388349 0.552413077322263 0.70812528370404 0.555232558139535 0.5545 19 INADL_19
1 62100346 T C W R rs41289424 1 62566018 1 62338606 INADL 0.17026 0.21172 0.00619009584664537 0.0159115426105717 0.0181629475869227 0.00361271676300578 0.0216844751728473 0.008335 20 INADL_20
1 62114086 G A E K rs41289428 1 62579758 1 62352346 INADL 0.13237 0.95317 0.00499201277955272 0.0105177993527508 0.0147898287493513 0.00340444847934635 0.0154651162790698 0.009843 21 INADL_21
1 62114219 G T G V rs12140153 1 62579891 1 62352479 INADL 0.53501 0.87796 0.0265575079872204 0.0903451995685005 0.105345096004152 0.0145256468452111 0.0880232558139535 0.06148 22 INADL_22
1 62116540 G A S N rs79226919 1 62582212 1 62354800 INADL 0.34092 0.2956 0.0447284345047923 NA NA 0.138932496075353 0.000850133592421666 0.01327 23 INADL_23
1 62117175 C G A G rs41289430 1 62582847 1 62355435 INADL 0.00212 0.8606 0.00718849840255591 0.0248112189859763 0.0337311883757135 0.00467532467532468 0.0240222114920328 0.01303 24 INADL_24
1 62128078 G A R Q rs113320923 1 62593750 1 62366338 INADL 0.02277 0.73251 0.00399361022364217 0.000539374325782093 0.000518941359626362 0.0168481078278901 0.000606501698204755 0.001688 25 INADL_25
1 62206709 A T R S rs7552335 1 62672381 1 62444969 L1TD1 0.37418 0.23377 0.0311501597444089 NA NA 0.0882352941176471 0.000130718954248366 0.00614 1 L1TD1_1
1 62207217 A G R G rs142530179 1 62672889 1 62445477 L1TD1 0.42926 0.05073 0.00319488817891374 0.0121359223300971 0.0134924753502854 0.00201816347124117 0.00716295727807623 0.003306 2 L1TD1_2
1 62207365 T C V A rs7542665 1 62673037 1 62445625 L1TD1 0.3635 0.033 0.576277955271565 0.669633225458468 0.673066943435392 0.702955367913148 0.701890614449696 0.603 3 L1TD1_3
1 62207553 G A V M rs7533274 1 62673225 1 62445813 L1TD1 0.23504 0.07143 0.537739616613419 0.632416396979504 0.635962636222107 0.621753246753247 0.658127534095098 0.5637 4 L1TD1_4
1 62207615 A C K N rs2457828 1 62673287 1 62445875 L1TD1 0.3635 0.2517 0.0754792332268371 0.152642934196332 0.150752464971458 0.0655684754521964 0.144145802650957 0.09852 5 L1TD1_5
1 62209867 G A V I rs142671571 1 62675539 1 62448127 L1TD1 0.22296 0.35694 0.00658945686900958 NA NA 0.0154334997730368 0 0.001549 6 L1TD1_6
1 62210001 G T E D rs200789118 1 62675673 1 62448261 L1TD1 0.38623 0.18427 0.0319488817891374 NA NA NA NA 9.01e-06 7 L1TD1_7
1 62210222 A G E G rs115974655 1 62675894 1 62448482 L1TD1 0.33686 0.50264 0.0139776357827476 NA NA 0.0358601906491148 0.000116279069767442 0.003517 8 L1TD1_8
1 62210419 C A P T rs11207933 1 62676091 1 62448679 L1TD1 0.42435 0.32576 0.188498402555911 0.121628910463862 0.11987545407369 0.162959600544712 0.123139534883721 0.1613 9 L1TD1_9
1 62210612 C T T I rs2886644 1 62676284 1 62448872 L1TD1 0.38087 0.38564 0.153953674121406 0.267529665587918 0.27244421380384 0.155696777122106 0.270876948127471 0.2027 10 L1TD1_10
1 62238305 G A A V rs34591898 1 62703977 1 62476565 KANK4 0.03296 0.54256 0.0485223642172524 0.0242718446601942 0.0275038920601972 0.00658193372673627 0.0272093023255814 0.03573 1 KANK4_1
1 62247552 C G V L rs2941679 1 62713224 1 62485812 KANK4 0.3116 0.27793 0.986222044728435 0.956310679611651 0.959263103269331 0.992283250113482 0.959767441860465 0.9744 2 KANK4_2
1 62263112 A G V A rs2666472 1 62728784 1 62501372 KANK4 0.38916 0.15792 0.715854632587859 0.721952535059331 0.725220550077841 0.558102587380844 0.733837209302326 0.7399 3 KANK4_3
1 62263166 T C H R rs2258470 1 62728838 1 62501426 KANK4 0.32216 0.1175 0.716253993610224 0.720604099244876 0.724442138038402 0.558783477076714 0.733953488372093 0.7412 4 KANK4_4
1 62266749 T C T A rs11207949 1 62732421 1 62505009 KANK4 0.43344 0.16697 0.305511182108626 0.254854368932039 0.248572911261028 0.222877893781207 0.244883720930233 0.2845 5 KANK4_5
1 62268417 C T G S rs17123306 1 62734089 1 62506677 KANK4 0.2513 0.16574 0.128594249201278 0.0339805825242718 0.0394395433316035 0.187698592827962 0.0381395348837209 0.07411 6 KANK4_6
1 62273554 C T R K rs111413521 1 62739226 1 62511814 KANK4 0.03827 0.03971 0.012779552715655 NA NA 0.0417612346799818 0.000116279069767442 0.00369 7 KANK4_7
1 62273875 G A T M rs112048152 1 62739547 1 62512135 KANK4 0.09357 0.21859 0.00798722044728434 NA NA 0.0283704039945529 0.000116279069767442 0.002438 8 KANK4_8
1 62274247 G A P L rs72925715 1 62739919 1 62512507 KANK4 0.07971 0.55627 0.00559105431309904 NA NA 0.0129369042215161 0.000930232558139535 0.00201 9 KANK4_9
1 62274592 T C H R rs41309173 1 62740264 1 62512852 KANK4 0.29741 0.00888 0.0139776357827476 0.0380258899676375 0.0363258951738454 0.0118074477747502 0.0398929983717144 0.03057 10 KANK4_10
1 63323344 G T V L rs2274188 1 63789015 1 63561603 FOXD3 0.36785 0.06998 0.071685303514377 NA NA 0.0283950617283951 0.00416666666666667 0.01616 1 FOXD3_1
1 63510159 T C R G rs6588047 1 63975830 1 63748418 ITGB3BP 0.40172 0.00718 0.94788338658147 0.999460625674218 0.99922158796056 NA NA 0.9908 1 ITGB3BP_1
1 63525651 T A F I rs17125106 1 63991322 1 63763910 EFCAB7 0.37019 0.28949 0.0221645367412141 NA NA 0.0730821606899682 0.000581395348837209 0.006721 1 EFCAB7_1
1 63533523 A G S G rs9436246 1 63999194 1 63771782 EFCAB7 0.2833 0.0202 0.00998402555910543 0.000539374325782093 0.000778412039439543 0.025192918747163 0.000465116279069767 0.002982 2 EFCAB7_2
1 63534155 C T T I rs6693255 1 63999826 1 63772414 EFCAB7 0.06747 0.23927 0.144968051118211 0.154800431499461 0.151011935651271 0.0891965501588743 0.15406976744186 0.1584 3 EFCAB7_3
1 63534197 T C M T rs6657480 1 63999868 1 63772456 EFCAB7 0.35118 0.00797 0.287539936102236 0.155339805825243 0.153606642449403 0.477303676804358 0.156279069767442 0.2005 4 EFCAB7_4
1 63545986 A G Y C rs41313264 1 64011657 1 63784245 EFCAB7 0.70247 0.82218 0.00179712460063898 0.011866235167206 0.00726517903476907 0.00181570585565138 0.0108139534883721 0.007133 5 EFCAB7_5
1 63551748 G A V I rs147375223 1 64017419 1 63790007 EFCAB7 0.59897 0.41402 0.00259584664536741 0.00782092772384035 0.0108977685521536 0.00363141171130277 0.0109327750639684 0.005313 6 EFCAB7_6
1 63555425 G A R K rs2273367 1 64021096 1 63793684 EFCAB7 0.05777 0.32518 0.139976038338658 0.15453074433657 0.150752464971458 0.0789832047208352 0.154186046511628 0.1575 7 EFCAB7_7
1 63568388 G A G R rs74078273 1 64034059 1 63806647 EFCAB7 0.1217 0.38678 0.0233626198083067 NA NA 0.0626418520199728 0.000116279069767442 0.006169 8 EFCAB7_8
1 63571026 T G D E rs74568205 1 64036697 1 63809285 EFCAB7 0.05573 0.19812 0.016573482428115 0.000269687162891046 0 0.0460735360871539 0.000116333178222429 0.004745 9 EFCAB7_9
1 64177594 C T T M rs7527017 1 64643277 1 64415865 ROR1 0.75433 0.58128 0.243210862619808 0.324163969795038 0.338609237156201 0.0785292782569224 0.332209302325581 0.3042 1 ROR1_1
1 64210769 T C I T rs7532933 1 64676452 1 64449040 UBE2U 0.7299 0.59528 0.027555910543131 NA NA 0.0975941897412619 0.000465116279069767 0.008714 1 UBE2U_1
1 64220894 C T R C rs139887828 1 64686577 1 64459165 UBE2U 0.19189 0.23092 0.00758785942492013 NA NA 0.0313209260099864 0.000116414435389988 0.002858 2 UBE2U_2
1 64267050 G A A T rs17126258 1 64732733 1 64505321 UBE2U 0.31079 0.12763 0.0932507987220447 0.00107874865156419 0.000518941359626362 NA NA 0.01793 3 UBE2U_3
1 64550619 C G T S rs61731118 1 65016302 1 64788890 CACHD1 0.01922 0.29362 0.0045926517571885 0.00836030204962244 0.0111572392319668 0.00534473543559594 0.0108775360547543 0.005926 1 CACHD1_1
1 64663808 A C T P rs555810369 1 65129491 1 64902079 CACHD1 0.38544 0.81727 0.0978434504792332 NA NA NA NA 4.118e-05 2 CACHD1_2
1 64805021 G T V L rs61732605 1 65270704 1 65043292 RAVER2 0.40736 0.08844 0.0255591054313099 NA NA 0.0657966286025014 0.000244379276637341 0.006159 1 RAVER2_1
1 65148471 T A C S rs17853973 1 65614154 1 65386742 AK4 0.09248 0.07588 0.21685303514377 NA NA 0.3319592628516 0.0184822521419829 0.06486 1 AK4_1
1 65570758 A G K R rs1137100 1 66036441 1 65809029 LEPR 0.49342 0.25792 0.320287539936102 0.271844660194175 0.27244421380384 0.172945982750794 0.264302325581395 0.2855 1 LEPR_1
1 65592830 A G Q R rs1137101 1 66058513 1 65831101 LEPR 0.03805 0.24059 0.58426517571885 NA NA 0.560826146164321 0.454186046511628 0.5095 2 LEPR_2
1 65610269 G C K N rs1805094 1 66075952 1 65848540 LEPR 0.2863 0.13318 0.142372204472843 0.180151024811219 0.164244940321744 0.188096319854612 0.17081974848626 0.1576 3 LEPR_3
1 65616108 C T T M rs34499590 1 66081791 1 65854379 LEPR 0.7169 0.76305 0.00978434504792332 NA NA 0.0376758965047662 0.000116279069767442 0.003196 4 LEPR_4
1 65992978 G C E D rs115074556 1 66458661 1 66231249 PDE4B 0.66903 0.25742 0.00339456869009585 NA NA 0.0113481615978212 0 0.001145 1 PDE4B_1
1 66247513 C G A G rs75398902 1 66713196 1 66485784 PDE4B 0.70284 0.66876 0.0119808306709265 0.0183387270765912 0.0181629475869227 0.0115751248297776 0.0204651162790698 0.01543 2 PDE4B_2
1 66372574 A T S C rs2227297 1 66838257 1 66610845 PDE4B 0.45972 0.64082 0.00479233226837061 NA NA 0.011802088061734 0 0.001285 3 PDE4B_3
1 66643594 G C E Q rs17490057 1 67109277 1 66881865 SGIP1 0.0346 0.81017 0.0193690095846645 0.0617583603020496 0.0692786715101194 0.0113481615978212 0.0613953488372093 0.04316 1 SGIP1_1
1 66643652 A G K R rs7526812 1 67109335 1 66881923 SGIP1 0.20244 0.44682 0.282348242811502 0.161272923408846 0.15905552672548 0.365864729913754 0.150813953488372 0.2143 2 SGIP1_2
1 66689166 G C R P rs542858072 1 67154849 1 66927437 SGIP1 0.0031 0.92619 0.0195686900958466 NA NA NA NA NA 3 SGIP1_3
1 66770414 A T E D rs1060575 1 67236097 1 67008685 TCTEX1D1 0.41756 0.03628 0.13258785942492 0.133764832793959 0.121172807472756 0.0857921016795279 0.138139534883721 0.1369 1 TCTEX1D1_1
1 66776404 G A NA NA rs3816989 1 67242087 1 67014675 TCTEX1D1 NA 0.74886 0.130591054313099 0.133495145631068 0.121432278152569 0.0830685428960508 0.138023255813953 0.1365 2 TCTEX1D1_2
1 66777341 C A L I rs2133173 1 67243024 1 67015612 TCTEX1D1 0.16695 0.1558 0.197683706070288 0.31688241639698 0.312143227815257 0.234679981842941 0.295581395348837 0.2587 3 TCTEX1D1_3
1 66801073 T A Q L rs549148 1 67266756 1 67039344 INSL5 0.47938 0.0186 0.87120607028754 0.855177993527508 0.846393357550597 0.807989105764866 0.860348837209302 0.8763 1 INSL5_1
1 66822362 C T R Q rs482082 1 67288045 1 67060633 WDR78 0.12477 0.28429 0.514776357827476 0.489212513484358 0.505189413596264 0.562868815251929 0.492209302325581 0.4974 1 WDR78_1
1 66837663 T C K R rs76280974 1 67303346 1 67075934 WDR78 0.32851 0.20514 0.00978434504792332 NA NA 0.0220655141037307 0.000116306117701791 0.002315 2 WDR78_2
1 66847660 A G L P rs34367895 1 67313343 1 67085931 WDR78 0.48051 0.25071 0.00878594249201278 NA NA 0.0220254314259764 0 0.002051 3 WDR78_3
1 66891210 A G I T rs74624036 1 67356893 1 67129481 WDR78 0.53469 0.50136 0.00938498402555911 NA NA 0.0238311393554244 0 0.002298 4 WDR78_4
1 66905180 T G X C rs3008890 1 67370863 1 67143451 WDR78 NA 0.11174 0.00399361022364217 NA NA 0.0154334997730368 0 0.001433 5 WDR78_5
1 66905263 C T V M rs141283758 1 67370946 1 67143534 WDR78 0.1469 0.01556 0.00499201277955272 NA NA 0.0122560145256468 0.000116279069767442 0.001375 6 WDR78_6
1 66924733 G C C W rs3008858 1 67390416 1 67163004 WDR78 0.0357 0.08053 0.837859424920128 0.742988133764833 0.731188375713544 0.839536995006809 0.731976744186047 0.7844 7 WDR78_7
1 66924785 C G G A rs1886686 1 67390468 1 67163056 WDR78 0.31719 0.02221 0.842651757188498 0.742988133764833 0.731188375713544 0.851339083068543 0.731976744186047 0.7858 8 WDR78_8
1 66924798 G C R G rs553668325 1 67390481 1 67163069 WDR78 0.02929 0.02968 0.0964456869009585 NA NA NA NA 0.001623 9 WDR78_9
1 66981868 A C N T rs531332342 1 67447551 1 67220139 MIER1 0.15087 0.09368 0.0674920127795527 NA NA NA NA 0.0005544 1 MIER1_1
1 66984748 A G R G rs17129563 1 67450431 1 67223019 MIER1 0.08648 0.51346 0.00658945686900958 0.0237324703344121 0.024390243902439 0.00435492651061513 0.0260327548276705 0.01489 2 MIER1_2
1 67093073 C T E K rs41313272 1 67558756 1 67331344 C1orf141 0.42387 0.0381 0.116214057507987 0.0401833872707659 0.0438505448884276 0.174159854677566 0.0336437718277066 0.06969 1 C1orf141_1
1 67095273 C T V I rs11208997 1 67560956 1 67333544 C1orf141 0.46558 0.09294 0.938498402555911 0.875674217907228 0.870783601453036 0.96501590186279 0.856976744186047 0.8921 2 C1orf141_2
1 67095407 T C Q R rs72933970 1 67561090 1 67333678 C1orf141 0.10582 0.02472 0.116214057507987 0.040722761596548 0.0456668396471199 0.210263396911898 0.0467659376454165 0.0647 3 C1orf141_3
1 67115444 T C E G rs2273682 1 67581127 1 67353715 C1orf141 0.10443 0.36068 0.0371405750798722 0.000269687162891046 0.000259470679813181 0.00091324200913242 0.000467945718296678 0.01892 4 C1orf141_4
1 67168129 G T Q H rs1884444 1 67633812 1 67406400 IL23R 0.20666 0.31451 0.530151757188498 0.537486515641855 0.515827711468604 0.5 0.527906976744186 0.5284 1 IL23R_1
1 67182913 G A G R rs76418789 1 67648596 1 67421184 IL23R 0.7437 0.83804 0.0111821086261981 0.00377562028047465 0.0041515308770109 0.00113481615978212 0.00406976744186047 0.007083 2 IL23R_2
1 67219704 T C L P rs7530511 1 67685387 1 67457975 IL23R 0.10187 0.05262 0.875998402555911 0.880798274002157 0.881421899325376 0.762823422605538 0.87046511627907 0.8776 3 IL23R_3
1 67240217 G A V I rs41313262 1 67705900 1 67478488 IL23R 0.22526 0.0565 0.00499201277955272 0.0121359223300971 0.0111572392319668 0.00340444847934635 0.0148871830658293 0.01165 4 IL23R_4
1 67240275 G A R Q rs11209026 1 67705958 1 67478546 IL23R 0.64881 0.90901 0.0227635782747604 0.0631067961165049 0.0705760249091853 0.0140717203812982 0.0637357525005815 0.0415 5 IL23R_5
1 67320405 A G M V rs17129772 1 67786088 1 67558676 IL12RB2 0.40243 0.01305 0.0151757188498403 0.000269687162891046 0 0.0458465728551975 0.000348837209302326 0.004217 1 IL12RB2_1
1 67326816 G A R Q rs17129792 1 67792499 1 67565087 IL12RB2 0.39865 0.21108 0.00838658146964856 0.000809061488673139 0.00181629475869227 0.0229232864275987 0.00209302325581395 0.003517 2 IL12RB2_2
1 67351018 C T A V rs61731150 1 67816701 1 67589289 IL12RB2 0.08378 0.63149 0.00838658146964856 0.000539374325782093 0.00181629475869227 0.0229232864275987 0.00290697674418605 0.004234 3 IL12RB2_3
1 67351089 G A G R rs2307148 1 67816772 1 67589360 IL12RB2 0.30025 0.28892 0.00539137380191693 NA NA 0.0120290512936904 0 0.001277 4 IL12RB2_4
1 67367844 G C Q H rs2307145 1 67833527 1 67606115 IL12RB2 0.19794 0.19074 0.0387380191693291 0.0512405609492988 0.0524130773222626 0.0785292782569224 0.0484883720930233 0.03859 5 IL12RB2_5
1 67367960 G A G D rs2307153 1 67833643 1 67606231 IL12RB2 0.32901 0.08578 0.00738817891373802 0.0256202804746494 0.0204981837052413 0.00431230140717204 0.018953488372093 0.01409 6 IL12RB2_6
1 67386597 C T A V rs2307154 1 67852280 1 67624868 IL12RB2 0.04479 0.21113 0.00539137380191693 NA NA 0.0122560145256468 0 0.001343 7 IL12RB2_7
1 68047216 C A A S rs35600387 1 68512899 1 68285487 DIRAS3 0.08398 0.02689 0.0145766773162939 0.0248112189859763 0.0280228334198236 0.00658193372673627 0.0288372093023256 0.02318 1 DIRAS3_1
1 68137903 C T V I rs983034 1 68603586 1 68376174 WLS 0.26908 0.43162 0.236621405750799 0.388349514563107 0.406850025947068 0.149341806627326 0.395581395348837 0.3448 1 WLS_1
1 68482597 A C I R rs3790479 1 68948280 1 68720868 DEPDC1 0.35753 0.10496 0.077276357827476 0.0444983818770227 0.050077841203944 0.130102040816327 0.0448073701842546 0.06027 1 DEPDC1_1
1 68482884 G T Y X rs201449469 1 68948567 1 68721155 DEPDC1 NA 0.99163 NA NA NA NA NA 0.01902 2 DEPDC1_2
1 69994621 A G N S rs72676879 1 70460304 1 70232892 LRRC7 0.25677 0.53657 0.0069888178913738 0.00431499460625674 0.00441100155682408 0.0129369042215161 0.00651162790697674 0.00673 1 LRRC7_1
1 70039098 C T H Y rs12069888 1 70504781 1 70277369 LRRC7 0.23929 0.01736 0.00978434504792332 NA NA 0.0231502496595552 0.000232558139534884 0.002652 2 LRRC7_2
1 70039368 G A G S rs61734800 1 70505051 1 70277639 LRRC7 0.03186 0.07602 0.00339456869009585 NA NA 0.0108942351339083 0 0.001071 3 LRRC7_3
1 70151147 T C I V rs3180401 1 70616830 1 70389418 LRRC40 0.1503 0.2342 0.00359424920127796 0.0188781014023732 0.0194603009859886 0.00477489768076398 0.0164182580344667 0.009196 1 LRRC40_1
1 70367717 C T Q X rs143899788 1 70833400 1 70605988 HHLA3 NA 0.95646 0.0119808306709265 NA NA 0.0346646571213263 0.000216637781629116 0.004338 1 HHLA3_1
1 70974342 G A P L rs5694 1 71440025 1 71212613 PTGER3 0.15926 0.3758 0.00379392971246006 0.000539374325782093 0 0.0183840217884703 0.000116279069767442 0.0014 1 PTGER3_1
1 71070891 G C R G rs11583800 1 71536574 1 71309162 ZRANB2 0.5628 0.49221 0.0461261980830671 0.0984358144552319 0.105864037363778 0.0167952791647753 0.103023255813953 0.07931 1 ZRANB2_1
1 71407471 T G Y S rs41289154 1 71873154 1 71645742 NEGR1 0.64637 0.73997 0.0113817891373802 0.0366774541531823 0.0435910742086144 0.00317748524738992 0.0358139534883721 0.03049 1 NEGR1_1
1 74041258 G A A V rs79435376 1 74506942 1 74279530 LRRIQ3 0.47884 0.07268 0.0597044728434505 0.0377562028047465 0.0373637778930981 0.0170200892857143 0.0414099087996056 0.05324 1 LRRIQ3_1
1 74041358 G A R C rs78197692 1 74507042 1 74279630 LRRIQ3 0.11494 0.75779 0.00439297124600639 NA NA 0.0113762486126526 0.000736196319018405 0.001134 2 LRRIQ3_2
1 74041482 T G L F rs17094774 1 74507166 1 74279754 LRRIQ3 0.31614 0.12979 0.0153753993610224 NA NA 0.0355567805953693 0 0.0038 3 LRRIQ3_3
1 74041631 C T E K rs17094777 1 74507315 1 74279903 LRRIQ3 0.39938 0.18236 0.0597044728434505 0.0377562028047465 0.0368448365334717 0.0171288743882545 0.0416972364881389 0.05336 4 LRRIQ3_4
1 74041739 T C I V rs17094779 1 74507423 1 74280011 LRRIQ3 0.4348 0.01557 0.0265575079872204 0.000269687162891046 0 0.0920695274307442 0.000978234287111763 0.007798 5 LRRIQ3_5
1 74041766 G C H D rs78657023 1 74507450 1 74280038 LRRIQ3 0.47766 0.07385 0.0315495207667732 0.000539374325782093 0.00129735339906591 0.0130363932645301 0.00146520146520147 0.01595 6 LRRIQ3_6
1 74109473 C T G E rs74093612 1 74575157 1 74347745 LRRIQ3 0.4127 0.11699 0.012779552715655 NA NA 0.0386121992165641 0 0.003497 7 LRRIQ3_7
1 74109498 C T A T rs1340472 1 74575182 1 74347770 LRRIQ3 0.36394 0.02699 0.80491214057508 0.923139158576052 0.927607680332122 0.590223463687151 0.92513566847558 0.8848 8 LRRIQ3_8
1 74182645 G A H Y rs17591320 1 74648329 1 74420917 LRRIQ3 0.41354 0.05383 0.0151757188498403 0.0447680690399137 0.0464452516865594 0.0129427792915531 0.0508139534883721 0.03442 9 LRRIQ3_9
1 74182724 C T M I rs17094900 1 74648408 1 74420996 LRRIQ3 0.01846 0.58884 0.0694888178913738 0.0391046386192017 0.0376232485729113 0.0179300953245574 0.0416375901372412 0.05584 10 LRRIQ3_10
1 74470138 C T V I rs17095389 1 74935822 1 74708410 LRRC53 NA 0.03222 0.0175718849840256 0.000269687162891046 0 NA NA 0.002892 1 LRRC53_1
1 74470690 A G S P rs596204 1 74936374 1 74708962 LRRC53 NA 0.06759 0.760982428115016 0.593311758360302 0.570057083549559 NA NA 0.4128 2 LRRC53_2
1 74470770 G C A G rs491922 1 74936454 1 74709042 LRRC53 NA 0.2362 0.576477635782748 0.586030204962244 0.562532433834977 NA NA 0.3235 3 LRRC53_3
1 74471232 G A P L rs79413610 1 74936916 1 74709504 LRRC53 NA 0.33677 0.018370607028754 0.000269687162891046 0 NA NA 0.001382 4 LRRC53_4
1 74471398 A G C R rs3765673 1 74937082 1 74709670 LRRC53 NA 0.05906 0.0662939297124601 0.0035059331175836 0.00518941359626362 NA NA 0.004892 5 LRRC53_5
1 74471942 C G Q H rs17095391 1 74937626 1 74710214 LRRC53 NA 0.20244 0.0175718849840256 0.000269687162891046 0 NA NA 0.003576 6 LRRC53_6
1 74472144 C T G E rs3765675 1 74937828 1 74710416 LRRC53 0.20083 0.34043 0.0740814696485623 0.0035059331175836 0.00518941359626362 NA NA 0.02905 7 LRRC53_7
1 74475417 C G R T rs17095400 1 74941101 1 74713689 LRRC53 0.2775 0.01792 0.0175718849840256 0.000269687162891046 0 NA NA 0.003332 8 LRRC53_8
1 74475526 C T G R rs648614 1 74941210 1 74713798 LRRC53 0.40614 0.36464 0.575479233226837 0.585760517799353 0.562532433834977 NA NA 0.5506 9 LRRC53_9
1 74475558 G A A V rs45454994 1 74941242 1 74713830 LRRC53 0.47577 0.69937 0.0157747603833866 NA NA NA NA 0.004404 10 LRRC53_10
1 74475582 A T L H rs45557838 1 74941266 1 74713854 LRRC53 0.33662 0.3976 0.0133785942492013 0.000539374325782093 0.00103788271925272 NA NA 0.00373 11 LRRC53_11
1 74475609 G A T I rs649058 1 74941293 1 74713881 LRRC53 0.1881 0.10905 0.760782747603834 0.592502696871629 0.570316554229372 NA NA 0.6257 12 LRRC53_12
1 74480689 C T R Q rs41289204 1 74946373 1 74718961 LRRC53 0.40753 0.23002 0.0840654952076677 0.00431499460625674 0.00648676699532953 NA NA 0.03053 13 LRRC53_13
1 74571128 C T V M rs9326116 1 75036812 1 74809400 ERICH3 0.44369 0.06321 0.974840255591054 0.999460625674218 0.999740529320187 0.918293236495688 0.999883720930233 0.9918 1 ERICH3_1
1 74571882 C G E D rs142226796 1 75037566 1 74810154 ERICH3 0.30363 0.38812 0.00219648562300319 NA NA 0.0124829777576033 0 0.001087 2 ERICH3_2
1 74572024 G A A V rs77387756 1 75037708 1 74810296 ERICH3 0.45416 0.13045 0.00379392971246006 NA NA 0.0111211983658647 0 0.001095 3 ERICH3_3
1 74572544 A C L V rs11580409 1 75038228 1 74810816 ERICH3 0.4801 0.00848 0.375798722044728 0.377292340884574 0.385054488842761 0.25124829777576 0.372209302325581 0.3783 4 ERICH3_4
1 74572964 G A L F rs114682824 1 75038648 1 74811236 ERICH3 0.45265 0.11145 0.00579073482428115 NA NA 0.0165683159328189 0.000116279069767442 0.001557 5 ERICH3_5
1 74573152 T A E V rs116636724 1 75038836 1 74811424 ERICH3 0.36656 0.06871 0.00758785942492013 NA NA 0.0226963231956423 0.000232558139534884 0.002158 6 ERICH3_6
1 74573279 C A A S rs75061423 1 75038963 1 74811551 ERICH3 0.46907 0.31356 0.0243610223642173 0.000269687162891046 0.000259470679813181 0.078302315024966 0.000116279069767442 0.007825 7 ERICH3_7
1 74573407 G A T I rs61731318 1 75039091 1 74811679 ERICH3 0.41456 0.07396 0.0271565495207668 NA NA 0.0807989105764866 0.000232558139534884 0.00729 8 ERICH3_8
1 74589735 T C H R rs2305549 1 75055419 1 74828007 ERICH3 0.37294 0.08254 0.117611821086262 0.0765911542610572 0.0768033212247016 0.0435769405356332 0.0866279069767442 0.1095 9 ERICH3_9
1 74589901 T C I V rs17095653 1 75055585 1 74828173 ERICH3 0.43205 0.09112 0.016573482428115 0 0.000259470679813181 0.0508397639582388 0.000116279069767442 0.004736 10 ERICH3_10
1 74599757 C T R H rs696698 1 75065441 1 74838029 ERICH3 0.45675 0.09749 0.0976437699680511 0.0237324703344121 0.030098598858329 0.104857013163867 0.0345348837209302 0.06383 11 ERICH3_11
1 74606741 G T T N rs115213075 1 75072425 1 74845013 ERICH3 0.29307 0.05614 0.00319488817891374 NA NA 0.0129427792915531 0 0.001128 12 ERICH3_12
1 74631742 G C P A rs11210490 1 75097426 1 74870014 ERICH3 0.1292 0.28206 0.320886581469649 0.535329018338727 0.530098598858329 0.317521561507036 0.52546511627907 0.4335 13 ERICH3_13
1 74643097 C T R H rs113591020 1 75108781 1 74881369 ERICH3 0.16279 0.94794 0.00439297124600639 NA NA 0.0115751248297776 0 0.00126 14 ERICH3_14
1 74710181 C T E K rs17095822 1 75175865 1 74948453 CRYZ 0.05407 0.37498 0.0209664536741214 0.000269687162891046 0 0.0553790285973672 0.000348837209302326 0.005346 1 CRYZ_1
1 74710202 T C I V rs3819946 1 75175886 1 74948474 CRYZ 0.41723 0.14119 0.460662939297125 0.138888888888889 0.140633108458744 0.448933272809805 0.130581395348837 0.2795 2 CRYZ_2
1 74738763 G A R Q rs11538281 1 75204447 1 74977035 TYW3 0.03177 0.2051 0.0377396166134185 NA NA 0.105537902859737 0.000348837209302326 0.00962 1 TYW3_1
1 74748757 A G M V rs1133891 1 75214441 1 74987029 TYW3 0.39574 0.05935 0.359225239616613 0.115156418554477 0.118059159314997 0.22401270994099 0.111860465116279 0.2398 2 TYW3_2
1 75137116 C T A V rs141641179 1 75602801 1 75375389 LHX8 0.67064 0.53726 0.00778753993610224 NA NA 0.0288636363636364 0.000232666356444858 0.002655 1 LHX8_1
1 75222416 T G I L rs138027438 1 75688101 1 75460689 SLC44A5 0.0492 0.50504 0.0023961661341853 0.0124056094929881 0.0101193565127141 0.00136177939173854 0.0112790697674419 0.007644 1 SLC44A5_1
1 75803754 G A A T rs5745324 1 76269439 1 76042027 MSH4 0.44997 0.10918 0.00938498402555911 0.00323624595469256 0.00207576543850545 0.000907852927825692 0.00465116279069767 0.01073 1 MSH4_1
1 75803775 G A A T rs5745325 1 76269460 1 76042048 MSH4 0.15432 0.06604 0.212859424920128 0.258360302049622 0.297353399065906 0.300499319110304 0.29906976744186 0.2621 2 MSH4_2
1 75880138 A G Y C rs5745459 1 76345823 1 76118411 MSH4 0.92997 0.85403 0.00419329073482428 0.0105177993527508 0.0111572392319668 0.00159308147473828 0.009369875849145 0.008945 3 MSH4_3
1 75898071 G C E D rs114093703 1 76363756 1 76136344 MSH4 0.44742 0.32034 0.0139776357827476 0.0121359223300971 0.00596782563570317 0.00113947128532361 0.0107151176333566 0.01471 4 MSH4_4
1 75912817 G A S N rs5745549 1 76378502 1 76151090 MSH4 0.41184 0.22192 0.0636980830670927 0.0420711974110032 0.0342501297353399 0.125510667271902 0.04 0.04359 5 MSH4_5
1 75932287 C T S N rs3795251 1 76397972 1 76170560 ASB17 0.1903 0.23444 0.396565495207668 0.379449838187702 0.37441619097042 0.198770491803279 0.351886353050769 0.3797 1 ASB17_1
1 76627495 C A L I rs1184626 1 77093180 1 76865768 ST6GALNAC3 0.40279 0.19065 0.442891373801917 0.420711974110032 0.42008303061754 0.611211983658647 0.409418604651163 0.4335 1 ST6GALNAC3_1
1 77050292 T G F V rs199636377 1 77515977 1 77288565 ST6GALNAC5 0.41047 0.76325 NA NA NA NA NA 0.01175 1 ST6GALNAC5_1
1 77219357 T C T A rs12723684 1 77685042 1 77457630 PIGK 0.25741 0.08205 0.191693290734824 0.0803667745415318 0.0749870264660093 0.379709487063096 0.0772272621539893 0.1205 1 PIGK_1
1 77521909 G A R Q rs2803140 1 77987594 1 77760182 AK5 0.81666 0.54753 0.00778753993610224 NA NA 0.036995006808897 0.000232558139534884 0.003031 1 AK5_1
1 77632318 A T M K rs41292270 1 78098003 1 77870591 ZZZ3 0.26782 0.03485 0.0103833865814696 0.0272384034519957 0.0233523611831863 0.00476622787108488 0.0280232558139535 0.0188 1 ZZZ3_1
1 77632718 T C I V rs34535037 1 78098403 1 77870991 ZZZ3 0.08775 0.03881 0.0253594249201278 0.00997842502696872 0.0140114167099118 0.00431230140717204 0.0162790697674419 0.02754 2 ZZZ3_2
1 77858956 G A V I rs116513528 1 78324641 1 78097229 FAM73A 0.40909 0.12391 0.00219648562300319 NA NA 0.0124829777576033 0 0.0009966 1 FAM73A_1
1 77956689 T C T A rs150162389 1 78422374 1 78194962 FUBP1 0.27346 0.16476 0.00339456869009585 NA NA 0.0154334997730368 0.000232558139534884 0.00145 1 FUBP1_1
1 78046276 C T S F rs17101180 1 78511960 1 78284548 GIPC2 0.80495 0.92552 0.0375399361022364 NA NA 0.000691881918819188 0.000351288056206089 0.01622 1 GIPC2_1
1 78119402 T C L P rs540742 1 78585086 1 78357674 GIPC2 0.17878 0.0344 0.307108626198083 0.209546925566343 0.214322781525688 0.224693599636859 0.218372093023256 0.2497 2 GIPC2_2
1 78493396 T C L S rs115994459 1 78959081 1 78731669 PTGFR 0.06145 0.36981 0.00439297124600639 NA NA 0.0131638674534725 0 0.001293 1 PTGFR_1
1 78628133 A G H R rs273259 1 79093818 1 78866406 IFI44L 0.11177 2e-04 0.444888178913738 0.329557713052859 0.325376232485729 0.376305038583749 0.326976744186046 0.3811 1 IFI44L_1
1 78628225 G A A T rs34932081 1 79093910 1 78866498 IFI44L 0.36525 0.04787 0.0383386581469649 0.023462783171521 0.0249091852620654 0.0115751248297776 0.0273446590644636 0.03026 2 IFI44L_2
1 78628357 C T R C rs273258 1 79094042 1 78866630 IFI44L 0.27533 0.15222 0.0153753993610224 NA NA 0.0463258785942492 0 0.004901 3 IFI44L_3
1 78629841 G A V I rs3820093 1 79095526 1 78868114 IFI44L 0.40439 0.66231 0.146365814696486 0.0722761596548004 0.0781006746237675 0.0719473445301861 0.0684883720930233 0.1102 4 IFI44L_4
1 78629896 T C I T rs987495 1 79095581 1 78868169 IFI44L 0.35506 0.0018 0.214456869009585 0.246763754045307 0.239750908147379 0.144802541988198 0.24546511627907 0.2363 5 IFI44L_5
1 78637041 C T R C rs1981071 1 79102726 1 78875314 IFI44L 0.17755 0.23325 0.129992012779553 0.057982740021575 0.0651271406331085 0.0578756241488879 0.0527906976744186 0.08926 6 IFI44L_6
1 78637042 G A R H rs61729831 1 79102727 1 78875315 IFI44L 0.21413 0.04981 0.00619009584664537 0 0.000518941359626362 0.0145256468452111 0 0.001548 7 IFI44L_7
1 78641455 G T M I rs35466823 1 79107140 1 78879728 IFI44L 0.35975 0.14343 0.00319488817891374 0.0132146709816613 0.0181629475869227 0.0036330608537693 0.0146545708304257 0.01102 8 IFI44L_8
1 78650220 T C W R rs2070123 1 79115905 1 78888493 IFI44 0.31024 0.33043 0.121805111821086 0.0827939590075512 0.0788790866632071 0.13390830685429 0.0817441860465116 0.09343 1 IFI44_1
1 78891675 G C A G rs2275902 1 79357360 1 79129948 ELTD1 0.71763 0.91494 0.25279552715655 0.3042071197411 0.297872340425532 0.260406091370558 0.294181554804442 0.2648 1 ELTD1_1
1 78893142 G T H Q rs1968956 1 79358827 1 79131415 ELTD1 0.21772 0.75912 0.0131789137380192 0.0342502696871629 0.0373637778930981 0.00850713501646542 0.0378471368886704 0.02525 2 ELTD1_2
1 78927071 C A V L rs12754818 1 79392756 1 79165344 ELTD1 0.45998 0.23903 0.620607028753994 0.630798274002157 0.640633108458744 0.525083612040134 0.639611984282908 0.6471 3 ELTD1_3
1 78938111 A G S P rs138575750 1 79403796 1 79176384 ELTD1 0.42259 0.6304 0.00319488817891374 NA NA 0.0103260869565217 0 0.0007617 4 ELTD1_4
1 78946283 C A V F rs41313381 1 79411968 1 79184556 ELTD1 0.24417 0.12008 0.0101837060702875 0.0242718446601942 0.0275038920601972 0.00509110396570204 0.0276357438519601 0.01899 5 ELTD1_5
1 81950356 C T P S rs112681863 1 82416040 1 82188628 LPHN2 0.73967 0.50254 0.0129792332268371 0.0124056094929881 0.0121951219512195 0.00226963231956423 0.0144186046511628 0.01249 1 LPHN2_1
1 81952012 A G K R rs141619218 1 82417696 1 82190284 LPHN2 0.24547 0.34849 0.00199680511182109 0.00836030204962244 0.0101193565127141 0.00249659555152065 0.00651162790697674 0.004975 2 LPHN2_2
1 81990423 G C A P rs72719419 1 82456107 1 82228695 LPHN2 0.58532 0.56033 0.00139776357827476 0.0107874865156419 0.01141670991178 0.00181570585565138 0.0077906976744186 0.003583 3 LPHN2_3
1 81990817 A G Y C rs74098542 1 82456501 1 82229089 LPHN2 0.58666 0.46772 0.009185303514377 NA NA 0.023604176123468 0.000116279069767442 0.002232 4 LPHN2_4
1 81990901 G A R K rs41292984 1 82456585 1 82229173 LPHN2 0.76543 0.35501 0.0151757188498403 0.0369471413160734 0.0332122470160872 0.0156604630049932 0.0409302325581395 0.02777 5 LPHN2_5
1 83951902 T C K E rs41293013 1 84417585 1 84190173 TTLL7 0.30806 0.37472 0.00279552715654952 0.0121359223300971 0.0150492994291645 0.00226963231956423 0.0113953488372093 0.006359 1 TTLL7_1
1 84398573 G C Q H rs3738573 1 84864256 1 84636844 DNASE2B 0.43736 0.07502 0.294129392971246 NA NA 0.188195452346396 0.342890995260664 0.3109 1 DNASE2B_1
1 84401927 G A R K rs3754274 1 84867610 1 84640198 DNASE2B 0.45811 0.18262 0.224640575079872 NA NA 0.0737927292457949 0.280959373470387 0.2208 2 DNASE2B_2
1 84402058 T C Y H rs72943980 1 84867741 1 84640329 DNASE2B 0.5759 0.59691 0.0129792332268371 0 0.000518941359626362 0.0331917153478492 0.000486144871171609 0.003311 3 DNASE2B_3
1 84414744 G A C Y rs76042396 1 84880427 1 84653015 DNASE2B 0.71944 0.85793 0.0351437699680511 0 0.000259470679813181 0.113935542442124 0 0.01041 4 DNASE2B_4
1 84479306 A G S G rs2292191 1 84944989 1 84717577 RPF1 0.29453 0.06185 0.490415335463259 0.639967637540453 0.63700051894136 0.265788278055429 0.633666821777571 0.5746 1 RPF1_1
1 84479414 G C A P rs142693510 1 84945097 1 84717685 RPF1 0.24547 0.17409 0.00339456869009585 NA NA 0.0163413527008625 0 0.001516 2 RPF1_2
1 84495425 G A M I rs7528067 1 84961108 1 84733696 RPF1 0.40684 0.34059 0.0656948881789137 0.0196871628910464 0.018681888946549 0.111716621253406 0.0276744186046512 0.04281 3 RPF1_3
1 84495436 G A R H rs72948447 1 84961119 1 84733707 RPF1 0.27533 0.87948 0.00838658146964856 NA NA 0.0174841053587648 0.000116279069767442 0.001919 4 RPF1_4
1 84563394 C T V I rs15911 1 85029077 1 84801665 CTBS 0.16995 0.44132 0.148162939297125 0.210895361380798 0.217695900363259 0.128065395095368 0.217492440102349 0.1951 1 CTBS_1
1 84574387 C A R L rs115347546 1 85040070 1 84812658 CTBS 0.02169 0.32791 0.152555910543131 NA NA 0.076 0.148306290919442 0.1712 2 CTBS_2
1 84647546 A G C R rs1057746 1 85113229 1 84885817 SSX2IP 0.09778 0.20125 0.512579872204473 0.635382955771305 0.636481577581733 0.294371311847481 0.630813953488372 0.5838 1 SSX2IP_1
1 84814046 C T V M rs58970370 1 85279729 1 85052317 LPAR3 0.41573 0.32439 0.0159744408945687 0 0.000259470679813181 0.0415342714480254 0.000116279069767442 0.003937 1 LPAR3_1
1 84865429 C T R Q rs35745543 1 85331112 1 85103700 LPAR3 0.035 0.56985 0.00519169329073482 NA NA 0.022015433499773 0 0.002207 2 LPAR3_2
1 84939555 T G K Q rs6704203 1 85405238 1 85177826 MCOLN2 0.87688 0.87253 0.02935303514377 NA NA 0.0773944620971403 0 0.007676 1 MCOLN2_1
1 84939560 T A K I rs61734232 1 85405243 1 85177831 MCOLN2 0.7644 0.92146 0.00738817891373802 NA NA 0.0199727644121652 0.000116279069767442 0.002347 2 MCOLN2_2
[truncated: 8,775,240 more chars]
