# Supplementary material for: Personalised analytics for rare disease diagnostics
Source: Nat Commun. 2019 Nov 21;10:5274. doi: 10.1038/s41467-019-13345-5 (PMC6872807; doi:10.1038/s41467-019-13345-5)
Supplement: Supplementary file 9 — Supplementary Data 6 [file 41467_2019_13345_MOESM9_ESM.csv]

Adipose_Subcutaneous	Adipose_Visceral_Omentum	Adrenal_Gland	Artery_Aorta	Artery_Coronary	Artery_Tibial	Bladder	Brain_Basal_ganglia	Brain_Cerebellum	Brain_Other	Breast	Cells_EBV_transformed_lymphocytes	Cells_Transformed_fibroblasts	Cervix_Uteri	Colon_Sigmoid	Colon_Transverse	Esophagus_Gastroesophageal_Junction	Esophagus_Mucosa	Esophagus_Muscularis	Fallopian_Tube	Heart_Atrial_Appendage	Heart_Left_Ventricle	Kidney	Liver	Lung	Muscle	Nerve	Ovary	Pancreas	Pituitary	Prostate	Salivary_Gland	Skin	Small_Intestine	Spleen	Stomach	Testis	Thyroid	Uterus	Vagina	Whole_Blood	ensembl_gene_id	hgnc_symbol	chromosome_name	start_position	end_position	gene_biotype	Pathogenic
9.069013763	8.870609731	8.615164774	8.984362863	9.048941477	9.007427176	9.240329194	8.505724297	9.56817937	8.679150563	9.242336195	8.865846814	8.061560268	9.356463755	9.324672276	9.090085936	9.208466117	8.809446613	9.169100128	9.442543799	8.273943681	8.023797145	9.211004663	8.513712845	8.969490152	8.627501053	9.523226984	9.530799862	8.817338583	9.261401782	9.781416729	8.991560936	9.739663261	9.264501773	9.472283964	8.869138124	9.06957715	9.362572498	9.593796248	9.260141852	9.60715437	ENSG00000227232	WASH7P	1	14363	29806	pseudogene	0
3.231549352	2.87766265	2.445287289	2.576919587	2.655788198	2.647415108	2.484380147	1.843319361	2.903414683	2.077368703	3.118969276	2.475546547	2.33275153	2.900004537	2.636729414	2.184396294	2.539692344	2.993310347	2.553286463	3.032621104	2.345087996	1.789777881	2.087209574	2.302060015	3.038933484	1.965819825	3.130790511	2.879816984	2.889170227	2.889764582	3.100720723	2.815878897	2.824628939	2.212821506	4.342173288	2.285899408	3.500137361	2.668337085	2.865624692	2.808437893	5.70422318	ENSG00000238009		1	89295	133566	lincRNA	0
0.816038187	1.653750826	1.046912071	1.068915466	0.993536511	0.582215965	1.084130275	0.914995548	1.174484548	0.867087177	1.289237366	1.440230512	0.271729592	1.771561212	0.731594216	0.939317555	1.003229944	3.215839111	0.967759357	2.20592871	0.95627695	0.912863242	1.455932711	1.425848187	2.95356546	0.422147798	0.557322762	2.629713964	1.826687337	2.138260681	1.702136052	1.812137373	1.081067084	1.171376205	4.896225276	1.327033621	3.419564823	1.679477543	1.381970288	2.118562263	6.5408537	ENSG00000233750	CICP27	1	131025	134836	pseudogene	0
8.576078653	9.044557005	8.939451989	8.528772533	8.400596581	7.423483869	8.128151427	7.081692804	7.757006137	7.579109973	8.878299792	8.028386098	5.561810963	8.786359868	7.983085099	8.324482737	8.48677082	10.8295167	8.442183909	9.465164647	8.053130577	7.584742033	8.738881336	8.819964133	10.82590292	6.343342829	7.749498098	9.86467437	9.429569322	9.547081646	10.09394727	9.61143823	9.216796413	9.091746336	12.1302333	8.775179409	11.60762151	9.57346914	8.742903511	9.47630141	13.94950518	ENSG00000237683		1	134901	139379	protein_coding	0
5.823921446	6.544684911	6.236234132	5.776903885	5.787304567	4.36049631	5.21156041	4.70622082	4.90635013	5.295753402	6.137594624	4.798522048	1.591497293	6.111377886	5.163373362	5.485164864	5.750867604	8.193252324	5.621746718	6.796766798	5.192429476	4.764665893	6.237013067	6.246470593	8.121089573	3.167773789	4.752215469	7.012300955	6.484559498	6.937999946	7.532207755	6.674942307	6.463088212	6.235301454	9.593631797	5.997686079	8.920054759	6.850043448	5.940696625	6.756406533	11.81548629	ENSG00000268903		1	135141	135895	pseudogene	0
4.969764445	5.527805799	5.616442829	4.956894935	4.771629683	3.667370032	4.560777418	3.361020509	3.98471037	3.828520334	5.256196712	4.31179022	1.275614846	5.201209003	4.272222095	4.735935511	4.888288147	7.414830941	4.879624545	6.045366479	4.570853028	4.086629893	5.157425573	5.246518526	7.447741507	2.558886157	3.821348836	6.440978495	5.832391264	5.93274488	6.504122635	6.170250502	5.702990913	5.596005634	8.71742453	5.220127445	7.835129885	6.144674237	5.130873646	5.942618933	11.00689564	ENSG00000269981		1	137682	137965	pseudogene	0
2.922566157	3.065173931	2.3219162	2.977851415	2.760104982	2.70805457	3.26244879	1.103017961	2.432957302	1.591902899	3.252781946	2.86184539	0.729369096	2.605634235	2.686066031	2.497372623	3.063381627	4.784668341	3.09656211	3.890137369	2.388233575	1.759154073	2.516439535	2.479014392	5.192959321	1.379585253	2.52786445	4.057442175	3.129255079	3.439736323	4.072792216	3.892369246	3.458027623	3.11130764	5.483198345	2.867221154	6.094904889	3.66057888	3.170468026	3.74216527	8.702179194	ENSG00000239906		1	139790	140339	antisense	0
5.095727247	5.090572335	4.56746906	4.514908989	4.307665501	4.012667634	4.518274361	3.370558023	4.527322957	3.957874156	5.48398234	4.489264076	3.34998872	4.932597088	4.299999878	4.441503015	4.768263103	7.422046764	4.552731456	5.314834286	4.243882664	3.628790241	4.299381554	4.020588242	6.791908088	3.453840634	4.737510394	5.960418348	5.949842785	5.657623017	5.794358161	6.455831512	5.880161886	5.150413881	7.000257756	5.053857277	5.748214957	5.587324278	4.783595467	5.844744784	9.784926646	ENSG00000241860		1	141474	173862	processed_transcript	0
7.347253136	6.919863753	6.855885535	6.731342901	6.832864693	6.660930718	6.146528311	6.854342238	7.624414475	7.261739555	6.957455107	6.221871753	6.8724672	6.272770125	6.411507463	5.600411516	6.258768289	5.943892431	6.247644036	6.36234203	6.518620082	6.279081012	6.097633177	5.712450955	6.144690043	6.04052347	6.984099382	6.860105393	6.02687001	6.766099094	6.504947709	6.210889422	6.426681256	5.628937055	7.002677151	5.440947652	6.781799371	6.232091192	6.46619823	6.22008418	7.7709994	ENSG00000228463		1	227615	267253	lincRNA	0
3.897996174	3.865868392	3.446189057	4.847148864	4.756771406	4.676823187	3.707762167	4.212433583	4.068526112	4.613711596	3.814109935	4.270732315	4.711276107	3.550320738	4.205943743	3.085358708	4.033593336	3.153053244	4.03942883	3.518664429	3.51486016	3.292559875	3.314391686	2.378023588	3.262604224	2.540571962	4.216958586	3.734611625	2.651496996	3.385039791	3.50415309	3.092870748	3.261715096	2.644549253	3.585341582	2.848882179	3.210187646	3.466885402	3.907112594	3.607132789	2.988191722	ENSG00000241670		1	228292	228775	pseudogene	0
7.671639585	7.160320987	7.170249932	7.116851938	7.184218056	7.184385855	7.626311149	5.959003439	7.414975888	6.000782524	7.646880293	7.86779358	6.785822784	7.613614061	7.491343552	7.228433398	7.509479669	7.661755837	7.533115428	7.457270132	6.686153087	6.313532241	7.075686074	6.636744691	7.812431368	6.327589375	7.978880266	8.383429445	7.2477318	7.644034579	8.009023033	7.493987695	7.707519428	7.573108074	8.093275793	7.169158691	9.81743985	7.982958538	7.838796084	7.493817589	9.988454521	ENSG00000237094		1	317720	453948	lincRNA	0
0.260806101	0.189628284	0.171389367	0.20396213	0.20445662	0.255477895	0.076367716	0.207821969	0.301704206	0.232548614	0.260630196	0.219819529	0.213721387	0.332813576	0.181192099	0.17747098	0.211450032	0.314275441	0.235606203	0.117710814	0.195978619	0.366305663	0.191907356	0.282209392	0.43799187	0.278197936	0.24127247	0.331615984	0.24714933	0.206256469	0.351456935	0.1758649	0.232401087	0.236583256	0.653378712	0.153300989	1.793668807	0.310869648	0.171754725	0.157513109	2.316735162	ENSG00000250575		1	326096	328112	pseudogene	0
2.36718903	2.313529657	1.94110128	2.265788091	2.391129704	2.568530481	1.565329515	1.928364923	2.8926939	1.99622207	2.529819932	1.846788345	2.049020482	2.310964572	2.286921018	1.921360087	2.322934771	2.439521062	2.416503148	2.944240118	1.754694918	1.599157208	1.998434608	2.420309323	2.391897215	1.857713614	2.960175278	2.965816415	2.253035243	2.944452417	2.285458754	2.354661645	2.202869506	1.771271284	3.499363579	1.97199131	4.662231623	2.476523341	2.701130371	2.441178363	3.999323343	ENSG00000230021		1	536816	659930	lincRNA	0
9.478329413	9.33734826	10.41465045	7.191147243	8.054913531	8.4212803	7.486023656	11.92391961	10.08804958	11.27429833	8.822302059	9.446655226	8.379563129	8.3624843	8.429296018	9.519868345	8.69812795	7.709904415	8.867084883	9.690659764	10.03395222	11.98122489	10.6126226	9.560582239	8.926960344	10.73362992	8.60908025	7.179427241	9.028813334	7.111622791	8.031271677	8.421482935	8.83508141	9.766290239	8.917664044	9.513759283	8.653866497	8.552235605	7.491886629	7.317178255	8.197857691	ENSG00000225972	MTND1P23	1	564442	564813	pseudogene	0
14.62214407	14.56216491	14.92723171	12.51282359	13.30983442	13.12326066	12.98091302	16.73248732	14.76305707	16.28348678	14.29488283	12.32877836	12.79163135	12.04229938	14.1714566	14.64324421	14.05327591	13.20300951	14.25327739	12.51666366	15.36016522	16.42057581	15.67961284	14.63945348	13.9168302	14.89287624	14.05936475	12.80129445	14.16941321	13.77215984	14.26391192	13.95257697	13.97983293	14.55678063	13.22001591	14.87171503	13.99040586	14.13719677	12.98716849	12.98022294	11.88174894	ENSG00000225630	MTND2P28	1	565020	566063	pseudogene	0
14.24562305	13.30978063	15.42615783	12.58639783	13.0955765	14.11279398	14.1920554	16.48567703	14.52017029	16.42742885	13.98905109	13.81678219	13.34981282	13.20153718	13.20325987	15.23300966	14.23141987	13.78785759	14.28158535	14.26556893	15.77632515	16.93139929	15.54727551	15.20741192	14.22824563	15.60123885	13.66345117	11.92874925	13.96381363	11.89264512	13.4457464	14.37652406	14.85671389	15.35668269	14.53157112	15.17184856	13.81494021	13.96897399	12.44321485	12.92573064	12.71980387	ENSG00000237973		1	566454	567996	pseudogene	0
11.36997009	11.21470845	11.70735136	9.596602335	10.53217403	10.70293202	10.71881411	14.18326912	11.97895665	13.8254246	10.97904288	10.21115389	10.04493926	9.65367734	11.33538886	11.91144123	11.3325803	10.6854287	11.39697441	9.956674807	12.00865722	13.93465304	12.80700777	12.28866252	11.30190548	12.26738528	10.85723509	9.17417253	10.79164166	10.50490694	11.45284745	10.43848415	11.33671851	11.50238597	10.83394308	11.64139857	10.10329262	11.46286375	9.687816359	10.04904503	10.361201	ENSG00000229344		1	568137	568818	pseudogene	0
3.229234097	3.020143126	3.482897588	3.2786443	3.424561286	3.026027425	3.241488114	2.947702326	4.308768504	2.541921128	3.428144405	3.939327754	3.190361205	3.260485744	3.347326105	3.266082812	3.515649547	3.107803723	3.482956482	3.37492967	2.761531231	2.609321464	2.63228798	3.391524999	2.879098572	2.614386902	3.839248522	4.288736878	3.481242346	4.536479329	3.481153427	3.643534536	2.96696394	3.398354578	3.318695811	3.289735933	3.697733956	3.920131519	3.942850249	3.48097105	3.115076651	ENSG00000229376	CICP3	1	657472	660283	pseudogene	0
7.396481849	7.009649632	7.07765289	6.66417722	6.977651502	6.698570369	7.259939331	5.667348849	6.729913957	5.739562506	7.309467159	7.451415586	6.422194288	6.618492571	7.259352158	7.028953559	7.153213758	6.889227025	7.069071982	6.574452273	6.268181089	5.988032202	7.227640061	7.257370628	6.997429385	5.800435799	7.419737509	7.595935182	6.75971187	7.855317075	7.90588857	6.845539727	7.57955175	7.337367045	7.792518589	6.865906818	10.04339359	7.777908127	7.159768145	6.956868314	8.194306163	ENSG00000224956		1	661611	663527	pseudogene	0
4.296576806	3.821917403	3.874003047	3.683080874	3.689543899	3.712300669	4.390874286	2.357353559	3.544519594	2.42422957	4.393298509	4.752199997	3.515577412	4.016563676	3.83662773	3.882556329	3.939458502	4.810112927	4.016502691	4.385133175	3.369489035	2.736238936	3.235180838	2.8515611	4.732074017	2.876303716	4.584999523	5.129125504	4.203785712	4.123892592	4.346752129	4.546117949	4.608087198	4.273928979	4.547033264	3.961243302	4.658251775	4.54709959	4.47423762	4.447537692	6.663358757	ENSG00000235373		1	677193	685396	lincRNA	0
0.926357129	0.893142749	0.658445562	0.699872807	0.663190864	0.657680013	0.47303632	0.448054694	1.143237054	0.45876792	0.831494274	1.228310396	0.748960103	1.028882536	0.681378411	0.713386457	0.835823003	1.489736636	0.735707664	0.580602874	0.719746154	0.62077708	0.635655503	0.471301419	1.205851355	0.623300968	0.971900778	1.381491666	0.896763488	1.101455155	0.941996834	0.998915428	0.828396791	0.697445472	1.20129198	0.605167356	2.113328966	0.9131413	1.051609838	1.14237067	3.537538715	ENSG00000240618		1	694412	700305	lincRNA	0
6.968442036	6.476250201	6.499306076	6.307375056	6.352676481	6.499015652	6.930351338	5.450204542	6.656310432	5.701955202	6.92060192	7.617355363	6.568653772	6.567449124	6.430712345	6.34076841	6.445898	6.763613368	6.530472308	6.593762977	6.046906293	5.610166917	6.039216682	5.817512527	6.740165069	6.05009702	7.094309337	7.548180983	6.615217802	7.08418064	6.636170504	6.962745482	6.899298699	6.561678078	6.46244202	6.370645335	8.454218791	7.067279331	6.916566907	6.693162997	8.210654241	ENSG00000228327		1	700237	714006	lincRNA	0
6.428825056	5.795111961	5.630601362	6.567439863	6.716253828	6.893836874	6.1974247	6.387895973	8.191148875	6.216904161	6.374257432	7.575586833	6.022782772	6.566208621	6.417632586	6.709047059	6.131396701	6.020531711	6.057004743	6.700268712	5.583918803	5.573672895	6.046914377	6.205796334	6.246443932	5.80326203	7.268025877	6.799987214	5.722300816	8.162489795	6.898761569	6.672708173	6.778901432	6.714764476	6.807819667	5.983517473	8.390921401	6.939011238	7.011070401	6.386755684	4.591587999	ENSG00000237491		1	714150	745440	lincRNA	0
5.862402085	4.895033753	5.68206018	5.175396731	4.866269624	5.761857789	4.934955713	3.083545691	5.476784611	3.114783509	4.988544843	4.831951651	5.140468848	4.595071547	4.191687154	4.164762358	4.263470735	3.613072625	4.013553859	4.565902179	3.919969619	2.826675143	3.672464637	2.346044745	3.892088303	3.376367195	4.98084153	4.360222172	3.058995609	4.424050414	4.409204261	4.287566076	4.7874429	3.987170648	3.317289839	3.755988748	4.925517637	4.556481789	4.548040087	4.469508997	2.176907181	ENSG00000177757	FAM87B	1	752751	755214	lincRNA	0
6.814310579	6.464221067	6.333962165	7.278678665	7.068661366	7.414314724	6.859354248	6.004418609	8.10328249	5.999137732	6.773524125	7.175811175	6.555334428	7.579622832	7.120023892	6.91245154	6.979746516	6.712844775	6.91454652	6.433593049	6.509565825	6.073304329	6.98165519	6.88236734	6.915490733	6.251956791	7.751260841	7.970508525	5.392847592	7.673796192	8.101609736	7.089385028	6.694360555	6.747945361	7.153278303	6.279911352	6.972500688	7.440723996	7.685629358	7.677405174	5.988844991	ENSG00000225880	LINC00115	1	761586	762902	lincRNA	0
10.79237294	11.05056248	10.25514132	10.79270443	10.84356117	11.1324026	10.71399945	10.48238392	12.11563663	10.61138566	10.66175865	10.04531232	9.940764721	10.30081891	10.99427037	10.27580993	11.06414595	9.785457948	11.09338708	10.42350621	12.35949978	12.75858273	9.964023884	10.7450373	10.22184977	11.97893608	10.1644092	10.31832681	10.15319696	12.18193031	10.82746948	9.793846043	9.870334387	9.963452788	9.941618755	10.11676238	10.97234265	10.31669988	10.62161388	10.18220957	8.867432666	ENSG00000228794		1	762988	794826	processed_transcript	0
1.612622002	1.469714147	1.30364639	1.584011919	1.746449538	1.737308972	0.809668024	2.316044386	4.086874327	2.405416116	2.003004725	1.035439278	0.994989864	1.573448336	1.886663329	1.710603274	1.524102848	1.516250019	1.641526858	1.589716044	2.278362065	2.571245124	1.829627556	1.496740634	1.660162878	3.280651161	2.12149486	1.601680238	1.832735196	3.356964297	2.568313662	1.487893421	3.239369687	1.818157653	1.671313855	1.533991956	3.078485362	1.88816692	1.659662914	2.891854461	1.173516458	ENSG00000230368	FAM41C	1	803451	812283	lincRNA	0
0.356232907	0.567610044	0.34898525	0.631018452	0.664847931	0.68238565	0.996813521	1.432045322	1.166552788	1.386078188	0.99150278	0.647360899	0.310383985	0.640832888	0.81197975	0.980669043	0.424910896	0.852168796	0.610512648	0.319239494	1.52376713	1.990646172	0.65867559	0.418672871	0.673210624	1.413441416	0.361874187	0.561764977	0.87999768	2.117040192	0.862605036	0.480088631	1.93871393	1.429411806	0.828661871	0.612623027	2.894784866	0.507055761	0.528531804	1.526964388	0.744439029	ENSG00000234711	TUBB8P11	1	808672	809729	pseudogene	0
0.407603367	0.886574838	1.75837511	1.296239385	0.967811614	1.368602202	2.163591309	1.718073448	0.280951024	1.5037717	0.927724432	2.385534472	2.174204894	1.212807604	1.284057637	1.043849944	1.105050906	1.153289675	1.242687174	2.187864026	1.973562854	0.39725709	3.490479384	0.892959788	1.223051113	0.221964842	1.072177189	0.546397712	0.401697209	3.154957545	3.000806656	0.491653093	1.229381298	1.0661713	3.026862839	1.124158946	3.000319089	1.454890513	1.554030784	1.53689647	0.367446331	ENSG00000272438		1	840214	851356	lincRNA	0
4.000376684	5.539947055	7.141056759	6.8083544	6.188252083	7.539694359	7.11277178	4.373259069	3.378042488	4.610696946	5.069875988	3.58276996	4.496848253	5.938743023	6.551165622	5.981859448	6.972029026	5.521758611	6.966894161	8.057383483	7.64492851	3.215175857	8.214038846	6.098891147	5.901247631	1.904055829	6.591976667	3.512990284	3.700037269	9.004106863	8.995856062	3.854495016	4.872874823	6.465813473	8.727830818	6.251260226	6.315273875	6.534347276	7.013183718	6.413964357	0.772258551	ENSG00000223764		1	852245	856396	lincRNA	0
3.808319131	6.4443671	7.443803204	7.274368907	6.567671947	7.67666771	7.963225656	5.877715437	3.609893979	5.067323157	5.364489193	1.069478151	5.03884495	7.264651404	7.278398382	6.857928788	7.454461944	5.544364512	7.538644009	9.279723187	8.305153796	4.057762913	8.830758454	6.406183652	6.428771993	3.263350873	7.030676359	5.286652576	5.127203762	10.00825344	8.925828214	4.186735132	4.16624295	7.112172681	9.040674593	6.846836083	7.338878499	6.920492949	8.03121656	7.384989784	0.770845121	ENSG00000187634	SAMD11	1	860260	879955	protein_coding	0
11.32245315	11.26880898	11.17637782	11.25772349	11.24817801	11.38762039	11.5720798	10.784494	11.65149835	10.96016624	11.43520143	12.08510581	11.8724088	11.4909718	11.34898201	11.42602424	11.3946756	12.06888388	11.44385681	11.53720818	11.24122088	11.30241691	11.39617993	11.2290678	11.26168755	12.09321713	11.41355923	11.3407246	11.6647932	11.45029015	11.48172873	11.44403629	12.08597663	11.26905115	11.4607592	11.36195932	12.13241018	11.38821182	11.52146381	11.60072842	10.61169684	ENSG00000188976	NOC2L	1	879584	894689	protein_coding	0
8.846061182	8.89050488	8.960909433	9.284541794	9.337058748	8.876465791	9.508869602	8.312570884	10.27536484	8.520031686	9.163282413	9.785226195	9.37499904	9.586137853	9.317489546	9.183848681	9.381173313	9.968475053	9.4221118	9.151619007	8.476541254	8.182816198	9.550244731	8.955641569	9.343082961	7.530605984	8.415862143	7.044742254	8.828839563	10.04008075	9.618662699	9.372978097	9.611622269	9.360966478	10.05678541	9.239143539	10.39693654	9.20887264	9.422827084	9.636919246	8.612469856	ENSG00000187961	KLHL17	1	895967	901095	protein_coding	0
4.670151653	4.920483863	6.918795867	5.146880144	5.340008611	4.92781807	9.067335458	2.290562134	2.436017745	1.815374524	6.538136981	7.035593354	6.202431126	6.601404338	3.450314697	5.213886638	4.43873898	12.01392954	4.676599006	6.282033742	4.015272338	3.293288899	6.908771477	4.91356389	6.567936129	4.952306639	4.093820723	2.696040579	5.701569711	4.780113953	7.995656761	8.899580989	11.65398595	6.131646692	6.717665216	5.932951436	5.430485936	5.684182263	4.94283712	9.817504722	5.491226835	ENSG00000187583	PLEKHN1	1	901877	911245	protein_coding	0
2.931676309	2.849952882	1.201930652	2.551602153	3.55102024	4.918724288	4.158537457	1.651542191	1.218560483	1.685451045	3.260500583	2.3256372	1.293196834	4.447918489	2.302959906	2.350260073	2.702314364	6.511158218	2.570232384	4.129792102	10.83706875	12.02173168	4.460365995	2.62328738	2.085147887	12.50399186	2.775013124	2.183801305	1.425811953	1.357747728	3.781472524	4.69299561	6.170050994	2.392446205	1.695984308	2.330689435	4.908989203	1.973604	3.852191452	4.951281244	1.920243592	ENSG00000187642	C1orf170	1	910579	917497	protein_coding	0
7.828325104	7.658741176	4.706124621	8.498242125	8.930625279	9.740364813	8.258756587	8.235461398	6.233112293	7.500863651	7.851503397	4.404418457	2.335060749	8.25098468	6.958218996	6.994789293	6.758246485	7.093434468	6.453056347	7.955693189	8.296053042	8.760202532	6.869909043	5.665881285	7.306486036	6.962023841	7.792310037	6.050530249	7.93544531	8.152112285	8.305229393	7.132357295	7.831072021	6.156095998	6.581658558	6.227796601	5.372257553	6.995492858	7.735546553	7.885026451	3.071335058	ENSG00000272512		1	931346	933431	lincRNA	0
8.306616254	8.711252219	5.979445048	9.415705187	9.904331436	10.33657159	8.860846964	9.401055203	6.583165924	8.441259996	8.794856605	7.301592276	5.037151078	9.04591338	8.96216967	8.228233392	9.140591133	8.245272472	9.139972086	8.994207461	9.593043809	9.096979951	8.256312026	6.545392916	8.535630843	6.967110592	8.765521246	7.03450443	7.960288097	8.918768069	9.437947834	8.685871031	8.222491755	7.264703649	8.226977242	7.519133728	6.888841633	7.999584733	8.903704506	8.836835683	5.226334584	ENSG00000188290	HES4	1	934342	935552	protein_coding	0
9.216448441	9.396935163	8.316203954	9.687819334	9.564083069	9.569975394	8.706843873	9.5149729	7.007032257	9.598235471	8.946508486	13.34077518	9.662469913	9.051094173	9.597711138	8.990347915	9.218384454	7.739925621	9.243444662	8.461421833	9.087218197	8.945985994	9.347194779	9.846386794	9.836713044	7.538558511	9.034394913	7.868718842	7.468729311	9.068955895	8.846336122	7.807567006	7.591639275	9.142319918	9.988361778	8.537215437	7.08594704	8.859605039	8.887128545	8.583109954	9.974651181	ENSG00000187608	ISG15	1	948803	949920	protein_coding	1
11.48001802	11.86456495	9.97815585	11.82014823	11.95558257	11.58776324	12.68923392	12.3207239	9.934489563	12.49438953	12.27189913	13.18238921	12.21053317	11.94055133	11.70949086	11.94389501	11.83680095	12.47261962	11.66431931	12.08985465	11.32959358	11.23337957	14.43138816	12.11113088	12.84301442	9.340299559	11.55333715	10.8108297	13.28601791	11.59772547	12.57606275	13.09078966	12.3875061	11.80447209	11.10861066	12.25629432	12.3149551	13.90126225	11.68730765	12.07613001	7.708948494	ENSG00000188157	AGRN	1	955503	991496	protein_coding	1
6.963686295	7.371822577	5.589281836	7.238370331	7.408477646	6.999986077	7.808569601	7.784683978	5.619803451	7.989858353	7.695477542	8.669276993	7.502786365	7.383558569	7.246410509	7.323049035	7.358755476	7.895533479	7.126268354	7.46348214	6.726268478	6.677783683	9.862644595	7.828923907	8.364225617	4.727307137	7.106187913	6.274823035	8.322346054	7.082031541	8.015133354	8.327879397	7.881460754	7.150057761	6.760425903	7.483521041	7.583854824	9.229369493	7.140033253	7.466686979	3.060414199	ENSG00000242590		1	990413	991496	sense_intronic	0
2.911833832	4.033235558	3.049106551	2.59040994	3.211917399	1.978927596	6.103567068	6.563524296	3.546735888	6.412064999	5.189196229	9.382406092	3.210994825	5.937691861	3.480960899	5.724788257	3.010181385	8.870215789	2.947100499	4.965441471	3.512869016	2.451853427	7.421880634	5.225469425	5.985773228	1.139616468	4.45496548	2.689430087	6.59242792	7.262103529	5.797259778	7.294116506	6.685122337	5.976096813	6.385034056	5.923133653	6.569955082	6.361447891	3.493055938	6.875846347	4.488901011	ENSG00000217801		1	995114	1004735	pseudogene	0
0.867141173	1.271140703	0.447990838	0.775399481	0.973227845	0.544906848	2.147799605	3.380808135	0.32550599	3.134831237	2.303303386	7.085085577	1.330083501	2.675768518	1.173392316	1.155899082	0.944334845	3.135946627	0.800574089	1.134917744	1.004555584	0.569648031	3.681525641	2.814928297	2.43439516	0.365639764	2.146946843	0.464598569	3.174905488	3.854544247	1.27793542	3.193934488	1.941224483	0.944015842	1.069643361	1.245497265	3.443218737	1.702391233	0.889181022	2.233041721	0.940577012	ENSG00000273443		1	997588	998668	lincRNA	0
0.416406829	0.409437816	0.336186761	0.446913465	0.386972501	0.339076599	6.905034294	0.58280531	0.535255148	0.694985216	3.397258456	2.831893668	1.321461772	3.379738823	0.825522644	5.033270373	0.94360956	10.27071506	0.983135161	1.561143561	0.643169189	0.414943811	4.598595924	0.688445124	4.56989863	0.517251107	0.376215745	0.398693287	2.22472807	1.885001855	4.222400759	6.844675316	7.33885929	2.503830548	0.789302468	5.829295135	2.941145354	0.789433617	0.805392016	7.412407518	0.424054286	ENSG00000237330	RNF223	1	1006346	1009687	protein_coding	0
9.660425793	9.252087569	9.196538709	9.306657016	9.499207485	9.277106637	9.756230045	9.822329659	10.00896969	9.68506044	10.01530523	9.718695657	9.124672711	9.887817483	9.562560249	10.04854668	9.563499881	10.16924629	9.504001219	9.841703627	8.783741109	8.453593551	9.865269674	9.331733572	9.679049616	7.731635761	9.988639138	9.531303962	8.905512925	9.54249808	10.26915771	9.903804805	10.24769876	9.696683887	10.02596338	9.756927791	11.77780681	9.948203293	9.866416221	9.953190967	9.047710685	ENSG00000131591	C1orf159	1	1017198	1051741	protein_coding	0
0.254914557	0.919926779	0.164546009	0.151301957	0.322006417	0.148118074	3.46723836	0.181352527	0.072344286	0.358001422	2.320252495	0.535339622	0.141740453	0.909824203	0.648155395	4.260624986	0.282545324	1.329686204	0.326173539	2.300787518	0.250833143	0.23134552	5.201345182	1.20428659	1.767990651	0.215250515	0.174695345	0.369432373	3.9641393	2.669354289	2.949249198	4.474851392	0.676423033	4.760900466	4.095951798	4.367236389	2.039763253	0.388994128	0.449615975	0.48225481	2.551573663	ENSG00000223823		1	1072397	1079436	lincRNA	0
1.062671402	2.408776363	0.568808251	0.853521593	0.841983957	0.612551655	7.398149393	0.668814051	0.538664563	0.67384964	4.86440626	2.961415159	0.919461001	4.483956335	2.868025654	8.824410578	1.072562399	9.426531046	1.046209237	6.532742563	0.53036894	0.523876631	9.36409807	4.457681483	6.307853784	0.556478409	0.777320539	1.094121144	9.282296252	10.10550017	9.17769283	9.538350258	7.538991642	9.578459276	1.72342389	8.566950255	4.233310498	7.976265145	1.866942925	6.23722931	0.892963316	ENSG00000272141		1	1104737	1105723	lincRNA	0
4.997335364	6.367030094	0.801330806	0.604420383	1.866558178	0.831975312	2.332849851	1.880328727	0.560522365	1.44448244	5.441621375	0.635750363	0.244713394	2.670966103	1.315386699	2.872897238	0.878427332	3.319500174	1.00490943	5.691750014	0.466610848	1.317008407	3.085827455	0.455580394	4.882655102	2.036854857	2.320637508	0.691304838	3.485690949	5.917763039	3.073460273	3.017489665	2.577213458	3.189834077	1.845077585	2.947444826	8.906215721	2.597252419	1.461588968	2.347580336	0.654791557	ENSG00000205231	TTLL10-AS1	1	1108436	1114935	antisense	0
6.36282744	6.731382336	1.163712089	1.42092909	2.564462752	1.902740607	4.158009166	2.509717601	1.903603658	2.266315114	6.496211789	1.08019608	0.384806871	4.277909717	2.456091037	4.249625343	2.395901169	4.85011581	2.511843304	7.211200243	1.790781694	3.167911861	4.928571632	1.100696542	6.636901986	3.636976533	3.521216115	1.479817797	4.334557409	7.810446897	5.031595094	4.753343514	4.409472962	4.415696184	2.51967044	4.423782198	12.16774615	4.446153239	2.977769831	3.766691522	1.351401905	ENSG00000162571	TTLL10	1	1109264	1133315	protein_coding	0
5.74068636	6.020867594	3.070149897	4.369510557	4.800532602	2.656543508	4.664210462	3.091864664	6.940137955	5.087347466	6.361558255	9.1178123	1.939972423	6.344507456	3.855146766	6.930733729	3.548169255	7.447727929	3.60932971	5.94011513	3.165045671	2.713153589	4.810507126	4.209918988	6.946692599	2.88486777	4.129219559	2.89836159	2.712619124	7.392792451	6.437656395	7.721047323	9.646479446	7.706210179	8.281501137	5.604042209	5.200519157	4.748375532	3.855657576	6.352781568	8.482174742	ENSG00000186891	TNFRSF18	1	1138888	1142071	protein_coding	0
7.679882533	8.470527222	4.341124436	5.754288019	5.996960155	5.061591341	5.810469254	3.738767196	4.527127696	4.602920524	7.755332258	8.376452128	1.495013705	5.673825199	5.581634035	6.81835243	5.535681339	5.213930243	5.514189635	5.981868787	6.282994081	7.117429666	6.349642472	4.457458879	7.889977169	5.955271277	5.449717756	5.266949887	4.891945058	6.101127325	7.097374033	6.292751176	5.458363031	7.4615948	9.134637891	6.205161425	3.613616523	7.384381484	5.806908782	5.431676375	8.04351641	ENSG00000186827	TNFRSF4	1	1146706	1149518	protein_coding	1
12.60099156	12.65416075	12.89661321	13.18220278	12.92257121	12.63633923	12.57904046	11.80480586	12.90382184	11.81887946	12.65206372	12.05109971	13.38877749	12.71905722	12.51632793	12.97243242	12.56550363	12.21782291	12.54289664	12.71577665	13.09449246	12.66595771	12.89857509	13.08450081	12.64154138	11.90696922	12.44628831	12.73429933	12.85299808	12.90779028	12.78341827	12.7723252	12.45048252	13.00583262	12.72081583	12.85146104	12.92659967	12.77134003	12.66912476	12.52874183	12.16277831	ENSG00000078808	SDF4	1	1152288	1167411	protein_coding	0
9.654687734	9.781195768	9.850338296	9.541423716	9.798372551	9.302278003	9.478732346	9.702779511	9.30880524	9.986614662	9.782941493	9.583228612	10.77392739	9.624132686	9.442385638	9.252458009	9.404764953	9.419803728	9.438773727	9.985352241	9.466004773	9.542276526	9.828137955	9.860084678	9.432397371	9.356628041	9.644752684	9.5311557	9.891786872	10.04004609	9.753268901	9.331557197	9.733639177	9.284601243	10.11863588	9.437983387	9.290132821	9.677801957	9.888909162	9.336176971	8.844344627	ENSG00000176022	B3GALT6	1	1167629	1170421	protein_coding	1
5.213873271	6.2326295	3.964420119	5.002274267	5.160009759	5.191870109	4.920620241	3.861855652	5.442123127	4.576797652	5.697356693	5.672233315	5.155743677	5.268049461	5.607479271	7.429955615	5.273791377	5.854991593	5.123964637	5.227235676	3.791182229	4.702079174	6.923495925	5.137805326	5.265174341	4.182798492	4.752914127	4.845009536	3.861839214	4.786142638	5.062949189	4.398068122	7.250875186	8.066762695	4.889447485	5.054976824	6.631198535	5.249518452	5.108084578	5.275973504	4.891799236	ENSG00000184163	FAM132A	1	1177826	1182102	protein_coding	0
4.117427023	3.937943346	3.383663268	4.044092997	3.893222842	4.464322288	4.483141092	3.726559425	4.898444436	3.644243424	4.29848881	4.407699512	3.880486005	4.508488258	4.485441603	4.242841404	4.280391236	4.172768045	4.385928841	4.656193258	2.918880425	3.160295678	4.556673332	4.543260223	4.611139261	3.664205517	4.19503634	4.578149351	3.108395926	3.946783528	4.259442725	3.873029413	5.162635827	4.621896591	4.582188908	3.833750539	3.864001712	4.179239867	4.546604901	4.218228729	4.14692407	ENSG00000260179		1	1185157	1186714	lincRNA	0
10.84845548	10.93419708	11.16011534	10.88862969	10.93595984	10.71583052	10.73720032	10.65090467	11.22167985	10.78964447	10.91749681	11.19677848	11.42788082	10.90584322	11.1399218	11.14775135	11.11479044	11.31468218	11.15023597	11.17402684	10.68947234	10.75870914	11.25025269	11.0230043	10.91865571	10.9656593	10.74236951	10.88582543	10.95569467	11.35934261	11.17181014	10.966815	11.15222967	11.14083253	11.46535164	11.13853271	12.95235254	11.02837504	11.1274078	10.85819465	10.99769484	ENSG00000160087	UBE2J2	1	1189289	1209265	protein_coding	0
4.855805387	5.000152008	5.837349628	4.735548929	4.841690714	4.267667924	5.17871372	5.561259795	7.486712592	5.509027008	5.326057394	4.355872615	4.412675588	5.302952426	5.980169532	4.906402554	5.562714779	4.330559468	5.645510594	6.150745856	4.603107215	4.659946123	5.03369568	5.153104857	4.552436168	3.883670856	5.928329444	6.665627839	4.517305487	6.875639987	5.549177788	5.089003191	4.234636278	5.535695377	5.563307221	5.213149693	7.37853963	5.533813922	6.254613627	5.257750282	3.242015986	ENSG00000230415		1	1210603	1215800	lincRNA	0
8.756798877	9.034547159	9.414995359	8.203564466	8.489432151	7.629919364	8.859822587	10.35493888	11.66687415	10.26893471	9.247326078	7.778308607	7.686882781	9.720046776	9.81809047	8.71486072	9.220452577	8.413034504	9.321095625	10.17468007	8.556759814	8.602698082	9.16815722	9.625398387	8.38827739	7.755864811	10.00269094	10.53852879	8.401453661	11.06124805	9.814113748	8.927695858	8.567870639	9.512559246	9.508282379	9.038027932	12.13664661	9.21100089	9.99219129	9.392900933	7.766937497	ENSG00000162572	SCNN1D	1	1215816	1227409	protein_coding	0
11.50701278	11.79502719	11.93363518	11.30650625	11.59788431	11.27888545	12.48908134	13.8292561	15.74676893	13.25700454	11.70332168	10.84225565	10.80739154	12.63689651	12.74142595	12.16975623	12.46736124	12.76293361	12.42580824	12.41933046	12.10366601	12.07527979	11.85317156	11.62583986	11.81683276	11.3803917	11.97201741	12.3421144	11.45353875	14.08401115	12.48415736	12.19292485	13.21660457	12.05776124	12.13022842	12.04966272	11.05396584	11.80004618	12.69651859	12.92545112	11.30581023	ENSG00000131584	ACAP3	1	1227756	1244989	protein_coding	0
7.902853668	7.974155579	8.781870419	7.885344547	8.007243944	7.811710881	8.498429584	7.386602827	8.395822193	7.706320626	8.194746434	8.872933702	9.061090884	8.728389056	8.074949385	8.208201078	8.207490083	9.278806943	8.188157145	8.529549667	7.985577744	7.748071449	8.183623411	8.114747321	8.024462346	7.528666197	7.810409515	8.256310463	8.429986427	9.051890204	8.545916491	8.785224378	9.097977983	8.128826508	8.348064426	8.286050056	8.52741264	7.937948898	8.686441102	8.622448162	8.145794355	ENSG00000169972	PUSL1	1	1243947	1247057	protein_coding	0
11.99878622	12.03279487	12.10264591	12.52459653	12.4409424	12.48695873	12.70688352	11.74118851	13.33578945	11.79649959	12.26071261	12.02591593	11.86203762	12.83392354	12.91365568	12.55070319	12.78889906	12.15053561	12.717409	12.80901293	11.87256372	12.14352244	12.29573023	11.79998525	12.08185039	12.30158461	12.36390096	13.04143271	12.51631251	12.84144075	12.92251272	12.30853791	12.40941717	12.47025537	12.40724766	12.49250886	13.26801781	12.62305741	13.32099145	12.67004579	11.77265892	ENSG00000127054	CPSF3L	1	1246965	1260071	protein_coding	0
6.988710965	6.746463528	6.95774395	7.932252717	7.687280979	8.037419447	7.896226367	6.207922307	8.691021867	6.367392877	7.219366022	6.611307497	6.583946638	7.929086978	7.880327602	7.407232028	7.766775286	7.141235731	7.739819993	7.787231666	6.598886043	6.669846956	6.870123867	6.151866808	7.034357223	7.058139777	7.388638571	8.267775601	7.187569514	8.021901347	7.711572029	7.375176624	7.394699429	7.40379086	7.102885774	7.099621709	6.19275053	7.770660245	8.542865926	7.731938297	5.399175345	ENSG00000240731		1	1252961	1254069	sense_intronic	0
10.226859	10.13971795	10.50986525	10.03064542	10.12575731	9.801938943	10.14630189	9.997798025	10.05769311	10.32378409	10.31832889	9.981477667	10.06393653	10.27204879	10.07036271	10.99486158	10.11868926	11.60352751	10.1973668	9.992941555	10.71127923	12.399194	11.19638755	11.84983376	9.940827873	10.68940272	9.891622343	9.681084466	10.08770371	9.245773242	10.52734979	11.08232877	11.13412542	10.82182129	10.67001337	10.91208285	12.58078549	10.09792635	10.26446951	10.72679003	10.2001856	ENSG00000224051	GLTPD1	1	1260136	1264277	protein_coding	0
3.314189752	3.680432208	3.775030419	3.396542248	3.564491576	2.651313329	3.595334676	3.431971849	5.391131553	3.212928571	3.836972331	5.220243687	2.630293391	4.161323158	3.597127569	5.052962421	3.367203614	5.084217454	3.491209418	4.360567337	4.240582217	5.098304943	4.090690532	3.205641525	4.224964722	4.908194776	4.12686136	4.167765774	2.729585144	6.033988795	3.653853976	5.723877022	3.604217932	6.222236757	7.058389969	4.058947717	4.708459492	4.565962723	4.15797816	4.559786977	5.212306903	ENSG00000169962	TAS1R3	1	1266694	1270686	protein_coding	0
10.98067558	10.93254666	11.43015212	11.13974983	11.11541192	11.12931175	11.313827	11.5927309	11.59745171	11.75894934	11.09113845	10.05140433	11.05918345	11.33742014	11.54450895	11.28973106	11.43197538	11.81246612	11.54151302	11.30621538	11.16291125	11.71865229	11.0266679	10.99186291	11.07136465	12.97712893	11.79124811	11.35351672	11.72314788	11.58298962	11.24614172	11.48054268	11.51001601	10.99639202	10.60549158	11.59015851	12.19200632	11.24558752	11.46526144	11.48863239	9.535836917	ENSG00000107404	DVL1	1	1270656	1284730	protein_coding	0
13.55853817	12.74316628	10.77949532	13.58321413	13.27430026	12.8538413	12.6405787	10.29278726	9.209136641	9.928385597	13.280378	7.160700816	14.2412254	13.45956369	12.95561559	12.02402499	12.37723333	11.30687157	12.11858881	12.92551917	12.08761385	11.02664144	11.96064637	9.623857939	12.50991575	10.50025456	14.10087675	13.41160245	10.05391432	11.51031866	12.61734072	12.1396056	12.12842794	11.73143915	12.02850125	11.54960846	11.44972998	12.80038696	13.66434874	13.01709547	6.6463697	ENSG00000162576	MXRA8	1	1288069	1297157	protein_coding	0
11.32344635	11.5045384	11.91088924	11.13279828	11.3063036	11.06440479	11.19796721	11.89762454	11.21642365	11.74908082	11.39486704	11.7515784	11.61220997	11.01706997	11.6457589	11.78484063	11.48580136	11.65628563	11.56172516	11.06982599	12.21493432	12.51656602	12.15691261	12.14161461	11.0283636	12.27188581	10.92782431	10.76804802	11.59410532	11.60412277	11.4319814	11.41093623	11.36089076	11.42159719	11.50312435	11.74303107	13.85735083	11.34039337	10.98741342	11.08775605	11.67482464	ENSG00000175756	AURKAIP1	1	1309110	1310875	protein_coding	0
13.72066318	13.71497912	13.94395076	13.43500008	13.61350373	13.26572197	14.14320715	12.63288712	14.68186456	12.61715776	14.07359432	12.42972844	13.53159961	14.13697033	14.08044612	13.82894655	14.06964517	13.54994744	13.96816766	14.30723421	13.04097629	12.92628205	14.04788801	13.92260142	13.83746313	12.4573182	13.98305127	14.53264678	13.9339221	14.67210118	14.67329274	14.05582645	13.74417996	14.27133597	14.20783728	13.91632441	12.95359724	14.62726569	14.43830054	14.05214665	12.18864746	ENSG00000221978	CCNL2	1	1321091	1334708	protein_coding	0
4.472558566	4.241814119	4.846143701	4.533254492	4.584099991	4.337720958	4.481875772	4.197455694	4.570193621	4.416424369	4.4621145	5.757357117	5.062999613	4.260704426	4.694989102	4.628715387	4.679267144	4.509019762	4.764125207	4.606871666	4.029318246	4.011618037	4.648916594	5.587446586	4.284420825	3.812808881	4.592076139	4.222197539	4.405863907	4.065736153	4.754578732	4.64832457	4.411508649	4.608868563	4.910056755	4.603626563	4.273412738	4.743426274	4.647840648	4.438933023	3.941730123	ENSG00000224870		1	1334902	1337426	protein_coding	0
10.4338484	10.49579025	10.66304084	10.53574883	10.60680496	10.59931985	10.26671211	10.42479578	9.935820994	10.41446072	10.52672274	10.9779439	10.7374863	10.19368486	10.72471298	10.44899258	10.64588953	10.46613253	10.67649087	10.45280372	10.76371715	10.96913869	10.56727886	10.32400752	10.22602079	11.2453627	10.31116108	10.14748831	10.46021044	10.61923067	10.45485567	10.38184146	10.25062622	10.23741668	10.33423752	10.46287889	9.836059591	10.44752378	10.24471581	10.15820158	9.680221364	ENSG00000242485	MRPL20	1	1337288	1342693	protein_coding	0
4.926969264	4.831307492	4.960216787	4.719104106	4.857577753	4.342848254	4.787544088	3.516153322	5.178463987	3.455963359	5.123939664	5.809908085	5.261077448	5.045312191	4.791099569	5.144164509	4.930647811	4.931757413	4.833579417	5.375492842	4.288295304	4.242652075	4.558108796	4.655462332	5.243868017	3.578179841	5.197321691	5.74504242	5.221394014	4.910799288	5.31389175	5.22553501	5.086096223	5.593305559	5.64169345	4.984311752	3.61869517	5.35564425	5.287668762	5.060481068	4.399183831	ENSG00000264293	RN7SL657P	1	1340841	1341132	misc_RNA	0
5.190780792	4.862109475	5.515948275	5.296311003	5.813190371	5.205194825	5.647870836	5.909116473	7.331560405	5.840998893	5.222111438	7.554323288	6.218152283	6.069979787	6.326064093	6.413888459	6.207348015	6.351082763	6.307649179	6.124343472	4.687015543	5.409984204	6.276281422	5.860630661	5.336659958	5.578563258	6.188149603	6.822503963	5.342578168	6.428776793	6.955866711	6.151945425	5.321995286	6.800890608	7.162473426	5.976205359	6.563755005	6.658366248	6.745231021	5.776335148	4.482235374	ENSG00000272455		1	1344476	1345998	lincRNA	0
8.314310802	8.193433088	5.543572815	5.802125106	6.928032979	5.959745664	10.52699245	9.767300479	9.922775731	10.1421188	9.19014012	5.163440431	5.557770502	8.750652996	9.661922409	7.981032011	9.191612228	9.495958681	9.23229214	9.847249418	7.316766053	6.532035848	7.93639899	5.305905153	9.104573706	6.236499925	9.770089491	8.895774086	9.026005849	6.628765698	10.10649226	9.224072846	8.085645509	7.793645695	6.390495444	8.692458707	8.583039231	7.699956052	8.401681121	8.827055257	2.103227156	ENSG00000235098	ANKRD65	1	1353800	1357149	protein_coding	0
2.485174387	2.496125059	1.056640946	0.857816174	1.510768325	0.896277986	4.599264776	4.040491824	4.558168632	4.019580169	3.23418942	0.703061266	1.086556775	3.549646685	4.017229077	2.383961553	3.041358817	3.737890365	3.267954384	4.906831299	1.575473681	1.328702262	2.665847252	0.803533233	2.582404402	1.098947103	4.863194302	4.491527837	3.271848131	1.87318052	4.432704964	3.605860517	3.605645799	2.184457755	1.673090391	3.042606247	3.302696205	1.835793112	3.87713857	3.800366501	0.290683577	ENSG00000225905		1	1355625	1358071	antisense	0
0.480161475	0.466538281	0.256133229	0.322773273	0.644654613	0.308625617	2.936917943	6.862857667	4.184854475	6.934565881	0.916191357	0.640823045	0.381200111	1.867410432	1.770183039	1.084091091	1.38370706	1.962088734	1.57831256	2.532710378	0.699599796	0.389513665	2.469193577	0.468988745	0.427566984	0.288485712	4.101664862	1.557802321	0.494061829	0.468968195	2.017573467	1.232999742	2.595260033	0.937522333	0.468618528	0.740493841	4.405189856	0.403207779	1.688043064	1.630500407	0.298629603	ENSG00000205116	TMEM88B	1	1361508	1363167	protein_coding	0
5.66574134	5.173325554	3.545619071	4.764713709	4.91466963	5.142115267	7.124905415	4.204426259	1.945170937	3.99815305	6.176677327	3.57598756	1.450536904	5.951733507	7.806745219	5.68740542	7.419135391	5.53658228	7.624027724	7.280007598	4.078750195	3.640758631	5.082176598	5.524011718	5.252867136	2.335770731	6.755126175	5.001000413	5.167211783	4.15243034	7.403962824	6.605153666	5.104909503	4.709613226	4.010097278	5.785577497	5.466759469	4.240772993	6.748324269	5.672595182	0.561327794	ENSG00000225285		1	1365919	1369953	lincRNA	0
11.1747712	11.16270743	9.903622484	10.43983417	11.24201072	11.05869101	12.78166173	11.32330953	9.151040322	11.35317799	11.45509605	7.989743482	8.547265236	11.66953018	13.00505339	11.64983418	12.9021171	11.37082091	13.02380876	11.96566392	11.04041005	10.28990767	11.98999972	12.44454714	10.9059066	8.59190022	13.89449171	10.36390419	11.644187	10.09514149	13.39889538	12.13433837	10.7551762	10.73146738	9.463702157	11.57279436	10.9455921	12.08358909	11.69996146	11.7901158	4.096880201	ENSG00000179403	VWA1	1	1370241	1378262	protein_coding	0
6.73184652	7.378846842	5.972451066	6.562093574	6.772541197	5.804286408	8.329667524	7.701662826	6.975711532	7.750003422	7.886334777	7.011885758	6.005484025	7.431877804	8.194369163	7.092665469	7.870567048	7.344225259	7.93376602	7.935838917	6.829084568	6.133004276	8.754372802	8.644551899	7.842305918	5.61341827	9.008199284	7.493874467	8.769905595	8.272014089	9.100400079	7.798665816	7.126116173	6.753015253	6.583571358	6.573803974	7.46475869	9.145128484	7.822913929	7.577352012	5.40406437	ENSG00000215915	ATAD3C	1	1385069	1405538	protein_coding	0
10.1448218	10.27650667	10.01864698	9.925402278	10.13176628	9.789285469	10.10712493	9.541176445	10.68513177	9.733615825	10.51404768	10.62364897	10.21202588	10.52498286	10.31177383	10.45844969	10.19675591	10.6361264	10.11673517	10.59956999	9.677382145	9.571724988	10.67561185	10.41022919	10.44716046	9.376516043	10.46450943	10.68563743	10.39778104	11.23712619	10.9820427	10.41448955	10.73975163	10.49252844	10.88920094	10.21762025	10.88434996	10.74279353	10.58207792	10.4591915	9.788758563	ENSG00000160072	ATAD3B	1	1407143	1433228	protein_coding	0
10.20019667	10.23580286	10.68320294	10.00168667	10.13870313	9.87861408	10.19491708	9.748242546	10.13119186	9.915617811	10.30161535	11.25738421	10.92255691	10.30791028	10.18007845	10.44979236	10.23088797	10.89279081	10.33110033	10.27560086	10.31445426	10.50669926	10.50155964	10.76096758	10.29102404	10.91803399	10.29700761	10.04264443	10.70243444	11.14678645	10.5096466	10.56428517	10.61787136	10.29831231	10.5661616	10.31416868	10.77196041	10.36307787	10.23179249	10.24085331	9.581368083	ENSG00000197785	ATAD3A	1	1447531	1470067	protein_coding	0
6.080748299	6.158772612	5.710331164	7.167332957	6.9452018	6.779804745	7.240448953	9.378355927	10.17281915	8.830275286	6.140234179	1.645088362	6.580063724	7.456157537	8.415124846	6.468489757	8.244679947	5.222999712	8.143134116	7.413896598	6.64298962	6.486777775	5.084750353	3.33232078	5.857614721	5.065612549	6.632807097	8.232909832	3.597406681	7.941368465	7.245813421	5.265827097	5.347832097	5.752552183	5.733583383	5.670169244	5.443144056	6.206705429	8.399523768	6.998431502	2.993599583	ENSG00000205090	TMEM240	1	1470554	1475833	protein_coding	1
12.243542	12.41059879	12.29079381	11.91629482	12.14803997	11.81759924	11.98169267	12.47460199	12.33402552	12.33212489	12.39678105	12.19073508	12.25771192	12.06036844	12.24979598	12.32728322	12.14531646	12.48582263	12.14294879	12.1325108	12.21454557	12.33627585	12.57020073	12.28794849	12.31013593	12.84070703	11.918941	12.10700205	12.50589292	12.6877431	12.41559153	12.40408747	12.35554028	12.36787291	12.58744899	12.34445984	12.08835485	12.69615876	12.10176207	12.13864164	12.39378824	ENSG00000160075	SSU72	1	1477053	1510249	protein_coding	0
10.28448441	9.679551297	10.59945649	9.655647504	9.546206011	9.377356586	9.103631525	8.65477317	10.36488909	8.812885941	10.09265203	9.594274298	9.517454344	9.097263348	9.15156936	9.639983936	9.483023869	9.266697467	9.413550923	9.662848438	8.878500286	8.635886163	10.10899746	10.16820288	10.13111639	9.623424007	9.87033076	9.769387581	9.848054133	10.1664869	10.16763398	9.929827696	9.942303205	10.08101994	10.44836887	9.846304879	9.857043143	10.31508241	9.598622521	8.956476526	10.23049724	ENSG00000215791		1	1497726	1499904	pseudogene	0
4.210134845	3.453011619	4.878689869	3.113910817	3.377676082	3.275055483	3.586363431	4.350366888	4.728147577	4.521418826	3.876972606	5.277616554	4.795796886	2.837946573	3.343971363	2.962712511	3.647293814	3.38863684	3.665282838	3.449405408	2.449547727	2.494114303	3.335351001	3.297456796	3.204575425	3.254651274	3.991287691	3.809064857	3.349684943	5.34436611	3.825788968	3.954356363	3.713449594	3.382361785	3.604340596	3.234992449	6.893017709	4.148841127	3.475247542	2.814248651	2.178605511	ENSG00000215014		1	1510355	1511373	protein_coding	0
5.464365907	6.500350609	10.71444812	5.000743653	6.343191918	4.006197412	6.313649998	9.396113799	9.401507012	10.25199187	6.264342797	6.873489677	8.154459912	5.607561905	6.288148459	6.698208389	5.371021384	9.130199092	5.669670222	5.618904341	5.909389325	7.093396896	7.798400768	4.386475018	7.22614294	3.370485586	6.91058433	6.535930323	5.307047261	9.6359144	5.722442568	6.628272857	9.256193333	6.735780213	7.795814154	7.079739876	9.374912237	8.273038513	4.345625561	7.280495578	7.232511814	ENSG00000228594	C1orf233	1	1533392	1535476	protein_coding	0
8.380432182	8.008605189	8.746109095	8.6851617	8.728117544	8.764162898	8.783916957	10.89847409	10.37426076	10.2809283	8.502559223	8.290810178	7.998354937	8.872031227	8.779547088	8.748744215	8.81623846	8.915174282	8.791907614	9.052148697	8.576692783	8.810744301	8.964811919	8.093759647	8.656960965	9.862523684	9.156841485	9.635919359	8.112143144	11.24510882	9.241492331	8.96486277	9.178278297	8.876706327	8.812775159	8.289270138	8.650204659	10.2257493	9.356920017	8.787507674	7.610587875	ENSG00000272106		1	1549138	1551175	antisense	0
11.05732307	11.3611311	11.5494997	11.78518415	11.69394838	11.2250917	11.88859622	11.8688232	12.51103527	11.93178833	11.40070161	10.59530881	10.4640252	11.95177156	11.93534794	11.86216821	11.84606442	11.89120163	11.78125545	11.93787233	11.65907955	11.99368583	11.69682308	11.44222223	11.60076727	12.56378798	11.48812555	12.59026167	11.39508426	13.23248581	12.31451871	11.44827799	12.0178325	11.7338008	11.92140358	11.53999892	12.17031903	12.13966798	12.10133771	11.93682719	11.20824491	ENSG00000197530	MIB2	1	1550795	1565990	protein_coding	0
5.000076034	6.825869008	5.430040617	8.702713789	8.629663341	6.084821772	6.713986828	3.31252923	4.341434178	3.53864697	5.766134013	2.980144841	2.277128065	6.931744366	6.326138835	5.557619492	6.62325519	4.949893472	6.025051593	7.877761253	7.160317651	7.334062549	5.624806212	5.039551577	7.591558184	1.726081667	3.682533082	8.943200343	4.159754938	6.60258108	7.262489725	3.823827986	5.180224297	5.609094444	5.538819036	5.774656175	6.026124543	5.067881591	7.255942361	7.108319618	5.108852539	ENSG00000189409	MMP23B	1	1567474	1570639	protein_coding	0
10.72851107	10.53870986	10.47511889	10.72369012	10.60112572	10.67010361	10.77488569	10.33970335	10.84089489	10.5058746	10.69183755	10.70493716	10.3495936	10.70026258	11.21225967	11.10886201	11.08609668	10.50778393	11.18585155	10.74125871	10.29126681	10.58271676	10.36272298	10.17822525	10.93494081	11.43398634	10.66359775	10.7497164	10.51058144	10.69441169	10.76416496	10.5243473	10.9235438	11.24796672	11.26044065	10.6826387	11.68735728	10.70903003	10.9103645	10.62008095	10.95389344	ENSG00000248333	CDK11B	1	1570603	1590473	protein_coding	0
6.763361766	6.833880413	7.314205105	7.055138566	6.98700202	6.756067048	6.431516524	6.688447658	7.964824079	6.984808336	7.195875737	7.377795766	6.849812416	6.189518685	7.35876108	7.084354885	7.202754299	6.622618309	7.045997118	6.080226784	6.049934416	5.935866706	7.022091121	6.798182335	6.824794826	6.347056768	6.939607201	7.651519497	6.685895035	8.004729732	7.296394891	6.721303114	6.72964355	7.416293973	7.867573773	6.977140857	5.529609123	7.377444366	7.612726635	7.009738184	7.150119152	ENSG00000272004		1	1590786	1594063	antisense	0
11.46803086	11.41342429	11.94784221	11.57289207	11.57269912	11.27407132	11.7746028	11.26892757	12.35216562	11.50327741	11.87688275	11.98474299	11.5545585	11.82511837	11.8884933	11.85106112	11.73750272	11.34253118	11.7044488	11.61731667	10.89119139	10.7430648	11.5040821	11.29246227	11.55227339	11.14466396	11.603378	12.31653257	11.79532252	12.6857683	11.99334557	11.56223002	11.40213037	12.19594019	12.2722354	11.78726356	10.60813409	12.02048363	12.31519245	11.7757162	11.70359945	ENSG00000189339	SLC35E2B	1	1592939	1624167	protein_coding	0
4.525511135	3.881203637	3.956071233	4.1059873	3.874392751	3.784657291	4.289478286	2.24822306	4.818935804	2.437914716	4.695229028	5.250815897	3.624403465	4.662423778	4.16150059	4.265812654	4.244528061	3.751151182	4.061510618	3.923569675	3.343786993	3.158120141	3.273973861	2.950621267	4.405756429	2.912721574	4.60819013	5.098816864	3.809623056	4.410454573	4.451103564	4.391317885	4.288488889	4.816200723	4.332703955	3.936314929	3.006955917	4.689505761	4.929668353	4.614171132	3.403482655	ENSG00000269227		1	1604714	1605836	pseudogene	0
2.200892738	3.642180757	2.748788085	5.146631185	5.15580515	2.843751877	3.122822129	1.094265159	1.993934952	1.266261484	2.747434367	1.47377223	0.918789004	3.866623599	3.221420167	2.961685683	3.573750188	2.151309009	2.8503078	4.402738906	4.010243974	4.793962585	2.93660811	2.441346095	4.373437133	0.60353192	1.15561072	5.777459501	1.79147815	4.018999044	3.872015293	1.2745399	2.19996187	3.079318074	2.767832245	2.883030814	3.10858269	2.371780757	4.268328884	3.925152123	2.261631444	ENSG00000215914	MMP23A	1	1631369	1633249	pseudogene	0
11.23009022	11.15214346	11.05207273	11.11210561	11.013468	10.96282006	11.13382565	10.4403246	11.6122527	10.60410004	11.31748871	11.00627439	10.61174964	11.1593898	11.56715027	11.71856489	11.4386355	10.9985966	11.46847946	11.19426034	10.6018759	10.63665904	11.09471782	11.05487719	11.52338973	11.22002394	11.18151424	11.27793207	11.02769124	11.53980429	11.53970121	11.07019497	11.36427925	12.15210611	12.15635343	11.38881913	11.97242259	11.40333138	11.45662265	11.21748859	11.45754454	ENSG00000008128	CDK11A	1	1634169	1655766	protein_coding	0
11.04506421	10.94871563	10.8506376	10.91589483	10.82143834	10.77542763	10.93740775	10.27724871	11.42622998	10.45131715	11.12384768	10.82959443	10.42191729	10.95623793	11.37605898	11.49638349	11.24016331	10.79453802	11.27252181	10.98879132	10.39962368	10.45308249	10.88840945	10.8530012	11.31297867	11.06044605	10.99094971	11.07244283	10.80567492	11.3357199	11.33537751	10.85364175	11.1741868	11.91884278	11.94524301	11.17276291	11.75287982	11.19588671	11.2524022	11.00611315	11.26593841	ENSG00000268575		1	1634175	1669127	processed_transcript	0
7.891353813	7.346245525	8.224200139	7.751386909	7.709461154	7.365461439	8.475509911	7.330055889	9.034287588	7.535037113	8.095730009	8.619308799	7.987223919	8.415139854	8.316656385	8.290027313	7.96386918	7.625689303	7.941235887	8.28938101	7.186913069	7.184898205	7.715576383	7.0700743	7.840968229	7.410446029	7.980772899	8.923087003	7.91100903	8.780528349	8.369670408	8.105232009	7.844731513	8.556512539	8.533914153	8.021505336	6.718949169	8.566611511	8.797502564	8.191165064	7.906494375	ENSG00000227775		1	1655951	1668690	pseudogene	0
7.884205939	7.378800346	8.126990596	7.923905482	7.768805357	7.765402966	8.227726518	7.281228994	8.989647553	7.51540493	8.073409014	8.564436004	8.06366893	8.24214098	8.130304906	8.026917873	7.920770697	7.479379271	7.950825492	7.955799316	6.923968908	6.796394117	7.420037914	6.987603229	7.759362637	7.48049941	7.880465889	8.625936094	7.617932612	8.290338758	8.110431485	7.84974422	7.830231405	8.365109146	8.144053515	7.876444255	6.652517201	8.212227469	8.699596987	8.049272473	7.666787348	ENSG00000215790	SLC35E2	1	1656277	1677431	protein_coding	0
12.60271508	12.68834422	13.36897381	12.33721782	12.52542255	12.36937277	12.04058906	11.21932663	11.24684101	11.12437858	12.41733119	12.26675998	11.63660566	11.90050937	11.94561551	12.61130924	12.27828238	11.7870084	12.39816485	12.36364316	11.56070766	11.22248585	12.04306684	13.43283415	12.40563711	10.77973342	12.11660836	12.20517755	12.12039673	11.90920135	12.22022375	12.17669413	11.77148867	12.57489998	13.71303129	12.42627952	12.12743688	12.12270485	11.99640058	11.77613319	13.94973311	ENSG00000008130	NADK	1	1682671	1711896	protein_coding	0
13.95224766	13.80831424	13.81516458	14.00611165	13.94826967	14.06397631	13.83551693	14.70859872	14.56622926	14.85942442	13.82661125	14.35231209	14.22587806	13.74074567	13.88231419	13.81815732	13.81026703	13.36193709	13.88695621	13.78445272	13.23792356	13.14112958	13.90913555	12.78687017	14.01595928	11.93615179	13.73636253	13.5434686	13.06036184	14.07139478	13.63912233	13.66735138	13.69499343	14.00425757	13.809933	13.58963359	13.4643819	13.58745495	13.85153594	13.60335773	13.81365954	ENSG00000078369	GNB1	1	1716729	1822495	protein_coding	1
3.951964522	3.802674477	4.366361923	2.482647061	2.707853325	1.613244181	2.508710357	5.248095446	5.281364624	5.099774973	3.889080982	3.745130784	3.718583931	3.745393036	2.208479307	3.087707242	2.150914699	3.109060467	1.845940144	2.536228089	3.195400665	3.044930107	4.081183059	2.912489878	2.798233719	4.83037619	3.850717036	4.627301418	3.20569665	5.617449065	4.385813228	3.700329577	3.36260771	3.661588565	3.520241116	2.859220022	6.8827395	4.408229845	3.333358886	3.586512894	2.726788391	ENSG00000231050		1	1822910	1824097	antisense	0
5.091217039	4.809640767	4.42807124	4.376436668	4.390464524	3.748417414	4.335381684	5.512601596	6.389132188	4.762464044	5.500789628	3.815239851	5.1423694	5.228120918	4.238852421	4.441435203	3.784327505	5.085752935	3.717977778	4.630806723	3.462454362	2.652024113	5.136027542	6.265263829	4.429389435	8.53349	4.540548665	4.601748429	5.826610429	5.64098705	6.488560235	5.230791353	5.854284057	4.61911537	5.220276764	4.911050872	6.35736751	5.125443395	4.929687047	5.892938582	3.297981071	ENSG00000169885	CALML6	1	1846266	1848735	protein_coding	0
5.53890312	5.676703577	10.59731885	3.476559529	4.144157198	3.506844125	4.332173012	5.5184542	7.373270708	5.547664827	5.720829664	3.395962128	4.417866925	4.889797186	4.513586375	6.144118942	4.778907815	5.638399429	4.789022122	5.801326559	4.104871245	5.372560627	5.883186243	7.986107183	5.591752757	11.71855321	4.410304176	6.189599627	12.55405923	5.891860476	5.153334042	6.57108429	6.564398887	5.751225091	6.26925705	7.037442075	10.05080665	4.557713778	4.730135135	5.676269452	2.372666999	ENSG00000178821	TMEM52	1	1849029	1850712	protein_coding	0
2.142628949	2.219149254	4.970436961	0.873400604	1.352881133	0.926158052	2.332656886	7.628997964	9.578677705	6.801556907	3.090901085	0.752073762	0.473422188	3.056686446	1.256521348	1.434247883	1.481203797	1.437233849	1.296001007	7.013593112	1.167008959	0.965589823	1.861184389	5.912191869	6.475207395	1.099934273	1.768411152	2.233964282	0.819196676	6.183847957	3.259905233	1.418139299	2.638375276	2.162641044	2.343898945	1.224318414	10.43006742	2.404850612	1.92701692	1.821370419	0.771376661	ENSG00000142609	C1orf222	1	1853396	1935276	protein_coding	0
1.394178123	1.191957787	1.327063951	1.360790372	1.584468197	1.035819302	0.781998014	4.675223972	12.08548601	5.215142572	1.488943103	0.549957116	0.256943552	0.651266789	0.60140373	0.794614383	0.918920014	1.893995925	0.786290829	1.390425193	1.281867492	1.395890004	1.060608624	0.715705119	1.335753738	1.005630536	0.886852697	0.656309771	0.605316413	3.470724686	1.024536206	1.129395698	2.317621928	1.067261533	0.585114197	0.764601037	5.201419491	2.470354416	1.325061139	1.228593351	0.54672287	ENSG00000233542		1	1944652	1946969	antisense	0
4.724735693	4.545003179	6.035485766	4.26403441	4.606015358	3.695647917	3.046609213	11.45963967	14.64406333	10.39621804	5.087663385	1.5652033	1.038582526	2.914281217	3.695656322	3.642392545	3.971467485	4.627607712	3.856160105	4.081055351	4.666336049	4.930909542	3.996818288	2.788710094	5.636145995	3.781153679	3.727072543	2.961222826	2.476190387	7.438268854	3.53433658	4.341258796	4.969279909	3.701981275	3.938695258	3.07235713	8.409045097	5.922306399	4.173298521	3.863857021	2.410185093	ENSG00000187730	GABRD	1	1950780	1962192	protein_coding	0
0.085515355	0.084906608	0.744023638	0.085373473	0.089353604	0.126449698	0.262561818	0.123737819	0.582234644	0.10205451	0.149602743	0.233197562	0.133396759	0.106854204	0.089340994	0.437694969	0.095376059	0.38474804	0.075809325	0.180328843	0.286104287	0.207517339	1.354376874	0.57619193	1.288811871	0.164151259	0.059489156	0.094060393	0.272342974	1.713087055	0.543969633	0.551944361	0.256899881	0.528835427	0.57917522	0.34604119	4.061283177	1.499007134	0.07304688	0.191643659	0.237449484	ENSG00000226969		1	1980642	1981509	antisense	0
5.21852889	6.772426659	9.621409201	4.85487637	5.657537341	4.865729149	8.040696375	11.90989488	13.1793216	12.06053127	7.161622411	6.63374119	5.308265833	7.822334931	7.480866195	9.39833699	7.120878541	10.00102479	6.669171413	7.419936812	9.146143735	8.778526599	9.933572549	9.172289275	11.06519161	4.035680477	5.672039812	7.187143854	9.434757335	10.44382674	9.233239451	9.460776586	9.749825033	10.16003279	9.618944397	8.780377995	11.9024634	10.57139519	6.670914943	8.764152992	9.267155021	ENSG00000067606	PRKCZ	1	1981909	2116834	protein_coding	0
2.043167658	3.479244209	6.189039072	1.791665493	2.458038273	1.804009543	4.284593093	7.920127045	9.702523896	8.178158983	3.793338046	3.343902885	2.098347975	4.209888447	3.944439578	5.836138457	3.545504958	6.503436713	3.156893927	4.310954669	5.450315596	5.002637197	6.226663169	5.479001804	7.457942463	1.106341285	2.372244259	3.825708869	5.754515213	6.800467325	5.831734987	5.965719513	6.204103257	6.659154179	6.218641864	5.222988401	8.773909478	7.113994226	3.342300781	5.274989241	6.025046573	ENSG00000271806		1	2072523	2076718	antisense	0
6.492388965	6.769021067	7.64793477	7.406838451	7.093462306	7.412502879	7.874182293	8.513383805	11.66068286	8.407846287	7.292540423	4.929593322	5.855046888	8.597162732	8.247102361	8.586333148	7.951915048	8.040344143	7.759152906	8.48081375	7.255008137	6.856351798	7.79006304	7.659057928	9.455051145	6.068855944	7.121912075	8.766423542	7.412725106	9.812617036	8.742335779	8.128304061	8.462025542	9.119459822	8.795145475	7.797794716	9.513928208	9.212632623	8.706694616	8.430801442	8.995145643	ENSG00000182873		1	2113233	2115828	antisense	0
10.22863986	10.1638715	10.59891625	10.69039611	10.51249737	10.34261735	10.26514981	9.65944665	10.22709642	9.928319633	10.30895161	10.35370409	10.6182888	10.75139307	10.60560428	9.904718961	10.52105989	9.875542358	10.50316575	10.59253515	9.956355418	9.77915102	10.92917044	10.25847182	10.1647889	9.134129899	10.12733353	10.54006885	9.88604997	11.42859463	10.85969722	9.854929865	10.06658566	9.864076259	10.52650763	10.32794016	10.89322776	10.63388419	10.76834302	10.37331568	10.2074254	ENSG00000162585	C1orf86	1	2115903	2144159	protein_coding	0
7.833561873	7.327559469	8.139437583	7.843605433	7.75364448	7.687428441	7.806309442	6.171111668	7.765026534	6.382407809	7.841828686	7.885255417	8.046789468	7.965319148	7.513420928	7.32717133	7.634561921	7.238445267	7.590463021	8.189725658	6.820709886	6.836693555	7.650170833	7.6047593	7.675341299	7.194889931	7.498419789	8.005271651	7.842691832	8.818002236	8.25654341	7.477620475	7.775380074	7.709968362	8.135002514	7.668717903	6.817270762	7.998841496	8.081956739	7.600171485	7.720777536	ENSG00000269554		1	2121237	2123179	protein_coding	0
12.97319723	12.8759361	11.56618713	13.75808316	13.36499179	13.72124183	12.68704096	12.20064292	14.7269895	12.08155724	12.83252943	10.41905887	12.68705468	13.07405129	12.91391133	12.22077908	13.16982784	12.20909392	13.22738618	13.15768601	12.65638647	11.97723757	11.99773009	11.80934646	12.82415734	11.62142059	12.98238026	12.86878076	11.25028522	12.33345677	12.70376575	12.5146431	12.9294395	12.26444716	12.29703487	12.11250726	11.78464266	12.56760833	13.24220471	12.70851446	11.25260715	ENSG00000157933	SKI	1	2160134	2241558	protein_coding	1
7.406932249	7.420158332	7.473965813	7.347838424	7.345188854	7.300428444	7.838520362	8.271731911	11.00736916	7.843206001	8.171539397	7.513962335	7.286317218	8.701820058	7.877448288	7.577250578	7.797514371	7.391327397	7.742427044	9.318815329	6.702460226	6.217986312	8.593527573	7.290698548	7.786048372	6.935424873	8.869167539	9.598332055	7.493978362	9.287423868	8.563685772	7.683895292	7.564532277	7.370896909	6.960682636	7.283134372	10.20301052	9.862723744	9.013314985	8.064877942	5.567525381	ENSG00000116151	MORN1	1	2252692	2323146	protein_coding	0
1.152287938	1.382702831	0.603817951	1.430834246	1.394057337	1.166632996	1.005480656	3.103608244	6.857823717	2.697293709	1.890073797	0.658576819	0.297995178	2.911376828	1.571685734	1.249187836	1.502288437	0.83920185	1.675292979	2.956766964	1.008886482	0.777181699	2.150871986	1.640855601	1.531003116	1.324604721	2.441499035	3.493256887	1.62715772	3.867167259	2.872679217	1.370733175	1.208545069	1.483758094	1.48781859	1.386882127	3.404149139	4.092934956	3.087432249	1.749411307	1.092586615	ENSG00000272161		1	2257640	2258132	sense_intronic	0
1.570981888	1.649596018	0.796981804	1.934758246	1.562627596	1.707411439	1.676347671	3.483628059	7.459867907	2.809125595	2.29356974	0.998351487	0.545284535	2.815512533	1.895285972	1.671923294	2.000713964	1.061668206	1.970679374	3.184947132	1.305642133	1.006835316	2.143940262	1.8870367	1.921687641	1.722894063	2.814464731	3.882103992	1.933113986	3.98948009	2.675945081	2.329668946	1.467921899	1.640039752	1.139824562	1.620007534	3.521468353	4.611970372	3.653529931	2.139899299	0.517150691	ENSG00000269753		1	2258581	2259042	protein_coding	0
3.615423678	3.47997709	3.679735754	3.173854992	3.54499782	3.081810172	3.507194801	6.465588408	9.142691621	5.922645681	3.928390671	3.754812945	3.018341895	4.348509447	4.923269811	4.543086269	4.463077154	4.000714389	4.45184117	4.704020578	3.252822616	3.722244049	4.590707555	4.132492934	3.863693433	2.49635685	4.110783625	4.451649966	3.615701306	5.8937481	4.852858422	4.045530778	4.77234521	4.549043285	4.55908006	3.982338184	3.106268178	4.926638912	4.58195017	4.043550632	2.210852037	ENSG00000272420		1	2294500	2295067	sense_intronic	0
1.452419102	1.45467718	3.165288606	1.397699854	1.135506845	0.671362475	1.684704895	1.066526656	2.778979115	1.616456148	1.520283586	2.688345995	3.169108655	2.159604978	1.688821713	2.446276026	1.518448024	3.351971178	2.098594659	1.785923289	1.303363651	1.504319065	2.576498934	1.914638572	1.723043244	0.61662744	0.982447445	1.493755746	1.359115499	4.141933683	3.02180974	2.504671135	2.25226249	2.000137839	2.435432443	1.727830749	2.931272256	2.21116123	1.66511813	2.082303937	0.865848576	ENSG00000271921		1	2306292	2306792	sense_intronic	0
2.07199153	2.351020149	4.516866922	1.59894908	1.878056184	1.304490314	2.624861373	2.352080697	3.839811612	3.053844319	2.530780738	3.748699501	4.237332197	3.201925711	2.300605957	3.382260594	1.971514903	4.209480805	2.123826255	3.438433817	2.216930268	2.159786173	4.096949581	2.887666468	2.973465165	1.199872988	1.792827523	2.614048085	2.90230889	5.594175678	4.047142982	3.447293369	2.999213935	2.895109788	3.009223116	2.472623145	4.829803408	4.94224519	2.515668286	2.915143528	1.376797677	ENSG00000271847		1	2309056	2309799	sense_intronic	0
6.025501124	6.183056362	6.792248829	5.864310126	6.01675868	5.764601416	6.265914319	6.441945978	9.580992889	6.283443909	6.735481595	6.93751479	6.62527535	7.144954137	6.386158492	6.336995534	6.28345796	6.669196726	6.254356245	7.417774203	5.427796697	5.110656374	7.101299835	5.930123565	6.326452759	5.257456478	7.046599707	7.891971398	6.192974394	8.066619134	7.045719434	6.601368187	6.316438079	6.149189559	6.043522293	6.020263735	8.298935644	8.274919937	7.371617222	6.710075239	5.140719953	ENSG00000178642		1	2316811	2319922	pseudogene	0
11.19524518	11.11829868	11.93775605	10.97495637	11.05173857	10.83769988	10.92346287	9.903038381	10.53678158	9.959412026	11.15718621	11.29042767	11.87419905	11.08755558	10.84352029	11.34427248	10.88750131	11.86006841	10.86713295	10.95954958	10.69191991	10.59855327	11.20042148	11.78653141	11.07160882	10.77474494	10.96397067	11.19036893	11.42380489	11.17784915	11.02676295	11.3922798	11.3711137	11.54733536	11.45555914	11.26206634	11.59829744	11.1294981	11.00037713	11.34918502	11.06687372	ENSG00000157916	RER1	1	2323267	2336883	protein_coding	0
8.770104016	8.499040113	9.725774195	8.200475005	8.367828098	8.357237242	8.637677788	9.246949653	8.015563212	9.207475822	8.644727619	9.141880313	9.182782758	8.303830258	8.225354237	8.261719259	8.192111227	8.849659363	8.319954125	8.22657592	8.118004556	8.208609466	8.708701788	8.235633774	7.914415312	8.606904096	8.783905445	8.595169254	8.579174676	8.868952051	8.607626878	8.664944515	8.506029264	7.995403923	7.978779246	8.177501225	9.73210946	8.423527109	8.329649572	8.320401014	6.815776005	ENSG00000157911	PEX10	1	2336236	2345236	protein_coding	1
6.339509633	7.278494227	8.426765063	6.303095535	6.350676011	4.751477813	10.67334389	10.80727981	14.19452553	11.77674869	9.244718832	8.431280516	4.618716337	8.473029773	7.173041291	8.152891366	5.627358107	12.34875927	5.843256522	7.902909596	5.357759177	4.552221213	10.00278757	9.950407891	8.593420189	4.399042132	6.06234949	5.164910155	9.859887083	11.73963655	11.96495269	11.82310076	13.54067693	9.716227691	10.45139577	7.570767784	8.78786251	9.037831551	6.34731696	11.23227097	9.68573622	ENSG00000149527	PLCH2	1	2357419	2436969	protein_coding	0
0.596385002	0.523700587	1.864306592	0.26947274	0.440247682	0.249544442	2.621385813	3.068727091	6.217603214	3.562423436	1.529922404	1.390254144	0.303475499	1.366370372	0.69204323	1.123293899	0.391637556	3.983805362	0.33598525	0.47417958	0.429651866	0.428199488	1.612112214	1.919048907	1.263953408	0.357816974	0.458941772	0.272537909	2.895921766	3.794950629	3.997679266	3.678746957	4.039155248	1.900586525	2.449619078	0.861518473	2.883822596	2.151494279	0.473295873	3.293172394	1.75691293	ENSG00000224387		1	2423739	2424697	antisense	0
0.711389754	0.598396783	1.987961156	0.322170681	0.528460157	0.22339309	2.789635616	3.157173556	6.507752027	3.787933579	1.607225968	1.324377099	0.282657936	1.592183297	0.783457558	1.339709314	0.469643634	4.227577365	0.406150596	0.436272956	0.539190543	0.515157077	1.686874748	2.214983512	1.347362144	0.386015051	0.600450823	0.384213739	2.877329458	4.081471921	4.367827145	3.789541736	4.188562006	2.150609287	2.829398633	1.08524152	3.104899253	2.283889812	0.490522141	3.561266096	1.929046712	ENSG00000229393		1	2424876	2425918	antisense	0
10.14733548	10.02160751	10.28506587	10.08299141	10.13342125	10.18390792	10.45704568	10.09686228	10.97702685	9.92805177	10.17837337	10.68030764	10.06355452	10.25888007	10.57630011	10.46512188	10.57463292	9.928424143	10.76594626	10.20808545	10.84945015	10.86383245	10.22989341	9.990146868	10.38361875	11.14955007	10.20931341	10.06463179	9.522679036	10.76126687	10.26411071	10.15862538	10.37110719	10.43061655	10.64827207	10.17050934	10.2518905	10.43199512	10.45153717	10.22398175	10.67758684	ENSG00000157881	PANK4	1	2439972	2458039	protein_coding	0
2.804717339	3.51023929	0.827706215	3.391959707	4.137249859	5.110761674	3.754785676	7.725238981	6.652616151	6.971413451	3.301439496	4.14369491	0.426065992	3.189974243	2.17519292	4.057589497	2.429564855	4.665592402	2.185658822	2.998245328	5.449100758	4.868626686	1.626769385	2.436534068	2.826792661	1.712760239	3.849461414	1.654770475	1.221015683	5.825160504	3.345259802	2.114880916	6.916345406	3.092556249	2.580621526	2.418094144	5.124011839	3.424357488	3.433015043	3.801742589	0.807252114	ENSG00000197921	HES5	1	2460184	2461684	protein_coding	0
5.328039173	5.278490367	4.850711699	5.257801482	5.823299642	5.501614165	5.230357653	7.734772765	6.033827825	6.763640468	5.477815325	7.531987842	2.908923037	5.521278131	4.687196061	6.488972658	4.820146766	5.088085195	4.824170196	5.604621547	4.913354239	4.547708012	7.267959209	6.246616568	6.566691478	3.10653027	4.76640959	3.664913455	5.411734731	7.466757526	5.767519082	5.322862271	7.274511522	6.908486344	8.211152765	5.315883426	4.259151041	5.693727576	5.312199704	5.174247648	8.169326745	ENSG00000272449		1	2477904	2478899	lincRNA	0
10.00021609	9.807873488	10.35610214	8.673130605	9.255274075	8.410230419	10.20521175	6.933446724	6.771414463	7.316824968	10.15876562	11.69093827	7.947901188	10.25017093	9.915771984	11.6192667	9.562491639	9.025159587	9.438564518	9.711132142	8.637442838	8.585290115	10.66591709	10.02723362	10.85308777	7.394442376	9.575736966	9.431893328	9.287519659	9.799611548	10.520877	10.09012166	9.148131929	12.19836938	11.32533909	10.25743486	7.477395886	10.05987202	9.811107918	9.799726761	10.59809846	ENSG00000238164		1	2481359	2488470	processed_transcript	0
12.2138183	12.05418314	12.58995467	11.07384521	11.67658408	10.79686987	12.10303981	9.222059043	9.308746975	9.893158319	12.37894186	13.4074506	10.16794952	12.54833627	12.34401694	13.01028158	11.99247926	11.46404261	11.77654241	12.09703466	10.87992185	10.52396441	12.82355108	12.2043825	12.8755126	9.329331245	11.9126988	11.91210192	10.91870903	11.78340544	12.92652348	12.31957115	11.66467994	13.45050531	13.71800221	12.4403033	10.19140082	12.12532297	12.22824726	12.24623842	12.82967126	ENSG00000157873	TNFRSF14	1	2487078	2496821	protein_coding	0
3.355435377	2.959685356	1.555617494	1.814124601	2.268792197	1.748939822	2.476304818	1.307077691	1.892226512	1.700513601	3.15938743	6.526767375	1.289763926	3.316927334	2.955683524	4.217283146	2.661064289	1.969676023	2.606871939	3.127064065	2.277031783	2.058988815	3.161901482	2.25167923	4.169987202	1.21705812	3.380926265	3.853570348	1.377907521	2.202979825	3.357432092	2.837309984	2.792725853	4.602362049	4.422472933	2.711508723	2.379071442	2.627320259	3.689434433	3.059748529	4.094424213	ENSG00000225931		1	2497849	2501327	antisense	0
4.836306919	3.944898519	1.417343013	2.267352505	2.870613369	2.472140324	2.982010883	2.153827859	3.383785839	2.522302995	4.591910369	8.056713546	1.468484167	4.687276036	3.966699924	6.105335274	3.917401834	2.651655618	3.751575586	4.025688873	3.063123025	3.388228626	3.760315139	2.576218666	4.284179858	2.820773758	4.18958484	4.496770938	1.839851398	2.553503392	4.182949954	3.035794152	3.418289761	5.81633359	6.056235509	4.738094625	3.431251933	3.574098382	4.579563599	3.985566003	4.782887579	ENSG00000228037		1	2512999	2515972	antisense	0
7.248385241	7.015436984	8.337283819	6.537662351	6.77196125	6.240591429	7.893854233	7.948983519	7.908048109	8.372956083	7.431346816	8.463529691	8.070855811	7.238200743	7.659237299	8.714909809	7.275257172	7.660145039	7.426967061	7.320836924	6.512755495	6.352905912	7.840446561	6.124256282	7.711215432	4.196445599	7.72307091	6.902177632	6.434789888	7.082194126	7.200018243	7.130823077	6.937019278	8.559309652	8.015667626	7.710592257	6.857176576	7.090333632	7.36274161	7.199129485	6.757953794	ENSG00000157870	FAM213B	1	2517930	2522908	protein_coding	0
5.090620781	5.359759085	4.639902382	2.508322019	3.611305651	3.351112884	5.109475631	4.59455299	2.115143738	4.797393514	5.673957997	1.863301509	1.476937412	4.438743151	4.984322097	5.777175227	4.635592518	4.987969861	4.546510562	4.623035411	3.405550258	2.061035586	4.833833259	2.427340781	6.140471024	1.584242619	5.765563669	2.677622438	3.941610595	2.782798151	5.56574337	4.983324335	3.832250575	7.339481002	5.31495572	6.371505029	10.69619232	5.393513476	3.683285163	4.886449594	3.629856001	ENSG00000142606	MMEL1	1	2522078	2564481	protein_coding	0
1.37996195	0.818172125	1.355917261	1.136373224	1.386964006	1.10137776	1.880821664	2.451558254	1.968610612	2.976857471	1.825943783	1.321571726	0.399179738	1.409778962	0.585968161	0.765321394	0.707337542	0.462898113	0.673452101	2.614958895	0.578939484	0.39113425	2.228843306	0.465891039	1.878418064	0.247321574	1.973493706	2.28346191	0.957687528	2.427059651	2.015070628	1.281167845	0.852294734	1.716081383	1.968266685	0.81215541	6.951702701	3.117798059	1.773531154	0.895176706	0.950602444	ENSG00000237058		1	2564007	2568059	antisense	0
3.595650895	2.689967695	3.419299935	3.295488734	3.573253474	3.080530541	3.665201378	4.559487488	3.945863476	4.622653701	4.24120499	4.068301865	1.372467202	3.855603667	2.345758707	2.622148708	2.419188638	1.683275701	2.135025625	5.12663878	2.200376583	1.339538414	4.163143863	1.581124144	4.329729582	0.747763375	4.406584326	4.853331192	2.926228266	4.775550858	4.302549267	3.228039942	2.479742134	3.962569827	3.988727793	2.664417457	8.154746145	5.685195629	4.209031793	2.864851015	2.692546756	ENSG00000215912	TTC34	1	2567415	2718286	protein_coding	0
0.081579261	0.065043981	0.074537243	0.082803585	0.077855398	0.123240729	0.076367716	0.095215479	0.062393614	0.090949682	0.089856242	0.255508799	0.133396759	0.068845028	0.076716394	0.052601566	0.070858205	0.074062458	0.073785585	0.054864511	0.087088914	0.131286098	0.084205852	0.119796667	0.066275942	0.158604958	0.081729896	0.065804903	0.086226072	0.060606377	0.05924131	0.048988364	0.073812115	0.060333741	0.044272731	0.07486375	3.75412393	0.059511031	0.065408517	0.066076239	0.216879233	ENSG00000231630		1	2730997	2731563	lincRNA	0
0.557706824	0.503007889	0.663633313	0.745382203	0.575216823	0.52413487	1.481548131	0.359699328	0.470749513	0.443520217	0.676675566	0.764398545	0.623096752	1.191602711	0.483417143	0.573382011	0.453299233	0.51969928	0.72562483	0.571704597	0.46999993	0.451040768	0.944016905	0.657201792	0.418524477	0.499093346	0.493008515	0.462680227	0.675532346	0.460283833	0.946571685	0.623410821	0.498247406	0.516869301	0.609231489	0.563763283	13.44969597	0.454020043	0.748847456	0.449281889	0.498054181	ENSG00000169717	ACTRT2	1	2938046	2939465	protein_coding	0
6.620183113	6.518124551	4.600413949	11.44662282	10.44804562	10.02295888	5.868141614	9.810223567	4.745708341	8.438007093	6.414307201	1.078430579	2.105538215	5.90381286	6.284052324	5.615042876	6.681645199	4.662674766	6.270674537	7.066686793	6.523926753	8.364659154	10.96254233	4.213132816	7.021095452	4.079512383	10.53057181	7.348280397	9.388793534	5.927593412	5.677452363	4.86539579	4.911678447	6.186538677	6.786231735	10.88800026	10.15127209	10.19285431	6.399003396	5.888453867	1.52085698	ENSG00000177133	LINC00982	1	2976179	2985001	antisense	0
8.677897513	8.210665602	5.927845957	12.4218642	11.78762221	12.04627376	7.620330982	10.12018292	5.643264716	9.467241551	8.245796854	2.195907971	4.102755436	8.066091133	8.336257309	7.583784677	8.916689846	6.61285937	8.527215845	9.011044251	8.144501453	10.31701829	10.14570072	5.460852567	9.572975046	6.343014743	11.42269675	8.555916315	10.53907684	5.94366454	7.495754746	6.555328926	6.921476117	7.958382962	7.506413071	11.10083015	7.749795297	11.42691237	8.339146027	7.726190444	2.765597995	ENSG00000142611	PRDM16	1	2985732	3355185	protein_coding	1
0.538776977	0.299032499	0.114770366	4.914836808	3.170418867	2.654851642	0.373540069	0.326837297	0.080211059	0.288651119	0.391628987	0.15036907	0.161414295	0.068845028	0.189575469	0.192779997	0.218959105	0.098572638	0.184000927	0.430279993	0.344353483	1.475961739	0.58539631	0.182835811	1.630984246	0.267275212	1.821181139	0.315015523	1.389767565	0.094457261	0.228947901	0.076237852	0.166522907	0.234258376	0.1094707	3.581452547	0.606978337	1.207226087	0.168183058	0.18938152	0.241135632	ENSG00000226286		1	3049491	3050273	antisense	0
1.313044554	1.471472559	0.51262185	6.266091378	4.753976347	4.990642453	0.749434918	5.230987712	0.408633462	3.357613091	1.071528386	0.359374649	2.526264383	1.558791237	1.400190018	2.898577959	2.4098479	0.52561429	2.159899558	1.736234668	1.447602768	4.663293809	2.463691198	0.404578484	2.163489079	0.701737226	2.665782045	1.960692666	2.163698895	0.888456814	0.979684833	0.692290657	0.666447288	4.215410476	0.84554376	2.735311128	1.5294538	3.596367794	1.19444599	0.92969684	0.282724406	ENSG00000272235		1	3223200	3226660	lincRNA	0
8.099924713	7.53293077	5.726949128	5.057429944	6.561748087	4.384898064	9.076939967	6.352782459	6.259991844	7.159535846	9.293478728	1.942284135	2.655983187	7.662012073	7.192200912	10.69296479	6.929149203	11.08840267	6.822745087	7.26530464	6.511847099	5.706533876	11.44096973	9.206921272	8.88578452	6.456891619	10.93570344	6.687576756	10.24031526	11.19064007	10.38595359	11.16183922	9.519244913	11.38902803	6.530557411	10.28017001	8.884178319	10.62281353	5.049828972	9.517264737	2.540963522	ENSG00000130762	ARHGEF16	1	3370990	3397677	protein_coding	0
2.345331265	2.162777352	1.028569777	3.119501124	3.162740373	1.996845548	1.561845752	0.674720985	0.753161263	0.947267405	2.392936182	0.174315309	0.334876786	1.50563251	1.509998537	3.477125047	1.303312114	2.922462542	0.878827334	2.879361246	1.098280724	0.382853842	3.416097976	1.828999604	2.258975426	0.657211988	2.927763563	1.395686688	1.954030214	3.453629447	2.895594374	3.002802886	2.518097265	3.933610102	1.032065087	2.731475561	2.2385269	3.142640967	1.028390542	2.391058296	0.533422818	ENSG00000272088		1	3403810	3404191	lincRNA	0
11.70868598	12.09037658	9.351157056	13.75530131	13.34739124	12.56593093	10.8860322	7.926190262	8.111090164	8.285148251	11.80849625	6.47008615	8.205921937	11.16926791	11.25469685	10.0346174	10.50726305	11.33089955	10.30049729	12.8796589	10.91883887	8.787521046	9.997047522	9.26159909	12.04603066	9.321541926	11.16027914	11.10803304	9.826176048	9.643471121	12.50761954	11.89560342	12.94511571	10.66835174	10.98640986	10.69688747	9.231735414	11.0608486	10.70792639	12.08825726	10.61102864	ENSG00000162591	MEGF6	1	3406484	3528059	protein_coding	0
4.249276559	3.360255553	4.274399831	4.107507451	4.369723287	3.697022108	4.49748448	6.00171436	7.427617922	6.069986812	4.33350989	3.413115034	3.752858651	5.245864677	4.970423439	4.706116253	4.563593143	4.103716825	4.654863953	4.263843734	3.53515526	3.704066396	5.371274363	3.769184551	4.353085866	2.587383676	5.622453743	5.34962255	3.749145994	6.488504469	5.684986139	5.083807945	4.244506445	5.496284456	6.190157035	4.044684777	4.838952623	5.608173443	6.073961678	5.29317332	5.280266318	ENSG00000238260		1	3539754	3541307	antisense	0
11.90819014	11.42768102	11.54140132	11.70802407	11.69326146	11.96313692	11.7738858	12.51127352	11.91810868	12.48867078	11.6026011	10.56495363	11.43319774	11.8089209	11.87521244	11.99510938	11.83368995	11.85638357	11.84194619	11.45700472	11.50657324	11.60442902	11.86678967	12.3085175	11.28828871	11.74377414	11.41866009	11.4581261	11.4260978	12.1433321	11.41378589	11.59132533	12.01494976	12.00393317	11.31763392	11.66002774	10.88198901	11.3149624	11.66157121	11.70935467	11.64953222	ENSG00000158109	TPRG1L	1	3541566	3546691	protein_coding	0
9.799682132	9.641453343	9.872235262	9.644409689	9.764451181	9.515357738	9.724454515	9.363853573	10.44825222	9.341268377	9.803824408	10.62634668	9.818209469	9.757239923	9.88070369	9.909479495	9.848688792	9.849098472	9.892607346	9.803769689	9.271197204	9.321079874	9.720999216	9.258761301	9.826969716	9.46081155	9.890246065	9.799949588	9.784683291	10.29400224	9.865920447	9.7229759	9.621014128	10.27152289	10.53206802	9.879683533	10.20919813	9.906760223	9.973166698	9.720072119	10.21507967	ENSG00000116213	WRAP73	1	3547331	3569325	protein_coding	0
5.415970099	5.211538548	5.727547696	5.667207661	5.736826458	5.542699706	6.223769734	6.768283871	10.41012021	6.926454316	6.955518924	10.67742171	5.052898615	7.219011337	6.131684012	5.748506249	6.058162285	9.456719792	6.065270636	7.912575651	5.269025616	5.305954702	5.767063834	5.762512319	7.155004263	5.567646345	6.28310755	6.540634729	6.024459422	6.941078996	9.148133869	8.907212485	9.670786482	6.046533245	7.562450234	5.707682703	7.65135524	6.797884761	6.202972185	8.539677262	5.318035908	ENSG00000078900	TP73	1	3569084	3652765	protein_coding	0
0.218882447	0.157799679	0.125174799	0.14256774	0.211622089	0.197956183	0.076367716	0.139822335	1.385211095	0.169968834	0.155708427	3.446173319	0.27629272	0.127734905	0.101783337	0.476436193	0.117927662	0.14821461	0.13266092	0.272291159	0.158480393	0.385856418	0.704691991	0.993522146	0.557726838	0.269350965	0.148895714	0.087358752	0.677071588	4.091603039	0.314846267	0.17721688	0.26278694	1.148251557	1.561288917	0.144026024	1.072533218	0.210988383	0.127009276	0.118522804	1.176658438	ENSG00000227589		1	3575502	3585336	antisense	0
11.21693804	11.10689881	11.23605988	11.5865583	11.45681446	11.43392937	11.40732399	10.7876727	11.8481444	10.76768188	11.4387078	10.98275836	11.05501365	11.43677541	11.82710543	10.72570677	11.71760448	10.39825128	11.69322872	11.79018281	11.43864615	11.0717805	10.90373729	10.66492772	11.1232573	10.93306504	11.65397465	12.249803	11.15907588	11.67706578	11.62436746	11.22022426	10.61815238	10.93346118	11.39728837	11.17079201	11.6231804	11.80759114	12.09104362	11.302218	9.328598127	ENSG00000227372	TP73-AS1	1	3652548	3663900	antisense	0
0.480653139	0.42603445	0.397918351	0.699042884	0.488460327	0.693093663	1.553823057	1.420613305	1.511148229	1.461630795	0.845905523	0.697865992	0.471916847	1.874011893	1.123647074	0.611583362	1.024872108	0.511337404	1.258476746	1.959009794	1.971695811	1.473564593	0.389447501	0.353382816	0.374417573	2.486252387	0.860785532	3.818135172	0.616509994	1.361146446	1.811528016	0.785644065	0.507753956	0.714933535	0.461251894	0.505901305	10.82868738	1.429224185	1.775722437	1.156761636	0.543080947	ENSG00000162592	CCDC27	1	3668962	3688209	protein_coding	0
4.40528048	5.169079811	5.426233574	6.174554862	5.1411549	5.328882997	5.927600434	4.034371633	3.406599692	4.630206869	5.564841997	4.869568393	3.82692341	6.152494558	5.568201355	4.729444002	5.504715754	4.202568477	5.442153383	5.660863085	8.847035065	6.938760711	7.470809993	6.967127919	5.638823981	3.456091594	5.084056479	7.099910244	6.613112153	8.05363808	6.648128202	7.240875165	4.771627587	4.776289548	5.738636471	6.276970986	9.380822024	7.0770745	5.840760841	5.565605404	8.955141952	ENSG00000235169	SMIM1	1	3689352	3692546	protein_coding	0
11.33913454	11.11001191	11.57236514	11.41535523	11.39065795	11.62315857	11.61314656	11.24976587	11.92728246	11.36831819	11.38132481	11.34158261	11.30253245	11.39999569	11.71815817	11.43973413	11.71464893	11.45697508	11.78381113	11.6564062	11.55790306	11.89711393	11.28844241	11.53599685	11.01371898	12.82458624	11.3512384	11.6554709	11.78485135	11.57347196	11.53160216	11.42624689	11.81564385	11.2832472	11.42389653	11.44797277	11.24580556	11.36917208	11.59097181	11.33161314	10.13467922	ENSG00000130764	LRRC47	1	3696784	3713068	protein_coding	0
2.05671966	1.819182161	2.38158182	1.968013442	1.752298731	1.563473404	2.257225375	1.183568403	2.833843939	1.14047412	2.04321675	1.857304396	2.029777496	2.53396869	2.51204607	2.48997313	2.408503837	2.094897561	2.412389796	2.258082719	1.850275947	1.531364451	2.150246121	2.639318155	1.985721777	0.61661139	1.92515278	3.272718929	2.623841558	3.368808516	2.930842743	2.061501444	1.743665969	2.642992751	3.321871062	2.431277429	3.455692195	2.660553634	2.831401973	2.340687303	1.619258913	ENSG00000266075	RN7SL574P	1	3699379	3699673	misc_RNA	0
7.494317128	7.229748808	7.717757133	7.477229529	7.483409924	7.661092147	7.752208839	6.734470866	8.243163576	6.870885314	7.503374545	7.940827331	7.787528097	7.512601946	7.77763268	7.568815308	7.786074325	7.496642352	7.840389166	7.672113315	7.371927359	7.538432503	7.259803701	7.500255905	7.131395284	8.853614363	7.491536646	7.964813386	7.747462991	7.79509883	7.656561099	7.557084179	7.731628426	7.54501955	7.709583646	7.504481626	7.926130859	7.56276215	7.834028421	7.440923854	6.286518797	ENSG00000272153		1	3701572	3702102	antisense	0
10.58449321	10.5635775	11.08262443	10.80396875	10.89224153	11.26734265	10.95980925	10.70401714	10.79609065	10.71143013	10.5383428	10.83703366	10.59145053	10.4857601	10.85532283	10.60222455	10.9894764	10.56049194	11.19604689	10.49065135	10.19933079	10.231794	10.77096815	10.5016393	10.44895388	10.65997802	10.74034134	10.63382575	10.5796342	10.99009381	10.61565905	10.6627529	10.49382911	10.54773516	10.38370351	10.53031212	11.36073332	10.65382023	10.75279406	10.49602657	9.665584497	ENSG00000116198	CEP104	1	3728645	3773778	protein_coding	1
8.57040647	8.442638026	8.578398458	8.489836888	8.627507545	8.178816018	8.830690114	8.920691093	10.44383417	8.707559829	8.644491787	9.300843556	8.819603743	8.906504854	8.883632644	9.015379119	8.684758456	8.118087306	8.637383432	9.000666879	8.1572364	7.966195615	8.649176023	8.717854374	8.544577609	7.482177631	9.055888223	9.604392178	9.189155358	9.820631648	8.972165208	8.637860743	7.681933734	9.323200984	9.654415058	8.705398618	7.323227476	8.926413019	9.356847539	8.64700145	8.202905353	ENSG00000169598	DFFB	1	3773845	3801993	protein_coding	0
9.865573052	9.680981527	9.814440404	9.546066349	9.746625595	9.590474908	9.682434905	9.020530022	9.646157914	9.271920783	9.920269105	10.80858895	10.23572544	9.689815077	9.966711467	9.981025504	9.962602512	9.919547088	10.12690409	9.881428108	9.152539975	9.149590653	9.969749025	10.01020656	9.831637724	9.485055326	9.712634731	9.785885936	9.685671856	9.50245856	9.817867533	9.797579575	9.64689865	10.14614466	10.37665634	9.694248143	10.17541133	10.16665925	10.03268111	9.744487821	9.58125921	ENSG00000198912	C1orf174	1	3805689	3816857	protein_coding	0
3.472655554	4.03655499	5.167932619	2.790515561	3.540995928	2.316126319	4.618232648	3.074333819	2.83992737	3.149952938	4.064629642	5.341688561	4.113097915	2.760065607	3.684479631	5.858613138	3.535178388	5.11277611	4.285352116	2.70978867	4.042781449	4.83089573	4.873206232	5.953437706	4.036946342	5.399580937	2.17298895	2.442570554	4.149882008	5.369876456	4.823886647	4.820329844	2.993012118	6.006751059	5.626587394	5.017726674	8.851195487	2.752878481	2.993543616	3.845936054	4.612992472	ENSG00000236423		1	3816936	3833789	lincRNA	0
0.130194602	0.123526894	0.221240832	0.174297664	0.133095273	0.167332969	1.334864764	1.928183805	0.316071905	3.646397357	0.148626166	0.620184737	0.16686255	0.530732266	1.157344272	0.365662092	0.668036299	0.448638366	1.382725401	1.031993508	0.145419793	0.149228085	0.244686589	0.295987695	0.169736794	1.259609809	0.158388826	0.442973014	0.165248727	4.522169691	3.43158327	0.115846105	0.251654352	0.446878615	0.130017285	0.318000068	3.446122204	0.143093825	2.298168924	1.890134376	0.32178284	ENSG00000233304		1	4000673	4015322	lincRNA	0
0.127092416	0.098760546	0.089852325	0.99660278	0.108489287	0.227554717	2.151574448	0.385537066	0.145938746	1.338721394	0.165157467	0.320743627	0.171943582	1.479211996	3.5356684	0.893483391	1.967832267	3.054313003	3.765312414	1.571304078	0.122874358	0.162983006	0.175196645	0.252456558	0.089295223	0.858633697	0.09522556	0.124878162	0.112784316	2.246635465	3.811943118	0.064539284	0.33702267	0.830371483	0.181325938	0.470155632	5.648358506	0.077780554	2.798682716	2.628519577	0.274510027	ENSG00000226374		1	4007209	4009040	lincRNA	0
0.103316825	0.084279463	0.134457853	0.115128535	0.135974314	0.138385098	0.329393714	0.365431584	0.27424955	0.436121266	0.596848041	0.192894977	0.145027857	0.068845028	0.157195024	0.107775644	0.104117128	0.099588603	0.106019621	0.054864511	0.243269008	0.436142611	0.31890907	0.153672015	0.081166155	0.172546364	0.087609662	0.117597482	0.112815851	0.180777821	0.169178638	0.432909555	0.281599662	0.091545373	0.742923207	0.098275328	7.097837518	0.077098317	0.059642775	0.084810415	0.23788235	ENSG00000235054		1	4472111	4484747	lincRNA	0
6.91861063	6.945887893	5.250416847	4.102392347	4.781152652	4.798505089	6.661209048	10.94032869	9.056715138	10.92891319	6.545418858	1.743865889	2.843465232	8.434824053	6.985753669	6.217648905	6.663505426	6.038539965	6.060230707	7.975802803	4.449304407	4.217611062	9.50149982	5.138387364	7.343669692	4.819088572	6.887809971	10.0993264	8.573542585	6.949150272	7.817133735	5.892201932	6.424255412	6.321057753	8.54078826	6.290049734	7.734050183	7.346226945	7.201306845	7.349830178	2.206680124	ENSG00000196581	AJAP1	1	4714792	4852594	protein_coding	0
0.085395466	0.065043981	0.097055888	0.081626954	0.077855398	0.123240729	0.076367716	0.099332281	0.059902029	0.122285959	0.095493757	0.135526525	0.136997054	0.068845028	0.07305025	0.052601566	0.076946008	0.071938054	0.079733976	0.054864511	0.087088914	0.128615	0.084205852	0.112486807	0.066275942	0.161380878	0.05837415	0.065804903	0.086226072	0.073368594	0.050890788	0.048988364	0.075653905	0.05054505	0.049449787	0.071258165	3.570498131	0.059511031	0.059642775	0.088078188	0.219393178	ENSG00000231510		1	5146519	5150959	lincRNA	0
0.20093264	0.100930089	0.232808502	0.134698877	0.343188833	0.178728717	0.076367716	0.263843828	0.291167624	0.341317842	0.846206452	0.139976433	0.138854034	0.792143285	0.334051061	0.209856962	0.716791468	0.302986184	0.57073321	0.522825205	0.144383806	0.526920372	0.423262578	0.129747132	0.082236795	0.76706772	3.258106928	0.108909982	5.67339888	0.966170325	1.12806731	0.349400952	0.364992025	0.32597351	0.058886667	0.791845545	5.248043056	0.084950338	0.725184075	0.375664016	0.227687398	ENSG00000260972		1	5553038	5554734	lincRNA	0
9.784113747	10.02404383	9.437661385	9.251722307	9.484172625	9.212464461	9.240342946	9.881878544	9.897530219	9.637008404	9.92913345	9.637069432	9.695838757	9.690343685	9.412951823	9.309660628	9.381806691	9.181561684	9.416505972	9.603245299	8.983608107	8.632039932	9.666060991	8.152072803	9.9601558	8.533797371	10.23380329	9.983639003	9.263291633	11.48442256	9.531033345	9.242207887	10.36643011	9.291239572	9.455763034	9.0639275	11.08008095	10.9943365	9.821309986	9.580513576	8.76449742	ENSG00000131697	NPHP4	1	5922871	6052533	protein_coding	1
10.7300366	10.55274336	10.06382445	10.10101797	10.34556751	9.134702324	10.13544638	13.74981361	12.48332873	13.77043657	9.98854245	13.50435674	8.990368019	9.432914042	10.13813085	10.16595561	10.15031147	9.025775595	10.33722178	10.166535	10.12087568	11.2305424	11.15385804	9.731086969	12.1196728	9.638501538	10.0988642	9.639490962	8.569201705	11.59198198	9.745098411	9.808244119	10.18991476	11.4391443	13.40434344	9.434784789	9.667425501	9.555188482	9.910940738	9.383895157	13.54020393	ENSG00000069424	KCNAB2	1	6051526	6161253	protein_coding	0
5.378956885	5.421098174	6.060002359	8.204322621	8.212950456	9.244300463	6.936354731	10.88683821	12.95507777	13.04848809	5.144234179	5.94678071	4.446334284	6.00418356	8.267340408	7.12979946	10.46076707	5.586743581	10.68386355	6.745453266	6.446642991	4.332794633	7.227874834	3.662347708	6.103725832	4.759559915	5.949572157	6.650598368	6.045310657	14.70059207	7.877834123	5.78397843	5.74959055	6.338889021	4.948460935	7.265947326	13.37586504	5.231383254	6.391072816	6.512564203	3.89255436	ENSG00000116254	CHD5	1	6161853	6240183	protein_coding	0
13.68108884	13.69342251	13.22728961	13.43955809	13.56780806	13.74210671	13.68155039	13.04512959	13.16312099	13.01439881	13.89206217	14.48429585	13.72377893	14.06557369	13.8476464	13.60871831	13.65577129	13.63486859	13.55980647	13.85998349	12.92532997	12.70717805	13.55130996	12.54734176	13.15241207	13.30521579	13.50878162	14.64710797	13.82583053	13.09306455	13.74084103	13.59640699	13.81522047	13.34872294	13.27863228	13.5839714	11.81745642	13.52516091	14.08406087	13.81482177	12.22215698	ENSG00000116251	RPL22	1	6241329	6269449	protein_coding	0
2.873784398	3.102547652	4.117641418	2.361767872	2.756544166	2.11632211	3.426105396	2.037957395	4.86895567	3.804164214	3.176692512	3.291560011	3.50539392	2.542278713	2.711674829	3.696494137	2.900086693	2.916818078	3.401747678	2.512931119	3.235003465	3.396676024	4.327991855	3.666594163	2.254335541	1.276549661	2.914556719	2.074148672	4.570704918	4.682696425	3.681224925	4.338643547	1.89824614	3.140003615	1.642114765	3.52448327	2.642757688	4.351534816	2.31932024	2.558721638	0.510152647	ENSG00000226944		1	6264900	6265840	antisense	0
6.994686929	7.912152319	8.15082469	8.122570529	8.231211708	7.233867181	9.385515597	6.464453636	9.344481167	6.64641595	8.027796455	8.452705497	7.45803582	8.946388066	8.314129451	8.954095071	8.443277971	8.944514912	8.63963522	8.759593902	10.28807747	10.28163529	9.212959301	8.440745339	7.16447175	6.183177618	8.03031503	7.604044448	8.749768867	8.80199963	9.851386078	9.18493803	6.180948132	8.696692309	6.703469335	8.227118273	6.35135441	9.301717685	8.638503286	8.757031949	3.325005314	ENSG00000158286	RNF207	1	6265535	6281359	protein_coding	0
8.833137572	8.661040442	9.077977948	8.936675956	8.903238866	9.067478845	8.714082154	7.869198766	7.735803838	7.655933961	8.349112404	9.252221059	10.15587677	8.216859505	8.392369506	8.409556815	8.43192393	8.982030701	8.622693983	8.318910151	8.804965068	8.954750746	8.202983954	7.086244988	8.07105464	9.800551092	8.013924586	7.249162943	7.821378188	8.243465976	7.507950014	8.485472657	8.130261363	8.238550361	6.964768396	7.927748795	7.099786883	8.147824647	8.216492378	8.208837815	6.440735754	ENSG00000116237	ICMT	1	6281253	6296032	protein_coding	0
1.021789768	0.967949633	0.958677205	0.507299798	0.713090556	0.423915844	1.031073293	2.563158875	3.135876167	1.090550763	0.997809109	3.775300235	2.380857249	0.780805682	0.661033799	1.921935252	0.520477363	2.450412759	0.735088129	0.980401813	1.000669147	0.89270266	2.699330567	4.339542958	1.025024045	1.74729385	0.532817257	0.220779053	0.605618478	1.48290189	0.974198732	1.199183701	1.284744814	3.622763502	1.820473918	0.886130131	5.728669773	0.597455657	0.566782398	1.451658082	1.027705246	ENSG00000225077	LINC00337	1	6296300	6299504	antisense	0
10.84971119	10.89137626	7.575687872	7.941003028	9.027743673	8.029762973	9.46534608	8.877224034	7.434031844	9.483755729	10.35346785	8.777685377	9.973527021	10.4535246	10.24824274	10.56096795	9.867507906	9.977317353	9.63747679	10.32278016	10.09768801	9.541633539	8.7702216	8.706514748	10.46671171	7.465536291	10.6144229	10.26494085	7.246329343	10.93965423	9.725929857	8.6959605	10.35705012	11.52618556	9.805727073	8.424710453	8.493321579	8.111558925	10.40913559	10.12510273	7.291633305	ENSG00000158292	GPR153	1	6307406	6321035	protein_coding	0
9.230427955	9.041380091	9.532065553	10.3548876	9.934190917	9.966269563	9.468024069	11.64341237	11.82324849	12.22708191	9.052362073	11.37612208	10.70670035	9.748487734	10.44148507	10.63180632	10.10796563	10.62825862	10.12560295	9.364790989	8.923053114	9.242761544	10.76007962	9.54769033	9.843681701	7.67271988	10.02039326	9.174618993	8.396733524	12.02935454	9.306954997	8.937926924	10.14943916	10.68697552	9.983299742	9.591940004	11.91456336	8.305138597	9.712580225	10.03658005	8.471256387	ENSG00000097021	ACOT7	1	6324329	6454451	protein_coding	0
3.906563021	3.29793763	3.782383338	3.903956207	3.54093748	3.816682552	4.479614122	2.768630997	2.584512766	2.817932728	3.948699206	2.971628379	3.437241807	4.386948287	3.733962534	3.592205185	3.924700309	3.269262723	4.111588131	4.040351451	2.918084915	2.675695891	3.594594536	2.995107007	3.01703181	2.574737499	4.165928803	4.162103713	3.134855256	4.905746468	3.763058068	3.399313472	3.990048649	3.433580271	4.04247146	3.181186455	10.18017214	3.217690019	4.291827122	3.857178331	1.828719673	ENSG00000271746		1	6453615	6454451	antisense	0
2.97388403	2.215002638	2.093603982	1.560871188	2.212708072	1.070233373	2.691623214	0.66058355	0.895995093	0.996905588	4.442713481	6.832829406	3.399389846	4.991250147	2.223369642	7.908863729	1.477794226	11.72275949	1.470317433	5.259231145	1.440276631	1.466427896	6.435215202	1.947892269	6.180205109	1.182655216	1.3620686	1.156660354	1.603530628	4.540559683	6.772494744	6.721532334	10.78388851	6.976427836	2.139338122	2.035615986	7.755049012	1.836054434	1.650974999	9.13145558	1.044777299	ENSG00000069812	HES2	1	6472478	6484730	protein_coding	0
3.728820866	3.734482472	7.41149957	2.881061574	4.353943392	2.498328178	5.733273875	5.082451587	9.541591773	4.786427218	7.339783182	4.112545023	2.155566184	7.723326454	5.521281027	9.457233711	4.526816298	10.65807486	4.211188738	7.534426118	4.432953641	3.400415398	11.06825767	12.09893925	5.939471331	2.106818716	8.928192914	3.400547296	3.982974655	11.27814579	8.576668236	8.179212986	11.50881963	10.66981899	5.982634663	5.804941705	13.50046012	3.295348464	3.501314202	9.168006124	7.813596113	ENSG00000187017	ESPN	1	6484848	6521430	protein_coding	1
0.147427313	0.106220728	1.206597998	0.100406392	0.099337354	0.136493417	0.337784179	0.169914855	1.943713777	0.145135162	1.459504081	0.261573606	0.152759098	1.701460004	0.136875144	1.448013915	0.089977176	3.556628263	0.080808184	1.008723541	0.10752776	0.151660981	3.458468375	0.295566795	0.610895936	0.182302648	0.163825127	0.125761002	0.142186222	2.805346589	1.657516316	1.512818388	4.391257754	0.610503555	0.157156731	0.207455566	5.256835831	0.079837668	0.08361398	2.521938109	1.24074197	ENSG00000231868		1	6503094	6507066	antisense	0
8.548140935	8.819958019	8.670471854	8.187738511	8.101007812	6.264617065	7.717449788	8.742189628	13.14201908	8.945265924	8.784750752	3.987955802	5.423176892	8.861282402	7.883811423	9.234104142	7.97138231	10.11745325	8.004325691	8.596503385	7.926218078	8.811015362	8.57627611	7.003090586	8.249158377	6.497711107	10.15420417	8.404309741	6.681783769	11.66898537	9.024988524	8.618203271	10.87515076	9.622899408	11.43560057	7.394161102	8.125865984	8.226548355	8.394066392	9.239988456	9.062302219	ENSG00000215788	TNFRSF25	1	6521211	6526255	protein_coding	0
10.72668269	10.7105493	10.65564902	10.22154501	9.958337512	8.567366092	9.840565297	10.09890069	14.11496586	10.70591668	10.75555766	6.220514666	8.151132741	10.65765156	9.81515129	10.15514771	10.10247035	11.69126826	10.13813202	10.19630701	10.1155353	10.68226448	9.736611895	7.43887142	9.81892505	8.424825763	11.69046003	10.04629328	8.597212625	12.94575298	10.51529186	10.31098661	13.35491474	10.14033942	12.81675492	9.159213322	9.800685414	9.997209164	10.30417805	10.97393643	5.88856496	ENSG00000171680	PLEKHG5	1	6526152	6580121	protein_coding	1
10.00003862	9.874207083	10.15963378	9.659552692	9.814678862	9.689523524	9.947938795	9.677610208	10.53098876	9.728382691	9.963036682	10.43846764	10.06992728	10.12335563	10.32385627	10.0642873	10.19576227	10.09884289	10.22755756	10.28425357	9.413140098	9.766713005	9.759108736	9.835630944	9.76049825	10.33310058	10.12285102	10.28075637	10.23121983	9.999699467	10.11469175	9.843114417	10.37162893	10.22271773	11.10748449	10.00156151	10.08963877	9.873367055	10.41600176	9.892414663	8.943044888	ENSG00000162408	NOL9	1	6581407	6614595	protein_coding	0
3.157828517	2.828286295	4.870702325	4.908691064	3.794549743	3.857203917	3.804457477	3.622734475	3.262158739	3.023759635	3.533517082	3.467407895	3.229944997	3.229624853	5.161562816	4.067182064	2.986737417	2.51104032	2.824125914	3.762437625	1.67366592	1.477286162	2.334311073	2.267138124	4.289299005	3.951228378	2.867088186	4.378413194	1.714599874	4.792302896	2.685199007	4.902213401	4.8873245	3.141513699	5.677354753	3.781359326	8.798774279	2.071777002	3.180256145	3.133009533	1.860155994	ENSG00000173662	TAS1R1	1	6615241	6639817	protein_coding	0
10.00955937	9.824346783	10.13367435	10.07131586	10.04255748	10.07802945	10.14943397	9.520597728	10.10867064	9.421695821	10.16246508	10.06412095	9.218152205	10.40208948	10.07520634	10.23189824	10.03797784	9.954216769	9.932935414	10.35228998	9.402204516	9.263693329	10.34257499	10.88127682	10.27727052	9.3947574	10.50118002	10.79377449	9.918472083	10.66144844	10.92210895	10.20268124	10.31406565	10.45382421	10.94282105	9.981872754	11.50603378	10.6951834	10.46293003	10.30332893	11.42258448	ENSG00000204859	ZBTB48	1	6640061	6649340	protein_coding	0
12.05500058	11.93424796	12.36621164	13.04919256	12.75628414	12.94543003	12.78707884	11.76482273	11.52493289	11.76545541	12.23461514	10.6426648	12.06338952	12.2620276	12.99242113	11.7090576	12.9914618	12.45057411	13.1150196	12.21879096	12.92893009	12.81903614	12.05219113	11.34038861	11.48631832	13.91668621	12.16525842	12.3190982	12.45362656	12.55613499	12.60104787	12.23200353	12.54135288	11.29782438	11.60886839	12.22360612	11.64308876	11.76962852	12.42102316	12.08189297	12.35587705	ENSG00000162413	KLHL21	1	6650784	6674667	protein_coding	0
10.57165541	10.61606258	10.2949269	10.94070387	10.65935471	11.20974274	10.78198443	9.638360578	9.621540834	9.694714889	10.73757983	10.73013582	10.90964291	11.22878999	11.18176531	10.19770523	10.95811649	10.76250848	10.98193163	11.08101307	9.836295198	9.40307697	9.894731156	9.614669845	10.25147088	9.94608604	10.52148123	10.85864672	9.631256319	10.49084654	10.68591712	10.23960017	10.85699765	9.881660622	9.895742473	10.12650291	12.67271303	10.21250977	11.16328363	10.94816188	9.732435908	ENSG00000116273	PHF13	1	6673745	6684093	protein_coding	0
9.582130348	9.434617202	9.76733205	9.702937618	9.668420779	9.709482717	9.416526676	9.145580003	9.834784187	9.269209402	9.665793825	9.732898107	9.415029942	9.701660152	9.7869544	9.153060385	9.788229133	8.925399455	9.769841716	9.51449676	9.000527363	9.031758549	9.514838524	9.132855845	9.193885723	9.454793342	9.68251027	9.74110505	9.282009457	9.539970726	9.694303701	9.062688724	9.335211079	9.057408098	9.564684841	9.208547788	9.613877645	9.656584667	9.984773507	9.494657781	9.182396892	ENSG00000041988	THAP3	1	6684926	6695646	protein_coding	0
10.2527865	10.1346565	11.10775478	9.951616828	10.10139618	10.09554075	10.3543948	9.92037398	10.54659541	9.9883677	10.28578351	11.15479025	11.00290884	10.18121106	10.33131859	10.93914581	10.27637829	10.66656015	10.38590344	10.30647941	10.74243797	11.03759176	11.17793138	10.29963862	10.09631913	10.93567793	10.30022453	10.50554349	10.27146312	9.928715257	10.11693524	10.2767915	10.45080313	10.64387458	10.64042095	10.43333886	10.51321144	10.15986706	10.39414997	10.2361629	9.003825261	ENSG00000007923	DNAJC11	1	6694228	6761984	protein_coding	0
0.096344266	0.070180516	0.893097791	0.10104094	0.109669847	0.146062611	0.226038477	0.273930475	0.120695724	0.530599692	0.110817687	0.232390118	0.14373842	0.068845028	0.255830557	0.208978944	0.127145133	0.108123086	0.10907487	0.054864511	0.101692105	0.143340044	0.378517188	0.118303254	0.098515118	0.184047537	0.092312266	0.090152103	0.101803693	0.484581158	0.098504433	0.130143894	0.10904215	0.147782618	0.063958044	0.154840664	7.092070464	3.343329706	0.059642775	0.104407782	0.260314758	ENSG00000228750		1	6784697	6790072	lincRNA	0
10.22655622	10.22943934	10.45002172	11.16448481	11.04088773	11.28901446	10.29881748	12.20464694	12.81219704	12.22505981	10.405303	10.35480796	10.09005131	10.08519769	11.05222491	10.57310698	10.99377108	9.870390026	11.10805793	10.2562081	11.16403857	11.06073658	10.92622101	10.09459613	10.43742451	10.58414896	10.5061615	9.989816827	9.504829661	11.30620585	10.54177414	10.32331066	9.938835209	9.997444513	10.7239657	10.25917824	10.983942	10.44396355	10.34119441	10.12439627	8.90782004	ENSG00000171735	CAMTA1	1	6845384	7829766	protein_coding	0
0.152806706	0.094979874	0.157646365	0.138082956	0.130701831	0.18092038	0.226038477	0.179430749	0.341877639	0.173791491	0.149802088	0.140447229	0.205894283	0.068845028	0.08572363	0.073275099	0.081630348	0.094379786	0.105295242	0.054864511	0.135275712	0.163427255	0.088691178	0.112486807	0.077677361	0.189555307	0.109552025	0.215562835	0.086226072	0.28435151	0.113266493	0.102888908	0.099262153	0.055727211	0.097678363	0.094633609	6.93743418	0.097350755	0.11384671	0.085027086	0.219403548	ENSG00000237728		1	7442548	7449814	antisense	0
1.67600166	1.535997305	1.649424046	0.455611454	1.021736443	0.45018932	0.37280329	0.409908543	0.409558061	0.417864436	1.309277684	0.172841921	0.498798967	1.061700119	0.452298911	0.286901818	0.811062928	0.445392783	0.792735119	0.93852354	0.405379066	0.347279514	0.331629581	0.172947911	0.2857282	0.307165011	1.876756047	0.333755637	0.249398551	0.142530823	0.590662296	0.60993023	0.434232163	0.287948474	4.935621705	0.362578096	2.986182368	0.516725197	1.193632003	0.876488969	0.236286856	ENSG00000225126		1	7501156	7501614	antisense	0
1.091803212	1.450905073	1.046178992	1.839297561	1.458065254	1.107522208	1.549588549	6.16945538	9.476617887	5.986579211	2.993503744	0.359705479	0.160528968	2.423039263	3.224532846	2.130147588	2.553489652	1.545604703	2.348918165	3.350532765	2.113640441	1.606702862	4.084772825	0.779204925	2.317894992	0.831804282	3.536997473	2.371612393	1.534547306	5.982101941	3.359696443	3.282986893	2.538320668	2.16125484	4.600872891	2.074092968	5.576047602	2.043015761	4.046641448	2.55013846	0.59143483	ENSG00000270171		1	7753184	7754904	lincRNA	0
1.328074786	1.586966688	0.825251112	1.396119378	1.377045023	0.881464616	0.420571429	3.722241829	6.215232005	3.632889839	2.722357327	0.197156897	0.165188295	1.660439869	1.87590206	1.470937811	1.796222782	1.294233991	1.52915926	2.251591362	1.988845658	1.379344583	3.300502656	0.721154812	2.60699365	0.614813151	2.832304324	1.211372406	1.950009494	4.339765224	2.832662205	3.163688914	2.160431989	1.491448802	4.025378338	2.145730364	3.165890045	1.949929462	2.703745536	2.053224289	0.476087836	ENSG00000270035		1	7758363	7758932	lincRNA	0
1.526973209	1.905659846	0.921802957	1.734955256	1.682909943	1.263513646	0.558278922	3.522381668	5.495930556	3.443376164	2.739666251	0.226501273	0.18705065	1.839978762	1.987828591	1.491795889	1.868843529	1.411823228	1.501251556	1.48130634	2.158759783	1.362497326	3.271108889	0.578375723	2.685017964	0.580274381	3.045522619	1.251010989	1.745074328	5.056609594	2.504627185	2.99249192	1.902139019	1.63288696	3.927048537	1.997826458	3.730563631	2.081130822	2.841717173	2.03270817	0.386440463	ENSG00000269978		1	7760764	7761030	lincRNA	0
12.93997217	12.68523029	12.31945377	12.75124077	12.7569898	12.8775515	12.41057611	11.99901313	10.93722033	12.12148548	12.55931618	10.14704751	12.61937018	12.38290584	12.27870003	12.102575	12.43681319	12.25726504	12.44409515	12.4393344	12.07732013	11.77793421	12.15245912	10.98684136	12.51769431	11.98446159	12.66196825	12.15612228	10.91726184	11.97668209	12.07005691	11.79324234	12.39925607	11.84555249	11.83077358	11.94514351	11.44981561	12.00838176	12.39606245	12.26198038	12.28997751	ENSG00000049245	VAMP3	1	7831329	7841492	protein_coding	0
4.784467509	4.759702516	4.038354606	4.746497175	4.865795268	4.172777724	4.543338436	4.755396815	6.005161552	4.590587986	4.681989485	4.97272922	4.634840488	4.586302185	4.715443914	4.851443778	4.867097719	4.880716013	4.810297937	4.24356607	4.221040147	4.015468203	4.397267842	4.171664946	5.459652313	2.896043314	5.237619345	5.313913957	4.124043259	5.114592369	5.016029152	4.609800689	5.1388147	4.734002567	4.946996064	4.594551245	3.757241277	5.136870258	5.231392956	4.990906931	4.819881457	ENSG00000269925		1	7836443	7836835	sense_intronic	0
9.937418464	9.083289997	9.402270066	9.473911435	9.440322177	10.34032429	10.32108764	9.862060775	11.80233534	9.873612089	9.68813113	7.499196929	7.653491964	10.14527711	10.6276389	9.105928092	10.58249543	9.464880459	10.60419478	9.789065866	9.486026109	8.70503175	8.864767245	9.609440898	9.192614867	9.749624033	10.42318353	10.25904846	9.030405816	10.81083828	9.552135776	9.389055948	10.10775599	8.706205463	7.616221311	9.486242754	9.506325187	9.718985181	10.1310084	9.806980428	5.084244443	ENSG00000049246	PER3	1	7844380	7905237	protein_coding	1
6.935747968	6.033710272	6.334423544	6.559112603	6.469648071	7.262339896	7.192032605	6.753181474	8.594524024	6.805921464	6.666273599	4.221229531	4.549597317	7.198220906	7.610202652	5.997579074	7.546787677	6.446969995	7.556182308	6.693781821	6.524017517	5.71019966	5.891129411	6.568076687	6.235317131	6.477822619	7.504777322	7.371384445	5.715951661	7.962968163	6.646051544	6.30496036	7.168824826	5.591034308	4.765056269	6.296290286	6.233757999	6.715423675	7.23143091	6.903970206	2.446911751	ENSG00000236266		1	7870302	7887402	antisense	0
1.03177723	1.289341693	4.190692347	1.065364095	1.345658901	0.638478421	0.484141927	0.487086865	1.620820002	1.416942166	0.876026961	1.285715569	0.329766584	1.28278981	0.7612203	1.581791453	0.807917608	1.372138715	0.862803678	1.006066256	0.664457862	0.460015771	1.329374719	1.112242621	2.085552367	0.604572824	0.815319011	0.527723929	0.472616457	1.160029386	3.003188824	0.613168053	0.812406183	1.731839704	3.53194429	1.068625824	0.917268231	0.924856985	1.011600846	1.079196662	3.448429398	ENSG00000049247	UTS2	1	7903143	7913572	protein_coding	0
1.483855287	2.614038894	2.071723059	2.423655255	2.00704971	0.740534893	0.727475945	0.398420985	0.311505691	0.579696157	1.492653931	7.323275557	1.504258268	1.044814028	1.091477333	1.751894683	1.131638663	1.939382454	0.71731921	1.474658803	1.723527339	0.935545428	2.029500283	1.618309691	4.024171966	0.585152984	1.027060885	0.501192073	1.244722069	1.479582555	1.134341733	1.633399578	1.116451197	3.970352354	5.696512263	1.961351572	2.179786683	1.633932981	0.779253272	1.221195271	6.753117679	ENSG00000049249	TNFRSF9	1	7979907	8000926	protein_coding	0
0.784110691	0.197943685	0.120029674	0.162010379	0.20844967	0.969021795	0.076367716	0.821355878	0.562875701	0.771886581	0.267415334	0.334826606	0.161163504	0.068845028	0.089051532	0.100333171	0.094625726	0.115401441	0.097407707	0.299083666	0.260648925	1.329791722	0.098789977	0.150534481	1.22435383	1.075168922	0.843984875	0.07532121	0.216816287	0.153331473	0.200594674	0.063831242	0.607419849	0.211925396	0.339403054	0.095663406	0.208513769	1.102955146	0.059642775	0.076162091	2.466480656	ENSG00000270330		1	8002432	8002786	pseudogene	0
12.67783191	12.785959	13.58929926	13.02269214	13.01672069	12.81248346	12.52434534	13.38128252	12.90728074	13.27203903	12.79080228	13.39063898	13.08970453	12.5622004	12.87959102	12.4858004	12.88136237	12.08070913	12.9211963	12.70596875	13.09753998	13.16593669	13.08913704	12.75011578	12.3798975	13.3963977	12.92988958	12.73475939	12.77296565	13.37492207	12.94877076	12.56465801	11.81357119	12.18505469	12.45388389	12.73173209	12.38434641	12.92471829	12.56050966	12.33594828	11.83903694	ENSG00000116288	PARK7	1	8014351	8045565	protein_coding	1
13.74108141	13.39482859	11.17418858	13.78415434	13.37824434	14.19130966	13.09259401	10.51347516	11.48600243	10.72326168	13.69896834	7.300903795	12.72972989	12.83229611	12.53601737	12.05439367	14.26801365	11.89101907	14.51780517	13.21073243	11.66288121	10.35440638	12.4013107	14.74195873	12.86076403	12.79862622	12.5365362	13.76245316	14.79416849	13.40825787	12.43342458	13.10375567	13.3330433	12.07695748	9.386595664	13.18402244	10.99401594	13.21531505	12.26846735	12.75345496	7.411799788	ENSG00000116285	ERRFI1	1	8064464	8086368	protein_coding	0
3.214077417	2.794991319	1.425178705	4.527054235	3.712534566	4.606957501	2.707468463	2.631963933	3.21544338	2.624386912	3.456910212	0.346810993	2.021138105	2.662565676	3.071226772	2.239900278	4.584992267	1.535776457	4.722383035	3.277546437	1.875822593	1.714129326	1.759380028	3.858007055	2.139005634	2.699774643	2.903421765	3.665916173	2.706308241	3.727579988	3.641459729	3.881141362	1.694290731	2.235857579	0.768168769	3.105427039	6.037481925	4.866199065	2.452094995	2.181767862	0.500850728	ENSG00000238290		1	8086798	8182762	lincRNA	0
8.212761229	8.049973681	7.49659712	9.447913218	8.692672539	9.082384693	8.293567772	9.665521046	10.34767504	9.701228605	8.174418973	2.774681012	8.039729648	8.489919396	9.055753167	7.539480271	9.418692566	6.429771481	9.66955305	9.003023178	7.71736647	7.292050833	8.813015736	4.386757191	6.902381793	6.732696386	8.849076588	8.548128531	5.672702345	10.04226058	8.79786285	6.95218303	6.661677656	7.455424298	7.685140319	7.391890623	7.665034292	7.409489075	9.43398554	8.176631083	4.397463256	ENSG00000162426	SLC45A1	1	8377886	8404227	protein_coding	0
13.77435327	13.26736872	13.60311011	13.60949746	13.58522997	13.78115477	14.00422535	12.73737322	13.78308777	12.80501049	13.79303677	12.76296901	12.43631983	13.83646195	14.01140645	13.54094195	13.97986686	12.76933868	14.12311584	13.83870001	13.61040626	13.63622297	13.85778339	12.1214604	13.18970766	14.3019668	13.24797052	13.35897861	12.93888382	13.40620758	14.16935745	13.31060696	13.00271177	13.45426836	13.46462369	13.33069018	13.81303294	13.85439343	14.59762366	13.37876559	12.37923777	ENSG00000142599	RERE	1	8412457	8877702	protein_coding	1
4.528150144	3.876470277	4.371162224	3.795307579	4.050778295	3.742021003	4.055122916	2.475485512	3.71957636	1.855712319	4.134199488	3.473983263	2.340399411	4.233351823	5.1041712	4.25788357	4.706884786	2.830165207	4.865354626	4.712272756	3.170633165	2.857119456	3.644123755	3.031532792	3.720377267	4.634081628	3.773621529	3.848378081	3.016735051	3.326305255	4.596233259	3.606185335	3.030480989	4.474114127	5.506579963	3.497598484	6.21031525	4.372064922	4.571851445	3.573214649	6.216817698	ENSG00000232912		1	8484705	8494898	antisense	0
14.67539957	14.54786461	14.87148434	15.13614953	14.79495638	14.7511472	14.68472298	15.64603384	14.25593542	15.13662689	14.65683369	17.63671252	16.07254391	14.28571119	14.41040732	14.69365539	14.76180683	15.69456496	15.12526647	14.2632003	13.98523001	13.34283485	16.043291	14.30673757	14.93027703	13.0365258	14.74670415	14.06240978	13.56795462	14.28467687	14.34837651	15.22025767	14.97719632	14.78887559	14.88894991	14.31776801	14.62413035	14.3864957	14.04338961	14.8007166	15.12147361	ENSG00000074800	ENO1	1	8921061	8939308	protein_coding	0
2.339639711	2.472851258	1.473330179	2.18045565	1.645887789	1.855323283	2.128217769	1.013703403	0.95556659	0.856042926	2.256343625	4.736066103	3.150524066	1.292507806	1.430776535	1.717365281	1.487922994	2.842306817	1.576175082	1.560931178	1.761871727	1.104448143	2.447777646	1.459304867	2.943967097	1.314125384	1.786072448	1.747254907	1.037206685	1.212840029	1.435521549	2.671914862	3.010844016	1.984182157	1.635194181	1.52578217	2.710097525	1.806686838	1.186991682	2.619734531	3.952426526	ENSG00000236269	ENO1-IT1	1	8935847	8938066	sense_intronic	0
3.038901672	2.603378726	2.817124447	2.3101778	2.290369722	2.321705453	2.248148538	2.662550392	1.664433451	2.494029028	3.178786875	4.039849501	2.715458308	1.513290975	1.727860704	2.15291067	2.095350765	2.37863048	2.212794327	2.498565177	1.842073065	1.551180947	3.336224612	2.110661087	1.795822697	2.004695309	2.674804127	2.609707164	2.01509094	4.318017541	3.072002621	3.439981367	2.442187094	2.536676421	2.909136254	2.188531141	7.038810183	3.995290174	1.827140829	1.680563221	1.797030624	ENSG00000230679	ENO1-AS1	1	8938894	8939953	antisense	0
0.13607206	0.149722336	0.108231306	0.145318398	0.195266489	0.132458602	0.076367716	0.593153791	0.241371848	0.370351045	0.12980208	0.181434484	0.174561896	0.068845028	0.100180075	0.195143358	0.073508256	0.139978472	0.097203685	0.054864511	0.128253591	0.216668742	0.154843558	0.129404232	0.296450563	0.184404497	0.342019657	0.065804903	0.095464027	0.090209669	0.06723578	0.158671433	0.089194404	0.604907698	1.412579117	0.098695897	0.444174336	0.143265768	0.098360912	0.16407797	2.888617779	ENSG00000232208		1	8967452	8967803	pseudogene	0
0.712903034	0.471393384	0.440296932	0.355991132	0.442415049	0.423876705	0.237640604	0.661772153	0.478745859	0.704661988	1.711231897	0.481882457	0.297392535	0.166861286	0.341043544	0.390444085	0.311330308	0.786480078	0.322922596	0.240777161	0.443994391	0.536348168	0.295459881	0.363899548	0.538189507	0.440279368	0.512189203	0.305654097	0.388238227	2.05380278	0.430172073	2.460418959	9.353377554	0.828354811	3.068616314	0.220950026	1.995708365	0.550688917	0.246815403	0.621788516	2.929254413	ENSG00000131686	CA6	1	9005926	9035151	protein_coding	0
8.578087083	8.401566569	8.579029156	7.255091249	7.713720426	6.098535577	6.30796282	9.289857811	7.435108159	9.630530072	7.922491623	12.27125933	6.660076303	7.549899555	8.44300916	8.554311316	6.105652452	8.622062491	6.201035759	7.939311336	7.016255039	7.392627459	8.627415923	4.902970498	6.79348944	11.03812368	8.818038973	8.036900008	5.066334803	7.59456633	9.922469113	7.478846546	7.433939111	12.26180035	9.323318707	5.668978999	12.51254389	6.025603772	7.058404771	8.644571786	8.610132264	ENSG00000142583	SLC2A5	1	9095166	9148537	protein_coding	0
8.284380995	8.642879709	9.32937396	8.550693322	8.644374677	8.321350285	8.888787032	5.797232142	4.705394321	5.471199891	8.66585039	10.36575028	8.278389164	9.390565525	8.192092096	8.632535027	8.569947189	12.00643035	8.651105736	9.015963807	9.436756597	10.49614409	8.528099988	9.549756809	9.895575953	11.16424958	8.648886102	9.229512173	8.953652664	7.634359393	9.136963729	10.11794109	11.48039292	8.741915754	8.546918908	8.49879769	8.141373891	8.994125178	8.823300202	10.50351553	6.835482156	ENSG00000180758	GPR157	1	9160364	9189229	protein_coding	0
3.758700518	3.895281397	6.145121878	5.28247841	4.856026819	4.081523461	4.912595711	3.065607316	1.048312418	2.264635147	4.292431516	6.501733233	7.141950617	5.323407621	3.299525572	3.084375254	3.784786606	5.479618436	3.797404915	4.561188398	2.829261106	2.452093329	3.644335837	3.546842294	4.478975286	1.872831954	4.822044995	5.915758995	4.511152356	4.548957838	6.073512112	5.525708765	4.475305242	2.98924111	3.882195041	3.736384788	6.327012825	4.616801013	4.601843215	5.092471184	1.011547292	ENSG00000234546		1	9242263	9252148	lincRNA	0
13.10274638	13.13015302	13.42863381	12.74430564	12.68803448	12.40606075	12.66524389	11.01999903	10.92140814	10.653519	13.00554649	11.92302415	12.98190118	12.96665964	12.37563754	12.25347104	12.62139635	12.13719245	12.50112849	13.63235545	12.4782714	12.22384597	11.99009251	14.16778879	12.80855138	13.08868277	12.91122041	13.97385097	12.57819467	12.23290323	12.90908012	13.16898969	13.304687	12.61062992	12.29764479	12.69968087	11.68863136	12.46389474	13.24872525	12.47212246	11.71170418	ENSG00000049239	H6PD	1	9294834	9331396	protein_coding	1
11.95038366	11.78593253	9.234283271	12.28239286	11.72780072	12.08863739	10.6716639	9.330653388	6.788150587	9.028063456	11.28414768	7.991046701	9.986582309	11.3481759	11.12557907	11.04231676	11.75952535	11.2184206	11.92959294	11.33893444	10.54180307	9.64117055	10.52947625	11.14738771	11.05525289	11.10449726	10.69151784	11.04543565	10.98277784	9.835682845	10.80994502	10.59033633	11.28863362	11.438751	8.474336849	10.26822828	10.03076978	11.04694573	11.48259105	11.04194789	6.962499654	ENSG00000171621	SPSB1	1	9352939	9429591	protein_coding	0
1.884825732	2.294179723	0.343517408	0.237563265	1.040264076	0.266397992	0.350474642	0.42225827	0.139060021	0.370629559	1.593699482	0.1957657	0.224658965	0.068845028	0.211337545	0.172371622	0.215458919	0.12512533	0.165613455	0.299083666	0.402433954	0.842931282	2.898343787	3.841982279	0.118644278	6.789907404	0.343050903	0.180381582	0.373091366	0.700673297	0.146075169	2.634194365	0.425597654	0.206713601	0.059823268	0.177885985	0.388253663	0.297110099	0.124965513	0.148681899	0.43057084	ENSG00000235263		1	9561151	9563530	lincRNA	0
8.974492399	9.27606283	8.059695424	7.857683729	8.173114535	7.893436481	8.084026656	10.28873716	8.296527063	10.15533587	9.110510789	9.443860476	8.974594743	7.777969397	8.403187511	8.69418057	8.677523087	8.213915793	8.694949448	8.668137071	8.91103668	8.498645473	9.147486075	9.827815203	8.241077244	9.926209429	8.550249426	8.12594016	7.829616535	9.318640937	8.656066691	9.094665055	7.813263544	8.043500453	8.065627697	8.657026962	10.84423869	8.89957611	8.118468647	7.884288549	7.157100714	ENSG00000171612	SLC25A33	1	9599541	9645237	protein_coding	0
3.259669287	3.183667456	2.411799819	1.802014917	2.156284955	1.344015443	2.226316906	2.762164765	1.374903631	2.326263134	3.786023038	3.883556383	3.304173311	2.099839577	2.222841239	3.390317479	2.819170838	2.833116575	2.690749208	3.21598552	2.905900044	2.465192964	2.703941541	4.204036416	2.764317777	3.34822027	3.042037924	3.296493499	2.742639983	3.483415064	2.96375365	3.865535853	2.453679091	3.241430436	2.801942903	3.165317693	3.205967102	3.684024452	2.773660535	2.339868201	1.234383067	ENSG00000231181		1	9636485	9637043	pseudogene	0
9.413009193	9.653950668	9.684079805	9.016300592	9.129726875	8.664080571	9.308596096	9.970154017	10.3781903	10.19291733	9.623287252	10.42169996	9.916855317	9.838381732	9.715901346	9.478676754	9.588128393	9.783620603	9.626863823	10.00123989	10.33129276	10.6653723	9.993588035	8.375251468	9.201973495	11.83288479	10.14447366	10.44999687	9.312018984	11.26480616	9.890884344	9.530412154	9.715426911	9.267224564	9.531173119	9.128250272	10.7910771	9.688933707	10.18610677	9.575965527	7.625409407	ENSG00000188807	TMEM201	1	9648932	9674935	protein_coding	0
8.74430823	9.046018939	7.809772053	8.848233572	8.838800312	8.794881108	8.754316028	7.712398081	8.307756276	8.314088292	8.487631194	12.78153187	8.887240374	8.662837035	8.601905305	8.42789615	8.670305235	8.587726891	8.892624576	8.939443484	7.681546861	7.401925579	8.676287965	7.366830688	9.931258365	6.329658334	8.558820034	9.288384881	7.484634671	7.628726913	8.335419385	8.389527571	7.7592788	9.891828842	11.7283204	8.215613754	8.307157647	8.769946865	9.030413018	8.704895206	12.59126917	ENSG00000171608	PIK3CD	1	9711790	9789172	protein_coding	1
1.168040685	1.648794695	1.050790379	0.964791937	1.359929878	0.567895915	0.699909008	0.64186714	0.234432116	0.683898728	0.922075974	7.818142492	0.179621058	0.711618887	0.682869182	0.911285501	0.659855175	0.661392334	0.912216193	1.500821314	0.602305637	0.703265655	0.763441957	0.834370529	2.477727915	0.294177775	1.018829145	0.312391852	0.403167888	0.393894544	0.79998264	0.778257725	0.314805213	2.442678972	5.648126435	0.706794715	0.8064519	0.524309241	0.601256341	0.412009687	7.549391948	ENSG00000179840	C1orf200	1	9712668	9714644	protein_coding	0
4.020488217	4.818371458	4.929421387	4.576570484	3.97125143	3.326038724	4.476549241	1.90736616	1.119877335	2.534953696	4.933869865	8.913827899	5.452246014	5.489916794	4.585198399	4.032587332	4.668021281	4.476409201	4.714597948	4.975244411	4.339543096	2.779507404	6.262221401	2.409968587	4.851014235	1.448912032	3.539565221	6.622372502	6.087527568	6.447936146	5.82134375	5.618334908	4.444946451	4.512697944	5.432816456	4.524151869	4.272972685	6.631148339	5.548582427	5.314275251	3.170594451	ENSG00000231789		1	9732484	9747613	antisense	0
11.3291367	11.44729877	11.46950886	12.33454269	11.94328624	12.03568652	12.22058087	12.64065304	14.25023277	12.94436453	11.65467635	11.59172392	12.68896716	12.61580715	11.83985597	12.41172047	11.86748783	12.18679981	11.8893325	12.2569158	11.71964418	11.3212568	11.82976358	8.65816702	11.5258303	10.74447802	12.02273982	12.65684499	12.2230374	12.28890911	11.96160436	12.90653621	12.63544129	12.01667404	11.18119705	11.39258915	10.67625434	11.74183148	13.04789582	12.54898081	9.954427613	ENSG00000171603	CLSTN1	1	9789084	9884584	protein_coding	0
10.78652555	10.68150836	9.908089719	9.93168489	9.915776047	9.893018835	10.12770647	10.89566334	12.14260282	11.54988511	10.89412288	9.640155642	9.481242281	10.68990236	9.94501787	10.04323249	10.06997525	12.8217286	10.168879	10.07524148	11.06570833	11.47285906	10.58049406	9.800343628	11.01812975	9.747730431	10.23163274	10.28900463	10.74733313	10.88630676	11.16925127	11.8043892	14.50028178	10.08965012	9.484011574	10.7702069	11.39265097	11.06953683	9.952660826	11.54837618	9.676028988	ENSG00000178585	CTNNBIP1	1	9908334	9970394	protein_coding	0
7.057835284	6.780600127	6.140506215	6.167102753	6.135966265	6.213438877	6.323787673	7.154780122	8.696400851	7.869241166	7.1070062	5.512474843	5.626512076	6.748359117	6.266738808	6.224193427	6.380981111	8.269919104	6.480386305	6.421976111	7.167014294	7.649707251	6.829101222	5.977215782	7.202777531	5.932996491	6.557340469	6.55758389	6.656789699	7.13004464	7.389829646	7.846475748	10.34927517	6.253095252	5.605670169	6.898271549	7.202674395	7.408923435	6.307948583	7.290781327	5.346455335	ENSG00000223989		1	9908376	9910212	antisense	0
9.478858409	9.472107652	9.547349011	9.59883901	9.577383066	9.789543165	9.568721892	9.660991803	9.103839546	9.777285175	9.403321787	9.830318441	10.13890079	9.686526656	9.658123442	9.641595595	9.348496761	9.677645999	9.4459582	9.373505165	9.622852503	9.743433324	9.166355259	9.077038029	9.025292082	9.519640197	9.403536238	9.823447306	8.883043333	9.356415637	9.203286703	9.222721557	9.430533968	9.518227806	8.783097753	8.983208767	10.94250031	9.1957442	9.658273982	9.591277944	9.050089278	ENSG00000162441	LZIC	1	9982173	10003465	protein_coding	0
8.651690116	8.692086383	9.650147708	8.477481366	8.550264382	8.263987583	8.723887582	8.637287604	7.510620169	8.58174786	8.58297118	9.343911851	9.953704284	8.423231023	8.877464612	9.566463782	8.886015263	9.07607826	9.12500876	8.541542257	9.68722451	10.00199979	9.401820191	9.119628045	8.222794454	10.06969647	8.472369903	8.14842603	8.508491465	8.550238064	8.635441833	8.842926335	8.436980647	9.299309002	8.881131981	8.557377085	8.798539724	9.192444057	8.536478422	8.595643699	8.760430639	ENSG00000173614	NMNAT1	1	10003486	10045559	protein_coding	1
5.29900895	5.410507289	6.411302727	5.010677687	5.129106914	4.649797131	5.312220708	5.449844182	4.207005672	5.432019952	5.230559666	5.953867167	6.652276976	4.994499876	5.609211632	6.286489769	5.590427968	5.857897786	5.858718946	5.467290935	6.482628646	6.946495819	6.246077882	6.117938468	4.797126379	6.825576354	5.071829898	4.78994173	5.224809715	5.363075808	5.387497657	5.523654483	5.086925897	5.977610196	5.731632892	5.229249442	5.146646801	5.939104324	5.130480064	5.252136506	5.140901933	ENSG00000241326		1	10043199	10044626	sense_intronic	0
11.85853526	12.26109171	7.767536931	8.488436494	9.3322784	7.813990464	7.288580777	6.904551024	5.003630998	7.287169619	11.81902397	3.549284816	2.193916272	8.139026599	7.752739042	6.941637145	8.431315152	9.037076759	8.549255161	7.5685171	9.374190809	9.726953772	8.839234468	6.155833674	7.127999445	7.362888477	8.904998565	7.59658444	6.873457838	7.99439525	8.146779365	8.479584014	8.964072563	7.018325551	10.75890257	7.64328438	7.151138509	9.280351216	8.46334615	8.597413917	9.446102016	ENSG00000162444	RBP7	1	10057264	10076078	protein_coding	0
11.45384765	11.3513748	12.25667857	11.81413268	11.45738333	11.85943661	11.99227706	11.4287293	12.34664553	11.56945192	11.37075379	11.59819004	11.87201426	11.6174232	12.2624226	11.69668199	12.13785892	12.10635712	12.29338244	11.45645136	11.77656895	11.96906793	11.15947477	10.98657109	11.20998655	12.34822164	11.27674739	11.92021364	12.23614585	11.79823417	11.55971302	11.56102348	12.18650262	11.53905502	11.27669051	11.88500591	11.05784468	11.72445104	12.02296405	11.74951471	11.0937977	ENSG00000130939	UBE4B	1	10092890	10241297	protein_coding	0
11.96125878	11.68206948	12.40749511	11.97631348	11.78419476	12.03197245	11.84600857	14.53650396	14.96002511	14.58577453	11.76486543	10.28750606	11.93481661	11.75811764	12.46009138	12.08778651	12.36270149	12.37446015	12.53166965	11.92567668	12.40729519	12.67451859	11.70347616	11.56546555	11.87964947	14.6483398	12.48511103	12.14021831	12.13213484	12.33622979	11.70595451	12.21581099	12.1869091	11.78427754	11.22750146	11.55160734	12.69476079	11.83605389	12.3455486	12.05526905	11.7829924	ENSG00000054523	KIF1B	1	10270863	10441661	protein_coding	1
5.413679596	5.554498491	4.569908595	6.290236072	5.909472542	6.041815661	5.136629386	5.387722479	4.427017919	4.930281464	5.16462121	3.255546997	6.642973487	5.841539556	6.270357533	5.080610492	6.279015892	6.016888824	6.467875362	5.801918497	6.933719167	7.433790835	4.136599052	4.295475637	5.480595405	9.853050154	5.872992624	6.405711678	2.84418369	3.658853316	5.124903397	4.659313385	5.422838476	4.235578496	4.419052438	4.320617728	3.726255116	4.457068872	6.713877189	5.947351518	5.358441034	ENSG00000264501	RN7SL731P	1	10366523	10366813	misc_RNA	0
12.83847999	12.64016743	11.91903894	10.68477778	11.44480763	10.13934978	11.80517168	11.32752947	10.9822169	11.52706002	12.33393926	12.40255893	12.47301631	11.42348141	10.4198341	11.49182388	10.68398518	14.96231186	10.67541859	11.1274685	10.97470005	10.77197266	11.94567231	11.79825547	12.61230621	10.68224709	11.34005924	11.27813253	10.8010444	11.68213895	11.07631044	12.65552602	11.58477346	11.82099077	12.96479522	11.82540657	12.662921	12.11680785	10.50160851	12.54903259	15.05590725	ENSG00000142657	PGD	1	10458649	10480201	protein_coding	0
0.524138315	0.782218021	1.119228711	0.561585504	0.67415238	0.379091742	1.322181108	1.244780774	0.836401893	0.906042659	0.71771398	4.853470456	2.765270404	0.635933985	0.380614962	1.592703181	0.335571877	2.734329847	0.429724267	0.054864511	0.425087367	0.416339155	1.845572747	0.564183926	1.045698208	0.462171451	0.419820395	0.665226497	0.448107868	0.980514201	0.788360261	1.467119692	1.008743975	2.106114317	1.856889547	1.081758365	8.135895078	0.600598114	0.570919489	1.33783342	1.776482962	ENSG00000271989		1	10489938	10490734	antisense	0
3.543019926	3.360931815	3.688336823	2.632268007	3.191154925	2.449402214	3.335873006	8.179610424	5.225430454	5.910804646	3.413269157	3.523957642	3.276929885	3.83480121	4.031056384	4.009442389	3.47338183	3.365629631	3.622119168	3.251459318	2.814645957	2.845766474	4.656361572	4.015020001	3.228451823	1.932637707	3.876051472	3.963121424	3.074386577	5.387686805	4.385491009	3.481061386	3.088153667	4.13088765	3.522044273	3.446464977	5.139454168	4.262173551	3.875359532	3.46452954	1.704140552	ENSG00000241563	CORT	1	10509776	10511959	protein_coding	0
10.49496285	10.66519587	10.8914478	10.55443692	10.60694715	10.56148171	10.97578502	10.94736382	10.42381501	11.00564852	10.591868	11.65462605	11.53323237	10.66894343	10.98635774	10.61443369	10.90689896	10.95214241	11.0455972	10.67795674	10.60536428	10.49143607	10.81475707	10.3607148	10.42806945	10.49765561	10.51740736	10.93910578	10.41422419	10.53492765	10.6370631	10.62248156	10.35780192	10.43853145	10.35856835	10.64511806	10.60890381	10.48166373	10.86418768	10.57444954	9.367689392	ENSG00000160049	DFFA	1	10516579	10532583	protein_coding	0
5.857289044	5.899609464	6.078421387	5.843181353	5.899635254	6.04477549	6.385621936	6.083351547	5.825008245	6.151809869	5.824291052	7.181226538	7.089460001	5.825077752	6.308552131	5.859815974	6.259934755	5.960945024	6.461036061	5.982997562	5.688106208	5.506669383	5.764582526	5.266508928	5.515432982	5.744556566	5.810828667	6.316976932	5.346908632	5.527576094	5.813376081	5.859434832	5.493180878	5.658516382	5.290120892	5.737087718	4.911388313	5.690942972	6.270450495	5.745682067	3.93013671	ENSG00000203469		1	10518612	10519395	antisense	0
10.14247403	10.0153052	9.951650475	10.00453277	9.93164226	10.12388675	11.49986725	10.28097419	10.14821357	10.24141836	10.22858984	10.26681961	9.846667856	10.07746176	10.23610073	9.96052814	10.08170855	10.40153795	10.32685465	9.812346781	10.00537832	10.08822768	10.1337432	10.68308158	9.982130169	10.13149575	9.874735286	10.02010871	9.145733041	10.0261349	10.88875037	10.00216075	10.28230388	10.06612575	9.791253864	9.751807448	10.1908124	9.964931351	10.20902153	10.19263806	9.519244743	ENSG00000142655	PEX14	1	10532345	10690815	protein_coding	1
9.248657063	9.195881489	8.742768254	10.63677114	10.10481976	10.76068406	11.77882419	6.702533817	6.124395559	6.547995307	10.71126513	9.062195055	4.428532028	10.24738882	12.3581067	11.85845913	11.31806337	11.85806113	11.46453392	10.51532318	11.49119448	11.75867093	10.92188383	8.891854968	11.61875673	12.0528409	8.477170175	7.822290531	10.31914032	9.183168692	12.51390963	12.44966808	13.55624221	11.6586643	9.147503293	12.22234595	9.165716459	10.01549608	10.89618946	11.51441685	9.429234663	ENSG00000130940	CASZ1	1	10696661	10856707	protein_coding	0
8.338739386	8.416101469	8.040142055	9.886684587	9.325903927	9.777553542	10.7993029	5.821934916	5.387673266	6.308692481	9.717588109	8.258059512	3.523835157	9.327376737	11.35032686	10.82434118	10.42027782	10.89874311	10.50139545	9.529581115	10.63702533	10.84995448	9.698125436	8.096131606	10.66858859	10.75463251	7.631820803	6.923305806	9.170526977	8.14110873	11.50340962	11.37978847	12.52310632	10.57601077	8.447031397	11.15959491	8.064430333	9.005036359	9.936948633	10.61995519	8.985771158	ENSG00000272078		1	10699298	10714390	antisense	0
3.918965213	3.372001065	3.151032241	2.737676793	3.526646524	1.711949025	2.419163673	4.347637424	7.038496104	2.530739344	2.883772099	5.633817269	0.478979966	1.871343048	2.503858311	3.995250075	2.668396981	1.978197054	2.417263639	2.3340727	3.355271306	4.748833587	1.860197652	2.332592893	4.13393953	8.302556798	3.849719256	2.062548887	7.473651643	4.232271853	2.676562543	3.463412026	2.12392259	4.70125072	5.480840544	2.846236763	5.937549478	4.264923705	1.94480046	1.836880566	3.49054463	ENSG00000175262	C1orf127	1	11006528	11042094	protein_coding	0
12.88275151	12.86092155	12.83680399	13.019446	13.06093433	12.98854497	13.05567981	12.83894878	13.40494995	12.7689131	13.11136491	13.37718243	12.80756512	13.16767319	13.21098335	13.17056285	13.13068075	13.15949663	13.10443131	13.10371681	12.75606587	12.71971643	12.99029081	12.77107254	13.05371153	12.93333863	13.38957743	13.3318667	12.80214053	13.45359196	13.3458117	13.22092039	13.14147767	13.30084064	13.19222434	12.98334924	13.03110158	13.43516319	13.36068008	13.18811661	11.63785673	ENSG00000120948	TARDBP	1	11072414	11085796	protein_coding	1
7.65023192	6.824997446	6.982977336	7.342595064	7.467194292	7.743551009	7.907634218	6.604536791	9.654933676	6.574517563	7.715099723	7.928421194	7.280738829	7.631241762	7.855037475	7.89901377	7.875857813	6.712234962	7.863882094	8.323692918	6.267039774	6.614715889	6.555785013	13.39703143	7.339810671	7.489658817	8.477920008	8.133195597	7.588057874	7.843070679	7.376430865	7.779436716	8.163827493	8.333182051	7.660883275	7.540105237	6.964418094	7.495153722	8.239757629	7.201127952	5.231852782	ENSG00000009724	MASP2	1	11086580	11107290	protein_coding	0
8.938068925	8.399461723	8.033523676	8.430916943	8.722032135	8.835948472	8.770557811	9.41310424	11.19348141	9.197222832	9.14531749	8.405967113	7.957908882	8.835476883	9.396984124	9.066718392	9.152257896	8.070563652	8.966257239	9.564371097	7.511047483	7.799994316	8.638616576	9.056342412	8.587293529	8.636675896	9.681391177	9.258534491	8.540179943	9.949127112	9.503467781	8.722012681	9.361735033	9.391422076	9.635095427	8.765480202	9.366285771	9.227791297	9.364936649	8.59603503	7.692840398	ENSG00000271895		1	11089716	11090585	antisense	0
11.38637585	11.58990075	11.51195086	11.56933348	11.78883114	11.33036733	10.84934668	11.70926063	10.57297043	11.38050522	11.43864065	12.34243553	12.4572002	11.26177048	11.31106068	10.72450828	11.29745493	11.27496608	11.36136705	11.58331368	11.58257769	11.56417427	10.89014112	11.07048016	11.11109874	11.8267994	12.19035158	11.38350028	12.88892759	11.32447034	11.17350035	11.02709486	11.10426727	10.51648249	11.58156569	11.10592734	10.81777803	10.59196702	11.31700873	11.01965734	10.24258088	ENSG00000116649	SRM	1	11114641	11120081	protein_coding	0
12.08653193	11.77927609	11.53104516	11.83124216	11.85599863	11.9135001	11.67816658	11.63044665	12.96557884	11.70556298	12.17921005	12.28788362	11.89808435	12.12985356	11.92066181	11.80490982	11.85273571	11.75929581	11.81494432	11.94692237	11.20051921	11.14013615	11.7037072	10.90366506	11.86501645	11.54675298	12.95764244	12.42435431	11.47933769	12.26609945	12.07452124	11.79565059	12.16804714	11.85627895	11.9699729	11.7536757	11.88332576	11.84321837	12.34308484	12.02550501	11.08153807	ENSG00000171824	EXOSC10	1	11126675	11159938	protein_coding	0
9.60649417	9.210991896	8.99958852	9.333275986	9.334137046	9.294061062	9.085464385	9.256575891	10.4946025	9.202986965	9.733032276	9.652436352	9.069633535	9.611751385	9.425169361	9.276150934	9.312626455	9.229815321	9.245177036	9.398804004	8.641880126	8.567006752	9.211173504	8.71413851	9.454292316	8.839449798	10.5247868	9.964909554	8.768338039	9.833613052	9.810687691	9.26084879	9.840290216	9.405085446	9.75034009	9.100791175	9.395230769	9.451700234	9.786378954	9.550728529	8.726453369	ENSG00000226849		1	11128528	11133154	antisense	0
6.604973266	6.277300208	6.211323607	6.326429112	6.303518494	6.567552137	6.2549132	5.909768436	7.223844518	5.891018659	6.644663696	7.720915641	7.202902029	6.399851556	6.178388074	6.146129971	6.141573977	6.244589514	6.227325086	6.190792785	5.510118794	5.353731761	5.773572057	4.840236935	6.121086078	6.225416915	7.202729286	6.822421672	5.530419833	6.281684659	5.9716263	6.207172092	6.332346393	6.091829671	5.846529366	5.969900886	6.482724229	6.074302532	6.753407526	6.254814929	5.168351285	ENSG00000230337		1	11159732	11162157	antisense	0
11.6732565	11.60067835	11.94905522	11.67659187	11.65515946	11.79223503	11.83923899	11.81419968	12.35310833	11.68863876	11.74132082	11.86263577	11.7604891	11.55063814	12.12260646	11.93384341	12.03335126	11.7616073	12.166233	11.74841042	11.68672731	11.92972399	11.93096202	11.73926402	11.61113474	12.35079321	11.86635074	11.44451807	11.5495865	12.05311385	11.92667512	11.74350365	11.57926786	11.96400994	11.76226959	11.79653245	13.17503742	11.88587427	11.8345804	11.48374078	10.59447527	ENSG00000198793	MTOR	1	11166592	11322564	protein_coding	1
7.686033936	7.827857863	6.878238965	9.553060984	9.009451192	8.541880441	7.039232597	3.509866817	7.963689571	3.810173789	7.639137892	2.302872529	2.680228491	7.115784687	8.712342939	6.228478813	9.048545019	5.108986813	9.08452377	6.965232813	8.247355474	5.428297289	4.943997768	2.386316865	5.737349047	6.540753379	15.28436135	3.541620137	3.406013293	8.245294746	6.953839299	6.330756014	7.688235976	5.779016284	2.945588692	4.9766036	3.344962584	4.961030319	5.617560269	6.765874245	2.518589252	ENSG00000171819	ANGPTL7	1	11249398	11256038	protein_coding	0
9.878750584	9.577589015	9.908249335	9.632467147	9.61141977	9.90753713	9.854387425	9.178024924	9.153034187	9.011075729	9.777249718	10.3098237	10.34689929	9.656450338	9.696446129	9.601354929	9.775000984	9.353994223	9.85590072	9.928984024	9.312988322	9.489429969	9.349935929	9.749212845	9.283412831	10.45554538	9.911451634	10.10051674	9.816633089	9.540836936	9.542631201	9.654795369	9.707279733	9.576394755	9.70390461	9.636499193	10.46528363	9.456281346	9.975657683	9.384815004	9.176890468	ENSG00000120942	UBIAD1	1	11333263	11356106	protein_coding	1
2.482850569	2.870680574	3.759824083	1.549729501	2.647104578	1.429538822	2.909321483	9.773875093	8.507074096	8.809851526	3.211926068	3.277830943	2.360347053	3.538935698	3.853526371	4.393910622	2.964847771	2.15772525	2.851861981	3.584137386	2.062357238	2.978648366	3.720679757	1.232191996	3.595002793	2.457850676	4.36168548	3.470796727	5.341495982	8.704167564	5.60462408	2.712485341	1.821014826	5.286649794	5.170653253	4.142328613	10.06874808	3.364383335	2.948462647	3.146587175	3.321211835	ENSG00000204624	PTCHD2	1	11539223	11597641	protein_coding	0
0.148660239	0.107195182	0.173447134	0.114571958	0.087691447	0.174190073	0.076367716	0.449275615	0.501821428	0.771427465	0.142057079	0.349458888	0.250144803	0.225200828	0.092532371	0.100947559	0.106783031	0.127191892	0.095980279	0.054864511	0.153333937	0.184528322	0.100680953	0.64977975	0.172105333	0.201298383	0.212649467	0.102124903	0.137420034	0.832187191	0.172730032	0.080309278	0.17467882	0.084957641	0.101757556	0.130909876	6.068696396	0.081302978	0.077126589	0.155807403	0.331594161	ENSG00000235643		1	11669588	11673412	lincRNA	0
5.179859016	7.697301341	10.00621853	8.894507218	7.735331712	6.363047874	8.019892601	13.19815882	12.34798507	13.25979016	8.764365852	5.739036223	5.12683354	8.053777729	7.965673281	6.874173879	8.772466251	8.615490725	8.436439869	7.767143358	8.770507782	6.759696466	9.798279922	9.771550055	7.98224119	6.342592823	10.18855846	7.193323854	11.82648372	12.95975406	9.479743396	9.324968512	9.641438184	7.563948464	7.43594784	8.55986245	9.381624109	8.636846867	7.247521252	9.052056113	6.846596857	ENSG00000116661	FBXO2	1	11708424	11715842	protein_coding	0
9.740897509	9.998017873	11.13821516	10.76585298	10.4228257	9.690700405	10.63167137	13.10732355	14.1120495	12.84875007	10.66355317	10.48508768	10.20693782	10.77511231	10.6574537	9.839106013	10.96184644	10.37064192	10.80856993	10.60722129	10.78522959	10.12281127	11.67607173	10.70417653	10.37264774	8.932201026	11.39450404	10.79747223	11.14371605	12.7626817	11.83255412	11.09577379	11.25837455	10.47353473	11.20568426	10.71406054	11.10951371	11.63377618	10.68260944	10.9957195	10.22845217	ENSG00000132879	FBXO44	1	11714432	11723384	protein_coding	0
8.5159208	8.305260715	9.317713398	8.56846453	8.298945658	7.80721202	8.710661905	8.989153292	8.743655631	8.736233359	8.507120507	10.4550048	8.424273499	8.704849957	8.720772152	8.354821123	9.007489049	8.938355819	9.181884158	8.042143605	8.26749232	8.642551955	8.577806461	9.312708733	9.129828132	9.412910669	8.465961887	8.393793249	9.065953275	8.32206166	8.886816006	8.858245435	8.858799347	8.33651555	9.396046667	8.792526499	9.418415465	8.502034674	8.292008113	8.473631399	10.13195798	ENSG00000116663	FBXO6	1	11724181	11734411	protein_coding	0
9.919854183	9.763372344	9.5839153	9.578731712	9.580795821	9.465201013	9.335911717	9.887752516	10.16089206	9.700594165	9.924771869	10.83870768	10.422561	9.582132878	9.89695469	9.030187335	9.82052534	8.940909367	9.922303647	9.612784626	9.437589659	9.475504788	10.04361906	10.31246715	10.02218015	10.30288617	10.16779627	9.659104671	10.18431127	9.835929635	9.71143681	9.625371648	9.675195088	9.063285408	9.942265678	9.855906634	11.61462215	9.136129843	9.724956693	9.350733144	10.73919756	ENSG00000116670	MAD2L2	1	11734537	11751707	protein_coding	0
3.266204899	2.729065969	1.464582709	2.472250238	3.117682807	1.568230826	2.22266617	7.515099578	8.102061946	6.509905818	3.384434785	4.712997576	2.356413842	1.781480528	3.840731629	3.407058452	2.725869511	2.264509615	3.155207338	3.821299429	2.503798962	2.736448108	4.133931114	1.963796977	4.209629104	1.047178075	6.89754466	2.265974812	1.88147182	1.72524937	3.296496424	4.829099536	3.582946485	3.287684343	4.779762776	2.192206913	6.102129109	2.234763021	2.350610399	2.307511282	7.205816572	ENSG00000162490	DRAXIN	1	11751786	11785914	protein_coding	0
10.72764496	10.62863451	10.93273526	10.47857013	10.64843375	9.939232986	10.24027226	9.086981021	7.068294715	9.137896769	10.77065874	9.033530394	10.7689665	10.41378167	10.21195154	9.886068625	10.40792679	10.79656302	10.39043738	10.65713	10.01909816	9.790745981	11.1841876	9.452463744	11.30993917	10.17165825	10.80590531	10.15204973	10.8418633	10.29024959	11.52082606	10.58334165	10.46342555	9.867632652	11.68433299	10.11882998	10.11544934	10.68367671	10.14270597	10.65271243	13.31592175	ENSG00000177674	AGTRAP	1	11796141	11814859	protein_coding	0
1.394773497	1.250664348	0.778806762	1.240525251	1.122489135	1.240936372	0.81621647	0.763575865	1.409382246	0.706770009	2.095012119	2.048982532	0.870526344	1.573728998	0.720524133	0.896154249	0.78381348	0.573595493	0.74470992	1.006658325	0.714213062	0.638416412	1.046688569	1.293603512	1.266610697	0.784751551	1.494993836	2.540016682	0.54738799	2.364384098	1.01658116	0.891742335	0.956939196	1.125791065	2.350331249	0.838641661	11.46627348	0.860193745	1.203642658	1.06763583	1.745143423	ENSG00000215910	C1orf167	1	11821844	11849642	protein_coding	0
0.186029597	0.245894747	0.117240458	0.263905948	0.154276494	0.30784145	0.179781614	0.130464142	0.258911696	0.132412218	0.593686962	0.263820016	0.282728975	0.266175161	0.182883083	0.147267193	0.229743538	0.132169135	0.202535429	0.239530904	0.160171787	0.181019017	0.270789572	0.317501682	0.264475066	0.322678516	0.232045303	0.585371529	0.153400083	0.810852317	0.154962432	0.101110367	0.21017504	0.178974014	0.162141843	0.18828037	7.954311444	0.127145119	0.20455879	0.174068005	0.456405788	ENSG00000177553		1	11837134	11839676	antisense	0
8.981406478	9.043349862	9.011631578	8.954464323	8.984151421	9.121629161	8.97645869	7.853653282	8.995899384	8.054460168	8.945213308	9.209553492	8.777588933	8.91859512	8.900849584	8.907242905	9.130922667	8.653443511	9.033584952	9.348361387	10.0982045	9.62982609	8.831671775	8.1231154	9.632254622	9.307401258	9.843649574	10.15743773	8.446177557	9.633703795	8.836183904	8.273234502	8.935283097	9.298160284	9.37013892	9.114758247	9.130070602	9.486205036	9.113002986	8.63470716	8.945313547	ENSG00000177000	MTHFR	1	11845780	11866977	protein_coding	1
11.60948145	11.22094279	11.58413877	11.14560787	11.22107281	11.3987306	11.26506122	11.69766171	12.1847484	12.17977499	11.50965109	11.33932216	10.93764103	11.53528488	11.60736918	11.23605192	11.52287466	10.61094939	11.4550504	11.36047286	11.33517449	11.12064848	11.31154414	11.02693978	11.6578327	10.8541142	12.01600498	12.02939879	10.70582728	12.33932193	11.60902383	10.83418678	11.00801501	11.57755228	11.33719812	11.12742952	12.31133179	11.76160427	11.84476019	11.24119937	9.94180614	ENSG00000011021	CLCN6	1	11866207	11903201	protein_coding	0
7.844771831	7.622951474	7.978481414	7.308217924	7.617895235	7.480799258	7.103496764	7.04851901	8.887383137	7.436086905	7.8161686	7.898580493	6.858136453	7.666585021	7.553416541	7.765929089	7.624075146	7.188574825	7.435417181	7.574518961	18.08969707	10.18126413	7.643390257	7.646074048	8.440256092	7.124769778	7.75153902	8.044830142	7.402637592	9.614859611	8.881401043	7.684683182	7.627484346	8.537745084	8.43198404	7.515831304	10.58777028	8.268129807	7.915861342	7.467346477	7.860758807	ENSG00000242349	NPPA-AS1	1	11901074	11908136	antisense	0
6.61256931	6.980676162	6.550633643	6.202410453	6.801721088	6.294552444	5.268613006	5.97420647	7.083242228	6.791679873	6.763590451	6.968954617	5.113178444	5.861006658	6.88406322	6.597274289	6.993061645	6.221837648	6.520252459	5.801982449	19.52740707	11.4423428	6.385283111	6.541283139	7.163869413	6.539896778	6.480127241	6.727457128	6.22284083	7.987941511	7.555044133	6.758901191	6.778977269	7.166532434	7.185349508	6.268938539	8.767687588	6.931802354	6.645440031	6.509343204	6.852224817	ENSG00000175206	NPPA	1	11905766	11908402	protein_coding	1
2.338512122	2.942020952	1.914848341	3.035179919	3.529729409	2.846342722	0.702104576	5.893148548	3.079453197	2.611944462	2.388436316	2.364940239	1.444712295	1.11927951	2.515726711	1.94965287	2.734192491	1.715016063	2.021381253	0.827473881	14.86745093	10.2257298	2.011230344	1.930624059	2.288964721	2.598818016	2.544477084	2.545041981	2.041839735	2.9164789	1.692572195	2.051004312	2.351678626	1.878781982	1.531173736	2.524824769	2.914176567	2.394649417	2.470730551	2.047301027	1.968942112	ENSG00000120937	NPPB	1	11917521	11918988	protein_coding	0
1.220800362	1.911601488	0.275296059	1.295776191	0.957011898	0.948137886	0.735974942	1.272729697	1.698327363	0.536606693	1.159356774	0.390296416	0.235279087	0.926740451	1.003852541	0.455545859	0.979408019	0.221549005	1.015082135	0.717689386	3.733596135	2.428694388	1.015527367	0.278269312	0.544729176	3.560998341	0.887393528	0.463846835	0.576734626	0.925867356	1.150129412	0.530985084	0.419794106	0.423069769	1.034610308	0.538795522	1.370207028	1.434107274	1.137192677	0.494247089	0.384698436	ENSG00000224904		1	11937827	11940463	pseudogene	0
11.39629804	11.33012539	11.35963649	12.0449387	11.80880551	11.85562087	11.65940497	10.62202981	10.54353631	10.81996848	11.3380738	11.83487614	11.92232109	11.28898631	11.83516162	12.11742664	11.82036207	11.38554929	11.93372091	11.51022828	11.40512559	11.54401996	11.6020162	12.03170492	11.22425289	11.64586465	11.13146997	10.8890419	11.83326021	11.8395705	11.51174921	11.71835919	11.74518936	12.4279645	11.79986639	11.50203506	12.18141834	11.40625835	11.47365645	11.32784239	12.17112489	ENSG00000116685	KIAA2013	1	11979648	11986485	protein_coding	0
12.18171451	12.47997351	12.07871241	12.68561658	12.53668442	11.79032518	11.92076286	11.42102679	10.29365757	11.22268239	12.20207631	11.76822143	13.87171456	12.33551898	12.3729626	11.69792916	12.43035499	11.07875035	12.44236506	12.59710294	12.49539747	12.48176529	12.3863817	12.71662871	12.24575759	11.42970713	12.25581784	12.45830722	11.90715669	11.80887259	11.97766691	11.94749161	11.4233793	11.545246	11.81351543	11.77880182	10.4382634	11.99496486	12.6467441	12.01174819	12.13848324	ENSG00000083444	PLOD1	1	11994262	12035595	protein_coding	1
12.52191918	12.42092276	12.48681085	12.12340365	12.36487656	12.58670831	13.14242969	13.09461171	12.77256576	13.06908167	12.4968966	12.37491623	12.58461629	12.38262108	13.35472769	13.05504451	13.5146465	13.15360883	13.81785447	12.41320686	14.48226985	14.94166577	12.66784313	12.80231001	12.45880205	14.27787665	12.27613747	12.20528733	11.72679135	12.53376879	12.73292357	12.41703365	13.31776211	12.8087846	12.41865989	12.91860718	12.4861452	13.01134357	12.51195693	12.66891286	12.76607367	ENSG00000116688	MFN2	1	12040238	12073571	protein_coding	1
10.3908563	10.47340565	9.743404448	10.28223397	10.40692039	10.29726001	10.20899351	10.38075551	10.61687264	10.0413475	10.43452031	11.29232786	9.568554523	10.25590025	10.49245336	10.17069691	10.3955769	9.760916002	10.44274869	10.76587024	9.867121854	9.90973696	10.14953557	10.17683834	10.78366819	10.33058693	11.30006243	11.16224474	10.16704123	9.921963604	10.5646109	9.769424569	10.23917546	10.46031559	11.41973419	9.962000303	11.25707191	10.64712376	10.92150498	10.12988888	12.06544807	ENSG00000116691	MIIP	1	12079523	12092102	protein_coding	0
8.803865746	8.524885844	3.919743237	4.872401889	6.401540478	5.554813817	5.439669174	7.639902256	1.352957059	2.540170978	8.007795033	12.53256784	2.458100372	4.797270606	5.63724767	4.987126011	6.043214969	4.515493264	6.331331378	6.568805327	7.158334245	5.601223266	5.058513066	2.828897527	6.177067	5.966152693	6.91486476	4.396988607	2.896791787	2.501202426	4.268956405	4.994347813	6.154760637	5.656005265	7.272421314	6.265250629	7.714165894	4.243887233	6.330084981	4.908793822	9.388821967	ENSG00000120949	TNFRSF8	1	12123434	12204264	protein_coding	0
12.87797973	12.70753415	10.5372898	10.80755611	11.44967381	10.3315685	10.71932135	9.586027254	8.128170215	9.763627479	12.43870459	12.89181317	10.09800428	11.12124176	10.82620747	10.92706435	10.78539874	9.83130077	10.81526673	11.50888875	11.00720019	10.84075144	10.62820893	11.54796371	12.5933749	10.34531509	11.96523285	10.16060614	9.238582474	9.986543201	10.53400916	10.3992866	10.36252385	12.31140143	13.85478138	10.81177176	8.082073392	10.43819252	11.07785803	10.6228575	15.41832425	ENSG00000028137	TNFRSF1B	1	12227060	12269285	protein_coding	0
12.51955261	12.45871143	11.92985206	12.49958911	12.56654917	13.06769019	12.53964806	12.26774877	12.44607945	12.24649216	12.52751642	11.24574401	12.11711256	12.64158631	12.57864109	12.37796951	12.6929569	12.92244835	12.82406118	12.38804442	12.36270249	13.05763912	12.24532651	11.5868195	12.39444416	12.76451986	12.79337192	12.23028685	12.11418507	12.12109858	12.64913126	12.626336	13.46204204	12.2250721	11.92640774	12.47732081	12.15459828	13.21264315	12.41032553	12.74152663	11.00984801	ENSG00000048707	VPS13D	1	12290124	12572099	protein_coding	0
3.355688351	2.879766933	1.852446089	3.15889405	2.880225884	3.429518371	2.896596592	1.505011224	2.347061603	1.773525227	3.296795142	1.802343884	1.988125234	3.784345188	2.332276892	2.349153681	2.500813401	3.633313016	2.395936549	2.026079101	2.599568265	2.764761593	2.121478283	2.036382422	3.151449218	1.889910665	3.595590158	2.865293929	2.424551298	2.577952044	3.50461544	2.932584364	4.226210039	2.201873079	2.279051212	2.249990244	2.297668037	3.799765484	2.879279269	3.619570422	1.875230454	ENSG00000239149	SNORA59A	1	12567300	12567451	snoRNA	0
3.430393148	2.967963218	1.133014332	0.956745549	1.295253639	1.201329536	1.636529951	0.944481658	0.653351614	0.688866403	2.445331547	0.181811626	0.482526096	1.872033105	0.926019129	0.727497711	0.769775003	0.453657644	0.783881986	1.5242479	0.686081551	0.491137645	1.130929153	5.124163903	1.591998747	0.652447368	2.168124021	0.811146696	1.794041466	0.718712268	0.882758364	0.898259316	0.815268388	1.014283329	1.687768377	1.018741632	1.685827997	0.991752357	1.004719763	1.166310266	0.570235483	ENSG00000229484		1	12587766	12588462	lincRNA	0
12.94849434	13.05375814	10.24926749	12.30339913	11.85058832	11.80663104	12.23048489	10.85315313	7.955200705	10.34803344	12.8049111	7.742857317	10.5693238	12.25236927	11.80458276	11.61698844	12.47792561	12.58866633	12.66636827	11.48199686	11.84579643	11.48347828	12.29706753	13.68584141	11.78368633	11.51067502	13.30482206	10.9827277	12.59429214	11.47667901	13.46040885	12.1267725	12.06693103	11.7398008	10.6706298	12.34478653	10.4692599	13.06725162	11.09931272	12.58844409	10.05836544	ENSG00000162496	DHRS3	1	12627939	12677737	protein_coding	0
5.654293154	5.989231997	2.881360251	5.389320585	4.29701019	4.820425567	4.121879997	2.390451869	0.511252541	1.972123801	5.480538861	0.645408757	3.391958661	4.705560776	4.548862772	3.217033881	5.06564322	4.049624303	5.328829916	4.190152315	3.766349677	3.074867234	3.792260339	3.410303083	3.060662919	3.086528834	6.201656922	3.457211143	2.671537189	4.049146924	5.178893606	3.959941271	3.037354415	2.813158112	1.631336952	3.226625255	2.060801946	4.439265299	3.832471087	4.742784281	1.350680697	ENSG00000272482		1	12678906	12679250	lincRNA	0
0.742071002	4.723795274	1.621871304	1.342760745	1.366342991	0.739680913	1.613559806	0.239652435	0.089637688	0.222507222	1.186411788	0.285218563	2.194876358	3.240875134	3.510104586	2.286811955	1.79548987	0.600002046	1.576516015	2.863608014	0.91172817	0.529759881	4.501856876	0.345094969	1.065123575	0.532339146	1.440436934	1.037776207	1.02276197	1.252089375	3.650757803	0.11415295	0.716578745	1.047437111	2.89417021	1.76189818	4.07735857	1.140786823	3.420729115	3.920217743	0.278552813	ENSG00000204518	AADACL4	1	12704566	12727097	protein_coding	0
1.829093219	1.494878253	0.176524937	0.296908174	0.804335924	0.244313182	0.659847837	0.147872624	0.139774636	0.158279631	1.140382526	0.328689288	0.32494362	0.141871965	0.174109907	0.219539375	0.217113096	0.178407053	0.246102395	0.288764578	0.298912937	0.25811578	0.250733996	0.301592332	0.214079337	0.426649105	0.349694482	0.195277398	0.312230383	0.130574215	0.180540815	0.314942048	3.703362022	0.207306808	0.185927442	0.186718861	4.763917671	0.183735095	0.194443251	0.386702703	0.579894859	ENSG00000188984	AADACL3	1	12776118	12788726	protein_coding	0
0.619676214	0.661864423	0.273034517	0.267056384	0.52686456	0.280006499	0.283897467	2.414526052	0.24492855	2.546885122	0.586516598	0.298993009	0.712378573	2.046088253	0.30942023	0.195468209	0.253549907	0.222090187	0.29562736	5.601511754	0.274228492	0.255664322	0.927317918	0.331960728	4.114417539	1.578769954	0.249679509	0.711222626	1.37925835	4.301656445	1.034122359	0.305584458	1.620403022	0.239484208	0.223167916	0.572734408	11.01979247	1.725237566	0.664859075	0.246886012	0.393228211	ENSG00000157330	C1orf158	1	12806163	12823847	protein_coding	0
0.155833963	0.098075623	0.255354188	0.328016772	0.219240767	0.274618115	1.176851806	0.112793184	0.104471378	0.123371351	0.193911999	0.5997815	0.288466171	0.710873236	0.160690973	0.200773746	0.102080336	0.217235756	0.194364233	0.519935321	0.141013487	0.17668614	0.125320986	0.417242444	0.109128203	0.276324401	0.15032019	0.132600631	0.29164084	0.12119853	0.18995698	0.180744787	0.117443933	0.092651456	0.195362703	0.19258778	4.58341915	0.171709756	0.255902689	0.174682856	0.30046226	ENSG00000116721	PRAMEF1	1	12851546	12856777	protein_coding	0
0.087111176	0.065043981	0.098239248	0.080012647	0.08971536	0.126744469	0.076367716	0.08649716	0.061472568	0.087305067	0.106649449	0.143827668	0.147663967	0.068845028	0.090239888	0.065548557	0.06834218	0.077960508	0.080286628	0.054864511	0.091417474	0.128615	0.120385931	0.112486807	0.077199697	0.160703297	0.067077054	0.065804903	0.086226072	0.058809244	0.058551055	0.048988364	0.084647749	0.05054505	0.066247117	0.071258165	5.948420931	0.080748643	0.059642775	0.096577938	0.229782633	ENSG00000228338		1	12882549	12883022	lincRNA	0
0.108488784	0.104311783	0.154898028	0.201007039	0.180933032	0.20064536	0.642848238	0.112336453	0.0972497	0.099705443	0.169485496	0.37321638	0.238267194	0.540353724	0.118517778	0.167989702	0.089267691	0.149850699	0.21173347	0.335268928	0.133226482	0.165350043	0.206707254	0.475045198	0.110657199	0.269508324	0.138109043	0.126576705	0.218351394	0.05690227	0.120456198	0.098095696	0.106875752	0.137950662	0.181730378	0.222477156	4.54786231	0.3367331	0.219619853	0.182312549	0.30000047	ENSG00000204513	PRAMEF11	1	12884468	12891264	protein_coding	0
0.161988592	0.098692756	0.163530623	0.296485395	0.180671363	0.238004888	0.398454948	0.109682135	0.091833853	0.101751483	0.163512068	0.567203732	0.276925349	0.726905104	0.120173891	0.215570594	0.144002492	0.164383815	0.203794935	0.150471069	0.119228716	0.173135343	0.140544486	1.162705966	0.098613134	0.239543207	0.093636844	0.127063299	0.184416742	0.085442651	0.182689042	0.094803116	0.112206686	0.087471711	0.106165878	0.168797502	3.898203031	0.124215707	0.241919113	0.164140742	0.285847795	ENSG00000120952	PRAMEF2	1	12916941	12921764	protein_coding	0
0.09481499	0.080897254	0.106924848	0.143887051	0.079652995	0.142303475	0.447837193	0.104497833	0.073167069	0.08595559	0.113836677	0.169325128	0.187337936	0.517706431	0.11217386	0.095916604	0.085939029	0.116232454	0.125906176	0.117710814	0.106657652	0.132724222	0.125320986	2.664505108	0.073528975	0.183278714	0.080780718	0.11449388	0.127041262	0.077039595	0.109691462	0.048988364	0.083567177	0.05054505	0.122333824	0.098159885	0.635336942	0.07627867	0.154258988	0.142631783	0.262513683	ENSG00000187545	PRAMEF10	1	12952727	12958101	protein_coding	0
0.094019243	0.065043981	0.102878933	0.128403603	0.136088047	0.129951977	0.154754939	0.094140318	0.068248955	0.102431754	0.127589084	0.129977366	0.169212924	0.405271417	0.069688684	0.072925685	0.06834218	0.087111574	0.105690599	0.054864511	0.107627928	0.139556274	0.084205852	0.118674071	0.073057522	0.174637307	0.059683058	0.111211873	0.109611334	0.048146717	0.058395607	0.048988364	0.075195372	0.05054505	0.073828248	0.089450108	1.168655927	0.073679034	0.115463127	0.087239622	0.238942718	ENSG00000234064		1	12985990	12988081	pseudogene	0
0.089194364	0.065043981	0.086366788	0.084889188	0.077855398	0.125890715	0.076367716	0.089145414	0.059902029	0.085477637	0.09663955	0.133386606	0.138814869	0.068845028	0.069688684	0.058704616	0.06834218	0.07714618	0.085293872	0.054864511	0.087088914	0.128615	0.084205852	0.112486807	0.068704935	0.165631712	0.067504811	0.065804903	0.090634128	0.05971091	0.059928105	0.048988364	0.075960374	0.05054505	0.052109427	0.087910754	1.313908737	0.0691164	0.059642775	0.066076239	0.224480101	ENSG00000231219		1	13379149	13381237	pseudogene	0
1.979416967	4.229351451	10.08167954	0.988587155	1.933835047	1.214135831	3.654687779	4.105894038	8.097078046	4.254264506	3.149033271	0.664182815	0.623647461	2.237348882	2.69505475	1.839844685	3.101980959	3.605935987	2.908959469	3.799800199	5.000483769	4.425882574	2.078996617	0.660632942	1.670488735	10.77408223	5.914861284	2.501622866	0.512343811	1.85515888	1.207781219	3.815645884	5.63841236	1.802732117	0.405107643	2.085270093	4.939110147	1.300202041	1.770149718	4.450518079	0.991590554	ENSG00000162494	LRRC38	1	13801445	13840543	protein_coding	0
0.212752968	0.527387917	4.96675419	0.121884074	0.168932439	0.190602006	0.415372582	0.616582083	3.495207919	0.969240931	0.399993691	0.136767868	0.149818661	0.388903646	0.229522296	0.142124126	0.244891014	0.485548248	0.288013621	0.239530904	1.303505684	0.974214901	0.22668124	0.164602261	0.142967697	5.768419336	1.192219522	0.340566319	0.114188604	0.111224444	0.107895521	0.840991973	1.345115891	0.104872875	0.053168929	0.246926978	2.149715234	0.123960419	0.143771999	0.895380407	0.268238153	ENSG00000259961		1	13839715	13842765	antisense	0
9.684877004	11.73966478	7.819928114	9.688455784	8.778190388	7.597645225	11.24436869	9.4066393	8.558455278	9.056555717	10.43872178	3.229616281	9.58838595	11.59187112	10.12476039	9.795422039	10.24746762	10.14021053	9.928696652	11.42810079	9.368584871	9.89285786	7.573093068	4.072811441	11.12687164	10.58095946	10.68995797	11.22208158	8.10078734	7.388840321	10.21667178	9.634819115	10.2383272	9.805063586	2.543759898	10.46461908	7.862628991	8.749991416	10.56690054	10.95938332	2.864494854	ENSG00000162493	PDPN	1	13909960	13944452	protein_coding	0
11.80074709	11.72207928	11.40853751	11.89188881	11.76997146	11.83916757	12.3807571	11.92700326	12.2944334	11.95490404	11.91615097	12.68937433	11.77196451	12.151912	12.16436009	11.66513459	12.06419765	11.96676491	12.10064719	11.90092149	11.45890657	11.39563444	11.19141802	10.40076842	11.7054181	12.01186244	12.03971177	12.6162882	11.05459266	11.61028754	12.10082714	12.04335428	12.10407399	11.92950045	11.68187822	11.55990146	11.68136769	12.13763797	12.19418454	12.20174205	11.37138493	ENSG00000116731	PRDM2	1	14026693	14151574	protein_coding	0
10.78325637	10.9135425	11.1351733	10.39012041	10.14506065	10.18591771	10.18409166	12.08530643	13.78508059	12.12799126	11.03475847	7.246760465	9.96614135	11.22665697	10.05980028	9.642386679	9.844759717	12.13571068	9.931892088	10.45496543	9.765664964	8.439272396	11.61850067	9.36722885	11.23195744	7.487307669	11.65923726	11.58994327	10.95367542	9.801874545	10.43000473	10.79282715	11.72096278	9.4376055	13.95912545	10.0396046	9.75873468	10.65855547	9.459722634	11.62336464	8.914181242	ENSG00000189337	KAZN	1	14925200	15444539	protein_coding	0
8.642925135	8.562213087	7.99007058	8.143205187	8.123637441	7.976341756	8.737779945	10.3164912	11.58073006	9.906220902	8.775810646	3.979982306	4.698179147	8.830634549	8.341249744	7.906254476	7.769545932	8.123439857	7.529986557	8.280449681	7.257560615	6.246855191	8.915673166	7.35308242	8.827812671	5.487196978	10.46132668	9.699341077	10.1411191	7.568709458	8.467447678	7.925303942	8.591666887	7.817879972	12.0672041	8.808365509	7.47481486	7.193035365	7.364881085	8.879447602	5.867018397	ENSG00000175147	TMEM51-AS1	1	15442448	15478960	processed_transcript	0
7.874809088	8.28060497	10.43452509	8.157933118	9.766680836	9.42240885	10.32295076	8.079441178	10.12651243	7.832400082	8.391836646	8.166611102	6.720061579	9.62055591	10.33354658	10.17105166	9.441707975	10.03019341	8.996697407	9.568072403	7.896461037	7.929108868	11.04735809	7.316572344	9.784766422	6.246358418	8.720372756	10.46627495	11.20300763	8.808002861	9.983330385	9.195617771	8.752918945	9.823236211	8.840253615	10.82534259	7.254869823	8.258428458	8.574015521	10.05907682	5.90773196	ENSG00000171729	TMEM51	1	15479028	15546976	protein_coding	0
4.384047825	3.773453429	6.175416053	4.108336446	3.599025085	4.808386899	6.180539663	5.228214449	3.26960521	6.056742736	5.128906862	4.310931119	6.22019997	6.163501174	5.435016121	5.08405745	4.326624837	3.426153619	3.54857689	7.269116546	3.762291907	2.56375172	5.808707231	3.001639136	7.838896244	1.812513534	4.104584588	5.087749356	5.738294408	6.608500861	6.18922554	5.477588469	3.95457688	5.33411448	3.732696064	6.385741231	11.8292458	7.062080481	4.0527062	4.96908302	4.182107698	ENSG00000142621	FHAD1	1	15573768	15726779	protein_coding	0
3.270959169	3.0899055	7.184625124	5.138833019	2.879262285	5.8138319	4.589149429	2.923351036	1.432549253	3.324852945	3.695156492	2.26953092	5.205324138	5.297591581	5.355770392	4.062406083	4.282336274	2.060455292	3.654028228	3.535585127	3.195414237	2.710974184	4.596361312	1.866973237	4.968326203	0.917746077	3.229034168	4.316538787	4.544042823	5.683426577	6.478945551	3.885192192	2.6227961	3.122795697	2.927951143	5.111440772	8.338510805	6.641308311	4.125888849	5.089809931	2.119627013	ENSG00000233485		1	15653176	15670372	antisense	0
1.760929277	2.297992286	3.69440411	1.224276497	1.122735861	1.070390155	2.940254551	2.711282168	3.520700652	3.876422369	1.600922628	2.636057553	1.818776745	2.143276823	1.878801368	3.412265023	1.574545403	1.703092545	1.51572376	4.826679048	0.931635605	1.557474472	1.723897465	1.599391116	4.627561852	0.49478862	1.099745459	2.104493416	3.109925404	5.369973243	3.565754639	1.843145553	1.358146311	4.440749165	5.567365086	3.773645109	10.03435047	3.806591857	2.266472777	1.660187529	6.371802405	ENSG00000228140		1	15729475	15735929	lincRNA	0
11.51058063	11.56077442	12.39286849	10.87441784	10.95334199	10.85094354	12.02736387	10.27690358	11.46177934	12.09758332	11.18443939	12.38544079	11.46726873	11.50333213	11.98495918	12.73951178	11.50228326	12.05411926	11.4793936	11.44016985	10.22653153	10.53629725	10.92691048	10.91521508	12.27086338	8.619215706	10.66971035	11.02528439	12.48202353	11.33166556	12.01927337	11.2628462	11.39733755	13.09028637	13.73021321	12.67609401	13.66228251	11.8097238	11.4489571	11.77279607	14.61812314	ENSG00000142634	EFHD2	1	15736391	15756839	protein_coding	0
4.655165788	4.93157941	4.774719889	4.727137934	4.458018543	3.906102551	4.999865924	2.713569071	4.771972788	3.733953052	4.862635986	4.470670029	4.382100867	5.379081159	4.525865441	4.625459981	4.347913703	4.732149341	4.659870607	5.01908903	3.520136888	3.310159886	4.532784464	4.853062867	4.642075915	3.215092736	4.298169497	4.507185151	17.48930587	4.536045179	5.191884058	4.165712713	4.659587761	4.941237243	5.933455639	4.96394457	4.852260006	4.456531426	5.042475273	4.861763216	6.493289573	ENSG00000162438	CTRC	1	15764935	15775737	protein_coding	1
2.759588244	3.637946904	6.307223261	4.034031824	3.636396683	2.997855333	4.730360779	2.658758117	4.913568874	2.798111588	3.607025036	3.983116087	3.432473681	4.910290265	3.447677697	3.73866152	3.338254333	3.803800354	3.707635463	4.543862317	2.688499652	2.477979189	3.663799739	4.106416352	2.701371501	2.584175933	3.132034776	4.156158046	17.04188359	3.702320103	3.7729512	2.765780368	2.838660597	3.494494592	4.262977386	4.678875065	4.601249911	2.620709992	4.082496575	3.892671358	2.736222895	ENSG00000142615	CELA2A	1	15783223	15798586	protein_coding	0
1.937088972	2.672215287	5.658496122	2.646321077	2.345680953	2.437451294	2.016337319	1.648447716	3.185249386	1.930004454	2.369569565	2.349456986	2.114367052	2.874991225	2.225560423	2.263632219	2.202854727	2.808219756	2.328938528	2.413746523	1.936458251	1.543621998	2.363024465	2.655560453	2.844935455	1.900578788	2.559749168	4.04095064	15.44401181	2.830909018	2.55649326	1.95500558	1.90643345	2.352901004	2.597631263	2.724021365	4.055040278	2.152209937	2.860354048	2.744137837	2.0264181	ENSG00000215704	CELA2B	1	15792404	15817895	protein_coding	0
7.936139005	8.497145822	9.545856314	8.502597239	8.496351803	8.798059291	8.737739598	8.674730603	8.62384346	8.454400721	8.321491436	8.485632165	8.079020553	9.047026001	8.577300065	8.446591593	8.633060999	8.662877983	8.551880105	9.454628057	8.482675474	8.58833454	9.164208489	8.122519169	8.439755063	8.331469361	8.915233501	10.8072018	8.831302173	10.14234981	9.215424596	8.129559958	7.219969619	8.447487192	8.25716099	8.433951914	9.97256714	9.839771921	9.507696092	8.723398949	8.752204693	ENSG00000132906	CASP9	1	15817327	15853029	protein_coding	0
9.858576103	9.905531166	10.24363175	9.469193373	9.738474502	9.443406456	10.16412231	10.02972366	10.21800506	10.00235906	10.04467711	10.40901173	10.61475579	9.983117658	9.951531739	10.29124452	9.872059467	10.19356401	9.883793411	10.04380137	9.69638657	9.881551687	10.71795643	10.70543883	9.892623496	10.58298315	9.986475207	10.38221728	10.13417385	10.31974124	10.2386948	10.35878762	9.893100187	10.32890719	10.16794489	9.842726689	10.37173218	10.48507386	10.31612217	10.06631959	8.967595403	ENSG00000116138	DNAJC16	1	15853308	15918874	protein_coding	0
2.990972203	2.880663145	3.533842653	2.551513675	2.765210768	2.484857665	2.883451303	2.706757691	2.860127899	2.879941921	2.997199924	4.178727779	4.168685491	2.930633671	2.879219045	4.220262251	2.792214432	3.272252804	2.793165507	2.729569269	2.480114312	2.477096769	5.196188461	6.570130529	2.787994366	4.742182153	3.006702775	3.517516067	3.105676076	3.063783372	3.170469395	3.742612462	2.65514689	4.711329695	3.518978182	2.829349225	3.206111999	3.677502431	3.31325978	3.172558091	2.081118812	ENSG00000272510		1	15892106	15892451	antisense	0
3.21652242	3.531384381	6.450285599	2.756476463	3.276237651	2.034979328	4.683047184	4.903222932	3.053890759	5.74529124	3.747859771	8.533788006	6.034549914	3.316293584	3.394877973	7.618868409	2.406336051	5.345122858	2.429958409	3.441266371	2.529548631	2.881376841	10.70078337	11.2005637	3.364112869	8.839070635	2.870565664	3.029529298	4.862651318	4.94465287	4.634299343	6.201403349	2.969341053	8.845604974	6.692115148	4.461081495	5.971119735	4.445481007	4.015794451	3.659927986	5.924402224	ENSG00000116771	AGMAT	1	15898848	15911605	protein_coding	0
1.302352797	1.251518455	2.329988362	2.160934085	2.38397726	1.704885325	3.240711023	3.436384059	2.57138605	3.503869322	2.087172296	4.982507858	2.554157199	2.543575327	2.438909978	2.63028113	2.293507984	2.344893469	2.002437133	3.503910724	1.568560372	1.36514896	3.239225482	1.469784192	2.506870147	4.001193314	2.626679768	3.656298248	1.961660105	5.038235753	3.684857742	3.370140438	1.60249801	3.311440291	3.715775919	2.460152468	5.651414075	4.42185192	4.062534144	2.528569102	1.164013205	ENSG00000237301		1	15912631	15930121	antisense	0
5.728070403	5.646158826	7.192318974	6.072012225	5.903429791	5.931266419	5.463727234	5.80582263	5.252841365	5.741231041	5.741797773	7.359731049	6.278950281	5.658178654	5.676594414	5.662448884	5.6156557	5.677361935	5.690798574	5.679543281	5.944220673	5.946396407	6.030006802	5.415918326	5.386796209	6.685850316	5.503292922	5.706914847	5.476115113	5.987153845	5.636124002	5.600925773	5.433798115	5.33517954	5.60492857	5.626111313	6.681887646	5.651761921	5.625687012	5.407431611	5.540649102	ENSG00000235084	CHCHD2P6	1	15931077	15931538	pseudogene	0
7.41497449	7.004937602	6.882495353	6.126987655	6.272204636	6.572718909	7.458647888	4.663587721	5.868420928	5.005349576	7.095870936	8.986362708	8.362160778	6.516887108	6.052850962	6.128337688	6.104570182	7.715030058	6.229834278	6.529255404	6.4355087	6.048796618	6.178016331	6.566327862	6.663941531	8.409859491	6.572313649	6.449107072	6.228530161	5.3158649	6.359498497	7.221448507	6.884089042	6.381616195	5.457143387	5.920150747	5.970154318	6.116862403	7.053015047	6.91453879	5.800516107	ENSG00000197312	DDI2	1	15943995	15995539	protein_coding	0
12.6967205	12.48083658	12.55953422	12.69244934	12.67098711	12.38743564	12.23752642	13.2819808	13.13617645	13.589752	12.44885534	12.1887935	12.50943952	12.47592015	12.43816156	12.0224405	12.39320004	12.54577612	12.37170707	12.27404937	12.75306801	12.94571686	12.21643963	11.2174107	12.90542917	13.61758188	12.70183407	12.43506538	12.01863486	12.22127118	12.41055855	12.11017244	12.87782227	12.13659705	12.85566853	12.13939246	13.01792278	12.29206828	12.45427105	12.51328264	12.38499859	ENSG00000116786	PLEKHM2	1	16010827	16061264	protein_coding	0
7.764377628	7.527556633	7.641269005	7.81277663	7.727353793	7.512230455	7.190303162	7.873861772	8.152820382	8.206644499	7.440831346	7.644377447	7.739584044	7.418840158	7.428228987	7.050569087	7.407913352	7.574992355	7.409411264	7.242742425	7.641652141	7.818793972	7.093539266	6.21152737	7.934227292	8.782203252	7.663964223	7.557627527	6.751805524	7.104361931	7.365747231	7.006830527	7.818349891	7.163310399	7.90758041	7.00767806	7.390044876	7.319378217	7.524199367	7.489044549	7.796216382	ENSG00000237938		1	16049214	16063391	antisense	0
8.052691648	8.042212698	8.804461283	9.38741249	9.037886954	8.531608046	7.628978267	8.116439311	10.69791767	7.865160646	7.762243077	6.168387881	6.096873007	8.114186801	8.197688154	9.20344217	7.80161151	7.141000015	7.621694041	8.406022795	7.980863794	10.03958922	8.901868603	8.379193888	8.061857158	11.03278991	8.474487538	8.880075936	8.349673295	8.758455067	8.004960581	7.581882123	7.36293497	10.01838511	8.654301785	7.645610646	8.167729539	8.644680698	8.589875275	7.933577287	6.273637772	ENSG00000162461	SLC25A34	1	16062900	16067891	protein_coding	0
3.438628672	3.611846145	4.213155576	8.272936346	7.425306451	6.622227769	2.954381612	3.041917113	5.767808487	2.805922796	3.222347304	1.679102516	1.955181231	3.812087792	3.440863742	4.402982053	3.075972076	2.520932241	2.984031931	4.015237467	3.318409138	5.014525753	4.219956545	3.460866432	3.728723507	6.254900469	3.840812947	4.168542802	3.383870663	3.772428977	3.393729276	2.956377947	2.537630143	5.143137245	4.02003983	2.880617003	3.198860939	3.847812609	4.121659931	3.480967892	1.661184433	ENSG00000224459		1	16066546	16076391	antisense	0
0.42459114	0.516703757	0.689990084	5.581469414	4.470925951	3.088016062	0.55294628	0.201650976	0.383546329	0.210146183	0.427441195	0.291978756	0.372689683	0.555656711	1.09496606	6.842722324	0.405853105	0.387991603	0.363555655	0.874034204	0.361759519	0.316200641	8.166044114	10.66888337	0.862499354	0.396083456	0.507529289	0.671028687	0.657415697	0.329751142	0.608711239	0.358846875	0.256055529	8.718102597	0.848497342	3.156887946	0.849548414	0.561604436	0.956875104	0.457358787	0.558165523	ENSG00000162460	TMEM82	1	16068917	16074477	protein_coding	0
11.52281238	11.41636156	10.94505317	15.09700355	14.48410659	14.30839372	12.19649793	6.865024369	6.454534578	7.191350988	11.51402743	4.303183649	11.08501636	11.90630294	12.00581399	12.74114348	11.82955756	11.13629511	11.85126799	12.44549987	12.10977325	11.99192263	11.6131741	8.952790753	11.82559009	8.486516175	10.97362405	11.80436555	11.33582729	10.07679715	12.48742888	11.63441576	10.50930025	12.4960838	11.42007344	11.65154061	10.45239367	10.85506847	12.52483219	11.49098108	4.474658984	ENSG00000162458	FBLIM1	1	16083102	16113089	protein_coding	0
2.802704505	2.541254042	1.092631107	1.509705815	2.001929725	1.605836686	1.378734012	0.496497809	0.781005937	0.51255733	2.485884568	1.258712235	2.322870879	0.829409478	1.161774368	3.329930876	0.795541724	1.156103622	0.798350107	1.623043649	0.644035285	0.674497981	2.25175825	2.863749805	1.60473974	0.645121689	1.464319986	1.100226447	1.178586791	0.463437664	1.036660336	0.969980646	0.984594305	3.923907228	0.993236246	0.75625031	1.822583051	0.934557099	1.126717932	1.113124031	1.267207698	ENSG00000224321		1	16119291	16119780	pseudogene	0
8.063864281	8.557127127	8.2503781	7.994896553	8.069635855	8.097309182	8.148931474	8.818361247	9.243276147	8.767806367	8.119151847	10.58073798	9.660032241	7.934850351	8.420439694	9.008240891	8.271496827	8.977042575	8.298177407	7.524490761	10.33071303	10.76727725	8.943512706	7.661628347	7.825482495	9.702011554	7.393372702	8.468403814	7.641992014	8.08383707	7.696957711	8.595375782	7.943547369	8.543782232	8.033436231	8.302724947	7.214779228	7.676011486	8.005312586	8.311712356	7.417175609	ENSG00000233954		1	16133679	16134194	pseudogene	0
2.916769822	2.696870778	2.409493346	2.765900431	2.746377615	2.956073827	2.752939195	2.081086165	2.419989677	1.978800128	2.875962552	3.857080961	3.267008183	2.747795042	2.949091045	2.559867666	3.001426535	2.636385629	2.818157877	3.077031754	2.543377184	2.548238694	2.382602486	2.203526507	2.57644467	3.255874929	2.986162276	3.661361406	2.824031433	2.297750751	2.557183825	2.514825271	3.273961826	2.796700258	2.963929783	2.545384382	2.329354689	2.674099096	3.071238785	2.739071065	2.70855894	ENSG00000178715		1	16154724	16155167	pseudogene	0
7.835867831	7.534397264	8.018950527	8.405308404	8.353748175	8.34772052	8.29298205	8.413462363	8.980771848	8.469065959	8.033132391	8.108871871	6.914502085	8.336822652	8.529428152	8.0288776	8.523322436	7.782641495	8.616815669	8.288138659	8.006658218	8.089753138	8.23151454	7.521549997	7.927234067	9.187716288	8.598692832	8.631787306	7.627629347	9.369376782	8.331062163	7.943486786	8.045936827	8.117173746	8.699670454	7.888878857	9.377772036	8.244051232	8.920271111	8.190013157	8.039334693	ENSG00000179743		1	16160560	16174642	antisense	0
12.8750261	12.57254626	12.10149787	13.16302177	13.01835168	13.37926005	12.86574012	12.23292005	13.34584151	12.16436776	12.8805828	13.02507847	12.26582846	12.81780155	12.55480855	12.50070764	12.81366472	12.65556047	12.76891742	13.0765435	12.20241389	11.95772116	12.43184996	11.98567638	12.81020583	12.6259397	13.1180885	13.29720461	12.61436407	12.63335552	12.63914622	12.76176601	13.01084163	12.84014454	12.48666965	12.40636446	12.47526745	13.15539104	13.08248268	12.81327322	11.82951875	ENSG00000065526	SPEN	1	16174359	16266955	protein_coding	0
10.82240353	10.69795275	10.9142183	10.97422768	10.88592583	10.74598163	10.61216505	10.6312703	10.8975245	10.73370834	10.87624468	10.78948915	10.4604417	10.92516241	10.98858341	10.74496651	10.89937534	10.85931411	10.90910017	10.6715249	10.52145367	10.52334695	10.89374974	10.2266558	11.12411407	10.77614573	10.87815223	11.05087317	10.67977586	10.92638397	11.2894522	10.7939247	10.78229827	10.97963251	11.47729627	10.80653892	11.69119566	11.25555137	11.13632769	10.96750998	11.34131165	ENSG00000116809	ZBTB17	1	16268364	16302627	protein_coding	0
1.470333458	1.222556975	0.181592072	1.023024377	0.776585837	1.035390841	2.28650827	8.644528865	7.233304554	8.605828985	5.690092183	1.325683266	0.227036318	1.372801031	2.073345195	1.143970071	1.406688635	1.420960957	1.621257374	0.540848262	4.107715785	5.129245718	6.68211693	0.603499671	1.21022259	3.675876456	5.797370461	1.145191331	0.518970669	0.726544777	4.718257304	7.042319374	1.521600813	0.882112383	0.205606404	2.62072622	1.4662226	5.643615943	1.524271688	1.097302087	0.634604407	ENSG00000183888	C1orf64	1	16330731	16335302	protein_coding	0
0.750347531	0.64550191	0.110528033	0.238126971	0.345677195	0.377882038	1.163804493	7.108422216	5.721574527	7.059858298	4.46442014	0.684263362	0.161276796	0.36432919	1.08193621	0.502535486	0.717524026	0.864308961	0.832312162	0.459364647	2.613608824	3.660962398	5.24566404	0.303629231	0.643338237	2.022960269	4.241379188	0.534534438	0.275990347	0.359515755	3.331953773	5.54361478	0.800450322	0.343195069	0.086818918	1.471678905	0.777173261	4.195585096	0.871420258	0.490733198	0.374281089	ENSG00000233078		1	16332655	16333166	antisense	0
13.21955872	12.99269558	12.9154669	15.25224444	14.31738644	14.42439753	11.84506359	7.099693098	9.742835274	7.382464491	11.79035183	6.475992328	9.50674489	11.39762217	13.21832618	10.99314685	13.96618665	9.449584167	13.99848662	12.55688196	16.55213364	17.28281196	10.45199051	7.090823713	10.35042348	15.86085365	10.31096096	10.54054582	8.352847599	8.789980846	10.95580272	9.713333884	9.80411932	9.705102559	8.288042114	11.15974081	11.19725452	10.6213848	13.21270611	10.72046698	6.569224657	ENSG00000173641	HSPB7	1	16340523	16346089	protein_coding	0
5.365849636	6.08650223	8.154967409	6.529380815	5.560714911	5.600878161	4.32268252	3.741786047	9.094155476	4.088435832	6.373879699	5.28060633	2.110835962	5.16913668	5.361546076	5.284671975	6.241725706	2.846632328	5.842886552	5.945393936	5.715933851	5.030887128	12.76015215	3.571188342	5.214274768	5.444728751	4.554323104	6.908690918	8.092000135	10.97906353	6.652633161	7.591044302	5.821635518	3.720359547	4.308750758	8.034424328	9.284794651	11.3626571	7.014883315	4.911349674	1.426549056	ENSG00000186510	CLCNKA	1	16345370	16360545	protein_coding	1
1.099207927	0.911964192	4.691771897	1.608339571	1.380223383	1.258239084	1.074032236	4.832196742	9.028331811	5.659954525	1.085804861	1.131427988	0.890784956	1.710079609	1.104439492	1.03564816	1.189738504	2.612287116	1.066250302	2.167906021	4.357792331	4.073423089	5.91834832	0.671108568	0.311952998	0.519073129	0.953402327	1.841054355	3.318872422	5.108605246	0.77996793	2.996739166	3.505255393	1.189912802	0.319814593	1.796296926	2.854619718	3.090414883	1.775701451	1.911136337	0.359641713	ENSG00000232456		1	16361673	16366524	pseudogene	0
3.405794952	4.941111419	7.071203804	5.146867818	4.41030698	4.465886079	2.619154783	2.573632798	9.155678625	3.734018594	4.10901352	1.079724543	1.944656422	4.990855715	4.608125052	4.149379751	5.177309715	2.297243655	4.644875187	5.335850328	7.790246759	6.839101281	13.8719154	1.17547582	4.376355674	2.184885979	5.880920709	6.409074329	5.665659769	7.532475875	5.421528076	9.228603891	3.269786276	2.396595668	2.560935165	5.155716447	7.702537919	10.15853445	6.072787734	4.82898725	0.86110851	ENSG00000184908	CLCNKB	1	16370272	16383803	protein_coding	1
3.913900388	3.385877417	8.360064401	4.797489779	4.53143249	4.182754928	3.909311281	8.453348735	11.94985459	9.429533609	3.890892211	3.579424369	3.345518819	5.510365187	4.207871828	3.910802724	4.379576756	6.083778315	4.084419215	5.093918694	8.015929801	7.922843625	8.873366506	2.671296225	1.813503125	2.052564852	3.73199142	4.573307695	7.007517154	8.928254781	3.820195604	5.820785304	7.098181748	4.481221655	2.706882982	5.23095501	5.458039037	6.140764805	5.187318964	5.463094645	0.977367956	ENSG00000185519	FAM131C	1	16384264	16400127	protein_coding	0
10.9143494	11.48379257	10.16382787	10.39987993	10.43694424	9.678042506	10.77566994	8.0914374	7.20216846	8.05993676	11.04995975	5.603804898	9.732502993	11.17880204	9.556565021	10.39989463	9.821907717	14.11267731	9.802953108	11.0765415	10.69968919	10.5390225	11.07284268	10.43366311	11.08741268	8.917758035	11.31950855	9.376741969	10.23063934	9.738047863	10.39314649	11.93372308	12.21944392	10.81647927	9.823883343	10.50343439	7.994474445	11.16844995	10.97557381	12.5643326	3.739784964	ENSG00000142627	EPHA2	1	16450832	16482582	protein_coding	1
3.388980499	3.59674935	3.438072593	3.185210672	2.902085138	2.369511101	3.901972091	1.325143933	0.641879554	1.147453639	3.897348919	1.474306757	2.22676301	4.626162566	2.370055391	4.237627451	2.517114558	6.542643828	2.564794685	3.616186317	3.004095827	2.895333214	4.481840431	3.431267888	3.873505764	1.806541163	3.662675891	3.08957396	4.019493819	2.920674918	3.787607234	5.761146936	4.864072289	5.072909752	2.356622475	3.945523757	1.847980823	4.321925348	4.589282928	5.609782736	0.370241119	ENSG00000227959		1	16481706	16483824	antisense	0
1.935120299	1.783388241	2.004728636	1.608298516	1.276225931	1.052978002	2.604182851	0.560078521	0.210897959	0.483472639	2.337622621	0.591089357	1.320053247	2.728381734	1.055215415	3.32990649	1.245950298	5.267235212	1.212894428	2.63629415	1.29052903	1.662384343	2.735666783	1.934015311	2.523407781	0.88005206	2.063014518	1.876094772	3.233546213	1.493972381	1.986044417	4.516774157	3.247041085	4.292183084	1.055059574	2.964937029	1.001988174	3.019795262	2.886677901	3.836076579	0.248728272	ENSG00000224621		1	16485761	16488378	antisense	0
8.946479684	8.951890249	10.83923411	9.058895466	9.082298924	8.638254288	9.839088839	7.032787706	6.564643825	6.423028261	9.657343482	7.985280377	9.206508089	10.30118096	8.33770209	8.91502701	8.820461872	11.18698665	8.682179877	10.02966698	8.349683409	7.824930348	9.03084061	7.459623925	9.064248626	6.679228232	9.180542619	10.14627001	9.906681735	8.012047804	10.12958457	10.8012448	11.67289239	9.142253756	9.382528379	9.71537221	8.174687032	10.87535846	9.923677017	10.51737862	8.316294047	ENSG00000142632	ARHGEF19	1	16524349	16539104	protein_coding	0
4.034756595	4.041698902	5.683044253	4.211739173	4.288428714	3.773281563	4.649016829	2.048927957	1.646596757	1.656735263	4.641856135	2.550811932	4.23260671	5.527599021	3.551749793	4.132990304	3.898146222	6.386054635	3.754326232	5.142908694	3.350859501	2.805125673	4.110396812	2.543206651	4.180441584	1.611827048	4.216944556	5.151929985	4.482957009	3.046562439	5.300404496	5.684651783	7.404683919	4.341663185	4.703065833	4.53033492	3.06183796	5.825768113	5.022822514	5.737367374	3.055051461	ENSG00000234166	ARHGEF19-AS1	1	16524349	16524852	antisense	0
4.310945696	4.352457508	7.147048543	5.07307534	4.833314481	4.181813496	4.52184688	4.774261676	4.60648095	3.526839023	4.883850192	4.894373362	4.013307152	5.184184482	3.794190522	5.346712132	4.279981905	8.180805667	4.048221428	5.62083842	4.382715251	4.512130867	5.721481621	5.200953607	4.903327136	2.25418025	5.301898462	5.104341295	6.344156807	4.34067961	4.227971754	7.40329881	7.08259027	5.193356381	4.478195081	5.683653864	5.092421676	6.912500429	5.083711404	6.166511012	4.77203749	ENSG00000237276	ANO7P1	1	16542404	16554522	pseudogene	0
1.822721729	2.330664286	4.553614398	3.125740374	3.053210989	2.465479166	3.389030169	4.804942541	3.511437557	4.795439292	2.251078724	3.092315288	3.375211413	2.504735319	3.651441185	3.1382327	3.776665162	3.506911588	3.861822181	3.67327648	2.98080743	3.457324418	3.472378379	2.788324468	2.52124873	1.788453513	3.094401135	3.860434921	3.027214323	4.552569923	3.168384258	3.273812836	3.607958491	2.856911412	3.175787397	3.20163356	3.778708911	4.08850881	3.667787416	2.485793841	1.513539206	ENSG00000204377	C1orf134	1	16555368	16556038	protein_coding	0
6.079630988	6.451024601	8.255974602	7.493193837	7.270790121	7.078394145	7.674994471	8.012237255	6.468785356	7.916317108	6.516779927	7.716280667	7.610423047	7.108566213	7.232758816	6.965867649	7.613294491	7.363385431	7.67714144	7.634644748	6.966028966	6.93170459	7.467509359	6.704211367	6.648430148	5.667084617	7.390301233	8.101520189	7.09683794	8.176629702	7.026309246	7.260320681	7.450182062	6.627700123	6.876984097	7.139354182	8.010015504	7.986643956	7.803184669	6.755560525	5.720169203	ENSG00000132881	RSG1	1	16558195	16563657	protein_coding	0
2.598591082	2.875096969	1.287037678	2.886082587	2.642309454	2.986615778	1.5117734	2.067040675	2.789944018	2.040446238	2.604431853	1.299797593	1.458221512	1.943948596	1.733261754	1.55795781	1.887551406	2.766647702	1.814179878	2.917002965	1.721321401	1.774000273	2.468802427	3.638841649	2.380949714	4.315352154	2.045742076	1.487904281	2.680859787	1.808021258	2.154671226	2.294919745	3.635450081	1.474584804	1.595120994	2.188364038	2.888626988	2.96246981	1.513174415	2.147943785	3.211031433	ENSG00000233929	MT1XP1	1	16567708	16567893	pseudogene	0
10.90527021	10.72292609	10.7082945	11.99038356	11.45789964	11.70683983	11.11501618	10.41164526	11.48433318	10.42472174	10.85259228	11.05924404	10.59454347	11.11652158	10.85447243	10.51593607	11.14219333	11.11318571	10.988077	11.1828286	10.77217396	10.82532794	10.41154081	10.128593	10.7445351	11.19893572	11.18805006	11.08488164	10.41994526	10.99666291	11.23327181	10.77364395	11.8308432	10.57815589	10.72161873	10.583096	10.80657269	10.99996519	11.49517164	11.13201606	10.88284979	ENSG00000037637	FBXO42	1	16573334	16678949	protein_coding	0
8.822659805	8.911891843	9.11580205	9.496343552	9.205144303	9.542798055	8.9603426	7.875255043	7.408601102	7.693828227	8.699145145	10.50576373	10.04300336	8.81758566	8.878171993	8.754422505	9.15535162	9.158210725	9.165821155	8.926312141	8.755790621	8.821448083	8.596837856	8.114160383	8.742586546	9.495536016	8.452075431	8.974063044	7.777933916	7.555878258	8.317062153	8.383867476	8.424795664	8.685416135	8.550144277	8.491465862	7.979962552	8.476681493	9.125030001	8.591813411	9.258439893	ENSG00000055070	SZRD1	1	16679070	16724640	protein_coding	0
4.973682741	4.925313046	4.321525425	4.774498447	4.718850237	5.004959418	4.535144969	3.678004822	3.661630962	3.760024437	4.958008959	6.364512521	5.291102415	4.785274736	4.99294509	4.423489427	4.758667099	4.756563124	4.601863396	4.150796413	4.141424966	3.82650937	4.266351602	3.554535046	4.265047919	4.718423924	4.546351198	5.54133979	4.451678453	4.039556921	4.504942823	4.634585063	5.058003831	4.360531965	4.409495295	4.312691986	3.189072949	4.269517421	4.950202019	4.725070623	3.610406038	ENSG00000226457		1	16695645	16696025	pseudogene	0
2.197157528	1.442079885	1.803297375	2.67423549	1.823511836	1.948480687	1.745506405	2.008018516	6.003857519	1.800264049	2.214807442	3.429844463	0.68816919	2.090723787	1.874731133	1.260996006	1.896992586	0.783966768	1.792763268	2.824734488	1.237903331	0.822834802	1.712499629	2.776132102	1.377402667	1.684491026	4.048053113	2.84940473	3.094504032	1.58379431	2.128824263	0.951178988	1.785566053	1.710704233	1.914144044	1.285852992	9.351453276	1.189820725	2.703116	2.053702797	0.827576537	ENSG00000187144	SPATA21	1	16713612	16763919	protein_coding	0
11.58339849	11.55029201	11.55658301	11.28219245	11.36253236	10.93082357	10.90684403	10.62928675	10.39769942	10.4738065	11.45839087	12.2242168	11.86658303	11.27310871	10.58616639	11.02793411	10.72863367	11.5782854	10.65553962	10.94524137	10.26029892	10.04218276	11.36872305	10.66220334	11.87329332	8.972365975	11.31993074	11.55136936	10.47343993	10.70340355	11.05516918	11.06605441	11.75074614	11.28712922	12.59594867	10.86226027	11.7368965	11.12005709	11.03531339	11.30306059	11.97168652	ENSG00000157191	NECAP2	1	16767167	16786573	protein_coding	0
7.114733213	6.754850596	7.230852242	8.000167119	7.712378572	7.534740169	7.257251591	8.103217822	10.24618767	7.61953547	7.23229275	6.344837622	6.735082215	7.759980209	7.798121934	6.706508325	7.731192869	6.621667581	7.595597098	7.678181778	6.573244457	6.533756362	7.126657532	5.654721269	7.457615577	5.664049933	8.467030909	8.710604822	6.765997227	8.243963859	7.961844359	7.13059022	7.108026349	6.998659988	7.882164836	6.950400864	7.122109388	8.023527401	8.247736585	7.645852816	6.505099302	ENSG00000226029		1	16787443	16794976	lincRNA	0
8.574883677	8.372211375	9.029935202	9.516277534	9.211554263	9.19707423	9.268068169	9.576322487	11.80668882	9.272969146	8.771757925	7.688481886	8.211721651	9.581174373	9.576174441	8.314107792	9.347897953	8.118536492	9.273366609	9.508563344	8.155703418	7.975924787	8.726201711	7.143621659	8.783637027	7.158752114	9.893880112	10.52995563	8.463578253	10.58489273	9.760942263	8.736812169	8.370225533	8.612985813	9.37377141	8.594861635	8.796882907	9.776981176	10.09910393	9.339416375	7.662929977	ENSG00000080947	CROCCP3	1	16793931	16825752	pseudogene	0
3.828995074	3.129588744	5.868732474	5.046027811	4.826321055	4.451238228	4.846068837	6.099898491	6.775621171	6.160979997	4.726736194	6.036187739	3.934352023	4.514686575	5.004457903	5.501732418	4.335330644	4.138892649	4.228906537	4.799223392	2.992481377	2.718849465	5.990150938	5.552872314	4.530906079	2.224333373	5.791034728	4.441621838	6.76868548	6.59053497	5.412933971	4.699930459	5.443596004	5.430459056	5.182524044	5.087342085	8.029000169	5.75860887	4.458488385	4.317166794	2.392640272	ENSG00000261135		1	16841140	16842249	lincRNA	0
1.129327391	1.327687429	2.978973279	1.417565805	1.581818866	1.667854984	1.510352517	2.131472624	5.156279848	2.380597974	1.530535086	1.165173198	0.956027455	2.029544276	3.776190913	2.287970229	2.895919496	0.858781983	2.809398038	4.035848565	1.53003799	1.160498077	2.140336902	1.464878119	2.180677885	0.870103142	2.103969994	2.321915084	3.336863355	1.98315138	1.78363416	1.274389818	0.971430041	1.679266381	1.198186597	3.076103077	8.286198442	1.443517887	2.73762717	1.909266259	0.525637967	ENSG00000233421		1	16860381	16862144	lincRNA	0
1.127317684	0.79856057	0.29791693	1.680873011	1.541507559	1.812298372	0.383362382	1.09183259	2.405599198	0.919861039	0.860074979	0.514523652	2.515968166	0.83616031	0.787390776	0.70182988	1.784069868	0.418376234	1.685492264	0.763540354	3.583046766	3.912068472	0.685146142	0.684475138	0.983631414	5.684998959	1.670364171	0.414712128	0.458518519	1.042568664	0.685090533	0.795085021	0.588141938	1.061323448	0.521023682	0.945455272	2.200843723	0.508134423	0.955872662	0.717870702	0.31152025	ENSG00000225710		1	16875146	16879026	pseudogene	0
10.66545279	10.67928093	12.90590092	11.11985863	11.27759442	10.84883447	11.55845558	11.14469661	12.29882623	11.34712216	10.85698222	8.316613788	11.10781124	11.54259498	11.39135443	11.74058756	10.94968159	10.41676489	10.84585079	11.34758923	10.19426215	9.751052297	10.88724228	10.70255078	10.38839124	9.533311386	10.78553599	11.89650593	10.29739545	11.18791369	11.23091536	10.86737105	10.25700968	11.6276019	10.73037036	10.70867049	12.64168509	10.76981358	11.58978216	11.22886427	8.451746315	ENSG00000219481	NBPF1	1	16888814	16940057	protein_coding	0
0.410123972	0.491468003	2.194759238	0.310869996	0.400237957	0.335303347	0.480097045	0.638304331	1.175578716	0.744304151	0.578361826	0.397906795	0.486454686	0.404680123	0.532474168	0.660722514	0.500391689	0.411067537	0.448856057	0.21760005	0.319875288	0.289320328	0.256259273	2.518221405	0.414547088	0.335169342	0.367321433	1.009591487	0.34088094	0.549512666	0.521299441	0.332709864	0.347765844	0.758579357	0.598246174	0.398503317	3.194680206	0.43797297	0.652253631	0.510395642	0.442681341	ENSG00000271732		1	16943886	16944224	lincRNA	0
10.4884541	10.3090228	10.55153883	10.43740515	10.56163192	10.22570433	10.41147009	10.53698946	12.91720745	10.53121186	10.68803016	10.219866	10.11786172	10.89337025	11.00098272	10.94073183	10.60955406	10.29964671	10.53839362	10.89888193	10.01044511	9.747131055	11.03311052	12.50453628	10.52186332	10.10896663	10.94447444	11.15052899	10.44189185	10.72310727	11.11447478	10.67558758	10.66344903	11.29850122	11.60020737	10.54330112	11.0747834	10.9221796	11.05631813	10.74354966	10.13865659	ENSG00000215908	CROCCP2	1	16944751	16971178	lincRNA	0
7.093980058	7.448701419	9.712480944	7.13885374	6.884058301	6.06353613	7.807204855	7.225718099	7.978320419	7.074056792	8.341911837	7.215928717	7.471108504	7.257130624	9.793906732	9.107040783	7.178818443	8.52493273	7.361385502	7.27081338	6.825820286	6.049998401	10.56530192	14.31688798	8.174616188	5.224279227	7.367883689	7.460394485	10.63060339	8.730341172	8.669778997	9.11959987	9.249238209	9.269602183	8.969065074	9.003009388	11.24641573	9.88743671	7.012611663	8.151389038	5.71626706	ENSG00000186301	MST1P2	1	16972069	16976914	pseudogene	0
8.511285282	8.594212997	8.189779057	8.316191753	8.336253083	8.608949514	8.176038305	7.170675974	7.765090613	7.32521809	8.40096345	9.941574249	9.70731524	8.599172459	8.096038314	8.08380547	8.062622411	8.770066758	8.051973201	8.4479838	8.014107991	7.924907156	8.066213015	8.215602708	8.043025426	9.091999427	7.804568828	8.9049108	8.140448449	7.183360679	7.432720475	8.337010829	8.056596394	7.940099128	7.322413032	7.983867578	8.76501245	7.924827332	8.749052628	8.684793518	6.344805824	ENSG00000236698	EIF1AXP1	1	17012116	17012550	pseudogene	0
1.351334465	1.279612198	1.221246228	0.850999831	0.800291676	0.636537708	1.625966513	5.255002887	5.377035461	4.215518583	2.936855824	0.841403004	0.675696653	2.317830685	1.272814225	2.396267641	0.933815687	2.23918064	0.754578452	3.780333665	1.147942216	1.600734679	7.192899815	6.438260965	2.055418109	2.374794174	0.909584904	2.1002105	5.464836749	5.627493049	2.210664871	4.769768502	3.669645974	4.490078462	2.44244562	3.849046204	8.109439808	3.665814621	1.348817955	1.85564776	1.333445854	ENSG00000268869	ESPNP	1	17013834	17046652	pseudogene	0
11.07054705	11.03471254	10.97514257	11.1474922	11.17565206	10.88557651	11.3739811	10.98073479	12.91769161	10.92494161	11.24912303	8.270686864	10.5226832	11.8502475	11.50921968	10.79743065	11.35781874	11.34027278	11.24934329	12.0324268	10.463764	10.16851602	11.02782455	9.424483918	11.06037654	9.927838485	11.64287	11.92032574	11.41854153	11.64209052	11.62266013	11.09757394	11.68394148	11.04414439	11.47538722	11.14211166	10.78255438	11.16044023	11.97867036	11.69715116	10.0043054	ENSG00000058453	CROCC	1	17066768	17299474	protein_coding	0
0.978321966	0.95717102	1.502798772	1.716685546	1.456929854	1.451854127	1.858659481	1.112087378	1.857011585	0.887837994	1.090726247	0.742114399	0.710878957	1.142411859	2.411957599	1.746816794	1.674352317	0.759404052	1.819319719	2.152207954	1.603267658	1.35369919	1.230487228	0.873159784	0.792221886	1.37393873	1.122912504	3.058407234	2.086424643	1.164698552	1.553086096	1.014977783	0.722361248	1.048412051	0.950030325	1.339619295	3.619728128	1.144351535	2.60046223	1.266165656	0.522105701	ENSG00000227684	CROCCP4	1	17076728	17077459	pseudogene	0
6.199769615	6.678313561	8.371510807	6.539627665	6.32051302	5.523295297	7.214306966	6.640996386	7.678552791	6.523141291	7.710422339	5.88642921	6.220210172	6.821891301	11.10237187	10.49674895	6.833580737	7.566010697	7.019010143	6.710490776	5.93393909	5.399747311	12.61004788	13.11993426	8.639354577	4.69679164	6.448812448	7.326152246	12.24313375	8.259693039	8.443492575	8.279436032	8.176299915	10.18801815	7.922848541	10.14081624	9.997429843	8.9634562	6.853204701	7.21270931	4.571639206	ENSG00000186715	MST1L	1	17081405	17096732	pseudogene	0
2.561438682	2.589737855	6.74809338	2.880596282	3.597513873	3.415970093	4.51378445	4.527195119	7.201868914	4.482848607	2.731644973	1.34877055	1.503445307	3.854831225	6.168319576	4.282777707	5.62481074	3.01769168	5.527474175	5.661830956	3.549912841	2.855004432	4.004558	4.27200943	3.158873715	2.141440719	3.876076567	5.383841132	6.738131411	4.364551478	2.991354786	3.750719136	2.327242322	3.532844245	3.062853994	6.461993838	8.906511789	2.567282168	4.634817191	3.397871752	1.495901058	ENSG00000228549		1	17197440	17200587	lincRNA	0
6.808596722	7.215162694	7.477791982	6.797366555	6.990658603	6.182101799	7.150252461	6.064048698	6.728276776	6.329612163	6.854102738	4.180762212	6.766616238	6.862028063	7.49572045	7.146139272	6.858432694	6.231926138	6.988791935	7.017708116	6.629521336	6.177148645	7.096036227	7.274249816	6.816962391	6.295384494	6.809864316	6.456175439	7.309833582	5.922551542	6.167391767	6.760764851	6.278242149	6.944463939	7.454905485	6.924557898	5.925059954	6.866756256	7.221600089	6.839364252	6.020704418	ENSG00000238142		1	17215033	17216144	lincRNA	0
6.371224409	6.714253091	7.412166182	6.588074315	6.63846114	5.805426135	6.772612046	5.903314608	6.915283749	6.173769579	6.440228273	3.608785124	6.577825894	6.537123337	7.308960499	6.803352706	6.694229235	6.044532043	6.826647146	6.646427334	6.42398352	5.977420569	6.832072328	6.881900508	6.426609775	6.082297252	6.494826044	6.426282448	6.888564537	5.906186692	5.938892751	6.376288094	5.849671489	6.603673883	7.185381364	6.712034446	5.847209471	6.59817806	7.097379384	6.52078324	5.418924582	ENSG00000235241		1	17215590	17216097	pseudogene	0
1.212645271	1.56888327	2.614521703	1.961229843	1.831299091	1.401297759	1.98650973	1.951048465	3.138732733	2.009753671	1.534250271	2.074518362	1.289406357	1.77227379	1.907788895	1.772571577	1.798619167	1.823459219	1.617414559	1.747632451	1.325475438	1.517881171	2.242747302	1.763192632	1.582378905	0.81194721	1.573501359	3.215858825	1.048541606	2.765518232	2.033780385	1.412840458	1.878652367	1.736109756	2.280543756	1.855686084	3.441003438	2.405264901	2.385578582	2.160903338	1.773600252	ENSG00000272426		1	17230834	17231271	lincRNA	0
9.91806569	9.183718085	6.495698515	10.71884183	10.39699064	9.696527536	8.404343136	3.468854972	2.44003329	2.965029335	9.284084811	1.716912671	10.97521604	10.76676508	8.820386485	7.827475888	8.83183238	7.085590409	8.417424035	9.486669038	8.085269015	6.69145582	7.302208191	4.466148394	8.964870042	5.444339966	8.924494906	10.03347986	8.687293835	8.746361868	9.134049077	8.883801889	9.301099557	8.021233695	6.03187448	7.231029512	9.014163373	8.102951987	10.44768211	9.921478212	1.746559273	ENSG00000117122	MFAP2	1	17300997	17307330	protein_coding	0
5.863584033	5.787084161	6.239167178	5.980108489	6.012779319	5.504625324	5.779106908	6.696153361	7.518635577	7.054329025	5.845140934	6.527248727	6.687409311	5.673465288	5.446328595	5.851373909	5.454751673	6.216883681	5.563424103	5.449625533	4.677375818	4.826147729	5.662687849	3.378411276	6.066001608	5.614719005	6.027675129	5.356301198	6.995066893	7.469010872	5.468662159	6.43933336	5.811090022	5.869145197	6.079849518	5.868779371	4.959041641	5.892061312	5.880369611	5.501321008	5.400398836	ENSG00000226526		1	17305421	17331586	antisense	0
10.73559064	10.91203368	11.28767194	10.56497458	10.80174822	10.009921	10.6160832	12.56545675	12.84873605	12.98342456	10.8570729	10.81041484	10.911837	10.38931697	10.49270731	10.99468115	10.42251569	11.3445225	10.5472165	10.50449313	9.860483457	10.0182994	11.206392	9.216604862	11.22209711	10.43398704	11.18871837	10.25134511	12.5716648	13.29753314	11.02626568	11.63016756	10.98053424	11.11596251	11.86729553	11.09334567	10.68071688	11.17492532	10.6873148	10.54684161	10.80346131	ENSG00000159363	ATP13A2	1	17312453	17338423	protein_coding	1
11.29085356	11.40671424	11.98700277	11.28481185	11.35363293	11.43304708	11.23703259	11.30650681	11.20425801	11.29787285	11.29561821	12.05340144	11.54167994	10.99042183	11.30191885	12.01656593	11.36418438	11.47379958	11.46720905	11.16282149	12.6533021	13.24181797	12.31170518	12.70001786	11.1486536	12.88328389	11.15507206	10.58566191	11.36212553	10.87094569	10.57723876	11.24464166	11.00147547	11.78257125	11.2393931	11.70598157	11.36019448	10.90865089	10.97347887	11.01004812	11.39660866	ENSG00000117118	SDHB	1	17345217	17380665	protein_coding	1
6.854379913	7.816000548	5.29203101	6.395422363	6.523476687	6.504865265	6.706569258	12.77413642	10.52046655	13.08735906	9.208603167	8.456708924	3.738790534	7.610598538	6.853633428	11.86618112	6.910899451	7.299782165	6.706132853	8.041331011	5.637448974	6.017576826	9.357768105	6.23376834	9.581197765	14.43508862	10.00680193	4.490561988	6.971676153	8.58777009	7.739322714	11.29623167	9.834047926	10.16901708	10.93952405	7.004089727	7.021939329	6.341412409	6.474954854	7.207001865	13.62990395	ENSG00000117115	PADI2	1	17393256	17445948	protein_coding	0
0.399019093	1.22041684	0.260310729	0.856247025	1.733436765	0.498802163	1.857770356	0.133989617	0.099005434	0.231156077	0.5377886	0.792658254	5.248951512	1.745885614	0.124716468	0.114113231	0.120491268	5.640097645	0.126450716	1.27957529	0.310735676	0.223289272	3.141838338	0.188110758	0.500545923	0.219464981	2.456699879	0.216197235	0.141063152	3.385462538	2.071441349	2.853403719	4.073855442	0.127465947	1.539298241	0.085905538	2.473745487	0.148842165	0.134029772	2.790918119	0.258826765	ENSG00000204362		1	17516278	17524112	lincRNA	0
1.523422503	2.037977296	1.971089896	2.012743981	2.320772423	1.408023212	5.054750118	3.892504133	2.626381564	3.428894646	1.957396284	2.944599175	4.413145857	5.50057934	1.642956101	3.679885064	2.978777089	14.08811818	3.638312369	3.505542349	1.508358545	1.232888377	3.670223933	4.190638619	1.679569566	1.355098951	2.03480845	1.788593386	2.477070014	1.882723218	4.404336314	6.718304998	9.485924776	2.079355803	4.546423001	2.006426516	5.221625572	1.790820994	2.264079644	9.767282715	1.563838133	ENSG00000142623	PADI1	1	17531621	17572500	protein_coding	0
0.928256404	0.529622903	0.495484707	0.338857008	0.382885586	0.36094819	11.10615662	0.409656601	0.35732877	0.453731005	2.061033743	2.650429513	2.104422497	2.816231544	0.452036322	1.830770836	0.904460249	9.997908221	1.354620956	1.07573855	0.28003459	0.361300393	0.88182161	0.370313581	0.470496079	0.939051321	0.325871576	0.558253364	0.719050833	2.269976998	5.153151607	3.366041837	5.155155192	1.753120414	0.415455986	0.710027571	4.815342562	0.377703061	0.405882534	5.977261422	0.595082257	ENSG00000142619	PADI3	1	17575593	17610728	protein_coding	0
4.555911635	6.166421595	2.72547937	3.898033462	3.565588454	2.656178579	3.201021233	2.891624634	2.177398156	4.288066374	4.086464052	4.536149297	0.94077726	3.290631422	2.908296404	3.000888841	3.21383338	3.408128171	3.234629168	5.002749762	4.615183422	5.09108109	4.466096804	5.933018446	8.831123575	3.569264823	2.454889704	2.005192494	2.580590924	3.505520144	3.309120964	3.056953001	2.499058178	3.855505498	10.99939285	3.77458616	3.43781608	4.486442859	3.984793516	3.733261583	13.73020953	ENSG00000159339	PADI4	1	17634690	17690499	protein_coding	0
0.397659559	0.336653153	0.133653359	0.225768572	0.318607157	0.389643141	0.179781614	0.230900425	0.219252873	0.290377973	0.256125001	0.315317935	0.172426803	0.244322154	0.133335521	0.19383883	0.174311597	0.160291383	0.234839591	0.239530904	0.317840553	0.324726652	0.295528201	0.362174968	0.826502775	0.849137222	0.482057746	1.772198957	0.179125349	0.222907714	0.139284889	0.141111831	0.37750277	0.163684461	1.365288336	0.152884365	2.833684482	0.284128275	0.256671803	0.170190213	3.981199171	ENSG00000256049	PADI6	1	17698691	17728195	processed_transcript	0
11.38154709	11.52783024	11.43671942	10.7770357	11.188356	10.37536137	11.56802171	10.9184067	11.47477227	11.17181132	11.87796917	13.28835621	12.12137972	11.83612428	11.36093313	11.90253754	10.82835388	13.17639168	10.82517065	11.3914449	10.55064196	10.43839991	11.58046783	10.72463658	11.92315727	9.874809315	11.39323302	11.73440285	11.46202029	10.74893485	11.9005141	12.53427776	13.03405523	12.07903828	12.67633229	11.4141619	12.05347847	11.66826964	11.43443336	12.14384827	11.36617136	ENSG00000179051	RCC2	1	17733256	17766220	protein_coding	0
7.23135947	7.425295799	7.271919232	6.639772132	7.120153796	6.140730337	6.948344393	7.10122361	7.572950552	7.39972984	7.683089066	8.828890145	7.624446127	7.481206129	7.421766242	7.659420516	6.80118503	8.837419116	6.708647115	7.039974019	6.412008842	6.268046668	7.577888913	6.729705693	7.787288298	5.529764096	7.359675512	7.605881645	6.887454081	6.82817087	7.923739181	8.073122669	8.768629475	7.81040068	8.625839961	7.076747871	7.662744993	7.625586813	7.331450227	7.864253559	7.20813455	ENSG00000227751		1	17733256	17733878	antisense	0
11.98712944	11.30432994	11.00663739	13.63303894	13.19249132	13.60760075	12.44507721	11.29761637	14.14485393	11.18257352	11.74890674	6.508872953	10.66594554	12.27267406	11.86598946	12.62145815	12.61678241	12.48887327	12.45192074	11.62681154	12.11923872	12.18937787	13.049176	13.70486125	11.34590695	12.45155803	11.56510616	10.73050106	13.06563657	10.80096747	12.07628686	12.41324455	12.86124351	12.22556755	10.95837395	11.99609443	9.876627016	11.9556139	11.56009481	12.26265001	9.050699819	ENSG00000074964	ARHGEF10L	1	17866330	18024369	protein_coding	0
0.090888685	0.120678248	0.097891643	0.165663667	0.142423258	0.196714681	0.076367716	0.135380967	0.271417983	0.140595522	0.133670082	0.139484457	0.140699037	0.106854204	0.145931869	0.069373766	0.110186254	0.118482207	0.140452805	0.054864511	0.882751862	0.287981873	0.155462407	0.256145405	0.087272484	0.194808786	0.091834139	0.081006621	0.136569966	0.062102422	0.105604066	0.092447616	0.180300199	0.064975042	0.054876612	0.119368935	3.591260925	0.078966053	0.074771407	0.11884332	0.223441645	ENSG00000236648		1	18044182	18076473	lincRNA	0
0.190315681	0.18909848	0.256873793	0.511784987	0.248854857	0.445630356	0.377634117	0.249788704	0.286013964	1.193610356	0.251073961	1.213571216	2.024355759	0.321715128	0.296257657	1.732246398	0.223093331	1.309311594	0.248383348	0.054864511	0.343776451	0.231857727	0.434649009	0.400748884	0.196514659	0.322899157	0.179920772	0.947750688	0.338411508	0.154112211	0.212261573	0.16707219	0.324240408	0.644953035	0.312100081	0.280931417	8.99290166	0.153490174	0.203098546	0.361037646	0.333185314	ENSG00000117148	ACTL8	1	18081808	18153558	protein_coding	0
0.089254627	0.088764486	0.093304807	0.091167013	0.101753404	0.131682386	0.076367716	0.398072062	2.661115819	1.26090931	0.102305349	0.143222949	0.138451782	0.068845028	0.09367428	0.052601566	0.094997806	0.095121667	0.090264879	0.054864511	0.087088914	0.142932473	0.098811324	0.150653597	0.069198468	0.197917095	0.079209147	0.065804903	0.143286528	0.099798749	0.067948666	0.048988364	0.097871972	0.078955537	0.233497549	0.10037071	3.693508201	0.085961669	0.059642775	0.066076239	0.255454314	ENSG00000261781		1	18392151	18400906	lincRNA	0
7.281307307	6.350778771	7.754620881	8.028137782	7.868584811	7.328208774	7.022874469	9.269139652	12.69987754	11.10504073	7.289811776	1.761729393	0.745186487	6.639303673	6.323682346	5.348276876	5.535393415	4.492463418	5.816968985	6.687325929	5.781821918	4.901768969	6.055891115	4.051486183	6.73943826	4.262143603	8.267847149	5.151345197	5.257168274	5.987082702	7.635912784	6.296069891	5.762698622	4.430718831	9.984251212	5.103267673	6.422280888	5.246907571	6.014665202	5.950445618	2.686812234	ENSG00000117154	IGSF21	1	18434240	18704977	protein_coding	0
0.10689484	0.089989446	0.115175374	0.128252939	0.12512433	0.140468572	0.076367716	0.105646244	0.895720176	0.157213943	0.113368046	0.130249213	0.138456939	0.207473368	0.078888469	0.066514413	0.098906764	0.083331379	0.07863472	0.054864511	0.10464999	0.145216878	0.15133128	0.112486807	0.084565297	0.165700213	0.153154354	0.070520211	0.100310278	0.048146717	0.118625065	0.048988364	0.081442195	0.06285897	0.094713503	0.087607066	4.594500099	0.068765293	0.067901626	0.066076239	0.236140763	ENSG00000230035		1	18493423	18505840	antisense	0
4.251113651	2.134606682	0.554798582	0.752332904	1.275347224	0.519556599	8.069091965	1.873588379	5.519460732	2.035157856	6.13283834	0.82095621	0.649033892	3.288247671	1.034953842	4.095601647	1.662102116	7.334339448	1.687667293	3.38604627	1.085229089	1.009013506	10.61578357	9.037878277	5.686771971	0.616321679	1.407914329	0.557586314	8.323249983	2.547326705	4.269194885	7.849309436	2.85079226	4.10374481	0.507833543	7.197499679	4.826946998	7.288914908	1.168680892	4.344092051	0.651939832	ENSG00000179023	KLHDC7A	1	18807424	18812478	protein_coding	0
0.242648973	0.143644149	0.447868916	0.596251043	0.461883761	0.36597616	0.766503423	4.618395572	0.430593842	6.186779906	0.242363334	0.387586409	0.245179652	0.781459747	0.915244611	0.566787586	0.501193469	0.393687401	0.635117749	0.67014238	0.624252044	0.37033686	0.219170091	0.252818994	0.269815277	8.334602899	0.278611625	0.178829605	0.227501634	2.63725449	0.574122667	1.651954025	1.735413868	0.383148621	0.179589883	0.327363034	4.386940956	0.510666721	0.14947898	0.376036748	0.436691972	ENSG00000009709	PAX7	1	18957500	19075360	protein_coding	0
10.57435075	10.58732969	10.18182414	9.451627761	9.903730574	9.880467562	10.66483087	12.03308786	9.471093442	11.40535723	10.22914465	9.033486498	8.895633872	9.482217554	9.05518601	8.573457873	9.743540273	11.26153434	9.995561281	9.559183312	10.279065	10.64730252	13.23413154	14.49372444	8.923367975	11.39197157	9.79563652	9.096292556	7.886519911	9.644515189	10.92882783	9.008719102	9.965053266	8.130072991	9.237037434	9.596254534	7.922091797	9.106849558	9.457842936	10.05040642	8.273231724	ENSG00000159423	ALDH4A1	1	19197926	19229275	protein_coding	1
4.201379448	4.230029418	5.132649765	5.718586369	5.164718679	5.871267561	5.659743292	4.012329507	6.700387718	4.117394016	5.198106157	6.511640574	5.531837948	5.117656047	5.174513944	4.514003223	4.968833881	7.148328683	5.237209665	4.879658116	4.17791944	3.444786989	4.540939986	3.509693864	4.851244102	4.630261245	3.574098654	3.716032144	5.896387475	4.201678241	4.8033595	6.050928295	9.126841503	3.979963904	4.174952638	4.103985287	3.146943262	4.033784029	5.22112306	6.07184888	3.563568828	ENSG00000169991	IFFO2	1	19230775	19283180	protein_coding	0
9.876082095	9.776603237	9.917827264	10.22500764	10.08989459	9.834999833	10.38904506	9.717468094	10.10442043	9.822856324	9.821443596	9.745739907	9.255664091	9.991970263	10.30405694	9.953037512	10.50592244	9.981773779	10.43150562	9.833616605	9.56522543	9.749259562	10.79173008	10.44551211	10.1326451	10.38392908	9.925237384	10.1569127	9.391325633	10.67364566	10.58640769	9.687876375	12.08931568	10.04677482	10.39838454	9.996383879	11.24187868	10.06839769	10.09450707	10.18227103	10.41128395	ENSG00000272084		1	19398604	19402005	3prime_overlapping_ncrna	0
13.52823686	13.24788596	13.75849302	13.7416779	13.57457675	13.59045784	14.51376661	13.00339909	13.52880704	12.92697111	13.46567861	14.22151968	13.44509281	13.44750918	13.86748484	13.61978059	14.15032359	13.34840347	14.19179394	13.52506635	13.1009703	13.19232376	13.91650059	13.27461022	13.7894996	14.04106265	13.63493599	13.92682593	13.36625643	14.194789	13.96414656	13.53622876	14.27535872	13.8736119	13.50680406	13.90200421	15.54772299	13.82292298	13.87364711	13.49821062	12.86706946	ENSG00000127481	UBR4	1	19401000	19536770	protein_coding	0
6.546632997	6.625354898	6.536753992	6.460661741	6.40019387	6.327085764	6.264892987	5.788825969	6.309146587	5.838677694	6.526710245	7.441689823	8.059130333	6.304712472	6.245856806	5.986686333	6.304512167	5.871816602	6.371556736	6.400923513	6.823731767	6.49045422	5.656058068	5.032152811	6.091482509	6.712834403	6.356139877	6.889384939	5.853366942	5.919270808	6.098147735	6.176113398	6.009618995	5.806042924	5.82375227	5.942782071	5.917947305	6.230805055	6.634081927	6.133989522	5.289027257	ENSG00000230424		1	19536995	19567198	antisense	0
11.11227862	11.19974581	11.17956598	11.36651232	11.30273056	11.13191642	10.95830793	10.92516024	11.46847002	10.95287244	11.16038229	11.66532775	12.57845195	11.11826553	10.98823567	11.11699531	10.97931275	11.17961802	10.93279214	11.30684	11.2055785	11.16828114	10.81276136	10.80502841	11.11544638	11.44410111	11.1617983	11.44272045	10.67390351	11.30924899	10.97814994	10.93428696	11.02172965	10.94735507	10.90143812	10.92874372	11.2391043	11.03037058	11.37704422	11.13570724	9.604505619	ENSG00000127463	EMC1	1	19542158	19578046	protein_coding	1
10.32934439	10.42044257	10.51790484	9.739226757	10.02619219	9.707674553	9.892765602	10.37220291	9.694728916	10.45085678	10.42862603	11.52553631	11.39440981	10.09562931	9.920230504	10.08257771	9.944856358	10.79519394	10.03146776	10.4594714	9.681531752	9.763538187	9.902671909	10.25521504	9.827841687	10.32776962	10.12069411	10.2891851	10.65848791	9.545575371	10.12175382	9.982319384	10.41820461	10.24046999	10.14877575	10.18017972	10.50243574	9.805373485	10.18176311	10.0937853	8.883749312	ENSG00000053372	MRTO4	1	19578033	19586622	protein_coding	0
6.119625309	5.140117064	5.670853297	4.749287509	4.884481476	4.829613034	4.846880469	6.677616154	8.395814057	6.358600052	6.334305155	4.406956215	4.883228079	6.228430887	5.479067457	8.199734745	4.938610441	5.393237041	4.753833091	5.859980104	4.133338747	3.76698434	8.198050077	11.1769707	4.885668303	4.823185381	6.265239725	6.528934727	9.697242272	6.432183661	6.080098839	5.62009424	6.640231885	10.39632586	5.432037868	9.352146266	6.630091908	5.775208842	5.790547806	5.683404458	3.174845817	ENSG00000211454	AKR7L	1	19592476	19600688	polymorphic_pseudogene	0
6.910576403	6.26050674	8.080658863	6.203020979	6.072740835	6.022591098	6.140393839	7.72862753	7.725451771	7.244895295	7.577067679	6.189091332	6.239237842	7.361392885	6.672417486	9.99923711	6.308826309	6.897597333	6.166357089	6.8936481	5.624862875	5.250818836	10.78690722	12.44052486	6.095608174	5.533794914	6.935511491	7.562456294	13.62061146	7.398985595	7.11596857	6.760170187	7.40642014	11.53109199	6.545226419	12.25623231	7.144410997	6.946784376	6.996999343	6.958814696	5.359732258	ENSG00000162482	AKR7A3	1	19609052	19615744	protein_coding	0
4.301405677	3.40132776	4.787625492	3.532019959	3.616639796	3.79761283	4.16574036	5.286393578	5.622635765	5.276796547	4.174933348	4.515229192	4.909838035	4.382590183	3.93830762	4.894023702	3.821729982	3.788279763	3.870603145	4.499361919	3.269554404	3.17856573	4.417713968	4.12851361	3.594816089	4.426084451	4.650247375	4.941317715	4.275657028	4.168897643	4.015881451	4.389851818	4.737909886	5.352245338	3.266237252	4.161174343	3.725824513	4.133727728	4.334423512	4.158766862	1.363011184	ENSG00000270728		1	19623574	19624397	pseudogene	0
10.54492062	10.47000564	11.66567324	10.37375468	10.2728518	10.07282269	10.42305933	10.7489393	9.796847201	10.50135459	10.60089564	10.96098039	10.97592356	11.22495575	10.45785209	11.04041824	10.46141259	10.9218388	10.45218189	10.56826776	10.31845242	10.38528192	11.47056706	11.01497937	10.13640567	10.70740883	10.34254564	11.09463563	10.84422789	10.67215231	10.48788233	10.3452345	10.5997758	11.00318045	10.37876649	10.76302097	10.8312011	10.35065241	10.71855604	10.80188691	9.76469801	ENSG00000053371	AKR7A2	1	19630459	19638640	protein_coding	0
9.434820266	9.396694477	10.66064694	9.126421226	9.221153563	8.816045238	9.145876646	9.337994984	10.72716677	9.504477513	9.512551782	9.441404043	9.812100798	9.523005604	9.382483943	9.647840948	9.287297095	9.205946697	9.284660679	9.304723566	8.891549481	9.017909338	9.835159337	10.31580008	9.501433525	9.347075945	9.722230955	9.465663681	9.788873263	10.60632318	9.927607578	9.394922522	9.818056079	10.27429707	9.852035484	9.728119513	10.45073034	9.777734203	9.638293302	9.395872352	9.184268599	ENSG00000040487	PQLC2	1	19638820	19655794	protein_coding	0
13.24328498	13.17534073	13.38324892	13.51898101	13.4422196	13.67249056	13.52273269	12.73645124	12.47547264	12.92710384	13.20639035	14.10673824	13.48361821	13.5871282	13.94351633	13.70536846	13.78154805	13.55660032	13.8974914	13.49921176	13.186477	13.19370648	13.12893292	12.16784574	13.38837428	13.32537323	13.01716486	13.26839163	12.01516995	12.80005588	13.64326635	12.91102275	13.19002813	13.50631612	13.54367007	13.19212096	14.13463665	13.05517241	13.48967909	13.47748256	14.05183223	ENSG00000077549	CAPZB	1	19665267	19812066	protein_coding	0
5.598896147	5.527300155	4.960671432	5.763604868	5.368460926	5.648332989	5.570936043	3.650326992	4.852851383	3.870828868	5.778983089	5.811864719	4.78890489	6.54894411	5.761771884	5.738614773	5.727585538	5.243459303	5.66364922	5.658311716	5.250403109	4.709805442	5.3664038	4.32369383	5.991373633	4.317672372	5.558335208	6.179748892	4.424787715	5.757854595	6.203452496	5.187246463	5.558164221	5.763314546	5.199993922	5.082733355	4.827654645	5.808851093	5.892470364	6.053562247	4.352051307	ENSG00000173436	MINOS1	1	19923477	19956314	protein_coding	0
4.62006978	5.63819252	4.775458362	5.250185625	4.95847466	4.625357679	4.742453559	4.173486632	6.461925068	4.343275685	5.056582027	5.781870865	4.330922848	6.35352856	5.453601631	5.93662903	5.477016616	5.165426954	5.324152226	5.602721529	5.269765338	5.201641462	6.254128591	5.1247859	5.897035234	2.993812534	4.908827995	7.076899806	3.93409372	6.799420662	7.701833522	5.327406368	4.87159522	6.029806958	6.275721847	4.86666971	6.351886567	5.809883338	6.061254932	6.302162057	5.537291227	ENSG00000226396	RPS14P3	1	19934608	19935062	pseudogene	0
4.931422817	4.687877284	1.745056978	4.57909321	4.367409942	4.785248947	5.948939334	2.73422556	2.176485229	2.534758456	4.88361165	0.589537968	3.462624917	6.78337471	4.528465068	4.927661311	5.601674657	5.080698242	5.704836814	5.60552622	4.222422174	3.354273067	2.956536071	0.467209922	4.755786452	2.007924956	4.010152729	6.874320185	1.71020667	3.981270016	5.92556713	3.31736165	4.371818879	5.456999866	1.380323798	3.919444732	3.000393941	3.730516357	5.051002204	6.063283825	0.40458787	ENSG00000158747	NBL1	1	19967048	19984945	protein_coding	0
1.326321725	1.251230038	0.730727974	1.706097937	1.355100882	1.729467638	1.311340927	7.2410416	0.896534205	4.352426232	1.298582487	3.706654651	1.050792007	2.281750225	1.978499357	1.582415045	1.766664283	1.371069287	1.659200239	1.496685757	0.57721487	0.491346287	0.667757096	0.346664688	1.105770593	0.435652502	0.916084804	1.173215447	0.468614658	3.153995494	2.001570198	0.870460335	1.765129388	1.912557545	2.002744252	0.971436978	3.234721625	0.784179528	1.603411946	1.73242037	1.953382142	ENSG00000158748	HTR6	1	19991780	20006055	protein_coding	0
10.22245477	9.94029534	10.72018714	10.48929767	9.711096121	10.48917571	10.77610607	8.595434124	5.504846087	7.508938491	10.43021023	10.01057218	9.505420593	10.23021769	10.04345823	10.27042728	10.14746593	10.33434816	10.20052203	9.886706412	9.173677095	8.865807913	10.77079225	9.570629771	9.762775321	7.885203513	10.11692913	10.19539113	10.58480424	9.458417758	11.35892295	10.76910858	9.556658088	10.06482459	10.63462574	10.52542377	8.217863798	10.98164554	10.54629679	10.31349449	9.491522932	ENSG00000162542	TMCO4	1	20008706	20126438	protein_coding	0
2.653479313	1.760913635	0.456003563	0.377508176	0.382196429	0.305718495	2.412073786	0.217510656	0.200975891	0.167987038	4.101191606	0.396160312	0.308378463	1.365603361	1.602279583	7.733987503	0.21905177	0.42676624	0.291552412	1.251253695	0.235187446	0.226524286	8.574621751	3.973277634	0.286988679	0.350609728	0.526386358	3.319651814	10.34059069	0.641198743	2.463930758	1.921745702	1.250223322	7.622263531	0.593743329	1.838672147	2.54782359	0.407015971	1.47928481	0.425048932	0.374241575	ENSG00000178828	RNF186	1	20140523	20141771	protein_coding	0
4.071569713	2.889165538	0.173012998	0.19748087	0.379350112	0.174252633	1.366110598	0.182452936	0.0794387	0.118883014	3.491130035	0.174734868	0.201763369	0.413089185	0.614986241	5.169655353	0.142101837	0.150849369	0.117807086	0.180328843	0.306776572	0.176797546	5.967311126	1.512787182	0.092859798	0.229565617	0.314710714	1.083911165	7.238303502	0.13479356	1.010731868	0.738010802	0.445865325	4.76963417	0.18882331	0.491984785	1.236211379	0.197717047	0.569975642	0.113956459	0.245915038	ENSG00000235434		1	20140860	20145995	antisense	0
9.761395125	9.680082469	10.21645036	9.897771789	9.63239766	9.540776281	10.1223715	10.14351241	11.2892876	9.988593286	10.12555842	10.38455903	9.782999005	10.41470419	10.64533011	10.43251663	10.46680091	9.829111705	10.45674581	10.33612431	9.383401176	9.257363722	9.985808798	8.972874354	10.25189062	9.736247221	9.949549384	10.73194244	9.773090564	10.49931446	10.63802165	9.933450444	10.23774688	10.55528341	10.11172046	10.0466536	11.68231759	9.961588475	11.06494763	10.24876123	8.199977165	ENSG00000169914	OTUD3	1	20209006	20239438	protein_coding	0
0.099956065	0.085760143	0.084369809	0.087660984	0.101579609	0.129686985	0.134226706	0.156728565	0.119057718	0.180347892	0.104856403	0.144237237	0.142323362	0.139404495	0.088487315	0.053363568	0.087982556	0.094445127	0.078707944	0.117710814	0.091135413	0.137800446	0.163719297	0.127418726	0.082907981	0.170814533	0.05967689	0.107797523	0.089155967	0.104711163	0.061615074	0.124172395	0.726964947	1.152280519	0.069932145	0.086969635	1.534227242	0.096037244	0.102027033	0.089455726	0.231692439	ENSG00000188784	PLA2G2E	1	20246502	20250110	protein_coding	0
13.86800606	13.47311104	8.066869972	11.767023	14.46839999	12.47778831	12.64319156	3.752959661	4.009250135	4.040012457	11.22076175	4.286645065	5.568027728	7.800081785	12.14981671	12.4186248	12.4968165	10.82965412	12.57090555	11.99080226	14.74532659	11.34340929	5.654736353	12.83675326	9.733287884	9.52533179	13.68863186	12.31522396	8.071806111	6.658700773	12.49229847	12.72050096	10.83612784	14.98930016	4.707645069	9.825806171	7.781006795	10.49222238	7.355422001	8.816311434	5.627599133	ENSG00000188257	PLA2G2A	1	20301925	20306932	protein_coding	0
7.6463252	8.404641237	6.404729652	8.984849927	11.7391745	7.216428124	7.963139777	8.842822019	7.250455859	7.920299308	7.18725026	2.659086247	4.201871529	4.589492815	10.32172701	7.57361266	10.09214221	7.175717998	9.940141505	8.332964122	12.78786599	11.91656141	2.872815307	7.966006626	8.138310773	3.910757287	5.850494924	11.98333075	4.848696054	2.646508198	9.212031454	6.55209366	5.829004898	6.446460283	5.581297174	6.335971119	9.582368574	6.66364627	6.288953	4.875574336	1.594730576	ENSG00000127472	PLA2G5	1	20354672	20417683	protein_coding	0
1.459658373	1.858512817	0.523815262	1.353511219	2.094795954	0.482133705	1.720623607	0.745277123	0.509266075	0.898637954	1.895982421	3.324703639	0.186526383	1.132584494	4.285919746	4.165018486	2.419551205	1.845682415	2.263263107	3.383916775	0.606984494	0.477471305	1.238565566	1.45490446	3.326987524	0.359157257	1.075903153	1.355214307	0.380513071	1.266488906	1.928599601	3.660768593	0.86374072	6.075708564	8.172262541	2.829712914	2.28371877	1.416420631	1.035452144	1.127288466	2.102106536	ENSG00000117215	PLA2G2D	1	20438432	20446050	protein_coding	0
0.543452251	0.380130486	0.329667561	0.446466963	1.163538137	0.416173632	9.462674761	0.255278863	0.258920162	0.311447797	0.442556146	1.393252299	0.599512461	1.011343406	1.761210156	1.795089057	0.834354858	1.492509916	0.825094044	0.054864511	1.317857784	0.97497416	1.250747238	0.481065044	0.448400381	0.506291675	0.393614052	2.549361821	0.358690079	0.431160102	3.777619251	0.702761734	10.28647568	1.022259434	0.40818254	2.181002641	2.624939675	0.42872651	0.381392103	1.354776888	0.535941585	ENSG00000158786	PLA2G2F	1	20465819	20476879	protein_coding	0
1.456290869	2.657034232	2.193236278	1.809622742	2.492041581	0.702225724	2.084283131	2.107870135	0.984720994	2.402394954	1.618043117	0.939647132	0.410544829	0.92117701	3.121175352	2.009210611	2.3344205	1.710730601	2.499126533	1.946458979	1.496878125	1.209767859	1.45523162	6.189424272	2.507217091	1.305566036	1.917649142	1.465526222	1.412590402	2.079855758	2.183161669	1.831110648	1.551163344	2.514345168	2.741955416	1.919301684	6.365106951	1.424298529	1.29687498	1.302334025	1.384830271	ENSG00000227066		1	20480831	20487061	lincRNA	0
0.926785297	1.29632514	1.54950838	0.588789046	0.950700895	0.287342141	2.630330122	1.798688452	1.688727921	2.61421685	1.412309898	1.04899337	0.181771301	1.521493176	7.559979575	4.573019747	5.10533241	3.717682531	5.447486146	2.74036371	1.378749585	0.522682162	1.435503381	1.698340974	1.358403335	0.374644144	0.609187383	0.674651914	0.400173518	1.558086483	4.130700219	1.844066905	0.998574615	3.393383979	1.413255056	2.67877716	4.77094609	0.751166274	2.391772023	1.353125169	2.391247348	ENSG00000187980	PLA2G2C	1	20487746	20503917	protein_coding	0
1.891570064	2.980612683	5.218903541	0.780685668	1.771139295	0.745736839	4.850907201	4.956194866	4.898502583	5.652450175	3.066815563	0.897964619	0.348046517	3.333261389	9.588997843	6.697805027	7.880343257	5.857441643	8.216905916	4.109403859	4.202259472	1.196013846	3.876421332	1.896829353	3.091887042	1.096238016	1.095373694	2.561307568	1.11325104	4.963983307	6.133991586	4.143613213	2.339147846	5.504487037	1.905395314	4.56669825	6.209932328	4.267283336	5.1706706	2.696282356	2.932346483	ENSG00000225986		1	20510735	20512979	antisense	0
6.177329033	6.742939928	8.018809746	3.628687681	4.940994417	3.292277149	8.817461115	8.164960648	7.559681369	8.598376392	7.244563063	2.401135929	1.867069109	6.849038484	10.86404344	9.612384511	10.25973313	7.240497553	10.61229338	9.6383481	8.680090269	6.90948995	8.6219067	8.51628736	8.221577124	4.955887741	5.274170171	6.027359277	6.572720778	9.373596124	8.204287834	7.426083309	6.759497659	8.115514291	4.139982651	7.40847592	11.4393224	9.015286725	8.178217809	5.441722649	5.878221061	ENSG00000162543	UBXN10	1	20512578	20522541	protein_coding	0
0.088416026	0.065043981	0.074537243	0.077383764	0.085049566	0.123240729	0.076367716	0.103979087	0.081886581	0.160272689	0.097823227	0.160236071	0.133396759	0.068845028	0.07482833	0.078659228	0.06834218	0.071938054	0.07569177	0.054864511	0.087088914	0.128615	0.178449968	0.140085824	0.068018397	0.166168542	0.063310115	0.084568614	0.086226072	0.111944081	0.061298234	0.048988364	0.076478111	0.05054505	0.044272731	0.071258165	4.048991425	0.059511031	0.059642775	0.066533641	0.216879233	ENSG00000228105		1	20569588	20571148	lincRNA	0
0.999363607	1.283439877	2.508123989	0.31255696	0.58989691	0.333165699	6.441090945	3.933725058	0.989232918	4.562671837	1.62338082	1.39551524	0.291062957	1.465754386	1.834435415	3.231334985	1.396271725	1.081596284	1.12389884	4.236073515	3.154431544	2.302538234	7.530987454	0.360350115	4.747517548	1.992829878	0.474590564	1.342485569	3.32229367	9.891264568	2.422946486	0.678508305	1.818762255	2.494658373	1.007481566	0.940501911	9.767888238	3.90466058	0.824196575	0.485296265	0.688291417	ENSG00000158816	VWA5B1	1	20617412	20681387	protein_coding	0
0.630799767	0.583937488	0.984768582	0.266303546	0.440811719	0.4178031	0.345771996	4.851201208	2.751460977	5.567462377	0.712185085	0.293265836	0.684587214	1.873462921	0.38052192	0.213420015	0.528138961	0.353849442	0.562852317	0.730388899	0.309055144	1.013250546	1.127232865	1.169212139	1.042237154	0.595029507	1.573634854	0.421155785	0.332084845	2.064983963	1.652107087	0.680648567	0.361369334	0.384581608	0.29902683	0.355379887	7.469206895	0.208086143	1.634557859	1.090134444	0.267683493	ENSG00000236963		1	20687072	20757727	lincRNA	0
10.10701559	10.6048994	11.54270346	10.31456891	10.01126256	9.258504161	11.31458325	14.03863581	11.76205657	14.90915822	10.57099807	4.83395026	11.61785762	11.16593812	12.10749676	12.67971452	11.6432114	10.58601821	11.71423322	10.71435522	10.6113272	9.99337361	12.6574856	11.72646679	12.27517517	8.418608771	9.386953808	11.2246227	8.840573704	11.75946508	11.57132937	8.728666405	9.755259587	12.35175983	9.668754022	10.0237989	8.456112699	9.792457139	11.20350471	10.77682257	6.540951789	ENSG00000162545	CAMK2N1	1	20808884	20812713	protein_coding	0
10.59871761	10.45458995	10.7551704	10.376325	10.45260272	10.29154558	10.7847765	10.00048857	9.798933017	10.05564494	10.585084	10.39217342	11.10608112	10.48309792	10.88910098	10.86231222	10.94389438	10.76774738	11.11731321	10.62500496	10.71229046	11.28410072	10.90814659	10.60285112	10.22862461	11.05369659	10.60419334	10.4150811	10.41014549	10.4593321	10.6086768	10.48486937	10.85223632	10.4867177	10.4964797	10.59368958	10.36943824	10.35377337	10.70657136	10.44113517	10.13167899	ENSG00000090432	MUL1	1	20825943	20834654	protein_coding	0
3.862067384	6.95777989	10.87642915	4.55628582	5.748760583	4.106554186	3.446251565	9.686810114	9.58406246	9.242091373	4.543322754	0.535034992	3.135422109	4.701664306	6.231778784	4.929086	6.192198612	4.403904347	6.096982199	6.635254885	7.484956266	7.604159732	6.738155198	4.2904349	4.374652197	4.694889788	3.071402457	3.18392784	4.699987827	5.69727429	5.809955684	5.011143079	4.251262729	4.37596874	5.815681069	3.59113798	5.277325546	6.588280476	5.474570829	4.537700906	0.909126543	ENSG00000183114	FAM43B	1	20878932	20881512	protein_coding	0
7.013663819	7.863760665	6.74743266	6.329759108	7.230107112	6.511321114	6.72872266	5.618651427	5.13510513	6.113888426	6.702495161	3.358945654	8.428584705	8.20133128	6.59404768	8.466391719	7.007722512	11.11936887	6.960526472	7.856744589	7.419327772	7.137536223	8.7275464	10.77501914	7.775094912	5.504859787	7.179625904	5.083862103	4.218272777	4.732761297	7.015990251	6.025778506	8.967556168	8.861367015	9.525931652	5.584764831	5.068662728	7.225986079	7.893170317	9.558547178	13.14279291	ENSG00000158825	CDA	1	20915441	20945401	protein_coding	0
12.59757061	12.31287142	14.16652598	12.45340017	12.42168653	12.5606774	12.52468278	14.26364612	12.90983183	14.29506118	12.4100691	8.800270891	12.08391172	12.29278399	12.85013481	12.6016037	12.86535905	12.32330126	13.04652074	12.06853224	13.25019654	13.97075969	12.96411053	12.84277319	11.83979461	14.43379095	12.63541315	11.93123737	11.8857848	12.27416819	12.42394205	12.52389095	12.5661207	12.06369634	11.93607831	12.46437029	14.33610253	12.51029469	12.29752429	12.36499745	12.86609365	ENSG00000158828	PINK1	1	20959948	20978004	protein_coding	1
12.54755285	12.74267995	13.41267271	13.00119774	12.89763799	12.39248141	12.69563352	11.72289248	11.37979452	11.55209223	12.73153259	13.62773594	14.02743485	13.02804748	12.27282186	13.02000291	12.37704848	12.88817229	12.33400802	13.08162407	12.92090726	12.80206418	12.94057618	12.66293912	12.98318996	11.85257243	12.50473651	13.2432543	13.98073499	13.43814152	12.71065194	13.14235597	12.58554221	12.95323019	13.64674755	13.25382698	13.23061833	13.1812812	12.96801437	12.78902351	12.42265662	ENSG00000244038	DDOST	1	20978270	20988000	protein_coding	1
8.67236468	8.522115246	10.38711959	5.735615342	6.938398719	6.010450346	6.694777427	9.466495137	4.947896984	9.265210369	8.216501651	2.649229666	5.84215854	7.712262525	6.853318164	6.229414557	6.89922828	5.573354286	7.293806354	7.934466833	7.671952972	8.121618771	7.994457819	6.324429909	8.645088815	6.858688073	7.032846168	6.691481106	4.966759235	7.444547322	7.122571147	5.857484881	6.515348432	6.591185227	10.72485938	6.065377524	12.45221795	8.170573687	7.862844398	7.044012511	2.792997338	ENSG00000117245	KIF17	1	20990507	21044510	protein_coding	0
2.4727583	4.060866576	5.090215085	4.886651576	3.519859493	3.544997301	3.823633471	11.64431376	7.312046167	10.11374785	3.389235719	6.516778288	7.857078561	6.825180757	5.365026471	3.590537392	5.044206431	4.679847149	5.924251039	4.932872326	4.080145463	2.817731756	6.207323118	2.710990304	4.217531659	2.807470572	2.587323422	6.81034514	2.504944636	5.329381374	6.155437589	4.019016166	4.088324783	3.312333194	2.923975815	3.924401505	9.968491274	6.863399082	6.262829552	5.379871408	2.047027352	ENSG00000189410	SH2D5	1	21046225	21059330	protein_coding	0
0.131859526	0.143264518	0.197949396	0.321717877	0.178739919	0.186191958	0.076367716	0.535697152	0.222407546	0.402471609	0.143556268	0.333870869	0.484097113	0.285386812	0.172492466	0.153239036	0.172128012	0.162953703	0.19162288	0.389270957	0.118740284	0.178341836	0.170705651	0.134240924	0.130646632	0.19774584	0.096602379	0.31055901	0.101786329	0.342050188	0.234430232	0.109027997	0.148057624	0.113429073	0.087913425	0.169067275	6.835083158	0.240216957	0.236708781	0.242082171	0.251350898	ENSG00000233069		1	21059373	21060445	antisense	0
13.47907249	13.47585076	13.53298202	13.55710929	13.57662662	13.60784565	13.74595192	13.30608938	13.26922524	13.1362149	13.54604826	13.66086217	13.51746877	14.06989853	13.87430192	13.68506721	13.72892177	13.57684597	13.76996786	13.6182853	13.08525186	12.79494818	13.27852006	12.81348361	13.54713565	12.9471051	13.83686468	14.23045493	13.2842608	13.43980552	13.77366452	13.52059506	13.34538606	13.67479835	13.73152688	13.51014592	13.33586637	14.11877979	14.15554124	13.9999701	12.10943075	ENSG00000127483	HP1BP3	1	21069154	21113816	protein_coding	0
10.26312654	10.25622804	10.10728276	10.46372236	10.42000819	10.48794279	10.13067776	10.31181484	10.27762917	10.20735751	10.27697186	10.00668654	9.869745408	10.71112637	10.6996551	10.30682554	10.53953498	10.23761126	10.5408406	10.33793579	9.662704578	9.500014759	10.10844909	9.823419867	10.22799645	9.668335209	10.55621886	10.86141888	9.606077123	10.19289664	10.60235201	9.91666728	10.16686266	10.22330212	10.61802802	10.04122409	9.599660457	10.67212091	10.8212147	10.62619603	9.521486514	ENSG00000203394		1	21069480	21070455	antisense	0
11.99521142	12.09934671	12.21505225	11.73908651	11.90193187	11.73241385	12.30971658	12.22555025	12.12935122	12.52656917	11.94567535	12.32071613	12.75199776	11.93176932	12.14699575	12.36448234	12.17398383	12.01921606	12.312589	11.89719893	11.80866741	11.46758813	11.75271193	11.11263446	11.78686106	12.37867503	11.80244225	11.78800873	10.92205637	12.78746067	11.84187119	11.32751127	11.71379895	11.88441049	11.80269321	11.57357542	14.40184496	12.64932423	12.01871648	11.85618716	11.39316713	ENSG00000075151	EIF4G3	1	21132963	21503377	protein_coding	0
13.92232382	13.59407538	14.47114795	13.19267614	13.65263342	13.86509442	13.42864521	11.62384467	9.563676364	11.5045557	13.89535412	10.46369775	13.64248351	13.57533203	13.73801825	13.38643543	13.03325366	11.96857341	12.99334707	13.33569741	13.4742872	12.83530974	12.77056466	12.7347636	13.69527026	11.23527634	13.58181751	13.69875951	13.80696301	13.4518361	13.55199212	12.71029852	12.60243802	13.16234536	13.21343084	12.968794	12.16644741	13.46325302	13.18924343	12.97081352	13.30495008	ENSG00000117298	ECE1	1	21543740	21671997	protein_coding	1
1.169413289	0.966433222	2.546460593	1.846244802	1.523303392	2.178336246	0.61856023	0.792865816	0.141080948	0.553573354	1.349258941	0.46350703	1.017181256	1.795238841	1.017667977	0.799158294	0.912320981	0.49834802	0.697067203	1.649419779	2.581900175	2.015517407	0.690147321	0.75340263	1.945582685	0.496939634	1.326178267	2.166899281	2.365987088	2.489482707	1.046748511	0.576687385	0.737143739	0.776347311	1.880144889	0.69263031	2.247784664	1.261987238	1.331175381	1.331269239	3.795522665	ENSG00000236936		1	21592575	21593744	antisense	0
5.27158299	4.647628313	4.47825484	4.445458073	4.409900971	4.570577501	3.818000309	2.362051931	0.936593494	2.233052752	5.157038004	5.453030257	3.921585673	4.988947706	4.179855104	4.155353197	3.640312163	3.525678971	3.523562781	4.750590498	3.942589012	3.459151031	3.865663104	2.25756129	4.769439113	2.759044123	5.36391224	4.895368931	3.955890269	5.755958247	4.655658825	4.032674903	4.464880571	5.194937349	6.35935679	3.46796882	7.089762376	4.703647515	5.031357129	4.619146127	6.734863591	ENSG00000231105		1	21619783	21626267	antisense	0
3.81599941	3.718765991	4.605781544	3.281886162	3.351857567	2.721122635	4.772160855	3.364454737	4.982873032	3.344783735	4.276830237	2.527571049	5.88374446	3.97633551	3.937743435	4.220020692	4.016211974	3.772838163	4.13963927	3.749955618	3.391372137	3.00735783	4.094134358	2.254679699	3.236555131	1.397434733	3.901176421	4.492928735	3.623885468	4.931389967	4.232614128	4.173130493	4.081407004	4.169315643	3.754143145	4.079866643	6.098669321	4.523969958	4.224233705	3.964163273	2.134119477	ENSG00000227001	NBPF2P	1	21751118	21754460	pseudogene	0
5.168118605	5.642723952	7.668620725	4.751969959	5.121313384	4.943842993	6.116361968	5.835633947	6.36688481	6.24988548	5.702513404	4.935496736	7.966728717	5.582998584	5.481578295	5.41393728	5.365564834	6.68069951	5.323067639	5.736234429	4.726029664	5.036561301	6.625704997	5.857436646	5.573470287	6.390047612	5.826877259	6.439236839	5.879998345	5.138161836	6.195513247	6.312854803	6.160828399	5.443623565	6.095991471	4.960652983	5.750205321	5.253535747	5.29673324	6.021489115	3.43105632	ENSG00000187952	HS6ST1P1	1	21754796	21756030	pseudogene	0
8.684963886	8.473524656	9.384800791	8.122909936	8.152732708	7.577974608	9.228349492	8.117271636	9.57276178	8.205255017	9.064445006	7.08647405	10.51908909	9.064647303	8.602210774	9.009849138	8.556396287	8.591878244	8.775067428	8.763607996	8.234826073	7.868771313	8.827963554	7.16148112	8.052833967	6.324066399	8.704470674	9.2091061	8.524064171	9.573579713	8.953357458	9.062706495	8.872020789	9.024451072	8.61514714	9.07102395	10.96061324	9.265863089	8.929097716	8.732063025	7.346498607	ENSG00000142794	NBPF3	1	21766621	21811498	protein_coding	0
10.18239345	10.94441972	12.68355478	8.000013588	9.833378893	6.56873539	7.716308246	9.720175048	8.541369485	10.07354707	10.9000725	4.195647994	8.474653666	7.899409105	7.39636657	8.512932273	7.704815244	8.634777839	7.708484731	9.795265864	10.22532222	10.26520283	11.10848332	12.41229307	12.23485805	6.164004266	8.981814743	7.797809108	8.327404029	9.265009788	9.395091387	9.131922736	8.215804266	9.29465943	12.47306898	8.58955887	9.056122236	9.61141881	8.649445757	8.078502793	14.97654586	ENSG00000162551	ALPL	1	21835858	21904905	protein_coding	1
0.341579486	0.7744775	2.233915927	0.168363965	0.24577357	0.160224624	0.27106546	0.695169497	0.765156207	0.326525856	0.367018398	0.14388353	0.156705532	0.068845028	0.149352827	0.310120186	0.156012347	0.147112682	0.131212415	0.986512803	0.31892491	0.38536461	2.534848754	0.399379876	1.38415045	0.220249505	0.307997183	0.111692824	0.36297451	1.009395943	0.254012728	0.186648516	0.179533171	0.349498397	2.468252912	0.605545016	1.979590774	3.039326361	0.127370217	0.138788149	5.669146702	ENSG00000233431		1	21912965	21917680	antisense	0
5.667168977	6.048490892	13.05439286	5.252519869	5.844966082	5.224969475	8.918005347	15.09054724	13.89985259	13.10997198	8.203048706	6.727001329	5.364449163	7.501511203	7.434283441	10.28835739	6.688387195	9.670026512	6.621453539	7.677752314	10.27141905	8.46984575	13.88882973	11.59974846	10.20281137	4.819865545	11.09878216	7.691802421	13.74013001	12.80965406	10.691709	11.9065537	8.839626874	11.21348383	7.065296927	12.58937681	9.406767652	15.24627579	6.063728758	8.234168352	8.750349551	ENSG00000076864	RAP1GAP	1	21922708	21995801	protein_coding	0
11.82992671	11.50356571	12.78155499	11.73415005	11.71160604	11.79176495	11.82025996	11.49639208	12.85978958	11.38949531	11.85521981	13.39599201	11.96533588	11.88552371	11.77686838	11.70254922	11.74458948	11.62668755	11.7109979	11.70348517	11.46259408	11.25954755	11.23694549	11.26539505	11.69791997	11.05416653	11.98765979	12.15745154	11.57621852	12.16780552	11.85365279	12.1306228	11.8485242	11.96931174	12.23680503	11.86952262	11.43934737	12.04471392	11.89959259	11.80117718	11.29929247	ENSG00000090686	USP48	1	22004791	22110099	protein_coding	0
5.479321641	5.026838649	4.000024566	6.918041298	6.194258326	7.108415766	4.968341948	1.625984	0.477101874	1.752520371	4.782116039	3.435232829	3.568340741	4.39262851	5.888952635	4.715034061	5.59981073	3.274815262	5.600789907	5.705337836	3.970985635	3.479308981	2.748744281	0.909597758	3.839813562	3.100864378	5.772298598	2.99174979	2.274462844	3.868005621	4.508736253	5.822701421	3.275495134	4.576119139	4.409331104	4.53889989	3.649462863	4.053667433	5.474963241	4.100642191	1.264057827	ENSG00000187942	LDLRAD2	1	22138758	22151714	protein_coding	0
15.14235585	14.78060177	13.95133003	15.31109741	15.10970433	15.61029227	14.81772568	9.031380323	7.646313366	9.119946309	14.53065376	9.636977602	14.78063674	13.89182345	15.29182426	14.1672502	15.14374576	13.15754054	15.34113715	14.79114013	14.87259515	14.30525451	13.38731049	10.72287032	13.68643509	13.04418991	15.44374325	12.70611487	12.88166579	11.70827624	14.13443609	13.69394535	13.2188228	13.52175746	12.95371578	14.24420479	11.44300665	14.54935505	15.1187772	13.9191804	7.281806761	ENSG00000142798	HSPG2	1	22148738	22263790	protein_coding	1
3.134037653	4.207458872	5.082344405	4.430294816	4.297658074	3.209333988	5.756739748	1.993423908	2.942453319	2.36053762	4.174084377	4.825637101	4.160299251	6.095330074	3.906850755	4.851101355	3.993437904	4.688376673	4.496662047	5.371613614	3.248776982	3.157017776	4.490722518	4.990590518	3.053356412	3.169701637	3.127766212	4.711667263	18.24176989	3.862911149	4.48410178	3.583303371	3.282349993	4.859662822	5.0624594	7.28068252	6.381952139	3.241200103	4.657849461	4.558656014	3.290773215	ENSG00000219073	CELA3B	1	22303514	22325135	protein_coding	0
0.112034859	0.170763891	0.21430488	0.11739244	0.112098359	0.170032254	0.076367716	0.098777151	0.067413909	0.094446965	0.159266964	0.14908013	0.1725694	0.225200828	0.12388522	0.361227745	0.103709575	0.104421586	0.109498088	0.054864511	0.094224631	0.150439905	0.114848086	0.158809557	0.096587421	0.189545075	0.081000972	0.0980169	9.280745732	0.096946066	0.0928378	0.077922672	0.105559716	0.329388843	0.119904641	0.387882553	0.471900422	0.105473228	0.14093284	0.099823535	0.242295361	ENSG00000263991	RN7SL386P	1	22313974	22314268	misc_RNA	0
0.085301171	0.082764711	0.083144936	0.088396143	0.083961658	0.127618665	0.076367716	0.084643907	0.059902029	0.084442631	0.096685351	0.135628342	0.141712853	0.068845028	0.076953599	0.085115757	0.06834218	0.0794184	0.081573444	0.054864511	0.096482492	0.130875828	0.126784419	0.132699366	0.066275942	0.16281513	0.060055165	0.065804903	5.966462126	0.050278176	0.057889366	0.048988364	0.078282387	0.071173979	0.044272731	0.143181539	0.075098646	0.060244223	0.059642775	0.066076239	0.22005844	ENSG00000201919	RNU6-1022P	1	22314309	22314412	snRNA	0
3.850290499	5.107722203	6.004340101	5.395797588	5.250397667	3.879207646	6.843320203	2.478199064	3.65119729	2.921188958	4.899107072	5.74707858	4.864202004	7.076716776	4.557123801	5.529310844	4.857368215	5.736683399	5.353931291	6.258230651	4.070632887	3.834017151	5.448398896	5.953555547	3.76254853	3.877885775	3.794587363	5.777256058	19.32568016	4.808387649	5.446783599	4.326833862	4.037535589	5.567239208	5.958795427	8.220519257	5.401390303	3.932337264	5.734478326	5.46416716	3.977052429	ENSG00000142789	CELA3A	1	22328149	22339032	protein_coding	0
0.088920931	0.078885616	0.081610597	0.077383764	0.077855398	0.123240729	0.076367716	0.086201381	0.067016388	0.082905188	0.092495848	0.134110863	0.142191153	0.068845028	0.069688684	0.094934771	0.076483951	0.071938054	0.085372382	0.054864511	0.090659586	0.135533722	0.084205852	0.112486807	0.076062609	0.158604958	0.05837415	0.065804903	5.597705071	0.048146717	0.060617274	0.048988364	0.077993118	0.078542408	0.044272731	0.132321636	0.074162766	0.060256367	0.059642775	0.066076239	0.216879233	ENSG00000263582	RN7SL768P	1	22330078	22330361	misc_RNA	0
0.160376849	0.256178665	0.146091507	0.1914966	0.12164041	0.172494732	0.076367716	0.110327272	0.109553903	0.115635476	0.193012575	0.204152462	0.230141057	0.304571964	0.128540688	0.266815398	0.117593711	0.143420752	0.158607358	0.299083666	0.128334182	0.155527726	0.230690121	0.166947781	0.105686984	0.19112082	0.097962576	0.162389309	10.38763541	0.138101506	0.150628801	0.143324796	0.139889188	0.206009046	0.140421933	0.580042842	0.175911614	0.112880983	0.165855056	0.136476318	0.238637976	ENSG00000263929	RN7SL186P	1	22337143	22337437	misc_RNA	0
0.092859355	0.105483186	0.074537243	0.086683599	0.082720966	0.131844084	0.076367716	0.090571878	0.082720075	0.083314951	0.102395004	0.154347579	0.147570586	0.068845028	0.080706053	0.088202456	0.072583708	0.091622992	0.082536086	0.054864511	0.097281536	0.134979032	0.139042289	0.145374206	0.066827333	0.173551182	0.068770848	0.081294732	7.354082894	0.060225258	0.050890788	0.048988364	0.080833581	0.081748015	0.07285618	0.183950656	0.05646707	0.071596128	0.077654181	0.07155568	0.222371753	ENSG00000201273	RNU6-776P	1	22337478	22337581	snRNA	0
1.690570393	1.501066776	1.892439898	0.729820267	1.1004052	0.588551309	0.971609908	0.681050029	0.280317609	0.784562656	1.238210339	3.316713954	2.220881261	0.404913944	0.693240751	0.920154966	0.626717471	0.59399834	0.622228446	0.533022994	1.186864443	1.206864412	1.525727886	0.703238347	1.019080759	0.816282359	0.78608218	0.484926693	2.682006363	0.835829912	0.644980006	0.975039103	0.641546609	1.700375007	1.879928863	1.077044362	3.842244798	0.898133688	0.570732576	0.6003233	1.169616971	ENSG00000228397		1	22350487	22351461	lincRNA	0
9.344008094	9.098983713	9.015048794	8.651141715	8.974077633	8.672372303	8.933692047	8.024648554	8.580107395	8.151237711	9.308883123	9.519122418	9.45097478	8.73811638	8.946981686	8.691735842	8.778630523	8.182744564	8.931053632	8.878182298	8.603335865	8.32203642	8.97730915	8.835819901	8.737660117	8.43697714	9.217910918	9.309182051	11.76036537	9.361487817	9.085953143	8.961282377	9.053099316	8.842619167	9.753516256	8.661081168	8.865922522	9.431350694	9.121477074	8.678917522	8.746355766	ENSG00000218510	LINC00339	1	22351681	22357716	lincRNA	0
13.07964428	13.0607585	12.92963165	12.77144392	12.75084507	12.83676352	13.0558301	12.22950376	12.35452343	12.67836439	13.07909695	14.02026611	13.29469735	13.00617441	12.91036634	13.18454768	12.74219858	13.31318655	12.80562139	13.04318917	12.46720651	12.53587363	12.77504556	12.25284212	13.06806771	12.1108611	12.79994722	12.6792519	12.31708894	12.34919648	12.6301911	13.00097734	13.2233591	13.18029411	13.07179399	12.94676918	11.95218785	12.66595163	12.85770587	13.08646194	13.77820395	ENSG00000070831	CDC42	1	22379120	22419437	protein_coding	1
3.445325704	3.509084268	2.209760138	3.102284624	3.372463582	2.740415416	2.790301671	3.091540597	4.494080728	3.260641249	3.15285785	2.502181383	1.148838661	3.994066514	3.81171701	3.214990213	3.466071602	3.796783521	3.252651979	3.025292566	3.165397361	3.231273044	3.505548717	3.364592262	4.040013615	2.824925866	4.560123481	4.135707607	2.248524467	3.515149819	4.610305775	3.667513976	3.401160328	3.24677447	4.621246383	2.879642638	3.113075805	3.812576269	4.437322261	4.327671218	4.424412875	ENSG00000271840		1	22427106	22427853	lincRNA	0
5.032938379	6.105921585	9.316247684	3.864875137	4.204896405	3.492658822	7.05704684	5.809727839	4.195360287	6.71927047	6.579985808	5.722461765	2.898023664	8.200108493	4.979916163	7.417919512	4.860774477	10.04690992	5.168002689	9.437532963	3.579070675	3.148240908	6.471318398	5.985600079	6.086266449	6.521415063	4.969340421	10.6037402	7.419049466	9.220875929	9.126481684	7.954263405	11.0565362	8.206061957	5.425689259	7.772900076	6.061582019	6.922718188	7.942966366	8.618668745	5.169992243	ENSG00000162552	WNT4	1	22443798	22470462	protein_coding	1
11.51590733	10.99557196	12.37714463	12.09527257	12.21143683	11.65104479	11.64808648	10.43946307	11.36711487	10.40632427	11.45116219	11.49628499	10.98536704	11.39131093	11.62869016	11.51924349	11.78191408	10.96811849	11.66259578	11.77670839	10.75179513	10.93228806	11.27612361	10.48166753	11.54111917	10.85785953	11.47305824	11.83224477	11.68755391	11.96909853	11.85043666	11.36118375	11.23786958	12.23173179	12.41083343	11.57723453	11.42853058	11.69007618	11.93960686	11.14010431	10.70315109	ENSG00000184677	ZBTB40	1	22778344	22857650	protein_coding	0
1.054553221	1.249970875	4.443667241	3.05001103	4.388054453	1.989575424	1.609161636	6.361822435	6.915518753	6.509288931	1.12074967	1.15681566	0.480999819	0.968803132	0.928395913	0.93868989	1.85310761	1.665844582	2.013034262	1.440953137	0.81746676	1.354440252	1.136721935	0.771631704	0.889560345	1.673061329	0.941680887	1.112064229	6.794248792	7.15368801	2.455158923	0.463679351	2.934801503	1.570995948	8.90301876	1.108319637	8.541551423	1.265983981	0.985285007	1.069574151	0.807967416	ENSG00000070886	EPHA8	1	22890057	22930087	protein_coding	0
12.01236073	12.50226034	12.26356322	11.89466888	11.96054628	10.20792077	11.22763805	9.386590343	6.93895813	9.413575282	11.07267813	5.250288713	2.901271945	10.02108886	10.89939362	11.41721384	10.80730912	9.08580605	10.96043876	11.45022184	10.35721462	9.760293935	10.27027834	9.807885117	13.04167238	8.084758977	11.42325874	9.697736953	9.474183263	10.04928627	10.31500739	10.29897933	8.999458314	12.13379658	15.65136603	10.50717983	7.501827599	9.632050982	9.876468098	9.572888908	10.44010573	ENSG00000173372	C1QA	1	22962999	22966101	protein_coding	1
12.11169489	12.3760999	12.45814687	11.74430113	11.90041527	10.18134049	11.43253201	9.620720489	7.229054198	9.734300371	11.05011083	5.081042569	2.673697866	9.798941387	10.76342788	11.54713482	10.76145312	9.30279446	10.99161238	11.3494921	10.27089868	9.731578417	9.963274686	9.460070007	12.7043053	8.031368536	11.33382487	9.650080324	9.689201305	9.962409776	10.16277236	10.71242035	8.880159553	12.31250019	15.46178056	10.49259761	7.548343481	9.436884682	9.618119669	9.369720932	9.664388223	ENSG00000159189	C1QC	1	22970123	22974603	protein_coding	0
12.26506175	12.85173616	12.96029145	12.22749018	12.30647118	10.32324365	11.89145637	10.12085883	7.678409184	10.1894365	11.41733543	5.456548428	3.417153487	10.18711702	11.15395651	11.9108137	11.14965017	9.605667905	11.38446398	11.92322083	10.87881936	10.02363568	10.35857473	10.22908475	13.55747471	8.258706004	11.59531009	10.06647881	10.02300118	10.52130542	10.71168676	10.89804788	8.853657306	12.66887189	16.2166444	10.92569791	7.851281429	9.858894233	9.939839865	9.737812258	10.55820837	ENSG00000173369	C1QB	1	22979255	22988031	protein_coding	0
8.21672562	8.128401079	8.002723824	7.996780067	8.426576664	7.237542436	8.283317386	8.720724846	7.085929217	9.14328943	7.83813805	4.701202137	9.17566629	8.112031373	8.289001294	10.6556255	7.076151939	5.789836424	6.613383822	9.342104353	8.78053072	6.061587773	8.335418751	5.026389126	8.264214958	4.702397431	9.257244917	10.3775114	8.551960119	8.928970775	8.318286854	7.563816036	6.750485449	10.7579325	8.419244359	6.558301968	8.491914872	9.885193627	7.702339577	6.958779217	6.515325562	ENSG00000133216	EPHB2	1	23037332	23241818	protein_coding	1
3.139194343	3.440088091	3.377366331	2.915329121	3.576112236	1.441107727	2.278321791	5.972013081	5.790416494	6.915190651	3.165123655	0.561897582	3.87131819	2.513796945	4.331271012	6.30629344	2.408310749	1.25357697	2.236560935	5.686963682	3.605003182	1.702828028	5.077647541	0.835789343	3.183250542	1.161642927	4.655321183	5.111042359	5.085851466	4.508435226	3.747334275	1.884921577	1.672710162	7.466538893	4.886733625	2.999571741	5.382771161	5.946831932	2.642120628	1.362544746	0.955585054	ENSG00000272796		1	23243175	23247993	lincRNA	0
0.10442763	0.078022003	0.074537243	0.090755401	0.095011928	0.137578348	0.134226706	0.132166883	0.077363735	0.101343403	0.097861322	0.154115401	0.140975732	0.068845028	0.092414762	0.089559597	0.085099993	0.076318657	0.100709502	0.054864511	0.112999164	0.147298985	0.125645758	0.112486807	0.095962766	0.188692824	0.063212214	0.065804903	0.095061373	0.063160111	0.06378493	0.048988364	0.085467863	0.05054505	0.044272731	0.082658606	4.010147114	0.073266595	0.130981889	0.078847521	0.220271176	ENSG00000215906	LACTBL1	1	23279536	23291831	protein_coding	0
0.537764157	0.781000397	1.010610423	0.679371391	0.796579249	0.464928684	0.939902315	2.093842148	1.578535886	1.744458668	0.859336126	0.861224501	1.234997577	0.974667931	1.00504225	0.653020724	0.709054738	1.160990633	0.65769987	0.946697011	1.009298312	0.832160804	1.057390622	1.068767066	0.853991126	0.592880025	1.347610425	1.578170881	0.42511652	1.849695376	1.422294895	0.849288469	1.072263693	0.646471094	0.959416051	0.623165998	10.38416944	0.605970124	1.313583546	1.049181017	0.516779295	ENSG00000227868	C1orf234	1	23337327	23342343	protein_coding	0
11.43768045	11.26901414	11.7688514	11.18668837	11.21883589	11.26571147	11.86627258	11.08822812	11.81698157	11.11648889	11.62115019	12.49368479	11.86180389	11.86562734	11.76235855	11.70455839	11.58932601	11.76664136	11.578738	11.9296471	11.08408852	11.09014918	11.33932044	10.76937422	11.37902338	11.76889494	11.46898036	12.16230049	11.64215729	12.34180775	11.89637302	11.99420674	11.73058575	11.66075376	11.4376178	11.55090407	13.88771343	11.56752323	11.93366017	11.7551826	10.26325029	ENSG00000004487	KDM1A	1	23345941	23410182	protein_coding	1
6.013185543	5.973879609	6.234521971	5.686276472	5.589868416	5.596551066	5.913963915	4.83686436	5.032102195	5.108157689	5.747030075	6.250552551	7.350432427	5.781699155	5.586784401	6.029848476	5.683938726	5.812901178	5.886816469	5.764115949	5.938197338	5.721323026	5.461528029	3.604890287	6.101343778	3.775826271	5.173689695	5.417687606	4.283754308	4.481715037	5.485798351	5.409408252	5.648364109	6.370767139	5.228984108	4.887314179	6.161471762	5.615082934	5.83468203	5.641323807	2.845212038	ENSG00000240553		1	23346640	23414551	antisense	0
11.32286774	11.29585268	11.55317157	11.05899707	10.96532366	10.87124122	11.14436337	10.92080051	10.65567341	11.11077171	11.17132638	11.11169082	12.30583352	11.15135684	11.1034993	11.49671318	11.13211162	11.26414863	11.30468152	11.2378881	11.55509409	11.3649301	11.06595345	9.297415488	11.535605	9.239490613	10.65679672	10.77226822	9.836113442	10.20818972	11.22590992	10.88551725	11.21061712	11.83298511	10.94507408	10.42777397	11.88966925	11.11445561	11.25465553	11.17244586	8.799119248	ENSG00000169641	LUZP1	1	23410516	23504301	protein_coding	0
0.880373477	1.077106345	1.08961283	0.423294819	0.851311709	0.478376143	3.33898566	8.565188064	1.790593625	5.034978446	1.338301142	1.57070378	1.302617698	1.018136248	2.387218434	2.629990139	0.985302905	0.928147876	1.038192889	1.27046969	1.222931744	1.555405239	1.367291522	0.709967974	3.597299008	1.022677485	4.148364154	1.56262016	1.635157957	3.901743757	3.070696596	1.279217103	1.134562631	7.822163157	1.258290572	0.656624417	4.381682545	1.156173669	1.467831847	0.680544214	0.362305124	ENSG00000179546	HTR1D	1	23516993	23521222	protein_coding	0
0.102045606	0.088891378	0.105099025	0.078353737	0.111483475	0.136864668	0.076367716	0.088739421	0.065209135	0.094779364	0.123996806	0.151858623	0.204258733	0.166861286	0.076548437	0.07046992	0.086247802	0.086110709	0.092815647	0.054864511	0.087088914	0.176178488	0.084205852	0.112486807	0.072859941	0.166408271	0.075035098	0.092574804	0.094452843	0.0610499	0.092590503	0.06772748	0.090055157	0.093835942	0.065276238	0.090653048	4.626199286	0.079535156	0.095867012	0.066076239	0.226845907	ENSG00000215381		1	23571258	23571717	pseudogene	0
9.649566908	9.014376672	9.178980797	9.455661622	9.736549246	9.679877666	10.09578588	8.850736343	10.39661519	8.767756978	9.760475866	9.537570813	8.976054365	10.50445861	10.39769371	9.915661879	9.914793669	9.587059528	9.878126597	10.04781156	8.777832819	8.490897327	9.292973074	9.248969938	9.373606459	8.751752846	10.84855988	10.88539552	9.7466043	10.66143431	10.89831281	10.36066834	9.768660145	9.949958722	10.01847541	9.56448412	9.69119494	11.00151243	10.71320378	10.37333721	6.074165363	ENSG00000261326		1	23607802	23613245	lincRNA	0
12.41904821	12.50129032	12.56344347	12.44417669	12.42625385	12.46318331	12.4430444	12.37938947	12.50741444	12.31649428	12.60481806	13.44706698	12.7826117	12.8236406	12.42474123	12.4005987	12.41302957	12.58682955	12.34442807	12.84410529	12.1555976	11.90467163	12.14380113	11.57150097	12.50773834	11.93963641	12.57327627	12.92781305	11.98296218	12.40545	12.43872581	12.51834903	12.43674781	12.46287554	12.4210684	12.22778754	12.17149557	12.54956875	12.90181614	12.65576759	11.29835182	ENSG00000125944	HNRNPR	1	23630264	23670829	protein_coding	0
10.47597348	10.49608555	11.0969108	9.477731956	9.858757244	9.430181923	10.6123241	9.954220836	10.01772382	9.789920452	10.56368998	9.162647472	10.26603855	10.04610704	10.29804936	9.915472925	9.875269231	11.15161187	10.04577681	10.2280955	9.546292563	9.804854923	9.332862982	8.593426505	9.194219639	9.445969676	10.67585509	11.09194311	9.468609136	9.227929931	10.4675886	11.06851024	10.76146146	9.646106794	9.985324918	9.528770801	10.47052548	10.47506776	10.07213357	10.47998968	7.347490689	ENSG00000125945	ZNF436	1	23685941	23695935	protein_coding	0
1.697020216	1.633147589	5.412898245	2.593225643	2.228463975	2.071103551	2.227544051	1.337809048	1.004972106	1.291466591	1.886420074	0.302849876	2.224588442	2.326892919	3.450785858	4.737292589	2.816008672	3.144765469	2.590745676	3.064205394	2.213148154	3.050214205	3.43133571	4.833161454	2.554256112	5.235991123	2.362896072	4.221971354	5.474210527	2.394536151	4.759497363	4.662453584	4.060102033	3.918838916	2.333352459	4.049792242	1.195549103	3.979958098	2.611420794	2.949174159	0.928111252	ENSG00000271420		1	23704873	23705522	lincRNA	0
9.590230629	9.184335634	12.31837383	11.01488881	10.2534451	10.50362625	10.90549672	7.959582972	7.076096948	8.173161833	9.783425566	5.125079063	9.714077625	10.55707034	10.89301538	12.00283596	10.32565539	10.85802472	10.0559231	10.28681635	11.07597642	11.53198654	11.21445984	12.41840076	9.994187332	13.83838484	10.08024698	11.91242759	13.33888473	9.452293078	11.48533916	12.2384743	11.21339423	10.84316149	8.801363045	11.64096979	7.510121148	10.97451189	10.16793042	10.82235161	7.097544262	ENSG00000204219	TCEA3	1	23707554	23751233	protein_coding	0
11.5585139	11.35352818	12.32925891	10.61088999	10.94213796	10.43329073	11.31552159	10.59980072	8.450094275	10.51129196	11.5169715	4.029126746	11.08154211	11.8702631	11.03417209	11.13379816	11.39161975	11.62089191	11.34922543	11.79949854	11.44813204	11.42556911	11.19783117	10.55778933	11.00300063	11.79393805	12.13902558	12.92017219	11.10016498	11.16397154	11.93329769	12.35515457	12.58770556	10.25586717	9.033456039	11.53109144	11.39577023	11.92426556	11.57385951	11.98787039	5.826823853	ENSG00000088280	ASAP3	1	23755056	23811061	protein_coding	0
5.087129644	4.984730706	5.229183399	4.098868782	4.523455841	2.80298255	4.154481297	1.698284309	1.138973227	1.981163131	4.793331972	9.846948439	5.7010317	3.66798311	3.379793577	8.287933713	3.492742186	10.52033255	3.64352104	4.015663103	3.713035347	3.744659278	4.547458525	4.449490223	7.057622771	2.436156948	3.6660113	2.621958181	3.101270818	2.574857843	4.375251404	6.097962663	9.11315826	8.398791829	9.415510688	5.743115608	9.735767535	5.274214247	2.907296546	7.217178327	10.77313187	ENSG00000007968	E2F2	1	23832922	23857712	protein_coding	0
1.088880527	1.626251267	1.469122576	3.236375319	2.651494543	2.878777339	2.691851859	0.941825399	0.294694551	1.057098533	1.343295348	3.070164457	1.853122811	2.370246857	1.855864038	2.742936262	2.187461041	1.469747592	2.323552531	1.974088159	1.275320653	0.930034607	1.517082716	0.698850234	1.915396317	0.863834074	2.454438857	1.683678674	1.52878559	2.68561541	2.819273581	1.21030498	1.324321836	3.030110448	2.228855529	1.910626489	3.565830673	3.803736957	1.536661667	1.877639708	0.855947708	ENSG00000235052		1	23875630	23877406	lincRNA	0
11.91502099	12.81378627	11.40138542	13.64055082	13.40050282	13.24568802	12.7177374	10.20671446	8.426460118	10.57554477	12.18077043	11.63135497	11.92341036	11.79028191	11.47542011	12.192858	12.5878303	10.84319981	12.68867966	13.01855561	12.96665042	12.06659451	12.02345222	10.07242217	12.19300626	10.38862657	12.56363917	11.89425489	10.75047368	12.77922924	12.56702562	10.66681024	11.32087693	11.88347445	11.04701823	12.03652342	8.261163767	13.54557028	11.74074743	11.7922597	8.298917064	ENSG00000117318	ID3	1	23884409	23886285	protein_coding	0
1.46865522	1.297099426	1.21493601	1.540500832	2.15842684	1.859029176	1.533680366	1.884857573	0.449042037	1.613204771	1.246354224	4.578333641	0.419372627	1.078820435	0.671772196	1.676604188	0.790637663	1.079580632	0.695756477	1.502629525	0.975799528	0.680248422	1.618922963	1.177955232	3.065922753	0.947620885	0.820925957	0.611865569	1.338298736	2.138241421	1.304134782	0.7830126	0.834119261	3.970332799	4.925705128	1.017408119	3.435906456	5.382375259	0.994856571	1.34140257	4.280022911	ENSG00000197880	MDS2	1	23907985	23967058	protein_coding	0
15.18695434	15.12689972	14.67500654	14.40544842	14.61601419	14.50228984	14.86875179	13.78942079	13.63011496	13.64247078	15.46058004	16.03976527	15.05874297	15.26650691	14.85510104	14.92953172	14.76282362	14.95379487	14.68016667	15.00774479	14.28772431	14.16635944	14.94782391	14.05596485	14.7926172	13.89877405	14.92244998	16.01786356	15.38990695	14.93165018	15.21013413	15.15379243	15.46069101	15.03637546	15.39179598	15.393127	13.70091052	14.99620837	15.23868292	15.15535133	13.1593133	ENSG00000142676	RPL11	1	24018269	24022915	protein_coding	1
11.595895	11.70267972	11.27761115	11.118139	11.34469397	11.09170332	11.45282201	10.61686152	11.31355777	10.6899768	11.54342124	11.90619968	12.10296169	11.40982577	11.28519502	11.28538465	11.31949342	11.8246361	11.39421072	11.41288603	10.94252909	11.20511142	11.21644901	11.74128076	11.69169042	11.64308996	11.15831506	11.46076568	11.9859823	11.33129707	11.48447479	11.49210359	11.67570258	11.35268852	11.45425142	12.22102057	11.56047533	11.51374055	11.41927525	11.42985746	10.39827331	ENSG00000011007	TCEB3	1	24069645	24088549	protein_coding	0
9.268329769	9.231863613	9.206144998	8.812739459	9.053110611	8.92945388	9.059267628	8.513206186	9.34272465	8.536036273	9.205573434	9.300060856	9.57917515	9.139594283	9.05163609	8.970026514	9.041709971	9.142609223	9.111797117	9.081312751	8.816120312	8.884297421	8.898917469	9.264896344	9.17700251	9.25753879	8.998244607	9.419471549	9.397774802	9.347219774	9.373963714	9.115436891	9.321407306	8.999056977	9.171480842	9.614376974	8.916984881	9.278944693	9.242747008	9.069460255	8.039202382	ENSG00000236810		1	24086872	24104777	antisense	0
11.15734189	11.04236855	11.31488872	11.03081391	11.03002049	11.13721534	10.97622319	12.15181993	12.47385243	12.5366675	11.15728579	11.42230632	10.81516052	11.19220018	11.15945798	10.99859401	11.15295865	11.65965976	11.17658397	11.03932677	10.64403245	10.8352357	10.94655358	10.87806343	10.90536307	11.46166987	11.56788709	11.10410546	10.80389717	11.42569276	11.29297933	11.0792797	11.75276078	10.86886604	11.15921866	11.10581001	11.7630402	10.93943754	11.16784589	11.4945629	10.9254709	ENSG00000057757	PITHD1	1	24104895	24114722	protein_coding	0
10.70540545	10.8051944	11.18286238	10.59582699	10.68192388	10.24403093	11.05737488	11.00376473	10.67097514	10.58267081	10.93007166	11.72828701	10.87782532	10.84405146	10.59313715	11.45795163	10.56531973	11.92815429	10.59630111	10.82790908	10.7313414	10.80217775	12.26423727	11.77228974	11.17590771	10.67471813	10.77300094	10.58436579	11.0337615	11.02694884	11.40748115	11.53567797	11.40908392	11.58981997	11.78392949	11.31782322	10.57428552	11.18992243	10.73566035	11.07603181	11.72751534	ENSG00000011009	LYPLA2	1	24117460	24122029	protein_coding	0
8.897331397	9.139123097	9.931606281	8.585979975	8.673923703	8.065876408	9.92039393	9.314545928	9.731923311	9.272463237	9.331271104	10.61372615	9.453697889	9.57804021	8.513025006	10.8188898	8.472369921	11.77292255	8.541500483	9.300354453	8.366694916	8.383902571	11.16507242	11.57741788	10.31575162	7.585187414	8.794927001	8.713421716	9.472357698	9.582431617	9.90371362	11.80131733	9.139999408	10.79480337	10.47581923	11.55772198	9.398770845	8.786039572	8.933259795	10.36894746	8.911616649	ENSG00000117308	GALE	1	24122089	24127271	protein_coding	1
10.66244205	10.50896591	11.87787529	10.54237087	10.53401342	10.56551685	10.82134283	9.916263485	9.124681866	9.987830331	10.61388639	11.20130793	10.81597062	10.32273644	10.67214624	11.30082027	10.62600875	10.70666731	10.74638344	10.18351813	10.36042209	10.73830333	11.95605973	13.47506988	10.43437863	10.81108556	10.55967762	10.1645786	10.51860585	10.69860193	10.76730622	10.68642864	10.42695439	10.83615606	10.64544327	11.06374446	10.17441942	10.98087064	10.25723212	10.46044817	10.22047379	ENSG00000117305	HMGCL	1	24128375	24165110	protein_coding	1
10.35902178	10.42704028	11.06731053	10.96715998	10.72612651	10.21957448	11.11094331	8.747382807	8.773660251	8.864942276	10.09125383	11.03243445	7.9250189	10.22050996	9.914422949	11.70354482	9.946796574	9.561941278	9.857331776	10.49719795	9.586840007	9.291931622	11.32682757	10.93078148	10.5796641	9.221730692	9.73254421	10.40528003	10.10400481	10.44501267	10.58539377	11.42486183	9.599237761	11.73219021	11.51677471	10.7278776	10.57299219	11.33267722	10.15559155	9.814483288	9.880303422	ENSG00000179163	FUCA1	1	24171567	24194784	protein_coding	1
1.57036447	2.257572837	1.122827616	1.614755247	2.049056848	0.737853587	1.578661555	0.669515079	0.651579914	0.584152429	1.439898948	10.33860587	0.542472005	1.693068041	1.027504361	3.34496797	0.72770224	3.042423515	0.744924008	1.388550828	1.192564468	0.892461933	2.382933017	3.259202357	3.610544522	0.852657585	0.907450014	0.684514093	0.671353864	1.339750973	1.963688963	1.803659656	0.903358245	7.077551434	10.55729376	2.136601919	4.08773431	4.718668767	1.201855006	1.463270685	7.959533842	ENSG00000188822	CNR2	1	24197016	24285549	protein_coding	0
0.251431042	0.333214971	0.193634377	0.363883491	0.38836899	0.231058669	0.134226706	0.256219851	0.200121928	0.315920329	0.224642979	6.207478825	0.17738189	0.444215421	0.206733858	0.73565555	0.142157988	0.479536833	0.141372515	0.054864511	0.251261105	0.187879865	0.590921512	0.527942284	0.623640719	0.232474582	0.216522531	0.104662219	0.13124965	0.155889978	0.343454772	0.209467603	0.14375064	2.791617529	5.402299471	0.335511922	2.055380781	1.891973627	0.180902316	0.302559975	3.065242567	ENSG00000229106		1	24227961	24229227	pseudogene	0
12.29959408	12.61527837	12.36041803	12.31733347	12.29187832	12.27528946	12.10327158	11.56491161	11.44300069	11.57638753	12.31368007	13.00090934	11.96405418	12.09170792	12.36868176	12.46301314	12.23668195	11.90327589	12.0951588	12.14290771	11.86022879	11.74727437	12.37068582	11.15689833	12.43249902	11.18665267	11.9638643	12.43480478	11.47175601	11.5572884	12.0363024	11.86433981	11.51549566	12.30565407	12.16927954	12.269559	10.92441892	12.64897851	12.4726065	11.96366153	11.11370137	ENSG00000189266	PNRC2	1	24285599	24289952	protein_coding	0
12.32582305	12.47220237	12.47916213	12.39132034	12.33453161	12.24768918	12.0486709	11.46400866	12.25022416	11.47194655	12.48573774	13.38489211	12.35364082	12.4208992	12.34565503	12.30166922	12.25373304	12.05134614	12.14324108	12.69991345	11.75277748	11.60293586	12.05178144	11.81570314	12.3748086	11.49778154	12.33696023	12.73828368	12.25021264	12.38996423	12.47499456	12.40345625	11.95698568	12.44970916	12.20324214	12.32044621	12.19375397	12.92024778	12.74074971	12.28250344	10.55542046	ENSG00000188529	SRSF10	1	24291294	24307417	protein_coding	0
1.240300507	0.880469946	0.687370074	1.289707051	1.904734106	1.286813244	0.809548312	0.27207811	0.60851955	0.297719392	1.608816467	0.318732685	0.460707295	1.037605332	0.456810165	1.526848493	1.082935797	0.986562578	1.904993269	1.114816802	8.171829237	8.667242553	5.010482535	0.392330131	1.637246771	9.314466161	0.735891329	0.393885974	1.678945572	0.181096425	0.755632974	2.344981406	2.55636468	3.31222358	0.316386981	0.594968537	5.010451679	0.708606997	0.993283012	0.79274442	0.494687157	ENSG00000225315		1	24367325	24413289	antisense	0
6.013476561	5.493244527	4.654989967	6.386584454	7.293869176	6.056578701	4.366049645	3.079717534	4.889438957	3.423024528	6.678543722	3.479683305	3.536344694	5.023337716	4.13043563	5.942124936	5.661980177	6.040609139	7.003821417	5.399611418	14.00236381	14.56419278	10.81815049	4.219619153	4.785484154	14.50197118	5.046680811	4.141544996	7.002604111	3.462287795	5.433893136	7.441188482	7.898963516	8.866843482	2.93251106	4.006007401	10.41142064	5.039135361	5.573817476	5.689469768	3.503053597	ENSG00000142661	MYOM3	1	24382525	24438665	protein_coding	0
0.199076511	0.147149441	0.11547968	0.245829654	0.403722305	0.229730265	0.141353703	0.103372232	0.138879847	0.090877579	0.287396979	0.135066751	0.154712653	0.068845028	0.079942097	0.142705239	0.233896036	0.174965145	0.375400887	0.054864511	4.394554559	4.423793427	0.994773446	0.12261704	0.180151058	4.079355988	0.13928922	0.11941708	0.347078255	0.056725981	0.15334434	0.579756182	0.500480518	0.798625112	0.061204241	0.118025827	2.97198405	0.146684228	0.182283867	0.226421481	0.243161212	ENSG00000230703		1	24393264	24410055	antisense	0
4.407142575	5.327126887	5.513024943	3.953301594	4.915606463	3.461421425	4.806481502	2.552001026	4.93123601	2.202058136	5.708508224	2.084939649	4.368333454	4.465648523	4.06611089	8.285450608	4.296341591	10.55869237	4.062875443	5.299958434	4.688173013	4.112452784	6.781397351	8.829543018	5.710594593	3.736875378	2.951286248	4.736099795	14.12391728	7.411221923	6.115905675	6.52593601	11.79287042	10.58486202	2.027446578	6.415840137	5.401134944	6.34873742	4.705409554	8.009154549	1.749846746	ENSG00000142677	IL22RA1	1	24446261	24469611	protein_coding	0
4.088479215	5.412934985	8.424154807	4.616195051	4.684567951	3.432007546	6.51954804	6.707659131	9.943354251	6.332233962	6.805847647	9.583836329	1.681306015	5.133179424	4.136271351	7.76960901	6.247016927	8.899668663	6.038072168	6.823074682	7.998254757	7.220684945	8.3231144	9.735244554	8.156991047	8.182874474	4.470148979	7.287859855	9.216626105	9.990751984	8.808049132	9.178342399	9.675295494	9.50059925	8.590132171	7.441217101	6.64211314	9.022072263	5.926881577	7.276268657	6.454815328	ENSG00000185436	IFNLR1	1	24480647	24514449	protein_coding	0
0.170792085	0.281826503	0.46887307	0.142081605	0.188354488	0.140164399	1.335380266	1.162548806	6.62561949	1.104895558	0.610545779	0.654507958	0.203121955	0.745055416	0.231651115	1.798975988	0.189859279	2.199294154	0.194210439	0.809417957	0.205182222	0.165081454	0.212245135	0.28060757	1.504393351	0.262228957	0.287004637	0.35186928	0.294716119	1.263760156	2.368560768	1.108244655	1.102877572	1.526237083	0.892347559	0.214378434	3.590888576	0.322961468	0.558076347	1.449256724	0.314382571	ENSG00000230023		1	24526730	24538183	lincRNA	0
0.33681619	0.318103472	0.376449526	0.29563699	0.322725719	0.311874483	2.345809589	0.738543631	0.586008829	0.461040248	0.622872146	0.510766114	0.271795628	1.200763362	0.733834796	0.594953342	0.554590423	3.238869166	0.678978748	0.917332341	0.374514163	0.296694039	0.46469679	1.640045803	0.326679242	1.763880956	0.595291705	1.001107171	0.523183076	0.304121649	1.53557416	1.690129058	1.31164226	0.584710378	0.449588108	0.721254651	4.064892787	0.213814778	1.044835358	2.558805007	0.561791206	ENSG00000232298		1	24634046	24648391	antisense	0
2.759679552	3.83824414	3.008383975	2.536037351	2.369296155	2.094944491	9.829894606	4.737711349	5.156223623	3.998094391	4.570920026	5.450433315	3.457270067	4.788217148	2.420439762	3.16257494	3.011257546	13.44730316	3.057298201	3.97943053	2.878390836	1.878932622	4.675238269	4.582880354	2.959974152	2.631519463	2.499896082	2.761392295	4.08100903	4.21216034	6.836022367	6.995632162	12.11656699	3.914251549	2.765670645	4.07167956	7.631299373	2.868530465	3.080378817	10.41357848	1.980802913	ENSG00000158055	GRHL3	1	24645812	24690972	protein_coding	1
8.351014246	8.711308682	8.795548122	7.952794461	8.059544412	7.020436527	8.197670704	9.199235358	10.2360919	9.563437339	8.712232955	7.35060793	8.754386629	8.537310595	8.633955743	9.098656998	8.537549395	8.890550655	8.611466636	8.815162146	8.050780631	7.928838574	9.016501869	6.788631396	8.61493321	6.663440629	7.931504152	8.74610643	8.149674524	9.945742335	8.7359161	8.328375864	8.738279115	8.710725792	7.553495473	8.188563921	11.78485696	8.78462616	8.944970525	8.626868484	6.379775156	ENSG00000001460	STPG1	1	24683489	24743424	protein_coding	0
9.065154042	9.861842926	10.5195281	9.264557515	9.307132388	8.06780744	9.695007882	12.49867063	13.48575811	12.66934959	9.947785369	10.38316991	11.04370227	9.384736433	10.8728808	10.78290868	9.787987446	10.86486654	9.989267712	9.687313549	10.35854456	10.5551871	10.65780814	8.571510662	10.37361878	8.604532294	10.10951898	9.618801947	10.70936346	10.39802549	11.89188301	11.07550153	10.67419669	10.6762122	9.875103244	10.72146928	9.234049167	11.22185893	9.895209122	10.11465226	9.661447206	ENSG00000001461	NIPAL3	1	24742284	24799466	protein_coding	0
5.307975417	5.181947973	3.175268555	3.809244082	4.513711378	3.57130969	5.559195727	3.877430762	7.325330117	4.103461141	5.733064441	3.877878941	6.429081694	4.881261076	5.34887302	5.67403354	5.066691486	7.51043113	5.186019224	5.107772462	4.594546078	4.53504051	5.196363581	3.033083405	5.8769391	2.987784667	5.783368901	2.682051857	6.288946138	5.965826299	7.231742033	6.923668086	6.934401356	6.013704817	5.326273936	6.126530815	3.682416618	6.262695626	4.365597642	6.135131438	6.073405162	ENSG00000117602	RCAN3	1	24829387	24867530	protein_coding	0
3.650306634	3.256287402	1.662025432	2.405752223	5.084854195	2.844477882	5.941913463	3.649794293	2.222261001	4.330922595	6.1566854	1.343403289	0.813117575	2.754601457	2.038034712	5.275858679	3.77059531	3.863397392	3.879067444	5.13397971	3.795552537	3.087374843	6.890872755	6.972123061	6.859766061	2.821507076	12.97801336	1.641860807	9.806926018	9.121800373	7.217014781	9.667439916	5.386143542	6.625835205	3.547148914	7.787593249	3.129282051	7.748490304	2.309367175	3.530151992	1.688210613	ENSG00000184454	NCMAP	1	24882602	24935819	protein_coding	0
12.85965967	12.56233342	12.37468347	12.60209448	12.59189935	12.7597475	12.92314955	12.14803159	13.47719153	12.12754586	13.08246408	13.24351596	12.4649494	13.24405361	13.1330013	12.77442742	13.00165324	12.47998485	12.91629245	13.26795395	12.55019149	12.24114231	12.29766389	11.85598647	12.70514555	12.57421339	13.51162296	13.81867437	12.36855422	12.86425163	13.42974708	12.95346546	13.14009303	12.91814732	12.80329433	12.62850551	13.14658967	12.91968193	13.65745448	13.13995933	11.65796268	ENSG00000133226	SRRM1	1	24958207	24999758	protein_coding	0
14.18642596	14.09750742	12.6512499	15.46803923	15.10290672	15.66142422	14.29861471	12.6718416	10.15780474	12.48405661	13.81508806	12.37986713	14.87811543	14.08705043	14.50739154	13.24105644	14.77454087	12.40788454	14.77977972	14.25027263	13.96729806	14.2083758	13.54347036	11.90098686	14.18412151	11.66375271	14.81681872	12.54852627	11.84255517	10.80135036	13.42323686	13.01497458	12.21360056	12.50934104	11.91514794	13.28063013	11.55765155	13.0072634	14.52854785	13.40886081	9.814793278	ENSG00000169504	CLIC4	1	25071848	25170815	protein_coding	0
8.301132397	8.799155162	7.030088508	8.079085336	7.877922833	8.402539297	7.522943691	6.209552761	4.766038549	6.182028316	8.68469025	13.78308923	7.966142323	8.025109221	6.346377386	8.440074083	6.748358328	8.311912014	6.869014457	7.980898248	6.758804592	5.936611205	7.332946912	7.790983365	10.14610947	5.264502352	6.713705258	5.443126786	6.035810602	6.183908052	7.866734508	9.328026021	10.45498457	10.55440511	12.26887745	8.139169652	8.46120485	7.475117288	7.061024724	7.572489322	12.46079976	ENSG00000020633	RUNX3	1	25226002	25291612	protein_coding	0
0.667150413	0.864253194	0.443619061	0.996864891	0.869721026	1.045195293	0.963296051	0.254898992	0.130837356	0.259545769	1.540830995	5.112206402	0.766445188	1.72353053	0.358980406	1.683391214	0.460029765	1.521950356	0.486465598	0.281060609	0.368219402	0.257309789	0.839265506	0.493354645	2.259539278	0.236620973	0.385727027	0.381418541	0.606716425	0.286596596	1.462884968	2.628130814	2.403306915	3.394580558	3.573461494	1.037893195	3.581683167	0.770633411	0.426285308	1.001017164	2.80367999	ENSG00000229162		1	25287836	25289588	antisense	0
0.104830272	0.106130347	0.101918329	0.100605258	0.180245162	0.138247185	0.076367716	0.173646558	0.117597296	0.309230986	0.148587473	4.611167765	0.149273552	0.089725729	0.089487238	0.183673833	0.0796657	0.259369267	0.100215394	0.054864511	0.158587887	0.224206776	0.089087623	0.176404138	0.282165857	0.213850365	0.112475968	0.0724649	0.091893367	0.155450876	0.113952316	0.076868447	0.33602511	0.227874284	0.761998683	0.10482026	3.084565419	0.087959951	0.084465625	0.156317094	1.340094253	ENSG00000233755		1	25370198	25439611	lincRNA	0
0.122232813	0.096641538	0.0879115	0.112836323	0.086306998	0.166756459	0.143000598	0.089748921	0.112583221	0.091670599	0.16478153	0.149042804	0.144553286	0.068845028	0.093612622	0.208348001	0.077393491	0.126183155	0.091252404	0.054864511	0.102684165	0.144125559	0.201858718	0.188073614	0.133355552	0.212681526	0.113345306	0.162116058	0.145180554	0.060601097	0.143842672	0.165156833	0.237451445	0.358691263	0.204904249	0.108533671	4.02420526	0.162787636	0.164960934	0.136941632	0.353644949	ENSG00000231953		1	25534630	25535360	antisense	0
11.72722594	11.33298853	11.39004894	11.6304729	11.54070336	11.94568309	11.52517239	10.77862533	10.5173138	10.68050719	11.61625128	11.49495042	11.3421851	11.61249243	11.64901136	11.43311303	11.46509832	11.03539666	11.50194585	11.35101428	10.9340934	10.80219461	11.39464841	10.33290802	11.06619033	11.42990545	11.37442043	11.98407643	11.19666549	10.7681306	11.15317658	11.26937114	11.32377921	11.34024523	11.30182039	11.35226296	10.56904268	11.42970556	11.58032353	11.39734683	11.20090322	ENSG00000117614	SYF2	1	25549170	25558993	protein_coding	0
11.96935754	12.103805	12.11227675	12.4924775	12.44000213	12.20293267	12.36641458	12.20554113	12.42937858	12.09932243	12.30812004	11.97561623	11.92236093	12.46627831	12.26762513	12.75326068	12.21159984	12.19062036	12.17925868	12.1920607	11.89543647	11.68105658	12.57171475	12.12746767	12.66802215	10.99382792	12.44630593	12.52260394	12.02494219	13.51175469	12.98456063	13.19036079	11.90008336	12.89272767	13.26696034	12.37522439	11.90917081	13.10823757	12.38580585	12.49426512	12.06414184	ENSG00000117616	C1orf63	1	25568728	25664704	protein_coding	0
2.950675514	2.558568861	3.277167068	2.763077466	2.746280563	2.396444481	2.233977504	3.78522605	4.425387384	3.55405464	2.894786497	3.213608652	2.959160797	2.540673257	2.730407254	2.720397455	3.054279507	2.613347279	3.076500123	2.222786288	2.56606728	3.116067093	2.892980146	2.056043525	2.711918906	3.132185278	2.828543021	2.857229712	1.647892948	3.333192965	2.803113006	2.790740661	3.317575831	2.974312728	3.137717977	2.402399272	4.488166973	3.270600714	3.085428584	2.755552537	2.625750672	ENSG00000272432		1	25574328	25574812	lincRNA	0
3.316460801	2.717126089	2.928881664	3.661926528	3.250663131	3.381263718	3.159115323	2.234514326	4.540404855	2.322184822	3.29600596	4.809096754	3.09394729	4.176855562	3.287569923	3.235633674	3.035230129	3.096710315	3.204906738	3.221909046	2.847143555	2.420507846	2.944180031	2.479617762	3.581631984	2.761353806	3.655515029	4.389312319	2.72388857	3.62037485	4.003774447	4.719655115	3.283327205	3.983681107	4.346586215	2.926029368	3.010976075	3.90708076	4.174016104	3.8048852	3.830335965	ENSG00000261349		1	25592593	25593627	pseudogene	0
3.987596281	3.785064715	4.38233215	3.705576739	3.939840307	3.849795164	3.451038438	4.121037619	5.063566233	3.670009651	4.176472916	4.407902293	4.616993578	4.973360048	4.058938729	3.750437771	3.820189853	3.731672078	3.741175465	4.170586469	4.801151907	3.431056494	4.035456482	3.997885085	4.583477225	3.371252198	4.127417215	4.971143965	3.585286525	4.604292585	4.72593686	7.192913428	4.104760685	4.491443232	5.781527796	3.483082826	4.778653264	4.559825796	4.65548049	4.208259551	7.699138278	ENSG00000187010	RHD	1	25598884	25656936	protein_coding	1
3.298908518	2.961061376	3.03721792	2.409947363	2.886841328	3.134569908	2.478258992	2.73456235	2.053476149	2.098768981	3.308557911	2.811513971	4.100417641	3.737748189	2.755967953	2.128210379	2.392995073	1.936910491	2.419838625	3.094189884	2.425337299	1.832169291	2.578429776	1.972912099	2.528404346	1.767558006	2.875299008	3.497040739	1.318656989	2.568023083	2.894352809	3.188893435	2.6170348	2.53995529	3.407471983	1.747703902	2.187765987	3.266029984	3.401915799	2.96949241	3.506549027	ENSG00000224183	SDHDP6	1	25620655	25621134	pseudogene	0
5.815556586	5.065941075	5.600589961	5.655378345	5.55787236	5.811459734	5.675415549	4.444215193	5.762475182	4.183592951	5.853171916	6.572525856	6.059116281	6.090220663	5.49843554	5.150699936	5.145694051	4.866638934	5.34282361	5.147689805	5.329132981	4.287926641	5.077930104	4.131261168	5.73208571	4.938784589	5.650578241	6.584783782	4.530784223	5.230236958	5.614928696	6.514265629	5.631251964	5.762385418	6.265218809	4.939125919	4.793263523	5.954469268	6.340780669	5.874257567	6.54656852	ENSG00000259984		1	25662920	25663956	pseudogene	0
10.72479978	10.78584904	11.11523361	10.74316382	10.74762547	10.85537494	10.28009502	9.729691777	9.035126919	9.578702256	10.58095907	10.73712928	11.70257078	10.21896805	10.39513171	10.37383556	10.36063012	10.38094349	10.50250966	10.17172989	10.58456122	10.12027024	9.962946091	8.933342897	10.39976154	9.329158672	10.16024213	9.751837079	9.45687804	8.962266752	9.607351266	10.72257033	10.26273351	10.05195354	9.866490492	9.940143431	8.701497127	10.15322102	10.14488794	10.34479721	10.69663925	ENSG00000183726	TMEM50A	1	25664408	25688852	protein_coding	0
3.33354492	2.814953259	4.744045031	2.86307924	2.50037568	2.567191915	3.296140173	5.873569316	4.901767806	5.403320302	3.351211602	4.669906441	5.477868524	2.995718577	2.663101147	2.96546971	2.281372695	4.487046543	2.430337744	3.281409923	4.76840567	4.907198082	3.386184683	4.89890358	3.639003822	5.204785288	3.575317225	4.243279493	4.642787333	6.999327645	4.224854367	6.638073203	4.094230062	2.547285178	4.254122481	3.342894934	6.506173219	3.581085488	3.073353319	3.930705181	7.141723373	ENSG00000188672	RHCE	1	25688740	25756683	protein_coding	0
5.224305351	5.206287999	5.068962158	4.750762314	4.9198037	5.111160338	5.342682413	4.211936733	3.37994854	3.989090749	5.06051831	6.001262688	5.46449774	5.133004538	5.222419896	5.55339758	4.850965976	5.187668379	5.016011308	4.689314586	5.301313686	5.52462939	5.645793134	5.617243002	4.55685522	6.210976357	4.557928767	4.694929957	4.071205167	3.692043439	4.325423938	4.842283772	4.585562406	5.031347679	4.587171244	4.823233597	3.05471613	4.919592733	4.889498932	4.862566918	4.422270499	ENSG00000238084		1	25725203	25725771	pseudogene	0
10.37014063	10.24761489	11.19760956	10.2515147	10.15302917	10.38501275	10.11021366	10.16879857	11.64286476	10.29574151	10.28894278	10.69985586	10.26781573	10.28071927	10.27272465	10.3330513	10.2985918	11.05059816	10.42539127	10.11528907	10.02471296	9.919173767	9.976514942	11.40803032	10.33528367	11.50532156	10.05389675	10.78355859	11.68104561	10.48869069	10.48527559	10.89472188	10.39621265	10.46888489	10.29563092	10.59756173	11.38106902	10.513514	10.32094521	10.46719974	10.01003877	ENSG00000204178	TMEM57	1	25757388	25826700	protein_coding	0
10.38146178	10.39916666	11.25486332	11.5990382	10.99828596	10.45913901	10.10101059	9.596598295	13.44785503	9.947396358	10.61441463	10.04077269	10.37807471	10.63925606	10.29663231	11.06812327	10.494383	11.10809587	10.43237586	10.29541558	9.775071087	10.12427571	10.78244465	11.23956874	10.95563777	10.08306887	10.42059738	10.32010211	12.06821004	11.43013013	11.49046726	11.59386028	10.96271274	11.11645733	12.86761638	10.80303895	9.568373477	11.2577724	10.59068684	10.95576369	11.28929472	ENSG00000157978	LDLRAP1	1	25870071	25895377	protein_coding	1
3.656213724	3.312370306	2.449478689	5.479391403	4.686087308	4.735995734	3.137416799	1.901126945	6.210787506	2.420340883	3.530662027	2.364660581	1.711786554	3.384152098	3.6518074	2.90878729	4.061914649	2.495239489	3.854102097	2.638907081	2.422745614	2.537251075	2.81078639	2.099191628	3.580156283	3.099981265	3.14788257	3.328697772	4.049315846	3.050888141	3.543179131	3.27156091	3.761056077	2.991645645	4.111082949	2.755903563	2.396884145	3.540000877	3.666777092	3.184288171	2.640595346	ENSG00000225643		1	25907969	25916847	lincRNA	0
10.47924271	10.88552408	10.8586765	10.51538806	10.64023566	10.23645779	10.63872271	9.755398389	11.79199494	10.81595493	10.04177417	5.953949402	8.181805993	11.13952291	10.728848	9.506936517	10.97695499	8.964142434	10.84417274	10.90963915	9.912090826	10.15190531	11.38969145	10.78722052	10.46924487	8.445740717	10.29272588	11.28335944	8.334175489	11.70599276	11.01298683	9.897450489	9.761352091	9.578177893	11.07406292	9.824946641	8.745974492	11.5344327	11.09232595	10.62735682	8.291570555	ENSG00000117643	MAN1C1	1	25943959	26112698	protein_coding	0
2.775335042	2.606454084	1.90024086	2.692108358	2.836050996	2.189910562	2.883219548	1.62311711	3.84463643	1.929714111	2.381585942	1.683117422	1.302412915	3.172377712	2.406927771	1.930868354	2.670614217	2.158781555	2.259072647	1.90170042	2.103356212	1.822712221	3.77007285	2.856233306	4.236508074	0.931224406	2.541333799	3.505329578	0.818961183	4.134234339	4.620171007	3.277662823	4.869128429	2.902845409	5.260246663	2.508536455	3.437951612	3.794893037	3.000584913	3.487564773	3.354080321	ENSG00000233478		1	25971035	25985602	antisense	0
12.87818861	13.02343317	12.71180237	12.2366316	12.62450111	12.19007513	12.55246336	12.29234944	12.00307618	12.06532169	13.03496093	9.260958997	13.4989391	12.68471167	12.55794298	11.99123766	12.77528958	12.13375277	12.83659522	12.77377359	12.12683194	12.50337797	12.84718889	10.84340109	12.82830127	12.15356218	12.73839638	12.82238503	12.80239462	12.5283279	13.19287573	12.72502421	11.89123686	11.94955307	12.47414641	12.48238854	10.91135802	13.04697075	12.79104902	12.29531212	10.68960609	ENSG00000162430	SEPN1	1	26126667	26144713	protein_coding	1
8.673764923	8.806714848	8.482922514	8.064545071	8.458454622	8.039519913	8.088149702	7.996945617	7.877845099	7.845621109	8.748552555	5.290182812	9.116271232	8.267628065	8.381651423	7.6780188	8.518058915	7.841320831	8.585567087	8.383922262	7.786018444	8.241706958	8.534628882	6.828342786	8.582465486	7.989299428	8.539155263	8.565949315	8.150811921	8.284106386	8.940872007	8.248169827	7.742744789	7.655453469	8.421287361	8.027911847	7.638116847	8.75156067	8.513564801	7.95194621	6.659967315	ENSG00000228172		1	26143240	26146263	antisense	0
9.990349731	9.837046096	11.8183465	10.22589997	10.20558546	10.51174035	10.49310935	10.26276925	10.5084586	10.11815558	9.985168881	9.965716722	10.05798689	10.16127248	10.72057874	10.31687992	10.76674618	9.752909885	10.9050307	10.18174572	11.16440287	11.56421583	10.58757901	10.49503433	9.746766021	11.31590792	10.37849053	10.83944156	9.851055729	10.39385002	10.39124913	10.04480579	9.780028106	10.27764948	10.03562978	10.30209263	11.25847337	10.31914474	10.51949595	10.0008278	9.186545428	ENSG00000117640	MTFR1L	1	26145131	26159432	protein_coding	0
8.778110161	8.661057447	10.59511419	9.0228761	9.028997512	9.31258552	9.058613609	9.124138783	9.312795404	8.963135849	8.748131257	8.753048526	8.75707076	8.817501103	9.582059138	9.02009636	9.592038466	8.467274718	9.709484356	8.830335034	9.979138708	10.44481396	9.35326765	9.363251484	8.488216601	10.12480491	9.157793271	9.535674545	8.488345862	9.143228805	9.215188986	8.70515661	8.543806046	8.958327617	8.836304657	8.983404458	10.05641289	9.080812647	9.250308229	8.710770341	7.931270814	ENSG00000272478		1	26158404	26158625	antisense	0
3.951944173	4.026166896	6.231221541	4.365804692	4.468935035	4.540346804	4.498614675	4.763570363	6.254240205	5.415725154	3.965027738	8.791629513	6.639694326	3.569166165	5.040096114	5.109138379	5.190575113	6.427869527	5.498815119	4.323849239	4.426487471	5.179049136	4.605023791	4.324019479	4.36064855	4.522101478	4.079263391	4.029797545	3.397993463	4.616974892	4.399983078	4.153548571	4.199541034	5.256251739	5.617412999	4.796621773	10.01603928	4.014558366	4.18306536	4.971309965	5.146277196	ENSG00000127423	AUNIP	1	26158414	26185903	protein_coding	0
6.950315358	7.028483604	9.269669827	7.599962512	7.37223588	7.19597993	8.667373875	6.528214075	7.038185852	6.605395764	7.121619306	8.303508219	8.43304484	8.169566717	7.366032938	6.753390791	7.202912792	8.589327692	7.287049939	8.030426557	6.065366537	5.487809089	8.514638111	6.019752457	7.223808574	5.471276151	7.844293644	9.593151342	6.787958805	7.103003615	7.414697377	6.715162833	9.059989057	7.546210654	7.913027153	7.409892889	11.21095692	6.993793533	8.435590595	8.357778025	6.312661298	ENSG00000236528		1	26186104	26189911	antisense	0
9.101259577	9.274565198	11.53503705	9.745494614	9.542665941	9.270622343	10.82774304	9.264659049	9.44809137	9.369531802	9.333543336	10.14242449	10.34226468	10.35730104	9.69135811	8.976035421	9.479498594	10.83930564	9.527723665	10.26935085	8.29651408	7.809062174	11.14415177	8.558863269	9.494410537	7.678341931	10.12740327	11.82425409	9.117540045	9.686302174	9.881975828	8.983682346	11.36770206	9.78481516	10.25763249	9.727950988	13.14586054	9.320109493	10.63044164	10.63654276	8.587585425	ENSG00000182749	PAQR7	1	26187701	26197744	protein_coding	0
10.64912382	11.00526063	10.03118194	10.84230265	10.9425528	10.45903166	10.43313616	12.95736812	13.921424	14.92001725	10.88322563	13.74237506	11.89834841	10.91229532	11.21802265	11.35904078	10.50170598	11.96041152	10.49611303	10.95289609	9.565359793	10.54874388	11.33127595	8.645199895	11.07823442	9.563498614	13.18727354	12.61665118	9.551136229	12.16629892	10.17256011	10.43795684	11.00702551	11.4281378	11.43570296	10.85219636	15.01046936	10.29250014	11.99158217	11.37259227	10.3031499	ENSG00000117632	STMN1	1	26210672	26233482	protein_coding	0
0.3917865	0.18229869	0.140434871	0.324881897	0.278584343	0.344444651	0.299066914	0.522873876	2.500982925	1.173859665	0.420396195	0.930249476	0.486916125	0.317534467	0.337342404	0.223648842	0.276902964	0.286102711	0.255403774	0.180328843	0.145292178	0.168464157	0.143416776	0.145488866	0.396866261	0.243236546	1.633845065	1.118766336	0.204166437	0.591067999	0.232737724	0.173035499	0.690910623	0.333665504	0.248287297	0.232969798	3.98196064	0.197730046	0.777399193	0.290328059	0.329659711	ENSG00000229786	SNRPFP2	1	26213851	26214101	pseudogene	0
5.338567297	5.616498279	4.612719115	5.495581901	5.573776074	5.338754636	5.059766192	7.171699876	8.24269606	9.055209676	5.479449174	8.902040436	6.890761283	5.526635562	5.707566482	5.7442933	4.99974103	6.441998019	5.081307933	5.428620947	4.116421427	4.914021488	5.63975159	2.903534356	5.570722541	4.249065411	7.562886987	7.126918279	3.805059153	6.189074148	4.450175109	4.842892148	5.476130056	5.606311275	5.796241029	5.184252824	8.019556557	4.746441033	6.574430097	5.842369188	5.067389796	ENSG00000264021	MIR3917	1	26232853	26232945	miRNA	0
9.157194709	8.99825944	9.854349514	8.789043839	8.953763955	8.668346738	9.439920018	8.694376457	8.46343586	8.519824589	9.340264187	9.674454682	9.600766787	9.041250039	9.16925867	10.20801401	8.973733916	9.861277238	9.105802716	8.702901948	8.445196468	9.469413741	10.3175635	10.24410032	9.252741944	10.14477889	9.497555113	8.882475543	11.2969982	9.691242043	9.430445491	9.937856908	10.05775	10.437866	9.725041004	9.965584328	10.04764956	10.03185348	9.122622317	9.441694055	9.650682667	ENSG00000158006	PAFAH2	1	26286258	26324648	protein_coding	0
3.729418274	4.435927768	7.329078489	5.008928102	5.736638192	3.883163059	5.307481459	9.50955355	7.66644602	10.83415699	5.845880706	1.624620736	5.30479984	4.700702271	7.09666605	5.373076434	5.732671454	3.457562199	5.764774349	7.098532666	7.230382177	8.341675482	5.838636473	1.831603691	5.022015581	8.456912777	11.9976195	7.480265588	7.444790275	6.937973867	5.665995255	5.015282039	7.89282931	4.904070349	8.818056979	4.589145753	6.397260779	5.633839673	7.854512339	5.009638066	1.570568789	ENSG00000158008	EXTL1	1	26346375	26362955	protein_coding	0
2.180176007	2.922983837	6.469321189	1.273275837	1.706477418	0.916864899	6.123140641	1.318716428	0.849591142	2.400765995	3.363146447	1.014650638	0.831084374	1.494467921	1.720890453	2.519048992	3.042079147	1.631412275	2.581635197	3.617571214	5.452141179	8.544915732	9.796175483	2.083556066	2.366966966	7.062350002	4.323999219	1.147061756	12.97746387	2.227385974	3.751754158	4.682271039	5.941303502	4.944314189	1.422783665	3.147670495	4.193290848	9.568838218	2.988312968	1.886151725	0.890860639	ENSG00000158014	SLC30A2	1	26363743	26372624	protein_coding	1
6.138841838	4.934835678	3.467153676	4.0501309	4.905016328	4.521120633	8.064747397	4.073046178	3.161626665	3.80863747	5.231550156	4.033132697	3.725041593	5.394541388	5.369194036	4.812756052	5.925151684	4.176598945	5.748400204	5.10055609	12.92859402	13.61527825	5.598873654	3.587725316	4.970266358	15.25998367	5.240033762	3.348622483	4.756097356	3.280492123	5.249292322	6.902291926	6.936285642	5.731059839	3.364207287	5.101561226	3.570397829	4.605103908	7.476405219	5.623149103	4.365694466	ENSG00000158022	TRIM63	1	26377795	26394927	protein_coding	0
8.534269958	8.167755882	8.477452927	7.847184955	8.316888587	8.041680403	8.888405626	8.743350517	9.697912465	8.925751182	8.687678638	9.810419239	8.43565836	8.557009791	8.532891169	9.053593974	8.3207613	9.394327547	8.318468966	8.397370525	7.352058746	8.061214364	8.304474972	9.07522811	8.227651798	8.510878908	8.452683141	8.69763113	9.290240386	8.875046953	8.478892928	9.182230787	9.108736852	9.026733998	8.769850539	8.810270776	8.984281181	9.608365114	8.700855552	8.868810792	6.751296451	ENSG00000175087	PDIK1L	1	26437664	26452034	protein_coding	0
9.393572003	9.417440133	6.753586866	7.135187936	8.278409177	7.045360123	7.888613778	6.460821057	5.33133367	6.523973923	9.19277263	0.714021072	1.414961596	8.450240112	7.671098003	7.567857217	8.459330564	7.104797199	8.568111259	9.470168123	7.538051398	8.194896431	7.811646289	4.275660182	8.179033246	7.21483187	8.75602661	6.145864495	7.010399481	6.30039466	7.908322462	7.440954823	7.562915755	7.706480916	5.941136022	7.710343864	5.335953505	8.476714345	8.9603344	7.857434032	1.899773379	ENSG00000197245	FAM110D	1	26485511	26489119	protein_coding	0
8.792494741	9.319336931	9.166479882	8.746992382	8.989451237	8.564615781	8.562369103	8.550695762	8.508456237	8.699881843	9.16400691	9.835054526	9.936849887	8.376632603	8.833856248	8.817173282	8.799685919	9.072849452	8.825033133	9.100052126	8.853762814	9.040488038	9.483189846	9.643488114	8.67442701	10.32620782	8.709167835	9.19037245	9.806467775	8.978973524	9.174015376	8.872769279	9.050916629	8.621678609	9.051943543	9.310054063	8.498793	9.089420757	8.845475195	8.560290581	7.801393742	ENSG00000142684	ZNF593	1	26496362	26498551	protein_coding	0
8.635858137	9.17512381	9.027986586	8.566259539	8.813374621	8.381673661	8.391434492	8.344295066	8.089631981	8.506859763	9.000653294	9.702940784	9.812941098	8.178690984	8.650427692	8.651690457	8.620999266	8.89846322	8.645308362	8.884181494	8.68478765	8.870588203	9.335285743	9.498984977	8.513934033	10.16671721	8.491934471	8.991620891	9.651157786	8.793688786	8.982991797	8.698164112	8.872385369	8.453700231	8.894922855	9.150618485	8.282773572	8.933610961	8.616357189	8.36474854	7.633610317	ENSG00000236782		1	26496438	26498312	antisense	0
6.265562563	6.356639871	4.103069281	6.610726744	6.688695241	6.669687438	9.262138891	7.723489455	9.772850794	7.681887958	8.849162605	7.379598047	4.23941588	8.922665354	7.088013231	9.761028209	6.773258666	11.07930702	6.881482123	8.546622909	6.674613182	7.105737833	9.572711198	7.200202095	9.683366071	11.7773812	7.849312855	8.414965636	10.76978239	10.35633483	10.38453268	10.93279437	10.50705171	10.03045066	7.831677224	9.633104302	8.192644576	11.12753866	8.103650816	9.675280764	5.986106815	ENSG00000142675	CNKSR1	1	26503894	26516377	protein_coding	0
0.249775973	0.230079507	0.232165979	0.268661581	0.247621066	0.23937005	0.851446047	0.881735701	2.708477334	0.823565662	1.061508423	0.59909938	0.276797769	0.608611492	0.276761543	0.811665592	0.211168896	1.31590931	0.282651698	0.731402137	0.242085458	0.315048177	1.130659864	0.598258936	0.845801978	3.813076217	0.562904896	0.738596416	0.935109611	2.132745617	1.924013507	1.558884769	1.303506468	0.758827824	0.507651884	0.674722242	9.936843271	2.471505361	0.595298438	0.996585685	0.316224492	ENSG00000188782	CATSPER4	1	26517052	26529459	protein_coding	0
1.801448859	1.793702153	6.972171933	3.693491744	2.245454585	1.084245763	3.15335681	5.810963859	5.851949888	5.900582916	3.181945095	1.091051919	1.845265591	2.89924076	2.025795221	2.814823756	2.16638159	2.247783836	2.091603324	4.03923117	4.764568262	6.112883523	8.256643613	8.3227479	3.39319363	5.151015941	4.585542172	4.045300774	6.047966649	7.377665272	2.904089133	4.561175133	2.122965598	4.720507443	4.459091623	4.563333505	6.347395212	9.100916773	3.348062591	3.031417539	0.971438003	ENSG00000236155		1	26536232	26556331	pseudogene	0
8.668985727	8.440292207	9.096335996	7.917966037	8.266741446	7.565879471	8.99121257	9.551254325	10.48427054	9.62316058	8.871400233	11.04567881	9.358536674	8.854606588	8.68553455	9.580783412	8.891418127	10.16643666	9.106597046	8.666239918	10.63388215	11.47884376	9.575182627	9.269678823	9.456215347	12.13678485	10.85251327	8.751267315	9.136613814	9.892410871	8.677803058	9.29810438	10.15253372	9.506820626	9.76630568	9.148106603	12.29979199	10.20781971	9.020257096	9.560878163	9.01187286	ENSG00000130695	CEP85	1	26560691	26605299	protein_coding	0
8.553018508	8.455048757	7.858442892	9.073555724	8.816305816	8.28579033	7.764697832	7.774709627	7.666558143	7.883326048	8.048121238	8.709293188	9.820416462	7.853575032	7.427180364	8.446474791	7.88512143	9.214938208	7.780483533	7.677437866	7.451476232	7.082700767	7.958746732	7.003412934	8.585460669	7.167825032	8.155766431	7.381097196	7.613535553	7.685219137	7.468041496	7.984365907	8.592272958	8.177641572	8.976424474	8.00438144	7.043749774	7.676063048	7.574705224	8.514033283	11.45650368	ENSG00000142669	SH3BGRL3	1	26605667	26608007	protein_coding	0
10.44402822	10.46002402	10.31403407	9.754471099	10.13409144	8.844154952	9.722811505	10.86368822	9.975373187	10.31148566	10.61452541	9.830905164	9.135393928	10.09073728	10.04003293	10.03568462	10.23132008	9.510365859	10.138153	11.16314127	9.799849365	9.255130918	11.14516256	9.597436099	11.43383016	8.304888273	10.16090674	10.92253124	10.24187707	12.09992063	10.75799814	10.44335788	9.712146148	10.34973158	12.0301412	9.955611699	12.12065928	12.14768156	10.68449113	9.901833974	12.04781684	ENSG00000158062	UBXN11	1	26607819	26644854	protein_coding	0
8.185219413	7.914392126	5.979316683	6.210971503	7.11254466	4.705466699	6.700517176	5.654998604	2.598175783	5.123537841	7.184225183	12.94124089	1.691844842	5.9804635	5.782467956	7.673504848	6.30053806	7.143158996	6.528139356	6.604225926	5.731211907	5.999090774	6.409875837	6.899761841	11.02891107	4.268006338	5.694483776	4.283036288	5.089136051	5.492699016	6.449988411	7.235495765	6.758472115	10.26958692	12.61873141	6.970555545	3.257298621	6.752998274	6.0438259	6.52945293	11.93213917	ENSG00000169442	CD52	1	26644448	26647014	protein_coding	0
2.559065595	2.766298283	2.462433717	2.216908669	2.296503774	1.640896681	7.825714194	2.128428957	3.40620847	1.572284367	2.97446489	3.002290364	2.454501819	4.949263864	2.570336213	6.956699005	2.677481953	13.31825064	2.850103105	3.961486226	1.943028857	1.641156183	4.811654775	3.360354207	6.632612917	2.194939966	2.309204521	2.12267508	3.325379383	5.293671762	5.384966114	7.296869942	11.79349834	8.59092199	4.633889682	4.066626288	8.775311456	3.960857847	2.412675205	10.28934962	5.942975475	ENSG00000176092	AIM1L	1	26648350	26680621	protein_coding	0
0.215114487	0.134105917	0.110524531	0.128511649	0.093603522	0.151029371	1.80565796	0.102119593	0.170791758	0.113858831	0.186381353	0.820780428	0.174165459	1.188304887	0.103636198	1.440019622	0.143095878	5.19952994	0.125573494	0.273537417	0.145435973	0.148557714	0.34847092	0.189957654	0.730849034	0.192386545	0.154312241	0.091973884	0.178507924	0.359344807	0.454673327	1.275538639	4.78834342	2.544320758	0.762549103	0.332706425	1.74070968	0.288873171	0.104385418	3.408663301	0.685217252	ENSG00000225854		1	26653179	26653524	pseudogene	0
2.597885483	2.6706076	1.624776	2.87384425	2.832875567	1.311977298	2.170911071	1.52239189	1.331760877	2.286349796	3.019066048	0.595045466	0.571909019	2.840589965	1.661840534	2.445640625	2.009420284	3.74505248	2.576391701	2.750431734	1.855894233	1.389308508	2.664713452	2.814652754	4.931686614	1.246092846	2.115738952	1.747954443	2.831799635	3.16134978	4.397765709	4.573243627	2.768464585	2.729461165	4.520363759	3.946905201	12.39096854	4.685500812	2.263810171	4.012517582	6.941219459	ENSG00000176083	ZNF683	1	26688125	26701013	protein_coding	0
0.51406171	0.371026111	0.637947384	0.291178143	0.286836242	0.28740091	0.678740049	0.533190155	1.041823385	0.435456935	0.586647969	0.908389588	0.761910987	0.312990013	0.314754861	0.549494221	0.342601558	0.455766421	0.342780693	0.801984829	0.18360863	0.288015933	0.421281528	0.300779344	0.323400155	0.333102649	0.58713453	1.243028742	0.349606153	1.791226764	0.499462186	0.391713699	0.679105402	1.08610728	1.015053072	0.501614215	9.590844505	0.457569461	0.702974732	0.533842797	0.649724457	ENSG00000131914	LIN28A	1	26737269	26756213	protein_coding	0
11.62756479	11.20482402	10.88891401	10.76734276	10.79440948	10.68252842	10.63683002	10.3565673	12.87199133	10.387586	11.13887474	10.93407931	11.20531425	10.44556149	10.46082159	11.37697942	10.55469618	11.1634506	10.62707826	10.43745028	10.22684637	10.38564094	10.88235132	10.3481296	10.41879171	9.80509083	10.30777112	10.19851496	10.42131626	11.18448559	10.50692228	10.95359305	11.148681	10.95278278	10.44252678	10.6922018	10.55414087	10.55970328	10.44543251	10.52290823	9.835117827	ENSG00000117682	DHDDS	1	26758773	26797785	protein_coding	1
2.818743888	2.673378376	2.259239288	2.884733619	2.799414068	3.03497252	2.99429147	1.867102323	3.477150323	1.885110813	3.013138191	3.485978609	1.700664922	3.312493129	2.787685753	2.767997538	2.713176214	2.427780138	2.684814912	3.336229825	1.63134597	1.46687011	2.57481064	1.667304928	2.862773987	1.544663265	3.358256271	4.520418997	2.27499553	4.407985965	3.372738399	2.870424343	2.302793319	3.278603817	3.661478184	2.335143535	5.959653579	3.823627658	4.105968576	3.184481555	2.998256272	ENSG00000225891		1	26789247	26793773	antisense	0
12.53050861	12.45935182	12.63907708	12.54604336	12.66137091	12.80457436	12.52038708	12.15931131	12.31681472	12.09542633	12.7560772	13.92275987	12.76457706	13.12633101	12.73342755	12.8379836	12.7042598	12.76563212	12.57655341	13.11206036	12.0791881	11.70325235	12.56644814	11.87395155	12.83906222	11.9391911	12.85295858	13.42452767	12.657943	13.59677983	13.05893079	12.65745604	12.66545614	12.87362068	13.1401728	12.52177447	12.48876394	13.23529645	13.11328127	12.83852364	12.8674814	ENSG00000198830	HMGN2	1	26798941	26802463	protein_coding	0
9.537993314	9.825037393	10.88083517	8.481581964	9.097219767	7.586831017	9.497439225	9.045486036	11.4702311	9.513827601	9.936947043	12.82157974	7.576782782	9.398612066	8.368680755	11.64897373	8.242061108	10.88310381	8.454570767	9.57686102	8.108441144	8.152320916	11.65970864	9.736623019	12.20752462	7.137954824	9.523081089	7.742192209	10.82993594	10.67253624	11.03049048	11.37724066	11.00966411	12.72921603	12.85289046	10.79822709	9.516323103	11.69076892	8.44421428	9.874986064	14.1959095	ENSG00000117676	RPS6KA1	1	26856252	26901521	protein_coding	0
5.173869052	4.389718802	5.043330893	4.610557992	4.738915833	4.469343293	4.416973714	3.775422995	3.622986413	3.521227923	4.93717478	5.906092097	4.921368669	4.496324699	4.23249897	4.348074182	4.323449636	4.730645687	4.098971189	5.268417696	3.786914836	3.478625493	4.993064869	4.625216341	4.215302995	3.834881099	4.823772929	5.251468285	4.148375466	5.655873694	5.007564988	4.589097369	4.565262715	4.718993251	5.212914243	4.141447798	7.345763762	6.137243866	4.968897155	4.199946543	3.697996103	ENSG00000260063		1	27018623	27020622	antisense	0
12.28939296	12.16583022	12.38947514	12.23269639	12.20504675	12.34145121	12.73237993	11.80369764	12.35386614	11.70098135	12.40164831	13.17159609	12.04325483	12.3758704	12.38966496	12.44922267	12.22852398	12.6558767	12.23659797	12.61405085	11.90382185	12.04314524	12.08040455	11.88612323	12.41030096	12.06109474	12.6095941	12.62975149	12.27010622	12.27543614	12.35709776	12.61726437	12.524928	12.73135926	12.98441727	12.55671425	12.74950733	12.90391094	12.53711017	12.47916592	11.9047539	ENSG00000117713	ARID1A	1	27022524	27108595	protein_coding	1
9.267261671	9.104015675	10.41529103	8.955098104	9.115340877	9.041264011	9.817686379	9.095289272	8.595316224	9.02734048	9.490742995	9.987975774	10.14175725	9.522358762	9.261470561	9.548362755	9.341341774	9.604484894	9.448044345	9.332733115	8.310463162	8.181137677	9.334105727	10.5059299	9.144578781	8.183492923	9.350817508	9.608855507	9.44794926	9.896139601	9.583100785	9.732589115	9.865192716	9.400872648	9.333334034	9.420268654	11.78859619	9.754761931	9.717545206	9.581820921	9.242306037	ENSG00000060642	PIGV	1	27113963	27124889	protein_coding	1
11.35809529	11.28438365	9.98800172	10.74224915	10.81028189	10.62515402	10.93483484	10.64820479	11.08439085	10.5259659	11.15913355	12.01302593	10.58019826	10.75668653	10.92604326	11.07395564	10.77416498	11.61726066	10.7464449	10.85009609	10.32029085	10.57866243	10.54842918	10.98043375	11.22432039	9.843401346	10.56696909	10.38585711	10.14559528	10.95263921	10.9830411	11.29380613	11.11350869	11.1330699	12.37358324	10.72990841	10.32119733	11.24886375	10.94774399	10.98528377	14.16465122	ENSG00000204160	ZDHHC18	1	27153201	27184093	protein_coding	0
5.806286312	5.659994664	4.854964049	6.830224517	5.872574371	5.705377343	9.728199076	6.422697503	5.029373674	5.44481246	8.290275819	6.63666408	6.403225106	7.893619896	5.712571393	10.73528753	5.360005	16.25278191	5.366537649	6.502349173	5.361490816	4.542654501	8.105740932	5.551510315	10.58137314	5.02033449	4.786276912	4.690290675	5.432275254	5.579864871	11.36094992	11.92775322	15.3957064	10.2950042	5.097048345	9.646904309	4.107724093	5.944907185	5.305932908	12.80676082	6.053739294	ENSG00000175793	SFN	1	27189633	27190947	protein_coding	0
10.31613752	10.18409557	11.06680321	10.19186977	10.26160141	10.29620195	10.50582076	10.28909829	11.00721424	10.21745212	10.34127297	11.07280357	10.88226324	10.22484913	10.38816354	10.57507733	10.44906721	10.44738328	10.57117037	10.3248723	9.841630134	10.01387964	10.43803029	10.39627878	10.22686876	10.15084143	10.34968689	10.29260352	10.26378905	10.64479872	10.72535887	10.43919697	10.64919138	10.67612702	10.8238425	10.46640853	10.26533571	10.3766954	10.4354964	10.24441836	10.14357608	ENSG00000142751	GPN2	1	27202624	27216788	protein_coding	0
4.44070631	4.275155765	5.540418732	4.251011221	4.448898279	4.289617167	4.587866798	5.073665305	5.695003516	4.933469375	4.364704897	5.046126174	5.349745324	4.337732662	4.895025331	4.846177286	4.845080709	4.465485808	4.98150365	4.868174646	3.784463154	3.933569869	4.71463886	4.824972054	4.256756686	3.971913394	4.567226096	4.585423859	4.303187862	5.028653886	5.099159407	4.612699161	4.700812688	4.942572924	5.378788574	4.628813439	3.962341025	4.686041652	4.770685235	4.411091929	3.915137796	ENSG00000226698		1	27202624	27204736	antisense	0
9.025807509	8.771222766	9.381013893	8.633452812	8.716759076	8.765163944	8.878175678	8.681118294	9.118259874	8.827259297	8.993674475	9.239734661	8.997583627	8.763765559	9.00040777	8.977850153	8.928189745	8.95398637	9.014981721	8.772373507	8.212051286	8.60310306	8.873213748	8.80789811	8.702856366	9.575346603	9.026677945	8.692492515	8.382590666	8.837500988	8.893510088	8.772332502	9.511504995	9.099601491	9.451674599	8.90097294	9.476353843	8.840381581	9.056709178	8.795090484	9.326062104	ENSG00000198746	GPATCH3	1	27216979	27226957	protein_coding	0
11.97485088	11.9735211	13.26786459	12.28975473	12.23610308	12.35617597	12.09276136	12.54199872	12.38587299	12.69114653	12.10565324	12.29661648	12.14071297	12.23499965	12.6850808	12.04225052	12.50066245	11.81343809	12.52479366	12.35223185	12.50117763	12.42853339	12.30838814	12.41983437	11.98581536	12.32050853	12.27397185	12.17384818	12.24787035	12.52321542	12.36369094	11.89058349	12.05076677	11.65461117	12.04919995	12.40749811	12.89152761	12.14389282	12.3120054	12.04290495	11.4253768	ENSG00000090273	NUDC	1	27226729	27273353	protein_coding	0
0.452707244	0.662751352	9.27248146	0.589766521	0.837591368	0.505710683	0.8904109	1.623947052	2.45125642	0.928894219	0.688611901	1.271675275	0.773527817	1.077863403	0.827121552	3.125115808	0.569973406	0.906488262	0.565756083	0.738644031	8.347337778	7.726055563	8.477137867	11.54928438	4.821663812	4.763322055	0.567775316	0.623860891	9.60894266	3.586135948	1.343983757	0.71234011	0.55590444	6.850579051	8.364654573	7.951391629	5.314693965	1.841258874	0.808426618	0.604503075	1.357865034	ENSG00000131910	NR0B2	1	27237980	27240457	protein_coding	1
1.311666805	2.245313119	6.193776318	1.212503804	1.346196144	0.982600593	7.29601179	1.659068861	6.458601789	2.994949812	6.022730509	2.57776007	4.38710745	3.991778289	2.255521744	7.705320689	1.737506691	10.15933859	1.986298356	5.164984695	4.220279924	2.828745074	9.159330198	7.512822464	7.776962816	0.886323024	1.02798432	2.653671717	9.601297899	9.5144171	8.678793858	9.534970723	9.957800059	8.57428246	5.325948358	7.783701451	7.379188843	9.375336369	2.232574338	7.507164312	3.866107194	ENSG00000175707	C1orf172	1	27276053	27286897	protein_coding	0
8.804313035	9.213342189	7.954994529	10.46691541	10.19425498	10.10411908	10.39722661	10.00161947	10.68505332	10.39589489	9.012592781	3.758015945	12.64363781	9.907446893	9.940917884	8.48150463	10.26376692	12.02911959	10.60221919	10.13516227	10.62639871	9.782992221	10.25782102	7.263791582	9.057727763	6.579636553	9.781479574	7.252267621	9.911431906	9.814982653	9.142395817	8.514866379	9.003589556	8.2355076	8.22050058	11.59006817	6.837304863	7.931511306	9.72056064	9.971555808	4.843506906	ENSG00000253368	TRNP1	1	27320198	27327389	protein_coding	0
9.137978772	8.198089348	6.088371844	11.47811429	11.36806193	12.30548086	10.70533014	4.571681799	5.829282859	5.026015728	9.8262947	3.290049427	9.417831089	10.15565286	11.86269113	9.465974674	12.22868125	12.86749766	12.79330889	10.52913752	10.54664594	10.54812163	8.313736626	4.344257162	9.869472286	6.762469048	8.844394081	6.788051115	6.069358173	7.478948531	9.426429938	10.41645069	13.08976968	8.129645586	5.530995628	9.37815246	9.214118378	8.469487676	10.0814238	11.50527573	3.528428399	ENSG00000158246	FAM46B	1	27331511	27339327	protein_coding	0
10.62754419	10.63607854	11.39600753	11.06245228	10.83113313	10.75146958	11.70495264	11.02579514	11.22777773	10.54244671	10.91974104	10.58226798	11.40674009	11.1101271	11.30668606	12.05489398	10.63958396	11.16795092	10.58656713	10.72789657	11.43585857	10.75869413	10.7425441	8.729113183	11.40548668	9.164746309	10.11882808	10.46916798	10.29278655	11.15909216	11.30987275	11.82825778	11.02586077	11.54976442	11.32374075	12.3508486	10.9239345	10.93095843	11.10268602	10.93704754	11.51986268	ENSG00000090020	SLC9A1	1	27425306	27493472	protein_coding	1
3.370734043	3.311292449	3.48397394	2.787818675	3.050636527	3.501385932	2.989399406	1.91594916	1.850541073	1.887588375	3.111949977	5.183525109	4.338447118	2.551688111	3.179847566	3.321323166	3.209894415	2.499753116	3.366453678	2.370132007	4.148772549	4.514519972	3.237964121	1.826598688	2.813454359	5.523582047	2.614064491	2.761106766	1.988460241	1.884933431	1.944955518	2.842038615	2.234782373	3.025512413	2.210380889	2.843551428	2.874286366	2.702507611	3.015794309	2.561144333	1.976418118	ENSG00000214973	CHCHD3P3	1	27527325	27527964	pseudogene	0
7.539325865	7.631115536	7.830471059	7.510847585	7.443731943	7.884270013	7.69817357	6.298514831	6.940629101	6.242292824	7.557445641	10.41922584	9.499876188	7.893977249	7.650862939	7.548295575	7.436667555	8.171281221	7.445437274	7.623477491	7.1067502	7.011104853	7.15576805	6.189501097	7.28415868	7.529488491	7.094631815	9.085364141	8.098110988	7.112515501	6.902095526	7.757313848	6.990165575	7.329940205	7.161566835	7.499669162	7.395477097	7.227615865	8.337555523	7.874901583	5.941069943	ENSG00000225159	NPM1P39	1	27533421	27534287	pseudogene	0
11.80903215	11.7100404	12.41034369	11.89743366	11.91579534	12.1431861	12.23637114	12.17455958	12.10838837	12.14501023	12.01848699	11.95906906	11.43118669	12.15738448	12.38714566	12.0382865	12.30829233	11.78376562	12.41566001	11.90402743	12.55476469	12.57267473	12.11941406	11.56659567	11.92085978	12.85690449	12.00790613	12.11900039	12.013157	12.12208233	12.27007898	12.19257348	12.31763205	12.03379859	12.12543834	12.28370455	13.48569273	12.19521829	12.32445946	12.08123179	13.08751223	ENSG00000142784	WDTC1	1	27561007	27635110	protein_coding	0
0.962195434	1.222247014	1.711925127	0.928007749	1.036727193	0.936010266	1.456752875	3.121476822	4.723525913	3.076625931	1.262647734	0.56494825	0.793158503	0.800176255	2.151925561	1.405081368	1.875176746	0.847527741	1.725651361	1.532418943	1.137239595	1.193553377	1.381111549	0.70479629	1.033270711	0.569342461	1.482766295	1.754012396	0.957072844	3.404673895	2.023540902	1.480074349	0.950573684	1.657116698	2.454017676	1.550283296	1.235250909	1.84790607	1.499360852	1.297715323	1.703518398	ENSG00000243659		1	27637731	27638329	pseudogene	0
10.72501839	10.61350341	11.12499536	10.8821596	10.86328431	10.66880065	10.76761757	11.35312681	11.42967824	11.36634622	10.82762382	10.47512002	11.02997827	10.85455585	10.93274705	10.6260502	10.94429295	11.06572612	10.95227701	10.97428483	10.55025482	10.61222721	11.17593241	11.00513726	10.65890438	10.50066636	11.27653521	11.05021588	10.56298934	11.51251526	11.57784646	10.82427772	10.75171613	10.78139232	11.00870476	10.86831337	11.2387737	11.12400954	11.05306871	10.83077251	10.81205719	ENSG00000186501	TMEM222	1	27648651	27662891	protein_coding	0
3.430547392	3.728926203	3.737397044	3.575462135	3.630881772	3.131120519	3.640650328	2.37179817	4.912914534	2.500820296	3.543262985	5.163552191	5.328967714	4.184275836	3.384577112	3.565973712	3.502104475	4.378754987	3.604777398	4.489454753	3.09823706	2.9341913	3.267735512	2.708131306	3.772133204	1.949299358	3.65933761	4.645288204	3.272669167	4.203971407	3.905321948	4.013927437	3.512921926	3.92578728	3.298408987	3.578614852	3.087555764	4.150206219	4.239411929	4.092580107	2.205306105	ENSG00000241547		1	27651820	27652287	pseudogene	0
7.282724828	8.120212934	5.828532588	6.65765765	7.154196445	5.369508018	10.96133855	5.547553955	12.36883152	6.887908517	9.253649971	10.46773888	4.131755174	9.024329825	6.185227164	8.900100635	6.043174154	13.39368626	6.221690686	9.212848617	6.775832083	6.090174907	8.262279376	7.721651255	10.83687929	4.976459106	6.435833323	6.431041559	13.30544666	11.22885566	12.83516866	12.32713855	13.03269439	10.65753732	12.67428261	11.089574	7.581318636	10.24442331	7.095140483	11.62223853	12.9105444	ENSG00000142765	SYTL1	1	27668513	27680421	protein_coding	0
12.84904028	12.65936354	11.06944152	12.45777707	12.55623228	12.41141075	12.19582465	9.273245068	11.38624391	9.680418765	12.85097151	6.957190844	10.62843712	12.84411574	12.10765742	11.51636782	12.60195813	13.11005908	12.67321476	12.78867753	12.27326433	12.44573266	12.14365746	9.670122282	13.0369897	10.95335342	12.8117615	10.92638115	10.65383516	10.87618779	12.61214063	12.34763549	13.36499493	11.27334746	11.46289378	11.59247668	10.18089281	12.2629756	12.46535868	12.98196611	9.054522299	ENSG00000142733	MAP3K6	1	27681675	27693383	protein_coding	0
8.337786107	10.08204531	10.01359288	5.871810717	7.399406152	5.195520403	6.086095069	4.012850393	3.24007978	4.129481936	8.913073303	2.217637286	1.895460972	5.239086923	5.631497702	6.220390944	6.646389222	6.3415707	7.029168888	6.461344495	8.915692169	10.05579593	9.465570628	11.06077436	14.42898808	6.722491273	5.417646922	5.250741978	7.922466424	5.670605808	6.787233228	5.992468504	5.478048489	6.763803982	8.453347137	7.160347887	5.581024444	8.580500395	5.994001897	5.680819856	3.92143878	ENSG00000142748	FCN3	1	27695603	27701315	protein_coding	0
1.15978741	0.932668132	2.791960111	0.716722386	0.607202092	0.657416999	1.975875161	2.096580184	3.910812354	3.100992556	4.866249359	1.036478795	0.543113067	4.858336994	0.629979197	3.042066723	0.804899738	9.864824576	0.889513159	6.495803958	1.287937594	0.66369387	4.447273288	0.980980536	6.909391235	0.688110013	0.989530094	1.363261933	4.693346519	7.451011691	7.204119182	8.580748602	8.926878123	2.603706937	1.051108013	3.933806316	4.277556556	4.105534448	1.38584862	7.386447148	1.276666562	ENSG00000174950	CD164L2	1	27705666	27709870	protein_coding	0
6.124881834	6.541338908	4.718262637	5.173254442	5.294060633	4.861464901	4.807848574	6.582153178	7.838251047	7.506281	5.980370014	5.13988406	6.667945761	5.163984625	5.19510549	4.634405415	5.160559217	4.825086603	5.096081449	6.356327409	7.736345482	5.473235757	5.909130623	2.507139166	6.758948586	4.452426169	4.498229551	4.03863641	3.773189793	7.64781846	5.724339502	5.074653153	5.18111604	4.684114596	4.322885189	5.142915046	3.913243293	6.618606923	5.165051146	4.588123871	3.71860186	ENSG00000181773	GPR3	1	27719148	27722318	protein_coding	0
13.43079113	13.12869969	12.94343337	13.29638702	13.32519547	13.75883808	13.36174199	12.06120195	10.98865156	11.93349911	13.30535851	13.75531802	13.15796007	13.19819802	13.40462578	13.23334	13.5487129	14.03403617	13.67119534	13.47138296	12.4872726	12.30764141	12.74993385	11.06441579	13.30609634	11.27320729	13.46919399	13.43661382	12.83207257	11.88483043	12.92465421	13.09760922	13.49653641	13.27782785	13.38446631	13.08217071	12.96945088	12.90952711	13.58895804	13.08280159	13.43274364	ENSG00000158195	WASF2	1	27730730	27816669	protein_coding	0
0.815056086	0.643644107	1.036377213	2.190504181	1.493532363	1.69794357	2.684832868	1.792727688	3.535361688	2.358058381	0.868825032	1.452340175	0.984513082	2.318619065	3.347859024	2.130900781	2.745286356	2.535392588	2.730089576	2.238012611	1.266095401	1.47723162	1.081577785	0.414940028	2.290759074	1.761531249	1.504713914	0.957578161	0.780157309	4.317920827	2.799237781	2.269203323	1.089085771	2.318486753	2.755577553	2.125987251	2.553661128	0.74611251	2.908311656	2.394473804	1.893704551	ENSG00000237429		1	27852316	27857072	antisense	0
11.44903055	11.0173504	12.46026845	12.21826194	12.01629901	12.57031389	11.88351779	11.31561156	12.75744248	11.23893264	11.64365044	10.32683397	10.66808821	12.54507497	11.98228317	10.95754481	12.1507852	12.91365703	12.04206325	12.54469036	11.72468977	11.73921227	11.45749247	10.30949599	11.30459905	12.13994715	12.03111542	12.41475057	10.66354808	12.38311823	11.62306777	11.95405489	12.76095241	10.6202199	11.91037748	11.28174179	11.4064106	12.41646034	12.69836144	12.54662454	8.634353322	ENSG00000126705	AHDC1	1	27860546	27930942	protein_coding	1
10.92960652	10.93198665	9.315634434	9.155002326	10.14746281	8.364279784	9.305177408	8.601682076	7.527014409	8.849580902	10.32777834	12.44629375	3.130379378	9.527698733	8.923749046	8.949751147	9.116177035	8.76843239	9.128543015	10.78053343	8.85848713	8.958331776	9.098809222	9.31456108	13.05030626	7.846227535	9.775059347	7.665729497	8.097599838	7.449507802	9.216184322	9.310661191	8.606874799	9.665134444	13.78707437	8.683782898	7.615175072	9.426262376	9.819237658	9.292042795	15.53982202	ENSG00000000938	FGR	1	27938575	27961788	protein_coding	0
4.039267255	4.20530124	4.758076056	4.011940019	4.087170245	3.969459977	3.521552427	4.769426674	4.332203096	4.521474297	4.087388068	5.994871336	5.536444419	3.608417975	3.934039207	4.136887726	3.889356099	4.678531619	3.795600497	3.712756417	4.671445812	4.690453647	4.349948185	3.880101607	3.95379005	4.680658086	3.843517666	4.402188647	3.620681511	4.588979026	3.703167211	4.199402769	3.608725037	4.214307423	4.429571459	3.973104003	4.552246316	4.07908113	4.055243253	4.242897884	2.218641962	ENSG00000235912		1	27975930	27976121	pseudogene	0
10.55489012	10.59965092	11.83193807	11.61208978	11.33426503	10.48741034	9.699458996	11.34995751	10.50664485	11.48758152	10.32676869	12.45058844	10.35997164	10.37228773	10.53809814	9.733436631	10.53469471	8.570996468	10.40901546	10.03944637	10.84092909	10.30652613	10.68557376	10.25569492	11.55028848	8.336133525	10.79270136	10.56391453	9.167104317	12.84437195	10.24873543	10.1470672	9.106996518	10.03418558	10.66269943	9.95280017	10.57993989	11.59202861	10.36146839	9.744075071	10.65397637	ENSG00000126709	IFI6	1	27992572	27998729	protein_coding	0
2.361151208	1.729032315	2.455213005	1.878035752	1.950112203	1.197051444	1.332098317	2.041732875	2.688863588	2.031423527	2.009165197	5.802092958	1.799981134	2.384476978	1.841532892	1.611354826	2.221111666	1.095260941	2.244213088	1.923720163	1.710646419	2.170248968	1.841552126	1.243664365	3.180711752	0.568054921	2.669798539	2.122358229	1.19949639	2.872112828	1.509264831	1.139591758	1.255465123	2.50475885	2.659323534	1.643118517	2.412964516	2.778547779	2.177676259	1.219408086	2.146830824	ENSG00000225886		1	27995979	27996787	antisense	0
9.960427126	9.494767176	8.747530878	9.527356414	9.637388457	9.821734192	9.347670163	9.299731698	9.982488275	9.201050665	9.65939027	8.902928027	8.693709038	9.736430102	9.871216697	9.373996731	9.758402104	9.145733962	9.732148176	9.715357417	9.042892836	9.051447218	9.122568034	8.65152802	9.551193139	9.388941945	9.916661781	9.552546178	8.938522255	9.873835338	9.648265717	9.182852075	9.826293743	9.355482407	9.34258899	9.093870061	10.47987221	9.95548366	9.942735842	9.536190568	8.333144694	ENSG00000009780	FAM76A	1	28052490	28089633	protein_coding	0
12.32767064	12.17343498	11.52279448	11.75738248	11.81053913	11.81221205	11.61337464	12.13483224	11.79027612	12.2990948	12.07895882	11.19529563	11.6564674	11.46502455	11.58941892	11.543447	11.53542325	11.8135334	11.56193414	11.64821623	11.00636717	10.79196067	11.40843242	10.42064824	12.46770758	10.7371161	11.75301558	11.04809566	10.86494938	11.73639307	11.45244715	11.65960117	11.57038205	11.32336305	11.47315561	12.6676073	10.2018379	12.95298612	11.57764024	11.43564753	10.97166925	ENSG00000117758	STX12	1	28099694	28150963	protein_coding	0
1.679881284	2.582500613	0.913922648	1.734202592	1.588117923	0.995180468	0.88482562	0.775260549	0.949195979	0.756128664	1.844475253	2.221800961	1.132359545	1.308871209	1.298773694	1.15667813	1.290262169	1.957944908	1.231311407	1.725510717	1.250374107	1.092984696	1.880798024	1.329230408	2.356216338	0.677350183	1.287911346	1.10067796	0.528399405	2.225563986	2.008086375	1.374981475	1.235784265	1.250580761	1.881780511	1.9001635	1.135677051	3.298289535	1.593815562	1.570962876	1.637708865	ENSG00000269971		1	28100369	28100552	sense_intronic	0
3.51988362	3.518906267	2.7979505	4.009992427	3.763227628	3.335339356	2.849883468	3.244446435	3.835526367	3.235766823	3.207682635	3.428829861	2.686112664	3.049131579	3.435922817	3.101510977	3.508267614	3.274169845	3.332976214	2.856559102	2.59554368	2.629437261	3.229717282	2.666483822	4.168239381	1.950913848	3.466972248	2.907916236	2.237440052	3.799087962	3.530585754	3.043326202	2.333701752	3.221572782	3.900929576	3.830844701	2.665795672	5.178767004	3.661724522	2.995870777	2.456428848	ENSG00000270031		1	28146494	28146852	sense_intronic	0
9.146181563	8.878948215	8.723925575	8.975762339	8.935457102	9.240001691	9.089843053	8.70869149	8.764895786	8.565049717	8.978796481	10.2767057	10.09472134	8.976244487	8.870746044	8.768857251	8.874236457	8.997772363	8.982789318	9.127298859	8.339482702	8.208219232	8.327923336	7.575716608	8.421975699	8.772254285	8.799269143	8.956875371	8.027088057	8.267919984	8.319932506	8.70573171	8.878725812	8.718111272	8.551380054	8.443501686	8.708211819	8.56379405	9.186039727	8.785553668	8.305555945	ENSG00000117751	PPP1R8	1	28157289	28178187	protein_coding	0
10.63287351	10.88333795	10.09415935	10.05896472	10.40494685	8.756102341	9.40582025	7.969891577	6.343748232	9.216824908	9.978179359	12.40761611	8.284238324	9.532295125	9.474808611	10.1641725	9.238606375	8.948627699	9.193592348	9.878035148	8.946880762	8.497721341	9.311825422	8.780630661	12.23547438	7.719466142	10.02805653	7.880775453	8.195286428	8.820992302	9.11515909	10.16896027	8.427235227	11.40014589	13.90434252	9.305605225	10.7561301	10.08693445	8.811711534	9.303490614	14.42813898	ENSG00000130775	THEMIS2	1	28199055	28213196	protein_coding	0
10.77293651	10.60508551	10.57893323	10.58677701	10.66795103	10.55172006	10.68011466	10.89052639	10.74485105	10.79721436	10.78006929	11.99952935	10.54402217	10.76961743	10.45799407	10.25807698	10.41539659	10.44124038	10.40468594	10.6768882	10.56513042	10.298996	10.45274547	9.872315277	10.51068486	11.46990874	10.70313593	11.13979138	9.919092897	11.05161727	10.37052829	10.49921801	10.70485827	10.4760615	11.29133925	10.27535779	11.83103806	10.8552113	10.69319094	10.54894098	11.48365909	ENSG00000117748	RPA2	1	28218035	28241257	protein_coding	0
3.964861004	5.770495427	2.098834649	2.977555948	3.207938417	1.825995955	5.001880148	4.813364243	7.201099092	4.20226896	5.944782564	5.375625993	1.517483171	3.550093234	3.067791707	8.534340867	2.147086928	5.994074009	2.312749512	5.552516166	3.561083445	1.461767386	7.801365523	3.971003206	8.033509504	1.429465244	2.873852865	2.345083468	10.59024757	6.14117653	6.970233369	8.898423092	5.684058801	8.718221782	6.751323585	8.13448143	5.903758698	9.498444153	2.849098154	4.411889513	6.563879114	ENSG00000130768	SMPDL3B	1	28261504	28285668	protein_coding	0
8.569830068	8.760501104	8.889963209	9.266883694	9.144757329	8.670676354	8.981387304	9.063475512	10.19262413	8.623247605	8.58546517	8.560481893	9.176023318	8.810281111	9.102004423	9.212715858	9.02213563	8.788224257	9.129141872	9.15099924	8.611948519	8.630413513	9.191103575	9.982677154	9.066026832	8.54061721	8.59686142	8.854201135	10.13958887	8.829662607	9.326417159	9.23333462	8.468037146	9.244839345	9.878078766	9.575719437	8.619477278	9.283071032	9.281243909	8.928035883	11.56815458	ENSG00000158156	XKR8	1	28285973	28294607	protein_coding	0
10.15156571	10.10542042	10.13656902	10.31158401	10.0923699	10.00021044	10.04640187	10.08642003	11.14741973	10.02718113	10.19929717	11.49979919	10.59770118	10.25252941	10.04469176	10.3824156	9.979270385	11.02176437	9.965919711	10.0938241	10.21848253	10.19668985	11.11024967	9.934857832	10.54350496	10.25838275	10.27079155	10.35083763	10.2363663	10.8911364	10.48729796	10.38698807	10.69311407	10.57600617	10.67375538	9.999132914	11.64154037	10.78778489	10.48674055	10.4560368	10.5778777	ENSG00000158161	EYA3	1	28296855	28415207	protein_coding	0
9.508003854	9.621065672	10.04094454	9.757198676	9.731410168	9.719590617	9.407803188	9.43533237	8.849703338	9.505606488	9.603501896	10.46010398	9.831379745	9.824000865	9.365735399	9.563718605	9.279246616	9.393003134	9.344319027	9.774208603	9.425419675	9.233079875	9.360482094	9.720540677	9.6311575	9.064561587	9.595189425	9.40449449	10.17555598	9.438815093	9.24100309	9.710113559	9.132175027	9.321417773	9.744268748	9.620436331	8.642353984	9.729574652	9.610477147	9.372252062	9.505510485	ENSG00000228589	SPCS2P4	1	28421582	28422933	pseudogene	0
8.733569294	9.220168849	8.296337348	7.718321828	8.502114973	6.731713132	8.160777271	7.147595756	5.403295147	7.156881734	8.110941832	10.73297547	3.135947372	7.189580235	7.85150838	8.524430575	8.126224446	9.366944273	8.2919144	8.386628061	6.565749097	6.95109001	8.249504797	6.491572447	10.15294943	5.404790881	7.652004738	6.012968655	7.161166911	5.950231598	7.477091442	8.161907586	8.295755619	9.317556723	10.94315679	7.854213882	7.068195922	7.321685819	6.900982001	7.745598545	12.63516395	ENSG00000169403	PTAFR	1	28473677	28520447	protein_coding	0
10.85390557	10.79581423	10.72238454	10.92858519	10.89113409	11.16829463	10.58958862	10.78079835	10.75876787	10.92236986	10.82322159	11.68421722	11.30093176	10.86220837	10.87866683	10.52168928	10.83012624	10.44487113	10.86908266	10.74666255	10.5202338	10.27976553	10.53177217	9.800895995	10.59461717	10.38708938	10.71670419	10.79282914	9.517151602	10.20733178	10.36919689	10.32906051	10.31903161	10.43366903	10.55003515	10.27061629	10.06311151	10.64495188	10.98615269	10.57778174	10.00795573	ENSG00000126698	DNAJC8	1	28525967	28559536	protein_coding	0
10.55981174	10.6797533	11.87841886	11.09056412	11.06114936	10.80652398	10.90596857	12.33394186	12.43372035	12.29547028	10.86161169	12.39955379	11.04508488	11.09559136	11.05696787	12.04947904	10.96278962	11.66127604	10.84235364	11.10083627	12.69087449	12.69539021	12.76386531	12.15793336	11.06328086	11.90871428	11.18504271	11.52305838	11.40293363	12.6218978	11.71894374	11.4281231	11.41406109	11.95483842	11.66508271	11.7462994	12.74774065	12.0610662	11.20417068	11.32390088	10.80926255	ENSG00000130770	ATPIF1	1	28562620	28573417	protein_coding	0
5.516925212	5.460300184	7.796691884	5.107127834	5.465798868	4.640746988	6.338418377	6.071061434	8.212913697	5.952316197	6.234256626	9.284122576	5.971384764	6.566617425	5.481031022	7.19640659	4.952959474	6.613546864	4.856452281	6.669198396	6.433517687	6.958122203	7.845557969	7.927285234	7.188014667	8.008494766	6.698771647	6.763700608	7.307409787	8.722361215	7.455262916	7.198022712	6.136154082	7.800289726	9.135518445	6.84699391	6.027353094	7.280593216	6.067267175	5.946125451	7.408396088	ENSG00000270605		1	28566020	28567964	antisense	0
10.1142942	10.31418796	9.972610973	9.79054701	9.675379226	9.422662729	9.725496637	9.274030087	9.74703224	9.463309117	9.988503553	11.21529487	11.48761161	9.759013191	9.500127266	10.34036322	9.68637312	10.88017523	9.662841124	10.18199329	8.769691409	8.783566258	10.75991312	11.00915762	10.22521257	9.222274624	9.152606168	11.61933872	9.885251185	9.639183602	9.644309289	9.897560928	9.267518969	10.17717131	9.722715788	9.851903692	10.68900651	9.324599658	10.08858632	9.89555107	11.05589066	ENSG00000130766	SESN2	1	28586038	28609002	protein_coding	0
8.350885882	8.110734939	9.153862175	8.234033628	8.406251917	7.857115936	8.616924053	7.824726372	7.653196677	7.915344767	8.269081474	10.17049953	10.0416776	7.982073561	8.432361784	9.256443113	8.468322302	9.27444453	8.741507847	8.418940883	7.862514653	8.466219823	8.663290102	9.346337685	7.919960419	8.782800246	7.903682708	7.843129545	8.334227476	8.184880389	8.264758383	8.456409515	8.724445507	9.297036351	9.438113107	8.740893831	8.65041741	8.024580037	8.196420958	8.294134671	9.01114325	ENSG00000130772	MED18	1	28655513	28662476	protein_coding	0
10.79636699	10.62206771	10.90180857	10.69844288	10.78757614	10.80455434	10.89758652	10.16568416	10.32205513	10.03631691	10.87969089	11.15921556	10.75117753	11.42543627	10.81560322	11.17760552	10.73865671	12.28055503	10.7721096	10.92291005	10.47940956	10.49251755	11.29025203	11.13330202	10.85357526	10.80562905	11.3368421	10.97680313	10.75837082	10.21666185	11.10722147	11.31914263	11.54357246	11.1814184	11.03324952	10.85423236	10.73628253	11.11663747	11.27962447	11.58034603	9.64036965	ENSG00000204138	PHACTR4	1	28696114	28826881	protein_coding	0
9.891864193	10.15077594	10.00874477	8.995501363	9.413675806	8.876231985	10.44649575	8.294581884	8.852924149	8.265580691	10.16738385	12.19917439	11.40297516	10.20393113	9.628303917	10.44000479	9.264788867	11.42063961	9.524700666	9.838517089	8.744212125	8.644229063	9.610086817	10.28507655	10.21047697	9.547869482	9.468855556	10.50752531	10.08690107	8.588608703	9.913952259	10.67903565	10.04308589	10.43353958	10.57183338	9.803424091	12.06355035	9.964244109	10.00186897	10.33661162	9.956807708	ENSG00000180198	RCC1	1	28832455	28865812	protein_coding	0
10.1063635	10.41925314	10.3361672	10.30524473	10.58361854	10.09278488	10.62396429	9.472771549	10.00717967	9.241564763	10.48270725	12.3847945	11.38434574	11.06868327	10.676614	11.00665212	10.44120467	11.92441948	10.59858845	11.33573991	9.388235871	9.110640259	10.40634794	9.771551813	11.34514423	10.0267224	10.40756747	11.51603116	10.32682566	10.58901839	11.13884132	10.95364077	10.67774149	11.10979118	11.85362436	10.55741356	9.28683009	11.51224191	10.77701789	11.13241624	10.15436458	ENSG00000242125	SNHG3	1	28832492	28837404	sense_intronic	0
3.863562212	4.458765921	3.775577304	3.698012594	3.879725801	3.017339917	3.702144435	2.233537252	1.929953982	2.237235145	4.212934029	7.013476701	5.784967717	4.506486308	3.418202733	4.198132734	3.432813506	5.792946005	3.543822744	5.029171064	3.13957835	2.257349208	3.498502817	3.377363425	5.041930782	1.918444433	4.077451889	5.166765956	3.633116096	3.359909066	4.125551744	4.315880716	4.449138884	4.140225689	5.072506207	3.950982004	2.720119676	4.389149678	3.878058739	4.98340626	4.338625944	ENSG00000200087	SNORA73B	1	28835071	28835274	snoRNA	0
9.974209959	9.684595354	9.556923453	9.782103392	9.765945326	9.756523822	9.84821196	9.082696615	10.12682248	9.205081436	9.891613635	10.49927878	9.934984081	9.76003919	9.962503125	9.598906872	9.984258957	9.823504816	10.06424789	9.781091952	9.189476098	9.262388591	9.543239757	8.615276708	9.784151544	8.997950825	9.846170546	9.982308093	9.409175031	9.229048005	9.423778075	9.648882882	9.788310131	9.72682832	9.985824704	9.526073711	8.925135265	9.411235789	9.912486957	9.698829847	9.542305562	ENSG00000180098	TRNAU1AP	1	28879597	28905051	protein_coding	0
10.49599343	10.23898443	9.231866177	10.47737203	10.64386706	10.50948437	10.34819219	9.014420834	10.12211234	9.268369038	10.75762011	11.60027754	9.771376102	10.80523496	10.40484313	10.79374136	10.46175508	11.13050233	10.35670078	10.42289268	9.51079821	8.952537858	10.29099848	9.384554312	11.27177882	9.189110265	10.68894017	11.22022101	10.2900948	10.29073323	10.79352762	11.03496967	10.44261763	11.15305005	11.36083556	10.27994268	8.845820104	10.51923904	10.78278657	10.92119054	9.644522947	ENSG00000197989	SNHG12	1	28905050	28909495	antisense	0
9.837205674	9.721295679	9.665163586	9.572087439	9.62285857	9.61892329	9.421527467	9.036987923	8.909772849	9.209950089	9.678737915	10.07010985	10.38046168	9.771070353	9.698363115	9.33475192	9.534760325	9.780064511	9.532761092	9.576630003	9.638422095	9.738720985	9.419488038	9.189860512	9.535639726	9.930808475	9.712507306	9.663810236	9.322836119	9.582785808	9.178339839	9.325839168	9.819019161	9.192109573	9.621184393	9.221642133	10.41560085	9.426520336	9.676006101	9.721029463	10.3624657	ENSG00000120656	TAF12	1	28915835	28969597	protein_coding	0
7.286086447	6.712539737	5.598617206	5.690494655	5.924415764	4.042776133	5.847536955	3.983306088	4.156512108	4.242515193	6.907196651	8.271860961	7.852889922	6.667671425	5.464950421	6.712000025	5.322409177	4.975783859	5.419916097	5.740660581	5.359277906	4.797226691	5.553249513	4.276983112	6.699328812	3.295702072	5.435752662	4.522447204	4.060013876	4.127910449	5.223873784	6.717860663	4.869420584	6.360410663	7.663598303	5.120079023	6.030852251	5.156534855	6.176444183	5.936289331	4.082749777	ENSG00000188060	RAB42	1	28918712	28921955	protein_coding	0
4.114753035	4.147210403	4.042606582	4.427732913	4.58981317	4.099420138	3.89522236	4.104792239	2.64691134	3.931287182	3.788479966	3.134452333	3.247237361	3.611898662	4.173163208	3.322213668	3.791029233	2.552173666	3.743195128	3.683978478	4.936625423	5.037202506	2.926072526	3.617532022	2.756935031	6.425209315	4.991319526	3.765810394	3.30152172	4.904977495	3.379215582	3.031477486	2.770629662	3.09439527	3.325034043	2.967162118	3.880720732	3.228464667	3.90649662	3.257945853	1.608966912	ENSG00000229388		1	28969740	28975093	lincRNA	0
9.264975542	9.308866728	8.981056942	9.057280672	9.110373645	9.317722256	9.093912243	8.361589898	9.808604145	8.468260059	9.333744363	10.11725651	9.74912582	9.427327553	9.125662499	9.161881874	9.067954727	9.440097692	9.088616506	9.36147355	8.570902002	8.479736318	8.969846641	8.510422429	9.223893518	9.189950033	9.261094569	9.705130793	8.695157439	9.224517186	9.076476279	8.950075874	9.504970204	9.394611476	9.745077226	8.867882703	9.746111847	9.146576407	9.558852697	9.235181333	9.794812299	ENSG00000162419	GMEB1	1	28995244	29045865	protein_coding	0
11.64410339	11.69307137	11.91347879	11.09613162	11.32482399	11.1961881	11.5810484	10.70488322	10.90549561	10.7958631	11.82253521	12.22983831	12.37018101	11.49626341	11.30273584	11.60282182	11.27274619	11.97490413	11.30362941	11.80909408	11.00199733	11.16629088	11.35209948	11.39494869	11.67104401	11.65600633	11.42401858	11.44444292	11.39906207	11.06549986	11.35694127	11.80450512	12.08884845	11.61511445	11.70070667	11.47766678	11.79814327	11.42434155	11.46288157	11.55882329	10.95629079	ENSG00000198492	YTHDF2	1	29063133	29096287	protein_coding	0
0.124661277	0.098818262	0.720133141	0.162703813	0.135333338	0.145920769	0.158717074	3.322128951	0.321253909	2.937972253	0.368358925	0.290440755	0.223222281	0.068845028	1.584174723	0.837670495	0.417250491	0.107606026	0.516310589	0.239530904	0.127236164	0.145027302	0.084205852	0.149071048	0.122915781	1.385367937	0.335692919	0.077867564	0.844162302	0.834236622	0.184896057	0.075343265	0.124831379	0.872607864	0.074257936	0.410135942	2.049888036	0.183656821	0.077089917	0.142945084	0.276647934	ENSG00000116329	OPRD1	1	29138654	29190208	protein_coding	0
1.512158743	2.063670821	2.411328083	0.852800889	0.961304284	0.444856214	0.951371111	7.327572862	2.391811777	6.693035781	2.024669952	1.610637402	0.468606812	0.847992822	5.010746116	3.182010368	2.079823686	0.895568241	2.612859256	0.771190053	1.690515958	1.282111895	2.086532999	2.336702142	2.292426926	3.01122441	1.172325587	1.122770625	3.111248413	3.417719595	2.052606648	1.489346039	0.875860838	3.49336625	2.907915233	2.792930534	3.747424514	1.921921666	0.812842005	1.080712187	2.586334897	ENSG00000226852		1	29194087	29197779	lincRNA	0
1.579613789	2.226189502	2.199530169	0.854224214	0.996174026	0.479984446	0.97057732	6.362849651	1.916518978	5.794810647	1.864865583	1.641822866	0.422876903	0.527492079	4.177599858	2.610594985	1.573054454	0.982312977	2.01559112	0.533022994	1.803807604	1.352439573	2.125069198	2.194982552	2.353752741	2.65469527	0.937127272	1.247485438	2.647664726	2.713411337	1.907035121	1.38313207	0.822547775	3.015169535	2.991555628	2.508861714	3.218217366	1.939474095	0.945508126	0.932086399	2.718480463	ENSG00000233427		1	29196995	29203848	antisense	0
9.024965952	9.159137518	9.480090111	8.503467294	8.405337953	8.304695339	9.745180298	8.197621647	11.74529128	7.213086845	9.135385903	10.05499932	7.290956693	8.969005813	8.826938058	9.451845626	8.241783561	9.707094973	8.478670252	8.395543017	8.678542052	8.395869449	9.030835424	9.578710573	9.427060302	9.657153608	7.477314281	9.474766208	9.728361548	8.655791947	8.938230095	9.582281827	9.700233545	10.20992739	9.478455247	9.369758862	9.108364185	9.306349936	9.396174515	9.072328946	11.00244652	ENSG00000159023	EPB41	1	29213603	29446553	protein_coding	1
3.905002284	3.493259485	2.166911988	4.735117841	4.37731329	4.178311289	3.992778516	2.223084177	1.528637148	1.041682609	3.439338653	0.188606535	4.425767152	5.198285384	5.034004635	3.479040874	4.204498596	2.349961612	4.12892466	4.526352903	2.642652677	1.884189371	2.991928368	1.916961858	3.101477431	1.070754297	4.012392677	5.467171573	0.878860665	1.680836342	4.368864868	2.054094692	1.928120067	2.757746457	2.24157611	2.292394829	3.031801895	2.266905175	6.136685656	4.763193589	0.24363009	ENSG00000253304	TMEM200B	1	29445940	29450447	protein_coding	0
12.86316456	12.89826741	12.43539748	12.45119213	12.56009311	12.62168806	12.85286431	12.01485685	12.41909529	11.96119051	12.96427208	13.08908141	12.48488497	13.00901317	13.04740315	12.89946895	12.89343558	12.66909509	12.88181214	12.85988385	12.30903828	12.10869215	12.57910822	12.63816342	12.88480169	12.45146246	12.73349984	13.00265848	12.39776493	12.57178881	12.98024225	12.73859147	12.80612826	12.9158838	12.94401365	12.64575407	12.39061822	12.99105996	13.0988467	12.88841832	12.38452607	ENSG00000116350	SRSF4	1	29474255	29508499	protein_coding	0
10.01166353	9.870244433	9.966943157	9.400090842	9.604217678	9.321363333	9.334869597	10.18842838	9.336570604	10.15912192	9.941626509	10.0698229	10.04618308	9.593560904	9.527503593	9.320779842	9.477255572	9.518767544	9.52822013	9.663322114	9.960550862	10.27023175	9.769248701	9.637501191	9.054319078	10.60522966	9.820166061	9.779861513	9.142479165	9.251112984	9.415246571	9.762424544	9.982664773	8.859677494	8.981979798	9.319651141	9.833201693	9.435613258	9.841369808	9.464119081	7.661024629	ENSG00000116353	MECR	1	29519385	29557454	protein_coding	0
2.12241846	1.780434559	1.855718233	1.295092449	1.587405544	1.276000388	1.897530935	0.618483527	1.570915	0.596345232	2.17536511	2.545344828	1.702931656	1.945750325	1.540283861	1.693258071	1.519087809	1.525285727	1.528411991	2.253451493	1.134778033	1.069440554	1.760392524	1.882660122	1.575875399	1.52793869	1.881035131	2.416973091	1.9399507	1.8864002	2.16497998	2.328110494	1.813304837	2.03775497	2.043520361	1.489263473	5.443779509	2.487964795	2.403631737	1.641069232	0.831716618	ENSG00000237934		1	29550445	29551328	antisense	0
10.66483192	10.20839591	8.789723903	11.12537471	10.42443623	10.56684238	11.64975398	9.43094203	10.96899485	10.90804222	10.68536323	6.172154908	10.72002606	12.71824056	10.24766577	9.154093589	10.41088167	9.804957114	10.44607227	11.31514053	10.73288926	10.52661211	9.90311873	10.37426777	11.1915637	11.32288666	12.39247692	11.61331902	11.14270539	11.22612218	11.79126143	11.68064902	10.9608404	8.698561886	8.858005493	10.18932489	10.14962452	10.25131264	11.52134504	11.43369192	4.388501021	ENSG00000060656	PTPRU	1	29563028	29653325	protein_coding	0
0.284871238	0.421747615	0.138876808	0.366573102	0.217053452	0.319782186	0.465170575	0.213785254	0.908750473	0.375822049	0.314361516	0.145121142	0.287231712	0.415335152	0.321467708	0.19524855	0.333464753	0.191007863	0.237059446	0.272291159	0.358395272	0.291412514	0.158136095	0.424489048	0.405099127	0.503534585	0.342645322	0.53761996	0.241016599	0.873913415	0.808054555	0.582755475	0.247924598	0.064975254	0.065853862	0.222130391	4.058666488	0.257893997	0.348073235	0.329162931	0.222405212	ENSG00000230523		1	29656132	29676626	lincRNA	0
0.248326608	0.181780979	0.122316291	0.696294447	0.238191062	0.249820271	0.195887641	0.129215805	0.095985274	0.465022973	0.191911592	0.127041568	0.144863601	0.089725729	0.186346413	1.558007762	0.131517816	0.079926821	0.105775654	0.087624767	0.130159917	0.1634979	1.044152283	0.198815079	0.118515787	0.199200576	0.113554205	0.156945412	0.105181888	0.169556186	0.171889742	0.099088876	0.120045482	4.133677042	1.1911181	0.142725826	2.831031327	0.226503652	0.154758983	0.173446194	0.223517522	ENSG00000233399		1	30486799	30510459	lincRNA	0
0.084294103	0.06944286	0.074537243	0.085113836	0.077855398	0.125503049	0.076367716	0.084643907	0.060528701	0.084481293	0.0997456	0.148655324	0.133396759	0.068845028	0.069688684	0.056708577	0.074646742	0.075911398	0.076738372	0.054864511	0.104637613	0.133288089	0.084205852	0.120044657	0.071980278	0.161404351	0.06421579	0.069218183	0.091634412	0.085529397	0.056019484	0.048988364	0.079062224	0.05054505	0.044272731	0.071258165	3.499555712	0.059553318	0.061885189	0.151655474	0.216879233	ENSG00000236335		1	30882407	30884485	lincRNA	0
5.578192388	5.239280709	4.757352713	5.504675268	5.147634763	5.435681745	5.94361205	5.078006306	4.650486695	5.747325971	5.896647079	7.125428534	5.030993922	7.023355199	5.302267783	4.980881295	5.140935267	4.724993565	5.083657982	6.549746404	4.409802533	3.241279398	4.678809265	4.187070107	5.22400102	3.283826428	5.886330042	7.424134779	5.171006114	6.256305497	6.163974919	5.75926379	6.043743862	5.787274227	6.180863752	5.132058591	5.621454904	5.798472179	7.056269653	6.600719169	5.693587366	ENSG00000162510	MATN1	1	31184124	31196434	protein_coding	0
7.384488536	6.774114397	6.401356211	7.066665866	6.828855459	7.058409218	7.586862644	5.978156025	5.238691605	6.515705094	7.721689629	8.736959856	6.558179759	8.487672682	6.935657757	6.768591451	6.881735499	6.63357282	6.831760096	8.072752937	5.889932119	4.751060041	6.460601501	6.5010594	7.023652283	4.933247079	7.645329626	8.6915453	7.22109609	7.407390918	7.950646853	7.657302718	7.962483684	7.748038249	8.174619382	7.006730668	6.049946026	7.680272616	8.392716445	7.989504865	7.491264053	ENSG00000186056	MATN1-AS1	1	31191351	31199674	antisense	0
12.65220767	13.03071542	12.14683434	12.33998239	12.38421535	10.94240324	11.55669466	10.54432234	8.049459146	10.73517647	12.0418712	16.15232594	6.190429269	10.77111434	10.90191319	11.7335476	10.99637014	10.59268583	11.05032638	12.01040917	10.75914556	9.960001578	11.09300487	10.4725069	14.14968436	8.603586777	11.5296586	9.58673074	10.14428836	10.30821709	11.11450515	11.52540542	10.45538015	13.29761548	15.69148604	11.1173032	7.917931368	11.34997098	10.56251617	10.65915393	16.74749791	ENSG00000162511	LAPTM5	1	31205316	31230667	protein_coding	0
3.199072193	2.762257734	7.03686629	1.990270546	2.024110908	1.906079264	3.030908893	2.865092535	2.358719968	3.422455735	3.329606416	0.246738393	2.08047691	1.931123562	5.932960309	3.088701453	4.159253156	1.436826647	4.268875216	3.944921423	2.871522702	2.704335319	0.280945807	1.499078632	1.198672377	1.200171832	3.834170487	0.813832865	0.761309076	2.340912217	3.987547852	2.412296395	1.081102185	1.853229847	2.07867527	2.437603759	5.16802367	0.698505342	4.484342817	2.234261268	0.281995936	ENSG00000223382		1	31297075	31307131	lincRNA	0
0.118930268	0.109188375	0.235544642	0.126366883	0.100651182	0.138970928	0.076367716	0.152606299	0.122275399	0.150523664	0.13668182	0.137713755	0.155811893	0.068845028	0.184663491	0.12358762	0.096174663	0.095810178	0.145477957	0.426051935	0.127645616	0.140162092	0.084205852	0.129747132	0.097501731	0.175004205	0.105482613	0.077485346	0.093951268	0.05185398	0.095160509	0.073430143	0.084215107	0.05054505	0.088893575	0.113530234	3.593769267	0.094172881	0.059642775	0.087704716	0.216879233	ENSG00000235143		1	31331005	31333101	antisense	0
11.78873286	12.00355474	14.6567133	12.73354266	12.26349996	11.6829178	12.53117205	14.41613769	12.04948683	13.91744669	12.15081425	6.772699616	12.22485995	12.28066899	13.75911311	12.10201508	13.03023018	10.30495223	13.02762332	13.23504243	12.14173678	11.33522574	11.17833459	10.1505796	12.16041351	9.110873665	13.43315275	10.55708069	10.11183638	11.39696027	12.76398223	11.31349026	10.64916354	11.48623285	13.90872556	11.65886498	9.213749688	11.24710793	12.82262235	11.49103644	8.244920862	ENSG00000162512	SDC3	1	31342314	31381608	protein_coding	0
12.34066106	12.03456892	12.35239522	12.05567763	12.04397032	12.40439484	12.28659084	11.91883127	12.25001044	11.96723587	12.49498828	12.19289158	12.24958665	12.37900986	12.14183437	12.06045692	12.08561033	12.04854462	12.10328835	12.18607041	11.76493388	11.62810403	11.89418523	11.53929574	12.0097808	12.39829487	12.35094738	12.50925634	11.70689581	12.02184459	12.141844	12.36540912	12.49604608	11.98435117	11.78310223	11.83424379	11.36760881	12.40077666	12.46157771	12.34060539	10.46170585	ENSG00000134644	PUM1	1	31404353	31538838	protein_coding	0
2.918183922	2.702900715	9.367766003	1.351325675	1.93657473	1.165429174	1.878605654	8.45999644	11.46206945	8.85191257	3.326707021	1.788838728	3.024608447	3.15751367	4.70780057	3.548801742	3.269908532	5.154926852	3.313383291	3.302616153	2.167632438	2.090697769	3.349900334	0.521865511	1.096067364	9.380905973	2.851817737	2.620847855	3.663511607	7.60979509	5.180406688	4.628898299	7.066821061	2.910365011	0.537251061	2.501677251	4.956593582	1.855546583	1.734032254	4.496954484	1.038749074	ENSG00000084628	NKAIN1	1	31652592	31712401	protein_coding	0
10.19992163	10.06821861	10.26855098	9.938692083	10.04172709	9.83211412	10.0500081	9.331352964	10.3589003	9.473651228	10.29090166	11.48820604	10.78385936	10.28253051	10.02786213	10.06644668	10.06854275	10.16016553	10.01391697	10.35177939	9.705054601	9.491730773	9.843752547	9.321126998	10.02303132	9.889101908	10.29321023	10.26326663	9.383460785	10.26891261	10.14381716	9.871313109	10.24498604	10.14424969	10.55492687	9.803307146	10.46620868	10.08101717	10.41476125	10.12614915	9.990202579	ENSG00000060688	SNRNP40	1	31732417	31769662	protein_coding	0
4.269466245	3.597973329	3.588828535	3.804467793	3.857921244	3.655034554	3.621956174	2.581831559	4.933814868	2.739787102	4.331672277	4.595534784	3.059212259	4.525083924	3.712819346	3.616263266	3.690838362	3.354608113	3.537175906	4.162011457	3.652675369	3.027318263	2.847493856	2.898409975	4.139294794	3.1150236	4.948151111	4.703397621	3.3215468	3.665643039	3.958470956	3.766421795	4.304737222	3.897882342	3.915392802	3.319705966	3.108110573	4.122656562	4.552495422	4.385784015	2.369802196	ENSG00000229447		1	31736092	31736528	pseudogene	0
10.32927127	10.15427988	10.4992277	10.2990564	10.3071537	10.44624547	10.15288533	11.35177831	10.9635208	11.85328341	10.35100812	10.77942643	10.89005345	10.14494364	10.48831487	10.13492923	10.48809996	10.12689039	10.56748706	10.23305601	10.53134485	11.13040193	10.44246684	9.227054217	10.05041932	10.28386152	10.63960349	10.10779968	9.535161462	10.57877536	10.25550194	10.11635504	10.26841023	9.925393459	10.14338614	9.9866816	11.7439658	10.23066698	10.3002105	10.18489329	9.744163045	ENSG00000121766	ZCCHC17	1	31769842	31837783	protein_coding	0
6.892912182	6.674303723	7.007784071	6.857965742	6.840727648	7.159302471	6.666570468	7.42764576	7.371189752	7.942821418	6.812328413	7.784899493	7.762527637	6.598334457	6.85466663	6.546141208	6.911685057	6.533969288	7.015867806	6.669133775	6.270197785	5.945021838	6.70540392	5.282586367	6.452580728	6.602564065	7.063392253	6.589369754	5.787832441	6.675854692	6.461026032	6.506575183	6.658057044	6.280769901	6.422448332	6.366928234	7.772897235	6.58082434	6.815975304	6.56923793	6.18239855	ENSG00000229044		1	31805914	31819646	antisense	0
9.053395195	8.007305488	10.31617059	10.03832676	10.79321092	11.15661312	7.183467407	9.764338857	8.945643789	10.96659629	7.848530219	8.670929091	7.591404462	9.254002135	8.457290085	7.59742295	9.483708294	5.906703995	9.417823881	9.621660776	15.78140856	16.35123637	11.39479351	6.142779185	8.576961621	14.27229156	7.414685221	8.497325681	4.974003091	7.461520376	9.534725617	7.887143867	7.500767385	6.721474722	9.123679664	9.752858163	8.618249275	7.110032946	10.06971331	9.003038715	5.62623176	ENSG00000121769	FABP3	1	31838472	31849697	protein_coding	0
8.513512287	7.753284873	10.40529076	7.870349841	7.640009908	6.735956603	11.44328993	5.217267375	5.853192444	5.70158247	10.38867563	9.625666281	12.01806545	8.704535736	6.469388961	11.56810644	6.932466903	12.66340813	7.094083006	8.393968988	6.741186636	7.052954885	12.90302897	13.08923167	10.28628213	11.53416474	6.972498812	5.437054721	10.83406973	9.153597635	11.69187294	13.31969267	11.52563206	11.796243	7.64939936	11.07621755	8.345928401	10.66841611	6.582566891	10.32691147	9.287226077	ENSG00000168528	SERINC2	1	31882412	31907525	protein_coding	0
0.108087582	0.124587772	0.694626253	0.10756911	0.131278908	0.14331607	1.15490552	0.10005123	0.059902029	0.107226985	0.659431986	6.496656701	0.186060322	1.441343686	0.115670546	0.443820607	0.113646835	2.179652135	0.102441518	0.054864511	0.099510261	0.128615	3.111283982	0.577228314	0.308815211	0.321340177	0.080726394	0.078203794	0.10466789	1.112455861	0.251855698	0.288990888	0.124748884	0.279813102	0.09584627	0.127575611	0.235669405	0.090388808	0.114224662	0.547408424	0.334760349	ENSG00000228682		1	31971841	31974167	lincRNA	0
0.184302649	0.134209474	0.507520885	0.153362329	0.153789267	0.185710315	2.439350939	0.122961341	0.131476785	0.148142081	0.87642633	8.322485785	0.28331187	2.083394389	0.143073113	0.980995567	0.167366082	2.567635174	0.146373279	0.054864511	0.170132029	0.1616646	4.643869862	1.162639837	0.840879619	0.819712077	0.159414063	0.119564942	0.144635036	0.854202975	0.560831001	0.99096453	0.196383755	0.635010252	0.909325046	0.179941785	0.693384917	0.129087703	0.209539902	0.72069831	0.766097591	ENSG00000223907		1	31984036	31989846	lincRNA	0
2.986353358	2.787261722	1.809427867	4.322843184	3.849189503	3.921692537	3.215436627	0.481707957	0.350242268	0.441632909	3.464126801	0.643803463	0.40014105	2.821195865	4.397635782	5.239906148	3.665733636	1.78517391	3.907395414	2.712827654	1.931946499	2.442655457	3.320287425	0.965919584	2.159685332	0.847381108	1.735707985	1.508725759	2.697486067	1.898751521	3.638018237	4.807115225	1.35036203	4.26773382	4.990972394	3.183895574	1.080945768	5.053459288	3.824838786	2.201532403	0.272608866	ENSG00000229167		1	32037186	32041174	antisense	0
13.93325088	13.93460721	11.89564644	14.58571307	14.3699179	14.30882426	13.20289274	10.05252439	8.62764455	9.95063498	13.89094857	5.687495055	7.945398437	13.2054855	12.91300578	13.08173429	13.17243509	11.53891	13.16632955	13.31916512	13.14995754	13.93876657	14.38381201	10.62566848	13.06052255	11.58244676	12.73363911	11.37518674	11.4686118	11.44211208	13.04567195	12.88632119	11.59841814	12.44516887	13.95039762	12.82826135	9.278321554	13.83184554	13.51523846	12.69534132	5.659288757	ENSG00000142910	TINAGL1	1	32042116	32053288	protein_coding	0
4.140933004	4.327872689	2.715315116	4.568091215	3.833071774	3.128022687	1.798905215	2.204892481	2.827338858	3.867774628	4.183799521	1.642150398	0.581857535	0.929796465	2.912185769	2.132494954	4.106623503	1.271393737	4.820685475	3.452023522	3.081362717	4.45749831	3.158566609	1.018129773	2.21097604	3.800872982	1.906620557	1.587494485	2.046179657	5.435341695	2.00092479	1.256956425	1.769933816	2.114899789	1.457124086	1.949061109	2.997378809	5.6644457	2.595245914	1.426478213	0.957908025	ENSG00000121764	HCRTR1	1	32083287	32098119	protein_coding	0
11.61755127	11.5174673	11.82682916	12.22113034	11.9334484	11.98861591	11.45808848	11.61676882	11.34053012	11.56785008	11.62651337	11.57126261	11.25077947	11.65356773	11.67305119	11.3667654	11.83079871	11.5490688	11.8189738	11.65947494	11.16817618	11.30780409	11.78340328	11.39678654	11.76201161	10.65044956	11.76483384	11.37532379	10.80282457	11.60621641	11.74260571	11.08644875	12.1649455	11.19436519	11.57659094	11.32179722	11.46893634	12.72344776	11.76208828	11.48997933	11.75719586	ENSG00000162517	PEF1	1	32095463	32110497	protein_coding	0
7.492716535	6.680888965	5.691331359	8.40926179	7.836609953	7.977733722	8.347458759	7.637316356	6.943512979	7.658401572	7.531328492	3.703702184	7.969580497	8.693892311	8.431012747	7.128804701	7.855301714	6.099493774	7.494097468	7.2597702	6.900456121	5.381912452	5.857205669	3.398981438	7.091158195	4.75664122	8.513193741	9.273788017	4.533561964	6.947305546	8.845906806	6.132881908	8.015200363	7.007687927	5.147959731	6.853625319	8.201346564	8.036163535	8.342178642	8.251362914	1.951853045	ENSG00000235790		1	32109650	32125539	antisense	0
12.56322662	12.04854428	11.01147322	13.88904663	13.26969693	13.2925955	14.10373568	12.67188861	11.28626513	12.62134405	12.8966155	7.849289942	13.78001246	14.35391729	13.80759283	12.55607311	13.29234624	11.49244516	12.90719638	12.94111293	12.3318933	10.52103125	11.29630555	8.560843348	12.29393053	9.892687937	13.69891594	14.83841869	10.16924272	12.60525866	14.57869111	11.71453855	13.22065919	12.41683221	10.39810039	12.57553177	13.25020992	13.46977779	13.92486274	13.84288374	5.017063648	ENSG00000084636	COL16A1	1	32117848	32169920	protein_coding	0
8.59133544	8.307424298	8.596894169	8.769504028	8.050774139	6.788613324	8.54419274	13.82249286	12.45817543	13.3810362	8.345573411	5.67650433	7.945719304	8.663267125	8.777170455	7.539847736	8.637584645	6.330409442	8.363045682	8.474005092	9.946387628	9.291440737	7.816498473	3.640876132	7.175180607	6.70986919	8.718180214	8.036006708	5.132549438	11.30135114	9.17056607	6.405543612	8.083789792	9.180945966	7.467252923	7.721969712	9.917640454	9.303183282	8.729975362	7.935063416	6.333566685	ENSG00000121753	BAI2	1	32192718	32230494	protein_coding	0
3.723557182	2.636547948	1.935818933	3.752726625	2.791321499	1.630000568	4.65328075	1.865672175	0.762913701	1.865674405	2.571011074	0.408723983	6.594779147	3.296504472	0.833324483	1.599283612	0.786013248	0.877729265	0.627710165	1.913952113	0.758099911	0.455333148	1.652537483	0.504933241	5.661862341	0.491858302	2.528373543	1.230064537	0.426924557	3.250495803	2.533562053	1.29957718	1.165348313	2.363140529	3.344915065	2.499045254	5.097660192	1.257066198	2.857711276	2.135312537	2.753978989	ENSG00000254545		1	32254731	32256923	antisense	0
7.678623949	6.328703983	5.646143622	7.665222912	6.613286732	5.02606844	8.595075528	5.817851997	3.616363765	5.57868072	6.241996457	2.346487441	10.65156539	7.219746191	3.640573966	4.951924756	3.740461745	3.938454504	3.32732503	4.926961722	3.769433625	2.284358987	5.016320322	2.874042772	9.433071922	2.262168255	6.331473302	4.159217784	2.512336719	7.29240599	6.114294295	4.423876096	4.317793556	6.131240299	7.475871592	6.145019675	10.37150391	4.977418062	6.433990113	5.456025228	7.785583318	ENSG00000134668	SPOCD1	1	32256023	32281652	protein_coding	0
3.440348259	4.020383121	1.702919443	2.452132975	2.540251935	1.585867215	3.439683894	1.598825208	1.442835045	1.73210282	3.5413359	3.106807292	2.746094715	3.189944163	2.683101148	2.57313455	2.482107664	2.293568123	2.096497432	2.039007548	3.688184528	2.229406551	1.977073013	2.628583722	3.75906743	1.642548741	3.337802245	3.620670466	1.991085615	2.823330748	3.312164085	2.923800537	2.785464801	2.400434504	3.279604674	2.418818389	2.766924507	3.181205601	2.970547413	3.579144199	3.279246875	ENSG00000269967		1	32317514	32387442	lincRNA	0
13.47372788	13.46362674	12.69701977	12.83403355	12.91852984	12.85506045	13.57699194	13.88089962	12.02395406	13.94983891	13.35078486	13.54491148	13.4868622	12.89986145	13.03235345	13.05499572	13.02263611	12.0735392	12.98541021	12.90878638	13.45118741	13.12033032	12.70825211	12.19225213	13.05148185	13.91811307	12.7968826	12.80293266	12.57073549	12.73956069	12.94445067	12.88916695	12.0217363	12.88478952	12.99652227	13.12613453	12.73662471	13.09590361	12.71928038	12.53340881	12.99392351	ENSG00000184007	PTP4A2	1	32372022	32410457	protein_coding	0
12.52548234	12.46161975	12.23265327	12.34648309	12.32757694	12.5466067	12.61030638	12.06805734	12.53440039	11.955573	12.60069336	13.65669941	12.79548706	12.95749603	12.41110905	12.38446827	12.33698366	12.39568613	12.31751238	12.74089632	12.08283151	11.80955619	12.17293619	11.33182341	12.24879472	11.70599273	12.3784369	13.11775832	12.01175001	12.35301474	12.17735131	12.31111235	12.28537034	12.26807424	12.16400183	12.17235867	12.2609272	12.31123777	12.91232553	12.53976776	11.76426379	ENSG00000121774	KHDRBS1	1	32479430	32526451	protein_coding	0
9.616704397	9.545311794	9.289346995	9.850086975	9.594465772	9.350286636	9.50209546	9.128540774	9.100776642	9.201420515	9.5717319	10.24522973	9.958840362	9.950820146	9.49746925	9.261405661	9.289753856	9.452531441	9.241404868	9.670141696	8.884581043	8.620064398	9.235927525	9.270909374	9.474881989	8.775265845	9.473911426	9.846425246	8.723201768	9.652692204	9.584000469	9.186134245	9.466999743	9.341034972	9.683112038	9.111601146	9.932833837	9.725480578	10.15781986	9.768145108	9.321990856	ENSG00000121775	TMEM39B	1	32537632	32568467	protein_coding	0
11.97489697	11.95030094	12.141335	12.1803189	12.10323616	12.27204691	12.1158799	11.55066476	12.17379926	11.71579715	11.97142082	12.22284994	12.3498886	12.12038327	12.32250798	11.90596095	12.37359803	12.27118873	12.47382969	12.12924026	12.23511716	12.3511336	11.80683504	11.61343956	12.03056094	12.75357814	11.92555998	11.85731825	11.68026147	12.16572234	12.09164387	11.95531007	12.30380681	11.77774235	11.71316206	12.00435066	12.68926013	12.03565382	12.30043778	12.16448061	11.61206856	ENSG00000025800	KPNA6	1	32573639	32642169	protein_coding	0
8.05534654	8.116560698	8.240425362	8.368362669	8.259155089	8.384174012	7.996713372	7.720096388	8.32627956	7.952190658	8.049578526	8.803032674	8.62294852	8.082752941	8.456317434	7.881313028	8.473482597	8.353755256	8.540189535	8.055875475	8.225529641	8.403426707	7.875043407	7.904179462	8.125615543	8.913804492	8.090804348	7.943749174	7.3963185	8.23021726	8.174022722	7.842095183	8.299571274	7.750127728	7.976067402	7.850136647	9.654416763	8.158395517	8.401216314	8.159770461	7.917811965	ENSG00000250135		1	32636334	32642169	sense_intronic	0
11.89174444	12.20905624	12.78446038	12.47446955	12.36188284	12.18688589	12.11703041	11.42207643	12.1015859	11.29557274	12.01166367	12.84450714	12.92716889	12.37911966	12.65086964	12.31346476	12.56557944	12.37556899	12.66409324	12.71485658	11.64699971	11.48947775	12.26117382	12.51631506	12.11046928	11.44488795	12.38309766	12.41934821	12.27892593	12.73777784	12.6862653	12.20534144	12.22061413	12.14840947	12.36603356	12.24298879	12.90076254	12.48222095	12.79638936	12.23715564	10.85867912	ENSG00000084652	TXLNA	1	32645287	32663886	protein_coding	0
7.640383269	7.970758449	9.56872195	8.147078747	8.215364294	7.722068722	7.852061905	9.016698831	10.05134257	8.929402258	8.049122465	11.5030673	8.577277107	8.469498972	8.740197971	8.101218531	8.365665871	7.276937268	8.250638765	8.867830319	8.810821185	9.115944127	8.673169082	6.931278649	7.999679357	11.11577287	8.262904725	8.73892627	7.627838718	10.34212681	8.851663624	7.944328543	7.50022999	8.045636418	8.465242696	7.817264938	10.55487361	9.359388649	8.735378312	8.129925329	8.31382214	ENSG00000160050	CCDC28B	1	32665987	32670988	protein_coding	0
6.387165372	6.583534279	7.889573556	6.919820658	6.933012264	6.294439347	6.755911974	7.485964052	8.360046984	7.308529317	6.987065995	9.279515791	7.369891432	7.345517902	7.268825405	6.975058361	7.078631266	6.261361244	6.962255862	7.812755372	6.900612996	7.083222938	7.506942473	5.690078325	6.814771769	8.82768001	7.309701497	7.776193079	6.458061583	8.998326282	8.04958304	6.990641972	6.39284011	6.947767592	7.203190767	6.721521413	9.147319672	8.644359003	7.762870434	6.984484839	6.528697676	ENSG00000224066		1	32670370	32672415	antisense	0
7.342753029	7.011417664	8.180240928	7.182306597	7.259534356	6.670397346	7.583846864	7.887970744	9.170606503	7.735946484	7.715888087	8.777926175	7.994846245	7.863317812	7.666625176	7.700549675	7.589401892	7.305573943	7.546512254	8.363134193	6.79253756	6.614940796	7.929810394	6.44239101	7.520071505	6.986649138	8.171617903	8.568399091	7.692411155	9.424219551	8.3554017	7.76640569	7.926625484	7.584868873	7.688829164	7.577074324	10.30902092	9.233109436	8.387499274	7.671062682	6.539814208	ENSG00000160051	IQCC	1	32671236	32674288	protein_coding	0
2.698542228	2.690941526	3.641095907	3.170822682	3.081537169	2.578935586	3.181442709	2.777286537	3.569991192	2.496332273	3.350375311	2.991763487	3.520525718	3.987260886	3.214105697	3.263263732	3.290869068	2.437159069	3.189332041	5.517569629	2.197148608	1.944386959	3.446257345	1.635565688	4.700054125	1.688535138	3.840917481	4.235536449	2.677816378	4.58320336	4.224945547	3.347929272	2.445462205	3.303754498	2.974226286	2.972743472	5.689970556	5.120921456	4.218083974	3.326454077	2.219317401	ENSG00000222046	DCDC2B	1	32674695	32681797	protein_coding	0
5.587109773	5.775894564	6.284759066	6.0715106	6.148864992	5.672615824	5.748850705	4.968245492	4.638702768	4.86721584	6.070726018	5.971969892	6.212979793	5.924111266	5.883425702	5.988248016	5.8892074	5.816577621	5.752852549	6.329128692	5.483705268	5.189546747	6.307079769	5.209344119	6.091007	4.011220412	6.217952399	6.398430109	5.424410154	7.31948384	6.509105083	5.99997517	5.058852891	5.771918591	6.015615443	5.661334054	6.682250556	7.389246	6.593661024	5.993085005	6.329010623	ENSG00000160055	TMEM234	1	32680073	32687972	protein_coding	0
12.45767571	12.59128091	12.96640667	12.35008545	12.4353681	12.29881358	12.40840997	11.936783	11.5908394	11.93116454	12.59395828	13.51124	13.24996271	12.55749816	12.47581407	12.40399628	12.46682848	12.68471238	12.46744765	12.48274822	12.24389977	12.33791861	12.44511758	12.02449797	12.35874609	12.89898655	12.17820788	12.68478214	12.61983964	12.17824709	12.47842569	12.43012598	12.53916073	12.09972682	12.10691884	12.53816558	11.63116113	12.40273472	12.48514747	12.47712367	11.82849181	ENSG00000084623	EIF3I	1	32687529	32697205	protein_coding	0
10.36729333	10.33040013	10.91450917	10.45861106	10.69828267	9.558660694	9.590930708	8.767978292	7.984447848	8.849770765	10.58271028	7.326343419	8.421904907	10.55612366	9.75814728	9.866016012	10.21565454	8.933913521	10.07379182	10.48388365	9.954416731	9.967531418	10.64721788	8.443303286	10.65491374	8.313135372	10.09358263	12.04171571	10.42954346	12.01212412	10.66582281	9.996194663	8.655955679	10.09744491	9.621625531	9.686272611	9.083596529	10.79263235	11.0532464	10.27576345	5.051081182	ENSG00000220785	MTMR9LP	1	32697259	32707221	pseudogene	0
7.380191112	8.713109613	8.99743854	7.287365305	7.80727281	6.51718543	7.400401131	5.393970751	5.233107321	5.583343091	7.882553963	5.172385614	6.599096744	8.192664226	7.338147987	7.398301406	7.52142067	6.444136855	7.689363321	7.642407677	6.768254759	7.433728151	9.641653494	7.28226979	8.711677909	5.724072547	7.426877879	6.719181113	7.422553255	9.003669191	8.80011642	7.055446025	5.781893255	7.441481579	5.705213455	7.323495565	4.504857428	9.032727946	8.800040283	7.602569416	4.24119823	ENSG00000183615	FAM167B	1	32712834	32714457	protein_coding	0
6.862807521	7.728248824	5.836068048	6.374766914	6.790288399	4.427132594	6.437168124	3.433571498	2.381460548	3.750098271	6.697610667	12.29174528	0.928848876	6.710697154	5.491051158	7.693577949	5.398908078	7.251765084	5.773809505	6.982046616	5.734316226	4.865415715	6.869187795	7.186996242	9.14727821	4.117391796	5.984318302	4.961486693	5.262664905	5.426828329	7.433801413	7.148280043	6.062433861	10.12419905	11.4718395	7.567862565	5.155560763	7.50548251	6.518741211	7.266905488	12.12089826	ENSG00000182866	LCK	1	32716840	32751766	protein_coding	1
11.30004738	11.55870963	12.15907579	11.67626928	11.72633217	11.73456982	12.32771503	10.6432989	8.617976836	10.57795463	11.77643186	13.45651345	12.04046128	12.36693774	12.08987435	13.02515647	11.98276267	12.82073132	11.97613051	12.06411332	11.12078334	11.18111237	12.09539074	11.6385474	11.95173025	9.987407033	11.58296633	12.4493806	11.81508893	12.35083905	12.4534543	12.269835	11.65932895	12.89006702	12.74401461	12.45225909	12.00409993	12.58034551	12.23545552	12.47546277	12.07870607	ENSG00000116478	HDAC1	1	32757687	32799236	protein_coding	1
10.41917303	11.6863732	11.58889929	9.138992602	10.86801163	8.544599972	10.66685604	13.54524941	12.55137534	13.94481257	11.52313218	13.74425622	9.270936462	11.89050235	9.40118674	11.72183133	9.411664903	9.329312096	9.378081364	12.22741613	11.15083421	10.00851821	10.76249369	10.25855303	10.93002896	8.473454931	12.173426	14.2406134	9.974207205	10.05998177	11.81894303	11.85624344	10.40224289	11.64541059	11.87235891	11.61583873	13.62879829	12.65906467	11.5331457	10.45336523	10.61679283	ENSG00000175130	MARCKSL1	1	32799433	32801980	protein_coding	0
0.842303747	0.99515941	1.979698914	1.20915634	1.470436325	0.948562313	0.818897343	1.797992714	1.924076879	1.615408554	0.822377581	1.846117687	0.904660202	1.423797545	1.505867533	1.348739291	1.564486585	0.775803488	1.366211568	2.398770658	0.951436739	0.870646047	1.895805501	1.115648597	0.847378975	0.433209127	1.565560708	4.502503809	1.045373039	2.402927987	1.94872761	1.169321888	0.358505755	1.333266847	2.715898376	1.122408427	3.482741821	3.239917133	2.277475346	0.900660781	1.494523054	ENSG00000233775		1	32814795	32816264	lincRNA	0
3.915953148	2.530893601	4.354341569	4.292269553	4.071066535	4.088756265	4.856575081	3.338589074	3.911705603	2.985987251	3.89571156	4.006646872	3.125482845	5.020639493	4.022072769	3.722001827	3.963954457	2.726318183	4.157192878	4.832137966	3.264468415	3.296479909	3.597090001	1.67473922	3.261308746	4.302887958	4.858671769	5.920848808	4.289506457	4.220691629	4.359674961	4.48975552	3.27382175	3.867178437	3.174782855	3.576904901	5.997859969	5.56793203	5.750147516	4.08323174	0.876422981	ENSG00000162526	TSSK3	1	32817122	32829913	protein_coding	0
6.371841573	6.338331618	6.885931243	6.165989059	6.179181439	5.920830498	6.309011794	6.271688474	7.765876058	6.254150003	6.505439082	5.251260485	5.052750653	6.938796074	6.477853896	6.500905847	6.541473371	5.832363513	6.530741723	7.124968371	5.44720561	5.026928103	7.2610096	6.879627289	6.363891543	5.10641911	6.737008048	7.682428775	5.679701228	6.76076092	7.223825492	6.770470381	6.73682973	7.060210465	7.738665927	6.281250103	11.48841023	7.098056989	7.084558763	6.567821023	6.79961861	ENSG00000225828	FAM229A	1	32826871	32829879	protein_coding	0
12.08081429	12.05788068	12.88272168	12.03527324	11.98186713	11.93315728	12.05336854	12.28684208	12.59761915	12.41927154	12.22819902	11.35936162	11.8579958	12.15917272	12.05594779	12.11933433	12.03501971	11.95429255	12.04182925	12.00407383	11.79341479	11.74047844	12.17783828	12.55741729	11.96809291	11.72737839	12.18993212	12.65774907	12.58116586	12.64711062	12.42674237	12.45364527	12.33302793	12.13156869	12.04690735	12.23660779	13.01960516	12.27694482	12.27142866	12.14298909	11.82683808	ENSG00000160058	BSDC1	1	32830704	32860332	protein_coding	0
0.31852317	0.469357828	0.305653335	0.284741429	0.414344947	0.249741436	1.193464292	0.35118493	0.406823547	0.582399767	0.391443995	0.380145782	0.196759647	0.86465469	0.214562657	0.165826743	0.302233949	0.121839478	0.273376331	1.296872636	0.161061973	0.194162332	0.146780658	0.171271252	0.174877262	0.265348745	1.2130429	1.05035772	0.204062453	4.425599033	0.451062599	0.260391433	0.491180717	0.128273786	0.105272824	0.230899909	2.453724602	0.27035838	0.469710257	0.414871843	0.237674215	ENSG00000229259	LRRC37A12P	1	32888815	32892390	pseudogene	0
9.277434541	9.259644063	9.56356212	9.530812206	9.587263417	9.490886939	9.414465543	9.359917716	9.449660359	9.280889835	9.32307855	10.94298876	9.684215358	9.171500568	9.532871322	9.674668135	9.616033807	9.502171336	9.683133242	9.516712133	9.301164765	9.403756246	9.504202417	9.359321879	9.452358715	9.681651466	9.179101818	8.957619606	9.294089117	10.03187118	9.582228986	9.331370771	8.956995534	9.753448028	9.780702081	9.585730003	9.702133664	9.488124067	9.24396758	9.20015926	8.389482544	ENSG00000176261	ZBTB8OS	1	33065773	33116504	protein_coding	0
10.90672828	10.75454119	11.33807671	10.75257485	10.7804322	10.9360467	11.30844064	10.44747975	10.05641797	10.44364682	11.03328396	12.64564442	11.62112576	11.32648343	10.67503283	10.90785482	10.77025154	10.85921845	10.8286523	11.25974769	10.58614132	10.37928515	10.42009131	9.804049668	10.75539254	10.71652884	10.82029609	11.3117886	11.03537275	10.94482866	10.50819502	11.16528494	10.78629868	10.99482517	10.88142133	10.95069846	12.06444308	10.81104514	11.17353389	10.84675232	10.43589161	ENSG00000162521	RBBP4	1	33116743	33151812	protein_coding	0
7.798500129	7.455681939	7.546297322	9.643811206	8.926560951	8.975928364	7.861951163	6.351904297	4.284006804	6.405418768	7.202155285	1.567832425	8.789290218	7.3253591	8.681453079	8.106332267	9.743105718	7.137061806	10.11901648	8.731099076	8.165846081	7.408567766	5.075295903	2.994151314	7.399716898	11.12221702	7.420884817	6.121936159	3.926190077	4.535327359	7.143069249	7.206760571	6.217484053	7.131759918	5.428649133	7.176872205	6.598943253	6.266457944	7.780966193	6.908700739	2.107576101	ENSG00000162520	SYNC	1	33145507	33169197	protein_coding	0
10.10508943	10.39871145	14.14340028	10.22234352	9.723346299	9.368221628	12.2931752	10.5739626	8.678485197	10.86386728	11.65040627	5.198054376	8.814971798	10.93686284	10.34342457	12.84292494	11.42496995	13.77116046	11.48204955	11.79030529	9.366440949	9.533221905	13.14332914	10.67320842	11.83360263	8.790197196	10.51089014	12.07750515	13.70849938	10.86986484	13.11574004	13.80138436	13.80169026	13.01285707	8.153795583	13.4616834	10.21090829	13.18594697	10.95715373	11.96945833	7.101754952	ENSG00000162522	KIAA1522	1	33207486	33240571	protein_coding	0
11.62171753	11.70282258	12.8490191	11.54542614	11.43371963	11.15764784	11.35106779	12.30820923	12.03580916	12.08949023	11.63925245	13.16217214	13.17711113	11.29449103	11.51978148	11.44158179	11.41455924	12.08780657	11.5605585	11.5856892	11.29028621	11.13904548	11.28138085	11.94968586	12.22107847	11.7583653	11.30424148	11.23638364	12.02691671	11.75175284	11.44479666	11.75488487	11.7501653	11.30006311	11.63309782	12.19949358	12.15861604	11.64741301	11.20661791	11.49461981	11.57141558	ENSG00000134684	YARS	1	33240840	33283754	protein_coding	1
10.63483497	10.50994026	10.85211678	10.5081765	10.56875415	10.54188108	10.67143635	11.08169903	11.45107606	10.31999631	10.7521065	12.02423906	10.95313428	10.99396829	10.82259471	10.52017224	10.68341239	10.04244717	10.67952628	11.04046773	9.833269859	9.643007886	10.20912745	9.974004872	10.59341604	9.721211057	11.0282258	11.36916829	9.796130819	10.95919004	10.74534503	10.59355058	10.33960845	10.81186848	11.29168472	10.25193562	12.40136902	10.93190035	11.06756707	10.66076765	10.11251825	ENSG00000116497	S100PBP	1	33282368	33324476	protein_coding	0
6.087959957	6.427231037	10.46109726	8.757832427	7.84938479	6.336414764	6.043164998	10.4288363	12.34994734	10.30378978	6.500427398	5.68176804	4.420516048	6.55987045	7.28887775	5.948240472	9.562167729	5.556463053	9.374958137	8.271518602	11.58360842	11.6082582	6.457885634	8.827817731	6.106105479	12.43515218	6.433998337	9.079818155	5.123449269	9.560118477	7.746235563	9.173264728	5.896661932	6.417314583	4.853188284	9.137768219	8.80757111	7.476079935	7.905936092	6.214921038	4.692007202	ENSG00000160097	FNDC5	1	33327869	33338083	protein_coding	0
1.650655315	1.927358079	1.306531981	2.44503612	2.095834818	2.302574755	1.966060925	13.15383424	9.728121345	9.783165145	1.665107411	1.39390965	1.138222795	2.812934809	2.983075699	2.89185626	2.541558791	1.224841898	2.247709863	2.657431397	1.724917472	1.497908524	1.89057134	0.962378014	1.74142484	1.307230346	2.181250367	3.143312333	2.00451922	3.922313357	2.83988011	1.580003319	1.516050037	2.391300864	1.710195315	1.841679134	4.803105863	2.129261672	3.165809305	2.485637994	1.816506574	ENSG00000121905	HPCA	1	33351595	33364042	protein_coding	1
8.134566611	8.600057173	8.343664121	9.030633797	8.820162093	7.566590226	10.20675986	9.878451488	7.852420537	9.927811057	8.974493481	3.989368865	8.755116701	9.64130053	9.968218493	12.11158967	10.15118178	11.38844362	10.33091619	9.068500969	8.147792132	7.780411679	9.779792466	7.629052107	9.111455744	6.622510037	7.86326823	8.694655096	8.885232123	8.882788358	10.27779826	10.05078352	11.07700464	11.31896326	8.034726621	10.6108339	8.458343099	10.01652724	9.625948837	10.43993476	3.506878714	ENSG00000121900	TMEM54	1	33360195	33367039	protein_coding	0
10.07425151	10.301213	10.08028046	10.46271066	10.19108495	10.73360107	10.31799575	9.416688911	10.33604707	9.61805741	9.935124633	10.52388378	9.561807724	10.20844593	10.21437742	10.88561627	9.815730707	11.51478448	9.923531538	10.13487231	9.332355057	9.51186488	10.38448437	9.036608464	10.61243382	10.01506125	10.04564164	9.778577363	9.158864347	9.433062753	9.843772926	10.42996569	10.83629713	10.71874239	10.20672988	9.812201447	13.41460851	9.736944845	10.32336648	10.72275228	11.78031479	ENSG00000116514	RNF19B	1	33402046	33430286	protein_coding	0
12.0229897	12.00282093	12.06357278	11.48722457	11.75429582	11.45377559	11.60486652	10.98147744	11.53291776	11.05076441	12.15697335	13.55836677	12.37134679	11.91549138	11.75182097	12.29843791	11.66158537	12.26158834	11.65321475	11.88361517	11.79866646	11.75515951	12.85533678	12.63315448	11.85641432	11.95140194	12.01450903	11.76916258	11.64385803	11.68983741	11.88327533	12.10597184	11.91760997	12.3463618	11.81559289	11.9440655	11.50129706	12.44349101	11.86508452	11.92489591	11.60843791	ENSG00000004455	AK2	1	33473585	33546597	protein_coding	1
5.540367085	5.123280985	4.545413682	4.67820402	4.787393911	4.770884748	4.285658851	4.975280924	6.702715752	5.39361648	5.275095344	5.513441229	4.896208491	4.215142459	4.642117006	4.234782972	4.504902861	3.467138738	4.670491881	4.408219264	5.567688796	5.543134544	5.02764395	3.552874545	4.442168396	6.331868655	5.462512716	5.037085122	3.41002359	4.846260187	4.174773209	4.314473168	4.070482961	4.092719121	3.415847175	3.990658241	6.263881251	4.853466383	4.792207544	4.235928463	3.284721909	ENSG00000236065		1	33452676	33498070	antisense	0
7.758079675	7.715739928	9.316398244	7.910147561	7.996581112	7.44162606	7.654494313	10.52056073	10.67283398	10.82053029	8.464536592	4.628071293	8.063843762	9.050915998	8.345022567	9.434212014	7.989368396	6.88422539	7.848060546	8.339206406	8.79720939	7.814107665	8.617812248	6.764103706	7.921728745	7.066471855	8.937127979	9.714420677	7.380622573	9.666163623	8.891251021	8.509204694	8.177637928	7.951652318	8.025534402	7.268692297	12.32215997	8.953936951	9.218973378	8.505559376	6.716267373	ENSG00000142920	ADC	1	33546705	33586131	protein_coding	0
8.71764663	8.389388206	9.709506147	9.063377211	9.011727546	9.101438867	9.47000748	8.977120407	10.55593453	9.501201647	8.898535228	8.479207159	8.998385513	8.807385633	8.739062898	8.633302505	8.759181509	9.228491717	8.819081587	8.7452664	8.087758965	8.184801446	8.815121097	7.273972514	8.685136786	8.577702043	9.398771577	8.920367205	8.133812283	9.746634833	9.435595725	9.322746418	10.49417902	9.085709897	9.356030461	8.96393363	8.25603448	9.005923954	8.770939346	9.029422596	9.249984876	ENSG00000116525	TRIM62	1	33611003	33647660	protein_coding	0
10.66288962	10.30949208	10.29408527	11.59054733	11.3311636	11.47477249	10.93780599	10.62210281	11.10061035	10.60077499	10.71042989	8.507638772	10.0365047	10.7766755	10.93857695	10.034968	10.81851369	10.17599628	10.80732767	10.80964319	10.59086074	10.60085079	10.65451561	9.285486816	10.37859069	10.16509646	10.97933442	10.80707141	10.05184447	10.97402491	11.1226978	10.69268684	10.74868463	10.08042225	10.70181562	10.25079533	9.782561879	10.80877701	11.01108502	10.60180944	9.751302547	ENSG00000160094	ZNF362	1	33722146	33766320	protein_coding	0
2.350195172	1.94537513	2.54700079	4.043200002	3.465051312	3.229228798	2.624174375	1.828532786	3.828726461	1.769860007	2.563433722	1.673246134	2.314810765	2.452748092	2.470040191	1.919411144	2.415595381	2.6160161	2.251001968	1.379126205	1.811898401	1.900836955	2.755825794	1.907053309	2.084047619	1.898479479	2.871359592	3.042903841	1.993530079	3.410864879	3.51926609	3.249084935	2.435781436	2.117226278	2.981250782	1.882778474	3.179095524	3.203488945	2.997889144	2.813767768	1.667765567	ENSG00000270115		1	33726813	33727281	lincRNA	0
9.410034252	9.079035922	9.040273123	10.32307445	10.07666643	10.1729922	9.451295958	9.562935514	9.94761587	9.550546987	9.441828645	7.029575951	8.568983824	9.449954153	9.805982543	8.768567019	9.641637719	8.858412624	9.59747726	9.452618839	9.349782548	9.428592708	9.476208681	8.226110663	9.145185907	8.83408675	9.786164109	9.517167688	8.69927305	9.783395327	9.961700593	9.309369546	9.528483644	8.805800033	9.596860083	8.964935747	8.384178343	9.614691256	9.754076038	9.304363115	8.482592139	ENSG00000256142		1	33764975	33766320	pseudogene	0
1.957860797	2.076597049	1.582186642	2.259047088	2.203408296	2.084131529	1.592340159	1.035559762	3.126956306	1.187426466	2.072343041	0.373112892	1.573576754	1.677352981	1.662302576	1.380372718	1.678125635	1.148489824	1.621026093	2.686504409	1.045055237	1.028983574	1.859808032	1.049997877	2.179802133	1.596434167	2.396324548	1.63237005	1.048527648	1.913503125	1.972547393	1.581675759	1.078040637	1.45411644	2.483172122	1.518122595	3.922846325	2.302183773	1.769907109	1.536615713	3.714085958	ENSG00000184389	A3GALT2	1	33772367	33786699	protein_coding	0
7.867967497	7.413252221	7.743805354	7.777033551	7.917165703	7.941235925	6.899065902	5.979436524	7.583674353	5.988406858	7.578261764	4.847486635	7.701066919	6.980895574	7.413537939	7.274539195	7.488594954	6.712256238	7.524134548	7.632937064	6.996167541	7.028472532	7.635912202	7.454854418	7.856240576	6.933142075	8.051729097	6.995745153	6.701926337	7.398981846	7.506767148	7.200651695	6.567853395	7.502936283	8.994868273	7.418078273	6.508220408	7.535702061	7.189712859	6.608999572	10.21290213	ENSG00000225313		1	33772967	33791644	antisense	0
13.35273529	13.1988942	12.90562326	13.51381383	13.48612813	13.74676142	13.1075794	12.20421279	12.5684906	12.28276178	13.31371968	10.5678407	13.18961429	12.97137206	13.40584291	12.74907177	13.36656327	12.1421438	13.49367596	13.31413464	13.03173684	12.9262191	13.71523223	12.85770178	13.61309461	13.5987068	13.76687533	12.67110296	12.26121604	12.83917829	13.08336119	12.91774175	12.53455704	12.61611998	13.6554041	13.10946966	13.25559621	13.12597114	13.02757529	12.54759664	14.76664693	ENSG00000134686	PHC2	1	33789224	33896653	protein_coding	0
4.811129505	4.502564087	4.000310986	4.563759293	4.508012439	4.894759587	3.98942378	1.982757333	3.431560155	2.022245781	4.653539616	1.967743446	4.923421889	3.782434035	4.234566566	3.703666992	4.289592069	3.3430035	4.451243073	4.132018927	4.391424677	4.490049694	3.915822784	3.309421626	4.987681707	4.709985396	5.46846463	4.016905946	3.244219331	3.715809922	3.84976223	4.332800382	3.432989478	3.632019061	4.172874451	4.061369089	2.716985013	4.364663264	4.253597146	3.768532704	6.679339868	ENSG00000222112	RN7SKP16	1	33802167	33802465	misc_RNA	0
0.590943005	0.589970567	0.69760861	0.750094256	0.942029349	1.090068908	1.841816954	0.370750138	0.786277129	0.267769846	0.852484379	0.88095695	0.750730069	0.986250991	1.8098769	0.985652777	1.62360303	0.805609519	1.810108205	0.767354929	0.492753365	0.416537645	0.804402324	0.488249869	0.509752591	0.501938712	0.581954818	1.097958311	0.582475629	0.694480804	1.178514409	0.750595986	0.398671079	0.685443951	0.453807843	0.651057349	7.616880846	1.408329355	1.300338846	0.709052647	1.008641164	ENSG00000233246		1	33815953	33828846	antisense	0
7.204335941	7.096452443	7.241088733	7.465209642	7.330826034	7.142673809	7.421615958	6.470208981	7.262299613	6.348064488	7.212224669	8.611142722	8.360497387	6.947798988	7.376802638	7.207514946	7.469864801	6.843259073	7.625637332	7.273867678	7.050277178	7.26166081	6.986762506	5.759962201	6.507503555	6.501806744	7.437001733	7.764510225	6.542239472	7.189660925	7.069224741	7.094230042	6.344054106	7.152665871	6.549380028	6.987614903	7.922259064	7.278624403	7.545354733	6.848416546	4.780074268	ENSG00000121903	ZSCAN20	1	33938246	33962107	protein_coding	0
6.884522042	5.968434256	8.012855118	7.913346212	6.23857331	6.62532203	5.115900671	9.90360095	9.924916196	9.837701634	5.653287191	2.02707139	8.30162328	5.279235087	6.419093944	5.732978853	6.473190108	4.451442257	6.391468438	5.668476283	6.448887363	5.194094799	5.753697491	2.753651751	5.51873476	3.745125121	7.952995404	3.884951056	5.897721755	5.721578609	6.562540528	4.973354333	5.499067961	5.635507335	6.356485554	5.714384879	7.895489492	5.601644758	4.54043463	4.584998896	1.079974268	ENSG00000121904	CSMD2	1	33979609	34631443	protein_coding	0
0.933966943	0.880968909	1.183110282	1.144345739	0.898558421	0.871806874	1.91574602	0.986892833	0.973519613	0.880646008	1.204150153	0.887588155	1.180861176	2.177519003	0.863363797	0.99920177	0.730320811	1.045660691	1.086755299	1.866158066	0.970916509	0.817734195	1.269781115	1.187787741	0.643540937	0.820403887	0.809443153	1.07972016	0.936943006	0.932725998	1.385679387	1.032764985	0.866190755	1.015182284	0.884679761	1.058008464	15.29275334	0.90680934	1.217284926	0.918143178	0.735588017	ENSG00000176256	HMGB4	1	34326076	34330392	protein_coding	0
0.261597444	0.167814494	0.225648324	0.261373537	0.232273114	0.229321773	0.399445114	0.514518926	0.438779559	0.382711628	0.340702195	0.332242918	0.313968273	0.333482777	0.250460265	0.231285528	0.185753963	0.185284739	0.22246269	0.296629108	0.332882744	0.246624517	0.318604155	0.221466574	0.175378637	0.280143151	0.197825468	0.151471774	0.209638162	0.158418416	0.358668442	0.178044646	0.243837734	0.260771768	0.200428613	0.213224638	11.17521032	0.202997469	0.30469441	0.198280577	0.33172272	ENSG00000231163		1	34334554	34351059	antisense	0
0.609662261	0.335651187	3.624601714	0.693701491	0.970765009	0.588806694	0.503727709	4.415978584	3.391314598	4.779512091	0.506186704	0.386904229	0.575972558	0.529129231	1.239066509	1.697188723	1.550808692	0.37878925	1.501476818	0.540848262	0.729221625	0.624946009	0.418659553	0.363019231	0.309200527	0.5071101	3.250371289	0.275338613	0.30733866	0.302694972	0.904342362	0.567235552	0.762762835	0.921363098	0.252247112	0.873907084	10.80967759	0.343552259	0.280041767	0.568371036	0.335155899	ENSG00000142698	C1orf94	1	34632484	34684732	protein_coding	0
10.81688532	10.84289265	11.29444578	10.9713109	11.05935439	11.178183	10.14171444	10.58991554	10.0548954	10.47548978	10.62539886	10.72178117	10.64460521	10.03757256	10.49628119	10.68887186	10.65013542	10.7570331	10.8032082	10.4005383	10.8045237	10.96740505	10.94804002	11.40572621	10.62539284	10.66705704	10.49199701	9.650875006	9.938251624	10.43109558	9.901987281	10.24525682	10.4553635	10.61229012	10.63462918	10.35789306	10.9253541	10.34711191	10.17743055	10.21009074	10.60565126	ENSG00000163866	SMIM12	1	35178338	35325417	protein_coding	0
2.89175369	2.929272646	3.010514383	3.140688809	3.328897121	3.711288637	6.818905963	4.239187165	4.56756781	4.733981503	4.190095274	1.675977531	3.883092001	4.719082985	2.402968767	2.546654468	2.453359318	12.02425548	2.573514139	3.293660756	2.12273458	2.130002849	2.5683409	3.452226452	3.323157559	2.287641298	3.55448696	2.32839815	2.841153191	4.810846731	7.24613738	7.561468201	11.87162074	3.479344773	2.211564119	1.95052671	6.702707056	3.73614498	2.639854384	9.112920374	2.381234308	ENSG00000189280	GJB5	1	35220648	35224113	protein_coding	0
1.528529794	1.704938996	1.762166879	1.797130434	1.706218007	1.903020378	6.076355539	1.772334154	1.947252494	1.638853763	2.097751851	1.383093578	2.612902141	2.678530413	1.338828093	2.043307174	1.24619127	7.688529867	1.318456017	2.006532362	1.181428003	1.239540831	2.162604011	2.139130611	2.248153292	1.582157638	1.613154392	1.263959547	2.12879992	0.960143506	5.763198978	4.887632391	11.64053594	3.395935776	1.129274279	1.494432608	4.358407258	2.045685744	1.386565917	6.187477716	1.083158024	ENSG00000189433	GJB4	1	35225342	35229325	protein_coding	1
0.673079025	0.612303299	0.738044596	0.786498973	0.698504368	1.016998692	4.117769743	0.703846885	0.760742412	0.626341	0.939984446	0.48960827	1.417823173	1.767459797	0.558984939	0.872123605	0.480193883	5.79292233	0.541689518	0.733279712	0.506746748	0.563265944	0.846441353	0.941777192	0.937728711	0.686934882	0.601161417	0.505307182	0.826562556	0.371487927	3.681180096	2.843715662	9.698730994	1.778593607	0.349903674	0.590966028	3.402034933	0.903196661	0.569892104	4.471632611	0.580190984	ENSG00000255811		1	35227027	35253698	antisense	0
3.240033129	2.84538211	3.907793489	4.294148011	3.747547018	3.601021921	7.318162332	3.384631943	6.54291236	3.732255332	4.160364763	1.943541072	3.819758981	5.259523262	3.006306952	6.510483655	2.918548031	12.1843678	2.842232044	4.582821194	2.579703693	2.623241822	4.751790809	4.958687075	4.807850037	2.96843148	5.116578673	2.496478024	3.654546324	2.634943041	7.520825345	7.601423732	13.0932789	6.094038366	2.633489619	5.615132824	5.633399673	4.037773498	3.068096616	9.35922506	2.054435857	ENSG00000188910	GJB3	1	35246790	35251970	protein_coding	1
11.7756741	11.89369151	9.939481206	10.81732948	11.40642418	12.23536291	9.823795557	8.374144681	6.839595825	8.042706419	11.36322235	2.877149298	2.845884414	10.27238424	9.415309319	8.720753158	10.02230896	8.381442372	10.1147482	11.09746163	10.85068662	11.48475371	10.23861887	9.034147054	10.82445505	10.28301882	11.13861787	9.323675077	7.93891315	7.534572243	9.700248814	8.817600829	9.005539743	8.988480169	8.957779672	8.885067397	7.987319256	10.98646238	10.6631233	9.749085695	4.775527515	ENSG00000187513	GJA4	1	35258599	35261348	protein_coding	0
6.321767808	5.959664165	6.722494162	5.980993896	6.196691016	6.381754997	5.850119229	4.770763788	5.562664814	4.746480151	6.06561749	5.614143187	5.576448179	5.620971123	6.077939208	6.465551542	6.294410688	6.037874124	6.486263031	6.203397323	5.370927852	5.326158415	6.168784552	6.335725917	6.279021478	4.859145446	6.282891109	6.10103429	5.627436107	6.436043586	5.7967625	6.259156348	6.139392152	6.592446401	6.56212149	5.904988131	5.228619888	6.315176066	6.213131415	5.785147957	5.621351595	ENSG00000230163		1	35316295	35317156	antisense	0
5.04029014	5.459526904	5.838752153	5.318646869	5.241591771	4.470978141	5.213921171	12.19524321	11.54714282	11.30852137	5.160474478	6.128125399	3.017200305	5.446459142	5.59573095	5.605519455	4.870413157	4.299960937	4.934703528	5.52819479	3.946509657	3.622219023	6.564475577	3.761388538	4.956011021	3.16142725	5.124648622	4.730985815	6.720674164	9.511539486	5.152244826	5.477599293	4.740417885	6.213289741	8.144141006	5.132861797	10.2424835	5.936025964	5.334974216	4.83154063	6.033642218	ENSG00000116544	DLGAP3	1	35331037	35395186	protein_coding	0
9.200754267	8.71517338	8.913928999	8.956971883	8.961345734	8.936869221	8.829723064	7.680930081	8.526070694	7.48839768	9.071745554	9.191470905	9.170138693	8.861879603	8.495488277	8.496468332	8.763517093	7.663307964	8.601502445	9.359883008	7.927731132	7.366698864	8.617457903	7.894339323	9.201080897	6.560980216	9.388433574	9.024180462	8.165286213	8.807129144	8.936578041	8.405079999	8.068226454	9.064828895	9.313792654	8.088150568	8.742340556	9.060985974	9.391054498	8.744719456	8.512492248	ENSG00000241014		1	35439957	35450914	processed_transcript	0
7.501251581	7.602002905	7.378079675	7.502788046	7.413810379	7.345298577	6.965005031	5.081153584	4.419746639	4.920692773	7.373354961	7.848321205	8.076612157	6.926359147	6.733058114	6.624081996	6.980999463	5.589507511	6.843799985	7.267459656	6.726348806	5.880453444	6.798842802	5.860964491	7.503815646	4.748477798	7.432931204	7.116921085	6.281062821	6.217911057	6.531621142	6.722516688	5.607679527	6.623712999	6.872683567	6.241095904	6.251269876	7.314139828	7.49849268	6.924861534	6.831929759	ENSG00000243749	ZMYM6NB	1	35447136	35450954	protein_coding	0
9.579438294	9.36044281	9.671350055	9.619411236	9.648646652	9.414102954	9.320682242	9.720634963	10.13042363	9.492838543	9.534344697	10.0716843	9.216196561	9.702924772	9.69194653	9.704529076	9.586981466	9.50243187	9.462971623	9.604631173	9.341302604	9.251972725	9.676054584	9.289632231	9.695124209	8.494163514	9.93177799	10.09052401	9.309374234	10.18199957	9.866643115	9.381299377	9.524274789	9.939540247	10.49725252	9.48188142	9.515623482	9.877623028	9.861544182	9.674723297	8.795021568	ENSG00000163867	ZMYM6	1	35449523	35497569	protein_coding	0
9.085149001	8.700142906	8.892401017	8.596395058	8.891393529	8.851732268	9.097487977	7.551921694	8.407107627	7.517579976	9.11376239	7.931215416	9.762166122	9.459011212	9.211573695	9.044912602	9.008095693	9.334682038	8.965776952	9.156700666	8.140708598	8.049793183	8.652728138	8.686978374	8.750559758	7.727097086	9.230324835	9.661663606	8.620804624	8.787121441	9.142372062	8.849471829	8.801134486	9.058822372	9.187299216	8.62917023	9.719436703	9.340780905	9.555923837	9.410454186	7.114133155	ENSG00000197056	ZMYM1	1	35525387	35581460	protein_coding	0
14.00019906	13.92529719	13.80182131	13.46319072	13.62683057	13.53941824	13.82391904	13.51079929	14.59353005	13.38751953	14.20575147	14.57735078	13.8820282	14.05100062	13.80669844	13.9306154	13.78379408	13.81088622	13.66528797	14.28959286	13.44401978	13.19134686	13.77363706	13.09655882	13.81848256	13.22608187	14.46557484	14.63589344	13.9955228	14.18100272	14.26330333	14.24766588	14.34522011	14.16451199	14.23140438	13.95608284	14.449684	14.26575719	14.22489547	13.94437939	12.75212929	ENSG00000116560	SFPQ	1	35641979	35658749	protein_coding	0
11.34431912	11.25856277	11.31730858	11.07357106	11.23564445	11.28239832	11.3793741	11.18542264	11.76467291	11.27833471	11.42424498	11.65834632	12.19342031	11.38386607	11.40374067	10.96271585	11.13088705	10.98885369	11.10277992	11.46750657	10.85431278	10.8124477	11.07985782	10.54869444	11.18705104	10.95922051	11.38439923	11.86256757	10.94004804	11.2793216	11.63235163	11.48615628	10.96662781	10.97857862	11.22616789	11.07960762	12.12977827	11.50620907	11.53786346	11.24702482	9.639777891	ENSG00000146463	ZMYM4	1	35734568	35887659	protein_coding	0
10.76070343	10.73901585	10.4542526	10.49844898	10.58221047	10.70918969	10.64943043	9.697271795	9.479237676	9.520438375	10.92006555	11.6469499	10.8758042	11.0567337	11.09521434	10.56631498	10.94532785	10.66727964	10.86503716	10.87972559	10.23111269	10.06133121	10.14939084	9.632248276	10.17489886	10.13480662	10.50638488	12.21594132	11.42102255	10.73168465	10.76160547	10.66647538	10.77892142	10.30851725	10.47386008	10.4994818	9.449348146	10.55963699	11.28352641	10.8860586	9.318288464	ENSG00000229994	RPL5P4	1	35816323	35817208	pseudogene	0
5.399388246	5.111680534	4.946752527	4.730218972	4.843250384	5.38042574	5.231166673	3.51207989	4.297555311	3.575076596	5.211959563	6.961198095	7.055403197	4.603260487	4.810420663	4.373222758	4.659982492	4.570735181	4.742948053	4.901790482	4.398773703	3.992240198	4.224359296	2.881784488	4.739353141	5.029471758	4.879395964	5.391836133	4.145147711	3.809505786	4.454000848	5.09307089	4.603703054	4.361197228	3.523980792	4.391765571	5.051470094	4.91694865	5.174010315	4.738076785	2.662768941	ENSG00000227409	ZMYM4-AS1	1	35824423	35831678	antisense	0
11.49872087	11.40826792	12.40264447	11.18713634	11.2714496	11.0070291	11.62586428	12.17010243	12.09200143	12.0454994	11.80095773	11.96553543	11.4771216	11.5519241	11.28618848	11.7441812	11.25673248	11.66697889	11.26707089	11.46271554	12.14101342	12.46779947	12.12170889	12.09586678	12.09728089	12.13204217	12.00002685	11.73092496	12.6565494	12.65140649	12.14682197	12.28907019	11.73531514	12.03232402	11.98267541	12.26701956	11.80720912	12.33334637	11.56772784	11.69499532	12.27922805	ENSG00000142687	KIAA0319L	1	35899091	36023551	protein_coding	0
9.871152163	10.28742753	11.5762292	11.11751329	10.93438693	10.66304785	10.95997558	16.39969899	14.62829403	14.65752469	10.27745776	10.95097477	11.25041098	11.29610494	11.05181138	10.27007396	11.0404463	10.40239901	11.11117251	10.86865677	11.23169038	11.04666668	10.74146992	9.761402169	10.49867561	10.20673698	11.36452371	11.19075213	9.857010449	12.41720251	11.14952884	10.32395072	10.07827009	10.06973751	10.45865352	10.64869715	11.08317318	11.0711865	11.03093038	10.94204834	9.771178093	ENSG00000020129	NCDN	1	36023074	36032875	protein_coding	0
4.339308	4.424986748	3.74924899	4.25119414	4.465455009	3.436095368	3.862761966	4.249028446	6.645230404	4.086489221	4.134062368	6.607245222	4.354896472	4.608351815	3.608060686	3.671574903	4.004171291	3.449390268	3.913500896	4.395737363	2.933881224	2.479140904	3.292623121	2.549458963	5.171307179	2.120559603	4.539712916	3.932472415	3.031977474	3.882211857	4.123430079	3.841179003	4.401982699	4.665239165	6.685811563	3.593336056	3.567310561	3.382483158	4.466287243	4.368105483	6.858506882	ENSG00000239636		1	36035414	36043330	antisense	0
6.441664443	6.425894283	5.382476691	6.215277273	6.390726756	5.800813125	5.98040924	8.831892248	11.47254013	8.593124485	6.619175024	6.704357017	6.021344818	7.655899445	6.603996203	6.147852053	6.771917896	6.4954699	6.636773636	7.484611608	5.604796847	5.477982414	5.554892578	4.258135766	6.859000138	4.923759978	7.791898176	7.605657584	5.132676308	8.141264098	7.17823572	6.230730995	8.643329971	6.297371411	7.362415074	6.181348663	7.540233725	5.437760316	7.369952782	7.908832558	6.60714821	ENSG00000116819	TFAP2E	1	36038971	36060929	protein_coding	0
11.45372524	11.4564435	11.81638538	11.41261136	11.50795398	11.50844323	11.31851132	11.2972185	10.82397701	11.51155518	11.43607566	12.90544836	12.08942213	11.40826533	11.42195462	11.38979117	11.40292198	11.67322275	11.47860879	11.43772337	11.22348581	11.34765284	11.34013758	11.79266573	11.50444223	12.11037702	11.30368785	11.16128419	11.13490995	11.34457231	11.26923247	11.25097899	11.58478631	11.32121079	11.51021796	11.26088722	11.15812179	11.12181762	11.39374495	11.35985769	11.0681203	ENSG00000126067	PSMB2	1	36067185	36107445	protein_coding	0
10.10401102	10.08154908	10.35974419	11.05442248	10.78152353	10.71348786	9.720903229	11.53058373	11.08790935	12.10293641	9.831889182	10.22462395	11.12715382	10.00983227	11.05713935	9.715906702	10.83391132	8.635182057	10.94521898	10.27121516	10.24830602	9.941171949	8.92443771	8.719554522	10.18362518	10.38704975	10.73879124	9.891778207	8.544756067	10.06384356	10.03890927	9.248410382	9.479289865	9.503499634	9.988323084	9.243577353	10.45161758	9.516543585	10.5714556	9.835607651	8.502807584	ENSG00000142686	C1orf216	1	36179476	36185073	protein_coding	0
4.813200588	4.826896208	4.798396168	4.135542	4.530707429	3.497301255	3.981561226	3.781100997	1.919841575	4.696596194	4.298008951	10.40732127	8.021329494	3.981604155	2.980885307	5.683518436	3.078932749	7.044793948	3.213523818	3.771799228	3.574311599	3.669773222	3.829752374	3.12588921	5.866140211	2.171214229	3.936470613	2.827517532	3.383222256	2.865272094	3.67994234	4.838466543	5.190188022	6.334386702	7.258517646	4.433554246	9.638646358	3.98571189	3.36508411	5.220318358	5.75876071	ENSG00000092853	CLSPN	1	36185819	36235568	protein_coding	0
1.340843995	1.326147706	1.371102719	0.959870746	1.177905238	0.614024106	0.611884978	1.194659772	0.439048394	1.665359333	1.214270592	6.42189033	3.97820063	0.82069861	0.596488254	2.125007387	0.500116603	2.878312689	0.672039646	0.692256992	0.720819872	0.723702143	0.740528353	0.739825854	2.040368978	0.418189114	1.01191897	0.741054999	0.461135919	0.465198139	0.765545748	1.524857001	1.523267133	2.49480216	3.513837635	1.310937108	5.256407235	0.754769455	0.80616749	1.800955375	1.753520621	ENSG00000232335		1	36204990	36209177	antisense	0
11.30253386	11.01060769	10.43243051	11.19304172	11.20368191	11.13773802	11.31549036	10.69172052	11.41715029	10.56036663	11.1489666	10.05464311	10.37809072	11.121229	11.39508066	10.908774	11.41760044	10.89665653	11.59071694	11.0949801	11.12417528	10.97618093	10.33081974	10.51610993	11.68488559	11.24531069	11.00110682	10.94848771	11.00678269	10.76461164	11.25484965	11.20775898	11.81997423	11.15598055	11.89136174	11.35926673	10.93678126	10.71003281	11.4179685	11.2114975	12.11903841	ENSG00000134698	AGO4	1	36273773	36323491	protein_coding	0
11.12143928	10.89736126	11.67377494	11.35340937	11.27659758	11.40120779	11.28260645	11.59834896	11.95249839	11.45924075	11.06584878	11.66672727	10.92589909	11.28705977	11.33462493	11.19410078	11.18324719	10.98535278	11.19943259	11.07974196	11.09625592	10.80418806	10.72015168	10.28268641	11.24686065	10.66257212	11.25961407	11.33537002	10.99073172	11.57137412	11.56144924	11.1706907	11.50617771	11.54116311	11.512227	11.07795839	11.08972875	11.08889021	11.41553375	11.20711408	11.45448262	ENSG00000092847	AGO1	1	36335409	36395211	protein_coding	0
3.349724035	2.851834033	4.118292966	3.616903402	3.649789921	3.414353496	3.567635931	4.702667226	5.646820054	4.866295264	3.129238985	3.628388245	2.74539776	3.505488606	3.406339328	3.330364981	3.468153331	3.098861604	3.492741985	3.902096468	2.537397915	2.396938119	3.495421481	2.287497178	3.672449246	2.446768362	3.843820361	3.48029464	2.475448498	4.790338011	3.928532265	3.050968702	3.937678297	3.84195703	4.328091107	3.158303029	4.355145072	4.047123456	3.311730003	3.094847303	3.658078218	ENSG00000271914		1	36395321	36395716	lincRNA	0
10.93368422	10.79780815	10.59192422	10.71931895	10.77969668	10.84254072	10.75834123	10.58916898	11.35288707	10.53229291	10.80831517	10.80636904	10.71072148	10.788785	10.99364556	10.48366956	11.08054479	10.20124391	11.0803325	10.84326639	10.46891902	10.07635149	10.22374171	10.33544978	10.83174406	10.25677535	11.24001334	11.09205143	10.27601585	12.19402588	10.96626998	10.60003132	10.60497554	10.59947842	10.66627054	10.45809569	11.00380138	11.03741622	11.04363083	10.67723389	9.797441728	ENSG00000126070	AGO3	1	36396319	36538101	protein_coding	0
[truncated: 30,814 more rows]
