# Supplementary material for: Personalised analytics for rare disease diagnostics
Source: Nat Commun. 2019 Nov 21;10:5274. doi: 10.1038/s41467-019-13345-5 (PMC6872807; doi:10.1038/s41467-019-13345-5)
Supplement: Supplementary file 10 — Supplementary Data 7 [file 41467_2019_13345_MOESM10_ESM.xlsx]

## Sheet: Supplementary_Data_7
Supplementary Data 7: FANTOM5 cell groups used for normalisation
Sample: FANTOM5 sample identifier
Type: Cell type
Subtype: Cell subtype and/or tissue
Normalisation_Group: Group used during normalisation with yarn
Cell_Type: Group used when averaging gene expression across cell subtypes
Sample	Type	Subtype	Normalisation_Group	Cell_Type
Adipocyte - breast, donor1 CNhs11051.11376-118A8	Adipocytes	Breast	1	Adipocytes_Breast
Adipocyte - breast, donor2 CNhs11969.11327-117E4	Adipocytes	Breast	1	Adipocytes_Breast
Adipocyte - omental, donor1 CNhs11054.11473-119C6	Adipocytes	Omental	1	Adipocytes_Omental
Adipocyte - omental, donor2 CNhs12067.11474-119C7	Adipocytes	Omental	1	Adipocytes_Omental
Adipocyte - omental, donor3 CNhs12068.11475-119C8	Adipocytes	Omental	1	Adipocytes_Omental
Adipocyte - perirenal, donor1 CNhs12069.11476-119C9	Adipocytes	Perirenal	1	Adipocytes_Perirenal
mature adipocyte, donor1 CNhs12558.12231-129F8	Adipocytes	Mature	2	Adipocytes_Mature
mature adipocyte, donor2 CNhs12559.12232-129F9	Adipocytes	Mature	2	Adipocytes_Mature
mature adipocyte, donor3 CNhs12560.12233-129G1	Adipocytes	Mature	2	Adipocytes_Mature
mature adipocyte, donor4 CNhs12562.12234-129G2	Adipocytes	Mature	2	Adipocytes_Mature
Adipocyte - subcutaneous, donor1 CNhs12494.11259-116F8	Adipocytes	Subcutaneous	5	Adipocytes_Subcutaneous
Adipocyte - subcutaneous, donor2 CNhs11371.11336-117F4	Adipocytes	Subcutaneous	5	Adipocytes_Subcutaneous
Adipocyte - subcutaneous, donor3 CNhs12017.11408-118E4	Adipocytes	Subcutaneous	5	Adipocytes_Subcutaneous
amniotic membrane cells, donor1 CNhs12502.12235-129G3	Amniotic membrane cells	Amniotic membrane cells	6	Amniotic_membrane_cells
amniotic membrane cells, donor2 CNhs12503.12236-129G4	Amniotic membrane cells	Amniotic membrane cells	6	Amniotic_membrane_cells
amniotic membrane cells, donor3 CNhs12379.12237-129G5	Amniotic membrane cells	Amniotic membrane cells	6	Amniotic_membrane_cells
Anulus Pulposus Cell, donor1 CNhs10876.11248-116E6	Anulus pulposus cells	Anulus pulposus cells	7	Anulus_pulposus_cells
Anulus Pulposus Cell, donor2 CNhs12064.11463-119B5	Anulus pulposus cells	Anulus pulposus cells	7	Anulus_pulposus_cells
Nucleus Pulposus Cell, donor1 CNhs10881.11252-116F1	Nucleus pulposus cells	Nucleus pulposus cells	7	Nucleus_pulposus_cells
Nucleus Pulposus Cell, donor2 CNhs12019.11409-118E5	Nucleus pulposus cells	Nucleus pulposus cells	7	Nucleus_pulposus_cells
Nucleus Pulposus Cell, donor3 CNhs12063.11462-119B4	Nucleus pulposus cells	Nucleus pulposus cells	7	Nucleus_pulposus_cells
Astrocyte - cerebellum, donor1 CNhs11321.11500-119F6	Astrocytes	Cerebellum	8	Astrocytes_Cerebellum
Astrocyte - cerebellum, donor2 CNhs12081.11580-120F5	Astrocytes	Cerebellum	8	Astrocytes_Cerebellum
Astrocyte - cerebellum, donor3 CNhs12117.11661-122F5	Astrocytes	Cerebellum	8	Astrocytes_Cerebellum
Astrocyte - cerebral cortex, donor1 CNhs10864.11235-116D2	Astrocytes	Cerebral cortex	9	Astrocytes_Cerebral_cortex
Astrocyte - cerebral cortex, donor2 CNhs11960.11316-117D2	Astrocytes	Cerebral cortex	9	Astrocytes_Cerebral_cortex
Astrocyte - cerebral cortex, donor3 CNhs12005.11392-118C6	Astrocytes	Cerebral cortex	9	Astrocytes_Cerebral_cortex
Basophils, donor1 CNhs12546.12241-129G9	Basophils	Basophils	10	Basophils
Basophils, donor2 CNhs12563.12242-129H1	Basophils	Basophils	10	Basophils
Basophils, donor3 CNhs12575.12243-129H2	Basophils	Basophils	10	Basophils
CD14+ Monocytes, donor1 CNhs10852.11224-116B9	Monocytes	CD14+	10	Monocytes_CD14+
CD14+ Monocytes, donor2 CNhs11954.11305-117B9	Monocytes	CD14+	10	Monocytes_CD14+
CD14+ Monocytes, donor3 CNhs11997.11381-118B4	Monocytes	CD14+	10	Monocytes_CD14+
CD19+ B Cells (pluriselect), donor090309, donation1 CNhs12177.12189-129B2	B cells	CD19+	11	B_cells_CD19+
CD19+ B Cells (pluriselect), donor090309, donation2 CNhs12179.12194-129B7	B cells	CD19+	11	B_cells_CD19+
CD19+ B Cells (pluriselect), donor090309, donation3 CNhs12181.12199-129C3	B cells	CD19+	11	B_cells_CD19+
CD19+ B Cells (pluriselect), donor090325, donation1 CNhs12531.12151-128F9	B cells	CD19+	11	B_cells_CD19+
CD19+ B Cells (pluriselect), donor090325, donation2 CNhs12175.12174-128I5	B cells	CD19+	11	B_cells_CD19+
CD19+ B Cells (pluriselect), donor090612, donation1 CNhs12183.12204-129C8	B cells	CD19+	11	B_cells_CD19+
CD19+ B Cells (pluriselect), donor090612, donation2 CNhs12185.12209-129D4	B cells	CD19+	11	B_cells_CD19+
CD19+ B Cells (pluriselect), donor090612, donation3 CNhs12188.12214-129D9	B cells	CD19+	11	B_cells_CD19+
CD19+ B Cells, donor1 CNhs12343.11544-120B5	B cells	CD19+	11	B_cells_CD19+
CD19+ B Cells, donor2 CNhs12352.11624-122B4	B cells	CD19+	11	B_cells_CD19+
CD19+ B Cells, donor3 CNhs12354.11705-123B4	B cells	CD19+	11	B_cells_CD19+
Whole blood (ribopure), donor090309, donation1 CNhs11675.12179-129A1	Blood	Blood	12	Blood
Whole blood (ribopure), donor090309, donation2 CNhs11671.12180-129A2	Blood	Blood	12	Blood
Whole blood (ribopure), donor090309, donation3 CNhs11948.12181-129A3	Blood	Blood	12	Blood
Whole blood (ribopure), donor090325, donation1 CNhs11075.12176-128I7	Blood	Blood	12	Blood
Whole blood (ribopure), donor090325, donation2 CNhs11076.12177-128I8	Blood	Blood	12	Blood
Whole blood (ribopure), donor090612, donation1 CNhs11672.12182-129A4	Blood	Blood	12	Blood
Whole blood (ribopure), donor090612, donation2 CNhs11673.12183-129A5	Blood	Blood	12	Blood
Whole blood (ribopure), donor090612, donation3 CNhs11949.12184-129A6	Blood	Blood	12	Blood
chorionic membrane cells, donor1 CNhs12504.12238-129G6	Chorionic membrane cells	Chorionic membrane cells	15	Chorionic_membrane_cells
chorionic membrane cells, donor2 CNhs12506.12239-129G7	Chorionic membrane cells	Chorionic membrane cells	15	Chorionic_membrane_cells
chorionic membrane cells, donor3 CNhs12380.12240-129G8	Chorionic membrane cells	Chorionic membrane cells	15	Chorionic_membrane_cells
Dendritic Cells - monocyte immature derived, donor1, tech_rep1 CNhs10855.11227-116C3	Dendritic cells	Monocyte immature derived	16	Dendritic_cells_Monocyte_immature_derived
Dendritic Cells - monocyte immature derived, donor1, tech_rep2 CNhs11062.11227-116C3	Dendritic cells	Monocyte immature derived	16	Dendritic_cells_Monocyte_immature_derived
Dendritic Cells - monocyte immature derived, donor3 CNhs12000.11384-118B7	Dendritic cells	Monocyte immature derived	16	Dendritic_cells_Monocyte_immature_derived
Dendritic Cells - plasmacytoid, donor1 CNhs10857.11228-116C4	Dendritic cells	Plasmacytoid	17	Dendritic_cells_Plasmacytoid
Dendritic Cells - plasmacytoid, donor2 CNhs12196.11309-117C4	Dendritic cells	Plasmacytoid	17	Dendritic_cells_Plasmacytoid
Dendritic Cells - plasmacytoid, donor3 CNhs12200.11385-118B8	Dendritic cells	Plasmacytoid	17	Dendritic_cells_Plasmacytoid
Reticulocytes, biol_ rep1 CNhs13552.11931-125I5	Reticulocytes	Reticulocytes	17	Reticulocytes
Reticulocytes, biol_ rep2 CNhs13553.11932-125I6	Reticulocytes	Reticulocytes	17	Reticulocytes
granulocyte macrophage progenitor, donor1 CNhs12519.12131-128D7	Granulocyte macrophage progenitor	Granulocyte macrophage progenitor	17	Granulocyte_macrophage_progenitor
immature langerhans cells, donor1 CNhs13537.11904-125F5	Langerhans cells	Immature	17	Langerhans_cells_Immature
immature langerhans cells, donor2 CNhs13480.11905-125F6	Langerhans cells	Immature	17	Langerhans_cells_Immature
migratory langerhans cells, donor1 CNhs13535.11901-125F2	Langerhans cells	Migratory	17	Langerhans_cells_Migratory
migratory langerhans cells, donor2 CNhs13536.11902-125F3	Langerhans cells	Migratory	17	Langerhans_cells_Migratory
migratory langerhans cells, donor3 CNhs13547.11903-125F4	Langerhans cells	Migratory	17	Langerhans_cells_Migratory
HES3-GFP Embryonic Stem cells, cardiomyocytic induction, day00, biol_rep3 (UH-3) CNhs13738.13366-143F9	Embryonic cell line	Cardiomyocytic induction	18	Embryonic_cell_line_Cardiomyocytic_induction
H9 Embryoid body cells, melanocytic induction, day00, biol_rep1 (H9EB-1 d0) CNhs12822.12627-134E8	Embryonic cell line	Melanocytic induction	19	Embryonic_cell_line_Melanocytic_induction
H9 Embryoid body cells, melanocytic induction, day00, biol_rep2 (H9EB-2 d0) CNhs12825.12725-135G7	Embryonic cell line	Melanocytic induction	19	Embryonic_cell_line_Melanocytic_induction
H9 Embryoid body cells, melanocytic induction, day00, biol_rep3 (H9EB-3 d0) CNhs12908.12823-136I6	Embryonic cell line	Melanocytic induction	19	Embryonic_cell_line_Melanocytic_induction
H9 Embryonic Stem cells, biol_rep2 (H9ES-2) CNhs12824.12724-135G6	Embryonic cell line	Stem cells	20	Embryonic_cell_line_Stem_cells
H9 Embryonic Stem cells, biol_rep3 (H9ES-3) CNhs12837.12822-136I5	Embryonic cell line	Stem cells	20	Embryonic_cell_line_Stem_cells
Endothelial Cells - Aortic, donor0 CNhs10837.11207-116A1	Endothelial cells	Aortic	21	Endothelial_cells_Aortic
Endothelial Cells - Aortic, donor1 CNhs12495.11263-116G3	Endothelial cells	Aortic	21	Endothelial_cells_Aortic
Endothelial Cells - Aortic, donor2 CNhs11375.11340-117F8	Endothelial cells	Aortic	21	Endothelial_cells_Aortic
Endothelial Cells - Aortic, donor3 CNhs12022.11412-118E8	Endothelial cells	Aortic	21	Endothelial_cells_Aortic
Endothelial Cells - Artery, donor1 CNhs12496.11264-116G4	Endothelial cells	Artery	21	Endothelial_cells_Artery
Endothelial Cells - Artery, donor2 CNhs11977.11341-117F9	Endothelial cells	Artery	21	Endothelial_cells_Artery
Endothelial Cells - Artery, donor3 CNhs12023.11413-118E9	Endothelial cells	Artery	21	Endothelial_cells_Artery
Endothelial Cells - Microvascular, donor1 CNhs11925.11265-116G5	Endothelial cells	Microvascular	23	Endothelial_cells_Microvascular
Endothelial Cells - Microvascular, donor2 CNhs11376.11342-117G1	Endothelial cells	Microvascular	23	Endothelial_cells_Microvascular
Endothelial Cells - Microvascular, donor3 CNhs12024.11414-118F1	Endothelial cells	Microvascular	23	Endothelial_cells_Microvascular
Hepatic Sinusoidal Endothelial Cells, donor1 CNhs12075.11521-119H9	Endothelial cells	Hepatic sinusoidal	23	Endothelial_cells_Hepatic_sinusoidal
Hepatic Sinusoidal Endothelial Cells, donor2 CNhs12092.11601-120H8	Endothelial cells	Hepatic sinusoidal	23	Endothelial_cells_Hepatic_sinusoidal
Renal Glomerular Endothelial Cells, donor1 CNhs12074.11514-119H2	Endothelial cells	Renal glomerular	23	Endothelial_cells_Renal_glomerular
Renal Glomerular Endothelial Cells, donor2 CNhs12086.11594-120H1	Endothelial cells	Renal glomerular	23	Endothelial_cells_Renal_glomerular
Renal Glomerular Endothelial Cells, donor3 CNhs12624.11675-122H1	Endothelial cells	Renal glomerular	23	Endothelial_cells_Renal_glomerular
Renal Glomerular Endothelial Cells, donor4 CNhs13080.11783-124B1	Endothelial cells	Renal glomerular	23	Endothelial_cells_Renal_glomerular
Endothelial Cells - Lymphatic, donor1 CNhs10865.11236-116D3	Endothelial cells	Lymphatic	24	Endothelial_cells_Lymphatic
Endothelial Cells - Lymphatic, donor2 CNhs11901.11317-117D3	Endothelial cells	Lymphatic	24	Endothelial_cells_Lymphatic
Endothelial Cells - Lymphatic, donor3 CNhs11906.11393-118C7	Endothelial cells	Lymphatic	24	Endothelial_cells_Lymphatic
Endothelial Cells - Thoracic, donor1 CNhs11926.11266-116G6	Endothelial cells	Thoracic	27	Endothelial_cells_Thoracic
Endothelial Cells - Thoracic, donor2 CNhs11978.11343-117G2	Endothelial cells	Thoracic	27	Endothelial_cells_Thoracic
Endothelial Cells - Vein, donor1 CNhs12497.11267-116G7	Endothelial cells	Vein	27	Endothelial_cells_Vein
Endothelial Cells - Vein, donor2 CNhs11377.11344-117G3	Endothelial cells	Vein	27	Endothelial_cells_Vein
Endothelial Cells - Vein, donor3 CNhs12026.11416-118F3	Endothelial cells	Vein	27	Endothelial_cells_Vein
Renal Mesangial Cells, donor1 CNhs11333.11518-119H6	Renal mesangial cells	Renal mesangial cells	28	Renal_mesangial_cells
Renal Mesangial Cells, donor3 CNhs12121.11679-122H5	Renal mesangial cells	Renal mesangial cells	28	Renal_mesangial_cells
Trabecular Meshwork Cells, donor1 CNhs11340.11532-120A2	Endothelial cells	Trabecular meshwork	28	Endothelial_cells_Trabecular_meshwork
Trabecular Meshwork Cells, donor3 CNhs12124.11693-123A1	Endothelial cells	Trabecular meshwork	28	Endothelial_cells_Trabecular_meshwork
Endothelial Cells - Umbilical vein, donor1 CNhs10872.11243-116E1	Endothelial cells	Umbilical vein	29	Endothelial_cells_Umbilical_vein
Endothelial Cells - Umbilical vein, donor2 CNhs11967.11324-117E1	Endothelial cells	Umbilical vein	29	Endothelial_cells_Umbilical_vein
Endothelial Cells - Umbilical vein, donor3 CNhs12010.11400-118D5	Endothelial cells	Umbilical vein	29	Endothelial_cells_Umbilical_vein
CD14+ monocyte derived endothelial progenitor cells, donor1 CNhs10858.11229-116C5	Endothelial progenitor cells	CD14+ Monocyte derived	31	Endothelial_progenitor_cells_CD14+_Monocyte_derived
CD14+ monocyte derived endothelial progenitor cells, donor2 CNhs11897.11310-117C5	Endothelial progenitor cells	CD14+ Monocyte derived	31	Endothelial_progenitor_cells_CD14+_Monocyte_derived
CD14+ monocyte derived endothelial progenitor cells, donor3 CNhs11904.11386-118B9	Endothelial progenitor cells	CD14+ Monocyte derived	31	Endothelial_progenitor_cells_CD14+_Monocyte_derived
Eosinophils, donor2 CNhs12548.12245-129H4	Eosinophils	Eosinophils	32	Eosinophils
Eosinophils, donor3 CNhs12549.12246-129H5	Eosinophils	Eosinophils	32	Eosinophils
Neutrophils, donor1 CNhs10862.11233-116C9	Neutrophils	Neutrophils	32	Neutrophils
Neutrophils, donor2 CNhs11959.11314-117C9	Neutrophils	Neutrophils	32	Neutrophils
Neutrophils, donor3 CNhs11905.11390-118C4	Neutrophils	Neutrophils	32	Neutrophils
Alveolar Epithelial Cells, donor1 CNhs11325.11510-119G7	Epithelial cells	Alveolar	33	Epithelial_cells_Alveolar
Alveolar Epithelial Cells, donor2 CNhs12084.11590-120G6	Epithelial cells	Alveolar	33	Epithelial_cells_Alveolar
Intestinal epithelial cells (polarized), donor1 CNhs10875.11246-116E4	Epithelial cells	Intestinal	33	Epithelial_cells_Intestinal
Renal Cortical Epithelial Cells, donor1 CNhs11331.11516-119H4	Epithelial cells	Renal cortical	33	Epithelial_cells_Renal_cortical
Renal Cortical Epithelial Cells, donor2 CNhs12728.11596-120H3	Epithelial cells	Renal cortical	33	Epithelial_cells_Renal_cortical
Renal Epithelial Cells, donor1 CNhs11332.11517-119H5	Epithelial cells	Renal	33	Epithelial_cells_Renal
Renal Epithelial Cells, donor2 CNhs12088.11597-120H4	Epithelial cells	Renal	33	Epithelial_cells_Renal
Renal Epithelial Cells, donor3 CNhs12732.11678-122H4	Epithelial cells	Renal	33	Epithelial_cells_Renal
Renal Proximal Tubular Epithelial Cell, donor1 CNhs11330.11515-119H3	Epithelial cells	Renal proximal tubular	33	Epithelial_cells_Renal_proximal_tubular
Renal Proximal Tubular Epithelial Cell, donor2 CNhs12087.11595-120H2	Epithelial cells	Renal proximal tubular	33	Epithelial_cells_Renal_proximal_tubular
Renal Proximal Tubular Epithelial Cell, donor3 CNhs12120.11676-122H2	Epithelial cells	Renal proximal tubular	33	Epithelial_cells_Renal_proximal_tubular
Amniotic Epithelial Cells, donor1 CNhs11341.11533-120A3	Epithelial cells	Amniotic	34	Epithelial_cells_Amniotic
Amniotic Epithelial Cells, donor3 CNhs12125.11694-123A2	Epithelial cells	Amniotic	34	Epithelial_cells_Amniotic
Placental Epithelial Cells, donor1 CNhs11079.11278-116H9	Epithelial cells	Placental	34	Epithelial_cells_Placental
Placental Epithelial Cells, donor2 CNhs11386.11355-117H5	Epithelial cells	Placental	34	Epithelial_cells_Placental
Placental Epithelial Cells, donor3 CNhs12037.11427-118G5	Epithelial cells	Placental	34	Epithelial_cells_Placental
Bronchial Epithelial Cell, donor4 CNhs12054.11453-119A4	Epithelial cells	Bronchial	35	Epithelial_cells_Bronchial
Bronchial Epithelial Cell, donor5 CNhs12058.11457-119A8	Epithelial cells	Bronchial	35	Epithelial_cells_Bronchial
Bronchial Epithelial Cell, donor6 CNhs12062.11461-119B3	Epithelial cells	Bronchial	35	Epithelial_cells_Bronchial
Corneal Epithelial Cells, donor1 CNhs11336.11526-119I5	Epithelial cells	Corneal	35	Epithelial_cells_Corneal
Corneal Epithelial Cells, donor3 CNhs12123.11687-122I4	Epithelial cells	Corneal	35	Epithelial_cells_Corneal
Esophageal Epithelial Cells, donor1 CNhs11323.11507-119G4	Epithelial cells	Esophageal	35	Epithelial_cells_Esophageal
Sebocyte, donor1 CNhs10847.11220-116B5	Sebocytes	Sebocytes	35	Sebocytes
Sebocyte, donor2 CNhs11951.11301-117B5	Sebocytes	Sebocytes	35	Sebocytes
Tracheal Epithelial Cells, donor1 CNhs11092.11292-117A5	Epithelial cells	Tracheal	35	Epithelial_cells_Tracheal
Tracheal Epithelial Cells, donor2 CNhs11993.11369-118A1	Epithelial cells	Tracheal	35	Epithelial_cells_Tracheal
Tracheal Epithelial Cells, donor3 CNhs12051.11441-118I1	Epithelial cells	Tracheal	35	Epithelial_cells_Tracheal
Urothelial Cells, donor1 CNhs11334.11520-119H8	Urothelial cells	Urothelial cells	35	Urothelial_cells
Urothelial Cells, donor2 CNhs12091.11600-120H7	Urothelial cells	Urothelial cells	35	Urothelial_cells
Urothelial Cells, donor3 CNhs12122.11681-122H7	Urothelial cells	Urothelial cells	35	Urothelial_cells
Urothelial cells, donor0 CNhs10843.11216-116B1	Urothelial cells	Urothelial cells	35	Urothelial_cells
Ciliary Epithelial Cells, donor1 CNhs10871.11242-116D9	Epithelial cells	Ciliary	36	Epithelial_cells_Ciliary
Ciliary Epithelial Cells, donor2 CNhs11966.11323-117D9	Epithelial cells	Ciliary	36	Epithelial_cells_Ciliary
Ciliary Epithelial Cells, donor3 CNhs12009.11399-118D4	Epithelial cells	Ciliary	36	Epithelial_cells_Ciliary
Iris Pigment Epithelial Cells, donor1 CNhs12596.11530-119I9	Epithelial cells	Iris pigment	36	Epithelial_cells_Iris_pigment
Lens Epithelial Cells, donor1 CNhs12342.11529-119I8	Epithelial cells	Lens	36	Epithelial_cells_Lens
Lens Epithelial Cells, donor2 CNhs12568.11609-120I7	Epithelial cells	Lens	36	Epithelial_cells_Lens
Lens Epithelial Cells, donor3 CNhs12572.11690-122I7	Epithelial cells	Lens	36	Epithelial_cells_Lens
Gingival epithelial cells, donor1 (GEA11) CNhs11061.11221-116B6	Epithelial cells	Gingival	39	Epithelial_cells_Gingival
Gingival epithelial cells, donor2 (GEA14) CNhs11896.11302-117B6	Epithelial cells	Gingival	39	Epithelial_cells_Gingival
Gingival epithelial cells, donor3 (GEA15) CNhs11903.11379-118B2	Epithelial cells	Gingival	39	Epithelial_cells_Gingival
Mallassez-derived cells, donor1 (MZH3) CNhs12538.12142-128E9	Epithelial cells	Malassez derived	39	Epithelial_cells_Malassez_derived
Mallassez-derived cells, donor2 CNhs13550.11929-125I3	Epithelial cells	Malassez derived	39	Epithelial_cells_Malassez_derived
Mallassez-derived cells, donor3 CNhs13551.11930-125I4	Epithelial cells	Malassez derived	39	Epithelial_cells_Malassez_derived
Mammary Epithelial Cell, donor1 CNhs11077.11273-116H4	Epithelial cells	Mammary	44	Epithelial_cells_Mammary
Mammary Epithelial Cell, donor2 CNhs11382.11350-117G9	Epithelial cells	Mammary	44	Epithelial_cells_Mammary
Mammary Epithelial Cell, donor3 CNhs12032.11422-118F9	Epithelial cells	Mammary	44	Epithelial_cells_Mammary
nasal epithelial cells, donor1, tech_rep1 CNhs12589.12226-129F3	Epithelial cells	Nasal	44	Epithelial_cells_Nasal
nasal epithelial cells, donor2 CNhs12574.12227-129F4	Epithelial cells	Nasal	44	Epithelial_cells_Nasal
Olfactory epithelial cells, donor1 CNhs13816.11933-125I7	Epithelial cells	Olfactory	46	Epithelial_cells_Olfactory
Olfactory epithelial cells, donor2 CNhs13817.11934-125I8	Epithelial cells	Olfactory	46	Epithelial_cells_Olfactory
Olfactory epithelial cells, donor3 CNhs13818.11935-125I9	Epithelial cells	Olfactory	46	Epithelial_cells_Olfactory
Olfactory epithelial cells, donor4 CNhs13819.11936-126A1	Epithelial cells	Olfactory	46	Epithelial_cells_Olfactory
Prostate Epithelial Cells (polarized), donor1 CNhs10882.11253-116F2	Epithelial cells	Prostate	48	Epithelial_cells_Prostate
Prostate Epithelial Cells, donor2 CNhs11972.11331-117E8	Epithelial cells	Prostate	48	Epithelial_cells_Prostate
Prostate Epithelial Cells, donor3 CNhs12014.11404-118D9	Epithelial cells	Prostate	48	Epithelial_cells_Prostate
Retinal Pigment Epithelial Cells, donor0 CNhs10842.11215-116A9	Epithelial cells	Retinal pigment	52	Epithelial_cells_Retinal_pigment
Retinal Pigment Epithelial Cells, donor1 CNhs11338.11528-119I7	Epithelial cells	Retinal pigment	52	Epithelial_cells_Retinal_pigment
Retinal Pigment Epithelial Cells, donor3 CNhs12733.11689-122I6	Epithelial cells	Retinal pigment	52	Epithelial_cells_Retinal_pigment
Keratinocyte - epidermal, donor1 CNhs11064.11272-116H3	Keratinocytes	Epidermal	53	Keratinocytes_Epidermal
Keratinocyte - epidermal, donor2 CNhs11381.11349-117G8	Keratinocytes	Epidermal	53	Keratinocytes_Epidermal
Keratinocyte - epidermal, donor3 CNhs12031.11421-118F8	Keratinocytes	Epidermal	53	Keratinocytes_Epidermal
Keratinocyte - oral, donor1 CNhs10879.11251-116E9	Keratinocytes	Oral	53	Keratinocytes_Oral
Small Airway Epithelial Cells, donor1 CNhs10884.11256-116F5	Epithelial cells	Small airway	53	Epithelial_cells_Small_airway
Small Airway Epithelial Cells, donor2 CNhs11975.11334-117F2	Epithelial cells	Small airway	53	Epithelial_cells_Small_airway
Small Airway Epithelial Cells, donor3 (nuclear fraction) CNhs12583.14317-155D6	Epithelial cells	Small airway	53	Epithelial_cells_Small_airway
Small Airway Epithelial Cells, donor3 CNhs12016.11406-118E2	Epithelial cells	Small airway	53	Epithelial_cells_Small_airway
Fibroblast - Aortic Adventitial, donor1 CNhs10874.11245-116E3	Fibroblasts	Aortic adventitial	55	Fibroblasts_Aortic_adventitial
Fibroblast - Aortic Adventitial, donor2 (nuclear fraction) CNhs12581.14332-155F3	Fibroblasts	Aortic adventitial	55	Fibroblasts_Aortic_adventitial
Fibroblast - Aortic Adventitial, donor3 (nuclear fraction) CNhs12400.14311-155C9	Fibroblasts	Aortic adventitial	55	Fibroblasts_Aortic_adventitial
Fibroblast - Aortic Adventitial, donor3 CNhs12011.11401-118D6	Fibroblasts	Aortic adventitial	55	Fibroblasts_Aortic_adventitial
Fibroblast - Cardiac, donor1 CNhs12498.11268-116G8	Fibroblasts	Cardiac	56	Fibroblasts_Cardiac
Fibroblast - Cardiac, donor2 CNhs11378.11345-117G4	Fibroblasts	Cardiac	56	Fibroblasts_Cardiac
Fibroblast - Cardiac, donor3 CNhs12027.11417-118F4	Fibroblasts	Cardiac	56	Fibroblasts_Cardiac
Fibroblast - Cardiac, donor4 CNhs11909.11452-119A3	Fibroblasts	Cardiac	56	Fibroblasts_Cardiac
Fibroblast - Cardiac, donor5 CNhs12057.11456-119A7	Fibroblasts	Cardiac	56	Fibroblasts_Cardiac
Fibroblast - Cardiac, donor6 CNhs12061.11460-119B2	Fibroblasts	Cardiac	56	Fibroblasts_Cardiac
Fibroblast - Pulmonary Artery, donor1 CNhs10878.11250-116E8	Fibroblasts	Pulmonary artery	56	Fibroblasts_Pulmonary_artery
Fibroblast - Choroid Plexus, donor1 CNhs11319.11492-119E7	Fibroblasts	Choroid plexus	57	Fibroblasts_Choroid_plexus
Fibroblast - Choroid Plexus, donor2 CNhs12344.11572-120E6	Fibroblasts	Choroid plexus	57	Fibroblasts_Choroid_plexus
Fibroblast - Conjunctival, donor1 CNhs11339.11531-120A1	Fibroblasts	Conjunctival	58	Fibroblasts_Conjunctival
Fibroblast - Dermal, donor1 CNhs12499.11269-116G9	Fibroblasts	Dermal	58	Fibroblasts_Dermal
Fibroblast - Dermal, donor2 CNhs11379.11346-117G5	Fibroblasts	Dermal	58	Fibroblasts_Dermal
Fibroblast - Dermal, donor3 CNhs12028.11418-118F5	Fibroblasts	Dermal	58	Fibroblasts_Dermal
Fibroblast - Dermal, donor4 CNhs12052.11450-119A1	Fibroblasts	Dermal	58	Fibroblasts_Dermal
Fibroblast - Dermal, donor5 CNhs12055.11454-119A5	Fibroblasts	Dermal	58	Fibroblasts_Dermal
Fibroblast - Dermal, donor6 CNhs12059.11458-119A9	Fibroblasts	Dermal	58	Fibroblasts_Dermal
Keratocytes, donor1 CNhs11337.11527-119I6	Keratocytes	Keratocytes	58	Keratocytes
Keratocytes, donor2 CNhs12095.11607-120I5	Keratocytes	Keratocytes	58	Keratocytes
Fibroblast - Gingival, donor1 CNhs10866.11237-116D4	Fibroblasts	Gingival	60	Fibroblasts_Gingival
Fibroblast - Gingival, donor2 CNhs11961.11318-117D4	Fibroblasts	Gingival	60	Fibroblasts_Gingival
Fibroblast - Gingival, donor3 CNhs12006.11394-118C8	Fibroblasts	Gingival	60	Fibroblasts_Gingival
Fibroblast - Gingival, donor4 (GFH2) CNhs10848.11222-116B7	Fibroblasts	Gingival	60	Fibroblasts_Gingival
Fibroblast - Gingival, donor5 (GFH3) CNhs11952.11303-117B7	Fibroblasts	Gingival	60	Fibroblasts_Gingival
Fibroblast - Periodontal Ligament, donor1 CNhs10867.11238-116D5	Fibroblasts	Periodontal ligament	60	Fibroblasts_Periodontal_ligament
Fibroblast - Periodontal Ligament, donor2 CNhs11962.11319-117D5	Fibroblasts	Periodontal ligament	60	Fibroblasts_Periodontal_ligament
Fibroblast - Periodontal Ligament, donor3 CNhs11907.11395-118C9	Fibroblasts	Periodontal ligament	60	Fibroblasts_Periodontal_ligament
Fibroblast - Periodontal Ligament, donor4 (PL29) CNhs12493.11223-116B8	Fibroblasts	Periodontal ligament	60	Fibroblasts_Periodontal_ligament
Fibroblast - Periodontal Ligament, donor5 (PL30) CNhs11953.11304-117B8	Fibroblasts	Periodontal ligament	60	Fibroblasts_Periodontal_ligament
Fibroblast - Periodontal Ligament, donor6 (PLH3) CNhs11996.11380-118B3	Fibroblasts	Periodontal ligament	60	Fibroblasts_Periodontal_ligament
Fibroblast - Lymphatic, donor1 CNhs11322.11506-119G3	Fibroblasts	Lymphatic	61	Fibroblasts_Lymphatic
Fibroblast - Lymphatic, donor3 CNhs12118.11667-122G2	Fibroblasts	Lymphatic	61	Fibroblasts_Lymphatic
Hepatic Stellate Cells (lipocyte), donor1 CNhs11335.11524-119I3	Fibroblasts	Hepatic stellate cells	61	Fibroblasts_Hepatic_stellate_cells
Hepatic Stellate Cells (lipocyte), donor2 CNhs12093.11604-120I2	Fibroblasts	Hepatic stellate cells	61	Fibroblasts_Hepatic_stellate_cells
Fibroblast - skin dystrophia myotonica, donor1 (nuclear fraction) CNhs12405.14329-155E9	Fibroblasts	Skin dystrophia myotonica	65	Fibroblasts_Skin_dystrophia_myotonica
Fibroblast - skin dystrophia myotonica, donor1 CNhs11353.11556-120C8	Fibroblasts	Skin dystrophia myotonica	65	Fibroblasts_Skin_dystrophia_myotonica
Fibroblast - skin dystrophia myotonica, donor2 CNhs11354.11557-120C9	Fibroblasts	Skin dystrophia myotonica	65	Fibroblasts_Skin_dystrophia_myotonica
Fibroblast - skin dystrophia myotonica, donor3 (nuclear fraction) CNhs12399.14308-155C6	Fibroblasts	Skin dystrophia myotonica	65	Fibroblasts_Skin_dystrophia_myotonica
Fibroblast - skin dystrophia myotonica, donor3 CNhs11913.11560-120D3	Fibroblasts	Skin dystrophia myotonica	65	Fibroblasts_Skin_dystrophia_myotonica
Fibroblast - skin normal, donor1 (nuclear fraction) CNhs12403.14323-155E3	Fibroblasts	Skin normal	65	Fibroblasts_Skin_normal
Fibroblast - skin normal, donor1 CNhs11351.11553-120C5	Fibroblasts	Skin normal	65	Fibroblasts_Skin_normal
Fibroblast - skin normal, donor2 (nuclear fraction) CNhs12582.14302-155B9	Fibroblasts	Skin normal	65	Fibroblasts_Skin_normal
Fibroblast - skin normal, donor2 CNhs11914.11561-120D4	Fibroblasts	Skin normal	65	Fibroblasts_Skin_normal
Fibroblast - skin spinal muscular atrophy, donor1 (nuclear fraction) CNhs12404.14326-155E6	Fibroblasts	Skin spinal muscular atrophy	65	Fibroblasts_Skin_spinal_muscular_atrophy
Fibroblast - skin spinal muscular atrophy, donor1 CNhs11074.11555-120C7	Fibroblasts	Skin spinal muscular atrophy	65	Fibroblasts_Skin_spinal_muscular_atrophy
Fibroblast - skin spinal muscular atrophy, donor2 CNhs11911.11558-120D1	Fibroblasts	Skin spinal muscular atrophy	65	Fibroblasts_Skin_spinal_muscular_atrophy
Fibroblast - skin spinal muscular atrophy, donor3 (nuclear fraction) CNhs12398.14305-155C3	Fibroblasts	Skin spinal muscular atrophy	65	Fibroblasts_Skin_spinal_muscular_atrophy
Fibroblast - skin spinal muscular atrophy, donor3 CNhs11912.11559-120D2	Fibroblasts	Skin spinal muscular atrophy	65	Fibroblasts_Skin_spinal_muscular_atrophy
Fibroblast - skin walker warburg, donor1 CNhs11352.11554-120C6	Fibroblasts	Skin walker warburg	65	Fibroblasts_Skin_walker_warburg
Hair Follicle Dermal Papilla Cells, donor1 CNhs12501.11271-116H2	Hair follicle cells	Dermal papilla	70	Hair_follicle_cells_Dermal_papilla
Hair Follicle Dermal Papilla Cells, donor2 CNhs11979.11348-117G7	Hair follicle cells	Dermal papilla	70	Hair_follicle_cells_Dermal_papilla
Hair Follicle Dermal Papilla Cells, donor3 CNhs12030.11420-118F7	Hair follicle cells	Dermal papilla	70	Hair_follicle_cells_Dermal_papilla
Hair Follicle Outer Root Sheath Cells, donor1 CNhs12339.11504-119G1	Hair follicle cells	Outer root sheath	70	Hair_follicle_cells_Outer_root_sheath
Hair Follicle Outer Root Sheath Cells, donor2 CNhs12347.11584-120F9	Hair follicle cells	Outer root sheath	70	Hair_follicle_cells_Outer_root_sheath
CD133+ stem cells - adult bone marrow derived, pool1 CNhs12552.12224-129F1	Hematopoietic stem cells	CD133+	72	Hematopoietic_stem_cells_CD133+
CD34+ Progenitors, donor1 CNhs13227.11545-120B6	Hematopoietic stem cells	CD34+	72	Hematopoietic_stem_cells_CD34+
CD34+ Progenitors, donor2 CNhs12205.11625-122B5	Hematopoietic stem cells	CD34+	72	Hematopoietic_stem_cells_CD34+
CD34+ stem cells - adult bone marrow derived, donor1, tech_rep1 CNhs12588.12225-129F2	Hematopoietic stem cells	CD34+	72	Hematopoietic_stem_cells_CD34+
Hepatocyte, donor1 CNhs12340.11523-119I2	Hepatocytes	Hepatocytes	74	Hepatocytes
Hepatocyte, donor2 CNhs12349.11603-120I1	Hepatocytes	Hepatocytes	74	Hepatocytes
Hepatocyte, donor3 CNhs12626.11684-122I1	Hepatocytes	Hepatocytes	74	Hepatocytes
iPS differentiation to neuron, control donor C11-CRL2429, day00, rep2 CNhs13822.13425-144D5	iPS differentiation to neuron	iPS differentiation to neuron	75	iPS_differentiation_to_neuron
iPS differentiation to neuron, control donor C32-CRL1502, day00, rep1 CNhs13826.13433-144E4	iPS differentiation to neuron	iPS differentiation to neuron	75	iPS_differentiation_to_neuron
iPS differentiation to neuron, control donor C32-CRL1502, day00, rep2 CNhs13839.13437-144E8	iPS differentiation to neuron	iPS differentiation to neuron	75	iPS_differentiation_to_neuron
Meningeal Cells, donor1 CNhs11320.11493-119E8	Leptomeningeal cells	Leptomeningeal cells	81	Leptomeningeal_cells
Meningeal Cells, donor2 CNhs12080.11573-120E7	Leptomeningeal cells	Leptomeningeal cells	81	Leptomeningeal_cells
Meningeal Cells, donor3 CNhs12731.11654-122E7	Leptomeningeal cells	Leptomeningeal cells	81	Leptomeningeal_cells
CD14+CD16+ Monocytes, donor1 CNhs13541.11789-124B7	Monocytes	CD14+CD16+	82	Monocytes_CD14+CD16+
CD14+CD16+ Monocytes, donor2 CNhs13208.11801-124D1	Monocytes	CD14+CD16+	82	Monocytes_CD14+CD16+
CD14+CD16+ Monocytes, donor3 CNhs13549.11912-125G4	Monocytes	CD14+CD16+	82	Monocytes_CD14+CD16+
CD14+CD16- Monocytes, donor1 CNhs13224.11788-124B6	Monocytes	CD14+CD16-	82	Monocytes_CD14+CD16-
CD14+CD16- Monocytes, donor2 CNhs13216.11799-124C8	Monocytes	CD14+CD16-	82	Monocytes_CD14+CD16-
CD14+CD16- Monocytes, donor3 CNhs13540.11910-125G2	Monocytes	CD14+CD16-	82	Monocytes_CD14+CD16-
CD14-CD16+ Monocytes, donor1 CNhs13229.11790-124B8	Monocytes	CD14-CD16+	82	Monocytes_CD14-CD16+
CD14-CD16+ Monocytes, donor2 CNhs13207.11800-124C9	Monocytes	CD14-CD16+	82	Monocytes_CD14-CD16+
CD14-CD16+ Monocytes, donor3 CNhs13548.11911-125G3	Monocytes	CD14-CD16+	82	Monocytes_CD14-CD16+
Macrophage - monocyte derived, donor1 CNhs10861.11232-116C8	Macrophages	Monocyte derived	82	Macrophages_Monocyte_derived
Macrophage - monocyte derived, donor2 CNhs11899.11313-117C8	Macrophages	Monocyte derived	82	Macrophages_Monocyte_derived
Macrophage - monocyte derived, donor3 CNhs12003.11389-118C3	Macrophages	Monocyte derived	82	Macrophages_Monocyte_derived
Mast cell, donor1 CNhs12566.11563-120D6	Mast cells	Mast cells	83	Mast_cells
Mast cell, donor2 CNhs12594.11565-120D8	Mast cells	Mast cells	83	Mast_cells
Mast cell, donor3 CNhs12593.11566-120D9	Mast cells	Mast cells	83	Mast_cells
Mast cell, donor4 CNhs12592.11567-120E1	Mast cells	Mast cells	83	Mast_cells
Melanocyte - dark, donor3 CNhs12570.11663-122F7	Melanocytes	Dark	84	Melanocytes_Dark
Melanocyte, donor1 (MC+1) CNhs12816.12641-134G4	Melanocytes	MC	84	Melanocytes_MC
Melanocyte, donor2 (MC+2) CNhs13156.12739-135I3	Melanocytes	MC	84	Melanocytes_MC
Melanocyte, donor3 (MC+3) CNhs13406.12837-137B2	Melanocytes	MC	84	Melanocytes_MC
Melanocyte - light, donor1 CNhs11303.11274-116H5	Melanocytes	Light	85	Melanocytes_Light
Melanocyte - light, donor2 CNhs11383.11351-117H1	Melanocytes	Light	85	Melanocytes_Light
Melanocyte - light, donor3 CNhs12033.11423-118G1	Melanocytes	Light	85	Melanocytes_Light
mesenchymal precursor cell - adipose, donor1 CNhs12363.11747-123G1	Mesenchymal precursor cells	Adipose	87	Mesenchymal_precursor_cells_Adipose
mesenchymal precursor cell - adipose, donor2 CNhs12364.11748-123G2	Mesenchymal precursor cells	Adipose	87	Mesenchymal_precursor_cells_Adipose
mesenchymal precursor cell - adipose, donor3 CNhs12365.11749-123G3	Mesenchymal precursor cells	Adipose	87	Mesenchymal_precursor_cells_Adipose
mesenchymal stem cells (adipose derived), adipogenic induction, 00hr00min, biol_rep2 CNhs13420.13230-141I8	Mesenchymal stem cells	Adipose derived	87	Mesenchymal_stem_cells_Adipose_derived
mesenchymal stem cells (adipose derived), adipogenic induction, 00hr00min, biol_rep3 CNhs13421.13231-141I9	Mesenchymal stem cells	Adipose derived	87	Mesenchymal_stem_cells_Adipose_derived
mesenchymal precursor cell - bone marrow, donor1 CNhs12366.11750-123G4	Mesenchymal precursor cells	Bone marrow	88	Mesenchymal_precursor_cells_Bone_marrow
mesenchymal precursor cell - bone marrow, donor2 CNhs12367.11751-123G5	Mesenchymal precursor cells	Bone marrow	88	Mesenchymal_precursor_cells_Bone_marrow
mesenchymal precursor cell - bone marrow, donor3 CNhs13098.11840-124H4	Mesenchymal precursor cells	Bone marrow	88	Mesenchymal_precursor_cells_Bone_marrow
mesenchymal precursor cell - cardiac, donor1 CNhs12368.11752-123G6	Mesenchymal precursor cells	Cardiac	89	Mesenchymal_precursor_cells_Cardiac
mesenchymal precursor cell - cardiac, donor2 CNhs12369.11753-123G7	Mesenchymal precursor cells	Cardiac	89	Mesenchymal_precursor_cells_Cardiac
mesenchymal precursor cell - cardiac, donor3 CNhs12370.11754-123G8	Mesenchymal precursor cells	Cardiac	89	Mesenchymal_precursor_cells_Cardiac
mesenchymal precursor cell - cardiac, donor4 CNhs12371.11755-123G9	Mesenchymal precursor cells	Cardiac	89	Mesenchymal_precursor_cells_Cardiac
mesenchymal precursor cell - ovarian cancer left ovary, donor1 CNhs12372.11756-123H1	Mesenchymal precursor cells	Ovarian cancer left ovary	89	Mesenchymal_precursor_cells_Ovarian_cancer_left_ovary
mesenchymal precursor cell - ovarian cancer left ovary, donor2 CNhs13092.11833-124G6	Mesenchymal precursor cells	Ovarian cancer left ovary	89	Mesenchymal_precursor_cells_Ovarian_cancer_left_ovary
mesenchymal precursor cell - ovarian cancer left ovary, donor3 CNhs12376.11760-123H5	Mesenchymal precursor cells	Ovarian cancer left ovary	89	Mesenchymal_precursor_cells_Ovarian_cancer_left_ovary
mesenchymal precursor cell - ovarian cancer left ovary, donor4 CNhs13094.11836-124G9	Mesenchymal precursor cells	Ovarian cancer left ovary	89	Mesenchymal_precursor_cells_Ovarian_cancer_left_ovary
mesenchymal precursor cell - ovarian cancer right ovary, donor1 CNhs12373.11757-123H2	Mesenchymal precursor cells	Ovarian cancer right ovary	89	Mesenchymal_precursor_cells_Ovarian_cancer_right_ovary
mesenchymal precursor cell - ovarian cancer right ovary, donor2 CNhs12375.11759-123H4	Mesenchymal precursor cells	Ovarian cancer right ovary	89	Mesenchymal_precursor_cells_Ovarian_cancer_right_ovary
mesenchymal precursor cell - ovarian cancer right ovary, donor3 (SOC-57-02) CNhs12377.11761-123H6	Mesenchymal precursor cells	Ovarian cancer right ovary	89	Mesenchymal_precursor_cells_Ovarian_cancer_right_ovary
mesenchymal precursor cell - ovarian cancer right ovary, donor3 (SOC-57-02-G) CNhs13507.11842-124H6	Mesenchymal precursor cells	Ovarian cancer right ovary	89	Mesenchymal_precursor_cells_Ovarian_cancer_right_ovary
mesenchymal precursor cell - ovarian cancer right ovary, donor4 CNhs13096.11837-124H1	Mesenchymal precursor cells	Ovarian cancer right ovary	89	Mesenchymal_precursor_cells_Ovarian_cancer_right_ovary
mesenchymal precursor cell - ovarian cancer metastasis, donor1 CNhs12374.11758-123H3	Mesenchymal precursor cells	Ovarian cancer metastasis	91	Mesenchymal_precursor_cells_Ovarian_cancer_metastasis
mesenchymal precursor cell - ovarian cancer metastasis, donor2 CNhs13093.11835-124G8	Mesenchymal precursor cells	Ovarian cancer metastasis	91	Mesenchymal_precursor_cells_Ovarian_cancer_metastasis
mesenchymal precursor cell - ovarian cancer metastasis, donor3 CNhs12378.11762-123H7	Mesenchymal precursor cells	Ovarian cancer metastasis	91	Mesenchymal_precursor_cells_Ovarian_cancer_metastasis
mesenchymal precursor cell - ovarian cancer metastasis, donor4 CNhs13097.11838-124H2	Mesenchymal precursor cells	Ovarian cancer metastasis	91	Mesenchymal_precursor_cells_Ovarian_cancer_metastasis
Mesenchymal Stem Cells - adipose, donor1 CNhs11345.11537-120A7	Mesenchymal stem cells	Adipose	93	Mesenchymal_stem_cells_Adipose
Mesenchymal Stem Cells - adipose, donor3 CNhs12922.11698-123A6	Mesenchymal stem cells	Adipose	93	Mesenchymal_stem_cells_Adipose
Mesenchymal stem cells - adipose, donor0 CNhs10844.11217-116B2	Mesenchymal stem cells	Adipose	93	Mesenchymal_stem_cells_Adipose
Mesenchymal Stem Cells - Wharton's Jelly, donor1 CNhs11057.11548-120B9	Mesenchymal stem cells	Whartons jelly	95	Mesenchymal_stem_cells_Whartons_jelly
Mesenchymal Stem Cells - amniotic membrane, donor1 CNhs11349.11547-120B8	Mesenchymal stem cells	Amniotic membrane	95	Mesenchymal_stem_cells_Amniotic_membrane
Mesenchymal Stem Cells - amniotic membrane, donor2 CNhs12104.11627-122B7	Mesenchymal stem cells	Amniotic membrane	95	Mesenchymal_stem_cells_Amniotic_membrane
Mesenchymal Stem Cells - umbilical, donor1 CNhs11347.11539-120A9	Mesenchymal stem cells	Umbilical	95	Mesenchymal_stem_cells_Umbilical
Mesenchymal Stem Cells - umbilical, donor3 CNhs12127.11700-123A8	Mesenchymal stem cells	Umbilical	95	Mesenchymal_stem_cells_Umbilical
Mesenchymal stem cells - umbilical, donor0 CNhs12492.11214-116A8	Mesenchymal stem cells	Umbilical	95	Mesenchymal_stem_cells_Umbilical
Multipotent Cord Blood Unrestricted Somatic Stem Cells, donor1 CNhs11350.11549-120C1	Mesenchymal stem cells	Umbilical cord	95	Mesenchymal_stem_cells_Umbilical_cord
Multipotent Cord Blood Unrestricted Somatic Stem Cells, donor2 CNhs12105.11629-122B9	Mesenchymal stem cells	Umbilical cord	95	Mesenchymal_stem_cells_Umbilical_cord
Mesenchymal Stem Cells - bone marrow, donor1 CNhs11344.11536-120A6	Mesenchymal stem cells	Bone marrow	96	Mesenchymal_stem_cells_Bone_marrow
Mesenchymal Stem Cells - bone marrow, donor2 CNhs12100.11616-122A5	Mesenchymal stem cells	Bone marrow	96	Mesenchymal_stem_cells_Bone_marrow
Mesenchymal Stem Cells - bone marrow, donor3 CNhs12126.11697-123A5	Mesenchymal stem cells	Bone marrow	96	Mesenchymal_stem_cells_Bone_marrow
Mesenchymal Stem Cells - hepatic, donor2 CNhs12730.11618-122A7	Mesenchymal stem cells	Hepatic	97	Mesenchymal_stem_cells_Hepatic
Mesenchymal stem cells - hepatic, donor0 CNhs10845.11218-116B3	Mesenchymal stem cells	Hepatic	97	Mesenchymal_stem_cells_Hepatic
Mesothelial Cells, donor1 CNhs10850.11247-116E5	Mesothelial cells	Mesothelial cells	101	Mesothelial_cells
Mesothelial Cells, donor2 CNhs12197.12156-128G5	Mesothelial cells	Mesothelial cells	101	Mesothelial_cells
Mesothelial Cells, donor3 CNhs12012.11402-118D7	Mesothelial cells	Mesothelial cells	101	Mesothelial_cells
Sertoli Cells, donor1 CNhs10851.11255-116F4	Mesothelial cells	Sertoli cells	101	Mesothelial_cells_Sertoli_cells
Myoblast differentiation to myotubes, day00, control donor1 CNhs13847.13469-144I4	Myoblasts	Differentiation to myotubes	107	Myoblasts_Differentiation_to_myotubes
Myoblast, donor1 CNhs10870.11241-116D8	Myoblasts	Myoblasts	108	Myoblasts
Myoblast, donor2 CNhs11965.11322-117D8	Myoblasts	Myoblasts	108	Myoblasts
Myoblast, donor3 CNhs11908.11398-118D3	Myoblasts	Myoblasts	108	Myoblasts
Cardiac Myocyte, donor1 CNhs12341.11525-119I4	Myocytes	Cardiac	109	Myocytes_Cardiac
Cardiac Myocyte, donor2 CNhs12350.11605-120I3	Myocytes	Cardiac	109	Myocytes_Cardiac
Cardiac Myocyte, donor3 CNhs12571.11686-122I3	Myocytes	Cardiac	109	Myocytes_Cardiac
Natural Killer Cells, donor1 CNhs10859.11230-116C6	Natural killer cells	Natural killer cells	110	Natural_killer_cells
Natural Killer Cells, donor2 CNhs11957.11311-117C6	Natural killer cells	Natural killer cells	110	Natural_killer_cells
Natural Killer Cells, donor3 CNhs12001.11387-118C1	Natural killer cells	Natural killer cells	110	Natural_killer_cells
Neural stem cells, donor1 CNhs11063.11275-116H6	Neural stem cells	Neural stem cells	111	Neural_stem_cells
Neural stem cells, donor2 CNhs11384.11352-117H2	Neural stem cells	Neural stem cells	111	Neural_stem_cells
Neurons, donor1 CNhs12338.11494-119E9	Neurons	Neurons	111	Neurons
Neurons, donor2 CNhs12726.11574-120E8	Neurons	Neurons	111	Neurons
Neurons, donor3 CNhs13815.11655-122E8	Neurons	Neurons	111	Neurons
Peripheral Blood Mononuclear Cells, donor1 CNhs10860.11231-116C7	PBMCs	PBMCs	117	PBMCs
Peripheral Blood Mononuclear Cells, donor2 CNhs11958.11312-117C7	PBMCs	PBMCs	117	PBMCs
Peripheral Blood Mononuclear Cells, donor3 CNhs12002.11388-118C2	PBMCs	PBMCs	117	PBMCs
Osteoblast - differentiated, donor1 CNhs11311.11276-116H7	Osteoblasts	Differentiated	118	Osteoblasts_Differentiated
Osteoblast - differentiated, donor2 CNhs11980.11353-117H3	Osteoblasts	Differentiated	118	Osteoblasts_Differentiated
Osteoblast - differentiated, donor3 CNhs12035.11425-118G3	Osteoblasts	Differentiated	118	Osteoblasts_Differentiated
Osteoblast, donor2 CNhs11385.11354-117H4	Osteoblasts	Osteoblasts	118	Osteoblasts
Osteoblast, donor3 CNhs12036.11426-118G4	Osteoblasts	Osteoblasts	118	Osteoblasts
Pericytes, donor1 CNhs11317.11491-119E6	Pericytes	Pericytes	118	Pericytes
Pericytes, donor2 CNhs12079.11571-120E5	Pericytes	Pericytes	118	Pericytes
Preadipocyte - breast, donor1 CNhs11052.11467-119B9	Preadipocytes	Breast	119	Preadipocytes_Breast
Preadipocyte - breast, donor2 (nuclear fraction) CNhs12584.14320-155D9	Preadipocytes	Breast	119	Preadipocytes_Breast
Preadipocyte - breast, donor2 CNhs11971.11328-117E5	Preadipocytes	Breast	119	Preadipocytes_Breast
Preadipocyte - omental, donor1 CNhs11065.11468-119C1	Preadipocytes	Omental	119	Preadipocytes_Omental
Preadipocyte - omental, donor2 CNhs11902.11329-117E6	Preadipocytes	Omental	119	Preadipocytes_Omental
Preadipocyte - omental, donor3 CNhs12013.11403-118D8	Preadipocytes	Omental	119	Preadipocytes_Omental
Preadipocyte - perirenal, donor1 CNhs12065.11469-119C2	Preadipocytes	Perirenal	119	Preadipocytes_Perirenal
Preadipocyte - subcutaneous, donor2 CNhs11981.11356-117H6	Preadipocytes	Subcutaneous	122	Preadipocytes_Subcutaneous
Preadipocyte - subcutaneous, donor3 CNhs12038.11428-118G6	Preadipocytes	Subcutaneous	122	Preadipocytes_Subcutaneous
Preadipocyte - visceral, donor1 CNhs11082.11280-116I2	Preadipocytes	Visceral	122	Preadipocytes_Visceral
Preadipocyte - visceral, donor2 CNhs11982.11357-117H7	Preadipocytes	Visceral	122	Preadipocytes_Visceral
Preadipocyte - visceral, donor3 CNhs12039.11429-118G7	Preadipocytes	Visceral	122	Preadipocytes_Visceral
salivary acinar cells, donor1 CNhs12810.11771-123I7	Salivary acinar cells	Salivary acinar cells	126	Salivary_acinar_cells
salivary acinar cells, donor2 CNhs12811.11772-123I8	Salivary acinar cells	Salivary acinar cells	126	Salivary_acinar_cells
salivary acinar cells, donor3 CNhs12812.11773-123I9	Salivary acinar cells	Salivary acinar cells	126	Salivary_acinar_cells
Skeletal Muscle Cells, donor1 CNhs11083.11281-116I3	Skeletal muscle cells	Skeletal muscle cells	128	Skeletal_muscle_cells
Skeletal Muscle Cells, donor4 CNhs12053.11451-119A2	Skeletal muscle cells	Skeletal muscle cells	128	Skeletal_muscle_cells
Skeletal Muscle Cells, donor5 CNhs12056.11455-119A6	Skeletal muscle cells	Skeletal muscle cells	128	Skeletal_muscle_cells
Skeletal Muscle Cells, donor6 CNhs12060.11459-119B1	Skeletal muscle cells	Skeletal muscle cells	128	Skeletal_muscle_cells
Skeletal Muscle Satellite Cells, donor1 CNhs10869.11240-116D7	Skeletal muscle satellite cells	Skeletal muscle satellite cells	128	Skeletal_muscle_satellite_cells
Skeletal Muscle Satellite Cells, donor2 CNhs11964.11321-117D7	Skeletal muscle satellite cells	Skeletal muscle satellite cells	128	Skeletal_muscle_satellite_cells
Skeletal Muscle Satellite Cells, donor3 CNhs12008.11397-118D2	Skeletal muscle satellite cells	Skeletal muscle satellite cells	128	Skeletal_muscle_satellite_cells
Skeletal muscle cells differentiated into Myotubes - multinucleated, donor1 CNhs11084.11282-116I4	Skeletal muscle cells differentiated into Myotubes	Skeletal muscle cells differentiated into Myotubes	128	Skeletal_muscle_cells_differentiated_into_Myotubes
Smooth Muscle Cells - Aortic, donor0 (cytoplasmic fraction) CNhs12401.14313-155D2	Smooth muscle cells	Aortic	131	Smooth_muscle_cells_Aortic
Smooth Muscle Cells - Aortic, donor0 (nuclear fraction) CNhs12402.14314-155D3	Smooth muscle cells	Aortic	131	Smooth_muscle_cells_Aortic
Smooth Muscle Cells - Aortic, donor0 CNhs10838.11210-116A4	Smooth muscle cells	Aortic	131	Smooth_muscle_cells_Aortic
Smooth Muscle Cells - Aortic, donor1 CNhs11085.11283-116I5	Smooth muscle cells	Aortic	131	Smooth_muscle_cells_Aortic
Smooth Muscle Cells - Aortic, donor2 CNhs11305.11360-117I1	Smooth muscle cells	Aortic	131	Smooth_muscle_cells_Aortic
Smooth Muscle Cells - Aortic, donor3 CNhs11309.11432-118H1	Smooth muscle cells	Aortic	131	Smooth_muscle_cells_Aortic
Smooth Muscle Cells - Brachiocephalic, donor1 CNhs11086.11284-116I6	Smooth muscle cells	Brachiocephalic	131	Smooth_muscle_cells_Brachiocephalic
Smooth Muscle Cells - Brachiocephalic, donor3 CNhs12043.11433-118H2	Smooth muscle cells	Brachiocephalic	131	Smooth_muscle_cells_Brachiocephalic
Smooth Muscle Cells - Carotid, donor1 CNhs11087.11285-116I7	Smooth muscle cells	Carotid	131	Smooth_muscle_cells_Carotid
Smooth Muscle Cells - Carotid, donor3 CNhs12044.11434-118H3	Smooth muscle cells	Carotid	131	Smooth_muscle_cells_Carotid
Smooth Muscle Cells - Coronary Artery, donor1 CNhs11088.11286-116I8	Smooth muscle cells	Coronary artery	131	Smooth_muscle_cells_Coronary_artery
Smooth Muscle Cells - Coronary Artery, donor2 CNhs11987.11363-117I4	Smooth muscle cells	Coronary artery	131	Smooth_muscle_cells_Coronary_artery
Smooth Muscle Cells - Coronary Artery, donor3 CNhs12045.11435-118H4	Smooth muscle cells	Coronary artery	131	Smooth_muscle_cells_Coronary_artery
Smooth Muscle Cells - Internal Thoracic Artery, donor2 CNhs11988.11364-117I5	Smooth muscle cells	Internal thoracic artery	131	Smooth_muscle_cells_Internal_thoracic_artery
Smooth Muscle Cells - Internal Thoracic Artery, donor3 CNhs12046.11436-118H5	Smooth muscle cells	Internal thoracic artery	131	Smooth_muscle_cells_Internal_thoracic_artery
Smooth Muscle Cells - Pulmonary Artery, donor2 CNhs11989.11365-117I6	Smooth muscle cells	Pulmonary artery	131	Smooth_muscle_cells_Pulmonary_artery
Smooth Muscle Cells - Subclavian Artery, donor1 CNhs11090.11289-117A2	Smooth muscle cells	Subclavian artery	131	Smooth_muscle_cells_Subclavian_artery
Smooth Muscle Cells - Subclavian Artery, donor2 CNhs11990.11366-117I7	Smooth muscle cells	Subclavian artery	131	Smooth_muscle_cells_Subclavian_artery
Smooth Muscle Cells - Subclavian Artery, donor3 CNhs12048.11438-118H7	Smooth muscle cells	Subclavian artery	131	Smooth_muscle_cells_Subclavian_artery
Smooth Muscle Cells - Brain Vascular, donor1 CNhs10863.11234-116D1	Smooth muscle cells	Brain vascular	133	Smooth_muscle_cells_Brain_vascular
Smooth Muscle Cells - Brain Vascular, donor2 CNhs11900.11315-117D1	Smooth muscle cells	Brain vascular	133	Smooth_muscle_cells_Brain_vascular
Smooth Muscle Cells - Brain Vascular, donor3 CNhs12004.11391-118C5	Smooth muscle cells	Brain vascular	133	Smooth_muscle_cells_Brain_vascular
Smooth Muscle Cells - Uterine, donor3 CNhs11927.11466-119B8	Smooth muscle cells	Uterine	133	Smooth_muscle_cells_Uterine
Smooth Muscle Cells - Bronchial, donor1 CNhs11328.11512-119G9	Smooth muscle cells	Bronchial	134	Smooth_muscle_cells_Bronchial
Smooth Muscle Cells - Bronchial, donor2 CNhs12348.11592-120G8	Smooth muscle cells	Bronchial	134	Smooth_muscle_cells_Bronchial
Smooth Muscle Cells - Esophageal, donor1 CNhs11324.11508-119G5	Smooth muscle cells	Esophageal	134	Smooth_muscle_cells_Esophageal
Smooth Muscle Cells - Tracheal, donor1 CNhs11329.11513-119H1	Smooth muscle cells	Tracheal	134	Smooth_muscle_cells_Tracheal
Smooth Muscle Cells - Tracheal, donor3 CNhs12894.11674-122G9	Smooth muscle cells	Tracheal	134	Smooth_muscle_cells_Tracheal
Smooth Muscle Cells - Colonic, donor1 CNhs10868.11239-116D6	Smooth muscle cells	Colonic	136	Smooth_muscle_cells_Colonic
Smooth Muscle Cells - Colonic, donor2 CNhs11963.11320-117D6	Smooth muscle cells	Colonic	136	Smooth_muscle_cells_Colonic
Smooth Muscle Cells - Colonic, donor3 CNhs12007.11396-118D1	Smooth muscle cells	Colonic	136	Smooth_muscle_cells_Colonic
Smooth Muscle Cells - Prostate, donor1 CNhs11920.11257-116F6	Smooth muscle cells	Prostate	136	Smooth_muscle_cells_Prostate
Smooth Muscle Cells - Prostate, donor2 CNhs11976.11335-117F3	Smooth muscle cells	Prostate	136	Smooth_muscle_cells_Prostate
Smooth Muscle Cells - Umbilical Vein, donor1 CNhs12597.11541-120B2	Smooth muscle cells	Umbilical vein	136	Smooth_muscle_cells_Umbilical_vein
Smooth Muscle Cells - Umbilical Vein, donor2 CNhs12569.11621-122B1	Smooth muscle cells	Umbilical vein	136	Smooth_muscle_cells_Umbilical_vein
Smooth Muscle Cells - Umbilical Artery, donor1 CNhs11091.11290-117A3	Smooth muscle cells	Umbilical artery	144	Smooth_muscle_cells_Umbilical_artery
Smooth Muscle Cells - Umbilical Artery, donor2 CNhs11991.11367-117I8	Smooth muscle cells	Umbilical artery	144	Smooth_muscle_cells_Umbilical_artery
Smooth Muscle Cells - Umbilical Artery, donor3 CNhs12049.11439-118H8	Smooth muscle cells	Umbilical artery	144	Smooth_muscle_cells_Umbilical_artery
Smooth Muscle Cells - Umbilical artery, donor0 CNhs10839.11212-116A6	Smooth muscle cells	Umbilical artery	144	Smooth_muscle_cells_Umbilical_artery
Pancreatic stromal cells, donor1 CNhs10877.11249-116E7	Stromal cells	Pancreatic	147	Stromal_cells_Pancreatic
Prostate Stromal Cells, donor1 CNhs10883.11254-116F3	Stromal cells	Prostate	147	Stromal_cells_Prostate
Prostate Stromal Cells, donor2 CNhs11973.11332-117E9	Stromal cells	Prostate	147	Stromal_cells_Prostate
Prostate Stromal Cells, donor3 CNhs12015.11405-118E1	Stromal cells	Prostate	147	Stromal_cells_Prostate
Chondrocyte - de diff, donor1 CNhs11923.11261-116G1	Chondrocytes	De-differentiated	149	Chondrocytes_De-differentiated
Chondrocyte - de diff, donor2 CNhs11372.11338-117F6	Chondrocytes	De-differentiated	149	Chondrocytes_De-differentiated
Chondrocyte - de diff, donor3 CNhs12020.11410-118E6	Chondrocytes	De-differentiated	149	Chondrocytes_De-differentiated
Chondrocyte - re diff, donor2 CNhs11373.11339-117F7	Chondrocytes	Re-differentiated	149	Chondrocytes_Re-differentiated
Chondrocyte - re diff, donor3 CNhs12021.11411-118E7	Chondrocytes	Re-differentiated	149	Chondrocytes_Re-differentiated
Synoviocyte, donor2 CNhs11992.11368-117I9	Synoviocytes	Synoviocytes	149	Synoviocytes
Synoviocyte, donor3 CNhs12050.11440-118H9	Synoviocytes	Synoviocytes	149	Synoviocytes
tenocyte, donor1 CNhs12639.11763-123H8	Tenocytes	Tenocytes	149	Tenocytes
tenocyte, donor2 CNhs12640.11765-123I1	Tenocytes	Tenocytes	149	Tenocytes
tenocyte, donor3 CNhs12641.11768-123I4	Tenocytes	Tenocytes	149	Tenocytes
CD4+ T Cells, donor1 CNhs10853.11225-116C1	T cells	CD4+	150	T_cells_CD4+
CD4+ T Cells, donor2 CNhs11955.11306-117C1	T cells	CD4+	150	T_cells_CD4+
CD4+ T Cells, donor3 CNhs11998.11382-118B5	T cells	CD4+	150	T_cells_CD4+
CD8+ T Cells (pluriselect), donor090309, donation1 CNhs12176.12186-129A8	T cells	CD8+	151	T_cells_CD8+
CD8+ T Cells (pluriselect), donor090309, donation2 CNhs12178.12191-129B4	T cells	CD8+	151	T_cells_CD8+
CD8+ T Cells (pluriselect), donor090309, donation3 CNhs12180.12196-129B9	T cells	CD8+	151	T_cells_CD8+
CD8+ T Cells (pluriselect), donor090325, donation1 CNhs12201.12148-128F6	T cells	CD8+	151	T_cells_CD8+
CD8+ T Cells (pluriselect), donor090325, donation2 CNhs12199.12171-128I2	T cells	CD8+	151	T_cells_CD8+
CD8+ T Cells (pluriselect), donor090612, donation1 CNhs12182.12201-129C5	T cells	CD8+	151	T_cells_CD8+
CD8+ T Cells (pluriselect), donor090612, donation2 CNhs12184.12206-129D1	T cells	CD8+	151	T_cells_CD8+
CD8+ T Cells (pluriselect), donor090612, donation3 CNhs12187.12211-129D6	T cells	CD8+	151	T_cells_CD8+
CD8+ T Cells, donor1 CNhs10854.11226-116C2	T cells	CD8+	151	T_cells_CD8+
CD8+ T Cells, donor2 CNhs11956.11307-117C2	T cells	CD8+	151	T_cells_CD8+
CD8+ T Cells, donor3 CNhs11999.11383-118B6	T cells	CD8+	151	T_cells_CD8+
CD4+CD25+CD45RA- memory regulatory T cells expanded, donor1 CNhs13204.11794-124C3	T cells	Memory regulatory	152	T_cells_Memory_regulatory
CD4+CD25+CD45RA- memory regulatory T cells, donor1 CNhs13195.11782-124A9	T cells	Memory regulatory	152	T_cells_Memory_regulatory
CD4+CD25+CD45RA- memory regulatory T cells, donor2 CNhs13206.11797-124C6	T cells	Memory regulatory	152	T_cells_Memory_regulatory
CD4+CD25+CD45RA- memory regulatory T cells, donor3 CNhs13538.11908-125F9	T cells	Memory regulatory	152	T_cells_Memory_regulatory
CD4+CD25+CD45RA- memory regulatory T cells expanded, donor2 CNhs13811.11916-125G8	T cells	Memory regulatory	152	T_cells_Memory_regulatory
CD4+CD25+CD45RA- memory regulatory T cells expanded, donor3 CNhs13812.11920-125H3	T cells	Memory regulatory	152	T_cells_Memory_regulatory
CD4+CD25-CD45RA- memory conventional T cells expanded, donor1 CNhs13215.11792-124C1	T cells	Memory conventional	152	T_cells_Memory_conventional
CD4+CD25-CD45RA- memory conventional T cells, donor1 CNhs13239.11786-124B4	T cells	Memory conventional	152	T_cells_Memory_conventional
CD4+CD25-CD45RA- memory conventional T cells, donor2 CNhs13237.11798-124C7	T cells	Memory conventional	152	T_cells_Memory_conventional
CD4+CD25-CD45RA- memory conventional T cells, donor3 CNhs13539.11909-125G1	T cells	Memory conventional	152	T_cells_Memory_conventional
CD4+CD25+CD45RA+ naive regulatory T cells expanded, donor1 CNhs13203.11793-124C2	T cells	Naive regulatory	154	T_cells_Naive_regulatory
CD4+CD25+CD45RA+ naive regulatory T cells, donor1 CNhs13238.11780-124A7	T cells	Naive regulatory	154	T_cells_Naive_regulatory
CD4+CD25+CD45RA+ naive regulatory T cells, donor2 CNhs13235.11796-124C5	T cells	Naive regulatory	154	T_cells_Naive_regulatory
CD4+CD25+CD45RA+ naive regulatory T cells, donor3 CNhs13513.11907-125F8	T cells	Naive regulatory	154	T_cells_Naive_regulatory
CD4+CD25-CD45RA+ naive conventional T cells expanded, donor2 CNhs13813.11913-125G5	T cells	Naive conventional	154	T_cells_Naive_conventional
CD4+CD25-CD45RA+ naive conventional T cells expanded, donor3 CNhs13814.11917-125G9	T cells	Naive conventional	154	T_cells_Naive_conventional
CD4+CD25-CD45RA+ naive conventional T cells expanded, donor1 CNhs13202.11791-124B9	T cells	Naive conventional	154	T_cells_Naive_conventional
CD4+CD25-CD45RA+ naive conventional T cells, donor1 CNhs13223.11784-124B2	T cells	Naive conventional	154	T_cells_Naive_conventional
CD4+CD25-CD45RA+ naive conventional T cells, donor2 CNhs13205.11795-124C4	T cells	Naive conventional	154	T_cells_Naive_conventional
CD4+CD25-CD45RA+ naive conventional T cells, donor3 CNhs13512.11906-125F7	T cells	Naive conventional	154	T_cells_Naive_conventional
