# Supplementary material for: Personalised analytics for rare disease diagnostics
Source: Nat Commun. 2019 Nov 21;10:5274. doi: 10.1038/s41467-019-13345-5 (PMC6872807; doi:10.1038/s41467-019-13345-5)
Supplement: Supplementary file 11 — Supplementary Data 8 [file 41467_2019_13345_MOESM11_ESM.csv]

Adipocytes_Breast	Adipocytes_Mature	Adipocytes_Omental	Adipocytes_Perirenal	Adipocytes_Subcutaneous	Amniotic_membrane_cells	Anulus_pulposus_cells	Astrocytes_Cerebellum	Astrocytes_Cerebral_cortex	Basophils	B_cells_CD19pos	Blood	Chondrocytes_Dedifferentiated	Chondrocytes_Redifferentiated	Chorionic_membrane_cells	Dendritic_cells_Monocyte_immature_derived	Dendritic_cells_Plasmacytoid	Embryonic_cell_line_Cardiomyocytic_induction	Embryonic_cell_line_Melanocytic_induction	Embryonic_cell_line_Stem_cells	Endothelial_cells_Aortic	Endothelial_cells_Artery	Endothelial_cells_Hepatic_sinusoidal	Endothelial_cells_Lymphatic	Endothelial_cells_Microvascular	Endothelial_cells_Renal_glomerular	Endothelial_cells_Thoracic	Endothelial_cells_Trabecular_meshwork	Endothelial_cells_Umbilical_vein	Endothelial_cells_Vein	Endothelial_progenitor_cells_CD14pos_Monocyte_derived	Eosinophils	Epithelial_cells_Alveolar	Epithelial_cells_Amniotic	Epithelial_cells_Bronchial	Epithelial_cells_Ciliary	Epithelial_cells_Corneal	Epithelial_cells_Esophageal	Epithelial_cells_Gingival	Epithelial_cells_Intestinal	Epithelial_cells_Iris_pigment	Epithelial_cells_Lens	Epithelial_cells_Malassez_derived	Epithelial_cells_Mammary	Epithelial_cells_Nasal	Epithelial_cells_Olfactory	Epithelial_cells_Placental	Epithelial_cells_Prostate	Epithelial_cells_Renal	Epithelial_cells_Renal_cortical
2.110238358	1.942102921	2.608612479	3.219906778	2.840175648	0.94823003	2.054201673	5.094261191	3.692088101	0.172769205	0.164630526	0.437498685	3.126900205	2.610945514	1.102464601	1.425285317	0.171636122	2.405318482	2.701122774	2.565058184	1.386853434	1.940026095	1.942192667	1.149920716	0.248911267	0.569429316	1.996235553	3.814759879	0.596544374	0.720673449	2.113487415	0.504110623	3.588308248	1.103625125	4.19639449	3.264462068	4.145092715	4.733232002	2.739302396	2.8059169	3.070216556	3.364916494	2.208168411	3.324600836	3.755014046	2.499178876	1.319900327	3.391429766	2.50024597	1.664587534
6.728290817	1.01214696	6.781411472	7.998692099	5.616694687	3.602106235	8.567247656	5.742184214	4.969047343	0.127751424	0.164630526	0.073379879	5.181736499	4.493165164	7.685972821	0.064377248	0.171636122	0.007186984	4.845491699	0.582738757	9.137203046	9.538303199	4.780168379	8.526965236	4.877532062	6.57526487	8.264843662	4.486795057	7.226293124	7.697815487	0.060819613	0.504110623	1.97453092	0.840686045	0.105983099	8.589181207	0.051838072	0.080861208	0.702212764	3.085962947	9.392604697	9.487539212	5.725121255	0.66560362	0.277368916	9.030488918	3.07065404	3.294300697	3.619652483	4.264453629
3.614884286	8.184004317	3.909169343	5.736051001	2.284327995	3.222990735	3.897857305	3.802089998	5.092900161	2.047800135	3.79893742	3.090616189	5.20216646	3.832462595	2.939392849	4.111559924	3.724636744	5.49245009	7.08467038	5.039309714	8.523347343	6.929400408	3.051013946	4.950143596	2.223184041	2.449413068	3.892151247	3.046062346	10.75604758	9.969576929	4.125288804	0.504110623	2.988832323	2.529993018	2.736212605	6.981014887	2.753019968	1.901651512	3.561882915	4.455552945	6.95262417	6.734086475	3.56205796	4.000861317	4.156352418	4.427704934	1.424998633	4.961988692	1.793565876	2.047272944
0.019296178	3.116719276	0.092247652	0.184833314	0.17150692	0.060529267	0.042276433	0.033782025	1.721285997	0.550958149	0.279209201	4.734768517	0.068149019	0.117450114	0.047422877	0.531409389	0.171636122	1.325835645	1.49616822	2.109833404	0.101189824	0.063202704	0.91938456	0.395384448	0.093797624	0.126510908	0.125402986	0.070950647	0.279220979	0.17174435	0.725169244	0.504110623	0.105751746	0.041681018	0.105983099	0.034369863	0.051838072	0.080861208	0.047329329	0.014489984	0.062671611	0.204503745	0.096450146	0.062332768	0.022378514	0.194291828	0.130542075	0.020857933	0.958058524	0.042063366
1.120950561	0.040310053	0.449827683	2.727659772	0.17150692	0.873377514	1.161056279	0.413632767	1.100540844	0.617543067	2.646816443	0.344145745	0.620468097	0.117450114	0.522328715	0.064377248	6.200644097	2.647545236	1.125521266	1.886295746	0.896906982	0.793022356	1.21868579	0.388641724	0.839251286	0.600412035	1.355822783	0.667226596	1.387292576	1.128204381	0.060819613	0.504110623	0.42524678	0.041681018	0.105983099	0.729520238	0.051838072	0.080861208	0.047329329	1.556764899	0.832649973	0.795258766	0.267171937	0.062332768	1.339870272	4.225172561	0.28626219	0.020857933	0.724975383	0.778699957
0.892147713	0.334220705	1.016978874	0.184833314	0.57512502	0.060529267	0.31160504	2.207641283	1.219419589	3.554101502	0.363669121	3.295589812	0.068149019	0.117450114	1.018777902	0.531409389	1.462652745	1.325835645	1.543732618	1.440971741	0.694062922	0.469853324	0.195877682	1.263654633	0.561256668	0.847900469	0.125402986	1.434018266	0.033547625	0.17174435	1.726698473	0.504110623	0.42524678	0.041681018	0.105983099	1.159365023	0.051838072	1.901651512	0.816238009	0.014489984	1.348604828	1.192954139	0.553387126	0.062332768	0.022378514	1.139087851	0.130542075	0.26749393	1.039892474	2.712286604
0.019296178	0.040310053	0.092247652	0.184833314	0.17150692	0.060529267	0.042276433	0.033782025	0.016829218	0.087623018	0.164630526	3.619155538	0.068149019	0.117450114	0.047422877	0.064377248	0.171636122	0.007186984	0.175619544	0.014526271	0.101189824	0.063202704	0.195877682	0.049892889	0.093797624	0.126510908	0.125402986	0.070950647	0.033547625	0.17174435	0.060819613	0.504110623	0.105751746	0.041681018	0.105983099	0.034369863	0.051838072	0.080861208	0.047329329	0.262002357	0.062671611	0.204503745	0.096450146	0.062332768	0.022378514	0.023709257	0.130542075	0.020857933	0.184656839	0.042063366
0.29892468	0.611595518	0.569470901	0.184833314	0.707561459	0.741828134	2.054201673	0.033782025	0.436964949	0.172769205	0.45547716	0.073379879	0.378442118	1.282386909	0.32335077	0.064377248	0.171636122	0.007186984	0.33610272	0.582738757	0.485382982	0.356554749	0.195877682	0.395384448	0.770127941	0.3439025	0.125402986	0.667226596	0.033547625	0.17174435	0.060819613	0.504110623	1.954079153	0.442271764	1.825349618	0.034369863	2.867442584	2.37608612	0.264897101	0.262002357	1.348604828	0.52680087	0.448553299	0.062332768	1.959986994	1.050303408	0.28626219	0.855444269	0.249210363	1.020990135
1.668376368	0.379006406	1.061893325	1.91698784	1.34013655	1.67647529	1.509718314	1.975871135	0.704935036	1.986395987	1.041791863	0.567545168	2.019091479	2.828844655	1.132373749	0.84218427	1.107303112	1.325835645	1.605713502	2.039653101	0.723916258	1.234656545	1.295698601	0.410526673	1.306267425	1.187316309	0.635068339	0.543569383	1.492371564	0.436656237	0.060819613	0.504110623	0.105751746	2.006104071	1.637149022	1.529565383	1.992941967	1.901651512	0.58910334	0.815208488	1.72465291	1.171833654	0.448553299	1.253427405	1.429106939	1.522735542	1.424998633	1.93711148	1.021515627	0.44702191
0.019296178	0.040310053	0.092247652	0.184833314	0.17150692	0.060529267	0.042276433	0.033782025	0.016829218	0.513818375	0.164630526	1.028162598	0.068149019	0.117450114	0.047422877	0.064377248	0.171636122	0.007186984	0.03954598	0.014526271	0.101189824	0.063202704	0.195877682	0.049892889	0.093797624	0.126510908	0.125402986	0.070950647	0.033547625	0.17174435	0.060819613	0.504110623	0.105751746	0.041681018	0.105983099	0.034369863	0.051838072	0.080861208	0.047329329	0.014489984	0.062671611	0.204503745	0.096450146	0.062332768	0.022378514	0.023709257	0.130542075	0.020857933	0.184656839	0.042063366
7.056304034	8.58107315	6.921557096	6.643517366	6.564941923	5.761693899	7.77163703	7.076107694	7.096508063	9.163033044	6.904102111	9.150184652	7.003740884	7.579227788	5.786839482	7.680468858	6.164017869	4.906695406	4.945394604	4.378956095	4.931718993	5.277747409	5.569185033	5.009196108	3.428400705	4.902259647	4.822739331	7.023692909	4.789167042	3.800364403	6.700989831	8.877769393	5.317250781	6.059302915	4.145833569	7.13398565	6.091763212	6.327863516	4.69068245	7.345531207	6.862185922	6.697582708	4.135444096	5.105019128	5.453788131	6.437693008	6.299385933	6.54945175	5.598960481	5.52358929
4.517367018	4.166744188	4.523762568	4.987169038	3.463371291	4.537598226	3.876410493	4.462561331	4.536019816	1.329803893	0.862746472	1.041349352	3.908309877	4.145068183	4.962833626	3.55813524	1.049639937	4.551446044	5.15490769	5.165095978	2.856333012	3.198279632	4.213298144	3.810257223	2.965450257	3.621285238	3.233506083	3.529208184	3.722356599	3.076418197	3.660484307	1.467216992	3.86506558	4.827190212	2.305094816	3.919237742	3.276979105	4.206725968	3.272664653	2.8059169	4.178766802	4.287253823	4.296844931	3.684407862	4.905137442	4.057799655	4.147351229	4.212831593	4.71792973	4.626129853
0.019296178	0.040310053	0.092247652	0.184833314	0.17150692	0.338205765	0.042276433	0.033782025	0.284799305	0.087623018	0.164630526	0.073379879	0.068149019	0.117450114	0.047422877	0.064377248	0.171636122	0.750253146	0.099242101	0.014526271	0.101189824	0.063202704	0.195877682	0.049892889	0.093797624	0.126510908	0.125402986	0.070950647	0.033547625	0.17174435	0.060819613	0.504110623	0.105751746	0.041681018	0.105983099	0.034369863	0.051838072	0.080861208	0.047329329	0.014489984	0.062671611	0.204503745	0.096450146	0.062332768	0.725154963	0.023709257	0.130542075	0.020857933	0.184656839	0.042063366
6.653225941	7.295207177	7.249673362	7.220040869	6.595326262	7.389141713	7.77839022	7.909340498	7.168595825	6.531798151	6.168533815	5.879032045	7.191220762	6.852224775	6.899069691	6.953050867	7.606924102	5.88332072	6.195013115	6.441646642	6.374317129	6.126079724	6.632977689	6.331170556	6.533074072	6.65749177	6.165460319	7.420583343	6.811866162	5.312813711	6.964589375	5.918326672	7.759528616	7.047014515	7.091418267	7.198137406	7.273870401	7.164110885	6.411773457	6.171366215	6.611156418	7.048787971	6.466708998	6.619849534	7.434600489	7.615959034	7.854099903	7.171342883	7.045978542	6.719008264
5.436549661	6.21624749	5.639781274	5.654636222	5.092871952	6.025542065	6.171286491	5.486662059	5.810816009	6.622499932	5.490855562	6.09321955	5.707774579	5.921252617	6.473424831	5.817118105	6.582885617	4.551446044	5.339633389	4.771025426	5.635712948	5.279720349	5.103984105	5.64747025	5.017400781	5.297637871	5.628887855	5.456927063	6.530358818	4.902111057	6.510930729	6.847240136	4.537626438	5.565392246	5.160860732	5.476415005	4.450737995	3.80551578	5.943246309	5.133882749	6.153850306	5.458310031	5.866223146	5.63675414	5.332613377	6.586043054	5.05863051	5.668624608	4.349252604	4.928826645
0.019296178	3.980768482	0.092247652	0.184833314	0.17150692	0.968754607	0.042276433	0.033782025	0.016829218	0.172769205	0.539991597	0.073379879	0.068149019	0.117450114	0.890436101	0.064377248	0.171636122	0.007186984	3.289653701	3.277237579	7.493338732	7.541924116	6.965158551	7.786138969	7.57972514	6.378401355	7.036883614	0.667226596	7.562187334	7.455023105	0.060819613	0.504110623	0.105751746	0.041681018	0.399678576	0.080415325	0.051838072	0.080861208	0.047329329	0.014489984	0.062671611	0.204503745	0.096450146	0.062332768	0.725154963	0.023709257	0.28626219	0.020857933	1.433823544	0.042063366
5.870843264	6.710876025	5.691300007	5.883063629	5.843668018	7.535724017	6.629440897	4.467823169	5.71491268	9.728326832	6.510164802	6.055053586	6.314919769	6.564889968	6.66145308	7.042648579	7.533002418	5.965040747	6.611955073	6.487480814	6.083244316	6.42370887	4.721650653	6.40319758	7.40228727	5.063348099	6.607257477	5.133306803	7.009922644	5.220411042	7.39485098	9.064596921	5.464436471	5.83662258	5.398833399	6.157572865	4.870656427	5.068768349	6.844518293	5.513726536	6.363974104	6.716038599	6.494981301	6.996693776	7.476011887	6.731938368	5.407841677	7.025193255	7.767681614	7.159968006
0.759763196	1.449447721	0.618758155	0.184833314	0.958944307	3.23255711	1.583280882	0.033782025	0.1815534	4.271735472	4.175694601	4.912792358	5.596535473	1.664669933	0.621418626	4.58758066	3.167580054	0.007186984	0.099242101	0.554140259	0.862550853	2.599833624	0.195877682	0.736802932	0.7575547	1.737006133	2.723215515	0.070950647	1.185981508	0.309473338	5.09602976	5.30932818	3.44425796	2.974630317	3.04678848	0.080415325	2.905820893	3.654312771	3.945602341	2.364734257	0.062671611	0.204503745	4.265769815	0.062332768	0.983607683	2.042939789	2.795863952	1.617644103	1.607779749	3.497461455
4.938021292	5.202833763	5.339035665	4.851913638	3.88153137	5.978254749	5.520761222	4.179947961	6.337136815	7.997403338	5.391007606	6.899350041	5.560033118	5.948021474	5.622809127	7.726377419	6.622884106	4.33213427	6.053278711	6.321137803	5.510311476	5.552726476	3.938404653	6.715761035	4.968499588	3.453465542	5.321006564	3.393840459	6.081483731	5.000893337	7.999987955	8.902698613	4.563358166	4.848694575	4.627477267	6.047486771	2.485920907	3.80551578	5.789825464	5.415204513	5.683978943	6.545185978	5.622128249	4.557981218	6.05840156	5.672891057	5.71404095	6.142948726	4.60750561	4.974705689
0.019296178	0.040310053	0.092247652	0.184833314	0.17150692	0.060529267	0.042276433	1.531742565	2.568329022	0.087623018	0.164630526	0.073379879	0.068149019	0.117450114	0.047422877	0.064377248	0.171636122	0.007186984	1.092752815	0.592325666	0.101189824	0.063202704	0.195877682	0.049892889	0.093797624	0.126510908	0.125402986	0.070950647	0.033547625	0.17174435	0.060819613	0.504110623	0.105751746	0.041681018	0.105983099	1.51088885	0.051838072	0.080861208	0.047329329	0.014489984	1.348604828	1.327848476	0.096450146	0.608974364	0.277368916	0.023709257	0.130542075	0.020857933	0.184656839	0.042063366
4.124620325	6.352242221	3.951179951	4.987169038	3.59169376	6.586033882	5.141501784	4.101255479	5.138635535	7.09395637	6.048456855	5.440461967	4.435006035	5.235239348	6.045536555	5.614887836	7.039089948	5.935614664	6.063253806	6.063783847	3.3232043	3.835052883	1.710336088	5.526467029	2.451320032	3.053739233	3.703751004	3.231412669	5.217184578	2.794693427	5.919553947	7.607571579	3.416346264	3.961706159	3.587128874	5.06509083	3.328337876	3.467850475	5.255226539	3.74579614	5.478125339	5.455815513	4.784819286	4.442185485	6.374774181	5.305227621	2.74944391	5.499761897	3.96336575	4.140520245
8.055811549	6.909118875	8.717850592	10.26075518	9.283119837	8.858745403	9.092102195	9.271631771	8.797923657	8.161328049	10.05221292	7.530293174	8.703175636	7.828707872	9.280352741	8.469211415	9.044110506	9.993218454	8.849013495	8.711095087	8.506090349	8.950814423	8.375920417	7.12329152	8.991580956	9.192100658	8.247865511	8.37499836	7.672435345	9.729178725	8.09802528	6.41061789	8.444575008	8.426001009	9.979141826	8.747530678	8.00024056	7.674856443	8.32797325	5.642406492	7.86471469	7.91935728	7.481895579	8.220320042	7.849916346	9.582925234	9.962285029	8.077628843	8.242859393	7.380467567
0.29892468	3.200785571	0.092247652	1.91698784	1.46472905	2.375519207	0.597776153	0.822085463	0.016829218	2.226468107	2.126041951	0.616204835	1.049257137	0.868860035	3.017065509	0.751841013	0.688974922	1.325835645	0.809505829	0.014526271	0.281082308	1.101225093	0.195877682	0.049892889	0.248911267	0.459746702	0.125402986	0.543569383	0.279220979	1.440168269	0.060819613	0.504110623	0.105751746	0.041681018	1.213264359	0.151663726	0.517229061	0.080861208	0.047329329	0.262002357	1.72465291	0.896295346	0.448553299	0.402294293	1.328340216	3.732964203	0.482301074	0.26749393	0.184656839	0.042063366
2.933942728	5.115526473	2.278939436	4.364502138	2.372952136	2.790587694	4.483096611	4.490356375	4.387252451	3.867311414	7.583404831	3.898069775	2.654673538	3.6732827	1.996688946	6.728194417	8.000864861	3.97474765	5.664829318	5.826668822	4.689783683	4.155304394	4.835331557	5.168900807	3.750814238	4.209048827	3.908463625	4.339644819	5.112232908	4.492764448	1.853012747	1.862203983	4.741344378	3.319924869	5.218965901	4.164261956	5.769960505	6.24187347	4.518425622	5.118241336	4.305456057	4.985166335	5.475282327	5.648792702	5.257850439	3.556425472	2.277423883	5.800505433	5.573769485	5.765218306
0.019296178	8.129766565	0.092247652	0.184833314	0.17150692	7.684522474	0.042276433	0.033782025	0.016829218	3.211201341	0.842703336	2.075760828	0.068149019	0.117450114	8.571817658	9.981062079	1.566307207	4.406684361	6.787761513	4.433530328	9.708487458	9.089493474	8.970872947	10.18161657	4.798654214	9.472372664	8.000634794	0.070950647	10.02456845	9.093941855	14.81732905	0.504110623	8.058848591	3.585761214	0.105983099	1.052156162	0.051838072	0.080861208	0.539254892	5.149455604	0.062671611	0.401894732	0.096450146	0.062332768	1.556422551	0.023709257	0.28626219	1.578931041	0.249210363	0.778699957
0.019296178	0.040310053	0.092247652	0.184833314	0.17150692	0.185912499	0.042276433	0.033782025	0.016829218	4.4147745	0.249090446	2.871676509	0.068149019	0.117450114	0.423169503	0.064377248	0.507019586	0.007186984	0.03954598	0.014526271	0.101189824	0.063202704	0.195877682	0.049892889	0.093797624	0.126510908	0.125402986	0.070950647	0.033547625	0.17174435	3.830790437	0.504110623	0.105751746	0.041681018	0.105983099	0.034369863	0.051838072	0.080861208	0.047329329	0.014489984	0.062671611	0.204503745	0.096450146	0.062332768	0.022378514	0.023709257	0.130542075	0.020857933	0.184656839	0.042063366
0.019296178	0.040310053	0.092247652	0.184833314	0.17150692	0.060529267	0.042276433	0.033782025	0.016829218	1.401679429	0.249090446	1.611891687	0.068149019	0.117450114	0.047422877	0.064377248	0.771919648	0.007186984	0.03954598	0.014526271	0.101189824	0.063202704	0.195877682	0.049892889	0.093797624	0.126510908	0.125402986	0.070950647	0.033547625	0.17174435	0.390161805	1.467216992	0.105751746	0.041681018	0.105983099	0.034369863	0.051838072	0.080861208	0.047329329	0.014489984	0.062671611	0.204503745	0.096450146	0.062332768	0.022378514	0.023709257	0.130542075	0.020857933	0.184656839	0.042063366
5.93510006	5.981772421	5.889458094	6.071445176	5.716932495	4.453103273	5.453636623	3.394521508	2.524554949	2.31215284	0.953286791	1.542692764	5.677088702	5.554663025	4.806829153	1.328180421	2.214383278	3.222620425	3.427143181	3.184342593	3.885649225	3.064830483	3.841703331	3.87137039	3.742407247	3.399543029	3.762265126	3.66776139	3.809699099	2.523815434	3.748298543	0.504110623	3.226314286	3.145174156	1.729350213	3.161749856	1.806927899	1.901651512	3.109828549	4.385849901	4.550481943	3.955231439	4.101139485	2.765726139	3.254951794	4.81106056	3.343535825	4.287654664	2.750686715	2.884072061
0.019296178	2.100477248	0.092247652	0.184833314	0.17150692	1.912700638	0.042276433	0.033782025	0.016829218	8.19634659	8.924501019	8.052631654	0.068149019	0.117450114	3.398634605	10.47278979	10.22844687	0.007186984	0.03954598	0.348745102	0.840766055	0.499670312	0.91938456	1.522444754	0.093797624	0.424854744	0.125402986	0.070950647	1.219921913	1.009481518	10.81159117	6.508972398	0.42524678	0.041681018	0.105983099	0.159140782	0.051838072	0.080861208	0.047329329	0.602947933	0.062671611	0.204503745	0.096450146	0.062332768	2.235697656	0.023709257	0.130542075	0.020857933	0.350175575	0.498081937
6.502771191	7.864531539	6.63224762	6.643517366	6.254946353	6.955317076	6.612448632	7.164403738	6.548971116	8.328808283	6.559200858	6.11097826	6.794661455	6.869040227	6.703985233	6.097373431	7.211238025	5.668906005	6.02006116	6.198305238	7.218075909	6.896540186	7.006210136	6.322281145	6.667473221	7.082022292	6.330958657	7.58833756	7.397712752	6.972554192	6.184940311	6.982934111	7.646655028	6.735958835	7.217890025	6.432257911	6.996853936	6.550900335	6.644643483	6.191722866	6.63776417	5.957977795	6.504417055	7.04459224	7.151002125	7.123466555	6.691336034	7.152293436	7.238959266	6.991416798
4.523582427	3.644768924	4.483118332	3.612364591	3.543853503	4.822367489	4.32369024	2.045196249	2.663106937	2.834005766	4.281111717	6.361979357	4.528679927	4.544181043	4.127357918	6.204345177	3.51914345	0.750253146	1.104129214	1.09157411	1.804950579	2.666505643	0.91938456	3.339812203	0.093797624	1.495792723	1.840734236	1.778776637	2.988493741	1.685061618	6.103074612	4.747211838	2.432104554	4.192424122	2.65884059	4.037540919	2.388069357	3.245181714	4.167131024	3.653825256	3.494988264	4.041713276	3.714617338	3.03564414	3.115645268	4.424878832	3.372508677	4.228310858	2.797182362	3.22638178
8.97716092	8.83133509	8.864076817	8.887017229	8.837450003	8.967908775	9.052402778	9.437451031	9.101689628	9.248670257	8.153589648	11.86454718	8.778627588	8.088629797	8.888308443	8.778574975	8.226668625	9.077132984	9.89070778	9.832750355	9.461052104	9.48454607	9.340800208	8.905784625	8.94937411	9.034941636	8.834545224	9.597624595	9.956936304	9.292470074	8.945140256	8.83250026	8.981868892	9.070424648	9.13686756	8.959531805	8.95030028	9.22104462	8.84022468	8.483287694	8.775379543	8.980960884	8.261335914	8.594790083	9.985705452	9.608541927	8.680042506	9.814789352	9.098202847	9.145969895
8.932714685	9.499515924	8.833644084	9.039139161	7.628215258	8.570098543	8.425548218	8.387972639	8.602643858	8.540059029	5.906034689	10.48599559	8.400506045	8.153868312	8.414202063	7.783414796	9.181544686	7.126112088	8.250060388	8.039953708	8.287918493	7.968892529	7.994675313	8.453593866	8.215734894	7.878235711	7.773835103	7.443602235	9.070378923	7.76843843	7.485780156	8.550521081	7.677040787	8.254738355	7.098520043	8.733386802	7.613010284	7.674856443	8.418561632	6.900368187	8.419203512	8.8630005	8.137617663	8.012047378	8.55590845	9.122884016	7.818197079	8.904136492	8.117677297	8.155104996
7.850804119	7.796087174	7.604703009	7.515058092	6.77498476	8.403885449	6.953699362	5.430858369	6.898286396	7.493729881	7.296775124	8.468450451	7.335452657	7.447879138	8.509748664	9.309420066	7.950840405	6.58346743	6.816516015	6.945317855	5.376357474	5.257352382	4.09803901	7.001575782	5.289163862	4.777654211	5.156390279	5.28760621	6.764109872	4.881554319	10.14976957	8.703901231	4.957404177	6.123250581	5.954044978	6.810251259	5.178670335	4.879988627	7.256400524	7.458349224	6.95262417	6.845067164	7.580259308	6.969861381	7.761017113	7.546644207	6.596222504	7.692243953	5.533863098	5.911821069
6.710847542	6.429401129	7.252263142	6.74820804	5.55514053	6.005903142	5.907815341	5.566230859	6.059507304	4.524023126	4.32308147	8.032285869	5.900787781	5.840184046	6.147658319	5.783262688	5.11457887	3.763067982	5.998339746	5.815242143	4.985703693	4.940981255	4.703820582	5.818609	5.42364536	4.727059238	5.767633097	4.617693695	5.465864369	4.752732816	6.562695925	2.205776495	5.317250781	5.559896059	5.742657788	6.079591783	4.458338173	4.809236365	6.181618156	4.817485335	6.713602674	6.519177713	6.698660473	5.668652409	5.699781379	6.118894555	4.987619058	6.26833809	4.94081194	5.247644754
6.380482167	5.03514417	6.166505077	6.677531328	5.860172476	5.40457562	6.701689394	2.454116283	1.701164031	6.727137913	7.140473974	7.079857825	5.719624986	5.911801548	5.690392762	6.439186014	6.89127279	4.906695406	4.334940451	4.193370557	5.506667157	5.186139462	3.962795481	5.788467839	4.477969724	3.437049256	4.396779341	3.911953761	5.807063253	4.525266037	6.753904573	7.153132397	3.694092882	4.463529348	4.177126466	5.033311996	4.133626628	3.967320372	5.611646641	4.619270374	5.660933831	4.808549489	5.464932476	5.089250134	5.274600811	5.742589972	3.62344252	5.068311072	3.790971303	3.318053315
6.328892304	5.702079455	6.296031133	6.937958102	5.959694125	6.934398071	7.270611543	8.062110832	7.506115267	6.340408496	5.841218886	4.518786346	6.748090383	6.580189484	6.619611764	7.446864621	5.517634778	4.961906842	5.862595078	5.007428704	6.729325112	6.502261711	7.068209623	5.807809045	7.149906902	7.050151455	6.195286653	7.684187013	7.208965226	6.804330697	5.89118173	3.925954296	7.466625672	7.26493248	7.093262952	7.837001858	7.439245614	7.376501226	6.128117405	4.6369177	7.336514876	7.276855049	6.49154464	7.039372542	6.900070395	6.528497849	7.679534686	6.848788163	7.523893076	6.609304196
0.251331846	0.334220705	0.211890871	0.184833314	0.17150692	0.060529267	0.042276433	0.111788337	0.284799305	0.087623018	0.164630526	0.073379879	0.265950611	0.117450114	1.09026709	0.064377248	0.507019586	0.007186984	0.099242101	0.014526271	0.101189824	0.063202704	0.195877682	0.049892889	0.093797624	0.126510908	0.125402986	0.543569383	0.033547625	0.17174435	0.060819613	0.504110623	0.105751746	0.440095299	0.105983099	0.588247913	0.051838072	0.080861208	0.047329329	0.014489984	0.062671611	0.204503745	1.317500189	0.062332768	0.022378514	0.023709257	0.130542075	0.425360779	0.184656839	0.170662347
5.874234784	5.270985228	5.364943369	5.489667955	5.479245558	5.75108091	6.192191167	5.484861742	6.897714628	6.572534427	5.88750424	5.933033564	5.776507325	6.566198632	6.308913052	6.425140797	6.152217983	7.682622414	7.868948451	7.826116518	5.838457635	5.550819985	4.768473103	6.363441071	5.384522937	5.33880349	5.357905445	5.317528106	7.01361106	5.849917774	6.508024215	5.780287633	4.587202209	4.986589482	5.512537903	6.941229175	4.714667535	5.125951305	6.499132623	6.095890463	7.127437679	7.071179865	6.320481702	6.263771293	6.489703056	6.692158727	4.947851618	6.989925633	6.018138962	5.640247508
5.65655399	5.756853977	5.182697192	5.952824065	4.772322364	6.231509558	5.810471453	4.597634936	6.083355275	5.499095135	5.557836869	5.829387341	5.72401329	5.874930897	5.619925913	6.053738816	5.69013708	6.023530591	6.507098462	6.707843219	4.582943144	4.445463897	3.507506083	5.24512745	4.585321033	3.93051583	4.627966129	4.288017731	5.814376953	3.224594378	6.286808251	4.862527938	3.724563235	4.001836692	4.619568472	5.777212644	3.665687201	4.091047453	5.524091438	5.405766901	5.987018969	6.327876994	5.213942529	5.721630079	5.715003843	6.125526176	5.131838661	6.36683767	3.812894011	4.761221302
4.061830909	4.085532413	4.530419316	4.851913638	2.404286822	4.268368363	4.719996345	1.871853471	2.863693093	3.4633534	5.314757679	5.649169152	4.357964317	3.076105566	4.150646643	5.668352347	4.597540739	1.758831372	1.744276416	1.299064451	3.714816661	3.585849704	1.295698601	4.615301094	3.697433627	2.469032473	3.025679541	1.139845332	5.493848688	3.425270668	6.056159862	3.768157215	2.805947807	2.593918275	2.677273619	3.385775651	2.670055085	0.080861208	3.96366767	4.481250981	3.591130086	3.570570752	4.42335719	3.523149129	2.738562859	4.386268223	3.071651435	4.191907646	2.36283541	2.423432161
4.007944205	3.534344953	3.51192797	2.727659772	3.271081137	3.32079892	3.74993252	4.543400309	3.897720406	2.979541678	2.672153578	2.389387459	3.575848992	4.252053353	3.163059309	3.965258659	2.893597269	2.647545236	3.357940644	2.76397	3.875935739	4.126201869	4.686229264	3.773248998	3.225033866	4.454063838	3.360209557	4.52051077	4.374378427	3.581104311	3.886799866	2.047979414	4.781546335	3.85812309	3.638021839	3.527618607	3.919692338	3.467850475	3.725281392	2.893719387	3.283341403	3.702110499	3.687886853	3.726852779	2.46977916	3.969640455	4.533728955	3.295932841	3.799332412	2.982754283
3.216046668	2.650681197	3.861735977	3.219906778	3.08225239	3.919945649	3.34316385	4.030981525	2.959905054	6.093664318	4.956347168	3.946520816	2.215278899	2.222250226	3.39440073	4.730211469	5.056725032	4.33213427	4.198194482	4.917920489	3.941346997	2.994324711	3.353125357	3.609925112	3.428046625	3.752760211	3.360209557	3.652092495	4.425775301	2.382348417	3.599709937	7.791545331	4.301475665	3.919277227	4.052792583	3.721962984	3.784949603	4.091047453	3.900679062	3.151435466	3.709875766	3.731046928	4.146485174	4.063323219	4.397541689	4.438293804	3.884208895	4.656197599	3.877354597	3.35547314
5.696457474	5.867447	5.928060655	5.811506215	5.211108005	6.422692007	5.564921737	6.111953045	5.963894547	6.386017453	5.813103684	4.96782239	5.141398457	6.232268919	6.516670524	5.910435118	5.784184793	5.016083141	6.192473424	6.114701542	6.185345697	6.218969444	6.363744479	6.072419323	6.060994248	6.109335739	5.861582925	6.333351657	6.932378881	5.788043865	5.931558914	5.934124415	6.225204198	6.291687244	5.895294359	6.069138346	6.085131693	5.957300934	6.575427208	5.428840999	5.864270588	6.02939828	5.894628788	5.741713657	6.064496811	6.557878811	5.572533349	6.565168451	6.098711355	6.177698003
7.204040374	6.418144158	7.065291868	7.195578675	6.866016166	7.253597797	7.261788598	8.216452204	8.011681043	8.320450634	8.00035284	7.764810388	7.337195066	7.841644892	7.43156634	7.972870316	9.064621723	7.768098577	8.339508408	8.539363005	7.563444474	7.693265792	7.494434937	7.592194977	7.437216125	7.009415166	7.393401984	7.640891741	7.898495366	7.592169296	7.554935331	6.125842323	7.685667205	7.584094031	7.352408588	7.589117756	7.326557172	7.38500128	7.552436088	7.239771833	8.25925848	7.922984539	7.529913755	7.723171914	8.053869274	7.715985716	7.306741607	8.052325488	7.787990033	7.931395327
3.583689808	3.215816455	4.162451183	4.364502138	4.47663856	5.977926381	4.799214126	5.964142117	5.210365484	4.124129671	3.042174061	5.085044046	4.414987655	4.442288986	6.198541491	5.130274548	4.555135845	5.07037547	6.231940463	5.93484255	4.369533113	4.581066932	5.215517431	4.267004327	5.216153454	5.534687052	4.278837434	5.078212393	4.886958225	4.784631641	5.10747303	1.467216992	5.87395559	5.111016272	4.638034255	4.77623755	5.492331323	5.181142903	4.067801951	4.138844164	5.945148227	5.691005	4.848934937	4.823870751	5.409486446	4.515855387	6.355354257	5.576823612	5.900978851	5.706774022
6.440585498	5.795248564	6.29478182	6.455905934	4.711339408	7.116545859	5.431378643	3.955182312	5.820744603	6.428521296	6.471914526	6.258665646	5.805813962	5.302216337	6.996935941	7.242066851	7.153115433	4.479870683	5.776976709	6.227547883	4.733482558	5.543941572	3.962795481	6.601796315	4.83637699	3.477399559	4.86733314	4.455955077	6.769796689	4.562313244	6.581914474	5.216001826	4.024854833	4.556143664	5.360007206	5.865261624	4.51976629	4.206725968	7.121129018	6.164699301	6.432191226	5.995135567	6.951166394	6.577454681	7.447511687	6.756471176	5.444073495	7.379713584	3.424632895	5.666760559
8.038044257	7.256021491	8.291549359	8.435665411	7.609030374	8.193554093	8.785315099	8.526580231	8.288118349	8.052364152	7.429724122	6.347984037	7.965777632	8.132463197	8.114989958	8.197624637	8.44299923	8.235321758	8.996290712	8.899262911	7.957366182	7.830572668	8.442137037	8.401772998	8.296143387	8.413116488	7.672564632	8.093596033	8.628739369	7.691805522	7.320441086	5.607999242	7.960701075	8.445361642	7.766139344	8.809536696	8.096815293	8.047702565	8.177188329	7.586418496	8.698075721	8.635550143	8.738527821	8.090523665	8.252512312	8.737337706	8.019651423	8.214831456	8.047080223	8.209115381
5.122841117	5.731147917	5.485362301	5.571945229	5.312365627	5.660615711	5.905274637	4.550307046	6.220544565	4.603073648	4.779641612	4.523929099	5.258998584	5.709849347	5.411815296	5.832885152	3.916000654	6.281337121	6.898645953	7.202790476	5.744289938	5.678250168	4.336517707	5.846345691	5.361005215	4.78368144	5.352393438	4.879974737	7.101378572	5.185838651	5.25447601	2.047979414	5.194527815	5.271006304	5.507075464	6.065235562	4.591848691	5.012964083	6.078186185	4.843673455	5.987018969	5.99233281	6.471449189	6.100692732	5.378986447	5.878037874	5.718910655	6.270675127	5.001586571	4.983584672
0.019296178	0.040310053	0.092247652	0.184833314	0.17150692	0.060529267	0.042276433	0.033782025	0.016829218	0.510829743	0.164630526	6.127489986	0.068149019	0.117450114	0.047422877	0.064377248	0.171636122	0.007186984	0.03954598	0.014526271	0.101189824	0.063202704	0.195877682	0.049892889	0.093797624	0.126510908	0.125402986	0.070950647	0.033547625	0.17174435	0.060819613	0.504110623	0.105751746	0.041681018	0.105983099	0.034369863	0.051838072	0.080861208	0.047329329	0.014489984	0.062671611	0.204503745	0.096450146	0.062332768	0.022378514	0.023709257	0.130542075	0.020857933	0.184656839	0.042063366
5.280421904	5.803228017	4.897358736	5.401860756	3.930232831	5.642093089	5.11611999	5.090730261	6.850257926	6.294254974	6.48529773	6.097123473	4.706257749	5.419040736	5.803962161	6.283635325	7.015932329	6.739080761	6.010310778	6.478762981	5.11770861	5.11640648	3.868033573	5.787847753	3.805691381	4.244750455	4.452941774	4.575754401	6.396918197	4.42196913	6.369669186	5.572846152	4.497192282	4.829488507	4.639736983	6.489373239	3.987115291	4.091047453	5.955315975	6.002331947	5.683978943	5.845395143	5.758865188	5.509026945	5.656202264	5.237130681	4.66692921	6.280020663	5.429756332	4.924544109
9.360831711	8.135128443	9.076498418	9.409157929	8.829561856	9.032549969	9.231559385	9.497227114	8.384735762	8.483528251	7.299216441	7.044117752	9.752747878	8.685023688	8.661548217	10.49558468	7.844374476	6.702930436	7.386664884	7.284380941	8.935108286	8.907012547	8.789910691	8.160350716	8.818908826	8.695406092	8.373310975	9.170381616	8.146735002	8.50853128	9.515090785	5.526619712	9.277740233	8.948206933	9.663291293	8.502966909	9.329841915	9.257381418	8.800958263	7.548090871	8.596352554	8.604459486	8.837682378	8.879974897	9.669248861	9.644575095	9.915584204	9.034905899	8.902798028	8.610981355
5.118724393	5.244328062	5.153603418	5.489667955	4.674529562	6.531200042	5.527358951	3.719066505	5.502930418	6.948005196	6.470133855	5.079411681	4.915791688	5.423386599	6.075251708	6.299205284	7.680842597	6.384822197	6.887681087	7.151958151	3.642671619	4.190769766	2.565503279	5.846345691	4.158728792	2.825623277	4.106945497	3.606566079	5.475380285	3.16476804	6.168636266	5.784089662	3.013909437	3.911171005	3.728652279	5.541467861	3.992889788	3.245181714	5.790523241	6.412767539	6.331426708	5.751881425	6.047003925	5.457033752	6.234410122	6.111630285	4.162002463	6.318359481	4.443002752	5.005629093
6.752171009	5.575715103	6.546577616	6.996578256	6.182966954	6.649137374	7.358070617	7.416955847	6.83697739	6.86006765	4.906838351	6.425520852	6.864061405	5.637725858	6.495531633	7.882305454	5.872678684	6.427476304	7.054559939	6.681547057	7.211155089	7.3757714	7.169096804	6.62078402	6.78963795	7.105147718	6.469282329	8.078207466	7.232815296	7.313981524	7.516541644	5.476223645	8.063449442	7.543839641	7.155343086	7.654202237	8.045136901	8.072408543	7.093036316	6.894395501	7.500341322	7.242210967	6.926134408	8.166782235	6.651570785	7.456869889	7.996324475	7.754951808	8.271641924	8.175426093
6.517150154	6.916724449	6.398316419	6.176878623	6.955597819	7.083478934	6.547580734	6.834749136	6.579254289	7.48847018	5.935647014	6.948102909	6.478316056	5.049474801	6.367793822	7.847320938	6.172446735	4.406684361	5.332005836	5.145923719	7.097395489	7.425120818	7.544395544	6.257991721	7.202366736	7.357054405	6.541502759	7.109192291	6.861891316	7.20442753	7.924105491	5.93795489	6.880316927	6.916752856	6.350754497	5.881834626	6.388226307	6.570400835	5.746836816	4.582810112	6.700041785	6.592353891	4.962671728	6.201919655	6.765513523	8.038604781	7.030826796	6.665771899	7.665504995	7.331689716
4.40634694	3.388464108	3.934245074	2.727659772	2.709129176	4.777691633	3.951669734	6.387336411	6.49147723	3.350353324	2.149635271	3.229840886	3.93232868	4.101109066	4.204869815	3.602919048	2.663274235	6.101596875	6.479819706	6.593287347	4.146298617	4.357706965	5.017787335	3.849157008	3.954701993	4.643966034	3.976027883	5.862340556	5.159569036	4.270118179	2.940721428	2.811637639	5.662709248	4.944434732	3.93748991	6.19326131	4.896215525	3.967320372	3.189148965	4.964659861	5.830554511	6.208443767	2.770083458	3.220908799	5.08594019	5.508994496	4.356724893	4.776389538	6.064070912	5.583376736
3.431439862	2.375877933	2.948457278	1.91698784	3.480606	4.032092785	3.419704828	5.894180149	4.802555959	4.517265044	3.088722667	2.757528318	3.793424429	3.694473059	4.130348689	3.822852361	3.800693802	5.167106739	5.399636368	5.940790268	4.510369387	5.033162495	5.169708947	4.070419738	4.493000307	4.745614013	3.923190647	5.716127996	4.80982718	4.732221252	3.293489158	3.550197142	5.761202577	4.685267462	4.602447493	4.826360576	5.123016464	5.406351125	4.432031465	3.838293916	5.74411475	5.481764231	4.231654336	5.442080112	4.819458341	3.900188654	4.708160036	5.428785103	5.563095286	4.922948596
0.019296178	0.040310053	0.092247652	0.184833314	0.17150692	0.060529267	0.042276433	0.033782025	0.202289867	0.087623018	0.164630526	0.073379879	0.068149019	0.117450114	0.047422877	0.064377248	0.171636122	0.007186984	0.099242101	0.248519926	0.101189824	0.063202704	0.195877682	0.049892889	0.093797624	0.126510908	0.125402986	0.070950647	0.033547625	0.17174435	0.060819613	0.504110623	0.42524678	0.041681018	0.668626909	0.034369863	0.051838072	0.080861208	0.047329329	0.014489984	0.062671611	0.204503745	0.096450146	0.062332768	0.022378514	0.023709257	0.130542075	0.425360779	0.958058524	0.042063366
0.019296178	0.040310053	0.092247652	0.184833314	0.57512502	0.060529267	0.042276433	0.033782025	0.202289867	0.087623018	0.54170376	0.073379879	0.068149019	0.539075183	0.232437613	0.064377248	0.171636122	0.007186984	0.03954598	0.582738757	0.281082308	0.063202704	0.195877682	0.049892889	0.615014299	0.616815705	0.125402986	0.070950647	0.033547625	0.17174435	0.060819613	0.504110623	0.881482621	0.041681018	0.105983099	0.197709188	0.051838072	0.080861208	0.32168712	0.262002357	0.832649973	0.285475133	0.096450146	0.402294293	0.403743375	0.535468257	0.130542075	0.17135138	0.184656839	0.098089007
0.019296178	0.040310053	0.335908991	0.184833314	0.17150692	0.258375487	0.31160504	0.636816015	0.470259953	0.087623018	0.607975278	0.383626115	0.378442118	0.868860035	0.790523602	0.575536259	0.736095938	0.007186984	0.707056256	0.582738757	0.281082308	0.063202704	0.195877682	0.049892889	0.770127941	0.126510908	0.933982061	0.543569383	0.033547625	0.17174435	0.060819613	0.504110623	0.105751746	0.442271764	0.45028652	0.080415325	0.051838072	0.080861208	0.047329329	0.815208488	0.832649973	0.533693812	0.096450146	1.043675426	0.403743375	0.837415	0.868313854	1.172275728	0.249210363	0.382262016
2.110238358	0.430050514	1.455098955	0.184833314	1.997881271	2.720851806	1.480252001	0.636816015	0.920990946	0.770202304	1.558700299	0.655492639	1.351874375	0.868860035	2.376948948	1.974809192	1.024358385	1.325835645	1.798954512	2.681294919	0.544023773	0.906320931	0.195877682	0.691064127	0.399576008	0.57375472	0.84615743	0.070950647	1.905613003	1.001021482	0.99138356	0.504110623	0.42524678	0.840686045	0.105983099	1.841716713	0.47555791	0.080861208	1.35801202	1.275208064	0.062671611	1.357970518	0.721432269	2.106856885	1.100790543	2.93938113	0.130542075	2.617461975	1.202349972	0.44702191
0.251331846	3.585253623	0.335908991	2.727659772	2.582901369	3.435984982	2.009859302	1.207905663	1.711938265	6.940462534	4.334566836	0.127764942	0.936696875	1.101339977	3.881339556	2.571356563	4.918054462	4.551446044	2.392255051	1.966764567	1.592827711	2.225383556	0.91938456	0.049892889	1.630420111	1.336295536	0.933982061	1.62119822	0.654750721	2.668743749	1.319650352	1.467216992	1.717305846	0.440095299	1.833294032	2.22649109	0.47555791	0.080861208	0.606903421	0.014489984	2.675183049	2.351897322	2.852006917	3.017187791	4.275816677	3.263191544	2.062794708	0.871366218	0.350175575	0.098089007
0.019296178	0.040310053	0.092247652	0.184833314	0.17150692	0.060529267	0.042276433	0.033782025	0.016829218	0.087623018	0.695629262	0.073379879	0.068149019	0.539075183	0.047422877	0.064377248	0.171636122	0.007186984	0.175619544	0.014526271	0.694062922	0.499670312	0.195877682	0.049892889	0.093797624	0.126510908	0.125402986	0.543569383	0.221014633	0.17174435	0.060819613	0.504110623	0.105751746	0.041681018	1.306625807	0.034369863	0.051838072	0.080861208	0.047329329	0.262002357	0.062671611	0.204503745	0.096450146	0.66560362	0.022378514	0.023709257	0.638021189	0.020857933	0.184656839	0.042063366
3.243859963	0.834555302	4.570981888	6.408476996	5.122061154	4.30914353	4.758985574	4.105319241	3.8504948	3.345490278	4.310291502	2.983739714	4.61949087	3.401839756	5.699072748	3.682564901	4.462565036	3.222620425	3.668752072	3.980229658	3.819934626	4.787726347	1.965129596	2.575484469	3.604224317	4.029542814	3.24550353	3.692562521	2.537319848	5.082743748	1.658020359	3.392400061	3.765010039	2.999540007	5.559398388	3.935877299	3.663250167	3.967320372	3.00374662	0.815208488	2.946264942	2.902750762	3.4043648	3.825973645	3.393479296	4.619389592	6.155935471	3.166343651	2.810066005	2.712371049
0.612519211	0.268412269	2.305364524	3.612364591	2.822437589	1.178225571	0.916971875	1.385921903	1.455861679	0.510829743	1.3692397	0.781203415	1.285023676	1.762241949	1.349015029	1.404104975	0.171636122	0.750253146	0.973285816	0.848994962	0.915552816	1.863094972	1.21868579	0.395384448	1.275743345	1.108352116	1.239138853	0.543569383	1.498711579	1.75824358	0.060819613	0.504110623	1.961442816	0.041681018	3.149597825	1.606464327	1.019262424	0.080861208	0.389335649	0.262002357	0.062671611	1.386192131	0.096450146	1.007123319	0.403743375	2.454740422	1.419886666	1.393301902	0.184656839	0.042063366
3.503655197	0.833300205	3.714194779	4.540655079	2.420399119	3.086413616	2.654028966	3.377015087	2.879059927	2.169013629	3.249590299	3.229073855	4.705821072	4.251056028	4.918326824	2.646512191	2.910308752	4.071588321	5.449470997	6.090710507	4.923923652	4.823636177	2.916281309	3.867604726	4.177067192	3.222800407	4.872656246	3.718832264	3.81625247	5.563447113	2.560052172	0.504110623	4.522389356	3.379762763	5.985946159	3.15297584	3.349890691	3.80551578	3.575482973	1.864715399	4.114596616	3.483052121	3.733024564	3.998691752	4.869313942	4.898794821	4.337203656	3.747266994	1.957240388	3.013078863
0.019296178	0.201948298	0.092247652	0.184833314	1.759719922	0.696823157	0.042276433	0.695229564	0.509580393	0.127751424	0.510705474	0.073379879	0.143435186	0.117450114	0.423169503	0.747446647	0.171636122	0.007186984	0.343689201	0.014526271	0.101189824	0.063202704	0.195877682	0.049892889	0.248911267	0.687938726	0.125402986	0.543569383	0.033547625	0.863292494	0.060819613	0.504110623	0.881482621	0.442271764	0.596522644	0.434694159	0.051838072	0.080861208	0.047329329	0.014489984	0.062671611	0.204503745	0.096450146	0.062332768	0.403743375	0.023709257	0.130542075	0.425360779	0.184656839	0.042063366
1.923609601	0.621151403	3.841864319	5.952824065	3.378465035	2.395916803	2.384720083	3.944936953	2.389972	2.224842712	2.831977792	0.620246054	1.796807481	2.166241296	2.618694828	1.712382079	1.605802916	3.643281724	2.393107143	2.681294919	2.411382838	3.433734405	3.880217968	0.410526673	2.265857746	5.099904166	3.567773555	0.837742318	1.951131502	2.698704627	0.390161805	1.862203983	3.442156466	2.115064725	3.511751877	2.080615424	1.444394874	0.080861208	1.340630601	0.262002357	0.832649973	1.531337485	1.536521561	2.828886311	1.482792608	3.112472064	2.349373553	2.869473936	1.51270161	0.170662347
2.540421774	0.040310053	3.537245663	6.607370581	2.804618445	2.093492004	2.623585833	4.053130169	2.998848708	1.642196328	3.187605559	0.805096499	2.282219673	2.10858966	2.146488244	2.023156961	3.021285286	1.758831372	1.70900133	1.966764567	2.45839614	3.071278685	3.473448372	0.049892889	2.226455889	4.488207605	3.15237027	1.934596967	1.662681368	2.249958761	1.124657964	0.504110623	2.945348208	1.94137167	4.617399302	2.782652887	1.82298789	1.200879265	0.539254892	0.014489984	0.832649973	0.401894732	1.683294622	1.328098607	0.983607683	2.261542449	1.476642031	2.844110587	1.123577259	0.098089007
4.277629951	5.50128609	4.277170352	5.107293132	3.223951095	5.455981653	4.946544948	5.656409244	5.281070807	5.945405333	3.986322034	4.815933782	4.839997463	3.905124267	5.402498265	5.083781343	4.884256409	5.702867429	6.005105706	6.118114702	6.76605045	6.491179698	6.20589003	6.054835684	6.267279107	6.267817155	6.137888841	5.063689641	6.645035876	6.577166062	4.119222223	4.813615982	5.716304267	5.074932617	6.324053917	4.996831386	5.775730231	6.077223089	5.345414232	4.359844585	4.936548038	5.502616313	5.208323498	5.957364598	5.942679373	4.7243348	4.823939415	6.248637596	5.748821756	5.203872028
1.272337381	0.268412269	1.072393076	1.91698784	1.551528996	0.968754607	0.597776153	0.111788337	1.60495385	0.595975931	0.654284983	0.348450911	0.265950611	0.117450114	1.923988842	1.688265293	0.736095938	1.758831372	2.713895257	2.690589248	0.544023773	1.660050075	0.195877682	0.734133283	0.561256668	0.920897917	0.635068339	0.070950647	1.903961455	0.557179109	0.462396068	0.504110623	0.881482621	0.442271764	0.643754159	1.009127467	0.051838072	1.200879265	0.427854973	0.998139259	0.832649973	0.650113412	0.786769077	2.592710475	0.022378514	2.296170166	0.680238643	2.468708819	0.479537164	0.68534566
0.474847442	0.268412269	0.688644839	2.727659772	2.039925268	0.90840888	1.316658096	1.075080306	0.342076207	1.494065619	2.194439596	0.309163108	0.698156859	0.868860035	1.248102243	0.88631114	0.507019586	0.007186984	0.175619544	0.014526271	0.898363596	0.286948196	0.195877682	0.049892889	0.615014299	0.266554127	1.239138853	0.070950647	0.279220979	0.863292494	0.390161805	0.504110623	0.105751746	0.71049136	0.45028652	0.034369863	0.47555791	0.080861208	0.047329329	0.014489984	0.062671611	1.057002063	0.277831508	0.062332768	0.022378514	0.403244856	1.024033969	0.562721063	0.184656839	0.042063366
1.120950561	0.040310053	0.932306178	0.184833314	1.434666428	0.383758719	0.597776153	0.932123215	1.106574385	1.101672533	1.387517743	1.012296454	1.449560087	1.282386909	1.571974573	0.88631114	0.862369219	0.750253146	1.091718068	1.597883985	0.101189824	0.063202704	0.195877682	0.388641724	1.196890397	0.446675644	0.125402986	0.070950647	0.57400833	1.147210506	1.527053173	1.467216992	1.327879857	0.442271764	0.643754159	0.473103766	1.264297712	1.200879265	0.58910334	1.68126097	1.348604828	1.725387876	0.786769077	1.341845265	0.845800142	0.730592629	2.224379586	1.531411149	0.249210363	0.098089007
0.019296178	0.040310053	0.449827683	0.184833314	0.17150692	0.060529267	0.042276433	0.033782025	0.016829218	0.087623018	0.164630526	0.073379879	0.068149019	0.117450114	0.146582089	0.064377248	0.171636122	0.007186984	0.539165807	0.582738757	0.101189824	0.063202704	0.195877682	0.049892889	0.093797624	0.126510908	0.125402986	0.543569383	0.033547625	0.17174435	0.060819613	0.504110623	0.105751746	0.041681018	0.105983099	0.30992324	0.517229061	0.080861208	0.047329329	0.262002357	0.062671611	1.137973451	0.267171937	0.062332768	0.022378514	0.232662286	0.130542075	0.020857933	0.184656839	0.170662347
0.251331846	0.040310053	0.335908991	0.184833314	0.958944307	0.060529267	0.850938838	0.880228101	0.70488124	0.773190936	0.814002144	0.073379879	1.303262085	0.117450114	0.505690132	0.560099918	0.171636122	0.007186984	1.423486763	1.917723396	0.811978599	0.906025227	0.195877682	0.049892889	0.399576008	1.2311948	0.84615743	0.667226596	0.709874279	1.001021482	0.725169244	0.504110623	0.881482621	0.440095299	0.105983099	1.195329002	0.517229061	0.080861208	0.427854973	0.602947933	0.832649973	0.401894732	0.724108917	1.401241837	0.658733776	1.447000836	0.28626219	2.261075894	0.43299672	0.606517842
0.474847442	0.377751308	0.808288057	1.91698784	1.196970076	1.143871735	0.597776153	0.717216872	1.109945654	0.908554444	1.979421061	0.178691036	1.181019804	1.55257983	1.476402563	0.918795966	0.171636122	1.758831372	1.4222831	2.159650011	0.694062922	0.908931559	0.195877682	0.388641724	0.399576008	1.011707333	0.84615743	1.139845332	1.372185015	0.863292494	0.995758463	2.811637639	0.731951043	1.252680076	1.074505212	1.063756618	0.47555791	0.080861208	0.32168712	2.256200857	1.997402177	0.533693812	0.786769077	1.29323062	0.022378514	1.507759984	1.201444021	2.842336101	1.252938848	0.382262016
0.019296178	0.040310053	0.092247652	0.184833314	0.17150692	0.49323189	0.597776153	0.334971584	0.367014048	0.087623018	0.608293216	0.073379879	0.419249298	0.117450114	0.423169503	0.249325037	0.507019586	0.007186984	1.26446134	1.281525564	0.281082308	0.286948196	0.91938456	0.049892889	0.399576008	0.126510908	0.125402986	0.543569383	0.409077366	0.863292494	0.060819613	0.504110623	0.105751746	0.041681018	1.306625807	0.778212886	0.051838072	0.080861208	0.047329329	0.262002357	0.062671611	0.204503745	0.096450146	0.872283691	0.022378514	0.403244856	0.130542075	0.630725263	0.184656839	0.098089007
0.801621283	0.334220705	0.211890871	0.184833314	0.977617116	0.258375487	0.31160504	0.714822327	0.202289867	0.127751424	0.956230521	0.215810168	0.575641434	0.539075183	0.423169503	0.654123485	1.024358385	0.007186984	0.854365125	0.734232955	0.76988987	0.906320931	0.195877682	0.049892889	0.093797624	0.834207297	0.125402986	0.070950647	0.388385296	1.724703257	0.060819613	0.504110623	0.881482621	1.252680076	1.628505551	0.151663726	0.051838072	0.080861208	0.539254892	0.998139259	0.062671611	0.204503745	0.096450146	1.046926534	0.022378514	0.744045571	0.484297558	0.936512573	0.184656839	0.098089007
1.584655339	0.685913695	0.693489021	0.184833314	0.793351975	0.49323189	0.042276433	0.334971584	0.509580393	0.172769205	1.302991662	0.815366995	1.074289356	1.282386909	0.704668077	1.214478787	0.688974922	0.007186984	1.136577363	0.77269021	0.957037041	0.286948196	0.91938456	0.596682185	0.770127941	0.126510908	0.635068339	0.543569383	0.576381118	1.973869686	0.725169244	0.504110623	0.105751746	0.442271764	1.832813437	0.748657143	0.47555791	1.200879265	0.702212764	1.556764899	0.832649973	0.401894732	0.096450146	1.657647317	0.403743375	0.831292768	0.968693733	1.546347543	0.350175575	0.098089007
0.251331846	0.040310053	1.270109451	1.91698784	1.838284529	0.060529267	0.31160504	0.334971584	0.324119745	0.977153506	0.947546978	0.422257004	1.303262085	0.117450114	1.248102243	0.37515213	0.507019586	0.750253146	0.47115442	0.348745102	0.957037041	1.101225093	0.195877682	1.302807528	0.248911267	0.266554127	0.84615743	0.667226596	0.221014633	2.24244992	0.79173826	0.504110623	0.105751746	0.71049136	1.262705808	0.151663726	0.051838072	0.080861208	0.427854973	0.014489984	0.062671611	0.204503745	0.437582966	0.872283691	0.277368916	0.447737546	0.130542075	1.353526203	0.724975383	0.098089007
0.29892468	0.040310053	0.569470901	0.184833314	1.147910896	0.060529267	0.042276433	0.724474363	0.91733682	0.513818375	0.5597533	0.26038001	0.068149019	0.539075183	0.423169503	0.249325037	0.171636122	0.007186984	0.827092	1.068451786	1.132139566	0.469853324	0.195877682	0.049892889	0.629937108	0.776538653	0.125402986	0.837742318	1.019191318	0.768243226	0.390161805	0.504110623	0.881482621	0.442271764	2.328607372	0.080415325	0.47555791	0.080861208	0.047329329	0.815208488	0.832649973	0.285475133	0.096450146	0.872283691	0.022378514	0.194291828	1.517935695	0.696929606	0.184656839	0.527614132
0.251331846	0.040310053	0.449827683	1.91698784	1.330774154	0.060529267	0.31160504	0.033782025	0.731753381	0.598964562	0.440295185	0.073379879	0.143435186	0.117450114	0.146582089	0.064377248	0.771919648	1.758831372	0.335080856	1.131939654	0.840766055	1.194775467	0.195877682	0.395384448	0.615014299	1.049961296	0.635068339	0.543569383	0.221014633	1.001021482	0.060819613	0.504110623	0.105751746	0.041681018	0.105983099	1.000054292	0.47555791	0.080861208	0.047329329	0.602947933	1.72465291	1.531337485	0.267171937	1.043675426	0.403743375	0.364885686	1.220072853	0.576139085	0.249210363	0.170662347
0.019296178	0.040310053	0.092247652	0.184833314	0.17150692	0.060529267	0.31160504	0.033782025	0.016829218	0.087623018	0.164630526	0.073379879	0.143435186	0.117450114	0.047422877	0.064377248	0.171636122	0.007186984	0.03954598	0.248519926	0.101189824	0.063202704	0.195877682	0.049892889	0.248911267	0.126510908	0.125402986	0.070950647	0.033547625	0.17174435	0.060819613	0.504110623	0.105751746	0.041681018	0.105983099	0.034369863	0.051838072	0.080861208	0.047329329	0.815208488	0.062671611	0.204503745	0.096450146	0.269012839	0.022378514	0.403244856	0.130542075	0.020857933	0.184656839	0.042063366
5.14424792	3.730680381	5.280667272	6.125105388	5.72240779	3.987079555	5.656951895	5.836936247	5.107143775	4.385138235	3.853465469	3.447932527	5.542019109	5.585672024	4.916498062	3.717583615	4.195280462	4.906695406	5.478814152	5.322332883	5.300827588	5.124807502	5.504707	4.182188805	5.248667524	5.275555245	4.406942466	4.662050423	4.544120198	4.854987679	3.435157063	0.504110623	5.607643445	5.170361312	6.156441959	5.370742952	5.777832872	5.669996907	4.044732456	3.606753115	4.305456057	4.486883568	3.86360291	4.519541184	4.614050717	6.570491254	4.854726264	5.697190684	4.995776497	3.90821948
1.180516358	0.149649092	0.793355483	0.184833314	0.707561459	0.060529267	1.26408516	1.065497549	1.042404961	0.598964562	0.850041453	0.50826925	1.694757417	0.868860035	0.796021742	0.441066131	0.507019586	0.750253146	1.237502177	1.806967483	1.69327171	0.906320931	1.295698601	0.410526673	1.460615111	0.750633572	0.635068339	1.669790856	1.009588392	1.248727253	0.462396068	1.467216992	0.42524678	0.840686045	0.730201791	0.590219863	2.029956824	0.080861208	0.874476731	1.417132517	1.348604828	0.827875499	0.616358047	0.91346588	0.022378514	2.313720773	1.517935695	1.919385082	0.726584952	0.68534566
0.019296178	0.040310053	0.092247652	0.184833314	0.17150692	0.060529267	0.042276433	0.033782025	0.016829218	0.087623018	0.274974875	0.127764942	0.068149019	0.117450114	0.047422877	0.441066131	0.171636122	0.007186984	0.343689201	0.582738757	0.101189824	0.286948196	0.195877682	0.049892889	0.248911267	0.126510908	0.125402986	0.070950647	0.033547625	0.17174435	0.060819613	0.504110623	0.105751746	0.041681018	0.105983099	0.151663726	0.051838072	0.080861208	0.047329329	0.014489984	0.062671611	0.204503745	0.096450146	0.269012839	0.022378514	0.732642825	0.130542075	0.316085066	0.184656839	0.527614132
0.29892468	0.149649092	0.335908991	0.184833314	0.57512502	0.060529267	0.042276433	0.033782025	0.016829218	0.087623018	0.683795303	0.073379879	0.068149019	0.117450114	0.146582089	0.064377248	0.171636122	0.007186984	0.03954598	0.014526271	0.101189824	0.356554749	0.195877682	0.049892889	0.406143025	0.126510908	0.125402986	0.070950647	0.033547625	0.17174435	0.462396068	0.504110623	0.105751746	0.041681018	0.105983099	0.034369863	0.051838072	0.080861208	0.047329329	0.014489984	0.832649973	0.204503745	0.096450146	0.269012839	0.022378514	0.023709257	0.130542075	0.020857933	0.184656839	0.098089007
0.892147713	0.040310053	0.435514261	0.184833314	1.288233589	0.338205765	0.86710476	0.664202147	0.1815534	0.513818375	0.694450654	0.073379879	0.419249298	0.117450114	0.047422877	0.441066131	0.171636122	0.007186984	0.554511574	1.145210164	0.392951399	0.793022356	0.195877682	0.388641724	0.093797624	0.369327272	0.635068339	0.543569383	0.221014633	0.309473338	0.060819613	1.467216992	1.717305846	0.442271764	0.962322386	0.401756123	0.517229061	0.080861208	0.32168712	0.998139259	1.348604828	0.650113412	0.267171937	0.59890309	1.100790543	0.977344826	0.130542075	1.701947056	0.43299672	0.583639774
0.801621283	0.334220705	1.19329416	0.184833314	1.434666428	1.033792112	0.605556559	0.334971584	0.016829218	0.731485682	0.959840377	0.073379879	1.611094798	1.7175636	1.129809784	0.958421888	1.024358385	1.325835645	0.33610272	0.582738757	0.805932013	0.694574473	0.195877682	0.049892889	0.093797624	0.266554127	0.125402986	0.070950647	0.720507174	0.436656237	0.060819613	0.504110623	0.105751746	0.442271764	1.830616661	0.895506749	1.019262424	0.080861208	0.047329329	0.998139259	0.832649973	0.973926138	0.437582966	0.667161794	0.403743375	1.108744097	2.200269438	1.876311179	0.350175575	0.382262016
0.530960348	0.85929976	0.211890871	0.184833314	2.615191278	4.621081324	1.895715341	2.344656043	2.215665191	4.345117422	4.45391644	0.289641936	1.00663687	1.426619068	3.653971554	1.74350128	3.550484724	4.479870683	3.473686085	0.952469173	2.067738913	4.061043879	2.318506709	0.562785048	1.539460183	3.165100345	1.82517644	1.607348517	1.939858627	3.27298287	0.060819613	1.84853127	2.299718717	1.223371727	3.354464543	2.070809841	1.191360889	0.080861208	0.264897101	0.014489984	3.283341403	2.373956851	2.056482283	2.045963716	2.414936072	6.825540551	1.661544596	1.522680937	0.184656839	0.042063366
2.957278432	4.507365686	3.915961989	5.811506215	7.397299302	7.120881511	4.773836857	5.037541699	6.309535573	7.278397322	6.950463503	1.559834383	4.923059229	4.73652944	7.010562229	5.166184922	7.584239688	4.551446044	7.109878918	5.283747624	4.534089723	9.549245571	5.748099298	1.024117862	3.609775435	5.97413516	1.239138853	4.569952482	5.514948144	7.048509249	1.77640173	4.372560391	2.898165974	4.659587735	5.48359606	5.906108733	1.939694585	0.080861208	0.047329329	0.602947933	3.591130086	4.493548896	3.367925859	5.84943734	3.057738876	10.41803429	4.295192517	4.906429241	2.914553178	0.583639774
1.983902716	0.040310053	1.376074386	3.924474489	3.725326039	2.065275111	1.827530085	2.879214881	2.810581466	0.087623018	2.079949157	0.581953223	1.258906627	1.426619068	2.557935845	2.953724912	0.950017929	2.118568543	2.15799176	3.149695664	2.49024426	4.543721551	3.673944262	0.691064127	1.392893814	3.578930915	2.13412016	1.182500689	1.92873589	3.420341585	0.592114323	0.504110623	1.327879857	2.413998185	4.825589625	2.550671264	1.019262424	0.080861208	0.047329329	0.014489984	0.832649973	1.499436831	0.096450146	1.713134321	0.668316302	2.209714724	2.033327343	2.113345445	1.446129731	0.170662347
0.019296178	0.040310053	0.818231986	1.91698784	0.977617116	1.144013069	0.597776153	0.957065756	0.016829218	0.087623018	0.877383188	0.073379879	0.068149019	0.117450114	1.166675666	0.575536259	0.171636122	0.007186984	0.099242101	0.348745102	0.101189824	0.063202704	0.195877682	0.049892889	0.093797624	0.369327272	0.84615743	0.070950647	0.033547625	0.309473338	0.395827052	0.504110623	0.881482621	0.442271764	0.105983099	0.159140782	0.051838072	0.080861208	0.047329329	0.014489984	0.062671611	1.057002063	0.096450146	0.402294293	0.022378514	0.238784518	0.482301074	0.316085066	0.184656839	0.042063366
1.880541891	0.040310053	2.339577314	0.184833314	4.12333487	1.751813752	2.678671603	3.069228974	2.660610594	1.420190193	4.28101663	0.513959867	1.862984956	2.273174338	1.404947919	2.661711166	3.060242635	4.250669182	2.904272798	2.426191825	3.112183476	4.457971802	3.53959192	0.734133283	1.48334055	4.277839949	2.555103119	2.021497458	2.064672618	3.801880233	1.330765902	0.504110623	2.09739173	2.434354848	5.616246742	2.755246129	2.610100616	1.200879265	0.606903421	0.014489984	0.062671611	1.499436831	0.096450146	2.094012072	0.923306703	2.604957313	3.519680263	2.602021639	0.184656839	0.098089007
2.988936118	0.040310053	3.478267175	6.607370581	3.309525566	4.217496227	3.253127335	4.270911058	4.316281892	2.252694504	5.356628163	0.755050816	2.019219915	2.320401111	4.767682363	3.752370204	3.896636471	4.250669182	3.904739547	3.046895675	3.292346025	5.152805417	7.172734131	0.98108046	1.819633845	5.461199864	3.327420225	2.921035894	2.829233234	3.62165613	0.390161805	1.467216992	3.611355956	3.208157167	5.295189947	4.103898062	2.466541699	0.080861208	1.077620781	0.602947933	0.832649973	3.270098058	1.244845309	1.839283645	2.596133168	5.498543334	3.222786999	3.50480818	2.989225354	0.170662347
0.251331846	0.311287337	0.092247652	0.184833314	1.284772702	0.464151636	0.86710476	1.037646676	0.509580393	1.319339841	1.795086244	0.073379879	0.265950611	0.117450114	0.22976224	0.441066131	1.337230855	0.007186984	0.794669004	0.248519926	0.514170438	1.223959621	0.195877682	0.049892889	0.248911267	0.203859281	0.84615743	0.543569383	0.83172431	0.17174435	0.060819613	0.504110623	0.105751746	0.442271764	0.45028652	0.475909751	0.051838072	0.080861208	0.047329329	0.014489984	0.832649973	0.204503745	0.096450146	0.062332768	0.668316302	1.860825624	0.28626219	0.26749393	0.184656839	0.042063366
1.180516358	0.040310053	1.51377079	0.184833314	0.928282059	0.706894758	0.042276433	0.277194111	0.777550479	0.127751424	0.164630526	0.073379879	0.068149019	0.117450114	0.754471109	0.560099918	0.171636122	0.007186984	1.727488312	2.029360984	0.101189824	0.063202704	0.195877682	0.049892889	0.406143025	0.126510908	0.125402986	0.981170754	0.033547625	0.17174435	0.060819613	0.504110623	0.881482621	0.041681018	0.105983099	0.609515567	1.261624488	0.080861208	0.883886539	0.014489984	2.21433797	1.977056626	0.971846376	0.269012839	0.668316302	3.2532734	0.130542075	1.488709313	0.825940595	0.44702191
4.751144306	3.752624153	4.527144841	3.924474489	4.749197595	4.185187598	4.928786826	6.179317222	5.27472178	2.777003923	3.645360815	3.720293899	4.876939366	4.818835729	3.874128796	4.219794694	3.774287655	2.866009349	4.328690521	4.7182142	5.044400917	5.40818866	5.710819249	4.894762735	4.621067597	5.288194264	4.761250141	6.074990746	5.456718781	5.090790824	3.740538501	1.862203983	6.44845013	5.274866326	5.71692155	5.015831323	6.215195453	5.740763022	4.295368421	4.306026143	5.337658014	4.911950176	5.161941372	5.795017578	5.722491294	4.397737047	5.019859481	5.401455155	5.470056049	5.001640098
1.668376368	0.581989811	1.150935514	1.91698784	1.288233589	1.349647884	0.850938838	2.527466223	1.500418627	2.107874583	3.431800634	1.132460235	1.478693893	0.868860035	2.167083315	1.503872543	1.544801491	1.325835645	1.285695993	1.555733747	0.281082308	0.817227552	0.195877682	0.950577381	1.715263433	0.545453889	1.355822783	0.070950647	0.850363561	1.033155113	1.544701767	0.504110623	1.918943888	1.108905641	1.830616661	1.161947982	1.48625231	1.901651512	1.268325227	0.998139259	1.997402177	0.795258766	0.437582966	1.864863778	0.923306703	2.359120484	1.354398827	1.710173449	0.825940595	1.170896427
0.530960348	0.040310053	0.092247652	0.184833314	0.341800699	0.060529267	0.042276433	0.033782025	0.284799305	0.087623018	0.578532347	0.073379879	0.419249298	0.117450114	0.047422877	0.560099918	0.171636122	0.007186984	0.175619544	0.014526271	0.392951399	0.580300241	0.195877682	0.049892889	0.093797624	0.266554127	0.125402986	0.070950647	0.033547625	0.768243226	0.390161805	0.504110623	0.105751746	0.442271764	0.105983099	0.034369863	0.517229061	0.080861208	0.047329329	0.262002357	0.062671611	0.204503745	0.277831508	0.062332768	0.403743375	0.511122031	0.130542075	0.020857933	0.956962103	0.042063366
0.019296178	0.040310053	0.092247652	0.184833314	0.977617116	0.060529267	0.042276433	0.033782025	0.016829218	0.087623018	0.164630526	0.073379879	0.068149019	0.117450114	0.047422877	0.441066131	0.507019586	0.007186984	0.03954598	0.014526271	0.101189824	0.063202704	0.195877682	0.395384448	0.093797624	0.126510908	0.125402986	0.070950647	0.409077366	0.17174435	0.060819613	0.504110623	0.105751746	0.041681018	0.399678576	0.034369863	0.47555791	0.080861208	1.426373047	0.014489984	0.062671611	0.204503745	2.237982663	0.269012839	0.022378514	0.023709257	0.130542075	0.17135138	0.184656839	0.042063366
0.612519211	0.040310053	0.092247652	0.184833314	0.707561459	0.258375487	0.597776153	0.57838367	0.47403687	1.022171288	0.578271544	0.885980352	0.61705089	0.117450114	0.047422877	0.064377248	0.736095938	0.007186984	0.47115442	0.348745102	0.485382982	0.356554749	0.195877682	0.049892889	0.711921409	0.266554127	0.125402986	0.070950647	0.033547625	0.17174435	0.060819613	0.504110623	0.42524678	0.041681018	0.743981997	0.6773095	0.051838072	0.080861208	0.047329329	0.262002357	0.832649973	0.401894732	0.267171937	0.062332768	0.022378514	0.511122031	1.671659326	0.734005933	0.184656839	0.098089007
1.9694093	0.793491324	1.476143323	0.184833314	2.368875562	1.509384952	0.86710476	2.340009188	0.762211938	1.022171288	1.848211646	0.383626115	1.942994324	1.55257983	1.451188447	0.575536259	1.107303112	0.007186984	2.113830558	2.039653101	1.86763287	1.949775973	0.91938456	0.950577381	2.279495492	1.687777132	1.486570201	1.41546731	0.819681684	2.111598675	0.797403507	1.467216992	2.496725318	2.136401148	3.541126062	1.336619538	1.672266377	1.200879265	0.539254892	2.431282203	0.832649973	0.872889558	1.367655736	2.306906681	1.100790543	1.899455419	2.453524803	2.795561585	1.228641891	1.962731591
0.019296178	0.268412269	0.211890871	0.184833314	0.57512502	0.060529267	0.042276433	0.579038541	0.1815534	0.087623018	0.646052666	0.073379879	0.143435186	0.117450114	0.047422877	0.064377248	0.171636122	0.007186984	0.099242101	0.248519926	0.101189824	0.063202704	0.195877682	0.388641724	0.248911267	0.203859281	0.125402986	0.543569383	0.279220979	0.17174435	0.060819613	0.504110623	0.42524678	0.041681018	0.643754159	0.080415325	0.051838072	1.200879265	0.047329329	0.602947933	0.062671611	0.204503745	0.445636256	0.445213857	0.022378514	0.427215368	0.28626219	1.029233066	0.184656839	0.042063366
1.748257405	0.040310053	0.211890871	0.184833314	0.57512502	0.258375487	0.042276433	0.111788337	1.19286384	0.127751424	1.055992712	1.011295195	0.793237136	1.387778748	0.796021742	0.747446647	1.336379464	1.758831372	1.59139377	1.917723396	0.427785441	1.307877049	0.195877682	0.049892889	0.530289683	0.87446048	0.125402986	0.070950647	1.498711579	0.436656237	0.462396068	1.467216992	0.42524678	0.442271764	0.743981997	0.623886223	1.191360889	0.080861208	0.389335649	1.275208064	0.062671611	1.057002063	0.989279754	1.146065447	0.022378514	1.273238621	1.90440308	2.115055301	0.249210363	0.29314919
0.251331846	0.040310053	1.274953634	0.184833314	1.690725684	0.060529267	0.31160504	1.151316025	0.808127144	0.172769205	1.108821857	0.336467019	1.252596006	0.868860035	0.146582089	0.441066131	0.507019586	0.750253146	1.048964616	1.068451786	0.694062922	1.844499935	0.195877682	0.388641724	1.051506358	0.446675644	1.654736505	0.667226596	0.033547625	0.309473338	0.797403507	0.504110623	1.327879857	1.108905641	1.134293704	0.926189358	0.051838072	0.080861208	0.702212764	0.262002357	0.062671611	1.580242522	1.131597834	1.14124119	0.658733776	1.55487801	2.124267388	1.503308533	1.682163425	0.382262016
2.031180311	2.644428197	1.728989026	3.219906778	2.960394907	2.660169419	2.838805279	3.339154371	1.686188843	5.791403715	4.342034557	1.204704747	0.949094652	2.32791292	3.660394985	4.065540975	5.364578348	2.866009349	1.771019234	1.131939654	2.98116968	3.03705808	2.318506709	0.736802932	1.304819078	2.700367627	2.479389231	0.837742318	1.219921913	2.996973289	1.256443904	1.467216992	1.954079153	2.000629277	3.423139475	1.955880219	0.940948899	1.200879265	2.054789701	0.262002357	2.21433797	1.143132537	1.846208594	3.085412437	1.990170991	2.47286545	1.630744561	2.673155075	1.498377068	0.382262016
4.687258293	6.390046447	4.696794537	6.607370581	5.832177938	5.635081601	8.217913881	8.3590707	6.589104167	10.65277008	9.366184214	4.587074863	6.679810035	6.661245926	6.878800227	7.431850614	10.90720503	7.733312922	8.919282018	9.063287315	5.055680565	8.575262394	9.103496454	2.314777461	5.60805306	8.911387372	5.599063816	7.052093391	7.369938903	5.764991325	4.715794775	5.257542528	8.170186392	6.408616259	11.42025868	8.742759918	8.209680202	6.550900335	6.909177982	1.417132517	3.494988264	5.469295715	6.409749958	5.93580565	5.782712265	5.975471597	5.957717214	6.894654687	6.568449086	5.87865355
3.204476173	4.16765248	4.606377608	5.654636222	5.000284067	4.88765034	6.55895505	7.354955005	6.946702891	3.887733386	5.208453637	3.326583793	5.027968353	5.145772301	5.032274276	3.171187583	5.512461221	6.171833916	5.882559602	6.530842011	5.836968469	5.685579459	6.408549024	4.813187991	5.480211357	6.036350548	4.181860314	6.529393757	6.322500485	5.884829029	3.622738915	0.504110623	6.130457032	4.879904136	6.377533362	6.918793169	5.55314185	5.406351125	4.145759013	3.347927142	5.563380768	5.837821437	4.236308454	4.877283879	4.880099546	6.098828189	5.463818813	4.959489617	5.61350625	5.097114395
0.251331846	0.377751308	0.449827683	0.184833314	0.524663958	0.258375487	0.042276433	0.334971584	0.202289867	0.127751424	0.735021083	0.073379879	0.494535464	0.539075183	0.423169503	0.064377248	0.171636122	0.007186984	0.399095652	0.978085367	0.101189824	0.063202704	0.195877682	0.049892889	0.093797624	0.266554127	0.125402986	0.070950647	0.033547625	0.17174435	0.060819613	0.504110623	0.105751746	0.041681018	0.45028652	0.034369863	0.051838072	0.080861208	0.047329329	0.014489984	0.062671611	0.204503745	0.096450146	0.667161794	0.022378514	0.194291828	0.130542075	0.734005933	0.184656839	0.042063366
0.913552144	0.040310053	0.449827683	0.184833314	2.444688336	0.49323189	0.597776153	1.428140338	0.509580393	0.087623018	0.926345486	0.073379879	0.519955559	0.539075183	0.522328715	0.716357177	0.507019586	0.007186984	0.479762765	0.955258711	1.294956014	2.131655629	0.195877682	0.049892889	1.56797074	0.943826148	1.239138853	0.543569383	0.033547625	1.724703257	0.060819613	0.504110623	1.647374891	0.442271764	3.602676674	0.847984999	0.47555791	0.080861208	0.047329329	0.262002357	0.062671611	0.204503745	0.096450146	0.402294293	0.022378514	0.427215368	0.968693733	0.693282448	1.264361729	0.042063366
1.310052632	0.040310053	3.514001237	5.401860756	2.535930429	2.553906626	0.31160504	2.805486161	2.720906108	1.356824709	2.696441101	0.073379879	1.638432978	0.117450114	3.145432664	3.248129498	3.206197446	1.758831372	0.03954598	0.014526271	0.392951399	1.346131023	0.91938456	1.149920716	1.254108017	2.612925056	1.748804206	1.778776637	1.426380976	0.557179109	1.804147087	0.504110623	2.945348208	2.136401148	0.105983099	2.624432231	2.670055085	2.37608612	1.468092918	0.602947933	1.348604828	0.204503745	1.412878487	1.146065447	1.658027036	0.238784518	2.984657555	0.939370417	1.143842937	0.583639774
0.251331846	0.040310053	0.449827683	0.184833314	0.17150692	0.060529267	0.042276433	0.033782025	0.016829218	0.087623018	0.248479932	0.073379879	0.143435186	0.539075183	0.047422877	0.064377248	0.507019586	0.007186984	0.343689201	0.348745102	0.485382982	0.063202704	0.91938456	0.049892889	0.615014299	0.827981945	0.125402986	0.070950647	0.033547625	0.17174435	0.060819613	0.504110623	0.881482621	0.442271764	0.596522644	0.034369863	0.940948899	0.080861208	0.047329329	0.014489984	0.062671611	0.285475133	0.096450146	0.402294293	0.022378514	0.407196401	0.130542075	0.425360779	0.184656839	0.042063366
1.430786783	1.235217959	1.823503259	2.727659772	1.825976865	1.900739027	1.489724942	0.714822327	3.203941585	0.678465808	1.531375942	0.721454001	2.22059219	0.539075183	2.378652159	2.126215662	1.024358385	3.37826641	4.396797003	4.202385786	1.845833354	1.904142473	0.91938456	1.664767278	1.748171992	1.853915047	1.654736505	0.070950647	3.18205517	0.939026781	0.929189447	0.504110623	1.882231659	2.092511431	0.743981997	2.992838835	0.796233499	0.080861208	1.603547066	1.68126097	3.070216556	2.306831574	1.826446637	3.779145897	1.100790543	3.775482047	1.556128912	4.128121262	1.192992418	1.385382776
6.962847917	6.73539577	6.610555184	6.572807857	5.737021766	7.128610065	6.850170504	5.465703593	7.161770542	5.899354787	5.918285986	5.748102697	6.709406437	6.8124652	6.950409479	6.409773908	5.795892941	6.903567214	7.219906089	7.743914302	5.661237027	6.222076911	4.628255274	6.76873318	5.723807399	4.915527376	6.305463245	5.281380108	7.293667264	5.149981623	6.645911004	4.299565396	4.810896351	5.410660083	5.372255587	7.018706987	4.728522367	4.655875983	7.488899752	6.678898092	7.336514876	7.260217088	7.811985457	6.72543638	6.335366574	6.997443301	6.120964711	7.291969303	5.651375807	5.767809803
0.251331846	0.334220705	0.092247652	1.91698784	0.17150692	1.67647529	1.186300482	0.335626455	1.030182025	0.570788111	0.533745128	0.237991319	0.143435186	0.539075183	1.553967756	1.121155625	0.507019586	0.007186984	0.335080856	1.38860895	0.392951399	0.499670312	0.195877682	0.049892889	0.920792682	0.203859281	0.125402986	0.070950647	0.797274969	0.309473338	0.788355642	0.504110623	0.881482621	0.442271764	0.596522644	0.593203614	0.051838072	0.080861208	0.264897101	0.014489984	0.062671611	0.795258766	0.277831508	0.515316925	0.022378514	0.3894162	1.316065939	1.141877057	0.249210363	0.098089007
5.547126753	6.70749582	5.058223655	3.612364591	5.452704361	3.229924124	7.41754924	5.699304701	6.897963819	0.827281179	1.023122597	0.744004361	5.318751295	5.836334477	3.490862877	2.005432801	0.688974922	5.454799921	6.595845755	6.702096646	3.63716849	3.625506774	4.868414058	2.353436559	0.530289683	4.508069196	2.59795357	5.404382727	5.671636123	3.861921118	1.41051725	0.504110623	3.673977944	4.752908336	4.359520285	6.455063006	4.744970213	4.091047453	6.108180616	4.721853106	5.987018969	6.882582416	5.401266301	5.466199641	5.806807354	6.218153538	4.178020756	5.982400371	6.159378939	5.127215329
2.887620107	1.293028602	2.230893688	0.184833314	0.341800699	0.383758719	2.463948183	0.664857018	3.211701101	0.127751424	0.164630526	0.073379879	0.143435186	1.387778748	1.537468469	0.064377248	0.171636122	2.647545236	4.084209752	2.854220973	0.101189824	0.469853324	0.195877682	0.049892889	0.093797624	0.497638891	0.125402986	3.406169057	0.609807961	0.17174435	0.060819613	0.504110623	1.507681918	0.041681018	0.596522644	0.932962393	0.517229061	0.080861208	1.243986776	0.014489984	4.114596616	2.068252278	1.037124058	0.460481723	0.725154963	3.066600643	0.130542075	0.988509581	0.184656839	0.656213114
7.112082556	6.639070487	7.037909219	6.643517366	4.985839535	6.1546597	6.664196459	5.571365258	7.088900496	7.589527933	7.311240968	7.438180322	6.087139787	5.549714318	6.36389041	7.540004207	7.887696474	6.601021081	6.767444335	6.969088065	4.898687078	5.715797922	5.509618599	6.699155002	5.153849648	5.605370182	5.532305697	6.089358962	7.163538965	5.410061951	7.449554532	7.65495298	5.051365774	5.450940402	5.037783856	6.867068415	4.940786699	5.36195249	6.340193802	6.014616449	6.578701281	6.191968396	6.406630945	6.588458745	6.201450322	7.207843032	5.365893686	6.840201831	5.475823123	5.593257571
6.079070917	6.454275413	6.480467407	4.540655079	4.724494368	5.462672833	5.654852713	4.903848768	6.692738773	3.472975259	4.317065897	4.450391682	5.6475996	4.405821356	5.47378328	5.420203739	4.102239533	5.211602321	5.055284328	5.542190756	3.925970982	5.207387902	3.353125357	6.212605799	4.529560524	4.343659481	4.649685504	4.335687793	6.637162597	4.89703533	4.950944532	0.504110623	3.859083647	4.14469606	3.209042532	5.841096185	3.438601267	3.004502567	5.467962246	5.856653997	5.74411475	5.307680578	5.184988176	5.340758753	5.32198477	6.222625148	4.095138137	6.231524859	4.358449888	4.028687272
7.0329009	6.235391608	7.235480143	7.076901763	5.563410247	8.501257577	6.590474265	6.905407102	6.975248416	8.75003008	8.153213561	8.682412776	6.932428262	6.95586346	8.714253083	9.238756579	9.691984465	7.809851438	8.367969388	8.558474948	7.15582235	7.213639749	7.068481351	8.136617182	7.237691655	7.305596842	7.383090422	6.424863583	8.642337771	6.538141755	9.028183126	8.549850853	7.144946715	7.385354278	7.630127133	7.796083923	7.258994687	7.30249454	8.687457513	9.277674818	7.20046491	7.397488503	8.141958122	8.241879186	8.702842527	8.078239139	6.541920264	9.187423381	8.420783648	8.540070163
2.539175537	4.383537675	3.315668773	3.612364591	3.775841484	1.225828758	5.068422872	4.533357275	3.646651965	0.087623018	0.164630526	0.307539106	4.32177165	4.436440469	1.032012289	1.457453435	0.171636122	1.325835645	1.209124572	0.721265056	3.341544889	3.336177668	3.820104508	2.688620351	2.173326577	3.597689731	2.744379725	3.486320024	3.831735633	1.985027986	0.060819613	0.504110623	2.050328082	0.440095299	2.071585687	2.506040205	2.538332584	3.245181714	1.65047919	0.815208488	2.675183049	3.077381365	0.622736547	2.589643872	2.030917271	2.402806921	1.476642031	1.204466078	1.728703868	1.020990135
6.659076369	4.289476816	7.014182471	7.452378332	4.415539265	6.021312923	5.665024358	4.692453778	3.690303506	0.482359087	2.931184074	0.205994947	4.390002448	4.180559576	6.210369961	2.178418647	2.468832947	6.756479896	6.55958663	7.441351863	1.505089898	3.52019373	2.192774432	2.824809646	0.093797624	2.476958424	3.512463779	4.93700444	2.045299169	2.934281539	0.060819613	1.467216992	5.490367356	6.72222875	0.399678576	5.045303077	0.940948899	1.200879265	2.878453483	1.950651269	4.784226371	5.058849301	1.490400222	3.844281985	2.202360338	4.711275709	6.571862582	3.602754079	3.641270282	2.690514746
5.213389529	1.103041834	5.981563763	5.401860756	4.495813891	3.583761513	2.671154036	4.166450154	1.162551435	0.087623018	0.551211079	0.178691036	0.628700726	2.654613301	3.241835548	0.531409389	0.171636122	3.763067982	5.350543187	4.565380392	0.101189824	0.063202704	1.993047677	0.049892889	0.093797624	0.687938726	0.125402986	5.308836567	0.466687987	0.17174435	2.536997829	2.224288425	5.728559677	6.064316102	1.01293033	4.403076253	3.108134231	0.080861208	1.800397158	0.014489984	5.075909492	2.762247142	2.590889313	1.821589121	0.668316302	4.755408584	6.286050396	3.181283954	2.370355305	3.075895101
5.226163014	5.710924128	4.577550287	4.364502138	4.392533306	7.347115097	5.215901921	4.292920458	2.802032405	7.943497324	3.829831651	7.127887454	5.005779207	5.805671746	5.558797303	3.906941224	4.607578311	5.07037547	5.618696317	5.183614494	5.234955351	4.951232416	4.419883198	6.183650467	3.483593438	3.897750009	5.031711593	3.692562521	5.614188461	4.525564036	4.993401633	6.411699161	3.666046948	2.180543687	1.777486811	4.083703117	4.40581691	1.901651512	3.839271592	3.577003086	5.809440958	4.436857463	4.379111726	3.243787458	7.094576245	4.409127394	1.904954563	5.187242782	3.007434412	2.445386561
4.606584237	5.40869692	3.522287856	3.219906778	1.147910896	1.102963734	4.94110387	3.020868152	4.635135329	2.545607734	0.631632383	0.38148962	0.61705089	1.345444347	6.975523171	0.064377248	0.171636122	1.325835645	3.506420678	3.504581395	0.101189824	0.286948196	0.195877682	0.388641724	0.093797624	0.126510908	1.45264329	4.495542985	0.033547625	0.17174435	0.060819613	1.467216992	0.105751746	0.041681018	0.105983099	6.084852479	0.051838072	0.080861208	0.047329329	0.014489984	3.709875766	6.12174903	0.096450146	0.663131357	0.277368916	0.238784518	0.482301074	0.562721063	0.184656839	0.098089007
0.251331846	1.890518326	0.092247652	0.184833314	0.17150692	0.873377514	0.31160504	0.033782025	0.016829218	0.896133115	0.281402246	2.72302584	0.265950611	0.117450114	0.146582089	1.177106282	0.171636122	0.007186984	0.235315665	0.014526271	0.101189824	0.063202704	0.195877682	0.049892889	0.093797624	0.126510908	0.125402986	0.070950647	0.033547625	0.17174435	2.18201984	3.925954296	1.200977655	0.041681018	0.105983099	0.080415325	1.48625231	0.080861208	0.58910334	0.998139259	0.062671611	0.204503745	0.096450146	0.062332768	2.3580279	0.023709257	0.130542075	0.542789	0.184656839	0.042063366
0.019296178	0.040310053	0.092247652	0.184833314	0.17150692	0.258375487	0.042276433	0.033782025	0.016829218	0.087623018	0.164630526	0.073379879	0.068149019	0.117450114	1.266182727	0.064377248	0.171636122	0.007186984	0.03954598	0.014526271	0.101189824	0.063202704	0.195877682	0.049892889	0.093797624	0.126510908	0.125402986	0.070950647	0.033547625	0.17174435	0.060819613	0.504110623	3.666046948	0.041681018	0.105983099	0.034369863	0.051838072	0.080861208	0.047329329	0.014489984	0.062671611	0.204503745	0.096450146	1.19942862	0.022378514	0.023709257	0.130542075	0.020857933	0.184656839	0.042063366
0.801621283	0.040310053	0.335908991	0.184833314	0.17150692	0.060529267	0.042276433	0.033782025	0.016829218	0.087623018	0.164630526	0.073379879	0.068149019	0.117450114	0.605508866	0.064377248	0.171636122	0.007186984	0.03954598	0.014526271	0.101189824	0.063202704	0.195877682	0.049892889	0.093797624	0.126510908	0.125402986	0.070950647	0.221014633	0.17174435	0.060819613	0.504110623	0.105751746	0.673549797	0.105983099	0.034369863	0.051838072	0.080861208	0.047329329	4.455552945	0.062671611	1.252125105	0.096450146	0.800443249	0.022378514	0.023709257	1.024033969	1.535810725	0.724975383	0.170662347
3.918946468	4.535370105	2.872813596	2.727659772	3.916715684	2.560964552	3.636918844	5.074942756	4.74150386	3.391884471	4.865538794	4.1531904	2.718540689	1.7175636	1.171963417	5.910987617	4.605710478	0.007186984	5.267287127	5.89867868	3.547989027	3.330612717	3.53959192	1.906203902	3.225369925	4.059348269	2.173397734	5.978609201	4.992592748	3.01434693	4.857193423	2.047979414	5.871294614	4.880801397	5.754320729	3.003824347	6.298916316	5.833899268	4.425867838	4.908720212	3.785947404	3.795358447	4.718988371	5.423031863	5.340470309	2.573757661	4.617678331	5.152971426	5.473202988	5.748579845
5.876709911	5.498163988	5.456263376	3.924474489	4.692732589	4.840415004	4.875158727	3.609240842	5.92513826	8.054522882	5.939429366	7.651640892	5.67309242	5.064212157	6.452640199	7.24099182	6.920942595	4.33213427	4.978364024	4.557997376	5.723151078	5.2018194	4.614130039	6.860513012	5.227705805	4.184493266	5.532305697	3.909010022	6.559657633	5.145931636	7.68531381	8.086595472	4.271165207	4.018731068	4.545979398	5.780421045	3.787874746	4.206725968	7.141944541	6.034382715	6.527536176	6.029636445	7.399767776	5.620255223	5.414025481	5.987238604	3.8980642	6.813007267	3.769526512	5.15256749
4.543019554	3.4262219	4.832529628	4.364502138	4.327919316	4.585262839	5.055561253	5.698488617	5.827668255	5.126919507	6.211307971	3.82374085	5.372796047	5.580719364	4.924040344	5.049150517	6.444758307	4.799197959	5.352143921	5.334301039	5.315179605	5.48959466	4.88661408	5.420215089	4.974701647	3.58567465	5.399449076	5.153418659	5.913879379	5.122142533	5.080211049	3.392400061	5.440775983	4.879240454	5.079292686	5.278760565	4.592315106	4.504164117	4.792482919	4.926323708	5.848452032	5.762891003	5.315717999	5.342517612	5.307725812	5.054011182	4.588883206	5.723887032	3.776256031	4.369081904
5.640378447	5.730052801	5.556378455	6.455905934	6.549716057	6.725286944	6.88624773	6.213661551	7.518185635	5.524634129	5.455487331	6.304668994	6.621759656	6.189182199	6.331393362	6.705652753	6.843318202	7.53365066	7.990454654	8.014948652	6.943594498	6.909972577	5.730404068	6.581579835	6.257575876	5.972752464	6.415305113	5.622681206	7.705672085	7.001428075	7.100056511	3.392400061	5.810590372	5.97793783	6.265465465	6.869150138	5.383897127	5.227913438	5.961391766	6.803725607	6.700041785	7.249731172	6.027438883	7.027360184	6.260909406	6.645708311	6.61498695	7.072926751	5.627355318	5.653551663
0.019296178	1.932138241	1.539745696	1.91698784	1.666692128	0.581511526	1.950921916	0.033782025	0.202289867	0.087623018	0.164630526	0.073379879	6.90029675	4.597431105	2.281333696	0.249325037	0.171636122	0.007186984	0.099242101	0.014526271	0.101189824	0.063202704	1.704196458	0.049892889	0.093797624	0.126510908	0.125402986	4.209391082	0.033547625	0.17174435	0.060819613	0.504110623	2.857556564	0.041681018	0.919568882	0.47095405	0.796233499	0.080861208	3.302387937	0.014489984	5.864270588	0.204503745	4.718085025	0.66560362	0.668316302	1.274279737	0.28626219	1.741591417	0.184656839	0.042063366
5.807642783	6.264428946	5.757166659	6.815206388	6.327927732	6.4495267	5.784237204	6.984924224	7.430613452	5.994029768	6.890533787	6.462063371	6.078629689	6.332585033	6.480090809	6.853041361	5.944941062	7.444157306	8.06589452	8.361776697	6.618134134	6.324540795	6.04433395	6.147213185	5.722009567	6.166780312	5.416437542	6.106730387	7.27128825	6.234239967	6.604884458	5.901015057	6.264659488	6.225589567	6.268770801	6.800274819	6.239490737	5.804437535	5.767339995	6.014616449	6.111522035	6.679544145	5.937449861	6.457514854	4.960354945	6.296091599	5.639447162	6.763108039	5.856482331	5.697140739
5.421499326	5.894876046	5.299611297	5.107293132	5.491909759	6.637575841	6.126650282	7.222508228	7.451724776	5.762732159	7.255708418	5.408073442	6.149811932	5.921556389	6.013564427	6.181481223	6.128844474	8.133653714	7.684185998	7.867215531	5.587686355	5.083455189	5.95800981	4.788138023	5.449089833	6.194845405	5.513059621	6.781191747	6.42931514	4.60664986	5.780469871	3.925954296	7.268468945	6.597575443	6.215945621	6.805583401	6.955571942	6.802016037	6.327136036	6.76777526	6.971909855	6.269452875	6.712795171	7.230630811	5.486568953	5.923197835	6.542831842	6.591776614	6.845799569	6.679642257
5.913550492	5.747178273	6.273035741	6.541043485	5.75824405	6.004341694	6.241376752	5.365626996	6.712013276	4.875650975	5.671749235	4.985785049	5.927377075	5.916830436	6.165987081	6.958853182	5.763550821	6.023530591	6.466325065	6.873084383	5.511211346	5.86817145	4.586616984	6.495600195	4.924114693	4.915363039	5.574013633	4.951036156	7.033179901	5.683817872	6.960146064	1.862203983	5.129982015	5.225314634	5.313967049	6.500494692	4.698213748	4.733232002	6.250262858	6.938799097	7.193740019	6.621655081	6.703583034	6.551542369	6.578808455	6.398263098	4.219015323	7.031673743	5.282707358	5.375416255
0.019296178	0.040310053	0.092247652	0.184833314	0.17150692	0.060529267	0.042276433	1.330028986	5.943081352	0.087623018	0.164630526	0.073379879	0.068149019	0.117450114	0.047422877	0.064377248	0.171636122	0.007186984	0.422486382	0.014526271	0.101189824	0.063202704	0.195877682	0.049892889	0.093797624	0.203859281	0.125402986	0.070950647	0.033547625	0.17174435	0.060819613	0.504110623	0.105751746	0.041681018	0.105983099	4.366291841	0.051838072	0.080861208	0.047329329	0.014489984	0.062671611	2.748659522	0.096450146	0.062332768	0.022378514	0.023709257	0.130542075	0.020857933	0.184656839	0.042063366
2.826124911	5.513891227	2.845762987	3.219906778	2.685822539	4.36408429	3.785349172	3.309534814	4.020440161	6.196313626	5.049899199	5.000009444	3.26917869	3.19204867	4.274846817	3.594450655	5.089117553	5.668906005	5.31733773	5.686994551	4.332516725	4.986362091	3.218654863	5.009791283	4.260090756	3.568521969	4.92658055	1.778776637	6.687682648	4.549348238	3.907149865	6.878695271	0.731951043	2.006104071	2.72054481	4.56595142	1.791787865	1.901651512	4.268962747	3.085962947	4.359659664	3.983329308	4.208986953	3.513857738	4.020118059	3.806682557	1.496165474	3.880784511	3.260045636	2.047272944
0.29892468	2.042864416	2.114103284	1.91698784	0.341800699	0.060529267	0.850938838	0.277194111	0.016829218	0.510829743	0.164630526	0.073379879	2.004092974	4.077960278	0.699097396	0.064377248	0.171636122	0.750253146	2.732251366	1.440971741	1.220243263	1.914461671	4.732154801	2.827384255	3.104226389	4.891788013	1.738109313	2.719362162	4.79117023	2.48107196	2.453448402	0.504110623	5.397194134	0.71049136	3.43239215	1.325847384	1.523396172	1.901651512	1.013189561	5.799959569	0.832649973	1.104708377	1.079673527	0.269012839	0.658733776	0.023709257	0.484297558	4.369481355	4.806164651	4.730464721
4.369781748	4.362000752	4.310487414	5.213932709	4.146421124	5.01037118	4.118889137	5.189632379	5.046855793	5.521936868	5.367195269	8.977000773	3.874301416	3.773859746	4.907025453	4.983136667	5.475819421	4.906695406	5.07936522	5.177456375	4.611115123	5.098151129	5.688883089	5.856599659	4.308546071	5.224786942	4.944773195	4.760165756	6.310319774	4.449141521	4.366611266	3.187394794	5.312818107	4.146319842	4.206326123	5.463121079	3.834532075	4.575053405	3.85913894	4.43894246	5.448265503	5.247522468	4.411421345	4.552164137	4.780323004	4.298116671	3.934719721	5.123855821	4.56902965	5.247853265
8.510947266	6.706523386	8.066121039	8.315716943	7.964078016	8.199339084	8.339461208	8.712986135	7.978549327	8.881240626	8.934856618	7.230413497	7.552304546	7.722058582	8.503260197	7.830848971	8.242656442	7.192175735	7.720604457	7.772921576	8.334891648	8.327254634	8.265850385	7.500641664	8.453083064	7.998136817	8.445389586	8.608591262	8.526661422	8.436962171	7.621258648	7.058082462	8.425535252	8.609374447	8.433257992	8.148013968	7.378686163	8.252001862	7.142036695	7.650015958	7.505519541	7.933943348	8.20373495	7.777349066	8.18125576	8.382756048	8.184718621	7.943709366	8.717824944	8.523583439
5.222462886	5.503440571	5.409247398	5.883063629	6.190945951	7.051512031	6.439751177	6.921166096	6.631835931	6.711649742	6.789395331	4.290310816	6.026690206	5.803358349	6.751530119	4.691483883	7.184281805	8.693937295	7.547216991	7.309222937	6.37551314	6.144870087	5.933899895	5.292267167	6.048924154	6.058765107	6.244822573	6.39919041	6.599225325	6.249603528	4.367956353	4.466586394	6.486716421	5.989150097	6.438635867	6.493984479	6.311930245	6.72890946	5.839038409	4.843673455	8.483813179	7.701582083	7.73213163	6.595990988	8.32208682	7.997854932	6.326330086	6.348422512	6.379260153	5.917626308
3.182071207	3.962229646	3.608018681	4.704321735	3.414096098	5.292586525	4.500320946	4.86302296	4.039465228	5.100817727	4.220520069	3.582607479	3.422342311	3.7480585	5.140821786	4.104890663	4.370296342	4.961906842	5.359916351	5.947835857	3.502760447	2.850719902	3.796952882	2.913296219	1.724496913	2.659054102	2.479389231	3.718832264	3.780191238	2.430669412	4.653867297	3.20662463	2.988832323	4.055187796	2.849202181	3.643674813	2.337091276	3.004502567	3.341498636	4.281879773	3.283341403	4.407031276	2.709217633	3.391378245	3.805068207	4.730474466	3.426820611	4.531852281	3.939773062	3.671202824
0.29892468	1.905738722	1.664039507	0.184833314	3.017798269	0.820642283	8.187697474	2.019771161	0.659497518	0.087623018	0.285957017	0.073379879	6.614791842	4.200355999	3.620864576	1.5181893	1.624641911	1.758831372	0.462609156	0.955258711	0.87335329	0.063202704	1.21868579	1.825381492	0.248911267	1.967081943	0.125402986	5.39261962	0.83172431	0.309473338	0.060819613	0.504110623	1.106500784	1.724407117	4.723483773	0.403862151	5.101729614	4.206725968	5.342077995	2.69533883	3.494988264	0.909713588	5.103808229	4.612040976	3.377994361	4.223673755	2.686275091	3.623967615	1.156636565	1.092068608
8.713851715	7.952684932	9.556495678	9.945031679	9.901417493	9.686626447	10.03960791	9.014965825	9.900056929	9.49979093	10.18835804	9.058154889	9.966364056	9.317048057	9.537454453	8.71069417	9.796476687	11.0711758	11.11768251	11.05447928	9.431768404	9.644979437	8.728511989	9.11598585	9.750538819	8.721666096	9.401154226	8.511709822	10.28922813	8.925567406	8.709895854	6.127598576	9.073339536	9.14854639	9.004144458	10.04323648	8.417125884	8.930452403	9.036805832	8.785809265	10.66367923	10.64938188	10.09118129	9.853955945	10.22443069	10.33648634	9.578309259	9.85798807	8.630873262	8.845491097
5.982087204	3.731795037	5.12485161	5.883063629	6.31586136	5.393163727	6.430658198	6.630357641	6.539906002	5.256850067	5.480741601	5.29590751	6.413346891	5.703603575	4.745586139	5.509569662	5.157388151	6.302778533	6.556244375	6.719279176	6.230591869	5.928923671	6.958275553	5.096846553	6.258573435	6.250199309	5.156863659	6.529971337	6.606763082	5.2878222	5.305537013	0.504110623	6.519737518	6.611941479	5.608398287	7.029523113	6.921876378	7.025996998	5.832919301	5.260603529	6.879511548	6.864802165	5.893311817	6.588062544	6.83703868	7.159802962	6.19937423	7.326642129	6.915322438	6.912908663
9.069796142	7.497416932	9.374827147	9.865036272	10.09542977	9.598727758	10.26044408	11.05096506	10.07334623	8.839404432	9.878153311	9.323890461	9.747303222	8.806765059	9.336988102	8.09558365	9.535142231	10.97218063	10.5127067	10.37840047	9.886786584	9.784489967	10.36215089	8.893381623	10.14003515	10.14986216	9.729089963	10.50462125	9.577142521	9.611494469	8.492984107	5.386114484	10.9430985	10.04429985	10.55243259	10.10618268	10.73791615	10.69088838	9.377931672	9.610203938	10.58943525	10.55553946	9.737299623	10.15088449	11.38445447	10.34213352	10.43753947	10.96605646	10.40995672	10.11432994
9.569644012	8.422593266	9.884904505	9.306994008	10.79819174	10.86135477	11.32918621	10.79880625	10.81361548	9.573634765	10.47195412	9.935116892	11.02524752	11.17740503	10.25780839	8.516848838	11.10306499	11.84696099	11.93057236	11.90003719	11.20604944	10.70204616	10.19030979	10.14767752	10.73989827	10.1345057	9.925209219	9.477578292	10.02209429	10.11913159	9.329389322	5.295099375	9.956527683	10.57792282	10.29054229	11.09920027	9.005388129	9.997203561	10.2216648	9.290722378	12.33240166	11.42031892	11.36950168	11.35649484	11.10736557	10.63605129	9.288100236	10.46946039	10.46922563	11.13020515
8.246250424	7.626533709	8.031650924	8.497729775	8.576495669	8.525506879	8.941467262	9.766657391	9.530833627	8.85461587	9.121481717	7.130408815	8.486827899	8.339492211	8.904560358	7.756365266	9.089259716	9.830528896	9.885366278	9.798991502	9.014232346	9.377034447	8.635064557	8.272449189	8.969791196	8.690260746	8.384224558	9.587182627	9.3516689	8.935121818	8.068659454	6.242264191	9.862637571	9.01767862	9.159760223	9.646954922	9.424642884	9.245072853	8.777862234	8.685956793	10.06074776	9.537102519	9.510244662	9.43555545	9.372863194	9.096745662	8.937590169	9.34912368	9.239214919	9.272842121
8.279469408	6.721652107	8.200410393	8.497729775	8.107943921	7.586393411	8.286482213	8.687891174	9.344980147	7.329102254	7.231341018	6.030813018	8.777155351	8.267678141	8.341785078	7.834011155	8.367590683	9.952400036	10.06695456	10.30284814	9.39860304	9.277140366	8.367981107	8.303496848	8.887110987	8.556568977	9.119173583	8.838304768	10.13205748	9.096684594	7.018737896	5.774750061	9.508676672	9.082195933	9.251999824	9.504411239	9.364503276	9.257381418	10.03345456	7.924805199	10.05168538	9.127618266	9.955252514	9.582743645	9.352421505	8.823454022	8.206318239	9.420464181	9.02407501	9.201303996
9.404266772	8.159885214	9.79008431	10.04812882	10.73415308	10.48250708	11.30298638	11.99664197	11.05162921	10.07082857	10.76952181	9.692673598	10.45815458	9.961657187	10.43630195	9.303972672	10.56767693	10.47352321	11.08423705	10.81878651	10.72361322	10.8914075	10.81167818	9.952010268	11.16516179	10.7949325	10.51343257	11.27903279	10.8288364	10.67415459	9.378433329	6.770530199	11.30543394	10.97582641	10.95934596	11.16201746	11.25190692	11.27544647	9.813807306	10.98682699	11.12835468	11.0238477	9.976801918	10.77008385	11.63621411	10.46441272	11.24598135	11.32330462	11.11302361	10.83200421
5.269436093	4.415068806	5.212779032	5.811506215	6.016626588	4.498008755	5.402935282	7.341458001	6.165560657	3.916868888	3.729085331	2.709812243	5.248475686	4.664675914	4.794266481	4.492412336	4.380770868	6.447563868	7.224406954	7.162680755	6.152707057	6.840563577	7.004117224	4.642983409	6.169549001	6.656768696	6.315139646	7.23515447	6.044802953	6.590560818	3.664631928	0.504110623	8.170274423	6.370007764	7.325878448	6.293009962	7.567755681	7.411604683	6.256615414	5.260603529	7.058343463	6.062027973	6.986498924	6.691016509	6.198520263	5.755898144	7.210934388	6.918230533	6.975242953	6.452287909
6.165209728	5.767327246	6.711731423	7.29174731	6.441075827	6.881308254	7.140074513	7.494260585	6.743392454	6.922918694	6.064800604	4.985804225	7.043432627	6.184597257	6.756619209	5.856850765	7.192395071	7.167341184	7.420597393	7.254308494	6.933540418	7.018658545	6.426999365	5.870156366	6.757286166	6.127129737	6.786885458	6.578439152	7.158623462	6.672963465	5.560548286	4.652628824	7.316726985	6.772025746	7.642858678	6.988176337	7.089071427	6.905244786	6.840122178	6.242146598	7.751967265	7.127220797	7.543728578	7.327840613	7.194902153	7.017117418	6.877739506	7.065829642	6.605160507	6.527238629
5.969362437	5.753293868	5.760537359	6.74820804	5.691948087	6.403772034	6.23226648	7.437039789	7.106897986	5.938703548	5.727492019	5.311968481	6.316231769	5.6186982	6.221634637	6.047858758	5.732438132	8.365402632	8.04595264	8.19256837	6.312980578	6.212630357	6.468213251	5.472574874	5.993825964	6.046190529	5.997977093	6.873432461	6.983030533	6.028488539	5.053759581	3.768157215	7.830738161	6.957350921	7.509228417	6.966743315	7.61445844	7.879169429	6.709685441	7.026249686	7.272341184	6.660757142	7.282665845	7.159763054	7.291792619	6.325812283	6.655121374	7.763073497	7.232481464	7.054581718
9.979949519	9.329211286	10.45415532	10.79634983	10.24490635	10.70987311	10.9599878	10.82022705	11.08390084	10.02172913	10.67355855	10.20122699	10.69794852	10.20246079	10.1597392	9.841275627	10.96714241	10.88987308	11.97522451	12.16129847	10.08962182	10.44504334	10.41477437	10.67675861	10.73537593	10.12291009	10.59317979	10.01032628	11.48129225	9.607145191	9.809147911	5.101385284	10.14962564	10.7913614	9.932087522	11.16398157	10.12466923	10.76861264	10.34828664	10.75923469	11.29132002	11.092418	10.48662398	10.76422331	10.68515178	10.95665118	9.754096589	11.17990319	10.18815981	10.85379634
10.67641524	10.37784322	10.71135403	11.05046903	10.88985499	11.05178635	11.70991088	11.37834486	11.6470559	10.73837629	11.50460823	9.757005695	10.73015569	10.46816941	10.85588055	10.42989249	11.6151573	11.02459468	12.55774327	13.04548949	10.43033775	10.62065753	10.51820255	10.40085912	10.49896233	10.15860309	10.42212922	10.3482359	12.19361702	9.614969637	10.49668586	7.185623996	10.12152267	11.11604554	10.24905912	12.04880887	10.49511188	10.61265159	10.63474937	11.82463553	11.24103783	11.37744947	10.42816763	10.39890821	10.28965728	11.97226931	10.37795473	12.09085646	10.35996894	10.7292848
5.35359723	4.692705019	5.257043015	5.811506215	5.822986862	4.774876541	5.848401363	5.568682668	6.001614153	3.588583404	3.596629016	2.965636061	5.813594248	3.90602441	5.071066529	4.847839183	4.66137219	5.668906005	5.788842246	5.345545957	6.222092514	6.765557133	4.336517707	4.784321716	5.60100705	4.144252977	6.349367511	5.079243196	6.691686897	6.031565735	3.769204327	1.467216992	5.858785636	4.930473181	6.336394913	5.788549425	5.189123153	4.504164117	5.44820314	3.980557834	7.176392143	5.674302812	6.082548018	6.133601069	5.016175275	6.790857835	5.038653721	5.857968928	4.822147791	5.059600916
6.826356654	6.684871816	7.29631097	7.62734739	7.324755533	6.396875243	8.510892526	9.107783311	8.18641795	7.169472647	7.217939489	6.231171559	7.690830595	7.356925557	7.158666141	7.187065742	7.61749678	8.262579167	8.136952227	8.070255283	7.893321258	7.640596689	7.770601575	6.347266496	7.798052007	7.909462363	7.37347467	8.7960488	7.41359156	7.836871093	6.888586183	3.925954296	9.073172949	7.369725624	9.053915163	8.285363494	8.938193584	8.779741334	7.119381995	7.445953669	8.088709791	8.005512911	7.727740543	7.930787726	6.834909449	8.002180458	8.18928964	7.41124024	8.607776981	7.964310117
3.860939911	2.508564963	2.165924365	0.184833314	4.04696378	3.929458083	3.753082661	2.609228284	3.990550498	3.509669822	3.776030039	2.419497045	2.176840375	3.137638871	3.724564405	3.765011179	3.978412308	3.643281724	5.31477093	5.722868308	3.313545598	3.546826061	2.804017377	3.721472851	2.774252889	2.159013589	2.173397734	3.046062346	4.651940414	2.801631621	3.86192565	0.504110623	1.97453092	3.796745475	2.230160408	4.935549039	3.776033688	3.467850475	3.380072909	3.74579614	4.898463207	4.587507639	2.134642527	3.58236566	3.785636082	5.621332493	2.55732551	5.070715885	2.164989093	2.04606198
8.168027311	7.449286355	8.316441816	8.572954895	8.546101941	9.310144309	9.817867562	9.288874483	9.200665456	8.650731943	9.610089843	7.798958732	8.513797542	7.940675654	9.062621778	7.924575152	9.062125326	9.481209147	10.54679663	10.4982868	8.715353606	8.855159295	8.277902718	8.077326359	8.790189091	8.328437166	8.46496726	7.83154052	9.562101961	8.046333174	7.540533181	5.321906791	8.13870651	8.330137778	8.912173531	9.924198782	8.090746074	8.357410275	8.281287504	8.217019887	8.995980436	8.964060209	8.392264042	8.317970998	8.763317348	10.19065689	8.108831096	9.745238075	8.087074606	8.228093504
8.865676313	8.766124213	8.218137519	7.935755986	8.608748074	9.566526853	9.693621835	8.312073806	9.836690664	10.07655014	9.632491586	8.410095607	9.000104675	8.811673737	9.496188587	9.099882078	10.18364741	8.034739613	9.816750957	9.7581549	8.588857826	8.420679161	7.832937449	8.957646142	9.164998601	6.958531812	7.799400554	7.873595605	10.05804875	7.577499534	8.731329349	6.319420952	7.992866049	8.882898531	7.629818922	10.2885667	8.561377344	9.437132732	9.319037113	9.304140548	10.34825626	9.899455835	8.690894152	9.539177967	10.05776481	10.08448176	8.351610523	10.14112094	8.3367888	9.502515147
8.526317706	6.456095124	8.845382003	9.332737539	9.026224468	8.58696715	9.357018253	10.39427235	9.548522371	6.936897812	7.191684438	7.157354907	8.890655059	8.119992849	8.728520675	7.982188466	7.706161046	9.567507464	9.673272549	9.679622462	9.213245213	9.270792341	9.254810492	7.788536471	8.983708166	8.932374137	8.942084115	9.033067455	9.542568638	8.905677603	7.286959448	4.524041729	9.849385939	9.075868711	10.49980201	9.596588136	9.460169662	9.502516431	9.034937727	8.86133107	9.831678923	9.499702894	9.120250085	9.165842747	9.1980298	9.622439441	8.797747629	9.861583746	8.92544932	9.115959324
6.770032755	6.556218809	7.228613211	8.125802025	7.300923384	7.825873054	7.993249932	8.778073977	8.231674663	8.283824207	8.670352939	5.820663073	7.459755859	7.468792645	7.885515958	6.484438342	8.217676621	10.23653067	9.043926601	8.392995287	7.638859974	7.808637975	8.274107575	6.610932828	7.589286051	7.964919733	7.081801769	8.483949943	7.919764002	7.580411361	6.004239296	5.583831682	8.613843678	8.330473685	8.194472362	8.253721693	8.398425677	8.384720901	7.2168723	6.808231983	9.341603963	8.964524624	9.215355799	7.848826866	9.379146716	9.839179262	8.026215905	8.026410568	7.815371743	7.523542442
4.823482969	0.201948298	5.287118587	6.176878623	0.341800699	2.345999903	3.783174552	4.303312171	4.19873227	0.346995579	0.164630526	0.51351544	6.050972106	4.193983868	3.101272989	1.984889026	0.950017929	2.405318482	3.18921015	3.442746118	2.012414973	2.966552033	2.632320188	1.262167668	1.751238185	3.193648571	3.695986833	6.067183827	3.147197576	2.598948967	0.997048807	0.504110623	5.544050384	3.556252664	1.70265114	7.317891326	2.2677916	3.004502567	1.324447331	0.602947933	6.277747024	5.796383097	3.095771304	1.857363227	1.73778301	5.455200317	3.02737203	2.857635676	4.085717059	3.461322863
12.0936146	9.889963976	12.32637321	12.51807699	13.53040536	11.92342098	13.70528367	14.39944648	13.00516873	12.42812707	13.16158594	12.54278143	13.14971486	12.03673634	12.09941804	12.07749677	13.41281998	13.25895672	13.95906566	14.25737582	13.10579647	13.2804133	13.74762259	13.17749104	13.94034596	13.15536046	13.41610556	13.94636777	13.54107903	12.77080593	12.25650465	9.196793646	13.56871625	13.53310636	12.90854798	13.60181288	13.47540278	13.64807047	12.75949485	13.09970503	14.08513175	13.88926217	12.70191477	12.90631011	13.61123499	13.20823266	13.80747349	13.62681801	14.06771066	14.28190611
9.175629533	7.829756858	9.360129591	9.721143218	10.52725181	9.205289674	10.67269445	11.17059721	10.19688853	9.214506505	9.661441225	8.856222629	9.909663833	9.013096521	9.36748829	8.817649444	9.406613714	9.73831408	10.6371658	10.70758064	10.20112912	10.26416914	10.21995685	9.591182516	10.46357398	10.1185252	10.02273233	10.26206904	10.20348679	9.862522208	8.482643532	6.00446557	10.54529176	10.14418589	10.39176116	10.68771229	10.75791939	10.80742822	9.658670201	9.550351403	10.70511438	10.47674604	9.660045293	10.2192176	10.18095567	9.913213263	9.895296598	10.83872432	10.22370997	10.27128008
8.568944678	8.036614355	9.561908285	10.11339301	9.902069632	10.12944524	10.7411448	11.11552964	10.08793357	9.313211423	9.555712489	9.05771795	10.26124896	9.660542895	9.693176156	8.405658631	9.911479937	10.32987132	10.79913761	10.8762308	9.611336653	9.910343845	10.27308099	9.424532243	10.35130236	9.482472987	9.83405727	9.758989457	10.01390537	9.761425959	8.216774649	5.81267406	9.724064702	10.34432003	9.966501185	10.37080347	9.798546603	10.36800357	8.656735835	8.907873829	10.57354554	10.78458709	9.116923425	10.28808372	10.00078322	9.775664417	9.461220422	9.720154135	9.774269602	9.813845637
10.68986553	10.78075708	10.97574205	11.42584248	10.91573721	11.40843434	12.25350026	12.23591631	11.64559569	12.11948251	13.11812298	12.13311885	11.36276479	10.36309618	11.07222787	11.01865699	13.16615461	11.62333461	12.40087067	12.52124522	11.1396456	10.83812738	11.31153444	11.13510807	11.47489955	11.08565319	10.87545369	11.2344946	11.58982205	10.56760974	11.17920037	9.30644673	11.31415678	11.67186616	10.86411252	11.98284156	11.58652798	11.5437299	10.83914921	11.33892035	11.4444867	11.46232	10.8589915	11.34231699	11.77000691	11.7470135	11.27433355	11.69885594	10.99807333	11.35282893
8.449032194	6.865817337	9.222132815	10.13236756	8.796722564	9.731248727	9.868888381	9.622506655	9.296541942	8.674342206	9.085796755	8.792296404	9.254902931	8.412763516	9.438361015	7.955696552	9.358130762	10.68194753	9.916856127	9.770189067	8.717253056	8.444831768	8.744451004	8.25197505	9.226958859	8.511115252	8.803107406	8.355030721	9.267915973	8.177315802	8.036931957	5.682723764	9.06241279	9.300340975	8.908909058	9.553406761	8.759354432	9.381398284	8.586480485	8.866291462	10.10166592	9.975142058	9.552629261	9.008482643	9.952510394	10.10830823	8.574184724	9.195290375	8.391996147	8.905958333
7.219285793	6.356927798	7.011664537	7.152582114	8.221111368	7.035918208	8.238194093	8.398960496	8.181243555	7.370582695	8.041094305	6.336258736	7.832535959	7.238540754	7.390994957	6.480963399	7.287654594	7.556612606	7.973113328	7.689762612	8.292235431	8.399452462	7.033655691	6.999279462	7.968926254	7.412698986	7.635834024	7.884482925	8.316956008	7.98038937	6.096446414	5.113458701	8.47910479	7.793936812	8.507710505	8.671610677	8.398232051	8.579559832	8.00268912	7.214988576	9.025459918	8.505017003	8.146216739	8.639074446	8.761335862	8.430912022	7.911511001	8.783867544	7.853429746	7.9874797
7.80992159	7.879680695	8.104241282	7.984656935	7.014227455	7.579425974	8.021730236	6.956600764	7.725404523	8.053819688	7.758998021	8.220301651	7.613924897	7.265663124	7.565168404	8.308755294	8.007319038	7.271915205	7.336511748	7.519371226	7.661392588	7.410896936	6.462284381	7.884140392	7.495293578	7.004313211	7.289236565	6.22933083	8.244046554	7.053355909	8.155489809	7.616571243	6.94874947	7.098317466	6.987624015	7.652945799	6.629557413	6.589996717	8.310126377	7.715874153	7.640297405	7.807591664	8.043855874	7.633070484	7.559138913	8.183249517	7.23107573	8.214994476	6.817668944	7.047636218
7.246055272	5.879161115	7.717858118	8.205592846	7.126989376	7.641431178	7.821503807	8.537090846	8.174940599	7.817199064	8.165036386	6.700315131	7.797813261	7.167642587	7.875887982	6.441789334	7.739808905	9.709942375	9.050365245	9.166056339	7.856346489	7.09682461	7.8279478	7.786056905	8.063036684	7.743598212	8.06143244	7.362052728	8.12329168	6.813838548	6.089069251	5.365473982	8.650798437	8.126221793	7.325488673	8.466131279	8.122107051	8.462389294	8.076696916	7.008892609	9.133991796	8.682310759	8.970213696	7.78429649	8.431789717	8.349306592	7.414684058	8.077447757	7.535910787	7.99375885
0.724965094	0.040310053	0.693489021	1.91698784	0.524663958	1.378122024	0.605556559	1.297744647	0.367014048	0.087623018	0.481361589	1.500657363	1.626608434	0.539075183	0.790523602	0.586161912	0.171636122	1.325835645	0.343689201	0.014526271	1.132139566	0.286948196	0.91938456	1.292177763	1.233138083	0.446675644	2.047717928	0.070950647	0.855481315	0.17174435	1.749210808	0.504110623	0.881482621	1.688169109	0.643754159	0.348332846	1.584973301	1.200879265	0.32168712	0.014489984	2.443539756	1.293764707	0.540050907	1.106884518	1.238598085	1.418975541	0.482301074	1.076445843	0.479537164	0.098089007
10.61776633	10.5831778	10.85115814	11.44392009	11.67646365	11.37501699	12.10788091	13.0235995	12.19237616	11.1575466	12.10682688	10.23961787	11.4265322	10.85000146	11.01705464	10.07363571	12.19749139	12.44214073	12.42026347	12.52339636	12.0050794	11.64022458	11.89852759	10.69117994	11.97881102	12.09165146	11.66927748	12.33430823	11.96356037	11.49095238	10.37780015	7.931322266	12.72999316	11.99262322	12.33015729	12.18515264	12.35973001	11.93345282	11.56813365	11.26017471	12.11225495	11.77739315	11.5033192	11.90933712	12.51278377	11.91864005	12.02071928	12.30423435	11.9716285	11.78993026
8.325732021	7.310159313	9.179953984	9.846939461	9.365245546	8.93298672	9.975583271	10.39408072	9.587198974	9.096270467	9.756453219	8.863834079	9.816935283	8.815981384	8.472031047	7.917657077	9.345810088	10.59126917	10.65036869	10.53618344	9.555820116	9.394373548	9.945787548	8.75592176	9.866434657	9.384436196	9.628985305	9.19394708	9.566214851	8.965906159	7.843428381	5.89673155	9.621047277	9.649999279	9.639624178	9.669236258	9.428639446	9.82145756	8.365725186	8.213372238	10.16688787	10.03839251	9.532831421	9.625317413	9.300374912	10.05104583	8.924907093	9.485468717	9.278879893	9.187523896
9.493574384	9.480382699	9.219324586	8.910263302	9.431368824	9.913707005	10.08716105	8.250335775	10.22036205	10.60958506	10.30782186	9.527540868	9.479458728	9.07481555	10.04166732	10.14149096	11.05722686	9.46154895	10.04279079	10.10580992	9.202476968	9.972252319	7.077002141	10.18100912	9.463362576	8.399442229	9.742375372	8.536071388	10.51302589	8.95422006	10.07811515	8.957079022	8.235638889	8.848974633	8.770912064	10.43417862	8.143402491	8.598677377	10.59921472	10.82484508	10.86021104	10.40327187	11.17104901	10.20586948	10.48680086	10.08332046	9.94122075	10.5311871	8.932908796	9.968001893
8.172411679	6.393989779	8.698762004	9.501473945	9.169617393	8.218565008	9.374203774	10.3917185	9.332408338	8.143571267	9.164600089	8.0261095	9.200611401	7.833904532	7.888262969	7.807050771	9.098392239	9.623208427	10.17591619	10.50053176	9.098048984	9.186371246	9.823834733	7.891319038	9.199209475	9.291356338	8.993205503	9.587306049	9.302024747	8.426401595	7.170724467	5.701977851	9.812326718	9.248911864	9.525339732	9.810636968	9.704833814	9.481906036	8.051898195	8.490416456	9.663141615	9.42503715	8.330932472	9.318353316	9.351088739	9.793071759	8.314681177	9.935665205	9.206923306	9.259329713
11.06950902	10.11364605	11.862323	12.7081794	11.83667721	11.65859926	12.73978342	13.22736079	12.37726281	11.13845731	12.06191496	10.93697867	12.16596358	10.97786845	11.36577156	10.89184682	12.43068775	13.13083721	12.59343098	12.66180282	11.90534572	12.01916256	12.46799935	11.2932479	12.36955519	11.90580307	12.04014523	12.10360287	12.20347336	11.57802794	10.522534	6.697130327	12.15431096	12.35379045	12.24389525	12.56314325	12.25945659	12.41265717	10.90821971	11.58350029	12.20969203	12.24449571	11.63494253	11.7995686	12.44597461	12.47250193	11.85652621	12.49113696	11.99026735	12.1652264
10.65559367	9.843128856	11.24996429	11.8735271	11.33076018	11.05420943	11.94432322	12.48822581	11.90637311	10.93406389	11.9899251	11.28129418	11.34933587	10.26817248	10.64539451	10.59950606	11.21827313	12.30954501	12.94277079	13.08002191	11.49621058	11.72143757	12.28864536	10.40707798	11.50619787	11.83283749	11.3849889	11.34217531	12.15598834	10.83450672	10.3769535	7.625236249	11.27452264	11.59548751	11.8926589	12.14875314	11.56714201	11.15863694	10.32922552	11.19998477	11.64121633	11.6271927	10.69721691	11.05565594	11.3231999	12.74918545	10.5115965	12.35162844	11.40731142	11.23845333
6.839958726	7.091414146	7.175683282	8.298144445	7.523806041	7.48360351	8.340085906	7.942006905	7.714622218	8.520731166	9.173197605	6.716472367	7.807773455	6.354123264	7.138958277	6.698693411	8.822369745	8.208202455	7.91722299	8.138714594	7.253350136	7.048271106	6.426999365	6.606077927	7.0131564	6.232401853	6.705526663	6.386856694	7.108738038	6.514004963	6.441351643	5.994786299	7.169541297	7.163365538	7.739192078	8.220084713	7.179838811	7.367858408	7.186893795	6.285568995	8.344652481	8.17046999	7.827545331	7.548039162	7.999680005	9.176571846	7.084964824	7.570163596	6.977683119	7.115769588
6.11679288	5.338697759	6.212487747	6.015570899	6.946970684	6.798512478	7.266491645	6.494292507	7.16621448	6.461211151	5.604035866	4.927286978	7.167456874	6.071352943	6.73477818	5.679813307	5.772855627	7.348853907	7.422595604	7.007228484	6.180834518	6.594234873	5.659050064	5.393043128	6.535093358	5.651451319	6.461060578	5.859819571	6.887950729	5.895484222	4.087927838	3.774673475	6.548375901	6.451009765	6.912422031	7.52325353	6.453943522	6.327863516	6.743535542	6.060385774	8.527951769	7.995401555	7.673418381	7.667069853	8.872353432	7.878222427	6.198292311	7.411872427	6.173926532	6.611913239
7.433873787	6.96992687	7.385406554	8.149685942	7.685912686	7.880421593	8.33839698	8.375349286	8.653420143	7.81846757	8.192752214	8.053045283	7.623954744	7.161261118	8.106230498	7.581227832	7.730650259	8.840997822	8.983038936	8.930143705	7.71005271	7.972855249	6.810596171	7.193266825	7.299980418	7.090436242	7.570084631	7.139344576	8.103974461	7.25897778	7.482145946	6.460319518	7.558212796	7.468211889	8.004894957	8.793293838	6.916810564	7.089479403	7.591445027	7.139411813	8.46743716	8.251408213	7.670293967	7.437440983	7.985212896	8.886683227	7.996375619	8.357117871	7.434399857	7.735446807
7.096451584	6.551631312	7.233315173	7.608963169	7.643239163	7.879123816	8.544409654	9.002270131	8.718135641	7.642080092	7.810407212	6.482146484	7.85922983	7.035428406	7.528828936	6.185556749	7.43548554	10.71941829	9.430013211	9.35812305	7.783575563	8.175582668	7.728498827	7.373335326	7.792007013	8.044660072	8.270472128	8.372419633	8.702903806	6.879370873	5.889613126	4.143408152	8.722049926	8.176814721	7.955285705	8.880686231	8.46028333	8.552952621	7.587696625	7.299232812	9.44781054	9.046309585	8.870603317	8.35873676	9.835163182	9.154338383	7.815411097	8.704616511	8.169281104	8.119315691
1.748257405	0.040310053	3.300118929	1.91698784	2.444688336	0.060529267	5.938456233	7.761903002	7.425063569	3.1996607	1.818689392	1.63714501	0.442136858	0.96615368	0.638730432	6.303059368	0.688974922	9.234991732	8.696005424	8.102261026	2.561556925	3.206256951	5.61663252	0.83820436	4.132001896	1.336295536	1.239138853	4.166601016	3.968714038	0.720673449	0.725169244	3.582381785	4.268638809	0.041681018	1.01293033	9.556186592	1.326396876	0.080861208	3.817103135	0.262002357	8.331950276	9.813030609	4.402875465	3.60175806	0.403743375	11.44820157	1.259842775	2.99097014	4.107781907	2.958432617
11.1825228	10.76506674	11.19048081	11.02786999	11.19675712	11.5908385	12.51728882	10.35838045	12.33938317	11.62359598	12.28574821	10.94098108	11.52687863	11.19548565	11.44195902	10.58575854	12.78765169	11.69224843	12.56316295	12.8758575	11.09401149	11.10235322	9.435995781	11.95769064	11.19797793	9.73967934	10.78963649	9.966228467	12.5265133	10.62585756	11.03832633	8.125499034	9.907384068	10.66053957	10.89930575	12.90708947	10.02636583	10.04876586	11.73693548	12.08331201	12.94318052	12.45475625	12.03141626	11.96948687	12.49008749	12.00588161	10.78054566	12.56703777	10.42033299	11.34353748
7.433873571	6.135615893	7.526836293	7.692626977	7.512324333	6.588038087	7.646368949	7.016332558	8.473735449	6.184914736	6.086211036	5.48976188	7.387329431	7.173834654	7.43579146	7.088821283	6.624590736	9.03260527	9.486620641	9.622075167	7.913363063	8.025462603	5.759684296	7.159437845	7.253386307	6.800067602	7.795344615	6.705088372	8.570062405	7.465164312	6.059373294	4.984120486	7.286418283	6.566945257	8.278599332	8.52389402	6.8986357	6.654505243	8.754834868	7.722010929	9.122941524	8.333977649	8.94889147	8.670887514	8.336507955	7.706677556	7.29034445	8.843884926	6.813804079	7.31805358
3.725086705	3.368395638	4.329530373	4.159317401	2.827289832	4.152096997	3.43258543	3.10056454	4.353885715	3.336809402	3.677521309	1.658876723	3.507966934	1.909644638	2.770591849	3.01577428	3.933023607	4.33213427	4.619579509	4.810433763	4.020297661	3.757111148	1.542695171	3.144087372	3.475451304	2.777226666	3.457350843	3.099247627	4.805081376	3.414059926	2.769662438	1.467216992	3.834209107	3.240439761	3.650562604	4.408072577	1.806927899	1.901651512	4.121439647	3.516778859	4.784226371	4.168210512	4.382416431	4.333009323	3.208602217	4.776411465	3.659677598	4.725738653	3.407412889	2.412049966
6.645753516	6.016625633	7.730640895	8.193948804	7.942538522	8.173326049	8.784877975	9.293287225	7.986440838	8.258302816	8.554783285	7.156091642	8.040136133	6.497445884	7.946872674	6.15164473	8.609859233	9.311908876	8.776495346	8.520373685	7.956402839	7.983484201	8.34330564	7.131540642	8.504321995	7.773142966	8.003582697	8.07248687	8.091944877	7.69757699	6.128774974	4.485785023	8.324208572	8.048246166	8.320903456	8.03935235	8.297734704	8.388648261	7.128759573	6.327541891	9.187132046	9.15771372	8.54677316	7.659555935	8.867813702	9.006795049	7.881154132	7.737022213	7.712964597	7.775813791
10.09220812	9.178480966	10.67854173	11.13213803	11.31521487	10.92603237	11.64878883	12.71047737	11.85906379	10.05694934	10.98145462	9.893105672	11.17603613	10.69597581	10.83732396	10.04190281	10.16481833	12.49903822	12.35427502	12.65663712	11.56529598	11.48474135	11.95953003	10.24426478	11.66918151	12.00089384	11.29259349	12.26130178	11.63150785	11.34374872	9.553044168	6.904196802	12.62653202	11.61510034	12.42313774	11.53379479	12.29075296	12.25611177	10.7964358	10.56663115	10.94117741	11.39551475	10.8047768	11.67710171	11.77860307	11.01182016	11.96397295	11.74460164	11.99069368	11.51554625
6.938646841	6.216906515	7.048383885	7.707221287	7.448950994	7.176080562	7.647794223	8.455674495	7.994558175	7.675940478	7.400988443	5.495892658	7.433082465	6.855347286	7.234196804	6.324618122	7.885791031	8.635585882	8.853512973	9.022138627	8.013712205	7.663621751	7.509971082	6.570910112	8.057837121	7.477092122	7.687736447	7.921932852	7.993789747	7.893259082	6.144304677	6.148856842	8.659917624	7.647554813	8.680821249	7.843206989	8.414721222	8.394721628	7.784060177	6.799107302	8.288270176	7.805445386	8.623471257	8.107888154	8.339928704	7.418702079	7.454829117	8.260716464	7.860742445	8.008875653
1.770151903	3.691936028	3.224991315	5.811506215	2.146206553	1.730950924	5.617713193	4.466849729	1.054743745	0.598964562	0.164630526	0.073379879	6.436207341	7.170801097	5.334400727	4.149023387	0.736095938	0.750253146	1.175839579	0.248519926	0.735660332	0.063202704	0.195877682	1.05169791	1.683451099	0.203859281	0.125402986	0.070950647	1.466732325	0.17174435	5.576160046	0.504110623	0.941574971	0.041681018	0.399678576	4.246553807	3.276979105	4.091047453	2.835735375	7.637120182	4.25551959	4.425500101	2.235542723	1.822520792	1.791190933	5.459993237	0.28626219	4.165455873	1.09043906	0.498081937
9.012174539	7.80387027	10.01396636	10.61283799	10.98532573	9.773096836	11.5455943	11.36997999	10.52677286	8.633896152	9.417384324	8.154715278	10.7060692	10.12372765	9.961003399	8.708375451	9.723097079	10.78983021	10.95566421	10.93692496	10.15984523	10.50360465	10.42188999	9.058178489	10.6902558	10.2125189	9.958348426	10.34310719	9.613340842	10.51581715	7.669369088	4.435174969	10.97912818	10.97367678	11.0041599	10.52635429	10.83621697	10.84638491	9.208524157	9.254341184	10.01439517	10.28248929	9.643211174	10.64857552	10.39893354	9.636201215	10.96308797	10.37794872	10.48806259	9.829133912
10.36886518	9.434489424	11.28004154	12.33158769	11.12882042	11.19118746	11.87629832	12.50946471	11.44725988	11.39980507	11.42083075	10.08563924	11.24006325	10.70856123	11.16996732	10.32917016	11.01590494	12.11849623	11.71206636	11.16535146	11.27854647	11.56070512	11.69814833	9.85286162	11.07698277	11.73292211	10.74864211	11.3823194	11.64589669	11.26710393	9.980419038	7.377129794	11.58298872	11.71307209	11.48623134	11.6301642	11.53465971	11.17819991	10.43397208	10.42088119	12.14812144	11.47126874	11.20414009	11.30694913	12.57031598	12.68939088	11.32606303	11.51492737	11.01557118	10.87760366
12.7326782	13.73767444	12.89131523	13.25417203	13.8502668	12.59423852	13.69975279	13.84567609	13.41515649	13.28460761	14.56369745	13.57280895	12.806787	11.97540299	12.49003185	12.21836278	14.28389999	14.17932644	13.97928992	13.75239396	13.04339132	12.96634047	13.08047261	12.67251506	13.34698359	13.39859294	12.98910369	13.19088259	13.35215139	12.44242566	12.22624309	9.997214944	13.51022223	12.93675771	13.51765021	13.50994011	13.0711901	13.06992547	12.67772885	13.05052476	13.23090625	13.29997773	12.74989709	12.87349059	13.51388898	13.71814222	13.23405705	13.68628224	13.40542994	13.48210388
7.618530092	7.752415085	7.377267838	7.431367213	7.219899931	7.425360393	8.064583335	7.236890932	8.78174203	6.24533762	7.24068007	6.153768082	7.992905305	7.883616849	7.481661445	7.795907871	7.434688481	8.598250003	7.970159661	8.259266939	7.728261173	7.360614375	6.130044553	6.806468682	6.847330284	6.388468432	7.187274032	7.099126591	8.293253746	7.440516442	7.126411267	3.550197142	7.014101826	7.032220074	7.908931391	8.993187921	6.444816843	6.589996717	8.213119601	8.370098513	8.549796243	8.518721546	8.283994825	8.651600547	8.441969885	8.00813247	7.280462897	8.661178671	6.753369706	7.620491896
7.433855709	5.973554854	7.390917911	7.574395419	7.63493702	6.428708176	7.498682041	8.303090577	7.43469616	5.725005375	6.31963808	5.301597718	7.545749543	6.142577991	6.795894796	7.406675275	6.513222244	7.720629203	7.844113747	7.75398252	7.481926178	7.999226185	7.640441349	6.733657218	7.44747229	8.029881145	7.775131858	8.256042139	7.691482329	7.572140512	6.573579194	2.811637639	8.973565818	7.515310612	8.209430864	7.573183144	8.645905192	8.210434565	7.94397417	7.053538025	7.876704822	7.594520892	7.806645055	7.787511013	8.458187111	7.846561737	8.693585972	8.209251655	8.321952488	7.966498342
10.07825034	9.279127993	10.20748552	10.6951063	9.69256944	9.509239909	9.969883131	10.45793295	9.69837348	9.412463261	8.421761032	8.796311982	9.821604215	10.73651826	10.24085543	10.50088044	10.07889448	9.35825673	9.835606904	9.822774493	10.49571105	9.934605164	10.25882114	10.06767976	9.676275139	9.929669981	9.967881514	10.48071494	10.61839718	10.09987763	9.984746049	7.751679296	10.34999971	10.47962902	10.13312665	9.868872589	10.04621909	9.967258152	10.05247933	10.66424669	10.11556858	10.01140232	10.0038884	10.06867	10.11892957	9.983972896	9.864328666	10.55694332	10.30593975	10.16078265
8.834301855	7.031380347	9.182407781	9.380778115	8.199151714	8.970476465	9.02522941	8.315758731	9.14709252	8.110459915	7.128408865	6.905007778	8.800460098	9.218167654	9.599684413	8.571496361	9.433326683	8.461414805	8.828267221	8.792835349	8.134617744	8.665026512	7.555772303	9.01643034	8.267975566	7.661805992	8.626921848	7.847372644	8.783370153	8.072682046	8.623462394	4.455961146	7.458832991	8.773326961	7.750995144	8.933368153	7.582650691	8.041141414	8.33593423	10.37411731	9.670382139	9.546444552	8.685309813	8.669710294	9.436029017	8.725804648	8.258480635	9.522169671	7.883406598	8.155176257
10.82598371	9.813144641	11.43607609	12.0237882	11.89731662	11.23941655	12.85864214	13.27893324	12.24045322	11.0949196	12.55576377	11.66472717	11.78186743	11.53856606	11.22179182	10.62893945	12.6642611	12.5355774	12.5471555	12.53407286	12.03505819	11.31128324	12.0872326	11.38369156	12.96251018	11.42623193	11.90988673	11.99871137	11.72289429	11.42961821	10.65742188	8.38160309	12.36685642	12.2114034	12.28624867	12.11102131	12.34008958	12.02691455	11.24352014	11.43749567	11.45777439	11.82863558	11.57936194	11.82915709	11.92710116	11.35149889	12.08680401	12.18449884	12.24066152	12.20678869
9.410343591	9.418900074	9.802616135	10.76493801	10.02037604	10.31369684	11.11686287	11.16117097	10.42350262	10.71686014	11.82127663	9.936796919	10.25557272	9.819690474	10.28643837	9.614279649	11.64348649	10.58057677	11.22914125	10.93055956	10.32486802	10.49729592	10.1432596	9.075597694	10.5362591	10.01693096	9.934475738	9.83702676	10.68953978	9.538788102	9.008979123	7.264087416	10.2437649	9.897933072	10.55026982	10.42671477	10.06059092	10.05840379	9.1745344	10.3638472	10.34825626	10.25773376	10.01909869	9.541488645	10.8015307	11.10317314	10.04677818	10.91170519	9.784190103	9.633906956
10.76047781	10.77119858	11.47116166	12.41289182	11.39917101	11.87596454	12.64662342	12.00483064	11.91319986	11.90376034	12.79861303	12.51778133	11.79154983	10.60420407	11.55293182	10.51939223	13.48091538	12.2084836	12.62374574	12.5351808	11.19641405	11.23405811	11.30516382	11.05076954	11.88116197	11.07837351	11.05664652	10.88274711	12.32216523	11.15878431	11.0977045	8.296568695	11.23926566	11.81491999	11.92648354	12.36768118	11.68076394	11.71515883	10.96048721	11.54828539	12.09552317	12.01281453	11.9095624	11.98114361	12.70441782	12.69966191	11.39089056	12.17345335	11.0998066	11.43749567
9.58553946	9.861280046	9.190139861	9.252466749	10.42722227	10.02522686	10.48787765	10.1150611	10.77081945	10.90535128	11.36283163	9.218998919	10.13766043	9.721317882	10.05132597	10.29304535	11.13456683	10.63576293	11.42418665	11.42296817	9.882189269	10.30125174	9.26774176	9.590910029	10.17654225	9.144175601	8.808515617	9.793043295	10.41481327	9.908851511	9.9117854	7.587312906	9.531931814	10.31954879	9.672210221	11.14199254	9.92917623	10.15493262	10.10499971	10.9466836	10.9289251	10.49918428	10.44762375	10.70310804	10.77998777	11.00622523	10.34899032	11.26501141	9.706475751	10.33924399
6.970382903	6.78675826	7.341775537	8.106518387	7.693388819	8.240909235	8.466916996	8.083053271	8.449763224	7.870968079	8.067539877	7.192207911	7.745708671	7.149844636	7.923862998	7.751900827	8.138952758	8.731172068	9.028739574	9.006111053	8.224114671	8.287382056	7.732654851	7.163066173	8.158303788	7.599779157	7.589855641	7.956932339	8.388694138	8.157977455	6.967213586	5.135232649	8.820689223	7.880570373	8.858715699	8.705738949	8.271060369	8.429738628	7.754040794	7.562977841	8.322241133	8.189540628	7.458778246	8.32894277	7.974678408	8.0440007	8.410121811	8.559011449	8.246471013	7.799768053
8.371971715	7.896225029	8.513415473	8.960066856	8.907255769	8.540320217	9.097366541	10.64042679	9.934761757	8.306015606	7.756864269	6.328379646	8.451368703	8.112946914	8.767145465	7.702148066	8.341081178	10.42246697	10.30463806	10.24290438	9.65042456	9.923417959	9.730152786	8.072514846	9.272663849	9.772861096	9.261289011	10.16744571	10.06898177	9.604030881	6.928493729	6.260019141	10.80434645	9.260470217	9.698482511	9.850275217	10.33467641	10.05840379	9.464075106	8.354006359	10.66995883	9.781943226	10.13883127	9.388229143	9.185679742	9.141039869	9.59501434	9.504129771	10.13214746	9.515382003
7.201685334	7.094053483	7.484056903	7.644882484	7.916433704	8.382244823	8.664459256	8.949272684	8.197747547	9.034852297	9.267601119	8.970729816	7.794818458	7.609332239	8.247668583	7.488949485	9.082418985	9.085186308	9.147361892	9.210358894	8.156298485	7.835698798	8.277067049	8.237102619	8.383578325	7.963603974	7.914532798	8.687366851	8.551858423	7.727381764	8.181431908	6.287348926	8.546521732	8.316143214	7.880190311	8.732739335	8.689454607	9.059713948	8.079845147	8.598183812	9.068655255	9.060424761	8.840666139	8.113806381	9.057841826	8.868750231	7.817305468	8.774132854	8.542327363	8.625630776
10.29895701	10.37699208	10.17848729	10.30174019	11.3520889	11.03928061	12.23209629	12.07134066	11.68519089	11.45701346	12.30297566	10.16464744	10.90887983	10.42352947	11.25905537	10.59444937	12.16105379	11.47819959	12.32128168	12.38858056	11.12672158	11.21181677	10.89997196	10.49180874	11.45986338	11.12294047	10.50506749	11.62817579	11.49339958	10.99921173	10.71675511	8.160861469	11.31173667	11.50471493	11.12001474	11.99413215	11.59696532	11.78825743	10.91022044	12.12595655	11.65609012	11.56534634	10.79784966	11.34374514	12.06912534	11.69881575	11.98713606	12.22776011	11.5899287	11.75948519
3.69368561	0.377751308	3.299469267	3.219906778	2.921758238	2.720851806	4.485707582	4.178056023	4.370240362	2.277397963	2.984143833	3.105548963	3.61370347	1.767069416	2.306961559	3.555937981	3.005576527	2.647545236	3.630200179	3.82369068	3.68489604	2.882871839	1.542695171	3.242646539	3.119074094	2.909319546	2.351398302	3.877179533	3.618747205	3.163623479	3.454059389	0.504110623	4.529872336	4.460401847	2.984114269	4.431824833	4.418902886	5.896867884	3.336197537	4.138844164	4.466534483	3.115052644	4.669770861	3.958272255	4.34570415	4.779858315	3.433556786	4.514362983	4.265765266	5.152155149
3.491973886	3.601973478	2.94756359	4.159317401	2.456067323	5.440261867	4.396727532	4.987489374	4.641820811	5.175335004	5.261329693	5.654872034	3.745787112	2.275322634	4.530242466	4.03361797	4.32634527	4.679232941	5.500795738	5.850889148	3.681906512	3.460239845	4.661537193	3.975020402	4.245539678	4.093063142	3.617104426	3.944999143	4.511295644	3.858251947	4.763379708	5.029327683	4.81386647	3.802751542	3.509146784	3.849469515	4.104163721	4.575053405	3.628548902	6.242146598	4.25551959	4.773618259	3.406222086	3.224125485	4.213655592	4.073043554	4.83156258	5.076764274	5.391451412	4.816221585
1.781892906	0.040310053	2.400196787	0.184833314	0.17150692	3.91045386	4.341866913	3.348626544	2.117784415	0.678465808	0.164630526	0.383626115	3.159512417	1.998128068	3.157946013	0.064377248	0.171636122	2.118568543	2.701646476	3.348497687	3.436523323	2.535645484	3.051013946	3.907134907	2.332285365	2.615855412	3.470086025	2.703397322	4.387851083	2.891928015	0.060819613	0.504110623	1.394912517	3.842992579	2.497633587	3.531289854	2.021702489	2.37608612	3.606661255	3.046358188	3.283341403	2.863444452	2.624866474	2.56826009	1.548576591	4.05890887	1.292300724	3.380504424	3.128040882	2.484168738
8.539725987	8.038384024	9.313140264	10.43815356	9.522651378	9.386250595	10.56213783	10.37475069	10.27187427	9.44700438	10.63972725	9.304263358	9.771578961	8.825678457	9.410242299	8.607541077	10.10666275	10.21293618	9.938313651	9.163814913	9.904334164	9.05188655	9.427020182	8.456306697	10.01387245	9.276126657	8.53892379	8.303390939	9.882054347	9.066549341	7.839996968	6.238863933	9.376491931	9.211229935	9.800390931	10.39866461	8.918100243	9.245072853	8.167279219	9.347315646	10.62226	10.34536933	8.77391566	9.345904107	10.66546396	10.99466141	9.341125103	10.15000109	8.76292426	8.704837223
7.681337922	5.27802107	8.09294599	8.915746672	7.851097348	7.371188211	8.829334392	9.05482496	8.454116304	6.425228545	7.121071334	7.234471666	7.908403247	7.220960149	7.345094621	7.255105247	7.449809688	9.070895306	8.442486783	8.101339718	8.602494863	8.198937518	8.636942723	7.651715233	8.790679635	8.310744398	8.563270375	8.232069051	8.355327662	8.301441708	6.141777321	4.273245507	9.179158495	8.392834625	9.036453317	8.435547777	8.690213999	9.074407073	7.860308537	7.704713964	8.841136144	8.706845115	8.752838654	8.573907249	8.95401302	8.432972498	8.929608492	8.403860462	8.534564463	8.518591226
7.014069654	5.905550384	6.655152961	6.876923941	7.579541344	6.745384991	8.744297091	7.928535272	6.911226115	7.286901505	8.404722797	6.141361655	7.152105236	6.026141367	7.594481002	6.601082556	7.688160165	8.191511351	7.036471462	7.060576587	9.064475861	9.395408802	7.76033816	7.098528944	8.561833448	7.605835188	7.99846193	8.863344305	8.803186668	7.644745027	6.242707265	5.587839363	7.584826739	7.373269302	8.387081397	8.165524285	8.299851072	8.018508874	7.370250965	5.809520839	8.60727657	8.390605312	7.30999046	8.012586482	7.622475411	7.397507929	8.693677349	7.537127159	8.2085618	7.67074359
10.95561989	12.42591177	10.94927448	11.40840953	11.17512629	11.3335951	12.06462568	11.88219554	11.93430959	11.81708381	12.76947461	10.98626108	11.4287699	10.96728847	11.24357735	10.94098887	12.99334831	11.86518864	12.02829311	12.24786835	11.32690469	10.88828943	10.61862036	11.21102865	11.49840012	10.42435092	10.94386368	10.83402654	11.75698089	10.93605549	11.00690126	8.362186737	10.44256675	11.60048369	11.12946472	12.13127792	11.18514711	10.95777967	11.27447087	10.92662351	11.73482142	11.60091758	11.34249051	11.59866098	11.74050474	11.73531842	11.13226443	11.62024844	10.8538581	11.3576252
9.735194316	8.863063354	10.12195194	11.28102265	10.24629471	10.63924356	11.41088705	12.04078936	11.42548723	10.3385259	11.87808291	10.09738664	10.69455138	10.20219966	10.12837997	9.815668189	11.5245804	12.77348295	11.57959099	11.44947532	11.02745868	10.71079425	11.72329727	10.13467995	11.31991042	11.5893872	11.15810879	10.93616629	11.72858733	10.53969013	9.33814458	7.086993795	11.69306563	10.76359472	11.72127664	11.44916474	11.45024915	11.62954013	10.36669496	11.63645396	11.03901448	11.18819783	10.9424592	11.00285903	11.20872253	11.70161592	10.50445744	11.66771444	11.21368461	11.01458244
11.1965167	10.37479035	11.41964227	11.92235453	11.51957327	11.7771837	12.79620262	11.95828578	12.37550849	11.79601194	13.13212055	11.42537661	11.85130667	11.27898212	11.47955741	11.1991822	13.88467741	12.4143955	12.55899431	12.86384326	11.5362656	11.40208739	11.15965351	11.91260937	12.03629305	10.6975903	11.61754824	10.74784845	12.62386607	11.39533934	11.17636472	8.155951814	11.12438577	11.57941356	11.64898592	12.75922253	11.27813957	11.52488827	11.80781599	12.74638453	12.02545173	11.88452369	11.861054	12.1438022	12.20563904	11.75186734	11.59836835	12.51727557	11.3052393	11.79456514
12.11243385	11.89700588	12.14921049	12.38642681	11.71304791	12.93058677	13.32869062	11.75200814	13.15712468	13.20626178	13.28445286	12.31250686	12.51512133	12.04094746	12.53146302	12.30675282	14.06906682	13.94475199	13.62956783	13.66310788	12.15723811	11.98181376	10.88698768	13.16202172	12.17010859	10.87069043	12.28938592	10.94946895	13.54906356	10.89171548	12.40312531	9.318904418	10.77322995	11.82650178	11.11328561	13.30428441	11.09510473	11.61309904	12.73344075	13.68551791	13.51753355	13.42620295	12.89042695	12.62988997	13.58302774	13.37807756	11.73132443	13.67703337	11.20328114	12.23230896
11.34405691	11.00473741	11.64445316	12.1846287	11.25874204	11.85883546	12.74069724	11.96100656	12.42594113	12.04059147	13.18175346	12.06773412	11.87493359	11.26538721	11.57227947	11.36024901	12.96948291	13.19310373	13.27153198	13.40899128	11.41790195	11.36678898	11.6386358	11.6421002	11.86024484	11.20272685	11.66658124	10.33645103	12.63141913	10.65465281	11.37812777	8.877172912	11.01262569	11.80364329	11.32585348	12.7820604	11.27076001	11.4049006	11.20197553	12.84244172	12.41954508	12.21817124	11.74752336	11.5047828	12.09311612	12.9289874	11.08034207	12.904678	11.14924535	11.77462464
6.075478781	5.458358126	6.006020858	5.883063629	5.940322634	5.630887001	6.320503694	7.301450308	6.84916527	5.639426373	5.161094945	4.462346098	6.042403637	6.443571183	5.417805421	5.701227103	5.86387667	6.992809603	7.822361113	7.746778344	6.58220815	6.998746641	6.302650829	5.837475861	6.236170965	6.161669377	6.488777448	7.360942758	6.609521821	6.806213415	5.340338056	4.528120522	7.442425188	6.538763206	6.418935977	6.851205166	6.89458022	6.966785565	6.373306738	6.27550193	7.336514876	6.606991882	6.934371981	6.293716791	5.612087431	6.240166562	6.904107131	6.932255774	7.192682063	6.804388071
9.85661985	8.640569893	10.92194139	12.10432301	10.50894739	10.65894135	11.47271569	11.87921202	11.13214461	11.1915794	12.34258117	10.86244337	11.00074701	9.989594634	10.45354684	9.92938903	11.69951502	11.3835328	11.40921877	11.14364679	9.543274219	9.664579033	10.97558838	8.587656231	10.17266889	10.48718015	9.972143747	10.33759921	10.19840063	8.850527726	9.568462081	7.798507187	11.00014614	10.98075823	10.92716084	11.0156392	10.55986909	10.58841632	8.838590633	10.68374516	10.56566379	10.72341012	10.07094487	10.25485846	11.00059909	11.88131181	10.34965651	11.27530618	10.20827411	10.23802413
7.125618166	5.64281993	7.532332441	8.393097135	7.120967573	6.960528656	7.549729565	7.664493223	8.468120386	6.763757084	7.343109996	5.175201451	7.418055147	7.062016437	7.41182444	7.123669575	7.890222848	9.767731178	9.102333039	9.098345145	8.052695621	8.239848627	7.166219673	7.034153933	7.669198471	7.254629648	7.740590497	7.068064554	8.628932326	7.693383822	6.303609382	5.581983963	8.140734288	7.219518292	8.82152135	8.266024678	7.71552498	8.096641497	8.416042779	8.201798088	8.570068171	7.933786964	9.143559205	8.54588204	8.266760303	8.169860229	7.158019718	8.841174684	7.269055168	7.446158821
3.557326157	3.802181034	5.001213252	6.125105388	4.923656612	3.827644885	4.720255537	5.92555213	4.669127693	3.623295273	4.14510587	3.076296491	4.233755027	3.368697523	3.878155711	4.380977991	4.890266742	5.88332072	5.436795768	4.931121883	5.326012484	4.895868599	6.111102816	4.396864525	5.273740319	5.711968741	5.524645848	5.37966016	5.182426678	4.608407455	3.495979442	1.467216992	6.762291067	4.204761567	4.87006316	4.415779787	5.790514724	5.704048005	4.101609097	2.893719387	5.918052825	5.075516347	5.130870827	4.76630045	5.910906647	4.805389538	5.272897561	4.913427194	5.156948713	4.208922386
8.516866375	5.79936504	8.987316085	10.40627936	8.893626555	8.184730703	9.591552635	10.22096172	9.578113459	7.767891664	9.524212036	9.067864067	9.12514573	7.955842533	8.091172763	8.819853649	8.42092576	11.32400153	9.917910995	9.770526581	9.176714295	9.222014742	9.819461583	7.706057555	9.70822761	9.837674854	9.630047646	9.014053025	9.832025326	8.562825431	8.058668571	4.813615982	10.38070711	9.157416346	10.13688679	9.855279787	9.460646022	9.805389154	7.874497679	9.155019196	9.05394108	9.423383692	8.133494054	9.001911329	8.602980218	10.79630907	8.923078341	9.447526079	9.606325023	9.404986782
10.15665406	9.305891741	10.37391074	11.0766956	10.90316846	11.11182284	12.22241793	12.26041164	11.67048136	11.29360265	11.95475649	10.80988725	10.92229437	10.76466293	11.30681436	10.3032303	12.01521947	12.25379241	12.51464164	12.61537323	11.76143657	11.51801434	11.48975462	11.12054156	12.06868785	11.40756625	11.22072899	11.47718295	11.94240081	11.60677378	10.04360765	8.174772581	11.52006767	11.71982943	12.01501236	12.24730994	11.70227656	11.82792951	10.55572877	12.25056464	11.59283212	11.72779236	11.27897291	11.42361491	11.89065766	11.55510532	11.58580389	12.22894506	11.55106549	11.612767
5.32298667	5.861925904	5.372592313	6.176878623	6.182673199	7.052666736	7.499409514	6.387142902	7.214900929	7.485631536	7.180017861	4.116202616	6.221779293	5.694122283	6.998551683	5.080273604	8.13544252	8.66224174	8.118555707	8.045200341	7.039744036	6.479636735	5.217838349	5.266975168	6.153458631	4.59746823	6.271409051	5.837952667	7.295277407	6.588207932	4.345839922	4.684277766	6.634096081	5.441101032	7.50777944	7.605450162	6.13881759	6.746249069	6.611183614	5.577232575	8.952878755	8.480476495	8.175152501	7.690337692	8.053010196	8.115185766	5.87506968	6.935195311	5.664021958	6.216668049
8.267658217	7.256914149	7.970702427	8.474239939	9.284816337	6.971863513	8.91086441	8.38070684	9.334384307	7.356804323	7.355813132	5.850376817	7.987924152	7.76418862	7.703996319	6.293201073	7.985112081	10.32335137	10.5952615	10.60927429	9.08923129	9.331218	7.437502462	7.332480338	8.696727614	7.742186294	8.807987501	8.657383676	9.005295374	8.865330224	6.180378862	4.653379945	9.009000745	7.56503328	9.706617851	9.431085908	8.496409977	8.306209954	9.377011316	8.637414838	10.12259882	9.353739487	9.673869227	10.52553558	8.932865852	8.322187042	8.544685925	9.301018594	8.015270914	8.126794709
0.019296178	0.040310053	3.175885264	0.184833314	0.17150692	8.707677569	9.073400906	0.033782025	7.846591028	5.64087834	2.529279484	1.916012883	8.521778743	8.109151605	7.775154719	2.499249202	2.707686105	0.007186984	0.03954598	0.014526271	4.127589362	5.780683319	0.195877682	8.673537541	0.093797624	5.720176305	4.158575299	0.070950647	8.366733983	5.91714604	5.289304213	5.365900186	3.962232255	8.665936712	3.079195741	3.499238696	7.819707144	8.610221252	2.570729954	0.014489984	0.062671611	4.664094351	5.82362513	0.062332768	8.90499849	6.436944539	5.801673856	5.594341668	7.782273222	8.239144133
10.95798961	9.756254618	10.84335121	11.33841984	12.11261313	11.21479892	12.33111876	12.59615357	11.91962159	10.91131505	12.41348342	10.58033277	11.64727457	10.90311521	10.90793776	10.1370761	12.07500889	12.59421638	12.28080836	11.97808472	11.91091196	12.04838549	11.61900265	11.07437257	12.63100266	11.62037152	11.68268056	11.98890851	11.93076133	11.87074489	10.15056469	7.63548518	12.4565886	11.96624592	12.38598035	12.17647058	12.30712871	12.32539415	11.31056454	11.94203111	11.90707781	11.80374882	11.53159778	11.75464132	12.61877011	11.73828075	12.69847825	12.37110793	12.10828399	11.96864338
9.406838443	9.313064632	9.473962752	9.572615602	10.23021079	10.46152044	10.3894949	8.465437561	10.66806521	10.22657723	11.40312835	9.168335898	10.3447462	10.05298872	10.17864389	9.017353326	10.92106418	10.74068991	11.30449888	11.37252931	10.14765833	9.774971023	8.568738869	10.16312435	9.942255006	8.139209167	9.085838191	8.600240575	10.68201335	9.796673214	9.624798356	6.82905419	7.955075746	8.956048401	9.209189983	11.08880475	8.350305162	8.915999098	9.959627114	9.556337323	10.85480826	10.98367916	9.427813797	10.60068993	11.06302614	10.87932071	9.702370385	11.14245554	8.989821617	9.270512204
0.019296178	0.040310053	0.092247652	0.184833314	0.17150692	0.060529267	4.637898406	2.828843418	0.016829218	0.087623018	0.164630526	0.205994947	0.585596597	0.539075183	0.22976224	0.064377248	0.507019586	0.007186984	0.03954598	0.014526271	0.101189824	0.063202704	0.195877682	0.049892889	0.093797624	0.126510908	0.125402986	0.070950647	0.033547625	0.17174435	0.060819613	0.504110623	0.105751746	0.041681018	0.105983099	0.348332846	0.051838072	0.080861208	0.047329329	0.014489984	1.348604828	0.452722424	0.096450146	0.402294293	0.022378514	0.023709257	0.28626219	0.020857933	0.184656839	0.042063366
0.019296178	1.40993122	0.211890871	1.91698784	1.34013655	4.979007374	2.622078621	4.34866635	4.199659774	7.225432237	6.415537101	8.284536237	1.827373319	2.610945514	5.146448836	9.446318297	7.049615345	5.33906749	6.439195436	6.828129942	4.196918695	4.156995702	4.566043444	3.975367662	3.940061102	4.198613789	3.086487682	4.44145226	4.98567527	4.090170372	7.19713635	8.383816632	6.647250138	5.683909008	7.628507732	3.91731472	7.341087813	7.45332002	6.513229324	4.506460399	4.414524666	4.094581739	6.682695221	7.640158672	6.554604031	1.907309152	6.221328497	6.326378171	6.437572797	6.273328052
6.426249284	4.45338041	6.499987915	6.937958102	6.120808887	3.823737765	7.069967389	7.108073876	5.655863405	2.008800799	1.695259753	1.363725572	7.445286793	4.856580804	3.726994753	3.726991763	5.324914953	3.514262955	3.532985033	4.479173244	6.695353141	6.723352597	6.438982026	7.256418183	7.231013202	6.31806187	5.812984606	5.960184962	7.034605884	5.892145674	6.790279199	1.467216992	5.469532675	6.735807462	4.347322125	5.771037077	5.607113514	5.125951305	3.593683279	2.256200857	5.54499805	5.485267835	3.329868053	5.637830646	5.602133322	7.257935206	6.259205555	3.908230882	4.631921018	4.654685843
4.814910073	6.60877147	5.032421788	4.540655079	4.137337794	5.968195308	5.923303979	4.904068481	5.73757607	7.407088103	6.559108111	7.631350432	5.682104199	5.890425568	6.127238925	7.615759942	7.555757321	4.160828205	5.348116484	5.553048884	6.293630132	6.401254027	4.732154801	8.471640809	6.192436029	4.712104643	6.344010441	4.837254618	8.146067695	5.844984897	7.085436617	7.732318378	5.145935395	4.304468559	5.474184379	6.762625714	4.27129809	4.31355938	6.43600231	7.637120182	6.758513404	6.328954957	6.34710554	6.037032545	7.297551453	6.10822493	4.445350872	7.425719672	4.967749494	5.27137045
5.823527669	5.181726186	5.419545555	4.851913638	5.540865717	6.522405897	5.529632232	6.744921326	5.777504502	6.481074252	4.038317358	5.255100659	5.973788896	5.32301657	5.75483218	6.817930115	8.421836499	3.763067982	4.952738271	5.024712395	6.620667766	6.54296961	6.11878212	5.231844866	5.81197258	6.359413904	5.766110247	6.41939312	6.28636877	6.459500315	6.075289578	3.20662463	7.476936441	7.62392171	7.734155238	5.790300438	7.291539707	6.818163381	7.241662116	6.002331947	5.918052825	5.500309303	6.771572207	7.549686528	6.689496766	6.282110828	7.901570905	7.029987476	6.737996212	5.787141905
0.019296178	4.24689407	0.211890871	0.184833314	0.524663958	5.024788764	2.528103864	1.951468286	3.363092661	6.049947703	6.096407649	6.349524974	2.365795345	0.868860035	4.64987294	2.753091269	3.581664791	3.763067982	3.53609686	4.513196535	2.738977059	2.457228103	3.218654863	3.232113514	2.436191995	2.892592919	2.586248487	1.45378949	5.057041872	1.240744576	4.709432361	6.50714761	0.42524678	1.252680076	3.564789666	2.050832003	2.523105344	1.200879265	2.597988758	3.046358188	1.72465291	1.235775936	1.510085595	4.512577561	4.604257533	1.268321008	1.341714536	3.099624315	1.812197738	3.699332997
0.530960348	0.353887595	0.092247652	1.91698784	0.17150692	1.911305119	0.31160504	0.57838367	1.390171793	0.127751424	1.377143886	0.073379879	1.670339282	0.117450114	0.910784852	0.064377248	0.688974922	1.758831372	1.669255101	2.747950894	0.101189824	0.356554749	0.91938456	0.049892889	0.093797624	0.126510908	0.125402986	1.139845332	0.033547625	0.17174435	0.060819613	0.504110623	0.42524678	1.342360139	0.105983099	0.538009125	0.051838072	0.080861208	1.13494665	0.602947933	0.062671611	1.959602894	1.174433335	0.663131357	1.238598085	2.987824523	1.928513228	2.613874282	0.350175575	0.170662347
6.419098711	8.240027961	6.802643041	6.74820804	5.593938295	7.334333563	7.268246999	6.172997053	7.260011149	7.637935295	7.19912112	6.991642608	6.522563428	6.627711525	7.187935809	7.170050174	7.403770211	6.302778533	7.056469666	7.307849777	6.023954611	6.240083196	5.063372511	7.148079991	5.871507421	5.662274588	6.548636367	5.65497995	8.09961338	5.607885063	7.156113041	6.09618176	5.191261046	5.256433078	5.358639813	7.243550957	4.820012107	4.953459854	6.973150422	7.053538025	7.246838907	7.307742133	7.173621411	6.363226414	7.348288619	7.268716077	5.734130432	7.770381651	5.705784782	5.59145483
5.56428896	5.021456296	5.340679881	5.401860756	5.144717636	6.298764249	5.868928595	6.48342545	6.290944992	6.64599626	6.053883397	5.786936742	5.858029209	5.636300634	6.069573829	6.099985058	6.384913163	5.377570187	6.725326369	6.287123341	5.982104525	6.437871951	5.808899533	5.264632715	5.194406679	5.643409626	5.472873567	6.74790396	6.420771131	6.20627042	5.793331458	5.582360607	7.036563819	6.87570921	6.812578815	6.316066573	6.888868427	6.621774992	6.563876528	6.242146598	6.420845509	6.138241416	6.487405325	6.539839143	6.465066298	5.981611994	7.768362549	6.882383395	6.555823717	6.226672852
5.170364301	6.24193498	5.525364863	5.571945229	4.931066621	5.804640214	5.961442688	5.212158507	6.257424068	6.210553284	5.136443761	5.08895064	5.625337613	5.695698303	5.837717582	5.597045292	5.222081211	6.920675469	5.91375725	5.934359061	5.1147327	4.988525638	4.686229264	6.026594802	4.620278267	4.565854004	5.099455447	4.417672347	6.308374228	4.736577901	6.730016295	4.372560391	4.168497891	4.736512618	4.487258159	6.320546843	2.856069153	3.004502567	5.742299652	5.415204513	5.705314494	5.782049098	5.875210343	4.638109165	5.304180855	6.640214215	4.84648983	5.833172601	4.263840162	4.375284532
10.29922718	6.336436634	10.03802411	10.49852265	8.20892312	5.420406649	10.85155968	10.49570481	8.66465692	1.726610112	0.556895998	0.073379879	12.633358	14.34750587	10.58325357	0.064377248	0.171636122	4.071588321	6.378690377	3.157121045	11.24096033	10.22315215	10.49943204	9.872131088	7.628766988	9.744574546	10.05144427	9.71000835	10.39654099	10.42488355	0.060819613	0.504110623	6.502741577	2.316952189	0.743981997	7.050813808	0.517229061	1.901651512	0.702212764	7.053538025	9.025459918	7.744554257	1.772518147	4.286992401	4.320280444	13.26570561	5.938634371	5.157008657	5.634001336	4.629470387
7.506244011	6.278406091	7.249390621	7.431367213	7.809440812	6.833777188	7.965056784	8.07192761	8.592655138	6.9199661	6.56311059	4.980065606	7.580181121	6.453999419	7.270560036	6.301554537	6.850737093	9.527120807	8.783297461	8.624648906	8.291357604	8.043467801	7.497806068	7.031221099	8.194575136	7.264071435	8.113834508	7.324697306	9.046831636	7.880462366	5.626284682	4.965771401	8.495645956	7.301599336	8.997038537	8.505986494	8.33359999	8.567395072	8.502765647	7.804969269	9.037829728	8.276677352	9.059845515	9.368629822	9.394021933	8.097408993	7.347674767	9.3159625	7.727087775	7.805142522
5.954416578	4.934955987	5.545410086	6.455905934	6.236858235	5.962880788	6.856498775	7.566408345	7.382329883	5.445954056	5.586540038	3.892381394	5.942156603	5.498743216	5.950932395	5.804441258	5.62624652	8.482063553	8.283905136	8.343051659	7.256145082	7.443248682	6.580861655	5.749810463	6.800424532	7.030098372	7.252167498	7.429695832	8.08090633	7.083203467	4.427971368	3.680034497	7.977034753	6.346566251	7.621262484	7.44426537	7.836226079	7.709889016	6.83393184	5.415204513	7.927754212	6.905282117	7.376337341	7.494081337	7.437347005	6.827873511	6.907837371	7.24146123	7.060177713	6.993675925
9.325942767	8.901593974	10.05212854	10.86796411	10.85465364	10.3676157	11.3335513	11.95563074	10.70176449	10.45719389	11.0093667	10.0137716	10.71399345	10.17015824	10.08723976	9.433025678	11.14747959	11.35669291	11.33186435	11.31571157	10.7878626	10.76625388	11.00964071	9.878947244	11.44577399	10.87737606	10.82819626	11.06115364	10.60136478	10.8221623	9.52155344	9.36104137	11.35181472	10.74155314	11.54958366	10.86466836	11.13943592	11.04737026	9.547125096	9.36841598	10.72452049	10.68309535	10.16278683	10.61752033	10.34744826	10.3862307	11.23797315	10.37101257	11.10622925	10.55390661
6.335734679	6.270682146	6.230615306	6.273316417	6.461770134	6.819870332	6.721430201	8.158124688	7.609352369	7.156045071	6.411279338	6.265442054	7.151768343	7.880328929	7.005123187	7.215222785	7.257458863	7.727057173	8.278260253	8.45110151	7.823115201	7.355122349	7.408255712	7.38258092	7.108067155	7.235747481	7.180563313	7.926790641	8.142236346	6.992637996	7.085974476	5.934124415	7.663850859	7.530734054	7.677234308	7.197630301	7.655683134	7.546736258	7.293826904	7.047516583	7.193740019	7.376658268	7.142769884	7.493145071	7.453415733	7.210727889	7.108686327	7.710320612	7.459657182	7.202892152
0.754475944	4.371154148	2.400196787	0.184833314	1.734392255	6.671054565	2.227450546	2.859982232	3.035991582	5.690764844	0.674473903	0.127764942	2.189070284	3.549113477	10.05252876	0.249325037	1.15180924	0.750253146	1.810388162	0.592325666	0.572843883	1.610690353	2.427703335	0.388641724	1.910880931	3.056509631	1.239138853	0.070950647	0.734984235	0.557179109	0.060819613	3.392400061	5.213948497	2.57324045	5.743044725	2.684438533	6.659868722	7.9606945	4.110459706	0.815208488	0.832649973	4.055438248	4.490881923	1.959042453	5.86449636	3.714497649	2.618136801	3.628212512	6.670984969	6.20672598
10.12210946	9.532109674	10.05732487	9.918548437	9.521814979	9.089812279	9.98174247	9.347022935	8.258182533	6.838594589	4.82224131	6.160220286	9.301490168	8.807072291	8.904876491	8.244359213	5.214153244	6.259675367	6.869957247	6.458156498	9.264686844	9.53370649	9.521780506	9.329285014	9.277958075	9.372119661	9.384344093	9.25585876	8.515186812	8.84924306	8.14757986	1.467216992	10.28117636	10.1221158	9.428174976	9.209187141	9.494458873	9.939222359	9.731627589	6.371780234	9.737088555	9.754259653	9.900180761	8.886139607	9.675538119	9.712595664	9.98889826	8.936849944	10.33695427	10.09536347
8.906506122	8.568039994	8.605879676	8.343581339	8.035641443	8.981330013	9.677102752	9.915756779	8.257221215	7.827093045	5.276208135	6.296841526	9.586212913	10.61769353	9.775182157	7.917002903	9.661793598	7.673033145	8.485261532	8.408248164	8.696307493	8.667895283	8.934495897	8.938025743	7.804206589	8.662554701	8.782343746	10.09308428	9.319116724	7.677860104	8.30178021	6.439367645	8.895740538	9.497614449	7.616738475	8.929701593	8.19828085	8.827618429	9.458361029	11.1784144	9.261579733	8.629673269	9.120586248	8.68258392	8.979593805	9.956287435	8.762896487	10.04061628	8.797062304	8.83330617
5.467411718	6.968609061	5.417760927	4.987169038	5.084641014	6.683288799	4.687833022	6.471677693	5.091530428	7.278089085	5.966296774	5.884326439	4.987624995	5.818259966	6.693183826	7.478220187	7.764145064	5.965040747	6.352633261	6.5160029	6.131769293	5.953884721	6.645893942	6.575349581	6.001436143	5.902620985	5.427171587	5.534323552	6.809204319	5.787651395	7.098252954	6.072978481	6.60750418	6.961978335	6.316065473	5.715038567	7.020096252	7.089479403	6.174882919	6.294433255	5.363133335	5.532304688	6.250195413	5.837349554	6.788666038	6.52771308	5.766018381	6.937643893	5.916036932	5.895646846
6.446333062	7.255328928	6.149044762	5.736051001	5.431428879	7.819841472	7.091074424	6.215813545	9.494616616	6.251363348	5.373541722	4.527272247	7.296036142	7.226534207	7.35775637	5.789504655	4.557600379	8.089345565	8.442001564	8.286292608	6.909961079	7.177894498	4.541349509	6.78671962	6.142794396	5.481474547	6.396567486	6.615736576	8.864222448	6.975621919	5.930284868	4.988734338	5.905251475	5.889118172	6.552719285	8.267863557	5.913985755	5.449469689	7.230970292	8.104764133	7.934683839	7.820063281	7.160686649	8.839518425	6.357520236	7.274930029	7.227949895	7.393912329	6.192793375	7.198408978
5.133281332	1.057966143	3.136999751	3.612364591	4.06895393	4.786926984	7.130750973	9.197806588	10.4187189	4.303709245	4.44953905	3.397047748	7.748998908	7.87414254	5.501259073	2.768223667	1.336379464	9.527120807	9.277042381	9.267330943	9.126695598	8.782450979	8.65343112	7.156655168	7.70718288	9.011701915	8.119517807	9.52622585	10.70219393	8.982714814	4.077603129	4.055791651	9.168615896	9.177846805	8.665976372	8.867704498	8.495673329	7.68312905	7.625270977	9.166933584	8.88548204	7.85291076	7.447933044	9.231508763	3.934439354	7.35280077	8.627760056	6.009759428	8.845917014	8.939338225
7.005136603	8.375167607	6.054454052	7.173413204	5.530903136	8.851725707	6.400154765	7.476609762	7.734204902	11.40831101	6.130798547	7.498246048	7.571702672	10.0566209	8.897718153	7.524035141	11.00967928	3.97474765	7.898043521	4.721047095	7.226082909	6.585726954	7.279295153	6.731197077	5.376798008	6.821616161	6.675666387	6.791633082	6.89047301	6.521455889	7.269733257	9.350468436	8.88562991	9.272186585	8.591439714	8.9841043	8.621120175	8.771875427	8.854126756	6.332626056	8.832856555	8.317327089	8.575104096	7.933865126	8.877974825	7.642569753	8.152234392	8.35798519	8.931223271	9.651721026
6.235715292	6.438940982	6.294803441	5.571945229	3.743098032	7.952981129	5.291907371	4.588083352	5.908085541	6.252356689	4.820327304	5.480064161	6.025520769	5.349095573	6.707366538	6.366919583	5.282590442	3.37826641	4.523263772	4.982190301	4.406707644	5.192634156	3.051013946	6.115050422	4.863422593	4.336251672	4.756071161	3.523238633	6.154792652	4.311877142	5.78934933	6.332349091	3.509802902	4.860560926	4.387413493	5.658203585	4.117506161	2.725746539	6.317307128	5.923052625	5.705314494	5.726746578	5.721172167	5.669466468	6.607401864	6.815733261	5.292256892	6.869112771	4.555393234	4.78295272
9.21947531	7.692329995	9.036117157	8.450757715	8.851884625	7.010940109	8.116243503	8.280565225	8.887810112	7.535866535	6.730030052	9.517589189	8.697194128	8.746179332	8.022852013	9.316428944	7.874780903	6.964853864	7.699763863	7.971313214	8.311894486	8.528467336	8.064679442	9.166383506	8.477981723	8.031502504	8.437814852	7.923302929	8.716640264	7.576452391	8.091128005	5.581983963	7.745989074	7.837909013	7.441444936	9.043766923	7.587449405	8.011016849	8.819928945	7.22645296	9.253336205	9.110073916	8.679737117	8.00079823	8.427812019	9.330308574	7.074152125	8.385489539	7.732954668	8.231106409
3.238005006	2.779493316	3.604187901	3.612364591	3.014060526	6.608985163	4.637415912	5.585837181	4.599696926	2.05491775	1.810609054	0.332187529	3.549054069	6.107460873	6.460819853	4.432114941	3.722622317	5.454799921	6.810647142	7.086556672	3.074430422	2.351757526	4.308682482	1.613151235	4.977069863	4.392850124	3.208126968	5.226953465	4.368514084	2.833483749	2.003792387	0.504110623	7.315773458	6.940822948	7.508947593	5.026836756	7.884422114	7.855783895	7.559409204	6.332626056	3.494988264	4.544133485	7.044779179	7.769670654	6.615736995	4.00942934	6.596456798	7.315187066	7.085990884	7.028172858
1.507290198	6.408047156	2.160857413	0.184833314	1.491204682	0.515527407	0.042276433	5.692501327	7.400160424	5.82543747	1.298251906	5.4869699	0.818269689	0.117450114	0.790523602	5.689187862	2.739393955	3.222620425	4.197315661	3.955905731	2.168254574	2.757108346	1.21868579	0.395384448	0.629937108	0.752392156	2.819753246	3.038944463	0.221014633	0.9013841	5.175988786	0.504110623	0.731951043	0.442271764	0.105983099	3.539482729	0.47555791	0.080861208	0.047329329	0.014489984	6.060344669	4.497677603	0.096450146	0.840246464	1.069688101	4.628741766	0.130542075	0.26749393	0.825940595	0.656213114
6.174042219	2.956654116	6.312685046	6.876923941	5.639463631	4.281101581	6.247194962	4.837489441	3.30350155	2.759426614	0.759349528	4.268766706	4.6687266	3.06538925	6.949634768	6.058613557	3.792275465	4.679232941	5.355339546	5.702898097	4.605819183	5.15196627	5.324168226	3.98405161	5.55383051	5.475938532	4.95789064	4.575754401	5.364712524	3.786358743	5.478237171	3.768157215	5.623418159	5.094080918	4.179548947	4.9692609	5.609283257	5.740763022	4.74398414	3.980557834	5.106162393	5.587976983	3.990959545	4.242863842	2.956513609	6.329738957	4.745715589	4.462676647	4.748175593	4.102624829
8.898314843	9.955180781	8.450244509	8.014366634	8.658941067	8.482500146	8.44358951	8.507571887	9.039297788	8.535780222	5.47861999	8.745384511	8.034571802	7.232474834	8.017757049	8.632398671	7.27849101	8.235321758	9.100023836	9.358937185	7.62368172	8.025236923	7.180818155	8.196408663	7.763444659	7.29127495	7.667715407	7.445842016	8.271962706	7.127568063	8.881671198	8.839514125	7.349291469	7.383961746	6.48392629	8.199189611	7.096925082	7.69187183	7.54401701	8.814189023	8.481008914	8.842880845	7.482712117	7.362476427	8.636305156	8.616821298	7.084807433	8.574463647	8.373745949	8.716644062
0.019296178	0.268412269	1.488055173	1.91698784	0.17150692	0.060529267	0.042276433	0.033782025	0.436964949	0.087623018	0.164630526	0.073379879	0.419249298	0.117450114	0.047422877	0.064377248	0.171636122	1.325835645	3.813655277	1.145210164	0.101189824	0.063202704	0.195877682	0.049892889	0.093797624	0.126510908	0.125402986	0.070950647	0.033547625	0.17174435	0.060819613	0.504110623	0.105751746	0.041681018	0.105983099	0.394378309	0.051838072	0.080861208	0.047329329	0.014489984	0.832649973	1.056619665	0.096450146	0.062332768	0.022378514	0.023709257	0.130542075	0.020857933	0.249210363	0.870936266
7.140188174	7.082879953	6.595187579	6.455905934	6.410712769	7.314910422	7.473486837	7.250368718	7.643091705	9.45086019	6.670484729	7.403076029	7.3996963	9.647648027	7.764118465	8.590965889	8.258486842	1.325835645	2.933595258	1.492083161	5.846251555	5.958576682	3.813001644	5.001458383	3.69001985	4.913718382	5.339894295	7.154807013	5.476344057	5.65501833	7.427615598	6.292588107	7.152963971	7.662665933	7.070270761	7.588914746	6.759759514	6.519694669	8.06247778	5.692825842	7.193740019	6.960180465	7.850629434	7.826280503	7.85810799	7.949623894	7.152150635	7.43220659	7.210978711	7.368478719
5.576319444	0.377751308	4.995966708	4.364502138	3.99046499	2.447774909	5.737940517	9.026012279	8.024651525	6.611318889	3.463608827	6.469811152	2.679887844	3.888131988	3.174515657	4.479986798	10.2763633	1.325835645	0.890605504	0.348745102	1.078256081	0.286948196	2.775866395	0.73698483	0.093797624	2.565937838	0.125402986	5.834157435	0.279220979	0.17174435	4.8391856	6.083700785	5.340684804	5.202861992	2.291418921	8.957490548	2.5670059	2.37608612	2.878453483	0.602947933	6.625272365	7.549299166	3.716108404	3.981206573	4.239092239	6.904222633	3.57898306	4.309314013	5.429082099	4.864681105
0.530960348	1.23947804	0.092247652	0.184833314	0.17150692	2.009426797	0.31160504	0.363012588	1.335766517	9.444664367	6.943532596	7.131983278	0.068149019	0.96615368	2.57335356	5.621028468	6.591326312	0.750253146	1.711929938	1.273846943	1.027421906	0.063202704	1.704196458	0.049892889	0.093797624	0.126510908	0.125402986	3.462723662	0.033547625	0.17174435	6.005589307	6.746437125	0.731951043	0.041681018	1.491509033	1.132150125	0.051838072	1.200879265	1.192902309	1.275208064	0.062671611	0.597867778	1.423677729	0.402294293	2.235697656	4.808381675	0.28626219	0.936512573	0.184656839	1.232901947
6.366348449	5.599538056	6.344447105	6.71068325	6.554234401	5.762304981	7.250278457	8.187230563	8.327182783	4.799351714	6.107214091	5.390539356	6.908863167	6.523011476	5.991910046	5.721415259	5.447428435	8.509342614	8.245149449	8.5430046	7.888621662	7.651286216	6.978219416	6.868370412	7.03699427	7.156380025	7.51832796	8.253129037	8.295846543	7.453963394	4.899705969	0.504110623	7.819164955	7.333968438	7.907352532	8.080413385	8.157090654	7.918743626	7.549012758	7.118860158	8.092477953	7.992238769	7.730327984	8.53073992	6.594622108	6.924638891	7.134207872	7.659550108	8.057328928	7.957682651
5.63519147	5.435223409	5.993976227	6.317155613	7.028039863	6.190202756	7.237606363	8.457722363	7.415929644	5.018129084	4.895029306	4.64708066	6.982449308	6.458799284	6.074191672	5.130388099	5.501696871	7.326088223	7.883756677	7.714693208	7.709509254	7.869354063	7.399735497	5.727249037	7.109769495	7.727868382	7.263679374	8.504505131	7.168052958	7.794287146	5.031281471	1.862203983	8.690186176	7.325669408	7.99345898	7.277700646	8.195123057	8.186194708	6.435131754	6.84201698	7.846602834	7.440754058	7.007353656	7.757430378	6.508075966	6.556212739	8.065845044	7.02578418	8.209919158	7.564520648
7.099814806	8.768469662	6.871083973	6.455905934	7.00288345	7.772777979	6.79318514	7.466570764	5.847971635	7.886303696	3.016219754	8.373108773	7.034322617	6.387083449	7.471725466	7.780819998	5.139084339	5.565421254	6.820471946	6.487489603	6.749003538	6.71812006	7.1828593	5.909532623	6.245681383	6.851230332	6.252382717	7.430968231	7.21540474	6.580731401	8.315174791	8.148813	7.059523679	6.442729464	7.475736078	5.738197213	7.691144087	8.239060915	6.956829993	7.299232812	5.363133335	5.888632718	6.338457223	6.811265515	7.470933863	7.823628975	6.452410252	7.549238251	6.254588264	5.838318788
6.546921237	6.678767985	6.700992563	6.455905934	6.422713297	6.766701125	7.067116311	7.468631333	6.349502038	6.130893326	6.10221531	7.003318626	6.674433338	6.432082743	6.989275542	6.434629481	5.856826466	4.741764497	6.109059589	5.736838764	6.603597124	6.40747362	6.207108901	6.389645865	6.530865643	6.341597513	5.975107749	6.946362689	6.43490698	6.292658442	6.91859846	5.135219287	6.914735933	6.901644714	6.434284609	6.817687672	6.769104277	6.977626622	5.942552145	5.750055143	6.536234022	6.797798503	5.658234204	6.260901833	6.022277182	6.985461124	7.310877959	6.568814153	6.876285637	6.609304196
0.474847442	1.942056729	0.092247652	0.184833314	1.812212675	0.338205765	0.042276433	0.57838367	0.284799305	0.172769205	0.164630526	0.073379879	0.500355267	0.117450114	0.146582089	0.064377248	0.507019586	0.007186984	2.344869025	0.857580455	0.392951399	0.063202704	0.195877682	0.049892889	0.093797624	0.126510908	0.125402986	0.070950647	0.409077366	0.17174435	0.060819613	0.504110623	0.105751746	0.041681018	0.105983099	0.151663726	0.051838072	0.080861208	0.047329329	0.014489984	0.062671611	1.521410357	0.096450146	0.062332768	0.277368916	0.023709257	0.130542075	0.020857933	0.184656839	0.042063366
5.217418905	8.343736233	5.566725539	5.401860756	4.398607521	0.060529267	4.305808869	1.526596224	1.870537821	0.087623018	0.164630526	0.073379879	4.047524094	3.475397787	2.695612788	0.064377248	0.171636122	0.007186984	0.343689201	1.511205906	0.101189824	0.063202704	2.565503279	0.957315969	2.466622054	0.703754506	0.635068339	3.388003845	4.10737215	0.309473338	0.390161805	0.504110623	0.941574971	0.041681018	0.105983099	3.994079103	0.051838072	0.080861208	0.047329329	0.014489984	4.178766802	3.8640438	1.131597834	0.269012839	0.022378514	2.43799684	0.130542075	0.020857933	0.883696499	2.801764465
3.644571954	2.769022726	3.253384563	1.91698784	2.709129176	4.365000116	4.69942473	3.41622451	3.840169831	3.847432062	3.183006049	4.286835872	3.142759644	3.123722818	4.080147406	3.538605065	3.549716085	4.741764497	5.143606697	5.300324047	2.794083558	2.824392113	1.844806582	3.472109603	2.569974883	2.988402565	1.957540799	2.441537689	3.989848845	1.592932244	3.308631322	6.083700785	2.170643391	3.222390383	1.93790654	3.876201373	2.455089274	2.37608612	2.617373313	2.552691828	3.940597172	4.415377575	2.212862561	3.285522376	4.591674373	4.347819371	1.557635808	3.821156234	3.055038767	3.153197246
6.805517761	7.073017687	6.933212128	6.74820804	5.523638931	6.934431856	7.150545452	7.048480761	7.347952146	5.986033409	5.901465096	5.407577615	6.722045114	6.590261615	6.978461809	7.08472352	3.229382747	6.406903978	6.825300346	7.026327225	6.364019537	6.036533557	5.827666982	7.001517678	6.213382274	5.85320509	6.39939117	6.208755702	7.102198031	5.870254368	5.747848085	4.579464117	6.126395406	6.896471097	5.885721088	7.52353616	5.876632884	6.220551556	7.112713894	6.425605487	7.058343463	7.274675791	6.802058653	7.207759422	6.995690434	7.525215135	5.998293501	7.652602048	6.394893795	6.59869325
0.019296178	0.201948298	0.092247652	0.184833314	0.17150692	1.265443987	0.597776153	0.334971584	0.016829218	1.357462714	0.274974875	0.501078458	0.068149019	0.117450114	0.423169503	0.064377248	0.171636122	4.250669182	4.864969427	6.44104568	0.101189824	0.063202704	0.195877682	0.049892889	0.399576008	0.126510908	0.125402986	0.070950647	0.033547625	0.309473338	3.296560806	0.504110623	0.105751746	0.041681018	0.105983099	0.034369863	0.051838072	0.080861208	0.047329329	0.014489984	0.062671611	0.204503745	0.096450146	0.062332768	3.017243748	0.023709257	0.130542075	0.020857933	0.660421859	0.042063366
0.019296178	0.040310053	0.092247652	0.184833314	0.17150692	0.060529267	0.042276433	0.033782025	0.016829218	0.513818375	0.164630526	0.073379879	0.068149019	0.117450114	0.047422877	0.064377248	0.171636122	6.239053297	3.561351101	4.406394452	0.101189824	0.063202704	0.195877682	1.336076229	0.248911267	0.126510908	0.125402986	0.070950647	0.033547625	0.17174435	0.060819613	0.504110623	0.105751746	0.041681018	0.105983099	2.280735496	0.051838072	0.080861208	0.047329329	0.014489984	0.062671611	0.795258766	0.096450146	0.062332768	0.022378514	0.023709257	0.130542075	0.020857933	0.184656839	0.042063366
0.29892468	0.149649092	0.211890871	0.184833314	0.17150692	1.135915068	0.042276433	0.827082262	0.449523486	1.274868042	0.164630526	0.560038613	0.068149019	0.117450114	0.796021742	0.064377248	0.507019586	0.750253146	1.357954122	1.131939654	0.101189824	0.063202704	0.195877682	0.049892889	0.093797624	0.126510908	0.125402986	0.070950647	0.033547625	0.17174435	0.060819613	0.504110623	0.105751746	0.442271764	0.105983099	0.473262565	0.051838072	0.080861208	1.394468462	0.014489984	0.062671611	0.533693812	0.096450146	0.062332768	0.658733776	0.194291828	0.130542075	0.020857933	0.350175575	0.042063366
2.518770444	9.959242162	0.516054312	3.612364591	2.210219048	0.581511526	2.554637819	4.230092313	0.592089831	0.127751424	0.365251653	0.178691036	2.486899755	9.902061168	4.13498567	3.12007744	2.35484601	1.325835645	4.665120048	3.049616065	0.101189824	0.063202704	0.195877682	0.049892889	0.093797624	0.913465542	0.125402986	0.070950647	0.279220979	0.17174435	2.340019953	0.504110623	0.881482621	0.041681018	0.105983099	1.19803767	0.051838072	0.080861208	0.264897101	4.385849901	0.062671611	0.401894732	0.267171937	0.402294293	0.022378514	0.409367088	0.638021189	1.169329115	2.710961349	2.936529692
9.793739595	11.01813868	8.869241717	10.00922723	10.49808083	12.91745125	12.4971641	11.84876857	11.78719527	11.49734655	9.152065831	9.502471237	12.30458057	11.01594015	11.60980949	10.02544719	9.630404601	8.988590536	10.34097906	8.722169452	11.96129184	11.72673237	11.20167314	11.19341627	11.44463286	11.52886022	11.0107468	12.20735036	11.35160321	11.44599825	9.323429691	6.650640453	12.43698052	13.44326013	12.10339475	11.64669235	12.85958429	12.92063989	13.18705767	12.42498865	11.98979881	11.55711742	13.05688557	13.08933162	11.18915141	11.81701898	13.39692535	12.64071582	12.54373036	12.6690342
12.71164922	11.19729669	12.3319905	12.2854002	12.30515172	13.57832384	12.17178564	12.42882847	11.54808667	11.65455424	7.574994243	12.23155903	12.22189688	11.99919591	13.17979647	13.08057295	9.104123681	8.938767297	10.99508277	9.605043048	11.7740555	12.1998654	11.85813524	11.22752228	11.68040323	11.81738707	11.86532461	12.65966202	11.4075943	11.05393401	12.14334833	12.30817652	12.99514527	14.4452689	13.39959106	12.01007097	14.13918714	13.76530769	14.36206918	11.59987805	13.18031629	12.31980027	14.59012181	14.3903566	13.77974257	12.9581513	14.69630738	13.42754784	13.26737063	14.17800274
0.019296178	0.040310053	0.092247652	0.184833314	0.17150692	1.891073305	0.042276433	0.033782025	0.016829218	11.16609859	4.559778418	9.490924972	0.068149019	0.117450114	1.377243351	0.064377248	6.90045339	0.007186984	0.03954598	0.014526271	0.101189824	0.063202704	0.195877682	0.395384448	0.093797624	0.126510908	0.125402986	0.070950647	0.033547625	0.17174435	2.003792387	9.914336481	0.105751746	0.041681018	3.349067647	0.561958377	4.673208531	5.740763022	6.781991623	0.014489984	0.062671611	0.204503745	5.56625187	0.79520367	5.066506134	0.023709257	0.130542075	1.617644103	0.249210363	0.170662347
4.77497157	3.570148211	4.876922381	4.540655079	3.666174266	3.414528355	3.198807483	5.134882978	7.775653317	3.663870482	5.337411605	3.682859677	4.164602514	4.880877145	3.852821176	3.77201766	5.993808568	6.739080761	8.177582958	8.985522393	4.829694069	4.520946961	4.810470441	6.001907874	4.33854507	4.811983034	4.098051755	5.107188911	6.212476338	4.241885257	3.527783762	3.582381785	5.307179758	4.327081765	4.259090937	6.81719953	4.727558341	4.206725968	4.488024881	4.506460399	5.257322034	6.134819448	4.918116941	5.570082522	4.914550849	5.54494596	2.434171206	5.824033551	5.445190087	5.224753659
8.347486459	8.347345218	8.601521533	8.798542995	7.901965471	7.880947556	9.200065543	9.321740691	7.734155971	6.530732268	5.320382393	3.394266398	8.200994739	8.760024208	8.011828823	5.738732101	5.245747573	7.008209866	7.159216808	6.753901721	8.47020693	7.916127324	8.352806174	7.899271613	8.714740369	8.286081135	8.363603373	7.890647585	8.180819685	8.465668471	5.723761777	4.953075217	8.14604851	8.22004652	8.394716945	8.579587865	8.019962428	8.004543257	8.413768734	6.084159529	7.794663536	8.166415477	8.46083131	7.724535123	6.755420723	8.380347601	8.653514073	7.566659576	8.452895689	8.342351746
1.081249785	0.149649092	1.38975267	0.184833314	2.07393074	4.543123418	5.643403572	4.657290719	3.704914199	2.740566471	0.164630526	0.073379879	3.372049131	3.273740657	2.785269033	0.249325037	0.171636122	0.007186984	0.099242101	0.014526271	2.863388341	2.861277928	3.092868597	0.395384448	1.914110489	5.03620219	1.840734236	1.778776637	1.786840631	1.61625348	0.060819613	0.504110623	6.968808269	4.181473351	14.39401357	4.496307886	13.82244293	13.12210545	14.10603184	1.417132517	4.359659664	3.605521039	13.82446439	13.73521006	11.91996971	3.918905858	5.450408129	9.335654758	5.041022251	3.888252158
2.474342853	1.096569961	2.140556744	0.184833314	2.17499592	4.341629075	5.037888128	3.113711231	3.568099012	0.127751424	0.287167833	0.073379879	2.091054838	2.654613301	3.601862813	0.654123485	1.141458732	0.750253146	1.946377355	0.592325666	1.412935227	2.008189599	3.707232837	2.55440456	3.378138016	3.851173943	1.738109313	3.48819846	1.465351648	1.147210506	0.060819613	0.504110623	1.200977655	4.103148707	0.962322386	2.593707865	3.310593172	0.080861208	3.628171992	0.014489984	4.25551959	2.480096924	1.799284908	0.402294293	0.403743375	4.567066511	4.888149938	1.131907962	4.078548564	2.423460227
8.419856086	9.29966947	7.762480044	9.155354421	7.369447853	13.328859	11.14370283	3.118561212	3.719766628	11.3947442	8.026257049	10.20249103	9.41211911	8.320928034	10.04037328	10.02086403	9.806798413	4.741764497	5.198246329	4.203738095	2.933471851	0.063202704	3.87712907	2.4159977	5.103153142	3.653790848	2.540953035	8.22013819	1.987571225	0.629427773	10.26172311	9.345592779	4.261479891	7.895238914	4.345501212	5.168091694	8.669185164	3.654312771	6.682423205	5.10201014	5.523883643	5.53586783	4.714734783	2.916115482	5.92312976	11.99642808	9.009881472	3.548128325	4.490099651	3.704295827
0.019296178	0.040310053	0.092247652	0.184833314	0.17150692	0.060529267	0.042276433	0.335626455	0.202289867	1.642196328	0.654562858	0.997598457	0.068149019	0.117450114	0.704668077	1.218873153	2.615047406	0.007186984	0.03954598	0.014526271	0.101189824	0.063202704	0.195877682	0.049892889	0.093797624	0.126510908	0.125402986	0.070950647	0.033547625	0.309473338	0.662041368	0.504110623	0.105751746	1.342360139	1.01293033	0.6773095	0.940948899	0.080861208	0.881261213	0.014489984	0.832649973	0.204503745	0.618964329	1.048484709	0.022378514	0.768391797	0.28626219	0.316085066	1.498377068	0.098089007
10.89801093	10.76795167	10.85974635	11.69354553	10.63901985	12.98044095	13.78502589	11.43526329	10.75915322	11.06873024	7.191095783	9.451771952	12.11058562	11.4952395	11.45962114	11.38740507	10.05214461	0.007186984	6.39654596	3.268453711	12.17167299	11.9255867	10.62167016	10.65591949	12.04154193	11.16799612	11.4581116	11.66134107	10.77244793	11.94389722	9.795593118	9.468062147	12.31418938	12.8926961	13.83081832	11.42264526	13.49541636	12.54930029	13.13562395	8.502877819	11.30824409	10.47490959	13.50824327	12.99038371	12.18689683	12.70630022	13.31034756	10.80838324	12.03361313	12.03760009
0.019296178	0.040310053	0.092247652	0.184833314	0.17150692	0.258375487	0.042276433	0.033782025	0.016829218	0.510829743	0.164630526	0.073379879	0.068149019	0.117450114	1.237149036	0.064377248	0.171636122	0.007186984	0.099242101	0.014526271	0.101189824	0.063202704	0.195877682	0.049892889	0.660750913	0.126510908	0.125402986	0.070950647	0.033547625	0.17174435	0.060819613	0.504110623	0.105751746	0.442271764	0.668626909	0.080415325	1.806927899	3.245181714	7.48699588	0.014489984	0.062671611	0.204503745	4.846833121	0.867474408	2.330684774	0.023709257	0.130542075	1.878128693	0.184656839	0.042063366
0.019296178	0.849253619	0.092247652	0.184833314	0.341800699	4.159605067	0.597776153	0.033782025	0.1815534	12.60337655	6.657894422	13.29936948	0.068149019	0.539075183	4.268084063	5.132051706	8.79573859	0.007186984	0.200029156	0.592325666	0.101189824	0.063202704	0.195877682	0.395384448	0.399576008	0.608379026	0.125402986	0.070950647	0.033547625	0.557179109	9.466226867	12.39731868	0.105751746	0.041681018	10.07542222	1.331868703	11.64160109	11.95691175	12.08708812	0.262002357	0.062671611	0.401894732	10.158114	7.783206323	9.705062873	0.023709257	0.28626219	5.518809974	0.184656839	0.042063366
0.019296178	1.087401976	0.092247652	0.184833314	0.628556232	4.220372657	0.042276433	0.033782025	0.016829218	11.94227577	5.890264704	11.66481472	0.068149019	0.117450114	5.235733223	6.383868987	7.862170285	0.007186984	1.234960021	0.248519926	0.514170438	0.063202704	0.195877682	0.049892889	0.734408664	0.503920929	0.635068339	0.070950647	0.279220979	0.17174435	10.23056629	11.18053227	0.881482621	2.693207042	10.09946027	1.445072851	11.28285654	11.10712591	11.50242057	2.612852027	0.832649973	0.204503745	9.569435613	7.858667842	9.022977002	0.023709257	0.616934734	6.827006064	1.656001763	5.342448255
3.37787264	4.545945728	2.982899534	4.987169038	1.878190116	5.876328247	3.630935229	5.363360358	4.238964205	5.573065792	5.165862677	4.333182104	3.789887655	4.487414685	5.000970705	5.305925351	4.689341552	4.853616953	4.908788708	5.295301544	4.007355197	3.794696537	4.706031861	3.413764749	3.602507552	4.033271457	3.557238358	5.271521808	4.150168764	3.652286599	5.91275643	6.167957443	5.715250607	4.559342174	4.376985732	4.241391794	5.599837847	5.36195249	4.563498563	5.947468711	3.86142506	4.434615598	5.157545152	4.502982157	4.920189931	4.300486784	5.062376681	5.732415775	4.783864063	5.127897699
5.942762291	5.239962498	5.585355735	5.736051001	6.292537572	5.379375797	6.234610845	7.324613462	6.592309706	9.269121333	4.674095183	8.43046819	6.099030994	6.270212175	4.748843854	9.129994218	8.698806789	5.33906749	6.281256982	6.463517446	7.377224933	7.460024699	7.770604135	7.373339135	8.0602127	7.716338905	7.606861958	7.799022025	7.67344063	7.67422747	7.525363711	10.28108591	7.828278416	4.991996343	6.444207207	7.150273806	7.758678263	7.341169517	7.380105219	6.65279739	7.475836773	7.402903184	7.166930865	5.189253649	6.44772052	6.292534923	5.099403437	7.191294129	7.504424627	7.60322779
2.788185751	10.8522958	1.696505349	0.184833314	3.485646713	0.060529267	3.832696692	3.436991805	5.829536888	3.980384067	0.369806424	3.235154574	2.309838144	6.365376452	0.423169503	5.749711984	1.985315734	2.118568543	2.647852101	0.77269021	0.101189824	0.063202704	0.195877682	0.049892889	0.093797624	0.126510908	0.125402986	0.070950647	0.221014633	0.17174435	1.195403763	1.862203983	0.105751746	0.041681018	0.105983099	4.356059318	0.47555791	0.080861208	0.047329329	0.014489984	1.348604828	3.030437107	0.096450146	0.062332768	0.022378514	0.023709257	0.28626219	0.020857933	0.249210363	0.042063366
1.307189003	0.040310053	1.130475143	1.91698784	1.455066482	3.32559286	2.010703567	0.033782025	0.016829218	5.665398613	0.948145891	4.422441698	0.818269689	0.117450114	9.940930527	1.476722123	0.688974922	0.007186984	1.435605444	0.014526271	0.101189824	0.063202704	0.195877682	0.049892889	0.994364929	0.126510908	0.125402986	0.070950647	0.033547625	0.17174435	0.060819613	7.313672073	6.671732363	1.108905641	6.54617772	0.034369863	4.457425665	4.879988627	1.524314524	7.432607231	0.062671611	0.204503745	0.437582966	1.763658988	7.991380161	0.023709257	0.28626219	7.647030069	0.249210363	1.232589804
0.019296178	0.334220705	0.092247652	0.184833314	0.17150692	6.047075731	0.042276433	0.111788337	0.592089831	3.112492199	4.025905995	3.294223065	0.068149019	0.868860035	2.491849457	2.879543221	6.690072703	5.733048609	5.578319188	6.712353083	0.804475398	0.580300241	3.685129737	1.550866344	2.670741035	1.854681648	1.355822783	0.070950647	0.931218789	1.147210506	1.648992543	2.806200567	5.081611924	3.159778846	5.784318203	1.166040803	5.369213373	5.604322967	6.046194165	4.532657685	0.832649973	1.386192131	5.853443159	3.859603952	6.047623043	0.023709257	4.957246546	5.599038886	5.686359843	4.558811721
6.799495476	8.775285864	6.869129327	7.372485717	0.7454188	0.464151636	0.042276433	0.033782025	0.016829218	0.087623018	0.164630526	0.073379879	0.068149019	0.868860035	1.074975591	0.064377248	0.171636122	0.007186984	0.03954598	0.014526271	0.101189824	0.063202704	0.195877682	0.049892889	0.093797624	0.126510908	0.125402986	0.070950647	0.033547625	0.17174435	2.98957043	0.504110623	0.731951043	0.041681018	4.062346303	0.30992324	2.485920907	5.012964083	5.487380988	2.364734257	0.832649973	0.782411252	8.954758161	5.472990411	4.551103143	0.3894162	0.130542075	3.346765462	3.355033115	2.90445395
0.251331846	0.353887595	0.793355483	0.184833314	0.17150692	0.060529267	0.042276433	0.033782025	0.016829218	0.087623018	0.164630526	0.073379879	0.068149019	0.117450114	0.047422877	0.064377248	0.171636122	0.007186984	0.03954598	0.014526271	0.101189824	0.063202704	0.195877682	0.049892889	0.093797624	0.126510908	0.125402986	0.070950647	0.033547625	0.17174435	0.060819613	0.504110623	0.105751746	0.041681018	0.105983099	0.034369863	0.051838072	0.080861208	0.047329329	0.014489984	0.062671611	0.204503745	0.437582966	0.062332768	0.022378514	0.023709257	0.130542075	0.020857933	0.958058524	0.042063366
0.019296178	0.040310053	0.092247652	0.184833314	0.17150692	0.060529267	0.042276433	0.033782025	0.016829218	0.087623018	0.164630526	0.073379879	0.068149019	0.117450114	0.047422877	0.064377248	0.171636122	0.007186984	0.03954598	0.014526271	0.101189824	0.063202704	0.195877682	0.049892889	0.093797624	0.126510908	0.125402986	0.070950647	0.033547625	0.17174435	0.060819613	0.504110623	0.105751746	0.041681018	0.105983099	0.034369863	0.051838072	0.080861208	0.047329329	1.556764899	0.062671611	0.204503745	0.096450146	0.062332768	0.022378514	0.256632797	0.130542075	0.020857933	0.184656839	0.042063366
5.866570792	5.895807236	5.63601457	4.987169038	4.952275397	5.502421192	6.50565742	6.873765413	6.315089597	5.717290319	5.818501755	5.557847514	5.973493829	5.609495245	5.625483118	5.942383835	5.706529575	5.167106739	5.86761647	6.077828072	5.676769812	5.908142754	5.321054568	5.677282464	5.807402463	5.309469707	5.134126984	5.581381669	6.061104062	5.737104041	6.11044852	4.055791651	6.028802797	6.168815557	5.884287916	6.224171604	6.16579439	5.833899268	5.60322388	6.105633243	5.945148227	6.24109034	5.4450005	6.341648027	5.75784579	5.867073117	6.157533084	6.177092894	6.258480136	6.173999496
5.538354675	5.034664044	5.06621277	5.107293132	4.246585241	4.295433691	7.151346397	6.024179038	9.336949142	5.007742414	5.413752574	4.689306451	5.730190233	5.636300634	3.901086709	5.335028302	5.931743876	6.992809603	6.740516333	7.071196659	6.001383996	6.266196806	4.978730613	6.572300583	4.702268139	5.942810353	6.460659747	6.990265159	7.810832816	6.399051311	5.224317528	4.429402751	5.882331611	5.446686921	5.37424024	7.807837783	4.11810659	4.733232002	6.762058186	3.046358188	6.289013071	7.093411655	6.681484346	5.685263014	5.649362728	6.679405972	4.885582152	5.599010244	6.60065649	6.67234918
5.963696728	7.898108784	5.94071845	6.176878623	7.148262961	4.112860467	9.11483135	7.665642198	6.207761759	6.431281938	6.310295439	5.567346033	6.236319541	6.127493559	4.652466031	5.798156861	7.045016144	5.167106739	6.964805752	6.525919126	7.147956849	6.69621613	7.231675802	6.468348598	5.782636371	7.301780873	6.339053226	7.941707671	7.536118495	6.691711949	5.526094136	2.047979414	6.986539672	5.573932623	6.094549069	7.612420661	5.864330227	5.569640129	5.70700003	7.972296477	6.775215313	7.278456748	5.273660163	4.799260039	4.170558225	7.092519483	5.330563222	6.12878764	8.279063265	7.74350358
6.708423951	8.28177346	6.583107686	6.408476996	6.531398409	7.218108771	6.820480033	7.858615178	8.169986257	8.132423861	7.91891023	7.610153853	6.722104652	7.595468579	7.669779823	7.905083161	8.062788419	8.315317158	8.592110205	8.817228657	7.535351674	7.509517595	7.185720186	7.599894178	6.709586366	7.179525373	6.876323956	7.941801336	8.627442677	6.94308765	8.04767352	7.601245674	7.326925686	7.477001743	7.062038168	7.991741456	7.455080184	7.089479403	7.329798787	8.03223826	7.571995274	7.735720146	7.339151825	7.498355282	7.526098578	7.368270646	7.259249254	8.153058143	7.491312669	7.315359023
1.120950561	0.511812363	1.684265417	0.184833314	1.734392255	1.919103347	1.480252001	0.033782025	0.1815534	2.687123161	1.36734247	3.015325399	0.378442118	0.117450114	0.881436758	1.917756835	3.42245248	0.750253146	2.169145263	2.992117912	0.101189824	0.063202704	0.195877682	0.049892889	0.093797624	0.203859281	0.125402986	1.139845332	0.763915037	0.17174435	2.749370122	1.467216992	0.105751746	0.440095299	0.105983099	0.431270955	0.796233499	0.080861208	0.389335649	4.028080082	0.832649973	0.533693812	0.616358047	0.515316925	1.174116538	1.0283301	0.28626219	2.281493703	1.748981822	2.217437519
1.350084161	0.040310053	1.734136548	1.91698784	1.526730289	0.338205765	0.954218594	4.729003683	7.620831093	0.252270451	0.164630526	0.073379879	0.068149019	0.539075183	2.422697417	0.064377248	0.171636122	5.633273757	6.836131887	7.181456272	0.514170438	0.904779629	0.195877682	0.388641724	0.093797624	1.565396529	0.125402986	1.60781212	0.033547625	0.17174435	0.060819613	0.504110623	0.105751746	0.041681018	0.105983099	1.010005752	0.051838072	0.080861208	0.264897101	0.014489984	2.21433797	3.455234017	0.096450146	0.062332768	0.277368916	0.256632797	0.130542075	0.020857933	5.982995265	5.423549018
1.318188127	2.304065109	2.23578566	3.219906778	1.087586581	1.37138388	6.018139376	7.175142257	6.371022304	1.382012529	0.766375898	2.296895426	3.245808408	3.631113673	1.227866044	0.064377248	2.658233013	7.610374467	8.496587441	9.182655658	2.838686469	1.720302124	4.679889356	2.065066112	2.397142359	3.756903024	0.635068339	6.043692962	5.204172729	2.617123139	0.060819613	0.504110623	5.386092836	2.773088758	2.163336652	6.644668848	3.53001309	4.31355938	1.591690713	4.281879773	5.184300636	6.214401014	0.900244981	1.800635511	1.791190933	4.496761233	2.307279358	2.538619052	6.335854736	5.469274275
0.019296178	0.040310053	0.092247652	0.184833314	0.17150692	1.022237491	0.042276433	0.997073995	3.023167612	0.087623018	0.164630526	0.073379879	0.068149019	0.539075183	0.047422877	0.064377248	0.171636122	4.741764497	5.033975441	5.543789865	0.101189824	0.063202704	0.195877682	0.049892889	0.093797624	0.126510908	0.125402986	0.070950647	0.033547625	0.17174435	0.060819613	0.504110623	0.105751746	0.915112025	0.105983099	0.034369863	0.051838072	0.080861208	0.047329329	0.014489984	0.832649973	0.204503745	0.096450146	0.402294293	0.403743375	0.256632797	1.400502671	1.89013932	0.43299672	1.143476978
0.019296178	3.221089927	0.435514261	0.184833314	0.57512502	3.495843055	0.042276433	0.033782025	0.016829218	10.3901755	6.961050918	7.714258549	0.068149019	0.117450114	5.813228523	9.08167544	6.301752571	0.007186984	1.558808229	0.348745102	2.835977937	3.957432394	0.91938456	1.543218178	1.859618225	0.126510908	3.512463779	0.070950647	4.40873844	2.398743823	10.43184835	11.51170653	1.274597207	0.041681018	0.105983099	0.637412151	0.051838072	0.080861208	0.047329329	0.014489984	0.062671611	0.452722424	0.096450146	0.99615877	2.548529548	0.023709257	0.130542075	0.26749393	0.184656839	0.098089007
0.019296178	1.048835257	0.092247652	0.184833314	0.17150692	2.553917929	0.042276433	0.335626455	0.016829218	8.914009295	7.159066052	9.085427996	0.068149019	0.117450114	7.260554724	6.832264807	6.841713105	0.007186984	0.03954598	0.014526271	0.101189824	0.063202704	0.195877682	0.049892889	0.093797624	0.126510908	0.125402986	0.070950647	0.033547625	0.17174435	7.435534322	7.426033805	0.105751746	0.041681018	0.105983099	0.561958377	0.051838072	0.080861208	0.047329329	0.014489984	0.062671611	0.204503745	0.096450146	0.062332768	1.862251965	0.023709257	0.130542075	0.020857933	0.249210363	0.042063366
8.810954257	9.201167824	8.939867618	9.277193873	8.935133586	9.538932533	9.470231755	9.351912627	9.142134038	9.281486054	8.90493361	8.294769734	8.923317721	8.887676285	9.438934348	9.211087085	9.828262799	10.17339429	11.19745882	12.1114584	9.427216269	9.258882042	9.19425519	8.616965142	8.767332494	9.093492187	8.71812812	9.008234608	9.442026486	8.998494325	8.495252326	7.798507187	9.266057222	8.994280907	8.674865355	9.184445767	8.701877885	8.484438537	8.961895069	9.382771347	9.235588442	9.271544473	9.412381924	8.939065533	9.494123632	9.357233829	9.16092072	10.07092601	8.776657461	8.904746384
5.76600835	4.617825589	6.204100249	6.015570899	5.294933656	5.88468328	7.212801171	7.826615298	7.647387076	6.507885292	4.445209542	4.904407422	7.201462935	6.959215795	5.869276681	6.236240399	5.235469199	6.217682647	7.244647716	6.964794899	6.217318893	6.005916628	6.325426845	5.81883045	4.900568564	6.170497027	5.657675031	6.508959457	7.059517351	5.613709126	8.017435389	4.273245507	6.726882272	5.489139929	4.049508175	8.329567336	5.454048665	5.777193611	4.95294801	4.555276933	7.429759125	7.450822124	5.170149639	6.254870419	4.604363029	6.222037958	5.102407118	5.126262136	5.921593765	5.183719851
9.284459509	9.807367436	9.247018644	9.113841778	8.77029881	9.019766128	8.69651902	7.924473955	8.99193573	8.617825334	6.938978519	7.745883269	9.035138993	9.329074044	9.143215708	8.150291906	7.924462727	8.799696632	8.772933684	8.752313707	8.189704761	7.8859181	7.258038194	8.633077491	7.788446432	7.574241446	7.959864726	7.743995904	8.897138579	7.869351885	8.076911415	8.103505294	7.730390353	8.496370865	7.561498136	8.958961267	7.159229491	7.221466162	8.646607664	9.571439165	9.029159185	8.995343793	8.925634956	8.534111952	8.399881255	9.514890183	7.929437841	9.573178425	7.592610543	7.729527445
7.700950323	7.37538729	7.73222679	7.574395419	6.919812282	7.655274952	7.267034522	5.862371179	7.246955439	6.769976593	6.187489009	6.227707476	7.355763561	7.534572301	7.323369183	7.359234227	6.707037796	5.07037547	6.292631901	6.708490234	6.280594179	6.334530273	5.518569275	6.978780984	5.710233053	5.231411916	5.861672064	5.49062651	6.913224484	5.701029739	7.440427467	5.645900682	4.843786743	6.093117578	5.870703859	6.779502616	4.897582711	5.896867884	7.328272159	8.227357126	7.279930776	7.15756903	7.6993467	7.046048173	7.628360108	7.684663292	6.000401918	7.77812052	5.521372856	6.347759281
0.724965094	0.311287337	0.516054312	0.184833314	1.551528996	0.060529267	2.364420384	2.550852684	1.824408088	0.510829743	0.274974875	1.501027029	2.1188546	0.868860035	0.699097396	2.870346905	1.024358385	3.222620425	3.063053057	4.368135236	0.101189824	0.063202704	0.195877682	0.049892889	0.093797624	0.126510908	0.125402986	2.964224645	1.162068371	0.905972214	0.462396068	0.504110623	1.882231659	1.313526306	0.105983099	3.215180452	0.517229061	0.080861208	0.32168712	2.997741938	2.443539756	2.703597502	0.445636256	0.460481723	0.022378514	0.593731655	0.638021189	1.505792154	0.752876871	0.44702191
8.527846296	7.938733368	8.653877791	8.609940862	8.25492278	8.671114892	8.472958459	8.771898317	8.745891714	7.588569868	7.565135815	7.584907375	9.371765792	9.147299807	9.292332702	8.095390594	7.002157791	8.235321758	8.842178896	9.097370265	9.227587594	8.511454239	8.205366004	8.340498276	8.183507548	8.006319824	8.086085704	8.522775762	9.411884769	8.59486836	7.698353152	6.428171607	8.406248616	8.756953856	9.503874227	8.775951507	9.041331236	8.845416536	8.744149608	7.575584297	8.927410014	9.138068784	9.035067304	9.879715262	9.810606184	9.752205236	8.993285213	9.051191831	8.004284457	8.753830316
5.974233536	5.484604237	6.016472366	6.015570899	6.164050256	6.149264275	6.668317205	7.392857753	6.707911046	6.681978169	5.847844546	6.302841361	6.399431458	5.937892259	6.582962759	6.728289151	6.473441225	6.702930436	7.12662962	7.175304013	6.616888959	6.952452547	6.754726715	5.596818661	6.333856677	7.035739574	6.515849964	7.422697574	7.521416281	6.774355063	6.056023627	5.716370914	7.320895901	6.390307235	7.315461264	6.460246785	6.895471314	6.760038356	5.93631857	6.463116532	6.536234022	6.672775302	5.794578903	6.674556661	5.87779437	7.800907578	6.806898662	7.078822501	6.948166274	6.389108566
7.220804607	7.039044761	6.962800811	7.152582114	6.249187956	7.174694014	7.080131141	6.461402978	6.158702355	5.561511604	5.90286408	5.001065338	6.546953666	6.896901327	7.211234225	6.248708801	6.856169503	5.597628528	6.342049405	6.164871998	5.649066409	5.56803111	5.456364044	6.034559023	6.106075214	5.45583128	5.494876919	5.950127001	5.585533723	5.268892806	7.075827185	3.985611071	6.362763058	6.860206522	5.362420797	6.46034172	6.817941347	7.15025229	6.701636322	6.958704818	6.912459108	6.498036798	6.88020517	6.336027296	7.253343178	6.70012542	6.532966472	7.276341674	6.668205132	6.840423068
5.436710899	6.724402437	5.150026398	5.213932709	5.372107202	5.289836686	5.935940968	6.422352204	5.90488639	7.830210077	6.385715468	6.86495712	5.903590305	6.472235613	5.622473274	5.712046317	6.666842069	5.298799209	5.405133866	5.87346908	5.437585232	5.264251054	5.463389704	5.258249984	5.069469425	5.444190249	5.229110626	5.882902022	6.040134815	5.352251273	5.505984986	8.623271783	6.633608143	5.529694471	5.743622833	6.33500108	6.200916845	5.804437535	5.90099572	5.180932985	5.628266799	5.351925322	5.8894556	5.620275686	5.531903254	6.021376596	5.093931011	5.940074628	6.141553983	5.651293402
10.77660239	11.7371384	10.608287	9.134943101	10.91927054	10.75349927	10.16297078	8.37004796	8.734255668	12.95189202	9.437887806	11.18317389	9.5619116	10.20755939	12.97833923	10.36733107	9.882921202	8.461414805	10.82625604	9.799945037	9.673321451	10.54067783	8.086184693	9.490002259	9.600524637	8.074183955	10.52541802	6.624673297	10.44166532	9.266209225	13.80557529	13.41292135	9.648184242	9.741415588	11.34182225	9.661454485	10.06610454	10.40263797	13.00115695	11.75178001	10.45675868	9.84362059	13.32042415	10.91759059	12.015237	8.511950897	9.037156081	12.80730896	9.679049304	11.27706988
3.300608471	4.555653995	3.21102947	1.91698784	1.408737178	2.642480186	4.396727532	4.25587507	3.316695571	6.783993821	6.745912998	7.283395572	1.984803381	4.089059253	2.00796481	4.357092224	6.932356632	3.643281724	4.918109207	4.814394618	3.240422808	1.917720438	3.508388205	2.770235425	1.854214195	3.838010423	1.654736505	2.420045418	4.405220185	2.294575737	5.900285843	6.449563517	3.288013914	0.71049136	2.725855587	3.628965805	2.143205194	2.37608612	2.05446603	1.417132517	2.443539756	2.636394321	3.973252566	1.048484709	2.842696155	2.40049828	1.375792968	3.077774604	1.039892474	2.520195715
6.180217324	6.103493544	5.986403481	5.952824065	5.779875086	5.938918071	6.130532482	6.735532658	6.495115562	5.769041764	5.54993296	5.521116486	5.913511933	5.433670239	6.054108312	6.139713909	6.384143299	3.97474765	5.783127468	5.69310645	5.710930195	5.656399602	5.672646988	5.181067569	5.675184312	5.41304431	5.026990464	6.473705041	5.609885155	5.476127116	5.661255091	5.38337161	6.893246033	6.358960514	6.657753948	6.150836224	6.645047934	6.654505243	6.044477131	4.875289806	5.705314494	5.820485692	5.19483358	6.287815438	7.169979926	6.445915747	6.833492837	6.545713615	5.894022331	6.493883611
9.019632383	5.804341057	8.68481037	8.877636225	8.183270361	6.880591908	9.149227879	7.613695427	10.0432369	5.429614203	5.962142134	5.514966437	6.335950997	7.285977614	7.658080803	7.804642019	5.158229803	8.150393302	8.522864898	8.789666871	7.292515949	6.1108891	6.876542169	9.071490716	6.928489912	6.831467848	6.096323151	7.62572265	9.209028138	6.93282868	7.44825098	3.768157215	6.961503103	9.094957691	8.690147004	10.22565091	8.207230178	8.991276232	10.9104356	9.893243985	10.59483274	10.12665518	11.31765652	9.609385558	9.686158567	7.652726261	7.610640248	9.680811648	7.861340236	10.12816326
8.586678602	7.847096389	8.160892534	7.750765049	6.963896418	6.473313805	8.056765333	6.014275632	8.139235532	5.881384121	6.161455146	5.912912714	6.505889859	6.745293878	6.317601544	7.157847996	6.465827493	8.601791997	9.479243002	9.144946621	5.66884667	5.574214191	5.788720668	7.770957795	5.87175943	5.568346907	5.989810499	6.027662001	7.802284956	5.531367629	7.88638812	5.682723764	6.045941814	6.637578743	6.737453022	8.469250808	5.833115197	6.72890946	9.153564205	10.38373523	8.647694673	8.430800242	9.313607022	7.511542969	8.670618001	7.722985177	6.196491939	9.309281113	6.524582546	8.041819769
6.385115402	6.174246272	6.418196732	6.541043485	4.688496822	6.788508415	5.226226488	6.404097276	6.333641524	7.776847773	5.236246785	7.360888289	5.698764126	7.081828057	6.376441624	8.930963953	4.982890304	3.056702475	4.529780289	3.579514253	5.422483739	5.246587313	5.248024587	5.772612873	4.549933997	5.170874854	5.164995605	4.417672347	6.524539131	4.622723809	6.992458975	7.530954289	5.670420052	5.746803934	4.171507678	7.405357137	4.761337914	4.733232002	5.408841582	4.721853106	5.965748835	6.560336855	5.673511982	4.713712779	7.321836155	8.542321743	3.969429727	6.449275641	5.184593058	4.627912444
7.976151853	7.060753431	7.903801155	7.984656935	7.289970788	7.714226914	8.597695284	8.382701648	9.429229739	6.67233267	7.088679172	6.519227493	8.245217812	8.066017391	7.694495146	7.767856208	7.180356772	8.843442904	9.152357574	8.968097737	7.692877128	7.736034341	7.620695184	8.032536981	7.306654303	7.413152643	7.220563855	7.864386177	8.584498182	7.255085352	7.145862759	1.862203983	7.437691382	7.863910757	7.559314026	9.040599013	7.367272804	7.411604683	8.316169779	7.496497155	8.737749896	8.893200502	8.384912906	8.291623905	7.818461006	9.816985182	7.376879633	8.633693982	8.252032597	8.269091259
8.099621909	9.32801918	7.968866487	7.819489528	8.08047611	9.107425508	7.439745245	8.344705658	6.930132354	7.123309639	8.093119355	7.06912568	7.327297133	7.521828926	8.841617316	8.387661491	6.732975298	7.099114422	8.044469367	8.157508938	8.159758875	8.231120216	8.264207662	8.460544714	7.928248258	8.032923005	7.827427912	7.630899809	8.278142127	7.762072317	7.371419756	5.89673155	8.133306735	8.161816936	8.922267808	7.253549419	8.848296009	8.891142412	9.204195038	8.30640271	7.490914768	7.695637406	8.700517887	9.193012407	8.574387086	8.100219221	8.458714392	9.369258513	6.945936542	7.439306144
6.393874398	6.747926122	6.414102717	6.643517366	5.582152813	6.202819612	6.812101311	7.313556631	7.327233497	5.343225589	5.49794155	5.857638465	6.271386827	6.14030774	6.813046534	6.522922953	4.453144873	7.239825737	7.417473392	7.611077002	6.764552317	6.554830321	6.494203407	6.994978791	6.262431626	6.54220163	5.84857276	7.37083852	7.46625655	6.329576006	6.847874226	4.713052511	6.938144936	6.637920987	5.773720675	7.137860826	6.293618906	6.353075202	6.618637234	6.077273045	6.611156418	6.763702169	5.438350151	6.366483578	6.428391166	7.626142243	5.417480428	7.064172073	6.641498201	6.669025251
3.233785135	4.526137246	3.203226159	3.924474489	1.673264617	4.460533706	3.784265963	2.858723412	3.269809389	7.284946365	4.033759905	6.578756293	3.914557686	3.476863856	4.078904977	5.198828379	6.280688987	3.056702475	1.771047014	2.202654167	2.910581595	2.972019865	2.565503279	3.180919435	2.440323474	2.478185005	2.782193525	3.381609487	4.143890489	2.549039916	5.055169119	6.363318743	2.328628894	3.319924869	3.149549795	3.333564867	2.215970892	3.467850475	3.225670255	3.230294549	2.675183049	2.099131985	2.85254898	3.181795707	5.081695457	4.148967772	3.556950636	3.783426264	2.460146472	2.160922133
6.604084722	5.806993683	6.794847091	6.937958102	5.3828751	7.055494814	7.25099323	5.327530094	6.819316903	6.059348528	5.497033295	5.889921124	6.686359595	7.025856016	7.316405997	6.488099881	6.248345024	7.250970474	7.781806462	7.837277212	6.052177342	6.243590962	5.035653555	7.319418257	5.714786863	5.284632066	5.626559654	4.687758124	7.395257559	5.694400267	7.915351659	2.590488865	4.782068651	5.003992771	5.838198311	7.036515481	4.654906118	5.227913438	7.348990374	6.025946071	7.481111764	7.345882261	7.736558584	6.795515164	7.0430093	7.849957518	4.657331038	7.26160329	5.8660909	6.159732899
8.55053306	7.437486991	8.627286376	8.717823595	8.081581839	8.234195183	7.859364995	8.725172366	7.573371538	8.191390541	7.374463889	7.921399919	7.83260694	8.211067913	8.348081829	9.148448851	8.858545608	7.048754427	8.09335634	7.969978641	8.317368957	8.341040847	8.450416385	8.352779938	8.207781226	8.394965993	7.946741032	8.667194001	8.251884991	7.986606136	9.894349493	6.398487614	9.14030919	8.738499303	8.45529657	7.650731746	8.564649884	8.610221252	8.441915065	8.509035452	7.964879862	8.137167153	7.950794187	7.821460754	8.518274215	8.57284169	9.065224879	8.907674885	8.493342864	8.492147184
8.201981626	7.602646484	8.14201481	8.343581339	8.195027083	7.586823286	8.621147415	9.122061894	8.050068288	6.477355206	6.794616132	6.250758091	8.028679719	8.442742353	7.992974859	8.190089067	7.232912701	6.739080761	7.662538504	7.698192713	8.387113254	8.346056653	8.340269694	8.448387771	7.983732526	8.547045871	7.816369732	8.906280229	8.66590551	8.176155569	8.095054115	4.485785023	8.824331738	8.243795932	8.233823146	7.982171107	8.046194975	7.973402466	8.016440444	7.701525908	8.071593744	8.364626317	7.59624336	7.807012358	7.86054805	8.213985861	8.519164723	8.120423851	8.302292659	8.475194917
8.012313903	7.757401237	8.02535326	8.450757715	7.901623617	7.211607549	8.616613074	8.934922707	8.213610737	8.222101916	8.157165766	6.86543017	7.652492817	7.592668289	7.142233801	7.903117213	8.688929263	8.410861268	8.029387724	7.722054558	8.706036384	8.561287551	8.450497022	7.25290154	8.291201957	8.373445936	7.979353766	8.306515484	8.233973325	8.6789923	7.58469087	6.635979528	8.653536456	7.765689587	8.249221819	8.464112015	7.91307363	7.45332002	7.470954217	8.258001036	7.862233762	8.063703731	7.516902995	7.514990376	7.554009006	8.215123617	9.130445758	8.373086859	8.25640088	7.795786131
3.498462842	3.136698258	4.00639484	4.364502138	3.925029667	3.479508873	3.085089385	4.745940701	4.217193041	3.017090008	4.707724276	5.012336317	3.943737182	4.603706269	3.848982219	4.733590781	4.38856517	2.866009349	3.907124298	3.915077863	2.321914785	2.835457659	3.707232837	4.08727669	3.259297364	3.254540626	1.996235553	4.405087307	3.901389261	3.390770753	4.91161477	3.550197142	3.362569273	4.040609769	3.476783594	3.943635665	3.519118603	4.091047453	3.329159737	3.606753115	4.466534483	3.722567428	4.012161987	3.743623923	4.429705228	4.277214039	4.74484486	4.268428817	2.429425467	3.049007509
0.019296178	0.040310053	0.092247652	0.184833314	0.17150692	0.060529267	0.042276433	0.033782025	0.016829218	0.087623018	0.164630526	0.073379879	0.068149019	0.117450114	0.047422877	0.064377248	0.171636122	0.007186984	0.03954598	0.014526271	0.101189824	0.063202704	0.195877682	0.049892889	0.093797624	0.126510908	0.125402986	0.070950647	0.033547625	0.17174435	0.060819613	0.504110623	0.105751746	0.041681018	3.066803892	0.034369863	0.796233499	3.80551578	1.907315973	0.014489984	0.062671611	0.204503745	2.204100463	2.736077968	3.749280236	0.023709257	0.130542075	3.272249011	0.184656839	0.042063366
0.019296178	0.040310053	0.092247652	0.184833314	0.17150692	0.060529267	0.042276433	0.033782025	0.016829218	3.528173173	9.374184829	5.699675218	0.419249298	0.117450114	0.047422877	0.560099918	6.618613345	0.007186984	0.03954598	0.014526271	0.101189824	0.063202704	0.195877682	0.049892889	0.093797624	0.126510908	0.125402986	0.070950647	0.033547625	0.17174435	2.706477912	3.550197142	0.105751746	0.041681018	0.105983099	0.034369863	0.051838072	0.080861208	0.047329329	0.014489984	0.062671611	0.285475133	0.096450146	0.062332768	0.022378514	0.023709257	0.28626219	0.020857933	0.184656839	0.042063366
0.019296178	0.040310053	0.092247652	0.184833314	0.17150692	0.060529267	0.31160504	0.033782025	0.016829218	0.087623018	0.164630526	0.073379879	0.068149019	0.117450114	0.047422877	0.064377248	0.171636122	0.007186984	0.03954598	0.014526271	0.101189824	0.063202704	0.195877682	0.049892889	0.093797624	0.126510908	0.125402986	0.070950647	0.033547625	0.17174435	0.060819613	0.504110623	0.105751746	0.041681018	0.105983099	0.034369863	0.051838072	1.200879265	1.795687636	0.014489984	0.062671611	0.204503745	1.760578668	0.062332768	0.668316302	0.194291828	0.130542075	0.720587912	0.184656839	0.042063366
10.4789033	11.63809292	11.02257807	7.529947776	11.62324924	5.066639562	9.390245583	10.80185029	9.913081156	4.458799056	2.106196525	1.423743695	3.198879857	7.055472068	7.572384477	6.914076855	4.634210325	9.276968225	9.233941915	8.660976794	7.517248495	6.438793936	8.664236813	7.551498318	6.452664879	7.793472356	6.336520421	10.07937587	9.237067687	7.368458115	7.778067308	3.79983564	8.026710529	10.42122962	9.256563532	10.81091455	9.912333252	10.07861568	10.24016331	9.709239711	10.67643864	10.33593872	9.426265041	9.000376282	9.067507055	7.300622797	7.424740561	9.033088621	8.891075006	9.771170639
6.27340496	6.676985915	6.0162836	2.727659772	6.772136159	0.896854259	3.802241622	3.707858233	3.176539043	0.127751424	0.164630526	0.073379879	0.068149019	0.96615368	0.790523602	1.122217029	0.171636122	2.118568543	2.521934848	2.008407568	1.309887595	1.228212185	3.473448372	0.388641724	1.005784523	1.619885186	1.119979792	3.448693858	2.94992451	1.001021482	1.913842115	0.504110623	2.435272078	3.683156773	3.938214397	4.173093007	3.582343013	3.967320372	3.58109517	2.854862327	3.940597172	1.803652702	3.264156189	3.074545357	1.343404885	2.309043081	1.905539812	3.874253156	2.840128681	2.974174416
0.019296178	0.040310053	0.092247652	1.91698784	0.17150692	10.01057478	0.042276433	0.033782025	0.972851326	1.032569586	0.164630526	0.073379879	0.265950611	0.117450114	6.223101691	0.064377248	0.171636122	0.007186984	0.200029156	0.014526271	0.101189824	0.063202704	0.195877682	0.049892889	0.248911267	0.126510908	0.125402986	0.070950647	0.033547625	0.17174435	0.060819613	0.504110623	5.37269134	6.906870962	3.800593379	3.617523606	4.497133456	3.245181714	6.02423335	2.752214625	9.434523011	2.590440715	5.760360427	1.434966764	6.766003028	0.023709257	7.224756195	5.524240774	2.447991946	3.883249939
6.781753144	0.040310053	6.187975707	5.952824065	2.221504189	0.770908387	8.395854859	1.430570003	3.682075129	0.087623018	0.164630526	0.073379879	2.518829437	1.7175636	0.423169503	0.064377248	0.171636122	0.007186984	1.717140968	0.014526271	0.514170438	0.063202704	0.195877682	0.388641724	0.842635084	0.126510908	1.239138853	4.940105042	0.033547625	0.720673449	0.060819613	0.504110623	1.656373679	0.041681018	0.105983099	4.941748899	0.051838072	0.080861208	0.047329329	0.262002357	6.26776893	5.587844294	1.247401994	0.402294293	0.022378514	1.753940299	1.874211924	0.020857933	0.184656839	0.68534566
6.699466468	2.445573069	6.921828564	7.692626977	5.411068827	1.590913208	6.367272861	3.595716646	2.288676333	2.72224664	0.164630526	0.898886892	6.058129057	6.713906788	3.608099841	5.2833918	1.550301455	0.750253146	3.692976584	2.507308203	4.206580398	4.90852743	4.62835246	2.16218724	3.170784064	4.480426795	5.033576723	6.556498826	5.033519946	4.068165679	5.217032914	0.504110623	3.793846293	1.313526306	0.105983099	1.104028761	0.051838072	0.080861208	0.047329329	0.014489984	6.197751017	3.244586482	0.445636256	1.867183957	0.022378514	6.557757607	1.538438498	0.316085066	1.045645281	1.313469418
12.02230006	0.457438192	9.941348739	9.053960044	7.229823063	1.891073305	0.042276433	4.886710244	4.846529821	1.708118898	0.38955355	0.073379879	2.965079539	1.576503	3.089804325	0.064377248	0.171636122	6.302778533	5.501661716	1.814249184	0.87335329	0.063202704	0.195877682	1.497923942	1.046754065	1.286441922	0.125402986	0.070950647	0.033547625	0.939026781	0.060819613	0.504110623	0.105751746	0.041681018	0.105983099	1.043612642	0.47555791	0.080861208	0.047329329	0.014489984	4.862617493	4.421381472	0.277831508	0.958517349	3.57880239	0.023709257	0.849685022	0.020857933	2.031830412	3.125208432
0.892147713	0.377751308	1.016978874	0.184833314	1.381235217	2.533075186	0.70858544	2.5616402	5.854502626	3.431368332	4.819523152	3.320326935	1.71838414	0.868860035	2.456510766	2.89233784	3.729635672	6.739080761	6.131221897	6.412674321	3.021755759	3.427719656	1.295698601	2.694878387	1.713172708	2.225684397	3.585872704	2.802516106	5.978521434	2.641481159	4.229466116	1.467216992	1.588566891	3.063506369	2.606743995	4.391651998	2.753019968	2.37608612	3.08731494	4.942823249	4.114596616	3.89042399	2.886564328	4.675357062	0.725154963	2.602325975	2.468426752	2.966391093	2.564315659	3.204516971
5.639229427	6.56846422	5.105676726	4.540655079	4.889149635	4.361167845	4.495048121	3.701116306	4.617764066	5.157172908	4.104479982	3.384734803	5.887765687	5.264323084	3.967851771	5.360073012	4.330295417	1.758831372	3.530809501	2.283770545	4.116794916	4.189803534	2.431971553	5.358687569	4.017280562	3.895779878	3.483246342	3.535249748	5.839309974	4.168712907	6.373316524	4.847361571	2.432104554	2.83825272	4.009332635	4.012167898	2.468309985	3.467850475	4.678906362	5.383040752	4.305456057	3.31344201	4.949687686	5.174054911	5.004107058	5.780767803	1.679571327	5.441364734	3.502047859	4.053011836
0.251331846	2.455618495	0.808288057	0.184833314	0.707561459	2.135658769	2.927242551	2.197787401	3.676200167	2.264930059	1.893325326	1.420487442	2.493918197	2.885671954	0.936810471	0.7711097	5.74221634	5.167106739	5.789466155	6.094252836	1.842895687	1.602401744	0.91938456	1.817186653	2.620723529	1.326812744	1.840734236	2.966735986	3.64820194	0.436656237	0.993690778	0.504110623	1.954079153	2.469269072	0.940826064	2.715726082	0.051838072	0.080861208	1.452219265	4.385849901	1.997402177	2.55228109	1.312979196	1.494737604	2.07952773	2.901698751	2.038013298	2.710614251	1.713888191	1.73923484
2.493789863	1.022848638	1.936727823	3.612364591	3.140107433	0.383758719	4.299514169	3.720108184	2.308641791	0.678465808	0.164630526	0.385769111	5.359425405	6.843226821	3.059576743	2.799446481	0.171636122	2.866009349	4.17393867	4.044776207	5.808878202	5.582731534	5.169854256	4.925449633	4.668150552	3.82589415	4.617001751	3.488174561	5.451510632	5.269520706	6.198700149	2.047979414	2.974044231	1.819010775	0.596522644	2.348029736	0.517229061	1.200879265	0.264897101	1.417132517	3.283341403	3.050314793	0.915964054	2.113488043	1.548576591	3.143348541	0.484297558	1.876674567	3.510530097	2.386382884
0.759763196	0.040310053	0.435514261	0.184833314	0.17150692	0.185912499	0.850938838	0.850126466	1.792701261	0.172769205	0.164630526	0.073379879	0.068149019	0.96615368	0.232437613	0.064377248	0.171636122	0.007186984	1.360043602	0.978085367	0.101189824	0.063202704	0.195877682	0.388641724	0.093797624	0.126510908	0.125402986	0.070950647	0.033547625	0.17174435	0.060819613	0.504110623	0.105751746	0.041681018	0.105983099	2.367630216	0.517229061	0.080861208	0.66369344	0.014489984	1.997402177	2.786834372	0.553387126	2.709265344	0.725154963	0.194291828	0.130542075	1.065519743	0.249210363	0.098089007
0.019296178	0.334220705	0.092247652	0.184833314	0.17150692	0.060529267	1.406438558	1.932950278	0.762211938	0.252270451	0.164630526	0.073379879	3.32101635	1.998128068	0.047422877	0.064377248	0.171636122	0.007186984	0.985451111	1.699487178	0.101189824	0.063202704	0.195877682	0.049892889	0.093797624	0.126510908	0.125402986	0.070950647	0.033547625	0.17174435	0.060819613	0.504110623	1.200977655	0.041681018	1.54230471	0.984850145	0.796233499	1.200879265	1.483248788	0.262002357	0.062671611	0.648731923	1.441675041	1.77496574	1.556422551	2.954434822	0.482301074	1.185003686	0.184656839	0.042063366
5.56428896	5.108505279	5.441901794	5.571945229	5.493230161	4.766491075	6.57090612	6.073593254	6.648245135	5.33031145	4.633903253	4.440716138	5.643127499	5.577404298	4.827490459	5.846276702	5.263067042	6.617986835	7.381813129	7.66359535	6.415218384	6.473427337	5.926487387	6.656163049	5.857024442	6.070414881	5.94578339	5.731967005	7.656005812	6.080578575	5.658527325	1.467216992	4.602334672	5.535515439	5.424571057	6.717479214	5.661218708	5.125951305	5.26249218	5.014708698	6.244353129	6.395208211	4.569834354	3.613442187	5.309813799	6.662117518	5.422402771	5.438453245	5.647046305	5.302360559
0.251331846	0.040310053	0.952749858	0.184833314	0.17150692	0.938681257	1.26408516	0.990773122	1.562452116	0.172769205	4.02472615	1.248983905	0.851455545	0.117450114	0.674106494	0.064377248	0.507019586	0.007186984	1.206926556	0.438471379	0.101189824	0.063202704	0.195877682	0.83820436	0.615014299	0.284811525	0.125402986	0.070950647	0.033547625	0.309473338	0.060819613	0.504110623	0.105751746	0.041681018	0.105983099	0.197709188	0.051838072	0.080861208	0.047329329	0.014489984	0.062671611	0.401894732	0.096450146	0.269012839	1.862251965	0.023709257	0.130542075	0.329503087	0.249210363	0.098089007
0.29892468	5.281322008	0.211890871	0.184833314	0.341800699	0.060529267	0.31160504	3.666316641	5.612399895	0.9370251	0.164630526	0.073379879	0.874343106	0.96615368	0.047422877	0.064377248	0.171636122	1.758831372	2.873996517	3.546217809	0.101189824	0.356554749	0.195877682	0.049892889	0.406143025	0.841675117	0.125402986	1.434018266	0.964645632	0.436656237	0.060819613	0.504110623	0.731951043	0.041681018	3.73858618	0.796709391	4.894612037	5.068768349	1.44384712	0.014489984	0.062671611	0.452722424	1.73412792	4.947940698	1.791190933	1.966676563	0.28626219	2.402926945	0.249210363	0.042063366
1.318188127	0.539389553	2.038041115	3.219906778	0.804082011	0.383758719	0.605556559	4.451581301	3.737263665	0.087623018	0.279209201	0.215810168	0.143435186	0.117450114	2.617211519	0.249325037	0.171636122	4.33213427	4.308583761	5.104578787	6.417767476	5.647720965	5.445927221	4.553134541	4.965702298	4.665616278	5.013745523	2.717747106	6.123951999	6.043450628	0.060819613	0.504110623	3.690772567	1.108905641	0.105983099	4.838967552	0.517229061	0.080861208	0.504073392	0.602947933	4.862617493	5.012650553	1.780389951	0.062332768	0.277368916	0.793667726	0.130542075	1.18311621	4.909160516	2.982754283
0.019296178	0.581989811	0.092247652	0.184833314	0.17150692	0.060529267	0.042276433	0.033782025	0.016829218	0.087623018	0.164630526	0.178691036	0.068149019	0.117450114	0.047422877	0.064377248	0.171636122	0.007186984	0.175619544	0.348745102	0.101189824	0.063202704	0.195877682	0.049892889	0.093797624	0.126510908	0.125402986	0.070950647	0.033547625	0.17174435	0.060819613	0.504110623	1.274597207	0.041681018	0.105983099	0.748657143	0.051838072	0.080861208	0.047329329	0.014489984	0.062671611	0.285475133	0.096450146	0.062332768	0.022378514	0.023709257	0.130542075	0.17135138	0.184656839	0.042063366
2.487426172	0.298017976	3.376742393	3.612364591	2.750959951	0.185912499	2.89487195	2.595562637	3.746190643	1.86598886	0.814240226	0.43023764	3.796678569	4.244147206	1.126690291	0.064377248	0.171636122	5.07037547	3.967888066	5.080283525	0.87061939	1.000846963	2.733144196	0.756018232	0.629937108	2.587238585	0.125402986	1.62119822	3.636129745	2.190314818	0.060819613	0.504110623	0.105751746	0.041681018	0.105983099	3.04300625	0.517229061	0.080861208	0.881261213	2.893719387	1.997402177	3.217425879	0.818868725	1.061280312	1.937787411	5.289789377	1.65057287	2.355469028	2.115587208	2.208363486
4.001957786	2.737883542	5.741810985	4.364502138	2.134320851	0.706894758	4.985450076	4.803699828	2.233363196	2.159539576	0.915969373	2.099943793	0.143435186	0.117450114	2.849316095	5.672292484	7.837183057	0.750253146	2.521601876	2.970377348	0.957037041	0.063202704	3.473448372	4.166294744	1.620465909	1.672145792	0.933982061	4.603747009	4.109342347	0.848205646	1.913658305	1.467216992	5.000275705	1.724407117	1.162772547	3.901143081	1.062532472	2.37608612	2.181252925	2.183338136	5.363133335	5.283601257	1.481923196	2.227958572	5.37636744	8.868596739	1.024033969	2.849866041	2.906614898	2.542052018
1.668376368	0.040310053	0.693489021	3.219906778	0.17150692	3.966687942	4.749065398	3.766148343	3.230787782	0.087623018	0.164630526	0.073379879	0.575641434	1.101339977	4.768046374	0.064377248	0.171636122	6.077564888	7.663150959	8.289513677	0.101189824	0.063202704	0.195877682	0.049892889	0.248911267	0.687938726	0.125402986	1.81479725	0.033547625	0.309473338	0.060819613	0.504110623	7.729054648	8.731052036	6.134944486	5.007458647	5.935192444	6.905244786	3.359247629	8.937054249	5.448265503	2.889872214	2.230536428	8.212528002	6.193540734	0.023709257	7.319846122	7.845174331	6.063008259	7.083849031
0.019296178	0.040310053	0.092247652	0.184833314	0.17150692	0.060529267	0.042276433	0.033782025	0.016829218	3.771013646	8.844218828	4.974216314	0.068149019	0.117450114	0.414776976	0.575536259	3.075343222	0.007186984	0.099242101	0.014526271	0.101189824	0.063202704	0.195877682	0.049892889	0.093797624	0.126510908	0.125402986	0.070950647	0.033547625	0.17174435	1.185011203	3.20662463	0.105751746	0.041681018	0.105983099	0.28446226	0.051838072	0.080861208	0.047329329	0.014489984	0.062671611	0.452722424	0.096450146	0.062332768	0.022378514	0.023709257	0.130542075	0.020857933	0.184656839	0.042063366
0.019296178	2.328503273	0.092247652	0.184833314	0.17150692	1.551092058	0.31160504	0.550532798	1.66523354	0.127751424	0.249090446	0.073379879	0.068149019	0.117450114	1.44817424	0.064377248	0.171636122	0.007186984	0.099242101	0.348745102	0.101189824	0.469853324	0.195877682	2.253620013	4.655323159	1.878144373	0.635068339	0.070950647	0.763848126	0.17174435	0.060819613	0.504110623	3.377017541	0.840686045	1.363096929	0.034369863	3.404491661	2.725746539	0.264897101	0.014489984	0.062671611	0.204503745	0.096450146	1.446846043	2.220185157	0.023709257	0.130542075	1.612745055	0.825940595	1.51165996
0.019296178	0.040310053	0.092247652	0.184833314	0.17150692	0.822206389	0.042276433	0.033782025	0.016829218	0.087623018	0.164630526	0.073379879	0.068149019	0.117450114	0.047422877	0.064377248	0.171636122	0.007186984	0.03954598	0.014526271	0.101189824	0.063202704	0.195877682	0.049892889	0.093797624	0.126510908	0.125402986	0.070950647	0.033547625	0.17174435	0.060819613	0.504110623	0.105751746	0.440095299	1.306625807	0.034369863	0.47555791	0.080861208	2.528983682	0.014489984	0.062671611	0.204503745	0.267171937	0.269012839	0.403743375	0.023709257	0.130542075	0.316085066	0.249210363	0.098089007
0.019296178	0.040310053	0.092247652	0.184833314	0.341800699	0.49323189	0.31160504	0.033782025	0.016829218	0.087623018	0.248479932	0.073379879	0.068149019	0.117450114	0.605508866	0.064377248	0.171636122	2.118568543	2.878583485	4.028042286	0.101189824	0.063202704	0.195877682	1.262167668	1.880064529	0.126510908	0.125402986	0.070950647	0.221014633	0.17174435	0.060819613	0.504110623	4.168497891	1.755599839	1.01293033	0.151663726	1.062532472	0.080861208	1.34519409	0.602947933	0.062671611	0.204503745	0.096450146	4.889372824	0.923306703	0.023709257	0.992706081	2.065250698	0.90876174	0.656213114
6.462884731	6.557346194	6.194616972	6.015570899	5.901203927	5.595690018	6.258826633	5.840962863	6.67234772	5.38808161	5.558670687	4.825397541	6.103695363	6.290449614	6.200676733	6.58131132	5.50502191	6.792336332	7.487419615	7.908439324	5.745345682	5.979859489	4.998437225	6.076467576	5.499710796	5.464060241	5.575185765	5.751316617	6.788707761	5.98064964	6.159451207	4.238507291	5.413321117	6.329140641	5.804988947	6.61659245	5.705000027	5.740763022	6.162832791	5.758995533	6.420845509	6.207433251	6.364492025	6.749213984	6.415300724	6.32704491	5.412180224	6.708323787	6.18195548	5.846596589
5.923996845	5.098022504	5.884794555	6.015570899	6.192490077	4.342523505	5.996329329	6.449477867	5.043898683	4.752708882	4.739696803	4.273583582	5.64877636	4.929490317	4.52115623	5.714038787	5.46460309	5.255292246	5.027428718	4.878096481	5.994122644	6.348378266	6.56768487	5.318962169	6.066750499	6.163183028	5.926543519	6.24996893	5.558266504	6.183018145	4.871629441	6.049337949	6.953828933	5.722368381	7.104650923	5.311430536	6.489609526	6.149579438	5.835309038	4.062617912	5.683978943	5.700850228	5.73673473	6.029968478	6.098938359	5.997343331	6.857353842	6.134015201	6.217306463	5.314666248
9.326160216	9.594888075	9.024742419	8.572954895	7.858680934	9.011214463	8.586976176	6.755417788	8.676320726	8.492314093	8.053145831	7.997363961	8.550625575	7.561273586	8.672497105	9.571483109	8.965072683	7.566119208	8.069882417	8.063671546	6.827156953	7.282155434	5.974917276	8.755196463	6.68814004	6.350641013	7.31093732	6.89978607	8.83306721	6.406032698	9.55027569	5.018685182	5.405094605	7.013043131	6.268832716	8.802980688	6.434367143	6.589996717	9.120751254	8.824158225	9.064874348	8.930682859	9.653007364	7.58670978	8.244056548	8.98064906	7.220039768	8.683605003	6.553966898	7.38325433
0.019296178	0.040310053	0.092247652	0.184833314	0.17150692	0.060529267	0.042276433	0.880228101	0.509580393	1.648321552	0.164630526	0.794980264	0.143435186	0.96615368	0.047422877	0.064377248	8.49431754	0.007186984	1.961575528	1.555733747	0.101189824	0.063202704	0.195877682	0.049892889	0.093797624	0.203859281	0.125402986	0.070950647	0.033547625	0.17174435	0.060819613	0.504110623	1.327879857	0.041681018	0.105983099	0.080415325	0.051838072	0.080861208	0.047329329	0.014489984	0.062671611	0.204503745	0.096450146	0.062332768	0.277368916	0.023709257	0.130542075	0.020857933	0.249210363	0.170662347
0.019296178	0.040310053	0.092247652	0.184833314	0.17150692	0.060529267	0.042276433	0.033782025	0.016829218	0.087623018	0.164630526	0.073379879	0.068149019	0.117450114	0.825370639	1.989516574	0.171636122	0.007186984	0.099242101	0.248519926	0.101189824	0.286948196	0.195877682	0.049892889	0.093797624	0.616815705	0.84615743	0.070950647	0.033547625	0.17174435	0.060819613	0.504110623	0.105751746	0.041681018	0.105983099	0.034369863	0.051838072	0.080861208	0.047329329	0.014489984	0.062671611	0.204503745	0.096450146	0.062332768	0.022378514	0.023709257	0.130542075	0.020857933	0.184656839	0.042063366
0.019296178	0.040310053	2.85486889	1.91698784	0.17150692	0.060529267	0.042276433	1.689732168	0.777550479	0.172769205	0.164630526	0.073379879	0.500355267	0.117450114	0.577678152	0.064377248	0.171636122	0.007186984	0.099242101	0.014526271	0.101189824	0.063202704	0.195877682	0.410526673	0.093797624	0.126510908	0.635068339	0.070950647	0.033547625	0.17174435	0.060819613	0.504110623	0.105751746	0.041681018	0.105983099	0.034369863	0.051838072	0.080861208	0.047329329	0.014489984	0.062671611	0.285475133	0.096450146	0.062332768	0.277368916	4.242891293	0.130542075	0.020857933	0.184656839	0.042063366
0.530960348	0.611595518	0.837867671	2.727659772	0.17150692	0.581511526	0.042276433	0.033782025	0.016829218	0.087623018	0.164630526	0.073379879	0.068149019	0.117450114	2.581425399	11.22456222	0.171636122	0.007186984	0.03954598	0.014526271	0.101189824	0.063202704	0.195877682	0.049892889	0.093797624	0.126510908	0.125402986	0.070950647	0.033547625	0.17174435	4.776282191	0.504110623	0.105751746	0.041681018	0.105983099	0.336672998	0.051838072	0.080861208	0.047329329	0.014489984	0.832649973	0.204503745	0.096450146	0.062332768	0.022378514	0.968344633	0.130542075	0.020857933	0.184656839	0.042063366
0.019296178	7.934362179	0.092247652	0.184833314	0.17150692	0.258375487	0.042276433	0.033782025	0.016829218	0.127751424	0.498598152	0.205994947	0.068149019	0.117450114	3.624993074	4.573179601	0.171636122	0.007186984	0.03954598	0.014526271	9.967904352	9.294159295	9.854452582	9.230136076	6.41890758	8.456160523	8.220692472	0.070950647	10.53329678	8.467418782	3.635868695	0.504110623	1.200977655	0.041681018	0.105983099	0.336672998	0.051838072	0.080861208	0.047329329	0.014489984	0.062671611	0.204503745	0.096450146	0.062332768	0.022378514	0.023709257	0.28626219	0.020857933	0.184656839	0.098089007
0.019296178	0.149649092	0.092247652	0.184833314	0.17150692	0.060529267	0.042276433	0.033782025	0.016829218	0.087623018	0.164630526	0.073379879	0.068149019	0.117450114	0.146582089	2.207614031	0.171636122	0.007186984	0.343689201	0.014526271	0.281082308	0.063202704	0.195877682	0.049892889	0.093797624	0.126510908	0.125402986	0.070950647	1.139377867	0.17174435	0.395827052	0.504110623	0.105751746	0.041681018	0.105983099	0.034369863	0.051838072	0.080861208	0.047329329	3.443106387	0.062671611	0.204503745	0.096450146	0.062332768	0.022378514	0.023709257	0.130542075	0.329503087	0.184656839	0.042063366
0.019296178	0.040310053	0.092247652	0.184833314	0.17150692	0.060529267	0.042276433	0.033782025	0.016829218	0.087623018	0.164630526	0.073379879	0.068149019	0.117450114	0.047422877	0.064377248	0.171636122	0.750253146	0.639952862	0.014526271	0.101189824	0.063202704	0.195877682	0.049892889	0.093797624	0.126510908	0.125402986	0.070950647	0.033547625	0.17174435	0.060819613	0.504110623	0.105751746	0.041681018	0.105983099	0.034369863	0.051838072	0.080861208	0.047329329	2.183338136	0.062671611	0.204503745	0.096450146	0.062332768	0.022378514	0.023709257	0.130542075	0.17135138	0.184656839	0.042063366
0.019296178	0.353887595	0.092247652	0.184833314	0.17150692	0.060529267	0.042276433	0.033782025	0.016829218	0.087623018	0.164630526	0.073379879	0.068149019	0.117450114	0.047422877	12.77582874	0.171636122	0.007186984	0.03954598	0.014526271	0.101189824	0.063202704	0.195877682	0.049892889	0.093797624	0.126510908	0.125402986	0.070950647	0.033547625	0.17174435	1.552923537	0.504110623	0.105751746	0.041681018	0.105983099	0.47095405	0.051838072	0.080861208	0.047329329	0.014489984	0.062671611	0.204503745	0.096450146	0.062332768	0.022378514	0.023709257	0.130542075	0.020857933	0.184656839	0.042063366
0.019296178	3.821806617	0.092247652	0.184833314	0.17150692	1.014214149	0.042276433	0.033782025	0.016829218	2.159539576	0.164630526	0.073379879	0.068149019	0.117450114	6.043990735	10.4633852	0.171636122	0.007186984	0.33610272	0.014526271	0.101189824	0.063202704	0.195877682	0.049892889	0.093797624	0.126510908	0.125402986	0.070950647	0.033547625	0.17174435	13.15664943	1.84853127	0.105751746	0.041681018	0.105983099	1.017896953	0.051838072	0.080861208	0.047329329	0.014489984	0.062671611	0.204503745	0.096450146	0.062332768	0.725154963	0.023709257	0.130542075	0.020857933	0.184656839	0.042063366
0.019296178	1.279404491	0.092247652	0.184833314	0.793351975	0.060529267	0.042276433	0.033782025	0.016829218	0.087623018	0.164630526	0.215810168	0.068149019	0.117450114	0.047422877	3.395484446	0.507019586	0.007186984	0.788609595	0.952469173	0.101189824	0.063202704	0.195877682	0.049892889	0.093797624	0.126510908	0.125402986	0.070950647	0.033547625	0.17174435	0.797403507	0.504110623	0.105751746	0.041681018	0.105983099	0.034369863	0.051838072	0.080861208	0.047329329	0.014489984	0.062671611	0.204503745	0.790465014	0.062332768	0.022378514	0.023709257	0.130542075	0.020857933	0.184656839	0.042063366
5.170364301	10.505824	6.032505037	5.311297517	6.717217678	2.95686861	1.142259511	9.792006082	12.81867037	5.266274067	0.914767166	2.130424034	10.27650138	9.417187847	8.69361387	6.115793902	2.600792203	4.551446044	5.90954598	3.975901046	9.100013984	9.862971728	9.219955331	11.59511233	11.81905943	9.427111896	11.06475421	6.661361034	8.635353391	6.762931059	6.988580603	3.774673475	6.388426826	0.041681018	0.105983099	9.13862936	0.796233499	0.080861208	5.78243754	1.556764899	9.700851613	9.280003862	4.143055498	1.995376464	0.725154963	11.62258291	1.933178318	0.858418594	6.644341725	5.053342108
0.759763196	5.299884346	0.516054312	0.184833314	2.791726565	4.517830708	5.608235451	0.033782025	2.034928629	6.178354775	1.28128196	0.127764942	0.265950611	6.80683637	5.495859525	1.027132059	5.864356972	0.007186984	0.47115442	0.014526271	0.101189824	1.315582179	0.195877682	3.166643022	5.285706676	1.820952463	2.07738893	1.139845332	1.216022763	0.557179109	2.229358315	6.937975433	6.136450194	1.252680076	4.343783299	5.839882396	4.304456184	6.480343317	7.590606576	4.306026143	6.536234022	3.793297924	9.197384728	4.405282359	5.092781163	0.403244856	1.496165474	5.020502426	3.261697548	3.888530959
5.970759288	7.127503521	5.798236998	6.071445176	5.932575874	5.224922546	6.378617389	5.176347522	6.922249707	7.056605407	3.906002218	5.26103085	6.52534083	6.776147175	4.455808845	8.167862835	5.305076702	5.935614664	5.875169741	6.437946677	6.153282767	6.349464585	4.628014664	6.008850519	6.189956547	4.884976278	5.814914485	4.749948225	6.69483398	5.579641668	8.439934269	4.528120522	5.939091205	4.520448871	6.17582585	6.499986279	5.299159672	4.953459854	6.601991489	5.193139795	7.221556171	6.992538441	7.010724999	6.38445258	6.430061729	6.473375698	4.693820968	6.502750668	6.003966508	6.50892884
0.019296178	1.053492121	0.092247652	0.184833314	0.17150692	1.229655349	0.042276433	0.033782025	0.016829218	0.252270451	0.164630526	0.073379879	0.068149019	0.117450114	7.098670911	0.064377248	0.171636122	0.007186984	0.03954598	0.014526271	0.101189824	0.063202704	1.844806582	0.049892889	0.770127941	1.484428531	0.125402986	0.070950647	0.033547625	0.17174435	0.060819613	0.504110623	0.105751746	0.041681018	0.906995761	0.034369863	0.517229061	0.080861208	0.66369344	0.014489984	0.062671611	0.204503745	1.808064703	0.062332768	0.725154963	0.023709257	0.130542075	0.020857933	0.184656839	0.042063366
0.019296178	3.176669182	0.092247652	0.184833314	0.17150692	0.060529267	0.042276433	0.033782025	0.016829218	0.087623018	0.614064541	0.336467019	0.068149019	0.117450114	0.328921451	15.14495853	0.507019586	0.007186984	2.255987564	0.734232955	0.101189824	0.063202704	0.195877682	0.049892889	0.093797624	0.126510908	0.125402986	0.070950647	0.279220979	0.17174435	4.30033115	0.504110623	0.881482621	0.041681018	0.105983099	1.445072851	0.051838072	1.200879265	0.58910334	0.815208488	0.062671611	0.204503745	0.277831508	0.062332768	1.100790543	0.023709257	0.130542075	1.269334053	0.350175575	0.098089007
0.019296178	0.040310053	0.092247652	0.184833314	0.17150692	0.49323189	0.042276433	0.033782025	0.016829218	0.087623018	0.164630526	1.757468771	0.068149019	0.117450114	0.047422877	6.534541429	0.171636122	0.007186984	0.099242101	0.014526271	0.896906982	0.966398139	2.070863577	0.049892889	0.248911267	1.332408524	0.635068339	0.070950647	3.113404934	0.436656237	2.770241054	2.811637639	0.105751746	0.041681018	0.105983099	0.034369863	0.051838072	0.080861208	0.047329329	0.014489984	0.062671611	0.204503745	0.096450146	0.062332768	0.022378514	0.023709257	0.130542075	0.020857933	0.184656839	0.042063366
0.019296178	0.963125104	0.092247652	0.184833314	0.17150692	0.060529267	0.042276433	0.033782025	0.016829218	0.908554444	0.164630526	0.073379879	0.068149019	0.117450114	0.047422877	4.073302004	0.688974922	0.007186984	0.03954598	0.014526271	0.101189824	0.063202704	0.195877682	0.049892889	0.093797624	0.126510908	0.125402986	0.070950647	0.033547625	0.17174435	5.761081958	0.504110623	0.105751746	0.041681018	0.105983099	0.159140782	0.051838072	0.080861208	0.047329329	0.262002357	0.062671611	0.204503745	0.096450146	0.062332768	0.022378514	0.023709257	0.130542075	0.020857933	0.249210363	0.042063366
0.019296178	0.040310053	0.092247652	0.184833314	0.17150692	0.060529267	0.042276433	0.033782025	0.016829218	0.087623018	0.164630526	0.073379879	0.068149019	0.117450114	0.047422877	0.064377248	0.171636122	1.758831372	1.738614157	1.749980346	0.101189824	0.063202704	0.195877682	0.049892889	0.093797624	0.126510908	0.125402986	0.070950647	0.033547625	0.17174435	0.060819613	0.504110623	0.105751746	0.041681018	0.105983099	0.034369863	0.051838072	0.080861208	0.047329329	0.014489984	0.062671611	0.204503745	0.096450146	0.062332768	0.022378514	0.023709257	0.130542075	0.532009727	0.184656839	0.042063366
1.820565876	0.040310053	3.15233049	4.159317401	0.17150692	0.060529267	0.042276433	1.492195944	0.367014048	0.087623018	0.164630526	0.073379879	0.926741712	0.539075183	0.545543616	5.956396218	0.171636122	0.007186984	0.03954598	0.348745102	0.514170438	0.063202704	1.21868579	0.049892889	0.093797624	0.126510908	0.125402986	0.981170754	0.033547625	0.17174435	0.060819613	0.504110623	2.717263325	0.041681018	0.105983099	0.790065778	0.051838072	0.080861208	0.047329329	0.014489984	4.59480606	1.081506321	0.277831508	0.062332768	0.022378514	0.256632797	0.130542075	0.316085066	0.184656839	0.098089007
0.019296178	0.040310053	0.092247652	0.184833314	0.17150692	1.615694866	0.042276433	0.033782025	0.016829218	0.087623018	0.164630526	0.073379879	0.068149019	0.117450114	1.203038635	0.064377248	0.171636122	0.007186984	0.03954598	0.014526271	0.101189824	0.063202704	0.195877682	0.049892889	0.093797624	0.126510908	0.125402986	0.070950647	0.033547625	0.17174435	0.060819613	0.504110623	0.105751746	0.041681018	0.105983099	0.034369863	0.051838072	0.080861208	3.315059728	0.014489984	0.062671611	0.204503745	1.707900015	0.062332768	0.022378514	0.023709257	0.130542075	0.020857933	0.184656839	0.042063366
0.019296178	5.954298488	0.092247652	0.184833314	0.17150692	4.164557524	0.042276433	0.033782025	0.016829218	9.921585441	3.105391332	3.602393277	0.068149019	0.868860035	6.082540381	9.086772905	7.994836557	0.007186984	0.492255432	0.734232955	0.101189824	0.063202704	0.195877682	0.049892889	0.093797624	0.126510908	0.125402986	0.070950647	0.033547625	0.17174435	5.872655669	9.062347329	0.105751746	0.041681018	0.105983099	1.122661569	0.051838072	0.080861208	0.32168712	0.014489984	0.062671611	0.204503745	0.445636256	0.062332768	2.677851458	0.023709257	0.130542075	0.020857933	0.43299672	1.356487033
7.074482453	8.977237802	7.311479142	7.333850811	7.540996703	8.566512409	7.984731972	7.977178043	6.318076011	8.009292274	5.124880076	11.1387076	7.788799366	7.076155564	7.818540596	10.00054224	6.137740976	7.061425523	8.059164931	7.982417593	7.474290016	7.313810175	6.964007157	7.21064908	7.527006034	7.114000134	7.043875073	7.687745123	6.827312986	6.89248262	11.03087408	4.429402751	8.411290178	8.110923693	8.489071018	6.959824539	8.871621483	9.498337539	7.3969949	8.60699031	7.528815043	7.213987935	7.580677789	7.73140106	10.0212455	7.25704254	9.138797307	8.916872276	6.910185984	7.574241338
0.019296178	1.70574856	0.092247652	0.184833314	0.17150692	0.706894758	0.042276433	0.033782025	0.016829218	5.296614703	1.842943068	4.452426614	0.068149019	0.117450114	3.389884046	4.71307021	3.825279371	0.007186984	0.03954598	0.014526271	0.101189824	0.063202704	0.195877682	0.049892889	0.093797624	0.126510908	0.125402986	0.070950647	0.033547625	0.17174435	3.031953357	6.429946549	0.105751746	0.041681018	0.105983099	0.080415325	0.051838072	0.080861208	0.047329329	0.014489984	0.062671611	0.204503745	0.096450146	0.062332768	0.022378514	0.023709257	0.130542075	0.020857933	0.184656839	0.042063366
0.019296178	2.984966458	1.776912314	3.219906778	2.465019624	3.398121585	0.042276433	0.111788337	0.016829218	11.31818818	5.482175877	12.09935802	2.252266094	8.43784398	6.051992817	8.606444224	5.12274483	0.007186984	1.733153362	1.77150079	0.647277203	2.692857198	1.21868579	1.817186653	5.900535597	2.270785126	4.060343991	0.070950647	0.63405865	0.309473338	8.090193966	7.496159984	0.105751746	0.041681018	1.55756778	1.828559077	3.404491661	0.080861208	2.86258044	0.815208488	0.062671611	1.037089398	0.277831508	0.062332768	4.23590151	1.42697893	0.28626219	0.26749393	0.726584952	1.092068608
0.251331846	0.040310053	1.120032696	0.184833314	1.599177013	0.258375487	0.042276433	0.033782025	0.016829218	4.787163667	0.341155561	0.073379879	2.491930187	2.131090474	1.450222383	2.152786521	1.624641911	0.007186984	0.33610272	0.248519926	0.735660332	0.469853324	0.195877682	0.049892889	1.102744969	0.545453889	1.119979792	0.070950647	0.763915037	0.17174435	0.662041368	0.504110623	0.42524678	0.041681018	0.105983099	0.521156014	0.051838072	0.080861208	0.047329329	0.014489984	0.832649973	0.204503745	0.096450146	0.062332768	0.022378514	0.835510089	0.130542075	0.020857933	0.249210363	0.042063366
0.019296178	4.678594002	0.092247652	0.184833314	0.524663958	0.980965081	0.042276433	0.033782025	0.016829218	0.510829743	0.164630526	0.127764942	1.238133034	0.117450114	3.752198613	3.428833629	0.171636122	0.007186984	0.381454339	0.592325666	0.101189824	0.063202704	1.295698601	0.388641724	0.530289683	0.610590353	0.635068339	0.070950647	0.033547625	0.309473338	2.722268309	0.504110623	0.105751746	0.041681018	0.105983099	0.080415325	0.051838072	0.080861208	0.047329329	0.014489984	0.832649973	0.204503745	0.096450146	0.062332768	0.022378514	0.666867528	0.130542075	0.020857933	0.184656839	0.042063366
0.019296178	3.420938361	0.092247652	1.91698784	0.977617116	0.258375487	0.042276433	0.277194111	0.936323384	2.119997631	1.483297409	2.042670378	0.068149019	2.51985742	3.033130221	0.575536259	1.951494148	0.007186984	1.056786695	0.248519926	0.101189824	0.356554749	0.195877682	1.292177763	0.785050751	1.174910911	0.125402986	0.070950647	0.720507174	0.17174435	5.803529187	0.504110623	0.105751746	0.041681018	1.637149022	1.258846865	1.806927899	0.080861208	6.486431636	2.431282203	0.062671611	1.414831384	6.954065152	1.686339586	0.277368916	0.023709257	0.130542075	2.513168914	1.09043906	0.098089007
0.019296178	0.778122018	0.092247652	0.184833314	0.17150692	0.060529267	0.042276433	0.033782025	0.1815534	0.513818375	0.164630526	0.073379879	0.068149019	1.101339977	1.248102243	0.064377248	0.171636122	0.007186984	0.03954598	0.438471379	0.572843883	0.063202704	0.195877682	2.417450301	1.697139474	0.284811525	0.125402986	0.070950647	2.044065394	0.436656237	2.052598661	0.504110623	0.105751746	0.041681018	1.291747684	0.533210672	0.840577873	1.200879265	4.602222135	1.950651269	0.062671611	0.944735459	4.702876651	0.460481723	0.022378514	0.023709257	0.130542075	1.201509458	0.77628785	0.170662347
0.019296178	0.040310053	0.092247652	0.184833314	0.17150692	0.060529267	0.042276433	0.111788337	0.016829218	0.127751424	0.561301232	0.073379879	0.143435186	1.911168771	0.232437613	1.600634353	0.171636122	0.007186984	1.280189522	0.014526271	0.101189824	0.063202704	0.195877682	0.049892889	0.093797624	0.126510908	0.125402986	0.070950647	0.033547625	0.17174435	3.075818544	0.504110623	0.105751746	0.041681018	0.105983099	0.034369863	0.051838072	0.080861208	0.047329329	0.014489984	0.062671611	0.204503745	0.096450146	0.062332768	0.022378514	0.023709257	0.130542075	0.020857933	0.184656839	0.098089007
0.530960348	6.924798516	0.808288057	0.184833314	2.366183466	0.060529267	0.042276433	5.606682231	7.058829586	0.172769205	0.164630526	0.073379879	0.378442118	0.96615368	3.251193876	0.37515213	0.171636122	0.750253146	3.810896384	2.109833404	0.101189824	0.063202704	0.195877682	0.049892889	0.093797624	0.126510908	0.125402986	0.667226596	0.033547625	0.17174435	0.060819613	1.467216992	1.200977655	0.041681018	3.593081694	5.877124504	6.731075548	7.481977387	6.092643476	0.014489984	5.312062033	3.540118006	3.995147426	3.3626048	1.556422551	0.256632797	0.482301074	2.293433856	0.184656839	0.042063366
3.429751516	1.583160193	3.274462617	3.612364591	4.839430296	0.258375487	1.583280882	5.42887853	2.509562956	1.461513775	0.588242803	5.452187188	6.187915061	6.357755598	1.777800158	2.981205282	0.171636122	0.007186984	7.990192167	7.117352963	2.146492123	1.398346209	5.337321475	2.590691742	5.378037778	5.315464029	3.465516331	2.470430701	2.110144702	0.720673449	1.223581345	1.467216992	6.762918307	0.71049136	4.60148474	2.626475825	3.851115591	1.901651512	8.12248422	0.014489984	2.946264942	3.847049664	10.66572158	0.402294293	4.985812759	0.256632797	0.484297558	2.688171252	8.857749874	6.825107553
1.120950561	0.040310053	3.4189987	3.612364591	3.509003693	0.060529267	3.599308791	6.457957573	3.564157034	0.087623018	0.164630526	0.427376777	10.70895398	8.875923509	0.32335077	0.064377248	0.171636122	0.007186984	1.578232387	0.952469173	3.091409995	4.760818975	4.675017317	0.734133283	2.55407615	2.163057213	3.076881602	4.62989196	3.535640691	1.206657204	0.060819613	4.150621214	2.371368472	0.041681018	0.668626909	5.373213892	0.940948899	0.080861208	6.646428948	0.014489984	4.414524666	5.466442622	8.745772903	0.66560362	1.339870272	1.516198143	2.128716817	2.767159709	5.578249574	2.412049966
0.019296178	0.040310053	0.092247652	0.184833314	0.17150692	0.185912499	0.042276433	0.334971584	0.016829218	6.475180642	0.699863588	2.883430326	0.068149019	0.117450114	3.414378478	1.221233153	5.0992266	0.007186984	0.03954598	0.014526271	0.101189824	0.063202704	0.195877682	0.049892889	0.093797624	0.126510908	0.125402986	0.070950647	0.033547625	0.17174435	2.064788715	4.15043063	0.105751746	0.041681018	0.105983099	0.080415325	0.051838072	0.080861208	0.047329329	0.014489984	0.062671611	0.204503745	0.096450146	0.062332768	0.022378514	0.023709257	0.130542075	0.020857933	0.184656839	0.042063366
0.019296178	0.443559744	0.092247652	0.184833314	0.17150692	0.185912499	0.042276433	0.033782025	0.016829218	5.980914909	0.393282023	5.266166346	0.068149019	0.117450114	3.28706268	0.84218427	3.529916047	0.007186984	0.03954598	0.014526271	0.101189824	0.063202704	0.195877682	0.049892889	0.093797624	0.126510908	0.125402986	0.070950647	0.033547625	0.17174435	2.144937934	2.811637639	0.105751746	0.041681018	0.105983099	0.080415325	0.051838072	0.080861208	0.047329329	0.014489984	0.062671611	0.204503745	0.096450146	0.062332768	0.022378514	0.023709257	0.130542075	0.020857933	0.184656839	0.042063366
0.29892468	7.147126736	2.472542545	3.612364591	2.250098826	0.618615122	0.86710476	4.056250532	2.969686931	0.087623018	0.164630526	0.127764942	3.399093147	4.941745442	2.289397846	0.575536259	0.171636122	2.405318482	3.615230669	1.699487178	1.828223895	3.649835276	0.195877682	4.590481336	5.269149411	4.530761358	3.033501047	0.070950647	1.828968108	0.436656237	0.060819613	0.504110623	2.050328082	0.041681018	2.663547466	2.729001289	3.807184186	3.967320372	1.439476072	1.950651269	0.062671611	1.915536393	0.718863619	2.042250027	1.721235132	0.868846083	0.28626219	3.011238234	6.339770552	5.286200466
7.760213455	7.536091281	7.51483103	6.996578256	6.651667301	7.798817515	7.644758088	5.851840321	7.784655956	7.983193507	7.802592554	6.771942736	7.743442789	7.80541096	8.049916021	7.55542316	8.817582965	7.699626107	8.15076269	8.341741127	6.730334106	6.798325437	4.849358399	7.700616132	6.11889217	5.670172161	6.690057336	6.158614555	8.304063362	5.745564902	7.297688447	5.754612741	5.265200348	5.734921252	6.304519922	8.053406067	5.59485444	5.449469689	8.20653151	8.793717515	8.362474324	8.215300353	8.611846887	7.949025014	8.164016311	8.321399048	6.298135486	8.507737831	6.007525662	7.189461947
6.233702537	6.435695601	6.138531034	5.571945229	4.89541819	7.021677735	5.528733523	3.875919163	6.282700574	5.68302087	5.185213639	5.835024139	5.664394989	5.661236175	6.74213121	5.51411416	4.35088697	4.406684361	5.26650881	4.967006581	4.159344014	4.524347162	2.86761469	5.888817435	4.235139198	3.833850552	4.627966129	3.611448345	5.701891741	2.983356086	6.07610919	5.151405566	3.468228028	4.594645826	4.455844883	6.295850098	3.199627463	3.80551578	7.694033181	6.199260539	7.042320437	6.311834749	8.070492423	6.50270825	6.577493495	6.375801058	4.894953534	6.931259084	3.045214462	5.455725701
4.181785946	0.524275451	3.761367402	3.612364591	3.689324484	7.769314634	2.84263456	7.772950431	7.434547632	0.827281179	1.023813243	0.462234012	4.7719494	7.157326607	7.36452721	1.737478706	0.171636122	5.597628528	6.600916335	6.436017076	3.855184493	2.620079506	3.702930438	2.612079959	3.161648098	5.285780211	3.565267497	7.439050372	1.98490479	3.414327332	0.594182008	0.504110623	8.737362783	9.335218602	11.16663439	6.683221626	11.62954013	11.13103981	11.72241457	7.619141235	7.369628969	6.776946215	10.56692314	11.60599577	11.01507075	6.800770945	8.87549571	10.55763562	7.916164112	7.951036455
8.781430808	8.576038123	8.820850187	9.281772807	7.927118098	4.611728823	7.265375292	8.24977848	9.236377739	5.60211642	0.856453861	3.019470991	9.594147937	9.44365408	6.278919652	10.69101156	2.297567998	5.120649596	6.519662454	6.056102955	1.64605601	1.65244023	4.707570985	4.89055835	3.620025414	5.383995711	3.959293927	6.897601558	3.001447671	1.444704523	5.307116074	5.757287249	5.884588843	6.177787233	2.033316341	8.02992653	0.051838072	1.200879265	1.351978572	7.477860237	8.527951769	8.453881196	3.711941339	4.501287885	1.715625889	8.406651251	6.219187309	4.767715469	7.279529239	7.395326772
6.589598639	5.549335886	6.420095467	6.176878623	4.637503543	6.789896924	5.921019418	4.503358534	6.25857553	5.026547357	5.641455495	5.097530795	6.164713298	6.186599066	6.558719905	6.223349754	5.269956896	1.325835645	4.617221631	4.163845229	4.340811659	4.807769282	2.987937704	5.100559416	4.407376882	3.513202244	4.813901634	4.107018391	5.121310693	3.916311143	5.933041942	2.047979414	4.384147862	4.322921299	4.072517896	6.17001333	2.490820524	1.200879265	5.289613931	5.892494579	5.987018969	6.134093764	5.450730477	5.587747147	5.459598558	6.103344847	3.884814173	6.548182637	4.427394274	4.834195602
7.253921781	6.770374475	7.007257464	6.176878623	7.102980045	6.398843761	6.51926924	9.394102802	8.318558038	2.314960813	1.558758852	0.390852082	6.931651546	5.734172701	6.684889706	6.038409396	0.688974922	5.995160318	6.602691916	5.80929479	6.131491233	6.372732696	7.22890369	5.403058851	7.542468734	6.477902713	5.760361376	7.65375872	6.088546237	5.973801178	8.157631054	0.504110623	7.103982671	10.31034472	6.071249607	8.03607586	5.690365138	6.220551556	6.667038644	2.612852027	8.055136571	7.649876472	5.352584167	6.311909683	5.29003742	7.81562777	9.123054326	5.217751644	7.593801363	7.506740968
7.311291106	8.193857963	6.996922435	7.924018177	7.713361032	10.71175151	10.13562284	10.02031676	7.606099926	5.844838351	1.373707468	4.803923282	10.18990481	9.584418402	10.42388249	7.941638527	4.389991629	7.842662589	8.44094934	8.069720308	6.430636286	6.93261636	7.856107191	6.759952101	8.410355302	8.117803734	7.027512795	9.177410476	6.280242576	6.142493729	6.990321006	3.187394794	10.46454305	10.31528564	9.991903331	10.2339501	10.97262457	10.47815182	10.70211522	10.57571612	9.752398685	9.412636569	10.69314054	10.39841996	9.708699988	10.97851903	9.873081501	10.83232106	10.02639855	10.06672784
9.097349184	9.701139116	8.935082737	8.274726881	8.658011897	9.954907323	9.632928932	6.889126735	8.924537916	9.861876822	7.29880683	10.45640563	8.230532493	7.859011728	9.731267744	11.2979607	7.10220162	7.061425523	8.643784225	8.1633695	8.259425089	9.100376471	6.343300501	10.60448379	8.651568676	7.070038394	8.894417782	6.785734467	9.380643828	8.226081628	11.94007724	10.83141836	5.702138117	7.227318904	7.011975842	9.513705516	6.1702204	5.929794176	9.403378825	7.928539078	10.02468759	9.357222952	9.326351892	8.01618524	8.728159998	8.649395973	8.557755853	8.349667263	6.471036336	8.266246843
6.058576253	6.241161804	6.018429458	4.987169038	4.334525597	5.89796536	5.795162056	4.765999232	6.209357981	6.901762712	6.789399979	6.258038388	5.490659973	5.74060344	5.884881164	7.486303585	7.411659117	5.633273757	6.267911664	6.879567167	4.774198601	4.96592733	3.579182353	6.947954849	4.830545585	4.210311462	4.876976764	4.266055458	6.686801638	4.368521704	6.944934791	6.423238118	3.384622032	4.177272395	4.327798413	6.350897686	4.133626628	4.417761516	6.042322912	6.808231983	6.611156418	6.456749743	6.355982568	5.792786232	5.354592307	6.233195404	4.640429664	6.56161439	5.262348028	5.447092048
5.857492671	5.968637622	5.630970488	4.364502138	5.160847741	6.391752306	6.283149814	4.889578263	6.851188959	5.369557473	5.865057221	5.4284334	5.755056676	5.887783516	5.927588112	5.69503684	6.104580062	6.873152232	7.531771276	8.122925839	4.597990934	5.305746788	3.880217968	6.652885597	4.650341869	3.33224553	5.423736525	5.10299169	6.98527561	4.39337054	6.304900192	3.392400061	4.295009249	4.264108805	4.906136235	6.92246412	4.494925012	3.80551578	6.533915265	6.76777526	7.11941806	6.844187344	6.757844212	6.181046485	7.003214715	6.481923359	5.277997081	7.38480841	5.132720413	5.755471033
5.431130196	5.004471238	5.057729286	5.213932709	5.64289923	5.251855579	5.924158887	4.9245929	5.688032989	5.181416404	5.152178996	4.682231167	5.827779721	5.487043367	5.615303268	5.659395222	5.304901967	6.822593388	6.536341305	7.037693784	5.822768931	5.879793717	4.162522235	6.071482035	5.151694181	4.883743572	5.60919288	4.888103311	6.689528245	5.21508186	5.084630027	2.047979414	4.864326792	5.003459084	5.522923537	6.161581865	4.668008664	4.809236365	6.2190086	6.301093941	6.578701281	5.966795478	6.1360054	6.45863716	6.166844364	5.959708228	5.209468401	6.351955614	3.817530869	4.731438482
4.244670498	5.287783196	3.574913113	3.924474489	3.7195367	8.847592264	5.822480676	6.425909558	5.197585483	5.12773889	5.210332645	5.50347549	5.000592231	6.41660801	8.082299501	5.176580418	4.210859463	4.617718683	6.293189124	5.805206831	5.337026825	5.571874032	5.807238526	4.67915908	6.18759696	5.62300161	5.316971636	5.562978482	4.899105821	5.20569713	5.480378931	6.668233117	8.004130132	8.938423609	7.696705578	5.706173448	7.945300869	8.17702786	7.855321656	10.44160616	4.704329588	5.854884079	7.675580987	6.561920222	7.647243479	5.433252788	9.513906564	8.803931371	7.204325059	7.387205018
5.954921181	6.107839822	6.129710224	5.811506215	5.794508162	5.221537171	6.238939648	7.275196641	6.779133978	5.212956515	5.995026576	5.283726459	6.042028994	6.137897405	5.252281631	4.961865061	5.359477373	6.964853864	7.414639502	7.940589663	6.519160018	6.33486928	6.556695622	5.816267996	5.933933885	6.398566171	6.306605688	7.577078284	6.571019688	6.329818164	7.458581474	5.184214201	6.838842382	6.500305256	7.271547581	6.34450862	6.832454421	6.87404256	6.290397799	6.406242278	6.730978164	6.344636042	6.37294215	6.979295774	7.002420062	6.049201244	7.070728379	7.22159949	6.816692548	6.165647728
0.251331846	3.409714482	0.092247652	0.184833314	1.330774154	4.19618314	1.950921916	1.738242878	2.284314865	3.882028741	3.929618049	4.075536327	1.150655576	0.539075183	3.82306548	5.398035111	2.375012761	1.325835645	3.767498383	4.117679383	2.11231406	0.763205369	0.195877682	4.054368166	3.619776573	0.762621891	2.07738893	1.935142378	3.420055134	0.436656237	5.824635008	0.504110623	3.468564178	0.442271764	1.270169627	2.485488819	3.671168051	2.37608612	2.047572092	4.555276933	1.72465291	1.978531355	1.289440766	1.29323062	2.50092996	1.256054258	0.616934734	4.035068417	3.413112469	2.909982056
5.349507958	6.42619169	4.662248522	4.364502138	3.7114012	5.016766866	4.641017969	6.551317728	5.155696956	6.802221672	4.402104429	4.751521572	4.319753125	4.981438017	5.03734542	5.281811197	5.40425549	0.007186984	2.889123618	0.77269021	4.584932958	3.868099739	5.126976487	6.600198374	4.345558077	5.263842359	4.188639519	4.854764795	5.665385578	4.200530323	6.279279582	4.859396122	2.371368472	4.730957606	2.250263728	3.395054742	3.739761232	4.504164117	3.015901277	2.752214625	3.940597172	2.748309286	2.016916835	3.773993264	5.130689784	5.797454837	4.578320672	3.602626924	5.273424427	4.366595082
6.685259951	4.715140688	6.781750426	6.876923941	6.070423671	7.673931475	6.681644395	6.214545793	5.560779758	2.768090448	0.88313644	0.904962572	6.455112564	7.764704567	7.594674227	4.073182118	2.080349097	3.056702475	3.73635461	2.897667359	5.816945399	6.035241431	6.846622045	5.825518068	5.263943602	6.22109339	5.149395953	5.747221883	5.836424581	5.394804581	3.082976134	0.504110623	6.866945466	8.902963097	6.356270094	6.870873701	6.395901594	7.089479403	7.466604232	3.804770906	6.625272365	7.053637563	7.090570668	6.052437667	5.755644606	7.494298476	8.607271362	6.042337092	7.167373186	5.757283875
5.926478864	6.517816691	5.719355025	5.401860756	5.354874272	6.292436718	6.04534856	5.134728804	6.157556791	6.35069795	6.201968438	5.345010103	5.188377736	6.205446438	6.096325283	7.652535265	6.771783334	5.454799921	7.141754946	6.775930165	5.511170131	5.229500677	4.810470441	6.561509594	5.203600789	5.76556203	4.953049749	4.821516671	6.694408488	5.501302618	7.328845954	4.859396122	7.199705058	5.319077299	6.321926392	6.217663386	5.660920201	6.802016037	6.753824867	5.597693198	6.301418943	6.644126859	7.171411498	6.584480605	6.817395136	6.146695884	4.642586629	6.608976183	6.249052099	6.12781255
4.418109085	8.283061426	5.444454401	6.015570899	7.828025294	0.79812887	9.984397864	6.772740267	8.444721761	0.888307684	0.164630526	0.073379879	9.803724421	7.493806374	2.950798279	0.064377248	0.771919648	6.447563868	8.765100436	9.351096832	2.987656968	3.246910525	2.97942356	5.36033775	7.115282868	3.278417452	0.84615743	6.475308206	0.654750721	1.434355655	10.04969659	0.504110623	3.246919198	0.71049136	0.105983099	7.242550756	0.051838072	0.080861208	0.606903421	2.05762311	3.709875766	7.74635658	0.913592484	1.64621492	1.862251965	9.682312865	3.224757969	0.726797237	3.104355488	1.232589804
6.741444577	5.368864498	6.585173085	7.353731516	6.315691304	6.467199037	7.137646275	6.151272646	6.485856888	6.305974685	5.779876259	5.942657688	6.446322181	6.651442692	7.211186946	6.770921524	5.98943732	5.530554798	6.210558554	6.283318267	6.260410924	6.145650591	5.221187703	6.209015854	6.02348005	5.052493708	6.070001772	4.869065413	6.260036199	6.078921654	6.212409746	6.532191233	6.108496841	5.941892298	5.715767176	6.682874176	5.270298897	5.227913438	6.470801736	5.923052625	6.920722474	6.758977206	7.078179742	5.973881285	5.434434885	6.624645091	6.926245181	6.74322785	5.219644844	5.437564533
4.313920801	2.245899528	5.227488778	5.736051001	5.281320833	5.01306448	4.947207828	6.617277953	5.830194897	6.306085948	4.236162649	3.734513169	4.552636155	4.567674395	5.667862066	6.015911618	5.98895287	4.906695406	4.437752381	4.581716403	5.524757012	5.989680984	6.164690287	4.247467074	4.899227517	6.108694522	5.803204767	6.087989698	6.082764098	5.697302628	4.332388368	3.20662463	7.086132228	5.759774786	5.791830779	5.516096688	5.985311051	5.604322967	5.468612087	4.455552945	6.363974104	5.16567972	6.070484768	5.142006205	6.539773178	4.568597143	6.23381637	6.155853224	5.71145935	5.154989992
7.443752994	7.843620128	6.898553804	6.815206388	7.070904626	6.645608849	8.286227727	7.65570308	7.490953596	7.055860822	6.613144356	6.406482677	7.112495597	6.247329114	7.054793646	7.376174586	7.092172105	6.739080761	7.415149476	7.476589708	7.817467826	8.059446124	7.284341942	7.228414634	7.018485304	7.221803769	7.37454323	7.468551118	8.307962004	7.624236241	6.910790497	4.741456606	6.934232143	6.643770893	7.467011147	7.131980342	7.021308305	7.517312527	7.597198199	7.332281508	7.454906952	7.199606907	7.149572228	8.041431066	6.636512357	7.32994992	7.082374586	7.457523909	7.128790709	7.327193869
8.031649619	8.110854447	8.129728336	8.033695265	7.810469344	7.758456804	7.94541622	8.402946832	8.223030563	8.024481659	7.182873887	7.152326017	7.59221623	7.225829796	7.607848746	8.620842181	7.464985797	7.372621331	8.248023916	8.374117914	8.014693543	8.138510319	7.817488475	7.568756084	7.716538369	7.877717773	7.782905877	8.048113145	8.537111205	7.681049686	8.288097379	6.897495518	8.223569528	7.953348167	8.373141611	8.247847849	8.10609887	8.126087099	7.97226943	7.924805199	8.098201403	7.908466958	7.978867299	8.345336695	8.217015147	8.438658145	7.473949348	8.057433651	7.685010459	8.085255994
8.390995549	8.178803797	8.365881897	8.523355625	7.823726078	7.370155443	8.126599224	8.326269028	7.820993777	6.932806672	6.342330883	6.141409787	7.728228783	7.216291976	7.312941102	8.568958815	7.170140932	7.691740834	7.98995409	7.872676203	7.075936224	7.353958383	7.303004448	7.516858903	7.736570339	7.328874789	7.071758902	7.588219732	7.204117878	6.700412993	7.536886895	5.960194908	7.762582947	8.072453501	7.25519813	8.070778865	7.978902185	7.906717481	7.766336169	8.040435647	7.991393735	7.833551519	8.368568723	7.19689566	7.39081096	7.964651196	7.878573781	8.345084201	7.56985595	7.94311845
7.175742824	7.200438247	7.227279101	6.876923941	6.578029522	6.25895268	7.01364229	5.616523866	6.355647189	6.424068971	6.44160747	6.331723847	6.560338308	5.895230813	6.542379842	8.060049281	6.705252411	6.023530591	6.262408818	6.432371061	5.071097752	5.469431125	4.356658632	6.302805183	5.561351122	5.274302664	5.431243296	4.847789695	6.216002452	4.496909335	7.572923959	5.101385284	4.587362297	5.395341072	4.648355233	6.253759082	4.519195237	4.417761516	6.170469586	7.35625602	6.758513404	6.250145004	6.908478386	6.187295714	6.944708913	6.471502618	5.648383962	7.007258617	5.243999973	5.201382072
0.29892468	4.547744161	0.435514261	1.91698784	0.804082011	2.229475342	1.604885551	3.341098328	3.327052502	0.172769205	0.164630526	0.237991319	0.730397015	6.686952061	4.041495236	0.560099918	0.507019586	1.758831372	4.237437903	2.577434268	4.897765168	5.236543942	2.427703335	3.288484052	4.874203491	1.912552617	1.996235553	0.543569383	3.270385718	3.831180975	0.060819613	0.504110623	5.347439735	0.442271764	0.937449637	3.979144247	0.47555791	1.901651512	2.563567624	4.734459709	4.822977885	4.56323624	2.5416718	3.623547473	4.560894939	0.427215368	1.731175215	4.941561401	4.661180776	4.690798685
5.800100093	8.754917316	7.332458085	8.955633739	2.529098783	2.24161672	4.736322984	2.283317626	0.847447585	4.694483468	2.612812611	9.856098262	1.977833616	0.868860035	6.167572432	5.079184409	2.000508677	0.007186984	1.200090867	0.014526271	8.584538995	8.241879185	8.755446291	10.66137032	9.520126523	8.510410435	8.487545092	4.186996948	10.54474469	8.255015479	1.991626372	5.277893296	6.461329203	3.43283705	2.041959812	5.738478171	1.656751878	1.901651512	3.125025483	0.602947933	6.676062906	5.459501285	2.340727824	6.074509666	1.73778301	4.292638326	3.289377149	2.872205703	0.825940595	0.170662347
0.019296178	1.23947804	0.092247652	0.184833314	0.17150692	0.060529267	0.042276433	0.033782025	0.016829218	1.567462428	0.164630526	0.215810168	0.068149019	0.117450114	2.085892441	3.181305649	1.001847392	0.007186984	0.744821395	0.978085367	0.101189824	0.063202704	0.195877682	0.049892889	0.093797624	0.126510908	0.125402986	0.070950647	0.033547625	0.17174435	5.172431028	0.504110623	0.105751746	0.041681018	0.105983099	0.034369863	0.051838072	0.080861208	0.047329329	0.014489984	0.062671611	0.204503745	0.096450146	0.062332768	0.022378514	0.023709257	0.130542075	0.020857933	0.184656839	0.042063366
5.920082551	6.994861286	5.761520681	4.851913638	5.151723839	6.083201337	6.099828011	5.508452948	7.261220573	5.085449812	5.51093012	5.039752521	5.886596019	5.261768122	6.193379709	6.702039371	5.238071479	7.140356803	7.067078469	7.410940047	5.92359201	6.046105434	3.150415355	7.113823025	5.349848986	5.45947347	6.062242512	4.952678081	8.180268618	5.922288907	6.563281822	4.31048794	5.181026485	5.110336523	4.939606053	6.760950368	4.253522296	4.091047453	6.767781601	6.425605487	6.668403116	6.4208306	6.640304376	6.334019225	6.462059408	7.109244457	4.797563938	6.683111781	5.577193783	6.114926082
8.463636795	7.08124974	8.660838749	8.966142636	8.349893104	8.01822337	8.84356085	9.277533646	8.501399785	7.288362447	6.494335683	6.181729642	8.564928658	8.718391276	8.42649383	7.410338444	7.800702239	8.218413253	8.713510518	8.538365169	8.962106096	8.928759388	8.549502314	8.213943651	8.502742804	8.455672219	8.640359849	9.265374602	8.621268955	9.128383704	6.985340266	6.398487614	9.235876873	9.033283901	8.359490999	8.780904324	8.442661671	8.445595528	8.090314846	8.129322011	8.670382172	8.641280502	8.398964456	8.135999622	7.955861967	8.503617606	8.832427735	8.639611037	8.528652049	8.325082268
6.419340183	6.40405789	6.300348502	5.952824065	5.115169842	6.271545262	6.661789288	8.645195604	7.86069642	8.795785649	6.898903178	9.743209239	6.071585288	5.920980039	7.401165165	7.436151938	6.933751027	6.68645332	7.501856317	7.48556712	9.137066114	9.240825875	9.132907139	9.625921453	8.896185997	8.98011419	8.781297301	6.976013583	10.34134764	8.717534093	8.486880137	10.6792532	7.079416027	6.99980306	6.142034728	8.510706818	6.095289201	6.639034752	6.28793459	6.918050788	8.315045952	8.120917195	6.942995802	6.974195762	6.462411937	7.286729049	5.956700275	7.12610051	7.806370963	8.852955898
4.226796919	0.201948298	2.908595058	4.851913638	4.027389114	4.198211403	5.079421062	6.219587603	6.969015128	3.714716147	0.633434125	1.777338361	3.729287984	5.322467263	4.350311784	3.355268465	0.736095938	1.758831372	3.394749209	2.269333444	5.767847383	5.883634107	5.104312218	4.233891368	5.257535325	4.372250608	5.311417428	5.452932053	5.685033992	5.842023369	0.395827052	1.862203983	7.369810182	6.987007211	7.164703938	8.046001505	6.181881043	7.376501226	6.404503916	3.189551301	7.406468231	7.322345169	6.29360946	7.983570876	6.065921436	4.963008144	6.165300597	6.114811032	6.502636201	6.486248397
0.29892468	2.804564772	0.092247652	0.184833314	0.17150692	0.258375487	0.042276433	0.033782025	0.016829218	0.087623018	1.795629015	0.178691036	0.068149019	0.117450114	0.047422877	0.064377248	0.171636122	0.007186984	0.200029156	0.014526271	0.101189824	0.063202704	0.195877682	0.049892889	0.093797624	0.126510908	0.125402986	0.070950647	0.033547625	0.17174435	0.060819613	0.504110623	0.42524678	0.041681018	0.105983099	0.30992324	0.051838072	0.080861208	0.047329329	0.262002357	1.72465291	1.359556053	0.096450146	0.062332768	0.022378514	0.023709257	0.130542075	0.020857933	0.249210363	0.042063366
9.445334843	9.511840529	9.560088856	9.520291452	8.583344479	8.849339803	9.984131087	8.628612405	8.674931345	7.919257693	7.716850006	7.960296512	9.671198318	9.599389563	9.095644393	8.82441723	8.103510537	7.239825737	7.924600733	7.87033282	8.35746322	8.277882885	7.787874547	8.648632824	7.869855987	7.565849416	8.037741422	7.949827303	8.673642085	7.889137137	9.8326772	8.394840438	7.560664624	8.170327166	6.809534896	9.03167611	6.94705868	6.977626622	8.23100431	8.43549006	9.357328797	9.249632155	8.627276731	7.992586568	8.643710751	9.512014264	7.351612217	8.730726135	7.590196087	8.002434028
8.870979657	8.839521086	8.881611458	9.026519051	7.751076048	8.050830055	9.062653037	7.485615319	8.586456395	6.687417572	6.442943743	6.613231098	8.35756219	8.789892022	8.472577587	7.801489152	7.712308609	7.048754427	7.613506994	7.797008298	8.246276241	7.869005847	6.938453838	8.653761973	7.764770147	7.33973314	7.884207413	6.959365596	9.355703434	7.813885759	7.462314627	5.861578459	6.884517292	7.3916489	7.113216204	9.000233066	5.836072753	6.28718033	8.198905595	8.370098513	8.958985143	8.941087452	8.385167205	7.542923664	7.597725016	9.18288367	6.415223329	8.365924186	7.340299093	7.447477587
6.675593426	6.192472314	6.800976037	7.173413204	6.165498508	6.74921645	6.582069192	6.660447628	7.460733766	7.359495608	6.773507441	6.849764102	6.373520721	6.992943697	7.190950419	8.318937791	7.133854828	6.857685563	7.539487752	7.500399636	6.589290357	6.460756374	5.57936951	6.51733151	6.363851838	5.684823792	6.198445765	5.877195909	6.617949992	5.974105422	8.042939734	7.251222249	6.80481041	7.027049229	7.532410259	7.222074551	6.66469722	6.746249069	7.330459344	7.44269861	7.632243617	7.585668181	7.641207666	7.682735846	8.224885516	6.534281835	6.639299656	7.925222651	6.79459759	7.440958383
7.230172774	7.115565356	7.036841505	7.021605835	6.674895541	7.458007322	7.046405574	6.79925489	7.379771933	7.219595738	5.519652961	5.55712118	6.965958588	8.014085287	7.973618434	7.682886164	6.686081071	6.807765691	8.132352253	7.771445423	6.88330742	7.161547648	6.623448339	7.684475314	6.118879527	6.679906736	6.762358506	6.975694068	8.274096473	6.219367932	7.160869043	7.47197836	6.264915948	6.396045492	6.314333951	7.482773131	5.283151626	6.077223089	7.271649316	8.015256623	7.689930442	7.638526012	6.373771536	6.415937423	6.491736453	8.683047366	5.609134294	7.860231054	6.704910012	6.506186946
7.003669305	7.227874284	7.159637994	6.607370581	5.917487924	7.553741688	7.00411047	6.604116822	7.795704378	7.820263509	7.122773406	6.905895943	6.640627466	7.265260667	7.240206986	7.498663646	7.104487777	6.427476304	7.367886835	7.294822118	6.910755261	7.02891825	5.817826694	7.714027111	6.577975264	6.31337445	6.803723504	6.237126507	8.182295667	6.394075348	7.535153822	7.51755966	5.837405131	6.669209243	6.597107673	7.552305698	6.258490783	6.00828556	7.428850473	6.49512543	7.13295098	7.379122877	6.83089326	7.170564416	7.213951859	8.023486889	6.079553585	7.674039181	6.708984651	6.624008214
6.786968543	6.643825166	6.714474594	6.541043485	6.855406912	7.618676452	7.332667849	8.558587701	7.398109214	7.576792835	6.112178845	7.060815387	7.020810358	7.201301943	7.688002266	7.308214105	7.383399683	6.617986835	7.782233797	7.567631111	7.5708301	7.762399638	7.8482217	7.6426048	7.327529257	7.560647437	7.586997403	8.244003279	7.878288083	7.348827855	7.62470926	6.379743961	8.171155178	7.957006506	7.461029334	7.506867519	7.904641775	7.999553384	7.688134112	7.206247103	7.897717039	7.877433625	7.633032154	7.348601558	8.326103914	7.348612666	7.53410946	8.267900893	7.860303338	7.842492711
8.485478866	5.862175058	8.383326232	8.623522479	7.338384564	7.788841244	8.226598381	7.91137227	7.480209732	6.893246773	5.018677528	5.666838561	8.639697858	9.27284351	8.585945246	7.947523109	6.747266353	6.023530591	7.336929322	7.420448313	7.99730493	7.869027351	7.346988643	8.293566516	7.043077724	7.436150064	7.777974416	7.880000642	8.682845478	7.348860607	7.848024471	6.306598264	6.986061217	8.152186166	6.617355289	8.569508391	5.816862985	6.28718033	7.481971836	6.574474282	8.517472298	8.424912975	7.508270057	7.031424012	7.173294988	8.978656822	7.309365158	7.241853731	7.007102082	6.704474736
4.280762711	1.564584082	2.496029317	3.924474489	3.757971738	4.346484092	8.238147511	4.805806376	0.883919025	7.054039879	1.802992339	7.843214821	4.329496706	1.837395017	4.159911393	3.145919103	5.019149044	0.007186984	1.423911159	0.926544497	2.435983943	2.270721249	2.565503279	1.873251871	3.42244781	1.799560545	1.45264329	6.502575022	2.789303107	1.225926649	7.414550815	7.170939553	3.665429273	1.533263811	3.178751681	0.590219863	5.224483621	5.569640129	2.504959493	0.014489984	0.062671611	0.690763224	3.131060243	3.363999593	4.530122838	6.877590848	4.056888703	1.685288695	1.343281945	0.098089007
2.853749797	3.451926659	3.348465005	5.654636222	1.765054503	0.921562827	2.671154036	6.397305905	2.736000913	0.087623018	0.324289973	0.233076099	6.512630397	4.138392787	2.193658546	0.37515213	0.171636122	2.405318482	5.831906289	5.110014188	7.034015196	7.60225552	5.463389704	7.99698855	5.318169816	7.032947435	7.036034161	3.47145844	7.407926098	5.78252585	0.395827052	0.504110623	4.071421192	0.041681018	0.668626909	5.047734219	0.517229061	1.200879265	1.35801202	5.577232575	5.830554511	4.134662275	1.339605116	1.657647317	0.277368916	2.834406313	3.076341841	3.755173643	3.031383965	1.803213907
8.078094847	8.992069087	8.018530312	7.949314704	6.536773892	8.177421029	7.891395533	5.686281922	7.474081111	8.094473096	6.940198879	7.677309331	7.950758546	7.576087048	8.664049784	9.360940974	8.247827976	5.702867429	6.379571712	6.433206114	7.181355104	6.769906764	5.524880544	8.128405701	6.159018538	5.831554169	6.80433695	5.432427002	8.003237253	6.334813353	8.443561528	8.276631909	5.304830785	6.29270815	5.762585082	7.324859187	4.183209099	4.733232002	7.683323286	8.102513307	7.441780084	7.864094332	7.92619232	6.863697049	8.341532675	8.050883274	6.269138476	8.348071955	5.951764685	6.471410557
0.019296178	7.013798692	0.092247652	0.184833314	0.17150692	0.85558185	0.042276433	0.033782025	0.202289867	0.087623018	0.164630526	0.073379879	0.068149019	0.117450114	3.862382538	0.064377248	0.171636122	0.007186984	0.726629603	0.014526271	2.532219497	3.725565725	2.318506709	6.375979475	4.210762858	0.497638891	4.241856741	0.070950647	2.374409454	1.128204381	0.060819613	0.504110623	0.105751746	0.041681018	0.105983099	0.034369863	0.051838072	0.080861208	0.047329329	0.014489984	0.062671611	0.204503745	0.096450146	0.062332768	0.022378514	0.023709257	0.130542075	0.020857933	0.184656839	0.042063366
6.764258782	9.581109028	7.08821325	6.015570899	7.932984437	1.575888565	8.935002815	6.859934237	5.95819878	1.514501655	0.363058608	10.68847525	8.110525978	6.240453721	3.286799046	1.027132059	0.171636122	5.733048609	6.618759146	6.718143375	4.323833029	4.707402586	4.067760327	2.121061171	0.399576008	2.305251349	3.363682195	6.363660039	6.641838867	3.854822901	1.550835802	0.504110623	5.659212193	3.187269015	2.542935996	6.188838454	3.966861278	4.206725968	0.883886539	6.355624175	4.59480606	5.546452026	1.930930422	0.840246464	2.51765172	5.655204089	3.356351249	3.716402697	4.652762566	3.351888064
0.019296178	1.741616505	0.092247652	0.184833314	0.17150692	0.185912499	2.780166278	0.412977896	0.016829218	0.346995579	0.164630526	0.073379879	0.068149019	0.117450114	0.047422877	0.064377248	0.171636122	0.007186984	3.959713026	1.38860895	0.281082308	0.063202704	0.195877682	0.049892889	0.093797624	0.126510908	0.125402986	0.837742318	0.033547625	0.17174435	0.060819613	0.504110623	0.42524678	0.041681018	0.105983099	0.348332846	0.051838072	0.080861208	0.047329329	0.014489984	2.822313575	0.204503745	0.096450146	0.062332768	1.862251965	0.023709257	0.130542075	0.020857933	0.184656839	0.042063366
0.019296178	0.149649092	0.092247652	0.184833314	0.17150692	1.61900331	0.042276433	0.334971584	0.016829218	10.40963702	10.93276533	11.71955603	0.068149019	0.117450114	2.375861291	3.892900335	11.51858709	0.007186984	0.099242101	0.014526271	1.476385468	1.728590732	0.195877682	0.942173744	0.406143025	0.126510908	1.748804206	0.070950647	1.449922292	0.768243226	6.414434827	10.5470483	0.105751746	0.440095299	0.105983099	1.393115242	0.051838072	0.080861208	0.047329329	0.014489984	0.832649973	1.702034847	0.096450146	0.062332768	2.310157081	0.023709257	0.28626219	0.020857933	0.184656839	0.042063366
0.019296178	0.782789647	0.092247652	0.184833314	0.17150692	0.060529267	0.042276433	0.033782025	0.016829218	2.137553891	0.689236723	5.999814753	0.143435186	0.117450114	1.237292223	0.064377248	0.507019586	0.007186984	0.03954598	0.014526271	2.270475781	3.776508979	0.195877682	6.424181995	0.093797624	0.600412035	1.654736505	0.070950647	1.266001731	1.001021482	0.723081509	3.187394794	0.105751746	0.041681018	0.105983099	0.034369863	0.051838072	0.080861208	0.047329329	0.014489984	0.062671611	2.154187292	0.096450146	0.062332768	0.022378514	0.023709257	0.130542075	0.020857933	0.184656839	0.042063366
0.019296178	2.34997273	0.092247652	0.184833314	0.17150692	1.401750407	0.042276433	0.033782025	0.016829218	8.993468411	4.980457509	9.845687946	0.068149019	0.117450114	3.561745136	9.206403786	9.372271438	0.007186984	0.03954598	0.248519926	0.514170438	0.063202704	0.195877682	0.049892889	0.093797624	0.126510908	0.635068339	0.070950647	0.033547625	0.17174435	9.154894935	8.448705929	0.105751746	0.041681018	0.105983099	0.823500588	0.051838072	0.080861208	0.047329329	0.014489984	0.062671611	0.204503745	0.096450146	0.062332768	1.976663039	0.023709257	0.130542075	0.020857933	0.184656839	0.042063366
1.882082764	6.411965227	2.294767063	1.91698784	2.763642959	1.709748616	4.897840556	4.875644733	6.216181455	1.948106679	0.391746596	0.340623428	5.264354228	6.962402171	5.022092941	2.728357208	0.171636122	5.995160318	4.64279166	4.3140119	1.738210682	2.278053853	0.91938456	3.805653108	5.157071763	1.585170451	2.351780464	4.347983912	1.628237514	1.225926649	2.890749065	0.504110623	3.468762443	0.440095299	5.306129299	7.554465945	1.656751878	1.901651512	5.293316606	6.551412343	7.08556939	7.030665669	4.223047688	2.83319499	6.487303812	2.834939251	2.063005739	6.130507082	4.779219657	5.09283249
2.381368552	6.614174913	3.30917993	4.364502138	1.261131323	7.286339552	7.102659835	5.515052856	4.450955418	1.032569586	0.164630526	0.205994947	6.22466971	4.709172752	6.186756338	0.064377248	0.171636122	2.405318482	5.13200028	4.248217893	0.101189824	0.063202704	0.195877682	0.049892889	0.248911267	0.266554127	0.125402986	2.308722162	0.797274969	0.17174435	0.395827052	0.504110623	5.952073086	4.130391742	3.559945914	5.387356502	5.836643775	5.777193611	4.521514175	6.737756901	5.013596782	5.313784551	4.60424945	4.223654732	6.018668109	7.290695237	5.826831123	6.072927504	6.037588381	7.221709824
8.999395036	9.614314715	9.099414732	9.306994008	6.796842633	9.22219991	7.863194325	7.935841577	6.834093942	5.603996776	0.385484902	4.323603683	9.757810001	9.367336486	7.505724095	8.130778309	6.734242952	0.750253146	4.740055878	2.115976089	3.255011141	4.378197456	2.192774432	2.253628415	2.469696724	2.181469097	2.409337311	4.081319974	0.033547625	0.793855411	5.189636126	3.392400061	6.439937975	6.854764817	8.073821773	10.13451201	5.798023449	7.221466162	10.06269286	7.44269861	9.910940088	9.101468567	10.0630389	9.308198737	9.095927711	9.071583442	6.598776966	8.960798384	6.630664287	7.192080937
2.954297438	1.980248339	2.359106283	0.184833314	0.17150692	1.866525494	1.049385831	0.033782025	1.439126867	0.252270451	2.413512027	0.270195231	1.843767922	3.730546116	2.601277643	0.064377248	1.024358385	2.647545236	3.420052335	3.320092916	1.95230005	3.134477767	1.21868579	2.426663644	3.104024636	0.608379026	1.957540799	1.434018266	2.62960038	2.081902431	0.060819613	0.504110623	0.941574971	0.041681018	0.105983099	5.780370278	0.051838072	1.200879265	0.58910334	0.602947933	2.946264942	2.646830716	0.622736547	3.227467447	1.721235132	6.187907171	1.869186277	2.0591824	0.249210363	1.45684563
0.759763196	2.472071849	0.808288057	0.184833314	1.445623815	0.060529267	4.235298274	1.640161759	1.728719152	0.172769205	0.164630526	0.073379879	1.877410245	0.117450114	0.85912123	0.064377248	0.171636122	1.325835645	3.91717308	1.814249184	0.514170438	0.063202704	0.195877682	0.596682185	0.406143025	0.503920929	0.933982061	0.667226596	0.221014633	0.309473338	0.060819613	0.504110623	3.091000276	0.041681018	0.105983099	4.829643789	0.051838072	0.080861208	1.013189561	0.262002357	4.305456057	4.24956427	0.096450146	1.57174168	1.069688101	0.023709257	0.130542075	1.368378561	0.806350526	0.89954292
1.788788863	5.099222104	1.374558904	1.91698784	0.57512502	4.644286784	6.651267145	7.713932623	5.191106863	4.355744043	0.452488143	0.073379879	7.06926478	5.50586722	3.625881927	0.064377248	0.736095938	5.633273757	7.57916403	7.075137617	8.685935054	9.655760331	7.257119679	7.920427776	7.126725771	8.557540758	8.72117874	6.935204121	9.020567056	8.130323872	0.462396068	0.504110623	7.217445091	6.373999746	9.038048075	8.122246603	9.823772476	9.922732411	8.570449693	5.043502499	8.527951769	8.032912117	8.233264592	8.468544971	8.198262192	6.139353294	6.403596862	8.061393883	7.941818041	8.529736499
0.019296178	0.753566872	0.092247652	0.184833314	0.17150692	4.41519132	0.70858544	0.033782025	0.284799305	8.412568504	5.271682497	7.572873871	0.143435186	0.117450114	3.301645143	6.866159544	7.192529826	3.222620425	4.90081404	5.919150622	0.101189824	0.063202704	0.195877682	0.049892889	0.093797624	0.126510908	0.125402986	0.070950647	0.388385296	0.309473338	7.274599468	8.20406014	5.554762195	5.417695017	6.18345446	0.159140782	6.668881778	6.990564946	4.905948228	2.479586636	0.832649973	0.401894732	4.716527174	4.295831856	5.496714402	0.023709257	5.624387643	3.449672444	1.596953621	3.510034903
5.05681424	4.010319941	4.674391779	6.74820804	1.858684583	1.560041599	4.471877065	0.880228101	2.70809681	2.630584802	1.002751052	4.027291775	4.178478644	2.874857363	5.6906163	0.249325037	2.214383278	0.007186984	3.10977222	1.068451786	8.097162628	7.956694251	7.18144953	7.845250788	6.696618404	7.58397605	7.437569526	0.837742318	8.451420505	7.831577094	1.126745699	6.680888505	1.106500784	0.673549797	0.772166263	2.077258739	0.051838072	0.080861208	0.427854973	0.262002357	1.348604828	1.919263357	0.096450146	4.061961827	2.51765172	0.023709257	1.287249491	2.114754506	0.479537164	1.45684563
3.327839369	3.189303506	3.234279034	2.727659772	2.534176814	6.127458544	6.087885981	6.308051655	5.301508481	4.368991493	8.014012057	6.753428489	5.215255798	5.25212172	6.479223777	4.172365155	3.523324087	5.167106739	6.504628345	6.450476985	4.93963031	5.462134447	4.853372442	4.244073773	4.722395816	5.284133961	4.670223054	4.195869687	4.185702578	4.394201656	4.764682677	5.552574328	7.031049846	6.553907452	9.227294108	6.108438086	8.978398963	8.891142412	8.834324847	4.43894246	8.136918239	6.771155537	7.097656493	8.092214154	8.490148765	5.096003736	6.538060095	7.446416941	8.820940298	8.026807473
2.991110479	4.253969005	2.744658407	3.219906778	3.798820469	5.360426139	5.237164964	5.239658696	4.810485287	4.326902212	0.303099065	4.032318243	3.970700977	4.571388286	7.897058397	0.7711097	4.033823209	4.961906842	6.209778689	6.602323475	4.136628037	4.597289721	5.740602064	3.731635113	4.366108253	4.498838167	3.608472582	5.166930582	4.318441785	4.104291694	3.485817201	2.811637639	5.542471926	5.27717192	4.19971125	4.604064491	4.038278593	3.967320372	3.979007346	4.41990435	4.661652526	5.192495133	3.384365217	3.778606596	3.224568891	4.47775539	5.358540733	4.98098916	5.325497055	5.180451465
0.019296178	2.14820803	0.092247652	0.184833314	0.524663958	6.796748935	2.054201673	3.128467266	4.852809117	7.866578712	6.492563928	9.032558843	0.519955559	2.990236182	4.314127359	6.055011747	7.087285125	5.454799921	6.2713721	6.846416454	3.662619079	3.290189217	2.804017377	2.557617852	3.251239619	2.383595905	3.507227958	2.83799316	4.768415887	4.119851792	5.826909035	8.284574825	4.941495699	4.803486855	2.280599477	3.560839018	2.641103342	0.080861208	1.081028903	4.109520515	1.997402177	3.186466533	0.969289691	2.251956181	1.721235132	1.878055306	5.574433251	3.438004387	5.878526061	5.99610072
2.991281856	4.92889385	3.184375338	3.612364591	2.685024313	4.219568432	3.770615184	5.637699474	4.60672694	2.360028824	4.234132444	3.780129751	4.091429082	3.450244459	3.822026229	3.515620916	1.853718263	3.37826641	3.557630171	3.440298714	4.012867535	3.884754215	4.359070452	3.181769139	3.503396333	4.218363956	3.549797687	5.316660055	4.226141867	3.826147641	2.950636268	0.504110623	5.575905751	5.467324439	4.852560957	4.93366326	5.166372321	5.272327192	4.837761138	2.364734257	4.661652526	3.412989045	4.713678004	4.610850902	3.805068207	5.055000738	4.85689458	4.539825479	5.520096574	4.832470715
1.272337381	2.027880678	2.288181516	3.612364591	1.408737178	2.132923921	4.342275779	5.355502388	3.696139999	2.105496291	0.568614247	0.579928973	2.028776992	2.32933421	2.379134103	0.064377248	1.024358385	4.071588321	4.303761596	4.124941202	3.8424521	3.58659148	4.282750092	3.812446541	4.300890663	3.916704109	3.695986833	4.683725565	4.41331854	2.260206209	0.060819613	0.504110623	5.572405614	2.903176011	2.663737734	4.117490077	3.292575035	4.206725968	1.450711499	7.856679782	5.075909492	5.221922838	2.4405018	0.79520367	3.894359706	3.78392464	2.322204956	4.561215436	4.585272532	4.717164983
4.370927602	2.841573748	5.645965144	5.952824065	3.926051641	7.578048278	5.158482864	4.175931784	6.240558887	1.199864521	0.164630526	0.073379879	3.06566701	4.031407617	8.360580022	0.064377248	4.915487962	3.763067982	4.007583231	3.816840408	0.101189824	0.779269178	1.704196458	0.049892889	0.093797624	0.503920929	0.125402986	3.737106022	0.409077366	0.436656237	0.060819613	0.504110623	0.731951043	8.44265925	0.596522644	7.17213232	1.261624488	1.200879265	1.944293971	0.998139259	6.029419401	6.042827894	2.033052307	3.62536128	2.405906242	8.312974839	7.18301366	2.97967445	2.025244111	1.51165996
0.019296178	0.311287337	0.092247652	0.184833314	0.17150692	0.338205765	0.31160504	2.454396865	6.020604924	0.127751424	0.164630526	0.073379879	0.695754264	0.539075183	1.166675666	0.064377248	0.171636122	5.633273757	5.623380802	6.213858672	0.101189824	0.063202704	1.295698601	0.049892889	0.248911267	0.126510908	0.125402986	0.070950647	0.033547625	0.436656237	0.060819613	0.504110623	0.42524678	0.041681018	0.45028652	0.997581763	0.051838072	0.080861208	0.427854973	0.262002357	0.062671611	0.599946837	0.445636256	2.451577735	2.221426125	0.023709257	0.130542075	0.575854226	0.184656839	0.042063366
0.29892468	4.878136059	0.917373603	0.184833314	0.524663958	2.642735702	0.605556559	5.405048928	7.665422222	1.412513962	0.699423468	0.073379879	0.068149019	1.998128068	4.532090865	1.457453435	1.940367711	8.981101663	10.75892085	11.20630482	1.909067021	2.288889746	5.225560819	5.827011251	4.44558696	3.765663915	0.933982061	0.837742318	5.161026351	2.150449535	0.395827052	0.504110623	2.050328082	0.442271764	1.696937514	5.222010624	2.64441366	3.245181714	4.101882043	8.720904722	4.00216978	4.868925756	4.126449677	1.341845265	3.018320416	0.023709257	0.130542075	4.531865413	6.017732924	5.496909851
0.019296178	4.51957858	0.092247652	0.184833314	0.341800699	0.713373627	0.042276433	0.033782025	0.449523486	6.186227213	0.164630526	0.178691036	0.068149019	0.539075183	4.127438647	2.93130904	1.693576969	0.007186984	0.235315665	0.014526271	8.49382864	9.254942614	8.08199989	9.134874016	7.782912524	8.593932513	8.753433391	0.070950647	7.124818158	7.926747349	8.03091436	6.589529493	0.105751746	0.041681018	0.105983099	0.197709188	0.051838072	0.080861208	0.264897101	0.014489984	0.062671611	0.204503745	0.790465014	0.66560362	0.725154963	0.023709257	0.130542075	0.020857933	0.184656839	0.042063366
0.019296178	0.539389553	0.092247652	0.184833314	0.17150692	0.589534868	0.042276433	2.202685306	5.212813284	0.172769205	0.164630526	0.073379879	0.068149019	0.117450114	1.324953883	0.064377248	0.171636122	6.12501757	6.912770733	6.859328448	0.514170438	0.063202704	0.195877682	0.049892889	0.093797624	0.126510908	0.125402986	0.070950647	0.033547625	0.17174435	0.060819613	0.504110623	1.507681918	0.041681018	0.105983099	1.774437579	0.47555791	0.080861208	0.047329329	5.443999503	1.348604828	1.556616892	0.096450146	0.66560362	1.069688101	0.023709257	0.835958758	2.564159636	3.432920949	4.74156305
2.197564895	2.824455733	3.25681207	0.184833314	1.005119077	4.09097178	4.107944173	5.633904567	4.906396355	1.349392966	0.332939852	1.830971965	1.794238626	2.780574063	2.555639424	0.064377248	3.263136353	4.406684361	4.788041995	4.992299624	6.065605481	6.107711971	5.964628943	5.708750122	5.111203494	6.473602567	5.914018822	4.33653643	6.90015158	5.732481781	2.90220344	0.504110623	3.3865525	5.994273153	2.331017743	4.692625113	2.523105344	1.901651512	2.441858609	2.997741938	4.114596616	4.66670226	1.837381676	0.785175382	1.721743007	2.746540732	6.342209856	1.76557049	4.363980802	3.480505423
7.630125857	2.093572046	7.547756187	7.819489528	5.554067456	6.495107823	6.222336848	7.182514574	4.197656705	6.322439925	4.971680763	4.883272525	5.116904994	6.185298097	8.591599888	8.027744364	10.50225125	4.551446044	5.706382996	5.36708895	2.174970611	2.408551602	5.664944562	2.05850003	1.904460576	5.611022831	2.13412016	2.868712561	1.139377867	1.225926649	2.368175006	5.701977851	9.041737407	8.454187268	6.409090426	7.078558756	4.330098135	5.406351125	7.77104591	6.348679598	7.095669239	6.08590528	7.532518343	5.663628107	5.47110353	3.923481038	7.110691735	6.307985797	9.271020875	9.221908119
0.019296178	0.040310053	0.435514261	0.184833314	0.17150692	0.258375487	0.042276433	0.413632767	0.436964949	2.479069736	2.890142621	1.693207812	0.068149019	0.117450114	0.952101644	2.37428297	0.507019586	1.758831372	0.785853438	1.440971741	0.392951399	0.063202704	1.21868579	0.049892889	0.093797624	0.931428888	0.125402986	0.070950647	0.033547625	0.17174435	1.804147087	0.504110623	2.527452457	0.840686045	0.399678576	0.080415325	1.48625231	1.200879265	0.389335649	3.391976028	0.062671611	0.599946837	0.267171937	0.062332768	1.088414484	0.238784518	0.130542075	2.18227561	3.903796345	3.431490098
0.019296178	0.201948298	0.092247652	0.184833314	0.341800699	1.767474023	0.042276433	2.540052445	4.721112847	1.354474083	0.413800243	0.073379879	0.068149019	0.117450114	5.756649697	4.3699163	1.337230855	5.414871806	5.450336152	6.411908689	0.665275467	0.286948196	0.195877682	0.395384448	0.406143025	0.126510908	0.125402986	0.070950647	0.279220979	1.225926649	4.238632445	0.504110623	1.200977655	0.041681018	0.105983099	1.21415872	0.051838072	0.080861208	0.539254892	0.998139259	0.062671611	2.2140257	0.616358047	1.270432646	1.976663039	0.3894162	0.482301074	1.281929346	0.956962103	0.498081937
10.14439189	11.57078146	10.1069193	7.949314704	7.783648732	3.1270601	5.576552362	7.069330169	4.993491748	0.908554444	0.164630526	1.854514608	7.479427126	2.446971525	7.933156252	3.86432463	1.024358385	7.022098661	8.338745113	8.13806061	1.027421906	0.693598816	5.253307741	5.167099739	7.391543031	4.277403422	0.125402986	0.667226596	3.046601806	0.557179109	14.20422803	0.504110623	5.396888473	0.041681018	4.070069305	7.61035491	4.931870921	0.080861208	3.221064635	11.67999541	8.028953717	6.350687546	3.288903565	4.496697144	1.328340216	4.072510785	1.292300724	7.85244147	2.499874716	5.131631721
8.978460856	8.698801388	9.129818615	9.999826236	7.767607358	9.602163561	9.504884242	10.21775124	10.03001445	7.614779365	7.208855386	7.257541775	9.109130646	8.947751094	9.029738701	8.898970056	7.202212866	10.73197113	10.06615791	10.06556265	9.900054097	9.908884674	10.54088739	10.09792946	10.25045413	10.65713947	9.915992722	9.908024198	9.619071246	10.06397819	6.532350338	4.377011496	10.84436874	10.23084818	10.10962762	9.758668047	10.09321877	10.24697731	10.0684023	8.89968649	9.505371661	9.551603843	10.87581279	9.330696739	8.689681132	8.740242932	10.10111238	9.868643007	8.628990548	8.075273527
10.6408806	10.1411991	11.06261977	11.73985215	10.5110997	10.96461443	11.3303238	11.30810327	10.06888436	9.924188785	9.752051213	11.04696168	10.61300203	10.44607116	10.73674446	11.7455848	10.59029365	11.19138291	10.29967189	10.3108941	10.36580903	10.12931711	10.87337488	10.37587617	10.35713902	10.70426943	10.21311378	10.24490259	10.4074847	9.906263365	10.60295889	8.090158012	10.64468002	10.3296831	10.42311079	10.44121022	10.02294641	10.21773915	9.974319227	9.347315646	10.30473685	10.57693113	10.55246851	9.260231125	10.40942669	10.76902097	10.85567253	10.29559903	10.20303602	9.930384343
9.5989098	8.998054863	9.440091305	9.678662038	9.093076299	9.778724222	9.143475211	9.227657177	9.4364105	10.1713961	9.769920728	9.102989291	9.218702813	9.708259934	9.932899492	10.62341503	10.20841748	9.272730517	9.944621107	9.943099101	9.458582746	9.59258112	9.169909765	9.372685656	8.947751461	9.123578293	9.246175034	9.560493341	9.905546763	9.198064573	10.13694271	9.805368617	9.6934662	9.479108682	9.009923629	9.53595253	9.181099752	9.51753273	9.776892771	9.833745181	9.678201489	9.623822037	9.764504792	9.439432969	10.83004575	10.01677489	9.098124883	10.4885073	9.122707833	9.466363276
4.70166662	5.162889201	4.368084449	3.612364591	3.787012398	5.62820416	4.772357693	3.782406814	5.72963384	2.411708072	2.899740834	2.626719701	4.310210763	4.718258202	4.964526212	4.226710362	0.171636122	6.322974545	6.855589035	7.158697296	1.700380397	1.040973044	1.704196458	0.596682185	0.248911267	1.293779386	1.486570201	3.667710801	0.033547625	0.309473338	3.189780459	0.504110623	2.698380032	3.608293468	3.430610576	5.489461161	2.5670059	1.901651512	4.776179002	4.455552945	5.337658014	5.394688852	4.770473946	4.628344848	4.205195192	4.923380645	2.719005149	5.390198819	3.997541209	4.623554422
8.661483771	9.019071786	8.508564762	8.474239939	8.47112873	9.864260311	9.741448955	9.726516697	10.8833235	9.4495517	9.073394637	8.434692198	9.206321075	9.478367802	9.475920563	9.399180781	9.338952893	10.39700536	11.36472474	11.58762756	10.07840331	9.80271573	8.935321762	9.62258021	9.071560014	9.214364456	9.431637741	9.517656047	11.33383201	9.594659084	8.331704479	8.127007455	8.777823927	9.358699546	8.793045237	10.83225255	8.42067884	8.535440737	9.339758254	10.66988625	10.63257814	10.7369796	9.006854615	9.992115878	9.919556661	9.50361864	9.237307184	10.41927153	9.21003201	9.334047065
4.830201421	5.453336206	5.063960347	5.107293132	4.544198247	5.568027356	5.755300989	5.85882597	5.848495531	5.976765931	6.369893044	5.992388146	5.094368816	5.328715448	5.975625408	6.005581272	6.303048912	5.825078712	6.566320718	6.510892825	5.625097849	5.278941201	4.703820582	5.59648402	5.31147003	4.872433251	4.991238461	4.963807833	6.219957437	4.663588614	6.282453841	5.009095845	4.760338283	5.67599347	5.133153458	5.664598729	4.762707927	4.953459854	4.928702861	5.960085256	5.448265503	5.776305288	5.234099215	5.633365844	4.966405525	5.690831658	5.262257751	5.618276447	4.706936287	5.205616003
5.651190098	5.813470968	5.455382635	5.213932709	4.082895968	4.039800336	4.970317634	3.722522261	5.2305587	3.793593233	3.842332865	2.622723045	4.198716635	4.335829635	3.923219442	5.017562199	4.697723106	4.961906842	5.217019555	5.4760015	3.912823543	3.75375535	2.318506709	4.071806672	3.28194689	3.648662978	3.457350843	3.853939903	5.034134997	3.719039411	4.885913224	0.504110623	4.126996765	3.640727841	3.233420532	5.13192636	2.5670059	2.37608612	3.75233335	4.455552945	4.862617493	4.842492281	3.813590736	4.59239348	3.458434629	5.118486605	3.323369566	4.868300132	2.619383968	4.241090325
0.019296178	0.040310053	0.335908991	0.184833314	0.17150692	0.060529267	0.042276433	1.869889734	1.224584924	0.087623018	0.164630526	0.073379879	0.695754264	0.117450114	0.047422877	0.064377248	0.171636122	2.118568543	3.846765699	3.175804566	0.101189824	0.063202704	0.195877682	0.049892889	0.093797624	0.126510908	0.84615743	0.070950647	0.033547625	0.17174435	0.060819613	0.504110623	0.105751746	0.041681018	0.105983099	0.034369863	0.051838072	0.080861208	0.047329329	0.014489984	0.062671611	0.285475133	0.096450146	0.062332768	0.725154963	0.023709257	0.868313854	0.020857933	0.184656839	0.042063366
7.820228844	8.661156549	7.734821718	7.431367213	8.015083395	8.346772182	8.144402474	9.644758337	9.000692798	9.717658875	8.595816378	9.013824387	8.088473641	8.491194865	8.254148833	8.906581712	8.598092275	8.927669467	9.558066633	9.57037572	9.244548783	9.114250779	9.273516647	8.433600015	8.257431316	8.992156779	8.514878175	9.860085862	9.484185289	9.124484198	8.767887065	9.235891062	9.332528502	9.092762242	8.836607595	8.755924658	8.88347431	8.859723041	8.247007652	8.212119419	8.267914869	8.666646429	7.651717362	8.949820267	7.75400651	8.598551169	8.76574442	8.761116409	9.24072162	8.745906763
7.010140153	7.224802275	6.898001743	7.268502713	7.162847092	7.933119402	8.221359977	9.408952595	8.522241691	8.287019077	7.815210712	7.431484269	7.63970243	7.365326808	7.840881413	6.904243576	7.85866499	8.735235157	9.448677597	9.782991271	9.022859562	8.967312873	9.009405043	8.012844454	8.609011071	8.936777073	8.23340161	9.36781975	9.196361867	9.166254943	7.201932919	5.916927407	8.819499766	8.611279522	9.040815399	8.206376501	8.547949358	8.506052851	7.349977606	8.283394358	8.092477953	8.134721597	7.234888249	8.445889608	7.69320559	8.337314394	8.970617103	8.516590625	8.951452083	8.341016909
7.046186054	6.990941665	6.88888918	6.607370581	6.966728344	7.621275045	7.471417697	6.325681456	8.199478767	6.741233267	6.934013324	6.425136797	7.129943152	7.586365636	7.814363343	7.598760247	6.850937327	7.912440818	8.842739563	9.128131423	7.811752331	7.579711364	5.105791125	7.458630287	6.75871532	6.083313001	7.034797513	6.569641412	8.469284648	7.314134199	7.227448888	2.33561385	6.176560398	5.989902568	7.139323409	7.867024415	5.78790771	6.052009807	7.592625074	7.135556943	8.171167388	8.14756625	7.615583529	8.32943697	7.340143862	7.107649673	7.176004681	7.795494017	6.232767783	6.618016363
8.121505691	8.963604522	7.770509144	7.491427031	6.927322484	9.162042185	8.257190484	6.377548333	9.182078131	9.797731753	9.599286462	9.014955515	7.97175959	8.508385098	9.076255009	9.138756879	10.28478648	8.563803058	9.350081132	9.878435148	7.662164091	7.391814918	5.431797235	9.566324624	7.20444307	5.725443605	7.258071063	6.410649189	9.394112361	7.31900786	9.863775085	9.880212738	5.202602693	6.559791295	6.275842723	9.24745903	5.319931093	5.272327192	8.901538159	9.912553408	8.719781988	8.758375593	8.321767944	8.051712003	8.808883571	8.519146723	6.955430207	8.929384283	6.766313594	7.26433272
8.52941861	8.77556871	8.2524854	8.217795144	8.313779547	8.691009171	9.16452867	10.03129291	9.582769396	9.009614816	8.074286391	8.164684056	8.607920402	8.98632379	8.833680904	8.693178679	8.803748831	8.837894088	9.743000048	9.729252893	9.184432321	8.903279523	9.160961409	8.819207614	8.45741455	8.782667578	8.625844217	10.00182298	9.525338739	8.748006597	8.569360885	7.487314707	9.358168348	9.659925346	8.78694356	9.320926485	9.27198856	9.306012064	8.81437199	9.582539244	8.965195948	9.209810974	8.540211033	9.398904997	8.716391883	8.774973475	9.115221111	9.404163753	9.57943758	9.600982563
2.726415392	0.040310053	1.195447701	0.184833314	0.977617116	2.107088158	0.954218594	2.662837593	5.014605741	0.087623018	0.164630526	0.073379879	0.575641434	3.401710789	3.579267755	0.064377248	0.171636122	0.750253146	1.8231537	1.814249184	0.665275467	0.063202704	0.195877682	0.049892889	0.093797624	0.126510908	0.125402986	0.070950647	2.253315238	1.225926649	0.060819613	0.504110623	0.941574971	0.041681018	2.340130621	3.794137985	0.47555791	2.37608612	0.73883177	2.479586636	1.348604828	1.853601533	1.086375083	1.422587986	2.053143912	1.751056144	0.482301074	2.646203406	1.904252812	1.664587534
7.446355235	6.973527552	7.333246557	7.107589094	7.773884921	7.896083049	8.537470607	9.060561908	9.233388096	6.838508439	7.598594033	7.375434546	8.184160192	8.203350476	8.114576144	7.809842315	6.82010393	9.070895306	9.422893645	9.752448255	8.591853543	8.410152117	7.863357609	8.675004097	7.92841122	7.647148876	8.203598049	8.621895554	8.968629471	8.348913343	7.856455297	5.135232649	7.913127683	8.503549673	8.034454555	8.954755976	8.151985223	8.323510919	7.952307536	9.431315723	8.874696979	8.704690198	7.919035173	8.775399047	8.254945449	8.394578961	8.181946953	8.865595232	8.041297148	8.418758951
7.567220206	6.551836849	7.386428261	7.470651669	7.613195349	8.032098401	7.836643981	9.270017331	8.62199985	8.212120498	6.978332083	7.348954036	8.105726224	8.130737269	8.141195348	7.518275599	7.607230845	8.018877428	8.699362842	8.934034025	8.04783355	8.56760581	8.172743276	7.641347717	8.119709261	8.304155495	8.043461976	9.02516354	8.182236066	8.110433181	7.551202529	6.864504482	9.220768502	8.578888215	8.46924571	8.223470542	8.69083413	8.378362447	8.330478874	8.803154737	8.389307111	8.293479917	8.177838302	8.406032744	8.322720329	7.680231421	9.145219685	8.9893975	8.824171463	8.483111658
0.251331846	1.262595287	0.092247652	2.727659772	1.156455169	10.29325877	0.042276433	1.171946202	0.957780009	1.398834021	0.164630526	0.073379879	0.519955559	1.837395017	8.407913312	0.441066131	0.171636122	1.325835645	4.76831119	3.089662256	1.217456012	0.286948196	0.195877682	0.410526673	1.119052428	2.396130792	0.125402986	0.667226596	0.596544374	0.17174435	0.060819613	0.504110623	8.879098402	10.11197876	12.08058368	3.082817772	12.86703367	12.97476404	13.10162872	6.463116532	1.348604828	0.77501955	12.85967537	12.37117002	11.76789738	0.194291828	11.39623385	10.39919787	8.67300361	10.23295604
8.817052898	9.535930611	8.738559375	8.274726881	8.395582989	9.475713071	9.279397283	11.23512393	11.16479761	10.59034454	9.683961208	9.000340749	9.363990479	9.344616346	9.591946406	9.663183037	10.67840215	11.27914201	11.48922354	11.99679939	9.81901323	10.00438118	10.44183606	9.948024891	9.393032767	10.33670158	9.763649352	10.82738936	11.63171527	9.627124334	9.477712414	7.983371878	9.733933835	9.998034424	9.371742372	10.88253102	9.671766541	9.629387259	9.770690004	9.843677058	9.694900224	10.26556197	8.535735315	9.266476589	9.462883993	10.04204325	9.208778537	9.924898378	10.10240992	9.689642691
8.277304283	8.083910754	8.14136127	9.89909198	4.772322364	5.970628969	6.747757715	9.531551496	9.229773141	0.252270451	0.332939852	0.237991319	2.158796366	4.344922356	9.231976985	0.249325037	0.171636122	9.391987283	8.064361699	9.244187463	2.349138005	1.741951366	1.295698601	3.037802811	3.529325662	3.932682686	2.047717928	6.212098001	3.809978341	3.377391463	0.060819613	0.504110623	6.986592029	10.1343172	5.081276705	12.00161127	6.739737063	7.261424582	2.201333478	0.014489984	10.74828147	10.28544769	1.380825658	8.233007267	5.108413982	6.274570546	8.030829904	4.973704739	6.879509276	5.672884784
10.54573925	6.823950345	7.588757306	9.306994008	6.992477134	5.235790282	3.593205043	9.047531828	7.790938213	1.856314826	0.164630526	5.694164521	0.575641434	0.539075183	1.162246719	0.064377248	0.171636122	8.336805425	10.53168273	10.47161231	1.046135082	0.063202704	0.195877682	0.049892889	0.248911267	0.616815705	0.125402986	2.420045418	0.033547625	0.309473338	0.060819613	0.504110623	0.105751746	1.074140543	0.105983099	9.426123346	0.051838072	0.080861208	0.047329329	0.014489984	10.45179341	7.44080216	0.277831508	0.402294293	3.250030002	7.601886457	3.16421319	0.020857933	0.249210363	0.042063366
8.41058533	6.012119285	9.741690925	11.95627589	3.498219408	0.060529267	2.227450546	6.095648897	3.507065147	0.172769205	0.274974875	0.073379879	6.013287456	2.741439794	0.505690132	2.609513616	0.171636122	0.007186984	0.099242101	0.014526271	0.514170438	0.063202704	0.195877682	0.049892889	0.093797624	0.126510908	0.125402986	0.070950647	0.221014633	0.17174435	0.060819613	0.504110623	0.105751746	0.041681018	0.105983099	2.668847617	0.051838072	0.080861208	0.047329329	0.014489984	3.283341403	3.742448239	0.096450146	0.66560362	1.069688101	0.578592466	0.28626219	0.020857933	0.184656839	0.527614132
0.019296178	0.040310053	0.673712264	0.184833314	0.17150692	0.060529267	0.042276433	0.695229564	0.016829218	0.087623018	0.164630526	0.258237014	0.143435186	0.117450114	0.047422877	0.064377248	0.171636122	1.325835645	2.898363525	3.237923805	0.101189824	0.063202704	0.195877682	0.049892889	0.093797624	0.126510908	0.125402986	0.070950647	0.033547625	0.17174435	0.390161805	0.504110623	0.105751746	0.041681018	0.105983099	0.926189358	0.051838072	0.080861208	0.047329329	1.417132517	0.062671611	0.452722424	0.096450146	0.062332768	0.022378514	0.023709257	1.354706512	0.329503087	0.184656839	0.042063366
6.378068612	7.50481985	6.291008175	4.987169038	4.541767301	6.945193089	6.170044142	5.92383876	7.025985154	4.959840099	4.220078121	3.712899432	5.640873432	6.318150929	7.487011122	6.313666056	5.731205135	4.906695406	5.52342168	5.923735577	6.721753444	6.701970651	6.052206306	7.768764091	5.804668031	6.37601474	6.313463767	5.097484158	7.654018982	7.113976439	6.199775639	3.955992884	4.766399151	6.355570053	5.139304436	7.49495889	4.808065415	5.227913438	6.698825265	5.478576311	6.721483499	6.682887511	6.315626636	5.759542119	6.260085464	6.727823149	4.883008258	6.701210809	5.998272485	5.885087327
7.797974357	7.992393622	7.470426566	7.372485717	7.239334085	7.899757726	7.935251744	8.535627712	9.502685695	7.240331984	8.025289684	7.504137115	7.986013875	8.140927934	7.92930789	8.065124661	7.746599058	9.165924905	9.250967721	9.686208148	8.350223775	8.379569738	7.786641019	8.07886731	7.552155058	7.742344006	7.951300919	8.409464472	9.469495615	8.391903029	7.765721888	5.337602971	8.004984644	8.155212868	8.091555604	9.038339588	7.435808469	7.398244585	8.504395766	8.697764295	8.464253036	8.515350195	8.213618674	8.13828319	8.174043373	8.3970805	7.452683435	8.781108849	8.021305022	7.688378758
7.503468108	8.504577625	7.328579738	7.542984004	7.170242604	8.363486295	8.085189252	7.894424358	9.576734195	9.753047192	9.220919527	7.437284721	7.73201034	8.609340265	8.456077179	8.032191576	10.06728845	9.62997324	9.608446265	10.03873409	8.403150635	8.264891303	6.858225064	7.386486951	7.49833963	7.530426753	7.680236927	7.783682108	9.498361226	8.28321551	7.800071442	7.741120021	7.287790923	7.787197475	8.233144374	9.116386206	6.772031916	6.889139658	8.004786555	8.464664288	8.410648376	8.519925322	7.927126225	8.481707669	7.89068869	7.994818761	7.790413696	8.695821894	7.416592731	7.269423367
7.789473603	8.339641201	7.6342027	7.558417823	6.191277377	8.122383619	7.553245984	6.858769215	8.829697482	8.527715891	8.407697693	7.434253299	7.484355153	7.8681656	7.939472114	8.09499303	9.07399772	8.648438679	8.751455504	9.039746883	7.053169615	6.896092846	5.87872322	8.418368721	6.496516539	6.453439686	6.843120767	6.68839685	8.68473977	6.756126006	8.332921774	7.119939201	6.221250372	6.681570232	6.201342915	8.787985665	5.610315423	6.077223089	8.013595557	7.487168576	8.217764998	8.188105135	7.833197305	7.888881455	7.720441725	8.453064506	6.811155615	8.372066569	6.897803122	7.019296495
8.685784962	8.976606688	8.618862811	7.764700816	7.931025558	9.464689146	8.555507699	10.38490059	10.33937125	10.10653379	9.602201447	8.328694958	9.174784257	8.978136945	9.52712754	9.148668841	10.2601984	11.31145595	10.42405712	10.8573867	9.428177976	9.400352628	9.424770209	8.999891706	9.303070709	9.539524688	9.385855212	10.3444822	10.27553325	9.951352899	9.080137323	9.855320491	9.740194578	9.581876176	8.796504074	9.884792309	9.010843651	9.1724127	9.617446115	9.937319135	9.806253431	9.481824179	9.082151723	8.925991529	9.040574367	9.323282404	9.400290145	9.602909382	10.09561146	9.666966471
7.126772924	8.182822866	7.122602647	6.71068325	5.648363672	7.482733706	6.780760254	6.046262624	7.350052399	8.457989651	8.10957762	7.684159331	6.368532229	6.342061305	7.51640882	8.030395078	9.809395654	6.887588807	7.20584786	7.371036025	5.970481648	5.944840997	5.31910548	7.304347301	5.40869716	5.38162463	6.062069257	5.128843291	7.639229251	5.946525022	8.145758415	7.913784216	5.376914885	5.977700067	5.791920002	7.170518236	4.952533798	4.655875983	7.387679608	8.040435647	6.928170672	6.789259093	7.262566013	6.760279899	7.128733379	7.974137724	6.024728136	7.690598694	5.581940228	5.744498253
7.704957525	8.52574025	7.201341686	7.268502713	6.999036789	8.976132736	8.112114312	7.47305028	9.562256024	9.678280169	8.917116164	7.358880327	7.640233907	7.978666191	9.262186878	7.764928908	9.645656361	9.514667663	9.888986457	10.10001517	7.897245456	7.986415406	6.466788922	8.013012435	7.491931285	6.970996554	7.541420159	7.308399774	9.041269405	8.039593618	7.559578424	7.514008645	6.860878779	7.345207982	7.656368139	9.336376065	6.456570477	6.353075202	8.52721781	8.868773664	9.253336205	8.94123557	8.618457403	9.066567424	9.236856156	8.542503488	7.910350208	8.809355767	7.287558921	7.520064151
6.677838551	7.332195672	6.73664619	6.500930034	6.483696008	7.104175718	6.242712491	7.437786731	7.948188066	6.765010255	6.792332939	6.958802851	6.593700154	7.254205316	7.180762489	7.282032541	7.07865829	6.68645332	8.097956849	8.426361346	6.966572596	7.081863601	7.299154912	7.278145816	6.263296175	6.971235038	6.511722734	7.701981094	8.140978088	6.590142311	7.204753309	6.022996397	6.747547008	7.283030675	6.73725363	7.38197246	7.104708585	7.261424582	6.865111759	5.968726547	6.971909855	7.184412949	6.656664321	7.353097225	7.210865027	7.030202571	6.872858476	7.344148136	7.018826571	7.306457766
8.661420582	10.49237668	8.64405952	8.658322959	8.039654964	9.912889386	9.715032524	8.348587802	9.802366855	12.15223093	11.04050585	10.00612284	9.024158172	9.614526714	10.13309583	9.785070798	11.486632	9.943234717	10.25318212	10.80334138	8.397082766	8.418277197	7.38358131	9.68802153	8.064668722	7.676288268	8.551546794	7.950786851	10.39209522	7.944216108	10.07590241	11.06552368	7.369121145	8.207304075	7.931335993	9.945010674	7.574959227	7.261424582	9.51691333	10.4474077	9.247759369	9.178718729	9.558324117	9.043977961	9.736632786	10.05710918	8.090222658	9.848963142	8.013943196	8.150817328
7.464151843	7.405805988	7.532660853	7.972631186	6.992678481	8.094477673	9.075793041	8.855508042	9.156156989	9.039143612	8.817715426	7.31428985	7.998835238	7.875464463	8.148676376	7.997869182	9.854916378	8.47597111	8.648378156	8.694742879	7.500730494	7.991486375	7.637170475	7.308397505	7.402915242	7.444348647	7.563832809	8.30073283	8.425428718	7.501994869	7.618942815	6.452434781	7.995552053	7.747712135	7.758769201	9.134417602	7.288610968	6.933006254	7.751482916	9.401780257	8.88548204	8.664841748	8.20810179	8.165128721	7.988842209	9.203459581	7.252207949	8.544146032	7.681104585	7.382875241
7.72147456	8.728847175	7.670733692	7.911171854	7.36265551	9.020524647	7.723872844	7.6747162	9.797539294	9.893721761	9.863956364	8.452102264	7.800598411	8.152036753	9.119632393	8.819006642	10.85254443	9.696022722	10.25055844	10.6826384	8.272149576	8.380714737	6.829681236	8.252060945	7.196794926	7.526163716	8.030132914	7.598118468	9.647785465	8.371242955	8.558863612	7.761770108	7.253431874	7.287671105	8.494546295	9.215064742	6.761149105	6.413972772	8.57122725	9.122951377	8.895580889	8.524298893	8.805179533	9.344899391	8.387542102	8.495360472	8.102404293	8.846153389	7.738139709	7.728332626
0.019296178	0.298017976	0.092247652	0.184833314	0.17150692	0.185912499	0.042276433	0.033782025	0.016829218	0.731485682	0.164630526	2.727509037	0.068149019	0.117450114	1.555656679	0.064377248	0.171636122	0.007186984	0.03954598	0.014526271	7.681039042	7.2445661	2.427703335	6.563113736	6.904968625	2.93844456	7.385426284	0.070950647	8.406488384	6.056768272	0.060819613	4.429402751	0.105751746	0.041681018	0.105983099	0.080415325	0.051838072	0.080861208	0.047329329	0.014489984	0.062671611	0.204503745	0.096450146	0.062332768	0.022378514	0.023709257	0.130542075	0.020857933	0.184656839	0.042063366
5.213556173	6.217278996	5.466871705	4.364502138	4.904966592	5.961771037	5.917980895	6.781001368	6.407208929	7.467224163	6.384282521	6.632783845	5.470200116	5.63529402	6.164843352	5.906233008	7.262968789	6.427476304	6.911332669	7.159324829	5.814302332	5.842385149	6.333205377	6.028031982	5.384038514	5.993657697	5.626559654	6.596774358	7.068080509	5.484650227	6.376334366	6.466292289	6.411353538	6.079595448	6.001145939	6.176098474	6.276916213	6.266938659	5.465931174	6.181176451	5.830554511	5.999661651	5.552163142	6.559867517	6.047623043	5.853679609	6.095293902	6.545743896	6.253618679	6.381485902
7.64770464	7.191800766	7.779790716	8.247628802	7.564551239	8.421110819	8.33823065	9.254120622	8.926030334	7.622483593	7.390391904	6.78330375	7.685584772	7.754473264	8.368144661	8.522934375	7.96480143	8.708894904	9.31804556	9.090690848	8.287911988	8.451616446	8.590430907	7.713298734	7.86266753	8.508183433	8.198568359	8.908831449	8.931420954	8.127153398	7.150842935	6.650640453	8.882710728	8.714622824	7.90249831	8.931427615	8.766690882	8.493487851	8.046507203	8.166036884	8.689993128	8.799029753	7.940460597	8.291628258	8.141292335	7.967485096	8.455881814	9.06782739	8.652997605	8.419104816
4.428750532	1.460872667	3.980538427	0.184833314	5.066899741	5.88377189	0.605556559	2.333213431	2.534278702	4.03205501	0.248479932	2.090385507	0.068149019	1.101339977	2.913314706	1.353343281	0.950017929	3.222620425	5.888005157	5.516608582	1.178494281	1.820728439	0.195877682	1.588443928	4.10652033	1.096896878	1.486570201	0.837742318	0.720507174	1.593815941	0.594182008	1.84853127	3.512064749	2.231004806	0.105983099	2.188118113	0.517229061	0.080861208	0.656908959	4.6369177	2.21433797	2.842317314	1.131597834	1.007123319	3.14261266	0.85434312	4.821630569	3.730814642	2.932387333	2.746807212
6.308240815	6.165648413	6.344535807	6.643517366	5.797158104	6.394003394	6.492819486	7.973093055	6.802777202	5.417332851	5.588434741	4.599936135	6.808538273	7.591492728	6.696194069	5.347725141	6.483768241	7.26065891	7.623290467	8.014296797	6.836993957	6.433905547	7.132209097	6.467882475	6.255438888	6.619987124	6.175754136	7.726264862	6.841673727	6.181445117	4.726490016	2.205776495	7.463378731	7.134091951	6.544347278	7.067995647	6.412217686	6.534846058	6.314607162	5.892494579	7.159518118	7.135390481	6.185266252	6.514387079	6.284497343	7.25639242	6.460390537	6.780740986	6.435240726	6.448305513
0.019296178	0.040310053	0.092247652	0.184833314	0.341800699	0.060529267	0.042276433	0.033782025	0.016829218	0.510829743	0.164630526	0.073379879	0.068149019	0.117450114	0.047422877	0.064377248	0.171636122	0.007186984	0.03954598	0.014526271	0.101189824	0.286948196	0.195877682	0.049892889	0.093797624	0.126510908	0.125402986	0.070950647	0.033547625	0.436656237	0.060819613	0.504110623	9.211296781	0.041681018	0.105983099	0.034369863	0.051838072	0.080861208	0.047329329	0.602947933	0.062671611	0.285475133	0.096450146	0.062332768	0.022378514	0.023709257	0.130542075	0.020857933	0.184656839	0.042063366
0.019296178	0.040310053	0.092247652	0.184833314	0.17150692	0.060529267	0.042276433	0.033782025	0.016829218	0.087623018	0.164630526	0.073379879	0.068149019	0.117450114	0.047422877	0.064377248	0.171636122	0.007186984	0.03954598	0.014526271	0.101189824	0.063202704	0.195877682	0.049892889	0.248911267	0.126510908	0.125402986	0.070950647	0.033547625	0.557179109	0.060819613	0.504110623	1.80519877	0.041681018	0.105983099	0.034369863	0.051838072	0.080861208	0.047329329	0.014489984	0.062671611	0.204503745	0.096450146	0.062332768	0.022378514	0.023709257	0.130542075	0.020857933	0.184656839	0.098089007
0.019296178	0.040310053	0.673712264	0.184833314	0.17150692	0.258375487	0.042276433	0.033782025	0.016829218	1.906395337	0.164630526	0.34628224	0.068149019	0.117450114	0.047422877	0.064377248	0.171636122	0.007186984	0.335080856	0.248519926	0.101189824	0.063202704	0.195877682	0.049892889	0.093797624	0.126510908	0.125402986	0.070950647	0.033547625	0.17174435	0.060819613	0.504110623	0.105751746	0.041681018	0.105983099	0.034369863	0.051838072	1.200879265	0.427854973	0.262002357	0.062671611	0.204503745	0.889237017	0.062332768	0.403743375	0.023709257	0.130542075	0.542789	0.184656839	0.042063366
0.29892468	0.67166196	4.338237417	6.71068325	0.17150692	3.247727509	0.86710476	0.62853911	0.016829218	0.087623018	0.164630526	0.073379879	5.605461166	6.784682741	0.89820691	0.064377248	0.171636122	2.118568543	2.130265618	1.281525564	0.101189824	0.063202704	3.389634135	0.049892889	0.093797624	0.126510908	0.125402986	0.070950647	0.033547625	0.17174435	0.060819613	0.504110623	1.200977655	0.852089329	0.399678576	0.080415325	0.840577873	0.080861208	0.047329329	0.262002357	0.062671611	0.285475133	1.086375083	0.062332768	0.022378514	0.955155519	1.090629251	0.532009727	0.184656839	0.042063366
6.655648815	7.173952584	6.578878462	6.541043485	5.399108205	3.478654534	6.847908045	5.498373751	7.165071053	2.043242428	2.962350909	1.371902452	6.811108789	7.497631532	4.301102466	3.745288494	2.067640254	3.37826641	5.452682807	5.451104583	5.763923324	6.127752127	4.813856793	6.038833156	4.68534632	4.815564054	5.248738175	5.308836567	6.167892451	5.048737935	1.47689263	0.504110623	4.412041358	4.057595088	3.619673231	6.405230035	3.238784702	3.654312771	5.89472107	2.893719387	7.292160391	6.954903015	6.033623304	5.983667686	4.198740686	6.414841296	3.762479691	5.048043382	4.491696409	4.924544109
5.646994857	6.023102356	5.441093968	5.571945229	4.426301488	0.060529267	3.803566756	0.664202147	0.47403687	0.087623018	0.164630526	0.073379879	6.671177238	7.662555084	1.801323159	0.064377248	0.171636122	0.007186984	0.639224077	0.014526271	0.101189824	0.063202704	0.195877682	0.049892889	0.093797624	0.126510908	0.125402986	2.895278529	0.409077366	0.309473338	0.060819613	0.504110623	0.42524678	0.041681018	0.105983099	0.831595252	0.051838072	0.080861208	0.047329329	0.014489984	1.348604828	1.446585165	0.445636256	0.062332768	0.022378514	2.264505416	0.28626219	0.020857933	0.479537164	0.098089007
6.202327351	5.640736656	6.378227634	6.784830018	5.038642129	6.820367547	6.671356067	5.125271165	6.269059165	1.131725659	3.111164188	1.004106147	6.565626399	4.770779462	6.067888532	0.064377248	0.171636122	3.37826641	5.040346462	4.966338475	4.885527201	4.980902431	4.289714619	5.880461377	5.580549433	5.21772036	4.444601806	4.506456793	6.027584818	4.361003423	0.725169244	0.504110623	4.152070013	5.064616231	2.26529495	5.741766365	0.840577873	3.654312771	2.215816965	6.377557389	6.225194636	6.227368096	3.558601541	5.651156152	3.731506903	5.847455894	4.921354986	5.56317186	3.269965654	4.091495778
4.042060408	7.078940516	4.278716991	5.107293132	2.067241519	0.060529267	0.042276433	0.033782025	0.1815534	0.087623018	0.164630526	0.073379879	0.068149019	0.117450114	0.047422877	0.064377248	0.171636122	0.007186984	0.03954598	0.014526271	0.101189824	0.063202704	0.195877682	0.049892889	0.093797624	0.126510908	0.125402986	0.070950647	0.033547625	0.17174435	0.060819613	0.504110623	0.105751746	0.041681018	0.105983099	0.034369863	0.051838072	0.080861208	0.047329329	0.014489984	0.062671611	0.204503745	0.096450146	0.062332768	0.022378514	0.023709257	0.130542075	0.020857933	0.184656839	0.042063366
2.197564895	0.040310053	1.815666252	1.91698784	1.917289756	0.383758719	3.92304107	3.922648063	2.918014734	0.087623018	0.164630526	0.073379879	4.378996884	2.990236182	1.334948736	0.064377248	0.171636122	0.007186984	1.334877574	0.014526271	4.638742723	5.311314837	3.26913602	2.574782796	4.174280171	3.512960733	4.561744607	4.961513378	3.151516881	3.832643385	0.060819613	0.504110623	5.434131492	0.71049136	7.774718457	2.329181208	6.857973505	6.714055914	7.836097711	0.014489984	3.391768129	1.909931349	7.310743179	7.872986772	7.39700059	1.251223504	0.738870252	5.344270176	5.043963133	5.158772526
8.679561014	7.690047822	8.810781836	9.550148604	5.825839115	8.353376544	7.077615886	8.371991294	6.452988273	11.13423336	5.656316967	8.839425366	8.180677876	8.14540623	10.29112888	9.732008112	7.216976971	5.49245009	6.220457671	5.602501473	8.73702422	9.232840184	6.684889457	8.120327458	8.128643339	7.701248321	8.769261987	7.927774213	8.056275458	8.336943579	10.77337694	9.700077837	7.450885399	7.781434648	6.379499712	8.364942483	7.284972218	6.933006254	8.587342156	9.387828645	8.975698598	7.832495704	8.715376474	8.580265551	7.598010486	8.112671392	6.229919332	8.401186848	8.630714275	8.123676333
3.527456983	4.161101937	2.95949515	3.219906778	2.684300312	3.957129516	3.04622284	1.866626892	2.779542336	6.77384861	4.868443244	5.043147658	3.976817831	4.033156887	3.670043971	7.396730754	6.187322149	3.643281724	3.234018713	4.054031539	3.001647619	3.053575877	2.733144196	4.383962038	2.765120131	2.782401394	2.566379157	2.37460379	4.52799846	1.80315608	7.625110768	2.33561385	3.250603586	2.83825272	2.849202181	3.311772959	2.115136678	2.37608612	4.152789342	3.443106387	3.940597172	3.196253393	4.696865518	3.723725033	4.41163663	4.247577495	1.72672475	4.055029544	1.493863953	3.010568021
5.622793412	0.040310053	4.558631664	7.021605835	3.270011525	0.185912499	6.546894041	4.805802504	5.973228039	0.087623018	0.281402246	0.562599695	4.149375284	6.345007404	2.00019094	3.211682368	0.171636122	5.733048609	7.108866316	7.740005054	1.354017524	1.118747343	1.993047677	0.736802932	2.231673573	3.084798801	0.635068339	3.611448345	3.472789688	0.629427773	0.060819613	0.504110623	2.050328082	1.502039406	3.025549067	7.188605532	3.500104082	3.654312771	6.845311367	3.230294549	6.495858011	7.307103256	6.690450693	2.420234617	4.58508181	2.062500424	0.484297558	4.09697	5.6294114	6.401816398
4.753717897	5.910032258	4.84811351	4.540655079	4.452731395	5.869490797	5.225050333	7.303348257	6.786799555	5.889060353	4.528677246	4.743537393	4.848362687	5.694122283	5.273837488	8.431465658	4.905802596	5.414871806	5.909424575	6.224962778	4.463624962	4.502540503	4.479393467	4.28377727	3.605889667	4.543879975	4.163648436	5.317240389	4.948314189	4.112506111	8.172508471	5.148023398	6.067634256	6.306670091	5.999170448	6.537692363	6.143864	6.24187347	6.421044648	6.970549243	6.141521789	6.575288872	6.335602257	6.123335459	6.785634767	6.131549915	5.506185293	7.282755321	5.591950648	6.175847302
6.255076864	4.871990508	5.926283174	6.500930034	5.84715429	5.620700844	8.283735488	6.471177879	3.621158295	6.529432194	4.677410704	5.999150284	7.048651439	5.201814674	5.460410489	7.066580753	4.147414712	4.741764497	5.999221948	5.876577839	6.979331496	7.424500246	7.430318995	7.64680839	6.900554869	7.641902891	7.269980256	7.130790063	7.221060413	6.39724042	7.84427629	4.988734338	6.610188915	6.450232063	5.284517426	4.102176326	5.577776525	5.534858954	5.195438797	5.459864271	4.983444613	5.465141365	4.732772025	5.553575047	4.428555342	8.238360709	6.692541591	5.825220751	6.206087109	5.953283773
6.711033068	6.288439262	6.745309493	6.968043447	6.88058256	6.922686657	7.261788598	8.781357882	7.891832737	6.308597474	5.474039154	5.749229291	6.975948348	6.487915592	6.763823237	7.388915859	5.980395503	7.326088223	8.036468163	8.206966466	7.654289376	8.095408918	7.651253991	7.049694081	7.69722373	7.932374536	7.680229068	8.40686718	7.785284884	7.704207248	6.153769233	5.934558657	8.71795816	7.77802055	7.995214624	7.629793844	8.03167585	7.918743626	7.267795091	6.860670217	7.736559313	7.829850748	7.107607704	7.557180027	7.122026118	7.272912158	8.13898165	7.828837072	8.148249631	7.659720619
4.873379971	4.340128754	5.191075415	5.571945229	4.820821939	3.838233848	5.479131955	6.185928723	5.213971252	5.831732014	4.628956004	3.452324897	4.943984557	5.175564653	4.42543367	4.398703113	6.513692998	4.679232941	4.946739725	5.355468753	5.310877659	4.78453944	5.169854256	4.777544133	5.140995426	4.883844545	5.155071542	5.721749702	5.739223424	4.810319967	4.295671045	2.047979414	6.045724764	4.692577568	5.386878281	5.315173841	5.309599017	5.534858954	4.560463008	4.336289354	5.184300636	5.376367355	5.194810506	5.356678474	5.574247703	5.606648545	4.429389826	5.341367674	5.065464019	5.228425576
0.019296178	0.040310053	0.092247652	0.184833314	0.17150692	0.515527407	0.042276433	0.033782025	0.016829218	6.317559979	0.85889166	6.822061238	0.068149019	0.117450114	1.476402563	1.271796944	3.088688575	0.007186984	0.099242101	0.014526271	0.101189824	0.063202704	0.195877682	0.049892889	0.093797624	0.126510908	0.125402986	0.667226596	0.033547625	0.17174435	4.706858889	4.653379945	0.105751746	0.041681018	0.105983099	0.47095405	0.051838072	0.080861208	0.047329329	0.014489984	0.062671611	0.204503745	0.096450146	0.062332768	0.022378514	0.023709257	0.130542075	0.020857933	0.184656839	0.042063366
0.759763196	0.768746866	0.693489021	0.184833314	0.958944307	0.816461341	1.161056279	1.910430674	0.622425598	7.163356105	2.08836413	6.769193186	2.012596429	3.703363294	2.614960586	2.481008677	3.121708591	4.741764497	5.312524967	5.640770967	1.996141531	2.496852152	1.993047677	0.049892889	1.306267425	2.585700384	1.355822783	3.830839585	2.686167635	2.008720469	4.190355616	4.75928491	2.364297765	3.187269015	6.093798611	2.178604762	5.594994528	5.181142903	6.973687602	4.306026143	2.21433797	2.420264118	5.662257076	4.118107779	4.252492408	1.331728343	2.224379586	4.835944023	4.006025041	3.203569272
3.412309506	4.180168076	5.085101027	4.364502138	1.522993858	3.003058573	3.997996385	3.026183225	3.455337157	1.478619264	1.213898346	1.48254506	2.749989953	3.458388589	1.82736699	3.427566872	3.36778445	2.647545236	4.923034618	4.568772694	0.101189824	1.518774949	1.942192667	1.640897166	1.718107072	1.387271525	0.125402986	1.434018266	2.144229136	0.557179109	1.853012747	0.504110623	2.170643391	1.855240506	2.469602837	3.387420655	1.656751878	2.37608612	1.867933341	1.275208064	2.675183049	2.211445152	3.165174196	2.592791547	5.343356104	2.583818636	1.496165474	3.992209108	0.479537164	1.250314187
9.304068041	8.262074572	9.482315039	9.314398495	7.9203324	9.641436576	9.75662533	7.277775636	8.72551014	10.02139859	9.724125514	10.86538287	9.057117126	8.959492662	8.169878957	11.30516936	10.08543387	8.073931088	8.27657079	8.46502758	7.672995953	7.890317903	6.82047845	9.403613365	7.608037978	6.769992121	7.847466707	6.513808662	8.735296132	7.128521176	11.08298295	8.25188645	5.471163198	7.507629323	6.721582198	9.322680954	6.485656843	6.519694669	8.683570421	8.047400297	9.189612326	9.458803438	9.453930722	8.259335387	7.641770548	9.850145852	7.467234164	8.530841112	6.45397447	7.292858561
1.219862466	0.621151403	1.161498595	2.727659772	3.348593368	5.204439513	4.979888474	5.771838143	4.529777378	7.773174493	5.269847879	6.973272924	2.767916404	3.346298487	5.285976107	7.539755705	6.721414646	5.120649596	6.561724014	6.778354983	1.913313206	2.782860547	4.281811873	0.943834658	2.152028784	4.396594125	1.486570201	6.976237584	3.844498312	2.359304446	5.854634692	7.672199208	6.572540765	5.725068857	7.629508861	5.871820716	8.050005662	7.953746105	6.630246168	4.604866371	5.448265503	5.699468255	5.740475844	6.205414267	6.191589696	3.355628802	5.40407492	6.742075378	6.602973397	5.629003726
4.804897807	4.943967702	4.224251958	4.159317401	4.981606696	4.537759154	6.016521971	6.903804902	6.296783547	8.434389131	6.506130966	7.837371767	5.134117119	6.44754247	4.62060372	7.659111922	6.419385328	4.679232941	5.602279367	6.122780645	6.681807233	6.899697034	6.812978019	6.114806458	6.689869967	6.582604037	6.329321942	6.321334986	7.024735916	5.940884274	7.841768804	8.146996102	5.867291241	4.841673111	6.109307521	5.764561731	6.087857287	5.833899268	5.16355777	4.532657685	5.660933831	6.045644667	4.300928199	3.827425389	6.836381451	6.067460429	4.745637524	6.038265614	6.423867993	6.118219642
7.1376013	4.630233913	7.10236033	7.608963169	5.160368566	6.212953088	7.42680592	9.051844357	8.306128236	2.970726445	0.9386147	1.035291955	6.804120997	6.147717958	8.50012292	3.346807226	7.127400711	6.565429466	6.158515472	6.428563421	7.734373718	7.293003153	6.08043143	6.772123709	6.194206984	6.605968398	6.288321638	6.999718422	7.066197259	6.749154765	2.159301143	0.504110623	7.347642253	6.199799192	6.368638529	7.963382348	6.197953048	6.266938659	6.307135319	5.527205563	7.524224009	7.772756586	5.691472246	6.422160303	6.38609795	8.401462675	6.242878372	6.671277385	7.45535662	7.460013865
6.713857478	8.517267762	7.126766128	7.777475222	5.712874976	6.089076481	6.625713092	6.275498758	5.866103102	7.458203463	7.978530181	6.749921903	5.59808701	6.385271076	7.829208698	6.642067396	6.297322574	3.37826641	5.670964944	5.842618953	8.088459624	7.631958648	8.064291278	9.18867466	8.0719739	7.725379125	7.568340342	5.507633268	9.252899306	7.78589048	6.265754745	7.509729986	2.125411223	4.791831562	4.009773335	6.589153585	4.295593735	4.206725968	4.687614954	4.886904976	6.389220054	6.455293381	4.677520104	5.571236419	4.633948275	7.202335222	5.153987321	5.43549013	5.022946417	5.04586418
7.388482488	8.450733113	7.483268449	7.452378332	5.817718773	7.881858014	7.361300159	5.759447477	7.050284507	8.9578189	7.695156536	7.944312995	7.495234233	6.944315677	7.965507339	8.591541805	8.981452659	6.489795508	6.851854886	7.08440949	7.044647105	7.03740694	5.44675641	7.948328455	6.773978981	6.518125428	7.332250443	5.826175455	8.75848446	6.89073096	8.223437205	8.278716036	5.536366576	6.027934574	6.322536443	7.454485128	5.758110766	5.641106705	7.653804334	6.384905648	7.362311973	7.276732202	7.220638414	7.662053249	7.698165967	8.307011262	6.09139556	7.642138661	6.464401375	6.96481273
7.181186765	6.530020354	7.164041162	6.815206388	7.559584253	7.312209412	8.043900705	8.296886913	7.307671798	6.828605557	4.916446123	5.917106676	7.334842202	6.997805135	8.405512208	6.497834887	6.470228438	5.88332072	7.186813515	7.15205059	8.230103274	7.935430358	8.250391493	7.310147371	8.153249601	7.932326537	7.719637118	8.302076515	7.999408653	8.105352694	7.214509633	6.917800407	8.086684405	6.934170378	7.699450168	7.544514593	7.904962774	8.186194708	6.898572295	6.954100244	8.227320682	7.571897709	6.750772854	7.701298776	7.317791369	7.210601079	7.732275059	7.893795199	7.729001856	7.0524366
0.019296178	0.723961165	0.092247652	0.184833314	0.17150692	0.060529267	0.042276433	0.987057076	2.146573063	0.087623018	0.164630526	0.073379879	0.143435186	0.117450114	0.420275116	0.064377248	0.171636122	2.118568543	3.427143181	4.599657836	0.281082308	0.469853324	0.195877682	1.109574345	0.093797624	0.126510908	0.125402986	0.070950647	0.47483382	0.17174435	0.060819613	0.504110623	0.731951043	0.041681018	0.105983099	0.598425243	0.051838072	0.080861208	2.08959174	0.014489984	0.832649973	0.989594002	0.724108917	0.460481723	0.022378514	0.023709257	0.482301074	0.26749393	0.835474485	2.746807212
0.019296178	0.040310053	0.092247652	0.184833314	0.17150692	0.060529267	0.31160504	0.975698614	2.066257188	0.087623018	0.164630526	0.073379879	0.494535464	0.117450114	0.22976224	0.249325037	0.171636122	4.250669182	4.17583379	5.085073059	0.101189824	0.063202704	0.195877682	0.049892889	0.093797624	0.203859281	0.125402986	1.434018266	0.279220979	0.17174435	0.060819613	0.504110623	2.496725318	0.041681018	0.105983099	2.413834557	0.47555791	1.200879265	0.66369344	0.014489984	1.348604828	1.185163838	1.785762562	0.062332768	1.106519824	0.023709257	0.482301074	1.272011522	0.479537164	0.89954292
8.785398168	9.683687632	8.825227921	8.834417776	8.61031389	8.680310242	8.741577632	7.67469941	7.940706418	8.377046674	7.305494519	8.379860525	8.28972462	8.204140791	8.574981031	8.867262991	8.077744362	6.721540525	6.74226876	6.537146298	8.774340919	8.401699037	7.748314901	9.126140712	7.914610069	7.709849164	8.107369136	7.422923312	9.648485467	7.714594073	8.579146562	8.244248961	6.964133122	7.458902398	7.581364513	8.541577318	6.756135962	6.977626622	8.814013879	6.363772428	8.570068171	8.661376509	9.040020545	8.431717335	8.105998265	9.265043339	6.99627108	8.275245017	7.470642544	7.745438047
4.960385712	5.222155128	4.201213269	5.213932709	4.700928579	8.14654452	6.262462558	6.465726991	6.293509293	5.65661856	5.724611335	6.300388927	5.562202679	4.443181288	6.935548624	6.327986432	6.440685874	6.148354964	6.415290759	6.55070142	5.912440731	5.787399317	5.527725392	5.884531406	5.916241204	6.069502162	5.555166546	5.829207126	6.094381897	5.883548977	5.808593701	4.984120486	7.166456918	6.711970491	6.288970899	6.605072628	6.566948807	6.077223089	5.873533831	4.43894246	5.74411475	5.868479698	5.293813866	6.039952841	6.300479664	6.70841255	6.880402639	6.352211473	7.145805699	7.090816954
4.399957093	6.328310841	5.246215802	5.571945229	4.227277937	5.248085989	6.497126238	7.342440719	8.162889577	5.966125453	1.240198658	1.158929492	5.686658949	4.006180654	5.953637412	6.624756839	5.573716698	4.479870683	5.263977673	5.006458457	6.315956271	6.516258808	6.792756893	7.115327394	7.147299403	6.607380667	6.157357658	6.860180808	6.075138183	5.489706057	5.025602016	5.869793521	7.500664876	5.810084978	6.793083833	7.653599941	6.659247737	6.43708042	6.484596038	5.876465617	7.399225813	7.355343813	6.527460888	6.151655426	6.63093127	6.3609048	6.112112327	7.300528689	7.455012145	6.923295472
0.251331846	0.647798247	0.335908991	0.184833314	0.628556232	0.618615122	0.042276433	0.033782025	0.016829218	0.510829743	0.164630526	0.073379879	0.068149019	0.117450114	0.328921451	0.064377248	0.171636122	0.007186984	0.504172377	0.438471379	0.101189824	0.063202704	1.21868579	0.942173744	0.406143025	0.126510908	0.125402986	0.070950647	0.033547625	0.17174435	2.748728912	0.504110623	0.105751746	0.71049136	0.45028652	0.034369863	0.051838072	0.080861208	0.606903421	2.183338136	0.062671611	0.285475133	0.096450146	0.062332768	0.022378514	0.256632797	0.130542075	0.26749393	0.184656839	0.042063366
7.958472601	7.174974809	6.76599227	7.737362719	6.860120044	6.706728174	6.953322364	6.474032228	6.416572132	3.428555053	3.351816639	3.531033787	6.878446303	7.912605338	6.690221449	5.405244913	2.755565786	7.372621331	8.136693471	7.044823097	6.515983912	6.409857211	6.17102133	6.839481897	6.114783742	5.092444661	5.488560778	6.261497087	6.646237192	6.233602956	4.896123083	1.84853127	7.551318877	5.935163037	6.382677807	5.609886965	6.294034169	7.261424582	7.117168117	4.003802826	8.133511737	7.160003653	6.49135469	7.342284698	6.690004981	7.904000478	6.395972547	7.276335686	6.33094889	6.81095227
8.191522219	7.8176461	8.194056697	7.949314704	8.480392503	6.981897651	10.02943609	9.882401239	8.469231788	7.230944342	5.481250242	5.997711856	8.871481417	7.852807243	8.053995855	7.319954209	6.534403246	6.721540525	8.542084887	8.600910721	8.688803925	8.981906378	9.260901301	8.799150797	8.858813991	9.038500168	8.937574516	9.730886635	9.36129561	8.449349411	6.474909385	6.411699161	9.013243488	8.647665762	9.512302708	9.706221932	9.801820025	10.01125848	9.447396342	6.626667399	9.63550928	9.531196809	8.580273532	9.878298069	9.200571087	9.119609939	8.137232433	9.202624284	9.006571756	8.856879425
8.438151296	8.078176883	8.62560706	8.776352576	7.960493053	8.744479914	9.090978534	8.277402433	9.437185312	6.575197911	7.001635488	7.090699673	8.962048127	7.953825786	9.113724319	8.384327135	7.526166625	9.590917202	10.22109068	10.56992333	7.682569213	8.380838538	7.537091065	8.313230989	7.912252588	7.800728874	8.691258907	7.707999358	9.386393864	6.970640516	8.131677601	2.224288425	7.508537044	8.17582734	7.845012596	9.60731883	7.469105529	7.906717481	8.995951364	9.258169429	9.610940098	9.180829522	9.402441654	8.894408345	8.606657117	9.474594566	8.435832208	9.471485577	7.856945811	8.200483222
3.775538511	4.962633633	4.351806135	4.851913638	3.805174665	5.585352268	4.077465635	5.084196247	4.336982329	3.588634718	3.653202543	4.569833454	4.148623928	3.959959953	4.712260888	4.261729163	4.803063411	4.799197959	5.687802084	5.83442856	3.941225412	3.650910985	4.325121289	2.784346853	3.218628042	3.641864012	2.233715659	4.189291138	3.888292895	3.258963906	4.23079421	1.467216992	4.705209457	4.659578349	4.325111658	4.284523958	4.79238908	4.809236365	3.664096165	3.804770906	3.391768129	4.419734692	3.482582092	5.08076	4.343385813	6.029948538	4.785999393	5.228713964	4.736279251	4.298888834
0.019296178	0.040310053	0.211890871	1.91698784	0.804082011	0.185912499	0.31160504	0.111788337	0.016829218	0.346995579	0.164630526	0.073379879	0.068149019	0.117450114	0.414776976	0.064377248	0.171636122	0.007186984	1.541352319	0.014526271	0.392951399	2.930163093	0.195877682	0.756018232	0.093797624	0.369327272	1.94453203	0.070950647	0.033547625	1.001021482	0.060819613	0.504110623	3.860512149	0.041681018	0.105983099	0.034369863	0.051838072	0.080861208	0.264897101	5.415204513	0.062671611	0.204503745	0.096450146	0.402294293	2.715456677	0.023709257	0.130542075	2.105684303	5.144006733	3.054129074
9.637357529	10.34666326	9.635072598	9.602316067	8.698373468	9.066474615	9.686236527	7.142577721	8.216518979	9.150268955	7.819196893	14.58222979	8.981874099	9.326770376	9.500074251	8.62810781	7.906998295	7.933491188	8.704520859	7.875851855	8.253265324	7.622410406	6.544239675	9.304155317	7.805457883	6.665533541	7.778781584	6.724301551	8.705681877	7.558634304	9.871569667	9.144972297	6.843658132	6.771044103	6.447244287	8.440757689	6.280272664	6.990564946	8.585392545	7.118860158	10.20943917	9.531058059	8.310594412	8.509694457	8.942793698	9.889640686	7.39296796	8.631440159	7.405292776	8.532077038
5.725507289	7.712494345	5.723883396	3.219906778	6.92106676	4.547763382	5.866792228	7.224638672	6.818121967	3.925899918	3.957588634	3.724165389	3.245386284	3.220337725	5.718766324	4.532477037	3.405179199	6.406903978	6.544855775	6.600993239	5.461669065	4.865091355	5.198091316	4.325899794	4.455757997	5.846294069	4.351395724	6.537667597	6.322514939	5.313534791	7.752320713	2.047979414	6.622360896	5.845064442	6.409193775	6.738685512	6.883617881	6.832545007	5.1231975	6.261684373	6.153850306	5.379128688	4.778951773	5.808470067	4.787314693	4.476219414	5.815019757	5.718476639	6.657829281	6.645414805
8.516358282	5.941344617	8.409359924	8.435665411	8.663632801	6.718530724	8.781315884	9.742359403	8.770471944	6.971928441	8.139389311	6.653545411	9.387205976	8.768384435	7.888533675	8.43343863	5.925406972	8.700656133	10.35107943	10.12483788	9.047319265	9.070758644	8.928919244	7.410550613	8.548480969	8.88236006	8.565325475	10.51717403	9.034627098	8.984317393	7.007097163	4.143408152	10.17712647	8.973049619	9.790447785	8.690922942	10.33250996	10.15006719	8.11600405	9.171199095	9.803207654	9.60210598	8.318881957	10.13952543	9.999842461	9.530703345	9.819067778	9.167017322	9.845842949	10.14946108
1.875751439	0.298017976	1.195283325	0.184833314	0.17150692	0.060529267	0.042276433	0.033782025	0.016829218	0.087623018	0.164630526	0.073379879	0.068149019	0.117450114	0.047422877	0.064377248	0.171636122	0.750253146	0.462609156	0.348745102	0.101189824	0.063202704	0.195877682	0.049892889	0.248911267	0.126510908	0.125402986	0.070950647	0.033547625	0.17174435	0.060819613	0.504110623	0.105751746	0.041681018	0.105983099	0.034369863	0.051838072	0.080861208	0.047329329	0.014489984	0.062671611	0.204503745	0.096450146	0.062332768	0.022378514	0.023709257	0.868313854	0.020857933	0.184656839	0.042063366
4.962842685	1.927931188	2.488121638	0.184833314	1.845797446	0.185912499	0.605556559	0.033782025	0.610046294	0.252270451	0.164630526	0.073379879	4.251673805	4.487414685	1.231575644	0.249325037	0.171636122	0.007186984	0.47115442	0.014526271	0.514170438	0.469853324	0.195877682	0.049892889	0.248911267	0.203859281	0.84615743	0.070950647	0.033547625	0.17174435	0.060819613	0.504110623	0.105751746	0.041681018	0.105983099	0.080415325	0.051838072	0.080861208	0.047329329	0.014489984	0.062671611	1.305220743	0.277831508	0.402294293	1.862251965	5.716400902	0.28626219	0.434388164	0.184656839	0.042063366
0.019296178	0.040310053	0.092247652	0.184833314	0.17150692	0.060529267	0.042276433	0.033782025	0.016829218	0.087623018	0.164630526	0.073379879	0.068149019	0.117450114	0.047422877	0.064377248	0.171636122	0.007186984	0.099242101	0.014526271	0.101189824	0.063202704	0.195877682	0.049892889	0.093797624	0.126510908	0.125402986	0.070950647	0.033547625	0.17174435	0.060819613	0.504110623	0.105751746	0.041681018	0.105983099	0.034369863	0.051838072	0.080861208	0.047329329	4.980937175	0.062671611	0.204503745	0.096450146	0.062332768	0.022378514	0.023709257	0.130542075	1.817910907	0.184656839	0.042063366
5.293298943	6.743369019	5.491947256	4.987169038	5.496843741	5.54835643	5.679469568	5.194784247	5.924427239	5.377852855	6.083918756	5.143780321	4.998327495	4.924415319	5.458719837	5.483049578	6.98870346	5.733048609	6.54436511	6.922951357	4.443290913	4.162737488	4.739837809	5.166406512	4.669640004	4.50728725	4.462360488	4.275848244	5.235878838	4.859762828	5.973663575	6.095145712	4.908423738	4.919167654	5.107737268	5.436664208	5.069007697	5.804437535	5.382197468	5.470616352	5.54499805	5.875026723	5.547717841	5.7926022	6.957366332	5.500657701	4.733664992	6.328183476	4.789417466	4.717912445
6.407346428	5.264882419	6.566538634	6.36102116	6.259785507	8.051241625	6.195444066	6.819906532	5.723039156	6.687330235	5.870234158	8.713734204	6.603019605	6.437354055	6.942472213	5.821857955	6.522504698	3.97474765	5.73156242	4.919986413	6.055467931	5.939418329	6.690720542	5.196210321	5.262412105	6.188874391	5.384574031	7.032351492	6.001299874	5.968108502	7.640703804	5.952805267	7.044517586	7.504714287	6.862096517	5.147138118	7.706027603	7.576920504	6.171622428	5.246913836	6.376388114	6.356464639	6.116821919	6.548552395	7.773583287	7.322138498	7.586870861	7.012705416	6.431193358	6.682617823
2.970841815	3.746927784	2.361311779	0.184833314	0.524663958	1.276999884	5.588319623	4.474885615	2.26982217	6.770505044	9.108171517	8.011743149	3.150193875	4.15932626	3.295797317	7.838836608	6.306236202	8.336805425	7.899594871	8.25888947	7.83443335	7.613581155	8.282308423	7.516613611	6.408885731	6.933955692	7.151727645	5.403363	8.545605551	7.092437121	6.85283303	3.680034497	5.794923308	4.341209151	5.124604267	3.936712156	5.874563471	5.494447552	5.533063773	5.792225917	5.043793273	4.761855311	5.457591418	5.949236021	4.474507502	1.838964861	2.079486314	5.74153853	6.565727317	6.61880799
0.019296178	0.040310053	0.211890871	0.184833314	1.147910896	0.258375487	0.86710476	3.024116523	3.018752137	0.087623018	0.164630526	0.215810168	0.068149019	6.422631984	1.402927552	0.064377248	0.171636122	3.37826641	3.713619481	4.544932283	0.101189824	0.063202704	1.21868579	0.605085822	0.093797624	1.286441922	0.125402986	0.070950647	0.279220979	0.17174435	0.725169244	0.504110623	3.342407349	0.442271764	0.105983099	2.069090827	0.517229061	0.080861208	0.047329329	0.815208488	0.832649973	3.537131961	0.445636256	0.958517349	0.022378514	0.876268971	1.737969509	1.078231133	2.459172734	0.927780354
5.868975494	7.299246904	5.891696006	5.883063629	5.841810123	6.0832333	5.639813484	5.409335692	5.26760969	8.514382684	7.58143523	8.10979265	5.475164594	7.031297033	6.024232425	7.329499729	6.495485749	2.118568543	2.84120065	2.356011523	6.862610748	6.48758415	6.552580498	7.213979172	6.702479683	5.7819824	5.861582925	6.013399227	7.083855331	6.617969738	8.354185155	8.667116856	6.12497924	7.786988102	5.155168527	5.876036953	5.440895393	4.655875983	4.949736954	3.516778859	6.029419401	6.265968342	4.811664772	4.7221039	6.203711524	5.99131352	6.910407621	5.165187866	5.531911758	6.237037501
4.277734423	3.670583965	4.477782071	4.851913638	4.508128018	3.229924124	5.227093744	6.698247687	6.17494063	5.5154569	5.130285725	6.846243904	5.176326126	5.450807173	4.033839282	7.247293398	7.813060208	5.414871806	5.935792358	5.801748722	6.0709564	5.623452965	6.42725277	5.145850366	6.006791035	6.068485647	5.433677174	5.838573383	6.42716998	5.55312601	5.274784242	7.009617071	5.775361191	5.087937358	4.817447568	6.558307698	3.641929716	4.655875983	4.519231489	5.118241336	5.932869385	5.495960953	4.098657077	4.053450023	3.755014046	5.551098972	5.479975964	5.34663858	6.345391755	5.320410726
5.770885706	5.45743687	6.610313439	6.500930034	6.52170442	6.451550249	5.7645503	5.99949438	5.546766356	5.677116745	1.269363783	5.431864427	5.555435794	6.171984612	5.965232831	5.687122099	7.535391678	4.799197959	5.074069958	5.410435737	5.697315278	5.589595499	6.382228698	4.996780852	5.305540225	5.616964812	4.599721993	5.692562311	5.929539697	4.874934295	3.897318601	6.268818099	6.118812702	4.986642406	5.856467064	5.218427703	6.216142652	6.127454343	6.400520962	4.062617912	5.390072451	4.805456201	6.416593576	6.149033865	5.254017848	6.401399012	5.303132938	5.642148761	5.701317952	5.125448625
4.985026549	5.73454481	4.310897473	5.401860756	4.997025114	4.099317046	5.368906917	6.329354751	6.601442661	4.311064852	4.890246363	4.844800925	5.046655009	5.237630993	3.336008635	4.494768583	4.075428415	4.617718683	4.776103351	4.774279576	5.480434984	5.543855452	5.924689455	5.373011912	4.708850535	5.23705109	4.333853757	6.185630311	6.308736808	5.402162903	3.988145144	0.504110623	5.006998528	5.092094702	4.058139971	6.019221074	5.074925075	4.953459854	3.901879596	2.893719387	5.363133335	5.250675359	3.833996109	5.008802051	4.292416701	6.213242493	5.29895783	4.322078774	6.013037881	5.684150782
2.288557824	3.927133012	0.435514261	1.91698784	1.34013655	5.110833141	0.31160504	2.752968116	2.415526329	3.924745888	2.02890598	5.841045326	1.702922698	1.282386909	5.233201281	4.95790806	1.566307207	0.007186984	1.970100564	0.788133914	0.427785441	0.693598816	1.710336088	0.605085822	1.066429167	0.3439025	0.125402986	0.070950647	2.367117456	0.17174435	5.567553475	5.73507631	3.588308248	5.189573509	7.770216874	0.609515567	8.241599377	8.835062705	7.775226939	1.417132517	0.062671611	1.341208113	6.860571623	7.632621827	8.226466102	2.61091307	3.320832322	5.573134338	3.293456471	4.817094225
0.019296178	0.040310053	0.092247652	0.184833314	0.628556232	0.258375487	3.213374438	1.875556414	1.788565932	0.985712706	0.287167833	2.117356993	3.651958197	2.32933421	0.423169503	1.218873153	0.171636122	0.750253146	1.649598961	1.692049146	0.101189824	0.063202704	0.195877682	0.395384448	0.093797624	0.203859281	0.635068339	0.837742318	0.033547625	0.17174435	0.725169244	0.504110623	0.105751746	0.442271764	0.105983099	0.427217103	0.051838072	0.080861208	0.047329329	0.014489984	0.062671611	0.77501955	0.096450146	0.445213857	0.668316302	0.023709257	0.130542075	0.020857933	0.43299672	0.042063366
6.558664404	9.050901219	6.662724149	6.500930034	7.737863431	7.50635373	6.053657079	8.11927577	6.378541848	3.53115904	0.164630526	0.507671969	6.590575437	5.513103554	6.693665899	4.253150873	0.171636122	5.88332072	6.521392815	6.443860183	7.653637807	8.055938574	7.624158533	7.320134994	8.569705797	7.676084968	7.444169191	6.530695281	7.06535112	7.433981544	0.997048807	0.504110623	8.641024703	8.763561274	7.948066913	6.810126689	7.358682434	7.462062221	7.724195509	4.619270374	6.912459108	6.654440227	7.414417781	6.49421983	6.43527468	7.763652714	10.0824409	7.057328134	8.006159881	7.65042678
0.019296178	0.334220705	0.092247652	0.184833314	0.17150692	0.338205765	0.042276433	5.790869461	5.907275943	0.087623018	0.164630526	0.073379879	0.068149019	0.117450114	0.047422877	0.064377248	0.171636122	3.056702475	3.141890029	2.008495784	0.101189824	0.063202704	1.993047677	0.395384448	0.248911267	0.981718336	0.125402986	1.45378949	0.609807961	1.401044405	0.060819613	0.504110623	2.768294315	0.041681018	0.105983099	1.289929565	0.051838072	0.080861208	0.948631709	0.014489984	1.348604828	1.752564953	1.843211023	1.794913219	0.277368916	0.232662286	0.130542075	0.020857933	1.714984611	2.409753888
0.019296178	4.511915841	0.092247652	0.184833314	2.374397105	6.655866899	3.898217815	2.205040609	4.967709663	8.03115618	8.155133525	8.881499246	0.378442118	1.576503	5.026331643	6.989453539	7.196460935	2.118568543	3.69620337	1.131939654	4.683426538	3.868775826	2.733144196	5.11998711	3.226759988	2.764038451	4.302498082	1.62119822	7.020674757	5.08336653	9.246358736	8.194723284	1.106500784	4.672132572	1.159166454	4.262944327	0.051838072	0.080861208	1.083654229	0.014489984	3.86142506	3.527169896	0.096450146	0.062332768	4.331148628	0.023709257	3.27938619	0.925952396	2.585599422	0.498081937
2.982338079	3.417390354	4.345591929	4.540655079	4.588249088	2.15234783	5.79593178	4.776744335	3.511408984	6.639572007	5.624208122	4.557300048	4.62546682	2.513373498	6.451289204	6.928194259	7.382607225	2.866009349	2.734345544	2.992117912	4.553051965	4.725142034	5.221187703	5.484533092	4.459339806	4.072577115	4.889355173	5.356191592	4.648807481	4.040951177	6.668801115	4.238507291	4.980859459	4.520966978	3.989117642	5.882137508	3.695396429	4.504164117	6.311312334	1.760038934	6.182096164	5.627896821	6.611636746	4.403369512	5.004764738	5.343741442	2.137093535	4.174845765	2.944177778	3.020324708
0.019296178	0.430050514	0.092247652	0.184833314	0.17150692	1.845260772	0.042276433	0.033782025	0.016829218	1.471143844	5.805804037	2.898035757	0.068149019	0.117450114	5.799903819	1.602172108	6.28028939	0.007186984	0.504172377	0.014526271	0.101189824	0.063202704	0.195877682	0.049892889	0.093797624	0.126510908	0.125402986	0.070950647	0.033547625	0.17174435	0.725169244	0.504110623	0.105751746	0.041681018	0.105983099	0.034369863	0.051838072	0.080861208	0.047329329	3.893020626	0.062671611	0.204503745	0.096450146	0.062332768	0.022378514	0.023709257	0.130542075	1.206949726	0.184656839	0.042063366
0.019296178	0.040310053	0.092247652	0.184833314	0.17150692	0.060529267	0.042276433	0.033782025	0.016829218	2.193756472	0.370416937	2.772347112	0.068149019	0.117450114	1.438239262	4.174806131	0.771919648	0.007186984	0.03954598	0.014526271	0.101189824	0.063202704	0.195877682	0.049892889	0.093797624	0.126510908	0.125402986	0.070950647	0.409077366	0.17174435	6.656328324	1.467216992	0.105751746	0.041681018	0.105983099	0.034369863	0.051838072	0.080861208	0.047329329	0.014489984	0.062671611	0.204503745	0.096450146	0.062332768	0.277368916	0.023709257	0.130542075	0.020857933	0.184656839	0.042063366
0.019296178	0.040310053	0.092247652	0.184833314	0.17150692	0.060529267	0.042276433	0.033782025	0.016829218	0.087623018	0.279209201	3.218977936	0.068149019	0.117450114	1.237292223	3.338379886	0.171636122	0.007186984	0.03954598	0.014526271	0.101189824	0.063202704	0.195877682	0.049892889	0.093797624	0.126510908	0.125402986	0.070950647	0.033547625	0.17174435	6.630824305	0.504110623	0.105751746	0.041681018	0.105983099	0.034369863	0.051838072	0.080861208	0.047329329	0.014489984	0.062671611	0.204503745	0.096450146	0.062332768	0.022378514	0.023709257	0.130542075	0.020857933	0.184656839	0.042063366
0.019296178	0.040310053	0.092247652	0.184833314	0.17150692	0.589534868	0.042276433	0.033782025	0.016829218	4.18037306	0.564610693	4.066445643	0.068149019	0.117450114	1.124239103	5.110433281	1.462652745	0.007186984	0.03954598	0.014526271	0.101189824	0.063202704	1.295698601	0.049892889	0.093797624	0.126510908	0.125402986	0.070950647	0.033547625	0.17174435	6.710784465	3.862750136	0.105751746	0.041681018	0.105983099	0.080415325	0.051838072	0.080861208	0.047329329	0.014489984	0.062671611	0.285475133	0.096450146	0.062332768	0.277368916	0.023709257	0.130542075	0.020857933	0.184656839	0.042063366
0.754475944	0.149649092	0.569470901	0.184833314	0.17150692	0.185912499	0.042276433	0.717216872	2.938102805	0.513818375	0.164630526	0.073379879	1.248344683	1.576503	0.643031276	0.064377248	0.171636122	2.405318482	2.503825774	3.48010008	1.876250612	1.898507833	0.195877682	1.270397356	0.785050751	0.94161482	1.738109313	0.981170754	3.270258715	2.086464421	0.060819613	0.504110623	0.42524678	1.03264037	0.730201791	1.94132123	0.051838072	0.080861208	1.507174685	2.752214625	1.72465291	1.772663222	2.334204438	2.340001563	0.022378514	0.956244589	0.482301074	1.312069576	0.77628785	0.737559376
3.573479416	1.761750685	2.667523121	1.91698784	0.341800699	4.692142513	1.982967102	0.764307989	0.610046294	3.896439468	1.017313414	0.779955047	0.818269689	0.539075183	2.215071445	0.441066131	2.083646007	5.854621394	8.811430576	8.219810619	0.485382982	0.356554749	0.91938456	1.128035768	0.842635084	0.622802262	1.119979792	0.070950647	1.585268254	0.309473338	1.816744059	3.550197142	1.507681918	1.906071377	0.45028652	1.202338486	2.021702489	1.901651512	0.884599036	2.656038572	1.348604828	0.864722316	2.063183839	1.048484709	0.658733776	2.42760796	1.72672475	1.443474886	0.724975383	0.498081937
3.253767709	3.583562744	0.673712264	0.184833314	2.379214421	0.968754607	0.605556559	0.033782025	0.016829218	0.087623018	0.164630526	0.073379879	0.068149019	0.117450114	0.146582089	0.064377248	0.171636122	0.007186984	0.03954598	0.014526271	0.514170438	0.286948196	0.195877682	0.410526673	0.093797624	0.203859281	0.125402986	0.070950647	0.033547625	0.17174435	0.060819613	0.504110623	0.105751746	1.108905641	0.105983099	0.034369863	0.051838072	0.080861208	0.047329329	0.014489984	0.062671611	0.204503745	0.096450146	0.062332768	0.022378514	0.023709257	0.130542075	0.316085066	3.902594624	3.762138786
0.019296178	0.710138904	0.211890871	0.184833314	0.341800699	0.258375487	4.558783789	0.033782025	0.016829218	0.087623018	0.164630526	0.073379879	3.55184187	3.902308317	1.70209849	0.064377248	0.171636122	0.007186984	0.03954598	0.014526271	0.101189824	0.499670312	2.338312249	0.049892889	0.093797624	1.15242435	0.125402986	1.358880659	0.033547625	0.309473338	0.060819613	0.504110623	3.384622032	0.041681018	0.643754159	0.403862151	0.051838072	2.37608612	2.127524955	3.301158735	0.062671611	1.081506321	0.096450146	0.938864615	0.668316302	0.023709257	0.484297558	5.321679513	6.031479723	5.287420784
4.203893862	4.089979616	4.119450154	4.159317401	3.662170844	4.510528938	3.213098399	3.969872048	5.602038339	3.431368332	4.663444144	3.112863299	3.951959091	3.555960606	4.123320979	4.038193453	4.475254025	5.763372548	6.117287042	6.338238793	3.893956062	3.748981815	3.292595351	4.307961265	2.850147025	2.977149152	3.025679541	4.6996992	5.815215739	3.872569899	4.133168033	1.467216992	3.422523885	3.767248085	3.78080845	5.304251207	3.512675298	4.31355938	4.042157309	5.328321152	5.184300636	4.809387058	5.319974105	4.780413245	5.220029066	4.389716589	3.783331258	5.181105082	4.052449259	3.679252753
2.989990228	3.465253022	3.79491307	4.704321735	2.872665237	5.776064915	6.343623903	7.309904558	5.887604786	8.158902652	8.19632837	8.223297164	4.798426134	4.006835867	6.358541	6.770292774	6.614485489	3.97474765	6.310529446	6.479933534	6.762765893	6.666145789	7.288083745	6.315962931	6.718032268	7.246775691	6.093022815	7.074089744	7.190316147	6.897895154	7.000359507	8.233982966	6.637902833	6.300205139	5.477782344	6.880322934	5.402191049	5.125951305	5.095616503	4.619270374	6.912459108	6.678146211	4.257078627	4.205804481	5.767916068	4.494340634	6.686441448	5.600496378	7.031773829	6.391945956
7.252753171	7.623229797	7.017294537	6.227792175	7.116821237	6.381337995	7.477705011	7.672078668	6.401948464	7.885506194	6.129738239	6.821328762	6.591931868	6.803207184	6.123066086	7.433784357	7.496667517	3.514262955	5.858498543	5.313809038	7.202453066	7.137215643	7.402702442	7.796861261	7.753227142	7.361827587	6.610782799	7.13198369	7.126584166	6.95596082	7.968351583	7.024341747	7.364216444	6.681513343	7.266168258	6.518778884	7.61671912	7.556036685	6.955494033	6.231379469	6.790182931	7.004138778	7.071085935	6.803843102	7.081148627	6.786937809	6.955888174	6.921352575	6.604091862	6.555383552
6.127164871	6.957285255	5.077809696	5.571945229	5.389822744	1.530723674	10.00289177	7.680412743	3.966972464	0.888307684	0.164630526	0.073379879	8.289828822	7.311266062	0.047422877	1.175908148	0.171636122	0.750253146	2.800953553	1.131939654	3.217954366	2.559049181	4.348151887	1.109574345	0.561256668	3.19371529	1.356634486	6.511965836	0.466687987	0.848205646	0.060819613	0.504110623	3.432064202	0.041681018	5.173467385	6.336303734	0.940948899	5.957300934	1.263415175	2.256200857	5.156400983	5.30852629	0.616358047	2.895196079	5.849782429	9.50709899	2.670950097	5.136762462	5.579348674	4.468307145
2.031180311	2.466283263	1.889765441	2.727659772	4.400857199	1.619535786	5.977307047	1.554166275	1.881592548	0.087623018	0.164630526	0.073379879	6.628498346	5.331033844	0.146582089	0.064377248	0.171636122	0.007186984	0.726629603	0.014526271	0.392951399	0.469853324	2.632320188	0.049892889	0.093797624	2.25625699	0.125402986	0.070950647	0.033547625	1.225926649	0.060819613	0.504110623	0.105751746	1.546980804	4.64454346	0.560015637	1.656751878	5.272327192	0.32168712	0.998139259	0.062671611	1.783006235	1.512883592	0.269012839	3.743950305	4.529121099	3.57199544	0.973433235	2.033018281	1.348409725
0.019296178	0.040310053	0.092247652	0.184833314	0.17150692	0.607638694	0.042276433	0.636816015	4.24291236	0.482359087	0.912773116	0.073379879	0.143435186	0.868860035	0.146582089	0.064377248	1.107303112	0.750253146	5.850090456	5.755352037	0.101189824	0.286948196	0.195877682	0.049892889	0.093797624	0.126510908	0.84615743	0.070950647	0.033547625	0.17174435	0.060819613	0.504110623	0.881482621	0.442271764	0.105983099	8.795332853	0.517229061	0.080861208	0.047329329	0.014489984	7.799432911	8.571341729	0.616358047	0.062332768	5.312433085	0.023709257	0.130542075	0.020857933	0.184656839	0.042063366
2.31445614	2.15932359	2.361311779	3.924474489	1.522993858	2.115824342	6.576448542	5.179591466	3.741382968	1.196397661	0.164630526	0.073379879	4.263125714	4.571388286	2.174328301	0.064377248	0.507019586	3.871973247	5.183974832	5.805206831	2.978242165	1.726599555	2.450135394	2.527431442	1.428965736	1.153360243	1.239138853	3.526506462	3.003787169	1.857491772	0.060819613	0.504110623	3.355820703	2.693207042	2.292961745	5.248372446	2.455089274	3.004502567	2.714677837	3.046358188	4.936548038	4.79101691	3.239159658	4.056151299	3.614505088	5.057033168	1.928513228	4.166702557	3.26999211	2.865841609
4.505669192	5.525795446	5.005351432	2.727659772	4.912173682	5.336158182	6.247673657	6.345271834	5.343264509	0.346995579	0.65433148	0.363548171	4.817384247	4.944739579	5.651440651	3.362351039	0.171636122	6.023530591	6.168828246	6.582261235	4.326925204	4.700616973	5.328836937	3.951723947	4.717280808	5.24122161	4.382795974	5.718276308	5.176924365	4.697835251	1.341530491	0.504110623	5.37771734	4.734934841	4.567476637	5.350893387	5.164248623	5.534858954	4.431143187	4.359844585	5.363133335	5.631739793	4.602915044	4.828336946	3.961411163	5.674575675	5.68526861	5.020902623	5.372534335	4.702871592
0.29892468	0.040310053	0.092247652	0.184833314	0.17150692	0.060529267	0.042276433	0.033782025	0.016829218	0.087623018	0.164630526	0.073379879	0.068149019	0.117450114	0.047422877	0.064377248	0.171636122	0.750253146	4.678710222	1.440971741	0.101189824	0.063202704	0.195877682	0.049892889	0.093797624	0.126510908	0.125402986	0.070950647	0.033547625	0.17174435	0.060819613	0.504110623	0.105751746	0.041681018	0.105983099	7.712279548	0.051838072	0.080861208	0.047329329	0.014489984	4.898463207	7.103444225	0.096450146	0.062332768	0.022378514	0.023709257	0.130542075	0.020857933	0.184656839	0.042063366
5.673624451	5.250055717	5.260999688	5.571945229	6.253000892	7.093664229	6.16297443	7.137455831	6.947370651	3.823671494	3.893532495	3.444661447	6.126129735	5.910848745	6.354984923	5.664093025	5.011452891	6.508827133	7.380847718	7.568772793	6.546790662	6.82387179	6.13037556	5.486019234	5.650736445	5.77350593	6.078630185	6.886611583	6.807238906	6.735925599	4.427982367	2.811637639	7.180252307	6.674843256	7.457242861	6.8781463	7.216201192	6.72890946	7.243776527	6.348679598	6.765665408	6.903767924	6.505491451	7.845783266	7.2371778	5.978091572	7.084739162	7.269278937	6.468289827	6.657764767
5.859421587	6.434125514	5.84221397	5.401860756	4.755310157	7.323171012	6.4165902	4.92512131	5.92523921	7.218886251	6.544054963	6.581942862	5.75051035	5.916830436	7.057177011	6.921264061	6.973411432	4.406684361	6.155004878	6.289815936	5.16516743	5.499869361	4.614130039	6.76160163	5.437495376	4.750409718	5.357905445	4.445680027	6.664960008	4.63107971	7.045396091	7.091144943	4.54847706	5.858318319	5.536879702	6.291156892	5.336618074	5.125951305	7.571736361	5.246913836	6.819806315	6.371171493	7.24810966	6.82953805	7.182748868	6.672940655	5.384121121	7.198263666	5.012145468	6.251444716
2.453490197	1.062657518	2.676168458	1.91698784	1.147910896	0.94823003	0.597776153	1.679364589	1.125323148	4.438457626	0.859770965	0.543322334	0.871055838	2.401283395	1.266351107	1.121155625	1.624641911	0.007186984	1.353481371	1.407932531	0.392951399	0.793022356	1.295698601	0.388641724	1.834391545	1.350371869	0.84615743	1.434018266	0.643661577	0.17174435	0.462396068	3.582381785	1.200977655	1.074140543	1.469639571	1.159365023	0.940948899	0.080861208	0.32168712	0.262002357	0.832649973	0.401894732	0.096450146	0.843362812	0.658733776	2.221196696	0.484297558	1.571566594	1.599342279	0.382262016
6.68132625	6.689352231	7.145641522	6.317155613	4.176702094	7.160254949	6.007639938	6.165565994	6.656900157	8.018506022	5.783667946	5.225088571	5.508292844	7.093989269	7.624387949	4.739453682	7.258710029	8.208202455	8.644653658	8.87193474	5.863995974	6.179580262	4.108955728	6.109743435	4.671591817	5.292449658	5.962919052	2.661234558	6.494734873	5.507387138	6.171646001	8.993534001	6.344494887	5.733055092	4.88199036	8.783042825	3.027869601	3.467850475	6.463129141	4.926323708	7.169636432	7.59953305	7.178269649	5.25420941	6.44974406	7.012311483	4.436981433	6.966434861	5.249871596	6.385458603
6.446310385	5.788975728	6.511445185	6.541043485	6.288190372	6.087834456	6.918589117	7.769824386	6.859920449	6.696698086	6.303435267	6.995960354	6.355878046	6.626725022	6.24517829	6.961380701	6.541008168	6.281337121	6.906603001	6.626622105	6.841645407	6.831680721	6.566449467	6.383432935	6.502825401	6.444041315	6.604613251	7.467973491	7.045210177	6.530271836	6.352426296	7.484796897	7.410271854	7.17068274	7.030820863	7.104281136	7.29659429	7.398244585	6.350441747	6.7019047	7.583666369	7.371271493	6.029450502	6.596588768	6.9286388	6.795921217	7.386615406	7.321761637	7.604345819	7.49296251
10.57017175	10.47670542	10.78237181	10.78940373	9.858164667	10.99054717	11.32010789	9.276610331	10.90446178	9.791761664	9.974491556	10.97637463	10.53600243	10.23444428	10.87457845	10.31256423	10.17016681	10.45299171	11.15895501	11.24118127	9.962555788	9.975826795	8.098663	10.38314142	9.468564064	8.6452917	9.702373027	8.80512521	10.76560163	9.740691628	9.882672347	8.707139618	8.375832009	9.346477112	9.422359174	11.33496851	8.390870191	8.686463902	10.7706491	11.05256717	11.15175395	11.23767321	10.78200321	9.905941681	10.42174272	10.80446724	9.828348546	11.09776908	9.005172609	9.979945108
6.96644713	7.666134559	6.982688674	6.317155613	5.464454411	8.585893007	8.077609922	6.863976658	8.220313443	3.026812088	1.124320902	1.568957398	7.099550655	6.730892175	7.285051899	4.621285124	5.298447093	7.022098661	6.677854214	6.781707344	6.032972921	6.431520747	4.849358399	8.013572159	5.69480539	5.237856138	6.273943915	6.147370545	7.935679474	5.676795518	4.261651565	1.84853127	5.029953039	6.864195216	8.439351157	8.131420769	8.10629499	8.388648261	11.27260873	5.653582207	7.022036079	7.133921494	10.92218471	9.80524441	11.87836497	8.615381393	6.319405187	9.29657424	6.365565387	6.073687743
5.596816249	5.389085761	5.35245077	5.311297517	4.744861779	6.701710542	5.449190127	5.871143246	7.079343063	4.7465844	5.123756008	4.611396753	5.396989833	5.216799499	7.843650737	4.957694038	4.740311508	7.422767742	7.392173141	7.513250817	5.117278911	5.30069392	5.664679225	5.481008407	4.783220612	5.171496398	5.255450493	6.263313653	7.036244039	5.437317161	5.339180528	2.33561385	5.678098184	6.392601762	5.496453847	6.293992603	6.224747066	6.682835455	6.137682798	8.096876596	6.598656101	6.398514237	6.303676515	5.732929073	4.764238307	6.866441727	6.572913953	6.793260515	6.018767417	5.091732696
0.019296178	1.836837891	0.092247652	0.184833314	0.341800699	1.158210585	0.042276433	0.033782025	0.449523486	8.05883133	6.337965033	8.723340285	0.068149019	0.117450114	3.344937388	9.805521345	4.03647663	0.007186984	0.175619544	0.014526271	0.101189824	0.063202704	0.195877682	0.049892889	0.093797624	0.126510908	0.125402986	0.070950647	0.033547625	0.309473338	9.317484728	9.527860367	0.105751746	0.440095299	0.105983099	0.561958377	0.051838072	0.080861208	0.047329329	0.014489984	1.348604828	0.204503745	0.096450146	0.402294293	0.277368916	0.023709257	0.130542075	0.020857933	0.184656839	0.042063366
0.251331846	2.620163285	0.092247652	0.184833314	0.17150692	0.258375487	0.042276433	0.033782025	0.016829218	4.141885768	6.623649174	6.119316448	0.068149019	0.117450114	1.302197847	5.745432588	2.067640254	0.007186984	0.099242101	0.014526271	0.101189824	0.063202704	0.195877682	0.049892889	0.093797624	0.126510908	0.125402986	0.070950647	0.033547625	0.17174435	4.568776975	3.680034497	0.105751746	0.041681018	0.105983099	0.080415325	0.051838072	0.080861208	0.047329329	0.014489984	0.062671611	0.204503745	0.096450146	0.062332768	0.022378514	0.023709257	0.130542075	0.020857933	0.184656839	0.042063366
6.949263246	6.843949626	6.893066063	7.021605835	6.664031278	7.796870103	7.285396994	7.627913596	8.20487007	7.13910314	6.630500812	6.967443042	7.372648283	7.234837432	7.295268344	7.74682701	6.514894572	7.372621331	7.518558922	7.481897995	7.804352528	7.743368327	7.215719883	7.696999257	7.120314649	7.310629011	7.435083362	7.402574433	8.516115814	7.641377879	7.572602859	7.005369734	7.696326615	7.385944195	7.573958973	7.503544716	7.04704443	7.074573238	7.496695393	7.671846462	7.485333488	7.616493555	7.149475255	7.73699609	7.478777875	7.661332837	7.250106234	8.163419512	7.854707867	7.793340548
0.019296178	0.040310053	0.092247652	0.184833314	0.17150692	0.060529267	0.042276433	0.033782025	0.016829218	0.087623018	0.164630526	0.073379879	0.068149019	0.117450114	0.047422877	0.064377248	0.171636122	0.007186984	0.03954598	0.014526271	0.101189824	0.063202704	0.195877682	0.049892889	0.093797624	0.126510908	0.125402986	0.070950647	0.033547625	0.17174435	0.060819613	0.504110623	0.105751746	0.041681018	0.105983099	0.034369863	0.051838072	0.080861208	0.047329329	5.562296327	0.062671611	0.285475133	0.096450146	0.062332768	0.022378514	0.023709257	0.130542075	1.104294435	0.184656839	0.042063366
0.019296178	0.040310053	0.092247652	0.184833314	0.17150692	0.060529267	0.042276433	0.033782025	0.016829218	0.087623018	0.164630526	0.073379879	0.068149019	0.117450114	0.047422877	0.064377248	0.171636122	0.007186984	0.03954598	0.014526271	0.101189824	0.063202704	0.195877682	0.049892889	0.093797624	0.126510908	0.125402986	0.070950647	0.033547625	0.17174435	0.060819613	0.504110623	0.105751746	0.041681018	0.105983099	0.034369863	0.051838072	0.080861208	0.047329329	1.760038934	0.062671611	0.204503745	0.096450146	0.062332768	0.022378514	0.023709257	0.130542075	0.781437923	0.184656839	0.042063366
0.019296178	1.155654595	0.092247652	0.184833314	0.977617116	2.690726161	0.042276433	0.033782025	0.016829218	9.193180198	3.792108033	8.998414372	0.068149019	0.117450114	4.158216027	5.072882481	5.045279876	0.007186984	0.03954598	0.248519926	0.101189824	0.063202704	0.195877682	0.049892889	0.093797624	0.126510908	0.125402986	0.070950647	0.033547625	0.17174435	6.441387803	10.08851356	0.105751746	0.041681018	0.105983099	0.561958377	0.47555791	1.901651512	1.540398292	0.014489984	0.062671611	0.204503745	1.964575274	0.402294293	3.096198299	0.023709257	0.130542075	0.769585979	0.184656839	0.170662347
5.347344126	5.118191268	5.279179453	6.125105388	4.026282024	6.158399618	6.422822408	5.78648857	6.382633294	5.54795817	3.902871485	4.776437133	5.441525341	6.347288828	7.008532212	8.666901909	5.537312876	6.023530591	6.067225581	6.227547883	5.319218236	5.423514632	4.661537193	5.801507394	4.630155768	4.237127484	5.409033899	4.713316196	5.60674822	4.220740739	8.89451827	4.27110653	4.940610574	5.295578407	4.840692974	5.522709849	4.816406283	4.809236365	5.464443811	6.918050788	5.131554491	6.00882947	5.841379815	5.232299949	5.405332048	5.619262407	5.275549272	6.32190013	5.341932976	6.104415673
7.613209212	5.755217815	8.161711053	7.984656935	4.358321889	3.045658361	3.958998267	1.551327677	4.450607412	4.271821882	1.22381349	7.796878201	2.11734023	3.401710789	5.838567675	3.123094593	3.872106123	2.405318482	3.28214865	0.248519926	4.181804157	3.660035681	4.479621883	3.937093872	4.445426409	3.695851739	2.717801701	0.543569383	4.862815432	3.066740972	10.59629574	6.188489616	2.496725318	0.440095299	0.105983099	1.245348236	0.051838072	1.200879265	0.427854973	7.950849365	1.997402177	2.976869611	0.724108917	0.840246464	1.088414484	2.578357124	0.638021189	4.561757894	2.507201756	1.961243483
5.075692511	5.676665088	4.91510533	4.987169038	3.641946195	5.449312544	4.832037854	4.347621419	6.21461761	5.33813358	5.162119376	3.387379749	5.662649089	4.286944166	5.403017337	4.560760982	6.433473994	4.071588321	5.215470712	4.736261236	6.648940473	6.237393469	5.650246593	8.102484307	8.96768533	4.814035889	6.592105186	5.472228056	7.188131587	5.873932233	3.655640496	3.768157215	4.016431071	3.471903574	4.052792583	6.478846249	3.851099156	4.206725968	6.559125819	7.201562228	5.582817222	5.821196187	6.170711212	5.401624692	4.534888127	5.610850243	4.474620895	6.41727841	4.224227526	4.324954356
0.019296178	0.040310053	0.092247652	0.184833314	0.17150692	2.675644306	0.042276433	0.033782025	0.016829218	0.346995579	0.164630526	4.901381419	0.068149019	0.117450114	2.952153632	0.064377248	0.171636122	0.007186984	0.339399531	0.014526271	0.101189824	0.063202704	0.195877682	0.049892889	0.093797624	0.126510908	0.125402986	0.070950647	0.033547625	0.17174435	0.060819613	0.504110623	0.105751746	0.041681018	0.105983099	0.034369863	0.051838072	0.080861208	0.047329329	5.233424838	0.062671611	0.204503745	0.096450146	0.062332768	0.022378514	0.023709257	0.130542075	1.560980816	0.184656839	0.042063366
6.542354657	5.335031094	6.749242742	7.048697699	5.835149105	6.145168085	5.823392799	6.190445123	5.784346992	3.768650729	2.472188388	3.064605117	5.932930184	5.627923957	6.127486578	4.249831811	3.139802609	3.222620425	5.254650704	5.317510764	5.456347493	5.872163888	5.553303381	5.56849311	5.762561956	5.243643337	5.019963264	6.156303885	5.276303081	5.22803403	3.411380993	3.392400061	6.512493172	6.162828614	6.230956942	5.299184007	6.168194073	6.353075202	7.109878038	4.619270374	6.001477206	6.058230939	6.49051206	6.50604867	4.58884945	6.674998101	6.957403253	5.728697306	5.853524835	5.780043174
4.846441547	4.633440848	5.25701013	4.851913638	2.576115893	6.930305303	5.895819533	4.803098908	5.158158585	6.752615592	7.172959551	8.524962067	5.894290717	5.311223395	5.237650766	6.815288218	6.125711728	5.016083141	5.279874701	5.552684237	5.466235569	5.30830122	3.729731941	6.175780672	5.190439682	4.801442257	4.6513634	3.667710801	6.48962316	5.285362134	6.803688488	10.05625599	3.518488196	4.48490852	4.348611061	5.092674358	4.675885186	4.809236365	6.015353736	4.569254699	4.784226371	5.417676536	5.267272185	5.021926332	6.439650202	5.617449661	4.463625987	5.944606935	4.322338747	5.141032593
3.181658753	4.802836408	2.461254175	1.91698784	3.301032666	2.030653663	4.057850677	5.339000248	4.77229299	4.862072474	3.779890556	4.91369962	4.273069237	3.846901626	3.716525318	7.059410116	5.983787343	5.120649596	5.28285412	6.214763041	5.480018428	5.424758176	5.776184993	5.436844531	5.552800524	5.381492958	5.184229919	5.097484158	5.963632134	5.296963266	7.013477479	3.20662463	6.178006969	3.458498482	4.379277064	4.816853553	3.365068095	4.504164117	3.35946413	4.942823249	4.59480606	5.126155931	2.512814713	4.216490795	2.313240176	4.087197762	3.383938465	5.411309253	6.114450992	6.208013497
0.019296178	0.040310053	0.092247652	0.184833314	0.17150692	0.060529267	0.042276433	0.033782025	0.016829218	0.087623018	0.164630526	0.073379879	0.068149019	0.117450114	0.047422877	0.064377248	0.171636122	0.007186984	0.339399531	0.014526271	0.101189824	0.063202704	0.195877682	0.049892889	0.093797624	0.126510908	0.125402986	0.070950647	0.033547625	0.17174435	0.060819613	0.504110623	0.105751746	0.041681018	0.105983099	0.034369863	0.051838072	0.080861208	0.047329329	2.364734257	0.062671611	0.204503745	0.096450146	0.062332768	0.022378514	0.023709257	0.130542075	0.532009727	0.184656839	0.042063366
0.894532897	0.040310053	0.092247652	0.184833314	0.57512502	0.49323189	8.611187424	4.592133241	0.342076207	0.087623018	0.164630526	8.220863776	2.844145886	1.950043542	0.420275116	0.064377248	0.171636122	0.007186984	0.03954598	0.014526271	0.735660332	0.063202704	0.195877682	1.064847811	0.248911267	0.284811525	0.125402986	1.19717212	0.033547625	0.309473338	0.060819613	0.504110623	0.105751746	0.041681018	0.105983099	0.631806263	0.051838072	0.080861208	0.047329329	0.014489984	0.832649973	0.452722424	0.096450146	0.062332768	0.022378514	0.3894162	1.048936776	1.562629826	0.90876174	0.098089007
0.759763196	0.040310053	2.397077343	0.184833314	1.381235217	0.338205765	0.042276433	0.277194111	0.367014048	0.087623018	0.518483729	0.073379879	1.504093009	0.868860035	2.752095046	0.531409389	0.171636122	0.007186984	1.129466096	1.659207959	0.985824497	0.499670312	1.21868579	0.049892889	0.530289683	0.694164078	1.239138853	4.84250773	0.456194569	0.309473338	0.060819613	0.504110623	1.717305846	2.503392242	3.260416345	0.30992324	0.796233499	2.37608612	4.388083597	1.864715399	0.832649973	0.285475133	3.71682826	0.062332768	1.865454128	1.062698521	3.200618287	3.726486512	1.548593114	1.535673449
0.019296178	0.040310053	0.092247652	1.91698784	0.17150692	0.49323189	0.042276433	0.111788337	0.016829218	0.087623018	0.164630526	0.073379879	0.068149019	0.117450114	0.414776976	0.249325037	0.171636122	0.750253146	1.953330997	2.4371279	0.101189824	0.286948196	0.195877682	0.049892889	0.093797624	0.616815705	0.125402986	0.070950647	0.734984235	0.17174435	0.060819613	0.504110623	0.105751746	0.041681018	0.105983099	0.034369863	1.019262424	0.080861208	0.32168712	4.942823249	0.062671611	0.285475133	0.267171937	0.062332768	0.403743375	0.023709257	0.130542075	1.733562459	2.429403447	3.08893243
0.019296178	0.311287337	0.092247652	0.184833314	0.17150692	1.768311091	0.042276433	0.334971584	1.953249309	0.705530302	0.395980922	0.073379879	0.068149019	0.117450114	0.22976224	0.249325037	0.171636122	3.222620425	1.657683665	2.143677643	0.101189824	0.063202704	0.195877682	0.049892889	0.093797624	0.203859281	0.125402986	0.070950647	0.033547625	0.309473338	3.559387695	0.504110623	0.105751746	0.442271764	0.105983099	0.650635981	0.051838072	0.080861208	0.047329329	5.212842596	0.062671611	1.449039755	0.445636256	0.062332768	2.45088375	0.023709257	0.130542075	2.562150438	0.249210363	0.170662347
7.554271657	6.762799338	7.01951437	7.393135183	6.575784134	7.376920491	7.250581446	6.424912916	8.512310889	5.039934243	4.168894404	2.972624787	6.847352914	8.098832056	8.609926758	6.9001434	3.245887561	9.927631116	10.04822576	10.59060711	7.682071463	7.900060271	5.320733473	7.982304297	6.216572796	6.259263807	7.045438329	6.170900543	8.455142485	7.813829583	5.563894742	2.205776495	5.962210165	8.648230832	7.4205352	8.275671857	6.649623123	7.597967581	9.256046103	7.534194513	8.205815069	8.350727904	9.287163259	8.944117802	7.947330503	8.300250252	8.11300654	9.208169234	6.476145256	6.660815899
5.968039925	7.14997265	6.129808234	5.736051001	4.740290501	3.585706922	6.204610504	6.452449112	5.315115305	0.617543067	0.164630526	0.178691036	5.221821622	3.959959953	4.392736259	0.064377248	0.171636122	5.414871806	7.037179318	6.901239673	1.927712656	0.906320931	1.942192667	1.443110173	0.561256668	1.980496295	0.125402986	6.048059928	3.016718113	2.479126222	0.060819613	0.504110623	4.850586417	3.322154443	4.664381959	5.143798786	6.783309349	6.307919044	7.019392371	0.815208488	6.775215313	5.596725985	6.83080232	6.371715701	3.962848903	6.436354894	2.617065495	4.224943694	4.700950997	4.701265979
7.033140464	2.741624117	7.500779429	8.28830404	5.724857709	7.8603903	8.249710198	7.187843316	3.828027557	7.095645907	4.931517478	7.682771081	7.646139459	7.905732051	8.644546178	8.460530673	5.534436858	5.33906749	7.340819643	4.900335256	7.102629716	7.827039298	7.286476372	7.213307381	7.034581921	7.792661628	7.587668877	7.939544778	6.7775451	7.505257508	7.084416089	8.965668784	9.568577698	7.273951598	8.610202459	5.072504242	7.626838482	9.015774609	8.351471151	5.10201014	8.475746943	7.424495179	7.606194401	7.757156131	7.95484248	8.763989265	7.323323485	8.061747351	7.948689293	7.694915806
4.566912023	2.175707453	5.336870876	6.36102116	2.212722959	6.434735854	7.725116754	2.519000769	4.120074693	1.204460537	1.804006226	0.297622572	5.482919664	6.03696484	7.689697007	0.064377248	0.171636122	1.325835645	3.287933455	0.978085367	3.776066678	3.129445357	1.21868579	1.889433282	0.248911267	1.350022944	1.748804206	4.709512949	4.188863349	1.574869614	0.060819613	0.504110623	3.246919198	6.460764113	3.042978613	4.818304044	3.402411907	3.967320372	2.835686181	5.968726547	7.416237334	5.428233119	5.89968073	5.168986551	5.029209488	7.502084698	4.642383631	6.345504078	5.118832385	6.359628736
5.024858743	1.886511421	4.987146471	4.540655079	2.397303203	6.744238824	5.548997876	4.483108851	2.850297405	5.092460039	1.564408486	4.933470065	4.510772353	2.222250226	5.869608652	4.879914426	3.022014381	4.617718683	5.64717923	5.978780296	2.666291341	4.175246341	2.804017377	1.875022229	3.569773601	3.823252076	3.72501301	4.869412139	3.97753793	4.069977565	4.935845659	5.415233145	5.461254041	4.663763099	4.3739463	4.079397663	5.393506429	4.953459854	3.228129163	5.212842596	3.86142506	2.702829131	2.953335076	2.066439409	4.887610186	6.012610571	5.836979319	5.25646777	4.87928623	5.447277168
0.019296178	0.647798247	0.092247652	0.184833314	0.928282059	0.723716608	2.661689294	1.860770398	0.777550479	6.928645958	2.643355194	4.5091303	0.729542396	1.345444347	3.691454789	5.176323208	3.139802609	1.758831372	0.343689201	0.926544497	1.284877289	1.088930355	0.195877682	3.516618402	0.9273597	0.369327272	0.635068339	0.667226596	1.868294276	0.863292494	6.46497481	7.631539297	0.881482621	0.041681018	0.45028652	3.562201578	0.47555791	0.080861208	0.047329329	1.864715399	7.183713495	3.802362426	0.096450146	0.062332768	1.721235132	1.110858001	0.130542075	0.921543819	0.249210363	0.527614132
5.987482823	9.51771535	6.196942749	4.540655079	4.889293175	4.342686137	5.970013994	1.900499483	4.554931143	5.688700036	6.462074533	5.821290725	5.374825073	5.498743216	3.464579928	3.866986957	5.883050819	1.758831372	3.572275521	3.517002749	2.509789615	2.022190786	1.844806582	5.190663347	2.236735582	2.919235084	2.944171637	4.00420486	4.757368954	2.468312093	6.00762377	2.205776495	3.384622032	3.53106561	2.305094816	4.148629916	0.940948899	1.200879265	0.606903421	4.660996543	5.106162393	4.042023351	1.091747695	4.172799735	3.531126723	6.499042262	2.842084657	3.454442033	0.914439524	1.749870708
0.019296178	0.040310053	0.092247652	0.184833314	0.17150692	0.060529267	0.042276433	0.033782025	0.016829218	0.087623018	0.164630526	0.073379879	0.068149019	0.117450114	0.047422877	0.064377248	0.171636122	0.007186984	0.200029156	0.014526271	0.101189824	0.063202704	0.195877682	0.049892889	0.093797624	0.126510908	0.125402986	0.070950647	0.033547625	0.17174435	0.060819613	0.504110623	0.105751746	0.041681018	0.105983099	0.034369863	0.051838072	0.080861208	0.047329329	0.815208488	0.062671611	0.204503745	0.096450146	0.062332768	0.022378514	0.023709257	0.130542075	0.020857933	0.184656839	0.042063366
6.724072447	5.870023938	6.590868307	7.107589094	5.044560144	7.157621492	6.271867904	4.278239571	6.544657942	6.49364164	5.242448954	11.42201589	8.12462088	7.934401765	7.421895653	6.126299931	5.06081062	5.454799921	6.024023641	6.245076225	6.719693243	6.53132029	3.334593841	5.790722936	5.033058687	4.764039835	6.531262207	4.553455982	5.999566739	5.93757037	5.800933521	5.516132554	5.392724401	5.331899955	5.477221646	5.773619684	3.22047196	4.091047453	8.605938618	5.166559812	6.029419401	6.197543383	9.829096857	6.318498502	5.533968271	8.422357206	5.212605392	7.160576629	5.349468789	6.648727323
0.019296178	0.040310053	0.092247652	0.184833314	0.17150692	0.060529267	0.042276433	0.033782025	0.016829218	0.087623018	0.164630526	0.073379879	0.068149019	0.117450114	0.047422877	0.064377248	0.171636122	0.007186984	0.03954598	0.014526271	0.101189824	0.063202704	0.195877682	0.049892889	0.093797624	0.126510908	0.125402986	0.070950647	0.033547625	0.17174435	0.060819613	0.504110623	0.105751746	0.041681018	0.105983099	0.034369863	0.051838072	0.080861208	0.047329329	1.417132517	0.062671611	0.204503745	0.096450146	0.062332768	0.022378514	0.023709257	0.130542075	0.020857933	0.184656839	0.042063366
0.019296178	0.040310053	0.092247652	0.184833314	0.17150692	0.060529267	0.042276433	0.033782025	0.016829218	0.087623018	0.164630526	0.073379879	0.068149019	0.117450114	0.047422877	0.064377248	0.171636122	0.007186984	0.03954598	0.014526271	0.101189824	0.063202704	0.195877682	0.049892889	0.093797624	0.126510908	0.125402986	0.070950647	0.033547625	0.17174435	0.060819613	0.504110623	0.105751746	0.041681018	0.105983099	0.034369863	0.051838072	0.080861208	0.047329329	0.014489984	0.062671611	0.204503745	0.096450146	0.062332768	0.022378514	0.023709257	0.130542075	0.020857933	0.184656839	0.042063366
0.019296178	0.040310053	0.092247652	0.184833314	0.17150692	0.060529267	0.042276433	0.033782025	0.016829218	0.087623018	0.164630526	0.073379879	0.068149019	0.539075183	0.047422877	0.064377248	0.171636122	0.007186984	0.03954598	0.014526271	0.101189824	0.063202704	0.195877682	0.049892889	0.093797624	0.126510908	0.125402986	0.070950647	0.033547625	0.17174435	0.060819613	0.504110623	0.105751746	0.041681018	0.105983099	0.034369863	0.051838072	0.080861208	0.047329329	2.05762311	0.062671611	0.204503745	0.096450146	0.062332768	0.022378514	0.023709257	0.130542075	0.329503087	0.184656839	0.042063366
5.916932464	3.917957407	5.185570922	6.071445176	4.43612619	6.761413749	5.279493533	3.648795404	3.638512241	5.158810964	3.659821309	3.812364008	4.587574471	5.22565927	6.813058189	6.440914709	5.265647949	3.222620425	5.002824097	5.343506168	4.442054167	4.097357385	5.113737674	6.143968606	5.149807891	4.131764912	4.311564369	4.461210438	5.070225145	3.848380995	6.475718721	4.847361571	5.144487524	5.176986299	2.74876631	4.757776814	3.22047196	4.31355938	4.452908656	5.577232575	4.983444613	4.606254516	4.799425555	3.268791034	3.850523003	5.270302143	3.867294511	5.591451038	4.753305325	6.055429529
0.019296178	0.040310053	0.092247652	0.184833314	0.17150692	0.060529267	0.042276433	0.033782025	0.016829218	0.087623018	0.164630526	0.073379879	0.068149019	0.117450114	0.047422877	0.064377248	0.171636122	0.007186984	0.399095652	0.014526271	0.101189824	0.063202704	0.195877682	0.049892889	0.093797624	0.126510908	0.125402986	0.070950647	0.033547625	0.863292494	0.060819613	0.504110623	0.105751746	0.041681018	0.105983099	0.034369863	0.051838072	0.080861208	0.047329329	0.014489984	0.062671611	0.204503745	0.096450146	0.062332768	0.022378514	0.023709257	0.130542075	0.17135138	0.184656839	0.042063366
0.019296178	0.040310053	0.092247652	0.184833314	0.17150692	0.060529267	0.042276433	0.033782025	0.016829218	2.219299495	0.343657392	2.983945132	0.068149019	0.117450114	0.605508866	1.662325937	4.518366925	0.007186984	1.765742196	2.269333444	0.101189824	0.063202704	0.195877682	0.049892889	0.093797624	0.126510908	0.125402986	0.667226596	0.221014633	0.17174435	1.052423701	0.504110623	0.105751746	0.041681018	0.105983099	0.080415325	0.051838072	0.080861208	0.047329329	0.014489984	0.062671611	0.401894732	0.096450146	0.062332768	0.277368916	0.023709257	0.130542075	0.020857933	2.201727174	1.092068608
0.019296178	0.040310053	0.092247652	0.184833314	0.17150692	6.676726743	0.042276433	0.033782025	0.324119745	0.346995579	0.164630526	0.178691036	0.068149019	0.539075183	1.690961124	0.064377248	0.171636122	0.007186984	0.335080856	0.014526271	0.101189824	0.063202704	0.195877682	0.049892889	0.093797624	0.126510908	0.125402986	0.070950647	0.033547625	0.17174435	0.060819613	0.504110623	0.105751746	2.698408157	0.105983099	0.034369863	0.051838072	0.080861208	0.047329329	0.014489984	0.062671611	0.204503745	0.096450146	0.062332768	0.022378514	0.194291828	6.330363774	0.316085066	0.184656839	0.042063366
3.66603936	4.8266853	3.569873001	2.727659772	3.915990427	2.421493504	3.970357098	6.346454611	5.103570218	4.685565894	2.874086508	7.119262153	3.491326109	2.510381142	1.905204934	4.464583324	3.973494537	5.49245009	5.839287948	6.100689951	6.023796734	6.593256691	5.768102546	4.242231532	4.857292328	6.278477793	5.931078996	6.794965774	6.484623226	6.369982569	4.622992903	7.090240758	7.154891305	4.358507099	5.924081913	4.848214364	5.629909321	5.406351125	4.046409631	4.506460399	5.582817222	5.4002921	2.135138939	5.1812015	3.268569439	4.094980512	4.989474065	5.401357427	6.076025587	5.441285436
6.437605822	8.306279197	6.55016148	6.273316417	6.228100541	5.956928182	5.283767136	4.716646685	5.011877826	5.724754991	3.966850652	3.07423589	4.167166399	5.399603255	5.431539427	4.785283733	3.714011271	5.88332072	6.26222914	6.423892433	3.903097951	4.129357525	4.056959041	4.029663321	3.024465045	3.601999254	3.932983062	4.287830862	4.658076744	4.020795021	5.887640228	4.984120486	5.682807015	5.76139214	3.870177643	4.928683851	4.591430826	4.504164117	4.691606683	6.84201698	5.523883643	5.193444913	5.1832261	4.8295023	5.683333287	3.995173011	5.021403661	6.204456322	5.076018481	5.94974153
5.41206915	2.689210025	5.234152549	5.811506215	4.674012502	3.651276185	4.349010006	1.799241997	0.853813946	0.087623018	0.696391796	0.233076099	4.100700122	5.097692616	3.21446948	0.064377248	0.171636122	3.222620425	2.70701672	3.091329387	4.968775581	4.291489612	2.318506709	5.102270719	2.389957973	2.967438044	3.986432506	0.837742318	5.787070373	4.637854071	0.060819613	0.504110623	0.731951043	1.906071377	1.503469874	4.309052152	0.940948899	1.200879265	1.483248788	6.999735166	6.089699427	5.044889124	3.837457361	0.66560362	0.403743375	4.068377088	0.836056558	4.935227675	5.510453683	5.754380028
5.435701614	7.339311075	5.550716173	5.571945229	5.838362647	5.199041027	6.184335353	7.028441661	7.231799979	3.925404629	4.103583243	3.205223664	4.985843683	5.299233226	5.290804012	5.220199414	3.453556379	7.181215374	6.647551568	6.514568684	5.499800164	4.966566438	5.955085258	5.78153675	5.514778748	5.663549672	5.088974871	6.068664512	5.445949463	5.214377198	5.192452261	0.504110623	6.047237526	5.894799914	5.737694153	6.908119876	6.064607601	6.220551556	5.561062951	7.625447132	6.301418943	6.862521009	5.744622081	5.740821697	5.605669494	5.434595155	5.998878466	6.539450689	6.454376839	6.719485565
0.019296178	0.040310053	0.092247652	0.184833314	0.17150692	0.060529267	0.042276433	0.870101772	4.506830512	0.087623018	0.164630526	0.203851952	0.500355267	0.117450114	0.32335077	1.299820378	0.171636122	0.750253146	2.609362709	2.577434268	0.101189824	0.286948196	0.91938456	0.049892889	0.248911267	0.126510908	0.125402986	0.543569383	0.033547625	0.309473338	0.060819613	0.504110623	0.105751746	0.041681018	0.105983099	0.034369863	0.051838072	0.080861208	0.047329329	0.262002357	0.062671611	0.401894732	0.096450146	0.062332768	0.277368916	0.238784518	0.130542075	0.329503087	0.184656839	0.042063366
5.156081937	9.96060049	3.500188551	0.184833314	5.692404002	7.191213692	2.969570624	6.884268531	10.64334151	3.489713815	0.363669121	1.243725992	1.691112875	3.475397787	8.161471238	6.48109279	2.120704574	4.799197959	5.186262364	5.125988688	0.898363596	0.499670312	1.993047677	0.410526673	0.711921409	0.703754506	0.125402986	2.37460379	2.163604987	1.225926649	11.57095636	1.467216992	2.901142098	3.932651809	3.774077294	6.546122803	3.349048093	3.654312771	5.559798053	7.482586934	5.523883643	7.157629349	5.926194815	5.022935549	4.519514144	0.806762255	4.565733438	6.449488305	0.637767523	2.217437519
6.8266083	4.818817566	6.99192153	7.29174731	5.31090108	3.645436708	4.672939509	5.823966571	6.211595098	6.242617885	4.937627484	3.494087354	8.202085567	6.855198242	4.444030039	5.936487826	8.350264008	2.647545236	3.158321331	2.784094907	5.555882779	5.729648682	6.860066235	3.882578582	5.156657437	6.354078015	4.981964969	7.212753598	4.768304768	4.951305261	4.000192349	3.20662463	6.333034321	6.390410494	6.381946127	4.008415643	7.303342643	6.374556407	4.245810808	4.604866371	4.359659664	5.578913455	5.784139049	5.758924621	6.647945068	8.574115536	6.884996446	5.623558279	6.307150703	6.781627582
9.562873855	9.013211432	9.620298134	9.425649469	8.863773543	9.107922982	8.379605859	8.950542088	7.332292663	6.380113255	4.987345565	7.939335249	9.816613441	8.693536334	9.423027385	7.800733972	7.800113827	8.714498001	9.357360642	9.824732175	8.217333811	8.15803229	8.903490447	7.037015199	6.41145926	8.366748599	7.713074761	10.10743124	7.862399179	8.131327756	7.890293331	3.862750136	9.22206319	10.31229968	9.424667364	6.790530744	9.946462264	9.71691562	8.17984222	9.103462885	8.02563488	8.084095507	7.708455036	10.02945367	10.09048349	10.45498902	10.68050503	9.673591312	8.539353639	8.815245296
0.019296178	0.040310053	0.092247652	0.184833314	0.17150692	6.978538987	0.042276433	0.277194111	0.016829218	0.346995579	0.29587223	0.073379879	0.068149019	0.539075183	5.783374237	0.064377248	0.171636122	2.647545236	4.746425017	5.202137502	0.101189824	0.063202704	0.195877682	0.049892889	0.093797624	0.126510908	0.125402986	0.070950647	0.033547625	0.17174435	0.060819613	0.504110623	0.105751746	4.550936703	0.105983099	0.355968703	0.051838072	0.080861208	0.047329329	0.014489984	0.062671611	0.52680087	0.096450146	4.632211573	0.725154963	0.023709257	6.579138406	0.858418594	0.184656839	0.170662347
2.688230751	0.700280552	1.50012755	1.91698784	0.977617116	0.060529267	0.042276433	0.111788337	0.016829218	3.057647598	0.164630526	1.243899403	0.143435186	0.117450114	0.047422877	0.84218427	0.171636122	0.007186984	0.03954598	0.014526271	0.101189824	0.063202704	0.195877682	0.049892889	0.093797624	0.126510908	0.125402986	0.070950647	0.033547625	0.17174435	0.060819613	0.504110623	0.105751746	0.041681018	0.105983099	0.33396219	0.051838072	0.080861208	0.047329329	0.014489984	0.062671611	1.376452931	0.096450146	0.062332768	0.022378514	0.023709257	0.130542075	0.020857933	0.184656839	0.042063366
8.478631892	7.760462024	7.657060558	7.515058092	7.508766254	8.349091809	8.143065219	8.953747106	8.198010867	8.835028446	6.766086411	7.708035743	7.700149718	10.24039945	8.128313517	9.368455866	10.46565772	8.773604917	8.569030231	8.429328985	9.288259232	8.982235521	8.995817768	8.738868345	6.881715544	8.969526394	8.781427265	10.04057557	10.0081557	8.911934443	8.194499726	7.473742545	8.637720305	8.201682668	8.819322619	9.818871991	7.858426756	8.041141414	10.07520249	8.000392386	9.681891564	8.935523571	9.332632413	10.56618543	8.831926913	9.644641793	7.240697005	9.481896804	8.987215277	9.452323117
7.044262815	6.193505543	6.744530181	7.393135183	5.458952111	6.161272594	5.417094432	7.128385823	7.473163695	5.460408745	4.927541919	4.468679258	5.969020844	7.16229373	6.826406907	5.605871562	5.683196387	6.101596875	6.600189979	6.628111328	6.25574067	6.359170534	6.571071952	6.271984817	6.324358435	6.134781652	6.147548736	6.483875991	5.718081595	5.075041531	5.358781835	5.094639303	7.981001948	6.759324655	7.432463164	6.797670686	8.007926694	8.357410275	8.621978432	8.183640044	6.331426708	6.468541071	8.242858558	8.575576745	9.499910279	8.285685801	6.369509822	8.561784024	7.380387349	8.862667231
0.29892468	0.040310053	1.270109451	2.727659772	0.17150692	0.618615122	2.009859302	3.903032974	1.975199917	5.830611616	0.274974875	2.919888192	0.698156859	3.548395344	0.146582089	0.751841013	1.024358385	0.007186984	0.099242101	0.014526271	0.101189824	0.063202704	0.195877682	0.049892889	0.093797624	0.610590353	0.125402986	1.509825311	0.033547625	0.17174435	0.390161805	4.936936469	0.105751746	0.041681018	0.105983099	3.916212049	0.051838072	0.080861208	0.047329329	0.014489984	0.832649973	3.089644747	0.096450146	0.062332768	0.022378514	4.837972062	0.130542075	0.020857933	0.184656839	0.042063366
3.760035543	3.143300536	4.173537039	4.364502138	2.696330699	1.530723674	4.457317112	4.255417098	2.850904899	7.129786882	2.371325683	6.743530778	3.961093554	4.006180654	2.630234224	6.23305183	3.438770494	3.871973247	3.79265182	4.675884769	2.578345915	3.515315381	3.473448372	1.094767067	2.162230278	1.23250169	2.59795357	2.736631482	1.028555755	1.009481518	4.968141483	7.782224529	3.250603586	3.039104679	4.067015884	3.901809878	5.847609583	5.36195249	5.063360347	2.479586636	5.285232181	3.213504684	4.354528813	5.162961944	5.686986414	5.815490859	1.727727315	4.062438859	3.035585265	3.42822986
0.019296178	4.802792957	0.092247652	0.184833314	0.524663958	6.09356187	0.916971875	1.876421209	1.079633249	3.465495114	2.341784098	0.127764942	0.068149019	0.96615368	6.176648901	3.981797327	3.565421993	3.514262955	4.039158349	4.324681314	3.631068275	4.095190385	3.673944262	2.89801512	1.306710329	4.026694875	2.65481638	4.047818465	4.658347135	4.118316943	3.353215089	4.273245507	3.194582239	5.303800466	1.875788445	1.104028761	4.190132147	3.467850475	2.811841109	4.908720212	2.443539756	2.18061008	0.622736547	1.313241636	3.164425244	1.343774334	6.189171159	4.003783229	6.965682393	7.082961402
0.724965094	0.978062937	1.263774025	0.184833314	1.005119077	3.46203445	1.604885551	6.110548438	3.31593738	0.252270451	0.164630526	0.203851952	0.698156859	1.101339977	9.807713411	0.914126307	0.771919648	1.325835645	4.417629736	2.269333444	1.937126639	3.134724161	3.796952882	5.083082452	4.456890837	5.102568216	2.470370353	3.004261251	4.833873312	0.768243226	0.395827052	0.504110623	7.585462763	5.040212756	0.45028652	5.718507395	0.051838072	1.901651512	1.531063722	2.183338136	4.178766802	3.11060573	1.415447137	2.245933506	2.301099441	1.388088937	5.311426278	3.999480983	3.669748096	1.223110143
0.019296178	0.040310053	0.092247652	0.184833314	0.17150692	0.060529267	0.042276433	0.033782025	0.284799305	0.087623018	0.164630526	0.073379879	0.068149019	0.117450114	0.047422877	0.064377248	0.171636122	0.007186984	0.099242101	0.582738757	0.101189824	0.063202704	0.195877682	0.049892889	0.093797624	0.126510908	0.125402986	0.070950647	0.033547625	0.17174435	0.060819613	0.504110623	0.105751746	0.041681018	0.105983099	0.034369863	0.051838072	0.080861208	0.047329329	0.014489984	0.062671611	0.204503745	0.096450146	0.062332768	0.022378514	0.023709257	0.130542075	0.020857933	0.184656839	0.042063366
0.019296178	0.040310053	0.092247652	0.184833314	0.17150692	0.060529267	0.042276433	0.033782025	0.016829218	0.087623018	0.164630526	0.073379879	0.068149019	0.117450114	0.047422877	0.064377248	0.171636122	0.007186984	0.03954598	0.014526271	0.101189824	0.063202704	0.195877682	0.049892889	0.093797624	0.126510908	0.125402986	0.070950647	0.033547625	0.17174435	0.060819613	0.504110623	0.105751746	0.041681018	0.105983099	0.034369863	0.051838072	0.080861208	0.047329329	0.014489984	0.062671611	0.204503745	0.096450146	0.062332768	0.022378514	0.023709257	0.130542075	0.020857933	0.184656839	0.042063366
6.236124849	5.722909698	6.235193932	5.736051001	5.605128687	5.638990796	6.23833073	5.998136989	6.204404076	4.165311584	5.557938551	4.699230191	5.709376992	6.284020745	6.013067667	7.339587409	4.370296342	5.298799209	6.099418233	5.972045232	6.406336335	6.068173775	5.321054568	6.487672144	6.032163342	5.181173522	5.959113489	5.692780292	6.767532863	5.787651395	5.997497393	1.467216992	6.133765916	5.962533123	5.746508435	6.816062196	5.661218708	6.353075202	6.622044229	7.004052158	7.009205529	6.814690393	7.160560319	6.381584837	5.343356104	6.103244072	5.596432951	6.760618582	5.976035138	6.742589077
0.019296178	0.040310053	0.092247652	0.184833314	0.17150692	0.060529267	0.042276433	0.033782025	0.016829218	0.087623018	0.164630526	0.073379879	0.068149019	0.117450114	0.047422877	0.064377248	0.171636122	0.007186984	0.03954598	0.014526271	0.101189824	0.063202704	0.195877682	0.049892889	0.093797624	0.126510908	0.125402986	0.070950647	0.033547625	0.17174435	0.060819613	0.504110623	0.105751746	0.041681018	0.105983099	0.034369863	0.051838072	0.080861208	0.047329329	4.908720212	0.062671611	0.204503745	0.096450146	0.062332768	0.022378514	0.023709257	0.130542075	0.329503087	0.184656839	0.042063366
0.019296178	2.746950954	0.092247652	0.184833314	0.17150692	1.068843041	0.042276433	0.033782025	0.016829218	0.127751424	0.164630526	0.127764942	0.068149019	0.96615368	4.64453359	9.439452245	0.171636122	0.750253146	2.913139834	0.014526271	0.101189824	0.063202704	3.852770654	1.735062327	2.039876679	0.266554127	0.635068339	0.667226596	0.388385296	0.17174435	11.09314073	0.504110623	0.105751746	0.041681018	0.105983099	0.403862151	0.051838072	0.080861208	0.047329329	10.22476758	0.062671611	0.401894732	0.096450146	0.062332768	0.022378514	0.023709257	0.130542075	3.40913373	0.637767523	0.042063366
0.019296178	0.040310053	0.092247652	0.184833314	0.17150692	0.49323189	0.042276433	0.033782025	0.016829218	0.087623018	0.164630526	0.073379879	0.068149019	0.117450114	0.047422877	0.064377248	0.171636122	0.007186984	0.03954598	0.014526271	0.101189824	0.063202704	0.195877682	0.049892889	0.093797624	0.126510908	0.125402986	0.070950647	0.033547625	0.17174435	0.060819613	0.504110623	0.105751746	0.041681018	0.105983099	0.034369863	0.051838072	0.080861208	0.047329329	0.014489984	0.062671611	0.204503745	0.096450146	0.062332768	0.022378514	0.023709257	0.130542075	0.020857933	0.184656839	0.042063366
5.37975231	4.715337221	5.487417952	6.71068325	5.892553208	4.796970556	6.357672399	5.061459618	3.761602679	6.00396412	3.504748523	5.83303667	5.50023643	4.597431105	4.936868692	6.870933377	4.785965766	3.222620425	5.772678132	5.659143565	1.793319689	2.387104558	4.314881056	2.300243177	3.494584262	3.548546587	2.180475508	5.677189698	2.66497838	1.412221593	6.235725583	6.028192764	5.248801814	5.709673221	5.371833239	4.800314577	6.48929105	5.863178659	5.242895671	7.637120182	4.936548038	5.461403576	4.781438388	5.191744195	7.16072674	6.592441873	5.72771228	7.115147235	5.864541423	5.874288932
0.251331846	0.040310053	0.092247652	0.184833314	0.17150692	0.060529267	0.31160504	0.033782025	0.284799305	2.802650752	0.164630526	0.37774256	0.265950611	0.539075183	0.047422877	1.736263451	0.736095938	0.007186984	0.33610272	0.014526271	1.960832022	1.479271842	3.188433594	2.293771447	0.399576008	2.380237323	0.125402986	0.070950647	2.805108448	0.309473338	1.193336078	4.238507291	0.105751746	0.041681018	2.66249096	0.151663726	1.48625231	0.080861208	1.80020762	3.553034811	0.062671611	0.204503745	1.711396466	1.261592926	2.031116665	0.023709257	0.130542075	3.607827728	0.184656839	0.583639774
1.788788863	4.835860269	2.733480331	3.219906778	2.698735097	1.467007774	1.808568518	1.921386052	0.202289867	0.087623018	0.164630526	0.253154043	1.513703541	1.282386909	1.066844449	0.064377248	0.171636122	2.405318482	1.922797907	1.749980346	0.101189824	0.693598816	0.195877682	0.049892889	0.093797624	0.126510908	0.125402986	1.434018266	0.033547625	0.863292494	0.060819613	0.504110623	3.228353864	1.855240506	1.70265114	2.551536628	1.264297712	2.725746539	2.574024157	1.760038934	2.21433797	2.13732287	0.894519946	0.667161794	3.722819084	0.023709257	1.552434196	3.908608854	2.750686715	0.656213114
3.648015007	1.383397531	4.200434766	4.364502138	2.626661672	2.868817661	4.62355982	2.519416512	1.781655664	7.414489996	1.303897199	6.318864991	4.001871559	4.160430471	3.454585343	3.841980664	3.616626751	0.007186984	0.985451111	0.248519926	3.577384338	4.253556326	3.508388205	3.503824815	3.292058816	4.636345697	4.041383204	2.312852283	3.902951081	3.782943566	0.662041368	8.08880625	2.170643391	2.655566053	2.321044796	3.545435916	1.261624488	0.080861208	3.182447564	2.05762311	2.675183049	2.549630384	3.455371548	3.915420252	1.238598085	4.189345219	3.719215171	1.76894391	0.77628785	1.297349698
3.464968695	4.790346166	3.93890516	3.219906778	3.922539372	5.44783135	4.58028398	4.438771653	4.117198494	2.215228829	3.408004991	2.5845646	3.252993829	1.837395017	4.483192176	4.824080799	3.123525013	0.007186984	3.476294121	3.40793634	1.855974975	1.836487651	2.427703335	1.637669322	2.137675568	2.632424192	0.84615743	3.294655197	3.113097474	0.629427773	4.340348538	1.84853127	5.891509904	6.488260453	4.069683173	4.164353218	4.84403224	4.504164117	5.120228821	5.149455604	3.391768129	3.699231183	5.213272957	4.82586816	4.50520369	4.467265471	7.362656392	5.574621869	4.801382637	4.334100861
4.997721702	6.849595289	5.404929281	5.401860756	4.516977542	5.547886403	5.801142337	5.544731613	5.845973003	7.382366326	6.989576822	6.31965367	4.860593929	5.546975554	5.675610605	5.737362753	7.054860761	6.077564888	6.446100793	6.928962047	5.422127776	5.172713529	5.169708947	6.009476189	5.153490824	5.055783074	5.013745523	5.581029948	6.641852984	4.983316853	6.399732787	8.260586426	4.679316013	5.008133096	4.993392981	6.083497509	5.101239704	4.504164117	5.296356388	5.692825842	4.59480606	5.453728171	4.78872316	5.567977391	5.671000237	6.174017248	4.337486588	6.118466049	4.203975817	4.989115234
0.019296178	0.040310053	0.092247652	0.184833314	0.17150692	0.060529267	0.042276433	0.033782025	0.016829218	0.087623018	0.164630526	0.073379879	0.068149019	0.117450114	0.047422877	0.064377248	0.171636122	0.007186984	0.03954598	0.014526271	0.101189824	0.063202704	0.195877682	0.049892889	0.093797624	0.126510908	0.125402986	0.070950647	0.033547625	0.17174435	0.060819613	0.504110623	0.105751746	0.041681018	0.105983099	0.034369863	0.051838072	0.080861208	0.047329329	0.014489984	0.062671611	0.204503745	0.096450146	0.062332768	0.022378514	0.023709257	0.130542075	0.020857933	0.184656839	0.042063366
0.019296178	0.040310053	0.092247652	0.184833314	0.17150692	0.060529267	0.042276433	0.033782025	0.016829218	0.087623018	0.164630526	0.073379879	0.068149019	0.117450114	0.047422877	0.064377248	0.171636122	0.007186984	1.408751249	0.014526271	0.101189824	0.063202704	0.195877682	0.049892889	0.093797624	0.126510908	0.125402986	0.070950647	0.033547625	0.17174435	0.060819613	0.504110623	0.105751746	0.041681018	0.105983099	0.034369863	0.051838072	0.080861208	0.047329329	0.014489984	0.062671611	0.204503745	0.096450146	0.062332768	0.022378514	0.023709257	0.130542075	0.020857933	0.184656839	0.042063366
0.019296178	0.040310053	0.092247652	0.184833314	0.17150692	0.060529267	0.042276433	0.033782025	0.016829218	0.346995579	0.164630526	0.073379879	0.068149019	0.117450114	0.047422877	0.064377248	0.171636122	0.007186984	0.03954598	0.014526271	0.101189824	0.063202704	0.195877682	0.049892889	0.248911267	0.126510908	0.125402986	0.070950647	0.033547625	0.309473338	0.060819613	0.504110623	0.105751746	0.041681018	0.105983099	0.197709188	0.051838072	0.080861208	0.047329329	0.262002357	0.062671611	0.204503745	0.096450146	0.062332768	1.069688101	0.023709257	0.130542075	0.434388164	0.184656839	0.042063366
4.5086886	4.750715247	5.275542368	4.851913638	3.938224741	5.992808279	4.818430694	5.019283289	5.010979532	5.586122476	5.180633557	4.630877401	4.891884689	5.959281855	6.708988078	5.821891175	6.373758223	4.479870683	4.900070998	5.098922384	4.506220646	4.840960446	4.88661408	4.811644724	4.599276603	4.192935761	4.600053892	4.369026309	5.636361622	4.212130966	7.480374959	6.626496943	4.229818546	6.040938059	4.173083496	4.810469371	4.668008664	3.654312771	4.558459992	4.183869761	4.359659664	4.752001733	4.104825814	4.360065366	4.742557392	4.910700708	5.908836331	5.355972362	3.709864502	4.012292351
0.019296178	0.040310053	0.092247652	0.184833314	0.17150692	0.060529267	1.583280882	0.033782025	0.016829218	0.087623018	0.164630526	0.073379879	0.068149019	0.117450114	0.047422877	0.064377248	0.171636122	0.007186984	1.39556821	0.014526271	0.101189824	0.063202704	0.195877682	0.049892889	0.093797624	0.126510908	0.125402986	0.070950647	0.033547625	0.17174435	0.060819613	0.504110623	0.105751746	0.041681018	0.105983099	0.034369863	0.051838072	0.080861208	0.047329329	6.463116532	0.062671611	0.204503745	0.096450146	0.062332768	0.022378514	0.403244856	0.130542075	1.8367077	0.350175575	0.170662347
4.090339477	3.93090296	4.496877854	5.213932709	3.386262583	4.736299447	5.204383131	4.431424083	3.989907948	2.865775553	2.071514805	2.592716282	4.397146574	4.243219068	5.05341587	4.133473486	3.601988074	4.617718683	5.037469674	4.775194239	4.206049839	4.018329238	2.165625486	4.307317966	6.277070361	4.420739316	4.500049303	4.286357701	5.108183241	3.301739872	4.8625997	0.504110623	3.724257162	5.180316245	4.075542835	4.717152178	4.13275697	2.725746539	4.550582846	3.230294549	4.704329588	5.107040863	4.846103482	4.957634645	3.601287377	5.97419672	4.147915203	4.62295706	3.765983055	4.855561146
0.019296178	0.040310053	0.092247652	0.184833314	0.17150692	0.060529267	0.042276433	0.033782025	0.016829218	0.890337885	0.164630526	0.073379879	0.068149019	0.117450114	0.047422877	0.064377248	0.171636122	3.514262955	2.400194593	3.405596928	0.101189824	0.063202704	0.195877682	0.049892889	0.093797624	0.266554127	0.125402986	0.070950647	0.033547625	0.17174435	0.060819613	0.504110623	0.105751746	0.041681018	0.105983099	0.151663726	0.051838072	0.080861208	0.047329329	0.014489984	0.062671611	0.204503745	0.096450146	0.062332768	0.022378514	0.023709257	0.130542075	0.020857933	0.184656839	0.042063366
1.120950561	5.350751042	2.586501157	3.612364591	1.330774154	1.146076249	0.042276433	0.664857018	0.016829218	3.701329312	0.400535693	4.220761895	0.143435186	0.117450114	3.396438686	0.064377248	0.171636122	1.758831372	0.744821395	1.299064451	0.101189824	0.063202704	1.21868579	0.049892889	0.248911267	0.203859281	0.125402986	0.070950647	0.033547625	0.17174435	0.725169244	4.273245507	0.105751746	1.621786008	0.643754159	0.034369863	0.051838072	0.080861208	0.427854973	3.085962947	0.062671611	1.021201484	0.812751039	0.062332768	0.658733776	3.46155723	0.130542075	1.463406949	0.184656839	0.042063366
0.019296178	0.040310053	0.092247652	0.184833314	0.17150692	0.060529267	0.042276433	0.335626455	0.016829218	4.739395106	0.479624101	3.14271557	0.068149019	0.117450114	0.22976224	0.586161912	2.440843511	0.750253146	0.639224077	1.440971741	0.101189824	0.063202704	0.195877682	0.049892889	0.093797624	0.126510908	0.125402986	0.070950647	0.033547625	0.17174435	0.060819613	0.504110623	0.105751746	0.041681018	0.105983099	0.034369863	0.051838072	0.080861208	0.047329329	0.014489984	0.062671611	0.285475133	0.096450146	0.062332768	0.022378514	0.023709257	0.130542075	0.020857933	0.184656839	0.042063366
8.340326986	8.894030983	8.204512899	8.149685942	9.75838386	6.531960174	8.648752228	8.729093938	8.222590234	5.16397341	5.281150295	4.519075697	7.247152987	6.54750473	7.02671478	7.236945979	5.031675764	7.867053923	8.205063273	8.270655276	7.743449265	7.594693914	8.254094109	6.921868981	7.465544342	7.987913089	6.705297957	9.274055867	7.935314065	7.735559323	6.353747704	1.862203983	8.787496475	8.54713891	8.726382708	8.760953287	8.582138266	8.368791475	7.865663561	7.945268193	8.35184166	8.427274931	7.689222533	7.90153847	6.996248128	8.087802046	8.643944575	8.352828881	8.8026515	8.655960621
6.954233069	6.81330323	7.292050237	7.431367213	7.40919143	7.059044673	7.34839724	8.327585035	7.459496965	5.844472274	5.593927241	6.385157174	7.031360465	6.501480638	6.97509887	7.564211719	6.251994533	7.167341184	7.86784382	7.878180993	6.810065655	7.240883519	7.337432535	6.505633641	6.822945084	7.195162486	6.678080619	7.986543494	6.98626782	7.196392063	7.279190972	5.295099375	8.025186439	6.821847656	7.569089667	7.181191978	7.843574841	7.517312527	6.413502092	5.839840547	7.176392143	7.392001865	6.337486117	7.288240414	6.727828874	6.604751115	7.845085206	6.813381432	7.361784258	7.359262047
5.970968812	5.251046404	6.119488262	6.015570899	4.83254091	4.999454916	7.06321866	4.566218633	5.922950828	5.46623023	5.899770701	5.255677626	5.670996534	5.931006964	5.19248225	6.349698081	4.930719075	5.49245009	5.482044054	6.250674802	4.903521953	5.214840743	4.236510661	5.690889724	4.760202072	4.01985447	4.891851809	4.656521315	5.689330414	4.988958261	5.134294468	2.811637639	3.6747511	4.475268753	4.99302504	5.835006046	4.014364226	4.206725968	5.479875083	4.604866371	5.683978943	5.923448854	6.046659076	5.635163982	6.150172778	6.031609625	4.498348656	5.506348539	3.375284113	3.629778374
5.455022835	5.293953179	5.240382473	4.159317401	4.332414502	4.898353595	3.55051797	5.032946254	5.915193462	6.251410001	5.088014165	4.577082419	4.857319622	5.130563267	5.701127263	6.137591426	5.775003775	6.950568346	7.324747097	7.644242027	5.59479225	5.757342011	5.251328942	6.654193822	4.817599907	5.356929193	5.630252575	4.721043756	6.500057962	4.641109575	5.905156942	6.995554759	5.097058473	6.085047722	5.544556535	6.205697854	4.764009166	4.091047453	6.394218336	7.863368354	5.848452032	5.427821681	6.532146047	5.793294615	5.244805478	4.878141839	5.129642143	6.74055807	5.691249769	5.893155117
3.505736815	2.85448882	3.381924098	3.924474489	3.426424686	4.332684829	3.516786006	3.824526575	4.319215124	4.402383364	4.155261118	4.230525492	3.887430617	4.108309955	3.967955096	3.442438745	4.806780061	4.799197959	5.109065441	4.722159896	3.471352225	3.595873554	1.542695171	4.022916622	3.089569527	2.552065984	3.611717128	3.529208184	4.163273009	2.891928015	3.446521354	4.61211839	2.586086753	3.957302736	2.725855587	4.225976093	2.641103342	3.654312771	3.792318352	2.612852027	4.25551959	4.813077072	4.363336989	3.497930527	3.550664927	4.29837301	3.542626093	3.742849808	3.186526877	3.289684198
2.989990228	1.654837338	2.969404131	3.924474489	3.285690505	2.363818945	2.476655124	5.025481116	4.2625963	1.693802274	1.720718568	1.988581777	3.370706262	3.208135322	4.242236616	4.021727012	2.630096581	4.406684361	4.699594601	4.736261236	3.896543378	3.892996625	3.747932687	3.262441671	3.458072365	4.416978694	3.684623088	4.977036577	4.970028689	4.135349341	1.982520229	0.504110623	5.194527815	4.273309893	4.04232317	4.476117709	4.76172024	3.245181714	3.258723931	4.281879773	4.898463207	4.094349089	4.225347566	5.043340036	2.77001979	3.832979467	3.696716229	4.6950602	4.528288508	4.213746027
6.164286682	8.566678595	6.039742663	5.736051001	5.393042219	5.245878208	5.961442688	5.699561307	5.528971241	5.90911282	5.412016824	5.057445147	5.601649694	5.577404298	5.86290315	5.920506965	6.034341265	4.741764497	6.049568939	5.8774278	4.604921539	5.009195454	4.681782279	5.675342742	4.824548207	4.730626732	4.579479304	4.813373121	5.873994583	4.697860726	5.560328001	4.859396122	4.919226908	4.984987716	4.787574357	5.45015886	4.180745371	3.80551578	5.517351951	6.799107302	5.285232181	5.397008046	6.017199152	5.287168634	5.665085935	6.349018729	4.281297393	6.599907775	5.312763908	5.616873803
5.492446868	5.141670962	5.330060823	6.273316417	5.103772025	6.456505554	6.042163052	5.905146382	6.45275165	3.852820911	4.73937693	4.158994466	5.57950338	6.180554908	6.331188375	6.177291175	4.301219135	6.508827133	6.311871313	6.241748289	5.724836394	5.410701572	4.845236606	5.689016582	5.338014983	4.598303777	5.644840769	5.248220428	6.113092676	5.548326286	4.756759238	1.862203983	5.858234449	6.0471185	5.906463006	6.093491566	5.222896828	5.604322967	6.641671005	5.246913836	6.301418943	6.162316643	7.014759389	6.66169003	6.284184298	6.030055775	5.884824297	6.500427808	5.287267198	5.558033618
[truncated: 16,847 more rows]
[truncated: 114 more columns]
