# Supplementary material for: Personalised analytics for rare disease diagnostics
Source: Nat Commun. 2019 Nov 21;10:5274. doi: 10.1038/s41467-019-13345-5 (PMC6872807; doi:10.1038/s41467-019-13345-5)
Supplement: Supplementary file 12 — Supplementary Data 9 [file 41467_2019_13345_MOESM12_ESM.csv]

Adipose_Subcutaneous	Adipose_Visceral_Omentum	Adrenal_Gland	Artery_Aorta	Artery_Coronary	Artery_Tibial	Bladder	Brain_Basal_ganglia	Brain_Cerebellum	Brain_Other	Breast	Cells_EBV_transformed_lymphocytes	Cells_Transformed_fibroblasts	Cervix_Uteri	Colon_Sigmoid	Colon_Transverse	Esophagus_Gastroesophageal_Junction	Esophagus_Mucosa	Esophagus_Muscularis	Fallopian_Tube	Heart_Atrial_Appendage	Heart_Left_Ventricle	Kidney	Liver	Lung	Muscle	Nerve	Ovary	Pancreas	Pituitary	Prostate	Salivary_Gland	Skin	Small_Intestine	Spleen	Stomach	Testis	Thyroid	Uterus	Vagina	Whole_Blood	ensembl_gene_id	hgnc_symbol	chromosome_name	start_position	end_position	gene_biotype	Pathogenic
0.673733868	0.392473701	0.496583885	0.635939703	0.714456133	0.719715866	0.759136753	0.796768246	0.695640386	0.764613382	0.629541265	0.605194664	0.755720638	0.634584102	0.746556773	0.742761089	0.676119727	0.0802516	0.680349203	0.217601128	0.697375556	0.684361783	0.587192278	0.321873983	0.096247695	0.720312331	0.791508513	0.134258757	0.157737772	0.291562737	0.105574233	0.159256046	0.305010303	0.40516213	0.066858258	0.516484112	0.221017243	0.205942956	0.640874092	0.174655677	0.03665546	ENSG00000237683		1	134901	139379	protein_coding	0
0.860318837	0.614358529	0.104489752	0.104706648	0.534703394	0.05444095	0.040505368	0.70399089	0.852781694	0.816451578	0.833261035	0.958084806	0.704695803	0.093699165	0.099718035	0.229042403	0.062140766	0.755395293	0.05818241	0.019086867	0.038824423	0.805118751	0.055037415	0.366446156	0.660340527	0.818566316	0.206918989	0.760817699	0.756479774	0.05818241	0.033185121	0.886780176	0.873657955	0.190326429	0.063984383	0.159364494	0.350178939	0.268951307	0.037468821	0.093428045	0.990402342	ENSG00000187634	SAMD11	1	860260	879955	protein_coding	0
0.527762716	0.525485305	0.552976901	0.484112352	0.571358855	0.391497668	0.348118425	0.56902722	0.392473701	0.527057803	0.513067997	0.333261035	0.320247262	0.431081228	0.502982323	0.433412862	0.448975165	0.188645483	0.422730723	0.449029389	0.369862271	0.283591801	0.429346058	0.309998916	0.562845678	0.14873658	0.518924195	0.48969743	0.21120269	0.494360698	0.472454181	0.427990457	0.196236851	0.546524238	0.439757076	0.35874634	0.423652532	0.522936775	0.46990565	0.326591476	0.380381737	ENSG00000188976	NOC2L	1	879584	894689	protein_coding	0
0.644669776	0.622546362	0.556826808	0.311029173	0.307721505	0.525051513	0.205509164	0.665112244	0.204587355	0.621787225	0.529172541	0.310812276	0.379243032	0.182355493	0.33239345	0.42148357	0.250244008	0.143585294	0.246285652	0.545656653	0.638271337	0.61690706	0.237501356	0.329411127	0.348172649	0.620702744	0.754527708	0.773072335	0.42923761	0.227469906	0.22779525	0.288146622	0.219173625	0.337978527	0.170697321	0.262498644	0.315855113	0.476737881	0.344864982	0.177041536	0.35928858	ENSG00000187961	KLHL17	1	895967	901095	protein_coding	0
0.807558833	0.808263746	0.103079926	0.748075046	0.765806312	0.733054983	0.013935582	0.918013231	0.892311029	0.943335864	0.157954669	0.167714998	0.432816397	0.124986444	0.877833207	0.814499512	0.819108557	0.017622817	0.803708925	0.369482703	0.827730181	0.830441384	0.120973864	0.68512092	0.214727253	0.639084698	0.854896432	0.88710552	0.560785164	0.847033944	0.040722264	0.03237176	0.026244442	0.488070708	0.180403427	0.578407982	0.821440191	0.74156816	0.789881792	0.017189025	0.454234899	ENSG00000187583	PLEKHN1	1	901877	911245	protein_coding	0
0.839117232	0.857770307	0.932816397	0.847033944	0.801539963	0.095217438	0.736471099	0.91893504	0.921700466	0.926797527	0.861132198	0.770632252	0.873929075	0.555688103	0.889654051	0.905975491	0.856143585	0.043053899	0.861565991	0.782453096	0.003687236	0.00200629	0.460416441	0.811354517	0.912048585	0.004392148	0.866066587	0.873169938	0.918067455	0.948487149	0.837165166	0.205834508	0.054549398	0.910584535	0.903210064	0.89887214	0.370946752	0.904511441	0.763257781	0.102917254	0.789447999	ENSG00000187642	C1orf170	1	910579	917497	protein_coding	0
0.455970068	0.191519358	0.810378484	0.074558074	0.038173734	0.028250732	0.12867368	0.175252142	0.740754799	0.341611539	0.161913025	0.611972671	0.759733218	0.099284242	0.117395076	0.510139898	0.077594621	0.414759787	0.083179699	0.145591584	0.063930159	0.091421755	0.445342154	0.692007374	0.30886021	0.60058562	0.216408199	0.729638868	0.444095001	0.258811409	0.093428045	0.198893829	0.465133933	0.797852727	0.493818458	0.726602321	0.875284676	0.670805769	0.153725192	0.149224596	0.691031342	ENSG00000188290	HES4	1	934342	935552	protein_coding	0
0.307504609	0.208437263	0.676553519	0.13067997	0.153399848	0.139084698	0.659472942	0.257510031	0.750623577	0.243737122	0.585511333	0.045493981	0.217275784	0.44729422	0.140494523	0.46133825	0.253280555	0.733380328	0.259136753	0.762932437	0.266294328	0.274156816	0.251220041	0.125420236	0.178505585	0.604272855	0.497885262	0.711636482	0.710552001	0.480316668	0.633445396	0.804522286	0.784459386	0.374200195	0.158605357	0.64325995	0.908957814	0.599501139	0.590120377	0.711799154	0.123576619	ENSG00000187608	ISG15	1	948803	949920	protein_coding	1
0.643585294	0.443227416	0.752575643	0.430593211	0.409283158	0.502114738	0.130788418	0.295141525	0.714673029	0.267487257	0.264830279	0.221342588	0.36330116	0.449625854	0.557097929	0.400824206	0.468224704	0.205617612	0.560297148	0.397624986	0.535896324	0.469688754	0.078082637	0.220908795	0.194284785	0.658280013	0.660069407	0.681433684	0.091367531	0.600206051	0.204424683	0.121949897	0.237447132	0.511115931	0.66760655	0.162943282	0.484112352	0.084318404	0.603513719	0.330007591	0.681271012	ENSG00000188157	AGRN	1	955503	991496	protein_coding	1
0.981238477	0.978256154	0.991378375	0.977551242	0.985142609	0.996041644	0.003090771	0.963941004	0.954180675	0.963669884	0.654484329	0.645916929	0.838032751	0.63295738	0.948758269	0.025159961	0.930810107	0.004609045	0.93097278	0.92148357	0.953475762	0.987365795	0.055633879	0.943498536	0.056013448	0.979611756	0.977551242	0.982539855	0.823771825	0.908090229	0.057857065	0.01003145	0.021093157	0.869862271	0.9355276	0.00976033	0.85847522	0.947131548	0.94555905	0.005097061	0.988179156	ENSG00000237330	RNF223	1	1006346	1009687	protein_coding	0
0.438726819	0.654213209	0.621516105	0.577974189	0.559049995	0.540830713	0.348009977	0.329682247	0.340147489	0.37279037	0.223131981	0.453529986	0.581119184	0.271445613	0.506886455	0.195477714	0.48367856	0.189892636	0.525919098	0.354625312	0.666847414	0.641145212	0.294924629	0.352781694	0.425929943	0.640331851	0.2822362	0.501843618	0.563767487	0.539692007	0.180837219	0.258106496	0.18593428	0.419260384	0.282398872	0.22953042	0.249918664	0.307775729	0.367096844	0.227307233	0.35874634	ENSG00000131591	C1orf159	1	1017198	1051741	protein_coding	0
0.010519466	0.007157575	0.933846654	0.912211257	0.864168745	0.86731374	0.713859668	0.874254419	0.88282182	0.896811626	0.009001193	0.906138163	0.991324151	0.653616744	0.87853812	0.65703286	0.869536927	0.13149333	0.862162455	0.009543433	0.893666631	0.764342262	0.123685067	0.921266674	0.027925388	0.616473268	0.818132524	0.914109099	0.3424249	0.033944258	0.09082529	0.14353107	0.416332285	0.449896974	0.858854788	0.288417742	0.064689296	0.448595597	0.835484221	0.80685392	0.857987203	ENSG00000162571	TTLL10	1	1109264	1133315	protein_coding	0
0.338466544	0.159472942	0.86449409	0.778928533	0.773831472	0.855601345	0.806203232	0.87908036	0.13523479	0.683819542	0.074883418	0.034269602	0.850504284	0.068376532	0.844322742	0.052543108	0.847413513	0.057531721	0.844160069	0.211419586	0.855330224	0.846491704	0.796930919	0.724487583	0.083505043	0.811571413	0.836460254	0.864277193	0.875826917	0.096627264	0.091204858	0.041427177	0.032425984	0.056393016	0.04842208	0.36932003	0.757835376	0.798178072	0.833206811	0.083830387	0.040342696	ENSG00000186891	TNFRSF18	1	1138888	1142071	protein_coding	0
0.032534432	0.013827134	0.816288906	0.65703286	0.622058345	0.720366555	0.710768897	0.863897625	0.773018111	0.824964754	0.026569786	0.062086542	0.893503958	0.751111593	0.72779525	0.104001735	0.723348878	0.744658931	0.72551784	0.688265915	0.223186205	0.058833098	0.265806312	0.738911181	0.065773777	0.360644182	0.777193363	0.723294654	0.739236525	0.535354083	0.083450819	0.283537577	0.743249105	0.091313307	0.045819325	0.253334779	0.977713914	0.070653942	0.691248238	0.790044464	0.061273181	ENSG00000186827	TNFRSF4	1	1146706	1149518	protein_coding	1
0.481780718	0.409608502	0.353540831	0.188916603	0.279470773	0.37306149	0.493221993	0.599663811	0.388515345	0.603405271	0.509706106	0.544951741	0.251057369	0.424411669	0.519737556	0.256208654	0.470502115	0.52407548	0.487853812	0.478364603	0.18512092	0.244333586	0.309727795	0.188482811	0.456837653	0.426689079	0.600802516	0.42148357	0.221234139	0.41519358	0.42576727	0.356035137	0.491812168	0.297744279	0.421537794	0.209087951	0.513339117	0.432491053	0.505151285	0.525919098	0.30886021	ENSG00000078808	SDF4	1	1152288	1167411	protein_coding	0
0.417959007	0.296171782	0.327133717	0.426797527	0.291454289	0.520713589	0.551621299	0.354842208	0.533564689	0.287224813	0.34725084	0.476900553	0.126016701	0.457488342	0.559375339	0.657466652	0.562520334	0.467465568	0.545331309	0.253117883	0.358095651	0.26846329	0.296334454	0.202689513	0.582583234	0.34269602	0.477822362	0.48823338	0.18766945	0.330495608	0.393829303	0.628727904	0.343455157	0.640331851	0.245634964	0.450059646	0.654484329	0.451198352	0.328109749	0.644398655	0.395564472	ENSG00000176022	B3GALT6	1	1167629	1170421	protein_coding	1
0.59711528	0.063225247	0.801106171	0.652423815	0.650146405	0.503849908	0.739507646	0.825018978	0.39138922	0.747803926	0.144615551	0.319650797	0.545277085	0.567942739	0.165925605	0.029389437	0.511495499	0.133282724	0.629920833	0.658930702	0.80886021	0.635072118	0.059917579	0.373441058	0.553410693	0.658984926	0.774048368	0.681704804	0.785652315	0.75989589	0.743357553	0.829085782	0.05671836	0.038282182	0.694339009	0.640928316	0.239778766	0.591530203	0.66934172	0.544843292	0.405270578	ENSG00000184163	FAM132A	1	1177826	1182102	protein_coding	0
0.577323501	0.500488016	0.40743954	0.482973647	0.531449951	0.517568593	0.635614359	0.499023967	0.405216354	0.46762824	0.611538879	0.443769656	0.335863789	0.571250407	0.388081553	0.357065394	0.374200195	0.276651122	0.363626505	0.435636048	0.455102483	0.342641796	0.320464158	0.266077432	0.545005965	0.294599284	0.655460362	0.519195315	0.307125041	0.389870947	0.429291834	0.495607852	0.366120811	0.408036005	0.292647218	0.256750895	0.2822362	0.51203774	0.478147706	0.59082529	0.247099013	ENSG00000160087	UBE2J2	1	1189289	1209265	protein_coding	0
0.686151177	0.596735712	0.380435961	0.71602863	0.730831797	0.720149658	0.68766945	0.186910313	0.123630843	0.191898926	0.54186097	0.634746774	0.675740158	0.172920508	0.149712613	0.714564581	0.46789936	0.667010086	0.392799046	0.123847739	0.640765644	0.529877454	0.478961067	0.182951957	0.788634638	0.603459495	0.164624227	0.091584427	0.606333369	0.139735387	0.199110726	0.661425008	0.687235658	0.310812276	0.338195423	0.507537143	0.213642772	0.539692007	0.142934606	0.341503091	0.534540722	ENSG00000162572	SCNN1D	1	1215816	1227409	protein_coding	0
0.689241948	0.634421429	0.55471207	0.672649387	0.689567292	0.629107472	0.276271554	0.174926798	0.114087409	0.21402234	0.719607418	0.606712938	0.644832448	0.220149658	0.186476521	0.460687561	0.258594513	0.210823121	0.299587897	0.385261902	0.331092072	0.283429129	0.580956512	0.412319705	0.661858801	0.450113871	0.62292593	0.406300835	0.522286086	0.166250949	0.350558508	0.446318187	0.159472942	0.538065286	0.481997614	0.416820301	0.786194556	0.660394751	0.26992734	0.158551133	0.38509923	ENSG00000131584	ACAP3	1	1227756	1244989	protein_coding	0
0.66934172	0.646296497	0.205942956	0.623034378	0.65101399	0.592940028	0.258052272	0.694122113	0.410150743	0.617286628	0.603242598	0.300130138	0.168257239	0.15703286	0.59885045	0.511061707	0.495336731	0.115822579	0.512959549	0.302244876	0.473321766	0.502928099	0.485142609	0.31862054	0.658171565	0.495933196	0.725138271	0.471152803	0.218848281	0.22953042	0.297798503	0.168419911	0.141416332	0.573582041	0.416440733	0.309185555	0.49625854	0.684741351	0.229367748	0.201767704	0.268083722	ENSG00000169972	PUSL1	1	1243947	1247057	protein_coding	0
0.638108665	0.62265481	0.563387919	0.331308969	0.429454506	0.339442577	0.273885696	0.563713263	0.264613382	0.556664136	0.615117666	0.526190218	0.56702093	0.228879731	0.198134693	0.34096085	0.212287171	0.478473051	0.2621733	0.292376098	0.513176445	0.326103459	0.47164082	0.417850559	0.635885479	0.298991433	0.537739941	0.24183928	0.248075046	0.368886238	0.256588223	0.504988613	0.418501247	0.432057261	0.456620757	0.269818892	0.409879623	0.392961718	0.152694935	0.290966273	0.339171456	ENSG00000127054	CPSF3L	1	1246965	1260071	protein_coding	0
0.602917254	0.628782128	0.443173192	0.608231211	0.651881575	0.608827676	0.648573907	0.533944258	0.555796551	0.436340961	0.631005314	0.546198894	0.557369049	0.607797419	0.642283917	0.178668257	0.618425333	0.125528685	0.588819	0.739778766	0.220203882	0.048801648	0.176011279	0.100260275	0.726493873	0.223565774	0.723131981	0.662780609	0.42777356	0.775024401	0.471749268	0.174113437	0.187886346	0.282832665	0.368994686	0.136536167	0.262769765	0.670046633	0.612026895	0.271987854	0.2865199	ENSG00000224051	GLTPD1	1	1260136	1264277	protein_coding	0
0.804468062	0.783700249	0.726493873	0.774427936	0.787495933	0.810161588	0.803817373	0.792701442	0.12867368	0.827513285	0.792755666	0.111105086	0.759190977	0.678071793	0.782127752	0.07049127	0.797473159	0.088330984	0.781314391	0.461284026	0.3868344	0.050482594	0.676878863	0.728120594	0.615388786	0.072280664	0.704695803	0.589578137	0.82865199	0.076727036	0.835863789	0.047934064	0.790044464	0.046361566	0.031395727	0.667010086	0.376369157	0.223131981	0.661696128	0.167931895	0.082420562	ENSG00000169962	TAS1R3	1	1266694	1270686	protein_coding	0
0.621895673	0.632035571	0.403318512	0.483570112	0.579600911	0.453963778	0.450981455	0.31688537	0.37506778	0.287658605	0.651339334	0.606224921	0.518761523	0.453529986	0.293514803	0.44555905	0.330224488	0.213046307	0.282453096	0.527871164	0.349907819	0.164081987	0.558616202	0.341557315	0.600639844	0.066316018	0.259245201	0.43726277	0.174818349	0.403372736	0.545710877	0.325561219	0.323283809	0.616364819	0.659527166	0.177041536	0.39285327	0.533456241	0.431352348	0.321494415	0.527762716	ENSG00000107404	DVL1	1	1270656	1284730	protein_coding	0
0.079275567	0.162834834	0.703014857	0.074286954	0.085619781	0.119943607	0.15155623	0.736959115	0.755178397	0.774048368	0.088439432	0.735332393	0.070925062	0.06821386	0.113328272	0.393287062	0.197863572	0.588819	0.338520768	0.151935799	0.257835376	0.550753714	0.418013231	0.679047826	0.257455807	0.550807938	0.071521527	0.104327079	0.698839605	0.640331851	0.211365362	0.332827242	0.34697972	0.580902288	0.429562954	0.568539204	0.682572389	0.188753931	0.070816614	0.117123956	0.727090337	ENSG00000162576	MXRA8	1	1288069	1297157	protein_coding	0
0.58480642	0.451252576	0.304793406	0.586378918	0.604923544	0.556935256	0.645320464	0.305932111	0.529552109	0.341286195	0.623413946	0.434605791	0.437208546	0.700195207	0.38911181	0.287441709	0.471423924	0.340472834	0.428749593	0.728662835	0.144886672	0.103296822	0.208816831	0.165383364	0.71120269	0.143422622	0.720583451	0.652694935	0.261576835	0.484654593	0.579600911	0.534052706	0.499566208	0.533239345	0.472128836	0.211094241	0.26390847	0.602808806	0.680566099	0.689892636	0.222155948	ENSG00000175756	AURKAIP1	1	1309110	1310875	protein_coding	0
0.472399957	0.433738206	0.385533022	0.527925388	0.524400824	0.533076673	0.240809023	0.637566424	0.276434226	0.648302787	0.308968658	0.595976575	0.502331634	0.257672704	0.271174493	0.378755016	0.243303329	0.446101291	0.310161588	0.248617287	0.551621299	0.48167227	0.303383581	0.230289556	0.411235224	0.501084481	0.389925171	0.21749268	0.229205075	0.27247587	0.176390847	0.283700249	0.416061165	0.264342262	0.307992626	0.230343781	0.714998373	0.200303655	0.220258106	0.278765861	0.462856523	ENSG00000221978	CCNL2	1	1321091	1334708	protein_coding	0
0.553248021	0.706918989	0.183982215	0.388298449	0.356197809	0.560405596	0.543487691	0.622817482	0.427014424	0.476412537	0.635614359	0.085457109	0.13268626	0.727578354	0.215323718	0.28397137	0.204858475	0.40944583	0.15931027	0.396486281	0.703936666	0.629541265	0.289556447	0.065936449	0.735223945	0.598525106	0.420561761	0.654213209	0.391443444	0.760600803	0.227849474	0.272584318	0.54668691	0.358420996	0.190326429	0.217438456	0.715269494	0.253660124	0.360644182	0.612786032	0.490673463	ENSG00000224870		1	1334902	1337426	protein_coding	0
0.455482052	0.369970719	0.342912916	0.319921917	0.311625637	0.283537577	0.569406789	0.382659148	0.569840581	0.392636373	0.42950873	0.346057911	0.351642989	0.621733001	0.247370133	0.412428153	0.25962477	0.364602538	0.264342262	0.506778007	0.193037631	0.140440299	0.342479124	0.287495933	0.591367531	0.122058345	0.57851643	0.560568268	0.262119076	0.425550374	0.487094675	0.46990565	0.500867585	0.571196183	0.492788201	0.287279037	0.712666739	0.488124932	0.60085674	0.634909446	0.380707082	ENSG00000242485	MRPL20	1	1337288	1342693	protein_coding	0
0.333369483	0.396377833	0.825778115	0.802787116	0.775403969	0.767812602	0.026407114	0.141687453	0.141633229	0.121733001	0.076076347	0.721722156	0.734844377	0.125257564	0.049560785	0.598362434	0.060893612	0.093699165	0.061056285	0.050103026	0.694284785	0.718685609	0.577540397	0.782290424	0.150851318	0.676065503	0.063821711	0.143314174	0.098470882	0.829356903	0.053031125	0.102537686	0.468821169	0.682518165	0.792213426	0.103296822	0.446589307	0.715215269	0.33640603	0.125366012	0.889599826	ENSG00000235098	ANKRD65	1	1353800	1357149	protein_coding	0
0.949951198	0.953096193	0.984329248	0.970339443	0.932545277	0.976846329	0.02581065	0.004554821	0.037631493	0.003090771	0.928532697	0.885045006	0.939106388	0.820789502	0.808263746	0.91372953	0.854245743	0.726222752	0.826808372	0.103188374	0.917633662	0.956186965	0.15101399	0.939757076	0.961500922	0.99224596	0.006181542	0.809782019	0.946860427	0.96388678	0.812818566	0.903101616	0.110725518	0.929020714	0.940787333	0.938726819	0.105465785	0.95933196	0.812927014	0.858204099	0.983570112	ENSG00000205116	TMEM88B	1	1361508	1363167	protein_coding	0
0.444799913	0.412482377	0.714076564	0.655135018	0.377887431	0.416711853	0.057965514	0.341828435	0.723836894	0.338195423	0.287333261	0.688428587	0.7019846	0.178614033	0.055904999	0.190922893	0.045765101	0.294219716	0.04468062	0.162672161	0.338303872	0.545385533	0.166576293	0.1088819	0.608936124	0.670100857	0.047608719	0.656327947	0.160448975	0.749484871	0.063767487	0.132523587	0.578895998	0.658822254	0.756642447	0.143910639	0.620106279	0.165003796	0.227036113	0.161425008	0.820464158	ENSG00000179403	VWA1	1	1370241	1378262	protein_coding	0
0.729367748	0.485467954	0.775783538	0.718794057	0.735278169	0.743520226	0.073094025	0.296063334	0.600368724	0.285001627	0.16131656	0.558778874	0.686801865	0.490293894	0.095434335	0.686693417	0.132632036	0.441980262	0.12693851	0.178017569	0.653779417	0.700737447	0.090879514	0.086650038	0.23809782	0.683873766	0.058345082	0.424899686	0.067400499	0.204099338	0.05644724	0.195477714	0.603730615	0.768083722	0.729367748	0.753334779	0.564960416	0.058941546	0.218089144	0.307450385	0.635668583	ENSG00000215915	ATAD3C	1	1385069	1405538	protein_coding	0
0.570274374	0.448920941	0.576022123	0.59256046	0.586053573	0.580197376	0.595813903	0.624769548	0.34844377	0.578082637	0.345895239	0.406083939	0.485630626	0.312981238	0.454939811	0.322362	0.51257998	0.252250298	0.557694393	0.31634313	0.595271663	0.530582366	0.257076239	0.238152044	0.377724759	0.496204316	0.409500054	0.297256263	0.249105303	0.233922568	0.184687127	0.364439866	0.236742219	0.354842208	0.24183928	0.389491378	0.437045874	0.273289231	0.355221776	0.337002494	0.337707407	ENSG00000160072	ATAD3B	1	1407143	1433228	protein_coding	0
0.566695586	0.516972129	0.3065828	0.582366338	0.607905867	0.570165926	0.575805227	0.58052272	0.51257998	0.535082963	0.5730398	0.266240104	0.269547771	0.522014966	0.566099122	0.363192712	0.52261143	0.200249431	0.460796009	0.59256046	0.314770632	0.215377942	0.345569895	0.183439974	0.511007483	0.157249756	0.551350179	0.574178506	0.182951957	0.256479774	0.408686693	0.303275133	0.298503416	0.501030257	0.365524347	0.353107038	0.47364711	0.501409825	0.584047283	0.55270578	0.388515345	ENSG00000197785	ATAD3A	1	1447531	1470067	protein_coding	0
0.718468713	0.718522937	0.736525323	0.124227307	0.188428587	0.265752088	0.099501139	0.084101507	0.064526624	0.098687778	0.765047175	0.904457217	0.483136319	0.070057477	0.029769006	0.614521202	0.022936775	0.78852619	0.028413404	0.102537686	0.294924629	0.331200521	0.843129812	0.842858692	0.804684958	0.676445071	0.520279796	0.043270795	0.858854788	0.139193146	0.137837545	0.841936883	0.807179265	0.804359614	0.747424357	0.777518707	0.88336406	0.727415682	0.024943065	0.169450168	0.77822362	ENSG00000205090	TMEM240	1	1470554	1475833	protein_coding	1
0.473267541	0.334616636	0.44729422	0.558073962	0.525159961	0.538824423	0.611105086	0.336731374	0.433195966	0.372193905	0.419531504	0.485522178	0.455644724	0.592452012	0.460796009	0.388244225	0.499783104	0.300889274	0.504717493	0.606767162	0.311408741	0.234302136	0.291725409	0.255395293	0.432491053	0.168799479	0.656653291	0.511603948	0.21402234	0.368072877	0.420615985	0.352131005	0.375501572	0.40716842	0.336297582	0.267866826	0.610020605	0.297147815	0.585511333	0.539258215	0.222427069	ENSG00000160075	SSU72	1	1477053	1510249	protein_coding	0
0.10259191	0.741676608	0.036980805	0.757672704	0.752575643	0.696779091	0.71548639	0.168853704	0.130191953	0.143585294	0.355438673	0.058019738	0.048530528	0.852564798	0.752738315	0.844160069	0.643476846	0.693850992	0.623739291	0.793948596	0.830549832	0.79053248	0.778928533	0.616473268	0.825018978	0.581336081	0.239941438	0.455210932	0.650634421	0.075154539	0.474080902	0.221613708	0.538173734	0.787279037	0.640819868	0.780826375	0.119076022	0.155948379	0.726114304	0.851859885	0.719065177	ENSG00000215014		1	1510355	1511373	protein_coding	0
0.802949789	0.732024726	0.017731266	0.805172975	0.74812927	0.826157684	0.768300618	0.101941221	0.104435528	0.077540397	0.795521093	0.526027546	0.097006832	0.836243358	0.746068756	0.706485197	0.806691248	0.062303438	0.786194556	0.846220583	0.751220041	0.250948921	0.13897625	0.796659798	0.348335322	0.826266132	0.649929509	0.666305173	0.772692767	0.084643748	0.850070491	0.730614901	0.065068865	0.696724867	0.168148791	0.329573799	0.208545711	0.085131764	0.852890142	0.260383906	0.206810541	ENSG00000228594	C1orf233	1	1533392	1535476	protein_coding	0
0.692929183	0.633608069	0.535787876	0.368723566	0.491541048	0.565231537	0.359125908	0.357390739	0.28451361	0.346654376	0.693742544	0.598416658	0.641199436	0.338086975	0.335538445	0.355601345	0.357932979	0.32838087	0.417091422	0.399793949	0.329844919	0.199002277	0.442576727	0.337219391	0.554007158	0.134800998	0.637078408	0.180349203	0.401041102	0.189025052	0.231645158	0.617883093	0.305715215	0.468983841	0.388352673	0.460362217	0.483190543	0.307558833	0.331200521	0.325669667	0.329248455	ENSG00000197530	MIB2	1	1550795	1565990	protein_coding	0
0.772367422	0.078082637	0.69141091	0.009434985	0.006778007	0.268517514	0.069081445	0.877236742	0.77648845	0.878212775	0.702743737	0.778332068	0.837924303	0.04668691	0.147652098	0.729855764	0.070545494	0.760004338	0.357932979	0.026732459	0.048747424	0.037631493	0.685337816	0.642500813	0.068593428	0.900390413	0.866120811	0.013501789	0.799533673	0.211365362	0.058019738	0.884502765	0.763745798	0.719065177	0.676228175	0.552271988	0.547554495	0.794599284	0.035245635	0.056555688	0.510953259	ENSG00000189409	MMP23B	1	1567474	1570639	protein_coding	0
0.46762824	0.557206377	0.561381629	0.395944041	0.551241731	0.406517731	0.425550374	0.502602755	0.421592018	0.460796009	0.556989481	0.478798395	0.551458627	0.507103351	0.185500488	0.223891118	0.203231754	0.479232187	0.185880056	0.525647977	0.502656979	0.296334454	0.609532589	0.4269602	0.34925713	0.139626939	0.553519141	0.450710335	0.360915302	0.519520659	0.49023967	0.583776163	0.327621733	0.235495066	0.259678994	0.354625312	0.376911398	0.517893938	0.418663919	0.544355276	0.205780284	ENSG00000248333	CDK11B	1	1570603	1590473	protein_coding	0
0.566641362	0.570382822	0.3309294	0.431623468	0.505910422	0.526244442	0.367584861	0.489534758	0.293677475	0.431135452	0.346112135	0.409662726	0.481292701	0.354299967	0.299913242	0.303492029	0.362596248	0.502168962	0.402179807	0.551241731	0.607309402	0.548910097	0.490510791	0.351751437	0.523424791	0.391334996	0.538878647	0.219444746	0.235386618	0.234735929	0.312276326	0.499295087	0.522936775	0.238314716	0.248617287	0.236525323	0.778277844	0.314228392	0.196670643	0.364331417	0.232133174	ENSG00000189339	SLC35E2B	1	1592939	1624167	protein_coding	0
0.457705238	0.470393667	0.527166251	0.453150418	0.592235115	0.490727687	0.519249539	0.612677584	0.351588765	0.574286954	0.442902071	0.509001193	0.583667715	0.524238152	0.238477389	0.193525648	0.272746991	0.473592886	0.277789828	0.549126993	0.571358855	0.45358421	0.483353215	0.303112461	0.314933304	0.275078625	0.53638434	0.434931135	0.345678343	0.389979395	0.318728988	0.545331309	0.351209196	0.175469038	0.190217981	0.220800347	0.413837979	0.398817916	0.388786466	0.459440408	0.205129595	ENSG00000008128	CDK11A	1	1634169	1655766	protein_coding	0
0.438130355	0.702472617	0.295033077	0.336622926	0.54413838	0.437750786	0.1733543	0.621516105	0.183548422	0.53665546	0.289176879	0.259190977	0.364873658	0.1733543	0.220095434	0.283049561	0.360047717	0.571413079	0.346166359	0.429671402	0.712883635	0.65903915	0.682247045	0.581281857	0.552868452	0.405053682	0.494035354	0.130571522	0.402613599	0.303654701	0.299371001	0.44930051	0.436069841	0.200466327	0.300618154	0.298774536	0.860861078	0.260383906	0.099392691	0.272258974	0.282941113	ENSG00000215790	SLC35E2	1	1656277	1677431	protein_coding	0
0.242327296	0.208328815	0.131927123	0.304630734	0.248563063	0.286845245	0.54066804	0.632469363	0.623034378	0.657791997	0.341123522	0.456241189	0.566804034	0.62346817	0.570708166	0.218902505	0.352564798	0.519954452	0.298069624	0.401366446	0.548530528	0.549343889	0.478527275	0.115822579	0.3467086	0.537414597	0.542728554	0.445342154	0.291183169	0.587138054	0.480696237	0.438130355	0.570816614	0.283646025	0.143368398	0.193579872	0.582637458	0.5286303	0.591367531	0.66532914	0.103296822	ENSG00000008130	NADK	1	1682671	1711896	protein_coding	0
0.349636699	0.382659148	0.431081228	0.273668799	0.326483028	0.252684091	0.394479991	0.235657738	0.293135235	0.219390522	0.460633337	0.370241839	0.332718794	0.477117449	0.372844594	0.384285869	0.380435961	0.504934389	0.350666956	0.502656979	0.477876586	0.414325995	0.349148682	0.483353215	0.341611539	0.563008351	0.512471532	0.517514369	0.476900553	0.40543325	0.559483787	0.479177963	0.432653725	0.344485414	0.428695369	0.401203774	0.624118859	0.566153346	0.471315476	0.537631493	0.230289556	ENSG00000078369	GNB1	1	1716729	1822495	protein_coding	1
0.375826917	0.667010086	0.720095434	0.727090337	0.761847956	0.759950114	0.787170589	0.205021147	0.119943607	0.568810324	0.106496042	0.671673354	0.379405704	0.204858475	0.775891986	0.789068431	0.808426418	0.33266457	0.811408741	0.780609478	0.817048043	0.832718794	0.309673571	0.063496367	0.805444095	0.014857391	0.767107689	0.67508947	0.073744713	0.193742544	0.042457434	0.217980696	0.101778549	0.754907277	0.293785923	0.501084481	0.231374038	0.38282182	0.612352239	0.063333695	0.677475328	ENSG00000169885	CALML6	1	1846266	1848735	protein_coding	0
0.739182301	0.733705672	0.010411018	0.849148682	0.842316452	0.826049235	0.851100748	0.698297365	0.154321657	0.698785381	0.767704154	0.756317102	0.723240429	0.837436287	0.830061815	0.522231862	0.801485739	0.665654484	0.798394968	0.767704154	0.825235875	0.657954669	0.671131114	0.055633879	0.792159202	0.01176662	0.84269602	0.47017677	0.01057369	0.672486715	0.840852402	0.172866283	0.196562195	0.742761089	0.407276868	0.061056285	0.143693743	0.83895456	0.806365904	0.765806312	0.812818566	ENSG00000178821	TMEM52	1	1849029	1850712	protein_coding	0
0.864222969	0.871000976	0.03464917	0.93926906	0.916006941	0.926092615	0.876043813	0.029443661	0.012905325	0.041156057	0.833098362	0.935961392	0.972833749	0.832122329	0.928370025	0.931840364	0.904565665	0.911614792	0.916711853	0.006073094	0.919043488	0.919314608	0.911940137	0.033456241	0.016646785	0.901474894	0.896269385	0.843997397	0.947619564	0.045222861	0.831742761	0.932274157	0.855059104	0.903643856	0.848552218	0.9398113	0.065068865	0.864982106	0.881032426	0.910801432	0.930918555	ENSG00000142609	C1orf222	1	1853396	1935276	protein_coding	0
0.742923761	0.782073528	0.091909771	0.766294328	0.766619672	0.782398872	0.885641471	0.023750136	0.008242056	0.031504175	0.725734736	0.87935148	0.92148357	0.906083939	0.841123522	0.872139681	0.810486932	0.720366555	0.816668474	0.854137295	0.717330008	0.535137187	0.84925713	0.834453964	0.227036113	0.715432166	0.846003687	0.851317645	0.879622601	0.076076347	0.888352673	0.833152586	0.668636807	0.876314933	0.808914434	0.885316126	0.14954994	0.124877996	0.797093591	0.855655569	0.777356035	ENSG00000187730	GABRD	1	1950780	1962192	protein_coding	0
0.853378159	0.816126234	0.120160503	0.849474027	0.84697972	0.827675957	0.737121787	0.092180891	0.066641362	0.086487366	0.827079492	0.6690706	0.758269168	0.773668799	0.764992951	0.129161696	0.777301811	0.098633554	0.80083505	0.822524672	0.155243466	0.226385425	0.106550266	0.16104544	0.068647652	0.8309294	0.858529444	0.743628674	0.112731808	0.13669884	0.192061599	0.13295738	0.123739291	0.110129053	0.160448975	0.248508839	0.193200304	0.063659039	0.804630734	0.386346383	0.153128728	ENSG00000067606	PRKCZ	1	1981909	2116834	protein_coding	0
0.515508079	0.524780393	0.316288906	0.204424683	0.293623251	0.351534541	0.48742002	0.589361241	0.470990131	0.51203774	0.515887648	0.461717818	0.349745147	0.188320139	0.244062466	0.664624227	0.261251491	0.552326212	0.29280989	0.313848823	0.463995228	0.446806203	0.190814445	0.271770958	0.557423273	0.535516755	0.612786032	0.352022557	0.442359831	0.20800347	0.212287171	0.684090663	0.529118317	0.674709901	0.356306257	0.296388678	0.432545277	0.31233055	0.245797636	0.394642663	0.255015725	ENSG00000162585	C1orf86	1	2115903	2144159	protein_coding	0
0.284079818	0.656490619	0.190001084	0.240483679	0.322741568	0.33239345	0.280717926	0.783212233	0.400553085	0.769059755	0.287821278	0.399251708	0.268300618	0.188211691	0.555850775	0.668907928	0.42495391	0.579763583	0.477009001	0.163268626	0.697538228	0.610183277	0.40169179	0.269818892	0.421592018	0.426092615	0.616039475	0.247424357	0.195043921	0.165383364	0.150905542	0.587788743	0.321331743	0.396811626	0.220095434	0.280609478	0.80631168	0.248508839	0.190760221	0.490998807	0.220746123	ENSG00000269554		1	2121237	2123179	protein_coding	0
0.245201171	0.257293135	0.676445071	0.103459495	0.143747967	0.095325887	0.357716083	0.468821169	0.162401041	0.512417308	0.316234682	0.639355818	0.416061165	0.191627806	0.241622384	0.611538879	0.148357011	0.501138705	0.150309077	0.220583451	0.260980371	0.42094133	0.643693743	0.448758269	0.330116039	0.462314283	0.289936016	0.337382063	0.623901963	0.568593428	0.416657629	0.454614467	0.270903373	0.591692875	0.536763908	0.564147056	0.720800347	0.488396052	0.200249431	0.341177746	0.443118968	ENSG00000157933	SKI	1	2160134	2241558	protein_coding	1
0.708925279	0.716516647	0.656327947	0.680620323	0.727849474	0.643856415	0.587300727	0.294870405	0.091909771	0.44984275	0.318512092	0.561490077	0.622763258	0.099880707	0.545819325	0.697592452	0.57851643	0.634638326	0.603839063	0.065665329	0.747641254	0.731645158	0.166196725	0.534540722	0.628511007	0.563875935	0.121516105	0.056230344	0.522882551	0.159798287	0.168691031	0.666305173	0.636427719	0.747966598	0.740917471	0.718089144	0.225409392	0.057369049	0.079546687	0.371272096	0.653182952	ENSG00000116151	MORN1	1	2252692	2323146	protein_coding	0
0.848389546	0.854245743	0.921104002	0.784567834	0.856631602	0.790749376	0.863463833	0.092397788	0.006235766	0.196128403	0.784188266	0.827838629	0.910042295	0.082095217	0.823338033	0.879243032	0.793406355	0.901312222	0.797473159	0.03784839	0.868181325	0.872193905	0.803980046	0.72779525	0.85299859	0.736959115	0.12666739	0.012146188	0.765697864	0.051729747	0.218360265	0.759353649	0.885587247	0.889003362	0.887647761	0.872410801	0.189079276	0.008838521	0.008621625	0.814282616	0.929725626	ENSG00000269753		1	2258581	2259042	protein_coding	0
0.394642663	0.40315584	0.168799479	0.458627047	0.481509598	0.48942631	0.570328598	0.692658063	0.57705238	0.690597549	0.466435311	0.433738206	0.220420779	0.482973647	0.58827676	0.275187073	0.553681813	0.166738965	0.563496367	0.615605683	0.475761848	0.419531504	0.363084264	0.15128511	0.473321766	0.351968333	0.582637458	0.417525214	0.189567292	0.472291509	0.551187507	0.26363735	0.295575317	0.256533998	0.312547446	0.218468713	0.458518599	0.48167227	0.563821711	0.276542674	0.243466002	ENSG00000157916	RER1	1	2323267	2336883	protein_coding	0
0.253714348	0.415790044	0.08480642	0.580631168	0.56647869	0.457813686	0.315746665	0.212829411	0.588873224	0.216462423	0.358312547	0.288580414	0.193254528	0.62292593	0.621624553	0.620540072	0.623522395	0.221179915	0.563930159	0.703340202	0.51659256	0.37306149	0.290207136	0.35045006	0.75761848	0.241080143	0.295033077	0.40288472	0.24238152	0.335429997	0.413621082	0.298069624	0.409391606	0.716679319	0.656870188	0.580631168	0.303437805	0.551024835	0.608665004	0.610237501	0.574720746	ENSG00000157911	PEX10	1	2336236	2345236	protein_coding	1
0.822850016	0.800672378	0.639030474	0.803925821	0.827730181	0.835809565	0.041264505	0.135451686	0.057748617	0.100422948	0.233868344	0.554278278	0.789773343	0.706539421	0.796388678	0.756045982	0.846654376	0.049235441	0.839225681	0.805715215	0.843563605	0.837924303	0.120485848	0.108502332	0.677963345	0.817590283	0.851371869	0.845190326	0.097603297	0.095000542	0.033456241	0.047500271	0.042348986	0.165925605	0.11663594	0.780717926	0.608773452	0.409988071	0.82409717	0.042348986	0.136210823	ENSG00000149527	PLCH2	1	2357419	2436969	protein_coding	0
0.572334888	0.614466978	0.475273831	0.533673137	0.589361241	0.443932328	0.346220583	0.451686368	0.286574124	0.518490402	0.625637133	0.394696888	0.526895131	0.526461338	0.271879406	0.322958464	0.240429455	0.541806745	0.182735061	0.609369916	0.156382171	0.139843835	0.467682464	0.355872465	0.418284351	0.120268951	0.57905867	0.555200087	0.568918772	0.34041861	0.548530528	0.559700683	0.390196291	0.393449734	0.317590283	0.432924845	0.590608394	0.433467086	0.443173192	0.535245635	0.187994794	ENSG00000157881	PANK4	1	2439972	2458039	protein_coding	0
0.819433901	0.743086433	0.947673788	0.723999566	0.141145212	0.017568593	0.649929509	0.029714781	0.046307342	0.040017352	0.813577703	0.306637024	0.98194339	0.820681054	0.877724759	0.185988505	0.848009977	0.079980479	0.863897625	0.852781694	0.022123414	0.033673137	0.924791237	0.792430322	0.861132198	0.838846112	0.556609912	0.889762499	0.918663919	0.059104219	0.827296389	0.902722048	0.029172541	0.842587572	0.833477931	0.875013556	0.208599935	0.775783538	0.745526516	0.604381304	0.925116582	ENSG00000197921	HES5	1	2460184	2461684	protein_coding	0
0.247207461	0.288038174	0.191519358	0.653182952	0.542837002	0.643693743	0.267758378	0.799425225	0.743791346	0.768029498	0.192712287	0.177963345	0.660123631	0.140440299	0.183494198	0.109532589	0.300455482	0.512091964	0.459982648	0.338195423	0.646025377	0.619726711	0.153182952	0.192386943	0.17964429	0.654050537	0.451089903	0.418989264	0.564418176	0.513827134	0.133336948	0.209087951	0.481834942	0.126775838	0.122004121	0.117069732	0.84443119	0.338629216	0.297310487	0.215106821	0.136915736	ENSG00000157873	TNFRSF14	1	2487078	2496821	protein_coding	0
0.534269602	0.661425008	0.089252793	0.710063984	0.723023533	0.703123305	0.113057152	0.217221559	0.25441926	0.166088277	0.383906301	0.152098471	0.154267433	0.563713263	0.180620323	0.062683006	0.479991324	0.210389329	0.327784405	0.532209088	0.703611322	0.655623034	0.173191628	0.65101399	0.24037523	0.78624878	0.220258106	0.635614359	0.651718903	0.623251274	0.620214727	0.620485848	0.636048151	0.109912157	0.174221885	0.117557749	0.727903698	0.656219499	0.490185446	0.589903481	0.392582149	ENSG00000157870	FAM213B	1	2517930	2522908	protein_coding	0
0.140386075	0.085782453	0.542240538	0.857824531	0.812276326	0.777084915	0.110400174	0.474460471	0.878755016	0.348769114	0.039908904	0.827187941	0.862325127	0.729584644	0.160286303	0.054061382	0.560134476	0.19195315	0.627914543	0.669016376	0.804630734	0.860373061	0.304901854	0.839063008	0.061110509	0.881845787	0.055471207	0.848552218	0.705400716	0.899468604	0.0730398	0.1819217	0.80430539	0.035137187	0.145700033	0.024292376	0.08480642	0.101073636	0.800238586	0.22806637	0.606550266	ENSG00000142606	MMEL1	1	2522078	2564481	protein_coding	0
0.623522395	0.833152586	0.674818349	0.712124498	0.657737772	0.715649062	0.535625203	0.128294111	0.282832665	0.119889383	0.062954126	0.24037523	0.841286195	0.19715866	0.858692116	0.866229259	0.84068973	0.89285327	0.860264613	0.019683332	0.845786791	0.88282182	0.119076022	0.867584861	0.112786032	0.947402668	0.066153346	0.029335213	0.743303329	0.101995445	0.079329791	0.80029281	0.861349094	0.192712287	0.19943607	0.848660666	0.088222536	0.019466435	0.073853161	0.840635506	0.635017894	ENSG00000215912	TTC34	1	2567415	2718286	protein_coding	0
0.938293027	0.948541373	0.924194773	0.908198677	0.937479666	0.9269602	0.857119618	0.965025485	0.936883201	0.963181867	0.946860427	0.851100748	0.875013556	0.907059972	0.952174385	0.951523696	0.948704045	0.943227416	0.918989264	0.951089903	0.943606984	0.939865524	0.922622275	0.903752305	0.960904457	0.932219933	0.944691465	0.949951198	0.920724433	0.963127643	0.929996747	0.946047066	0.956241189	0.957488342	0.924845461	0.951740592	0.013013773	0.951469472	0.917904783	0.963941004	0.909825399	ENSG00000169717	ACTRT2	1	2938046	2939465	protein_coding	0
0.298991433	0.626558942	0.818512092	0.009218089	0.008675849	0.010411018	0.761793732	0.142555037	0.807233489	0.184470231	0.685229368	0.897733435	0.8022991	0.705400716	0.560785164	0.778982757	0.144669776	0.791725409	0.390521635	0.185717384	0.491649496	0.040342696	0.083342371	0.784784731	0.138325561	0.688428587	0.029335213	0.415573148	0.053248021	0.872844594	0.815692441	0.848769114	0.800672378	0.7220475	0.728717059	0.028142284	0.771391389	0.034811843	0.597494849	0.768517514	0.845678343	ENSG00000142611	PRDM16	1	2985732	3355185	protein_coding	1
0.543704587	0.729096627	0.81889166	0.835158876	0.797093591	0.835321549	0.082366338	0.802244876	0.757998048	0.730018436	0.070328598	0.910204967	0.857499187	0.734952825	0.753497451	0.039203991	0.761251491	0.052976901	0.767433033	0.806257456	0.773126559	0.773885696	0.045385533	0.105520009	0.186747641	0.655677258	0.031287279	0.749647544	0.052109316	0.082854354	0.04614467	0.042457434	0.10286303	0.052976901	0.785543867	0.034811843	0.383797853	0.042728554	0.851534541	0.067237827	0.855980913	ENSG00000130762	ARHGEF16	1	3370990	3397677	protein_coding	0
0.123305498	0.092777356	0.729259299	0.02635289	0.026244442	0.049669233	0.356306257	0.819976141	0.763745798	0.813089687	0.101398981	0.734139464	0.703394426	0.208491487	0.179264722	0.727632578	0.576347468	0.195043921	0.638271337	0.053031125	0.243357553	0.707027437	0.714727253	0.622546362	0.14700141	0.566532914	0.280934823	0.311246069	0.59055417	0.761034595	0.079004446	0.117395076	0.087029606	0.514423598	0.357553411	0.360047717	0.849962043	0.330332936	0.546198894	0.085185989	0.262661317	ENSG00000162591	MEGF6	1	3406484	3528059	protein_coding	0
0.314011495	0.567454723	0.507211799	0.360915302	0.425713046	0.243411777	0.374742436	0.232675415	0.386671728	0.233651448	0.565285761	0.595271663	0.513664462	0.372248129	0.313848823	0.247912374	0.303763149	0.308155298	0.3180783	0.647055634	0.354787984	0.265752088	0.324042945	0.160286303	0.66332285	0.255666414	0.630734194	0.529606333	0.357336514	0.344214293	0.645049344	0.486660883	0.273885696	0.297961176	0.57477497	0.315583993	0.734735929	0.648790804	0.520822037	0.41774211	0.241351263	ENSG00000158109	TPRG1L	1	3541566	3546691	protein_coding	0
0.465947294	0.544951741	0.424899686	0.493764234	0.484546145	0.515236959	0.520279796	0.531504175	0.282615768	0.547934064	0.521201605	0.271662509	0.449734302	0.517460145	0.392636373	0.344051621	0.386671728	0.362542024	0.365795467	0.529714781	0.567237827	0.439702852	0.465079709	0.440787333	0.443390088	0.369157358	0.449137838	0.458789719	0.281477063	0.317373387	0.463019195	0.503795684	0.510682139	0.235603514	0.204370459	0.260871923	0.469417634	0.435310704	0.41291617	0.527925388	0.179535842	ENSG00000116213	WRAP73	1	3547331	3569325	protein_coding	0
0.797418935	0.823988721	0.758323392	0.755178397	0.783483353	0.73153671	0.758811409	0.442685175	0.067617395	0.376477605	0.442088711	0.039149767	0.715377942	0.178397137	0.744062466	0.821928207	0.740537903	0.050645266	0.737989372	0.077540397	0.786899469	0.737501356	0.808155298	0.651773127	0.279308101	0.635993927	0.760275458	0.625149116	0.660448975	0.478039258	0.036547012	0.053139573	0.051892419	0.797202039	0.170968442	0.797147815	0.344539638	0.584372628	0.737230235	0.046090446	0.603784839	ENSG00000078900	TP73	1	3569084	3652765	protein_coding	0
0.945775946	0.954234899	0.955210932	0.910150743	0.945775946	0.897624986	0.839876369	0.844214293	0.78196508	0.846003687	0.929020714	0.859993493	0.904565665	0.784188266	0.88482811	0.946860427	0.883526732	0.942034486	0.855438673	0.773126559	0.606767162	0.772530094	0.969688754	0.958843943	0.963941004	0.054332502	0.908198677	0.005368181	0.925387702	0.885478798	0.829031558	0.932111485	0.953096193	0.940678885	0.937479666	0.955373604	0.027925388	0.853811951	0.771499837	0.89713697	0.889762499	ENSG00000162592	CCDC27	1	3668962	3688209	protein_coding	0
0.815095977	0.776271554	0.697538228	0.229693092	0.771120269	0.672215595	0.540288472	0.844268518	0.845786791	0.812113654	0.760926147	0.647706323	0.748834183	0.271174493	0.701605032	0.840093265	0.705888732	0.829465351	0.715215269	0.754798829	0.018544626	0.05845353	0.069623685	0.086487366	0.744008242	0.784350938	0.796985143	0.063550591	0.099175794	0.087951415	0.116147923	0.070870838	0.81287279	0.842858692	0.615659907	0.125637133	0.151881575	0.077974189	0.628077215	0.751165817	0.041047609	ENSG00000235169	SMIM1	1	3689352	3692546	protein_coding	0
0.535787876	0.621949897	0.409228934	0.412590825	0.500596465	0.295521093	0.344756534	0.441600694	0.335809565	0.41372953	0.579546687	0.493221993	0.497017677	0.52033402	0.285381195	0.449788526	0.254039692	0.383743629	0.242218848	0.388678018	0.263583125	0.161153888	0.503687236	0.244062466	0.690651773	0.082691682	0.570274374	0.378646568	0.192983407	0.462856523	0.463181867	0.461988938	0.271066045	0.556989481	0.46817048	0.321982431	0.621299208	0.549343889	0.450005422	0.547608719	0.467519792	ENSG00000130764	LRRC47	1	3696784	3713068	protein_coding	0
0.504121028	0.4799371	0.266728121	0.296117558	0.276651122	0.145049344	0.239399197	0.36877779	0.409662726	0.370567184	0.601236308	0.433412862	0.471532372	0.583559267	0.303654701	0.471749268	0.203882442	0.420399089	0.15703286	0.629758161	0.504880165	0.394751112	0.351914109	0.298611864	0.588114087	0.269601995	0.447456892	0.46160937	0.298069624	0.376098037	0.529714781	0.42777356	0.48996855	0.520713589	0.556555688	0.400607309	0.413133066	0.495607852	0.458952391	0.570653942	0.423544084	ENSG00000116198	CEP104	1	3728645	3773778	protein_coding	1
0.583179699	0.635397462	0.539800455	0.558887322	0.551892419	0.608665004	0.367259516	0.326971044	0.151447782	0.39941438	0.605628457	0.317481835	0.424357445	0.322199328	0.327350613	0.234573257	0.476249864	0.626830062	0.515291183	0.302624444	0.611321982	0.576672812	0.475273831	0.266240104	0.610725518	0.579492463	0.285001627	0.128402559	0.150851318	0.190977117	0.327079492	0.529769006	0.75241297	0.196995987	0.162021473	0.345081878	0.868452446	0.368832014	0.158984926	0.542186314	0.359939269	ENSG00000169598	DFFB	1	3773845	3801993	protein_coding	0
0.39767921	0.499511984	0.442414055	0.537089253	0.479232187	0.473050645	0.534215378	0.630517297	0.488775621	0.563930159	0.387756209	0.227361458	0.295358421	0.548042512	0.308480642	0.286303004	0.276163106	0.317644507	0.209142175	0.443932328	0.602754582	0.503199219	0.315638217	0.209250624	0.423327188	0.356143585	0.554495174	0.454397571	0.312927014	0.609532589	0.480045548	0.42723132	0.486986227	0.267812602	0.229693092	0.383526732	0.471478148	0.280717926	0.356197809	0.486172866	0.275620865	ENSG00000198912	C1orf174	1	3805689	3816857	protein_coding	0
0.440678885	0.371705889	0.793840147	0.840635506	0.83467086	0.781910856	0.660557423	0.059700683	0.108122763	0.058507754	0.736471099	0.901312222	0.826320356	0.029497885	0.357499187	0.772421646	0.619672487	0.714673029	0.739019629	0.071792647	0.830007591	0.805281423	0.048096736	0.725626288	0.217438456	0.723457326	0.523207895	0.0157792	0.053519141	0.474731591	0.09657304	0.813198135	0.673679644	0.757130463	0.094349854	0.718468713	0.330549832	0.200140983	0.253226331	0.148465459	0.849853595	ENSG00000196581	AJAP1	1	4714792	4852594	protein_coding	0
0.315800889	0.200357879	0.527762716	0.581607201	0.535082963	0.546958031	0.664678451	0.303383581	0.357444963	0.37306149	0.241622384	0.460633337	0.416657629	0.386237935	0.567237827	0.627697647	0.567075155	0.553790261	0.550048802	0.514477822	0.59830821	0.60085674	0.370404511	0.635451686	0.273614575	0.528521852	0.188320139	0.274536384	0.414325995	0.137837545	0.549072769	0.658117341	0.161153888	0.632252467	0.513122221	0.646567617	0.295466869	0.096356144	0.36476521	0.458735495	0.411235224	ENSG00000131697	NPHP4	1	5922871	6052533	protein_coding	1
0.387051296	0.470556339	0.635451686	0.626179373	0.624986444	0.696833315	0.691465134	0.1088819	0.161967249	0.106170697	0.748075046	0.084914868	0.667877671	0.784296714	0.659147598	0.675794382	0.648519683	0.74238152	0.589632361	0.731645158	0.530961935	0.133445396	0.215432166	0.525647977	0.129703937	0.499620432	0.711528034	0.682301269	0.729909988	0.23180783	0.790478256	0.748020822	0.596681488	0.182843509	0.08708383	0.747966598	0.778548964	0.763854246	0.705400716	0.789827568	0.066424466	ENSG00000069424	KCNAB2	1	6051526	6161253	protein_coding	0
0.826157684	0.839496801	0.781422839	0.138650906	0.134204533	0.037577269	0.757238911	0.082420562	0.048964321	0.047066479	0.873820627	0.664081987	0.769276651	0.839767921	0.120052055	0.734573257	0.00976033	0.817915627	0.010844811	0.810486932	0.746610997	0.820572606	0.68739833	0.850938076	0.841069298	0.765372519	0.825344323	0.715594838	0.745092723	0.025593753	0.326483028	0.855764017	0.83439974	0.828326646	0.839713697	0.642609261	0.126775838	0.852781694	0.775675089	0.810215812	0.750569353	ENSG00000116254	CHD5	1	6161853	6240183	protein_coding	0
0.341557315	0.302515996	0.533998482	0.394968008	0.377128294	0.263366229	0.316668474	0.481292701	0.50976033	0.499078191	0.258648737	0.28798395	0.386563279	0.181867476	0.244767379	0.338900336	0.302353324	0.321060622	0.373603731	0.301756859	0.492083288	0.467790912	0.375501572	0.478418827	0.612026895	0.304088494	0.481889166	0.144507103	0.194772801	0.604923544	0.360373061	0.35847522	0.288851535	0.510519466	0.511332827	0.248779959	0.825832339	0.468875393	0.238640061	0.2578896	0.42294762	ENSG00000116251	RPL22	1	6241329	6269449	protein_coding	0
0.765209847	0.644778224	0.494089578	0.460416441	0.428315801	0.680078083	0.059700683	0.796388678	0.188482811	0.790315584	0.668148791	0.407493764	0.626504717	0.099772259	0.357228066	0.118859126	0.222806637	0.141362108	0.156327947	0.17736688	0.038607526	0.034323826	0.12091964	0.201062791	0.810703828	0.684741351	0.635777031	0.660611647	0.132252467	0.264559158	0.064255504	0.108827676	0.832556122	0.209792864	0.776163106	0.299913242	0.916278061	0.106224921	0.215594838	0.146621841	0.801431515	ENSG00000158286	RNF207	1	6265535	6281359	protein_coding	0
0.16305173	0.207352782	0.139681163	0.129053248	0.131872899	0.09830821	0.16760655	0.559375339	0.610942414	0.640874092	0.475056935	0.211094241	0.057585945	0.558941546	0.375447348	0.333586379	0.302407548	0.150905542	0.199598742	0.518978419	0.141416332	0.109207244	0.489751654	0.632035571	0.644940896	0.053790261	0.679427394	0.71174493	0.511658172	0.533944258	0.802244876	0.291454289	0.522557206	0.51431515	0.764016918	0.61717818	0.853161262	0.607472075	0.576184796	0.552597332	0.600368724	ENSG00000116237	ICMT	1	6281253	6296032	protein_coding	0
0.069949029	0.074991866	0.777139139	0.747044789	0.68593428	0.706105628	0.468766945	0.592668908	0.745797636	0.388027329	0.108122763	0.578353758	0.275132849	0.085565557	0.115117666	0.100043379	0.17508947	0.196507971	0.308534866	0.136048151	0.133662293	0.232621191	0.72177638	0.519574883	0.162292593	0.655785707	0.11115931	0.155351914	0.762281748	0.166142501	0.33065828	0.757130463	0.147868995	0.090933738	0.305715215	0.747478581	0.801051947	0.791237393	0.109857933	0.14353107	0.605303112	ENSG00000158292	GPR153	1	6307406	6321035	protein_coding	0
0.710714673	0.742544193	0.621136536	0.205075371	0.488938293	0.381845787	0.703557098	0.155080794	0.157249756	0.127968767	0.779741894	0.171836026	0.214835701	0.627968767	0.179752738	0.149821061	0.319271229	0.173950765	0.325832339	0.763203557	0.696887539	0.53638434	0.162780609	0.397245418	0.559917579	0.671293786	0.483298991	0.669775512	0.697538228	0.134529877	0.772638542	0.780446806	0.330604056	0.191519358	0.453367314	0.588981672	0.267866826	0.802190652	0.63295738	0.406680403	0.520713589	ENSG00000097021	ACOT7	1	6324329	6454451	protein_coding	0
0.843617829	0.895618696	0.890033619	0.909771174	0.888949138	0.931948812	0.885261902	0.971695044	0.943444312	0.961121353	0.738802733	0.048476304	0.717980696	0.137024184	0.898113003	0.015020063	0.921646242	0.008621625	0.92348986	0.097603297	0.918121679	0.897950331	0.049018545	0.871597441	0.05644724	0.9197484	0.9312439	0.938564147	0.912373929	0.620106279	0.022231862	0.033564689	0.017243249	0.040939161	0.885478798	0.917145646	0.138217113	0.914054875	0.914597115	0.008079384	0.913295738	ENSG00000069812	HES2	1	6472478	6484730	protein_coding	0
0.874308643	0.885749919	0.309239779	0.892202581	0.859071684	0.890684308	0.8180783	0.832718794	0.104055959	0.855926689	0.339279905	0.746177204	0.86850667	0.121516105	0.814228392	0.037794165	0.84725084	0.039637783	0.857824531	0.226656545	0.839659473	0.849040234	0.032534432	0.028576076	0.831254745	0.89914326	0.049018545	0.87734519	0.854787984	0.051838195	0.066641362	0.098145537	0.037739941	0.041698297	0.76792105	0.809239779	0.111321982	0.90087843	0.884285869	0.040180024	0.13696996	ENSG00000187017	ESPN	1	6484848	6521430	protein_coding	1
0.549886129	0.298123848	0.452228609	0.637620649	0.710443553	0.770578028	0.76764993	0.358258323	0.066370242	0.302624444	0.385749919	0.79628023	0.752575643	0.291888082	0.724379135	0.147326754	0.703611322	0.091313307	0.697050211	0.584318404	0.659147598	0.205346492	0.47218306	0.675469038	0.717330008	0.68712721	0.073961609	0.569406789	0.757184687	0.087354951	0.252304522	0.4756534	0.073527817	0.146676066	0.07249756	0.777410259	0.723945342	0.702743737	0.643693743	0.14526624	0.173896541	ENSG00000215788	TNFRSF25	1	6521211	6526255	protein_coding	0
0.204695803	0.201821928	0.272801215	0.404348769	0.633553844	0.713100531	0.674981022	0.428641145	0.092072443	0.277898276	0.187994794	0.732024726	0.692007374	0.20144236	0.651773127	0.514206702	0.530040126	0.104001735	0.510139898	0.567617395	0.352510574	0.153942089	0.665708708	0.737718252	0.700845895	0.619509815	0.093373821	0.538065286	0.700195207	0.110454398	0.331525865	0.391877237	0.065285761	0.529172541	0.090716842	0.741785056	0.683548422	0.629324368	0.489534758	0.139193146	0.7177638	ENSG00000171680	PLEKHG5	1	6526152	6580121	protein_coding	1
0.469200737	0.524563496	0.384773886	0.582420562	0.596518816	0.524509272	0.506778007	0.490510791	0.309998916	0.483082095	0.561435853	0.374850884	0.435039584	0.383255612	0.234735929	0.386942848	0.276325778	0.341448867	0.278440516	0.317807179	0.58681271	0.335158876	0.561110509	0.31059538	0.626450493	0.198785381	0.430918555	0.333857499	0.208383039	0.50802516	0.433846654	0.565502657	0.254039692	0.335104652	0.156815964	0.320247262	0.553248021	0.580576944	0.268517514	0.551350179	0.450873007	ENSG00000162408	NOL9	1	6581407	6614595	protein_coding	0
0.773235007	0.826699924	0.035950548	0.023153671	0.409012038	0.263691574	0.391226548	0.516429888	0.693200304	0.79600911	0.753389003	0.585348661	0.663105954	0.806257456	0.01832773	0.133065828	0.791128945	0.839767921	0.807667281	0.557152153	0.88537035	0.873983299	0.884556989	0.804468062	0.13349962	0.170371977	0.829465351	0.07678126	0.88309294	0.108285435	0.878050103	0.051621299	0.066912482	0.826103459	0.043650363	0.304468062	0.080631168	0.882496475	0.771391389	0.819705021	0.757726928	ENSG00000173662	TAS1R1	1	6615241	6639817	protein_coding	0
0.576401692	0.642771934	0.486010194	0.465459278	0.565231537	0.432816397	0.490673463	0.599989155	0.472942197	0.632794708	0.54668691	0.497451469	0.629541265	0.311029173	0.531504175	0.398763692	0.534866067	0.487474244	0.585240213	0.398980588	0.642229693	0.582962802	0.337761631	0.146133825	0.401800239	0.47218306	0.314228392	0.213317428	0.385261902	0.329790695	0.169287496	0.432545277	0.353161262	0.313523479	0.205346492	0.476683657	0.321819759	0.24357445	0.350287387	0.360373061	0.115334562	ENSG00000204859	ZBTB48	1	6640061	6649340	protein_coding	0
0.561544301	0.594078733	0.405812819	0.142609261	0.198351589	0.146079601	0.178614033	0.509001193	0.592723132	0.5200629	0.522394534	0.617883093	0.499078191	0.461772042	0.145754257	0.676824639	0.124715324	0.304251166	0.117503525	0.540451144	0.146567617	0.146567617	0.504066804	0.496583885	0.747803926	0.070925062	0.548530528	0.426146839	0.21977009	0.398113003	0.31005314	0.442359831	0.296659798	0.747370133	0.636373495	0.322362	0.694339009	0.677204208	0.426255287	0.559538011	0.22378267	ENSG00000162413	KLHL21	1	6650784	6674667	protein_coding	0
0.390901204	0.324151394	0.533673137	0.184524455	0.308155298	0.124823772	0.238640061	0.635017894	0.630625746	0.629595489	0.299967466	0.418067455	0.3108665	0.123359722	0.134312981	0.614738098	0.158334237	0.263474677	0.164570003	0.196453747	0.590174601	0.605953801	0.67964429	0.52060514	0.603025702	0.40917471	0.476954777	0.292918339	0.575317211	0.495445179	0.366120811	0.597874417	0.251382713	0.710335105	0.644181759	0.557531721	0.25761848	0.630300401	0.16934172	0.190272205	0.37880924	ENSG00000116273	PHF13	1	6673745	6684093	protein_coding	0
0.362704696	0.434009327	0.297093591	0.243357553	0.278874309	0.238531613	0.488016484	0.488070708	0.336514478	0.454018002	0.321602863	0.406680403	0.467845136	0.272584318	0.215920182	0.64071142	0.193200304	0.590174601	0.216625095	0.476683657	0.535570979	0.419097712	0.37880924	0.362596248	0.638922026	0.273343455	0.346654376	0.318837436	0.347901529	0.465405054	0.334182844	0.675957055	0.480858909	0.672161371	0.399251708	0.513989806	0.52835918	0.368398221	0.198568485	0.414163323	0.2908036	ENSG00000041988	THAP3	1	6684926	6695646	protein_coding	0
0.542945451	0.585945125	0.180566099	0.60259191	0.626504717	0.504717493	0.473267541	0.527003579	0.402776272	0.515128511	0.590933738	0.291454289	0.24812927	0.603351047	0.4842208	0.169179048	0.499349311	0.262227524	0.427393992	0.578679102	0.18712721	0.123901963	0.163485522	0.280284134	0.636265047	0.156273723	0.55644724	0.399305932	0.314174168	0.653508296	0.660611647	0.512742653	0.376640278	0.312276326	0.338791888	0.274915953	0.538770198	0.613274048	0.509218089	0.565285761	0.492950873	ENSG00000007923	DNAJC11	1	6694228	6761984	protein_coding	0
0.644615551	0.640169179	0.523641687	0.16760655	0.2019846	0.133553844	0.638271337	0.163973539	0.144778224	0.160503199	0.649929509	0.515291183	0.574015833	0.705888732	0.191085566	0.45960308	0.18794057	0.622004121	0.167986119	0.706702093	0.152803384	0.152206919	0.271120269	0.414163323	0.571521527	0.278820085	0.567888515	0.636265047	0.62547446	0.276325778	0.549506561	0.62064852	0.660991216	0.712395619	0.40142067	0.554332502	0.481618046	0.586921158	0.625908253	0.70371977	0.532317536	ENSG00000171735	CAMTA1	1	6845384	7829766	protein_coding	0
0.151718903	0.195206594	0.367964429	0.165925605	0.167172758	0.134909446	0.262390196	0.410259191	0.65128511	0.384665438	0.232404295	0.63523479	0.307992626	0.292701442	0.341394643	0.434063551	0.224812927	0.323283809	0.242001952	0.315041753	0.303763149	0.345190326	0.391931461	0.546524238	0.288471966	0.301051947	0.246177204	0.436774753	0.613545169	0.54468062	0.528738749	0.615551459	0.298123848	0.588005639	0.548530528	0.418826591	0.706864765	0.548530528	0.367151068	0.343129812	0.214076564	ENSG00000049245	VAMP3	1	7831329	7841492	protein_coding	0
0.222318621	0.679047826	0.526407114	0.437750786	0.540017352	0.108068539	0.109315692	0.299533673	0.132523587	0.30002169	0.383255612	0.659256046	0.689350396	0.139572714	0.085999349	0.684741351	0.071521527	0.423381412	0.07450385	0.330007591	0.321982431	0.575859451	0.715865958	0.244333586	0.683168854	0.221884828	0.143314174	0.171510682	0.496529661	0.183548422	0.504392148	0.564906192	0.194555905	0.762932437	0.784838955	0.365470123	0.583613491	0.386509055	0.182572389	0.256262878	0.737718252	ENSG00000049246	PER3	1	7844380	7905237	protein_coding	1
0.830820952	0.781368615	0.001680946	0.804142718	0.748888407	0.868669342	0.936340961	0.927719336	0.262661317	0.590066153	0.894263095	0.626342045	0.907385316	0.808155298	0.89138922	0.178939378	0.871217872	0.662889058	0.861349094	0.88135777	0.886021039	0.900607309	0.773560351	0.730126884	0.04267433	0.855113328	0.881574667	0.909771174	0.918880816	0.849799371	0.005151285	0.926038391	0.894263095	0.121082312	0.006723783	0.852293677	0.974460471	0.868072877	0.836568702	0.85874634	0.009434985	ENSG00000049247	UTS2	1	7903143	7913572	protein_coding	0
0.84925713	0.138162889	0.738314716	0.366663052	0.784079818	0.90489101	0.940950005	0.964808589	0.963019195	0.954289123	0.887539312	0.003795684	0.754093916	0.928695369	0.902830496	0.861728663	0.887973105	0.778765861	0.927122872	0.894425767	0.807829953	0.874905108	0.805444095	0.772367422	0.018002386	0.925441926	0.90516213	0.951252576	0.866446156	0.893883527	0.923869428	0.876206485	0.910204967	0.028901421	0.006561111	0.806799696	0.791671185	0.854354192	0.922568051	0.905595922	0.004988613	ENSG00000049249	TNFRSF9	1	7979907	8000926	protein_coding	0
0.508079384	0.403969201	0.193362976	0.267161913	0.293731699	0.348389546	0.585511333	0.268897083	0.41573582	0.287495933	0.498481726	0.356794274	0.364331417	0.586866934	0.380056393	0.591204858	0.342641796	0.583342371	0.336568702	0.559754907	0.209630192	0.1733543	0.287333261	0.262607093	0.651718903	0.163756642	0.416603405	0.465567726	0.270794925	0.32263312	0.402071359	0.555200087	0.684470231	0.680511875	0.553844485	0.330116039	0.647706323	0.417091422	0.594458302	0.666413621	0.381900011	ENSG00000116288	PARK7	1	8014351	8045565	protein_coding	1
0.110833966	0.155189242	0.709955536	0.099609587	0.137729097	0.066695586	0.175252142	0.756750895	0.632252467	0.74959332	0.104760872	0.741025919	0.39686585	0.27995879	0.441871814	0.660123631	0.053681813	0.574991866	0.04815096	0.204587355	0.616798612	0.697917796	0.469580306	0.081715649	0.312384774	0.218468713	0.500054224	0.127534975	0.066316018	0.265860536	0.555579655	0.198134693	0.183819542	0.649441492	0.805064527	0.116852836	0.825615443	0.223186205	0.610671294	0.302624444	0.7091964	ENSG00000116285	ERRFI1	1	8064464	8086368	protein_coding	0
0.317264939	0.417904783	0.662617937	0.053844485	0.118208437	0.069677909	0.23435636	0.139952283	0.115334562	0.135885479	0.374905108	0.853974623	0.457000325	0.15529769	0.077540397	0.720637675	0.040613816	0.781477063	0.034432274	0.1003145	0.500216896	0.589632361	0.143097278	0.826103459	0.817427611	0.603784839	0.134204533	0.203611322	0.795412645	0.115063442	0.134421429	0.806528576	0.794111268	0.743032209	0.621895673	0.708111918	0.692278495	0.743954018	0.052055092	0.322741568	0.731482486	ENSG00000162426	SLC45A1	1	8377886	8404227	protein_coding	0
0.296117558	0.524671944	0.401800239	0.313360807	0.36449409	0.249051079	0.189784188	0.5601887	0.377724759	0.550211474	0.299479449	0.551079059	0.610074829	0.25816072	0.193634096	0.375501572	0.179752738	0.57678126	0.161425008	0.309077107	0.25187073	0.215106821	0.271662509	0.559700683	0.593807613	0.141958573	0.601453205	0.486172866	0.431948812	0.516212992	0.213696996	0.520876261	0.571413079	0.458193255	0.449246286	0.384177421	0.502982323	0.321765535	0.127806095	0.499295087	0.397896107	ENSG00000142599	RERE	1	8412457	8877702	protein_coding	1
0.479828652	0.506344214	0.404294545	0.234790153	0.401312222	0.357770307	0.472074612	0.244767379	0.534594946	0.312547446	0.553139573	0.116093699	0.171022666	0.650363301	0.578841774	0.445016809	0.397516538	0.170480425	0.242598417	0.698839605	0.542837002	0.587626071	0.147923219	0.340852402	0.36530745	0.53611322	0.494523371	0.607797419	0.569515237	0.61088819	0.659744062	0.232892311	0.323880273	0.42777356	0.398058779	0.51979178	0.587788743	0.618804902	0.67536059	0.400281965	0.196887539	ENSG00000074800	ENO1	1	8921061	8939308	protein_coding	0
0.901637566	0.939431732	0.937913458	0.94756534	0.940733109	0.927448216	0.977334346	0.917687886	0.922242707	0.921429346	0.710497777	0.891334996	0.939594404	0.988341828	0.958518599	0.960253769	0.957813686	0.895618696	0.960199545	0.971261251	0.933358638	0.901908687	0.973701334	0.940516213	0.938184579	0.922784947	0.931677692	0.963019195	0.946535083	0.164949572	0.962964971	0.039475111	0.00173517	0.92094133	0.025051513	0.985576402	0.327730181	0.930050971	0.974080902	0.935961392	0.029606333	ENSG00000131686	CA6	1	9005926	9035151	protein_coding	0
0.210714673	0.274915953	0.255178397	0.71749268	0.704966923	0.761522611	0.829844919	0.176661967	0.649712613	0.149712613	0.706756317	0.044301052	0.684307559	0.75414814	0.25241297	0.199869862	0.811191845	0.202581065	0.805172975	0.708057694	0.73582041	0.601453205	0.214293461	0.806149008	0.830549832	0.028576076	0.176390847	0.543758811	0.833261035	0.721667932	0.061273181	0.764667607	0.719390522	0.0401258	0.136590391	0.857119618	0.158876478	0.839334129	0.761847956	0.172378267	0.171510682	ENSG00000142583	SLC2A5	1	9095166	9148537	protein_coding	0
0.706051404	0.61891335	0.247478581	0.601507429	0.639193146	0.612406464	0.477117449	0.850558508	0.857065394	0.872302353	0.685771608	0.144832448	0.605031992	0.157466652	0.713642772	0.638596681	0.631818675	0.053356469	0.598091313	0.431623468	0.142609261	0.050916387	0.642392365	0.141687453	0.154430105	0.038282182	0.661153888	0.297961176	0.258377616	0.798340744	0.335104652	0.098796226	0.067834291	0.576618588	0.610454398	0.619238694	0.772313198	0.44181759	0.570979286	0.060080252	0.606929834	ENSG00000180758	GPR157	1	9160364	9189229	protein_coding	0
0.219336298	0.20399089	0.187289882	0.305118751	0.373929075	0.445450602	0.39513068	0.717275784	0.689458844	0.759516321	0.251111593	0.552217764	0.343726277	0.244713155	0.557477497	0.613002928	0.397082746	0.531233055	0.479882876	0.145212016	0.328814662	0.350070491	0.654050537	0.103242598	0.349690923	0.181596356	0.33467086	0.113816289	0.274319488	0.606767162	0.328868886	0.197755124	0.196291075	0.443878104	0.547337599	0.247912374	0.742001952	0.554278278	0.209684416	0.525431081	0.375772693	ENSG00000049239	H6PD	1	9294834	9331396	protein_coding	1
0.085890901	0.106929834	0.729747316	0.06246611	0.091367531	0.064689296	0.42348986	0.715323718	0.819705021	0.757401583	0.157737772	0.674113437	0.592235115	0.131710227	0.178071793	0.209087951	0.072931352	0.190705997	0.066424466	0.177583776	0.331851209	0.587951415	0.472074612	0.168636807	0.271391389	0.173028956	0.470827459	0.284947403	0.182192821	0.720800347	0.388515345	0.468116256	0.18940462	0.184199111	0.785164299	0.564309728	0.712937859	0.282615768	0.139030474	0.208871055	0.677692224	ENSG00000171621	SPSB1	1	9352939	9429591	protein_coding	0
0.246231428	0.15676174	0.666359397	0.697321332	0.701767704	0.6490077	0.728500163	0.146296497	0.563767487	0.151176662	0.186259625	0.261956404	0.336568702	0.777139139	0.621678777	0.416603405	0.426363735	0.584101507	0.420182193	0.537089253	0.208437263	0.320572606	0.204804251	0.099826483	0.724704479	0.068376532	0.599230018	0.646188049	0.612948704	0.260383906	0.527545819	0.195369266	0.726493873	0.741785056	0.674601453	0.332773018	0.237067563	0.343888949	0.702147273	0.770686477	0.551892419	ENSG00000171612	SLC25A33	1	9599541	9645237	protein_coding	0
0.642663486	0.500704913	0.493113545	0.67590283	0.709847088	0.672866283	0.691573582	0.323934497	0.285543867	0.277139139	0.623251274	0.307125041	0.398546795	0.4068973	0.483082095	0.625420236	0.546307342	0.36877779	0.524943065	0.330549832	0.142500813	0.094024509	0.293677475	0.625311788	0.738965405	0.045981998	0.271174493	0.180186531	0.461772042	0.165762932	0.409120486	0.602212341	0.43726277	0.695315042	0.550265698	0.674004989	0.349365579	0.542565882	0.24986444	0.598470882	0.594620974	ENSG00000188807	TMEM201	1	9648932	9674935	protein_coding	0
0.506398438	0.251274265	0.714456133	0.349962043	0.409662726	0.375610021	0.497234573	0.716570871	0.588005639	0.573527817	0.706593645	0.049072769	0.420887106	0.58681271	0.587138054	0.673571196	0.531178831	0.490185446	0.350883852	0.396811626	0.720854571	0.685012472	0.496583885	0.650146405	0.13870513	0.708816831	0.653887865	0.223999566	0.687506778	0.788146622	0.747261685	0.692115823	0.748834183	0.136373495	0.069461013	0.678559809	0.711148465	0.522394534	0.351968333	0.542728554	0.04668691	ENSG00000171608	PIK3CD	1	9711790	9789172	protein_coding	1
0.86650038	0.816668474	0.877128294	0.879731049	0.849311355	0.917579438	0.935039584	0.932057261	0.970827459	0.937588114	0.922351155	0.002114738	0.992625529	0.946209739	0.92950873	0.922839171	0.922459603	0.925875718	0.894913784	0.871705889	0.925279254	0.892202581	0.935310704	0.877833207	0.113707841	0.987040451	0.893341286	0.970393667	0.956024292	0.967953584	0.939160612	0.933195966	0.974623143	0.119780935	0.002982323	0.93726277	0.995011387	0.94382388	0.931840364	0.966381087	0.002060514	ENSG00000179840	C1orf200	1	9712668	9714644	protein_coding	0
0.676499295	0.655135018	0.603351047	0.213154755	0.432003037	0.318403644	0.26445071	0.249539096	0.151230886	0.214347685	0.667552326	0.521852294	0.237718252	0.148357011	0.50401258	0.200791671	0.462260059	0.28424249	0.457054549	0.313035463	0.373549507	0.444474569	0.460199545	0.737338683	0.667931895	0.509706106	0.450330767	0.205346492	0.199598742	0.381140874	0.483027871	0.139138922	0.192332719	0.410313415	0.659798287	0.61115931	0.801648411	0.587246503	0.114792322	0.171781802	0.53839063	ENSG00000171603	CLSTN1	1	9789084	9884584	protein_coding	0
0.38482811	0.414705563	0.667172758	0.665708708	0.718685609	0.624986444	0.702635289	0.326808372	0.188645483	0.218794057	0.335484221	0.597332177	0.642555037	0.465676174	0.698893829	0.713371652	0.6733543	0.080414272	0.650309077	0.755449517	0.184253335	0.11262336	0.466272639	0.520659364	0.294978853	0.488667173	0.695043921	0.588710552	0.252087626	0.420670209	0.236742219	0.117286628	0.056881032	0.706051404	0.726222752	0.251653834	0.412753497	0.2908036	0.70599718	0.124118859	0.425929943	ENSG00000178585	CTNNBIP1	1	9908334	9970394	protein_coding	0
0.454939811	0.418121679	0.417308318	0.303058237	0.353974623	0.213913892	0.367476413	0.328489318	0.553193797	0.303492029	0.579817807	0.386780176	0.219444746	0.294707732	0.302244876	0.297961176	0.521960742	0.285760763	0.455210932	0.603676391	0.239182301	0.179752738	0.596464592	0.389654051	0.716191302	0.259733218	0.554928966	0.291616961	0.523099447	0.550536818	0.675414814	0.618533782	0.437750786	0.428803817	0.677529552	0.638162889	0.295629541	0.645700033	0.394642663	0.346003687	0.32491053	ENSG00000162441	LZIC	1	9982173	10003465	protein_coding	0
0.592885804	0.547446047	0.142067021	0.604760872	0.650905542	0.611213534	0.557423273	0.455536276	0.704153563	0.48769114	0.691519358	0.336839822	0.121407656	0.702581065	0.423272964	0.127589199	0.382659148	0.268354842	0.224324911	0.71000976	0.101615877	0.069081445	0.185988505	0.19542349	0.760112786	0.070111702	0.696074179	0.665817156	0.430864331	0.623413946	0.654918122	0.438943715	0.616147923	0.225138271	0.433033294	0.553573365	0.585185989	0.280284134	0.653454072	0.646242273	0.254690381	ENSG00000173614	NMNAT1	1	10003486	10045559	protein_coding	1
0.010790587	0.008730073	0.653833641	0.251220041	0.07249756	0.594241405	0.774861729	0.762823989	0.833477931	0.722643965	0.011007483	0.811191845	0.883309836	0.60058562	0.693742544	0.819705021	0.284405162	0.140114955	0.226168528	0.788146622	0.076618588	0.052271988	0.180186531	0.726873441	0.816722698	0.531937968	0.174764125	0.672432491	0.709847088	0.631601779	0.620865416	0.282669992	0.160882768	0.817156491	0.078136862	0.7019846	0.844268518	0.118479558	0.385966815	0.212829411	0.105736905	ENSG00000162444	RBP7	1	10057264	10076078	protein_coding	0
0.587138054	0.613490945	0.241025919	0.320138814	0.598904674	0.293948596	0.26016701	0.453096193	0.301539963	0.421808914	0.685066696	0.488558725	0.402288255	0.526949355	0.17161913	0.428044681	0.18311463	0.237501356	0.157249756	0.658605357	0.268029498	0.190814445	0.649712613	0.455427828	0.698351589	0.152586487	0.67910205	0.366391931	0.157195532	0.465133933	0.585674005	0.524997289	0.23381412	0.542186314	0.59510899	0.210877345	0.707244334	0.483515888	0.337870079	0.408361349	0.337544735	ENSG00000130939	UBE4B	1	10092890	10241297	protein_coding	0
0.605248888	0.674872573	0.398384123	0.533402017	0.668148791	0.469309186	0.657195532	0.146242273	0.139355818	0.142500813	0.717926472	0.634909446	0.531124607	0.686910313	0.329248455	0.549723457	0.353703503	0.339496801	0.275512417	0.687072986	0.251653834	0.170046633	0.649821061	0.444257673	0.658388461	0.050048802	0.384231645	0.498807071	0.315800889	0.478418827	0.731211365	0.466326863	0.446860427	0.662238369	0.695531938	0.657629324	0.483082095	0.664895348	0.479828652	0.588005639	0.31260167	ENSG00000054523	KIF1B	1	10270863	10441661	protein_coding	1
0.120268951	0.1490077	0.395672921	0.694664353	0.631276434	0.696074179	0.431189676	0.50601887	0.607688971	0.458572823	0.193362976	0.344919206	0.251111593	0.653074504	0.747207461	0.603567943	0.71749268	0.06474352	0.716462423	0.753389003	0.615280338	0.567780067	0.337707407	0.254690381	0.207135885	0.499674656	0.683223078	0.603188374	0.58106496	0.533456241	0.759190977	0.147597874	0.496855005	0.433955102	0.165112244	0.281097495	0.397191194	0.324747858	0.741513936	0.147109858	0.065665329	ENSG00000142657	PGD	1	10458649	10480201	protein_coding	0
0.723131981	0.775349745	0.63469255	0.816560026	0.789176879	0.804413838	0.790207136	0.025431081	0.100097603	0.066966706	0.798503416	0.595217438	0.669775512	0.57851643	0.212775187	0.238314716	0.729476196	0.725355168	0.687452554	0.830116039	0.803112461	0.758106496	0.083233923	0.193742544	0.829465351	0.816234682	0.534703394	0.37078408	0.743086433	0.078841774	0.099989155	0.781097495	0.814119944	0.204641579	0.709250624	0.751003145	0.208708383	0.147977443	0.54213209	0.785489643	0.784730506	ENSG00000241563	CORT	1	10509776	10511959	protein_coding	0
0.556664136	0.405270578	0.341177746	0.443173192	0.479611756	0.414705563	0.231211365	0.309836243	0.506723783	0.300509706	0.563333695	0.246719445	0.188265915	0.45960308	0.229693092	0.459115063	0.239616094	0.259950114	0.200086758	0.503633012	0.31005314	0.29628023	0.33239345	0.337598959	0.598470882	0.311571413	0.583776163	0.331200521	0.363084264	0.544192604	0.513393341	0.454072226	0.546470014	0.578570654	0.566099122	0.313577703	0.581173409	0.588873224	0.38911181	0.510411018	0.474677367	ENSG00000160049	DFFA	1	10516579	10532583	protein_coding	0
0.421971587	0.47820193	0.520442468	0.44355276	0.572389112	0.354137295	0.061598525	0.331851209	0.433412862	0.347142392	0.39285327	0.434334671	0.524671944	0.489805878	0.342099555	0.541427177	0.43352131	0.253389003	0.268409066	0.687832122	0.331634313	0.251220041	0.391009652	0.156273723	0.537414597	0.262607093	0.632740484	0.487094675	0.606279145	0.528901421	0.155623034	0.506886455	0.319921917	0.473050645	0.574937642	0.561164733	0.547825615	0.573256697	0.44756534	0.367205292	0.350178939	ENSG00000142655	PEX14	1	10532345	10690815	protein_coding	1
0.739507646	0.759028305	0.749376423	0.244550483	0.622383689	0.200195207	0.063442143	0.851968333	0.838086975	0.866717276	0.254365036	0.61490077	0.820681054	0.561978093	0.046578462	0.081173409	0.08708383	0.102266565	0.07824531	0.411126776	0.091421755	0.067454723	0.205780284	0.626179373	0.145212016	0.060785164	0.809944691	0.780609478	0.291345841	0.772258974	0.061761197	0.072606008	0.0644724	0.136048151	0.731753606	0.048855872	0.817915627	0.662617937	0.218414489	0.09483787	0.420236417	ENSG00000130940	CASZ1	1	10696661	10856707	protein_coding	0
0.31205943	0.765372519	0.764721831	0.801539963	0.728337491	0.863789177	0.870675632	0.174981022	0.038227958	0.857770307	0.852944366	0.046795358	0.972399957	0.918718143	0.853378159	0.200737447	0.827025268	0.878375447	0.846762824	0.894696888	0.719661642	0.036330116	0.912590825	0.801051947	0.19742978	0.00802516	0.488396052	0.857987203	0.011983516	0.216733543	0.881520442	0.77393992	0.890738532	0.087300727	0.05416983	0.839767921	0.154592777	0.125962477	0.880219065	0.910204967	0.419965297	ENSG00000175262	C1orf127	1	11006528	11042094	protein_coding	0
0.535733651	0.5157792	0.522123414	0.388244225	0.42175469	0.387810433	0.432870621	0.426472183	0.36449409	0.453692658	0.45531938	0.412048585	0.505639302	0.383418284	0.341286195	0.338358096	0.35299859	0.333423707	0.385045006	0.478310378	0.391497668	0.330549832	0.427882008	0.31607201	0.441166902	0.292864115	0.324151394	0.348009977	0.342262228	0.37306149	0.337382063	0.326428804	0.366879948	0.334128619	0.393341286	0.336568702	0.570979286	0.313143911	0.353974623	0.345895239	0.450059646	ENSG00000120948	TARDBP	1	11072414	11085796	protein_coding	1
0.523533239	0.760817699	0.697755124	0.6246611	0.647923219	0.351588765	0.265318295	0.741080143	0.126721614	0.754365036	0.519412211	0.411343672	0.586324694	0.558236634	0.314119944	0.268897083	0.262552868	0.719715866	0.292647218	0.153237176	0.764830279	0.667660774	0.79882876	0.026786683	0.721125691	0.353378159	0.135289014	0.229150851	0.34068973	0.433900878	0.728283266	0.373549507	0.195586162	0.178668257	0.485251057	0.491920616	0.790749376	0.644669776	0.165112244	0.743628674	0.664461555	ENSG00000009724	MASP2	1	11086580	11107290	protein_coding	0
0.420561761	0.272692767	0.376260709	0.263149333	0.202906409	0.37078408	0.682192821	0.297744279	0.60687561	0.374633988	0.427936233	0.258214944	0.158008893	0.523099447	0.462205835	0.700737447	0.446806203	0.404240321	0.410530311	0.347901529	0.219661642	0.197646676	0.624498428	0.326157684	0.590771066	0.173516972	0.170371977	0.433087518	0.081119184	0.50401258	0.600422948	0.620106279	0.514532046	0.738965405	0.351751437	0.468007808	0.686530745	0.726168528	0.525268409	0.642392365	0.430213643	ENSG00000116649	SRM	1	11114641	11120081	protein_coding	0
0.321006398	0.46762824	0.570057477	0.398004555	0.444095001	0.342153779	0.565882225	0.441980262	0.233380328	0.42950873	0.284676282	0.389057586	0.440787333	0.29053248	0.406355059	0.469254962	0.424465893	0.41920616	0.459440408	0.463181867	0.568810324	0.484654593	0.488124932	0.515670752	0.450656111	0.343726277	0.141145212	0.248454614	0.404186097	0.365741243	0.375826917	0.474568919	0.288743086	0.456946101	0.407331092	0.378212775	0.565936449	0.5042837	0.263366229	0.330712504	0.367639085	ENSG00000171824	EXOSC10	1	11126675	11159938	protein_coding	0
0.533944258	0.543379243	0.393015942	0.45331309	0.545060189	0.374633988	0.423544084	0.378917688	0.320735278	0.416657629	0.559917579	0.459711528	0.463561436	0.615063442	0.2536059	0.336514478	0.265209847	0.39686585	0.226222752	0.558019738	0.335701117	0.221451036	0.35326971	0.272638542	0.571141959	0.168745255	0.467682464	0.570057477	0.359559701	0.414000651	0.42923761	0.472020388	0.508784297	0.371488993	0.466272639	0.313035463	0.334616636	0.453638434	0.501572498	0.639572714	0.44181759	ENSG00000198793	MTOR	1	11166592	11322564	protein_coding	1
0.07824531	0.070870838	0.382333803	0.012200412	0.013284893	0.025376857	0.196236851	0.886021039	0.161696128	0.885045006	0.074395402	0.856252033	0.832718794	0.167172758	0.026461338	0.749376423	0.012200412	0.806257456	0.013501789	0.312384774	0.045439757	0.717601128	0.855492897	0.888515345	0.822795792	0.36731374	0.002873875	0.861349094	0.869428478	0.12867368	0.327675957	0.730126884	0.115551459	0.813469255	0.890575859	0.843617829	0.989317861	0.839822145	0.7779525	0.464591693	0.818132524	ENSG00000171819	ANGPTL7	1	11249398	11256038	protein_coding	0
0.311083397	0.495119835	0.335429997	0.412861946	0.500921809	0.249647544	0.30284134	0.553573365	0.584047283	0.613924737	0.419043488	0.313143911	0.221993276	0.491649496	0.434551567	0.498590175	0.334345516	0.522990999	0.293840147	0.321060622	0.480913133	0.313469255	0.601724325	0.241080143	0.694772801	0.119076022	0.343943173	0.263962694	0.226656545	0.556501464	0.599555363	0.450873007	0.395618696	0.524183928	0.438021907	0.34269602	0.385912591	0.619618263	0.319433901	0.653345624	0.337870079	ENSG00000120942	UBIAD1	1	11333263	11356106	protein_coding	1
0.8667715	0.857173842	0.756967791	0.907602212	0.863084264	0.901257998	0.867422188	0.023153671	0.035137187	0.031721071	0.864331417	0.684741351	0.788200846	0.839442577	0.769764668	0.620160503	0.839605249	0.887268192	0.846274808	0.845678343	0.882116907	0.788634638	0.816017785	0.912753497	0.840906626	0.798394968	0.67590283	0.772963887	0.066099122	0.025105737	0.052326212	0.892744822	0.921158226	0.109315692	0.130625746	0.710226657	0.086487366	0.836080685	0.841774211	0.862975816	0.630354625	ENSG00000204624	PTCHD2	1	11539223	11597641	protein_coding	0
0.856685826	0.770306908	0.091638651	0.335158876	0.759299425	0.771770958	0.752792539	0.069894805	0.087463399	0.069189893	0.576672812	0.714456133	0.76846329	0.761522611	0.732675415	0.843780501	0.471261251	0.488070708	0.641470556	0.809836243	0.319488125	0.739128077	0.129866609	0.113274048	0.788743086	0.709250624	0.083450819	0.74986444	0.037360373	0.063875935	0.163485522	0.175523262	0.14754365	0.810541156	0.760383906	0.539529335	0.420236417	0.614738098	0.781531287	0.26190218	0.599392691	ENSG00000116661	FBXO2	1	11708424	11715842	protein_coding	0
0.740266782	0.734031016	0.364114521	0.487799588	0.684632903	0.675143694	0.632632036	0.140765644	0.113816289	0.148194339	0.67590283	0.539746231	0.599555363	0.579926255	0.600151827	0.773668799	0.404240321	0.57905867	0.51404403	0.696291075	0.355872465	0.536492788	0.17790912	0.321223295	0.727198785	0.624498428	0.263040885	0.510248346	0.215323718	0.156382171	0.150037957	0.329573799	0.27621733	0.672866283	0.3424249	0.472616853	0.530799263	0.201279688	0.621407656	0.404294545	0.36704262	ENSG00000132879	FBXO44	1	11714432	11723384	protein_coding	0
0.622546362	0.688970827	0.200791671	0.532154864	0.695315042	0.67107689	0.50976033	0.317752955	0.458301703	0.399848173	0.693200304	0.120702744	0.557748617	0.535082963	0.495065611	0.68739833	0.227198785	0.29628023	0.169667064	0.784405162	0.577431949	0.29655135	0.543758811	0.151990023	0.26819217	0.129053248	0.676987312	0.605194664	0.180837219	0.673245852	0.413512634	0.36129487	0.361782887	0.693362976	0.20946752	0.294057044	0.401041102	0.650959766	0.689513068	0.668853704	0.099175794	ENSG00000116663	FBXO6	1	11724181	11734411	protein_coding	0
0.382767596	0.458952391	0.557694393	0.536221668	0.615768355	0.536167444	0.698080468	0.363138488	0.349365579	0.426851751	0.415302028	0.228500163	0.24357445	0.628402559	0.386292159	0.748454614	0.41920616	0.661641904	0.347630409	0.660069407	0.486606659	0.376043813	0.297310487	0.16560026	0.335809565	0.163865091	0.285326971	0.522719879	0.172703611	0.493438889	0.579546687	0.579546687	0.488829845	0.746665221	0.393070166	0.28196508	0.274265264	0.732187398	0.566966706	0.708654159	0.131059538	ENSG00000116670	MAD2L2	1	11734537	11751707	protein_coding	0
0.769113979	0.839713697	0.905053682	0.82838087	0.794978853	0.873169938	0.884990782	0.031883744	0.024183928	0.048205184	0.80029281	0.105899577	0.758865633	0.923923653	0.507970936	0.791074721	0.824205618	0.860210389	0.777518707	0.617774645	0.829194231	0.768897083	0.177041536	0.841015074	0.182192821	0.909825399	0.006832231	0.843400933	0.874417091	0.926092615	0.832176554	0.061056285	0.684307559	0.815529769	0.094946318	0.88710552	0.150037957	0.876152261	0.854083071	0.886942848	0.019466435	ENSG00000162490	DRAXIN	1	11751786	11785914	protein_coding	0
0.252033402	0.273289231	0.228012146	0.332122329	0.266673897	0.560026028	0.562683006	0.71949897	0.800401258	0.721559484	0.236525323	0.617828869	0.328489318	0.457379894	0.562032318	0.689784188	0.410530311	0.226927665	0.433900878	0.325940787	0.47218306	0.475273831	0.164570003	0.540884937	0.180891443	0.330820952	0.269601995	0.54842208	0.161533456	0.539746231	0.116256371	0.305389871	0.376586054	0.695477714	0.144832448	0.514152478	0.640114955	0.328543542	0.622871706	0.26445071	0.064906192	ENSG00000177674	AGTRAP	1	11796141	11814859	protein_coding	0
0.8424249	0.872736146	0.911018328	0.846654376	0.878592344	0.825018978	0.92576727	0.922568051	0.816017785	0.937154322	0.7177638	0.563930159	0.831308969	0.86048151	0.927882008	0.926580631	0.911072552	0.936991649	0.916061165	0.9197484	0.912428153	0.904999458	0.913675306	0.807992626	0.890630084	0.871488993	0.850016267	0.074612298	0.935907168	0.244008242	0.924520117	0.925604598	0.914109099	0.91345841	0.199869862	0.927122872	0.026840907	0.913566858	0.868615118	0.908036005	0.578407982	ENSG00000215910	C1orf167	1	11821844	11849642	protein_coding	0
0.500976033	0.408469797	0.468333153	0.441871814	0.490836135	0.315150201	0.503687236	0.72578896	0.460199545	0.701605032	0.596193471	0.428858041	0.533998482	0.566804034	0.547120703	0.545439757	0.329953367	0.55243466	0.432653725	0.274753281	0.0845353	0.121678777	0.544084156	0.562357662	0.213534324	0.201550808	0.145700033	0.100368724	0.530690814	0.274699057	0.645103568	0.758594513	0.471044355	0.29600911	0.292592994	0.249539096	0.545060189	0.240266782	0.463724108	0.699327622	0.254744605	ENSG00000177000	MTHFR	1	11845780	11866977	protein_coding	1
0.322362	0.530040126	0.370729856	0.522882551	0.563659039	0.366391931	0.537360373	0.312493222	0.272801215	0.235061273	0.41947728	0.481075805	0.557640169	0.36731374	0.304901854	0.542348986	0.323500705	0.619238694	0.387918881	0.545548205	0.312927014	0.330820952	0.452716625	0.353649279	0.324964754	0.399739725	0.2177638	0.220746123	0.515724976	0.242923761	0.371217872	0.696507971	0.570870838	0.356685826	0.472508405	0.492029064	0.387539312	0.306474352	0.269439323	0.558941546	0.485739074	ENSG00000011021	CLCN6	1	11866207	11903201	protein_coding	0
0.738423165	0.69515237	0.716462423	0.746936341	0.728500163	0.704207787	0.847467737	0.78397137	0.562140766	0.649821061	0.774807505	0.5601887	0.731428262	0.835701117	0.700628999	0.781910856	0.671185338	0.750623577	0.737176011	0.849202906	0.002494306	0.015020063	0.789014207	0.589469689	0.663539746	0.541264505	0.783212233	0.681216788	0.697809348	0.249539096	0.36449409	0.762119076	0.702635289	0.63669884	0.573690489	0.782995337	0.273506127	0.724704479	0.73836894	0.792213426	0.386237935	ENSG00000175206	NPPA	1	11905766	11908402	protein_coding	1
0.844268518	0.809185555	0.871597441	0.755666414	0.682355493	0.74840039	0.964591693	0.058670426	0.715811734	0.841123522	0.88054441	0.719010953	0.83494198	0.951740592	0.845515671	0.904782562	0.81205943	0.890467411	0.867530637	0.957434118	0.000650689	0.001572498	0.901312222	0.835321549	0.884502765	0.720800347	0.84925713	0.808968658	0.855276	0.840798178	0.92576727	0.901041102	0.871000976	0.914814011	0.894642663	0.859180132	0.907493764	0.860969526	0.837761631	0.896052489	0.737609804	ENSG00000120937	NPPB	1	11917521	11918988	protein_coding	0
0.556609912	0.564906192	0.535082963	0.191627806	0.286140332	0.243791346	0.381032426	0.638488233	0.639898059	0.601073636	0.651664678	0.419802624	0.345732567	0.627318078	0.275783538	0.181596356	0.251111593	0.4513068	0.22177638	0.560297148	0.354299967	0.25441926	0.394046199	0.178993602	0.647435202	0.254256588	0.684253335	0.636481943	0.20371977	0.405053682	0.53811951	0.335484221	0.333423707	0.185012472	0.358637892	0.353161262	0.439648628	0.578136862	0.558833098	0.607200954	0.166522069	ENSG00000116685	KIAA2013	1	11979648	11986485	protein_coding	0
0.362216679	0.217438456	0.433195966	0.161641904	0.195640386	0.470339443	0.518490402	0.548096736	0.698568485	0.607905867	0.37734519	0.511224379	0.092994252	0.271228717	0.242164624	0.616473268	0.197104436	0.640765644	0.209087951	0.22351155	0.17790912	0.160069407	0.270252684	0.156924412	0.346112135	0.406083939	0.375447348	0.29427394	0.310541156	0.571141959	0.532263312	0.483461664	0.626504717	0.663702418	0.526407114	0.471098579	0.838086975	0.512146188	0.212829411	0.457651014	0.223186205	ENSG00000083444	PLOD1	1	11994262	12035595	protein_coding	1
0.598687778	0.623034378	0.565448433	0.636861512	0.657954669	0.465513502	0.26190218	0.325018978	0.459386184	0.334128619	0.676390847	0.530473918	0.509380761	0.666576293	0.192007374	0.295304197	0.138759354	0.26846329	0.108122763	0.702689513	0.077486173	0.055200087	0.483190543	0.263474677	0.64125366	0.08654159	0.696453747	0.61690706	0.58681271	0.587680295	0.554061382	0.641741677	0.24357445	0.462639627	0.580360048	0.257401583	0.638650906	0.402450927	0.623359722	0.54842208	0.245472292	ENSG00000116688	MFN2	1	12040238	12073571	protein_coding	1
0.479177963	0.378863464	0.656653291	0.471423924	0.455102483	0.43379243	0.594078733	0.393558182	0.393829303	0.510085674	0.504934389	0.270686477	0.617069732	0.586378918	0.39513068	0.602537686	0.442739399	0.608773452	0.41492246	0.283429129	0.559863355	0.436395185	0.563984383	0.326808372	0.285435419	0.296388678	0.153942089	0.179210498	0.373224162	0.664895348	0.406029715	0.725138271	0.502440082	0.433412862	0.170805769	0.607580523	0.388678018	0.363518057	0.230506453	0.644127535	0.097928641	ENSG00000116691	MIIP	1	12079523	12092102	protein_coding	0
0.010085674	0.01176662	0.836622926	0.764884503	0.160232079	0.638813578	0.762390196	0.117286628	0.934660015	0.916874526	0.017839714	0.01458627	0.828760438	0.835429997	0.699869862	0.8266457	0.443173192	0.809890467	0.174655677	0.143151502	0.054495174	0.539041319	0.808643314	0.854625312	0.341774211	0.314174168	0.092180891	0.793677475	0.87653183	0.932057261	0.879622601	0.82892311	0.332122329	0.730669125	0.105791129	0.151393558	0.226656545	0.847576185	0.244279362	0.827784405	0.036547012	ENSG00000120949	TNFRSF8	1	12123434	12204264	protein_coding	0
0.058019738	0.073636265	0.622221017	0.522990999	0.216245527	0.608719228	0.63924737	0.727849474	0.772855439	0.714618805	0.075208763	0.140874092	0.62091964	0.417579438	0.573582041	0.523479015	0.575154539	0.69314608	0.563279471	0.244062466	0.307396161	0.31005314	0.620323175	0.171836026	0.130137729	0.438889491	0.156002603	0.66733543	0.702526841	0.751003145	0.733000759	0.717275784	0.658063117	0.144127535	0.089469689	0.477171673	0.938401475	0.710931569	0.501138705	0.6819217	0.050319922	ENSG00000028137	TNFRSF1B	1	12227060	12269285	protein_coding	0
0.391443444	0.385749919	0.603784839	0.337382063	0.338303872	0.156165275	0.361945559	0.416982974	0.440841557	0.430105195	0.426363735	0.594512526	0.52179807	0.320735278	0.343184036	0.450276543	0.245960308	0.220475003	0.214239237	0.536818133	0.308155298	0.139355818	0.489155189	0.472562629	0.464212124	0.204804251	0.306962369	0.51605032	0.369808047	0.589740809	0.368398221	0.310758052	0.156490619	0.549126993	0.604055959	0.270903373	0.623630843	0.197917796	0.515291183	0.255069949	0.461284026	ENSG00000048707	VPS13D	1	12290124	12572099	protein_coding	0
0.106441818	0.104706648	0.727144561	0.179806962	0.375393124	0.344919206	0.190868669	0.62748075	0.801811083	0.719661642	0.111321982	0.711690706	0.634312981	0.190217981	0.416982974	0.530528142	0.124227307	0.163431298	0.108448108	0.670046633	0.264613382	0.328597766	0.222969309	0.085674005	0.438997939	0.329899143	0.1003145	0.648682355	0.125257564	0.592452012	0.088114087	0.24183928	0.28798395	0.464266349	0.705129595	0.120594296	0.809131331	0.125257564	0.690543325	0.138054441	0.511495499	ENSG00000162496	DHRS3	1	12627939	12677737	protein_coding	0
0.912157033	0.001030257	0.788634638	0.827404837	0.846871272	0.888949138	0.829194231	0.980913133	0.998861295	0.988775621	0.898058779	0.972942197	0.294707732	0.005422405	0.005910422	0.118588006	0.755069949	0.931081228	0.80631168	0.021472725	0.888135777	0.919368832	0.011875068	0.9598742	0.904023425	0.918989264	0.849582475	0.870296063	0.874145971	0.897841883	0.008730073	0.99625854	0.932219933	0.916386509	0.061327405	0.78798395	0.105248888	0.883526732	0.003849908	0.009272313	0.982431407	ENSG00000204518	AADACL4	1	12704566	12727097	protein_coding	0
0.004609045	0.012091964	0.963832556	0.924520117	0.815150201	0.931352348	0.873712179	0.972291509	0.962043162	0.976358313	0.140060731	0.872139681	0.86650038	0.981834942	0.966597983	0.963019195	0.950168095	0.963832556	0.944474569	0.949029389	0.925984167	0.923381412	0.958355927	0.909879623	0.958898167	0.855438673	0.922893396	0.958843943	0.925008134	0.980425117	0.97738857	0.944637241	0.007591368	0.965784622	0.949463182	0.97164082	0.035028739	0.960470665	0.960470665	0.933683982	0.73235007	ENSG00000188984	AADACL3	1	12776118	12788726	protein_coding	0
0.934226223	0.935690272	0.982322958	0.983353215	0.946914651	0.986172866	0.980153996	0.28250732	0.973050645	0.201659256	0.958952391	0.976683657	0.865199002	0.788743086	0.976683657	0.992408632	0.980587789	0.989860102	0.978473051	0.001626722	0.980587789	0.991107255	0.928207353	0.970339443	0.012688429	0.734681705	0.977876586	0.921104002	0.841231971	0.028901421	0.927448216	0.975490728	0.852510574	0.984654593	0.977985034	0.95385533	0.031612623	0.836351806	0.931081228	0.988612949	0.958084806	ENSG00000157330	C1orf158	1	12806163	12823847	protein_coding	0
0.953475762	0.975436504	0.917796334	0.887593536	0.93297907	0.88911181	0.011983516	0.970285219	0.96133825	0.973701334	0.959819976	0.666196725	0.841448867	0.762390196	0.955373604	0.952499729	0.97191194	0.932924845	0.939648628	0.881466218	0.955102483	0.930376315	0.975056935	0.830441384	0.973755558	0.873278386	0.9513068	0.96388678	0.903752305	0.973213317	0.962802299	0.95613274	0.973755558	0.980967357	0.930484763	0.953801106	0.018978419	0.948378701	0.921592018	0.959657304	0.811300293	ENSG00000116721	PRAMEF1	1	12851546	12856777	protein_coding	0
0.970881683	0.97164082	0.949625854	0.926634855	0.942956295	0.917254094	0.787333261	0.968658497	0.962422731	0.98140115	0.963778332	0.778060948	0.85928858	0.858909012	0.968062032	0.958572823	0.976466761	0.95358421	0.930864331	0.921863138	0.956078516	0.932762173	0.949463182	0.78852619	0.971586596	0.870729856	0.95331309	0.964049452	0.925116582	0.992896649	0.979123739	0.975544952	0.976304088	0.967790912	0.932165709	0.944583017	0.01431515	0.902288255	0.928912265	0.955753172	0.802732892	ENSG00000204513	PRAMEF11	1	12884468	12891264	protein_coding	0
0.942576727	0.969688754	0.93954018	0.883147164	0.935419152	0.888352673	0.879676825	0.965242382	0.960524889	0.975599176	0.961121353	0.63095109	0.826157684	0.107905867	0.961988938	0.94127535	0.945992842	0.94127535	0.925713046	0.957379894	0.956566533	0.91747099	0.963669884	0.026949355	0.971966164	0.872356577	0.966597983	0.956295413	0.92950873	0.979557532	0.957651014	0.973050645	0.970827459	0.978689947	0.955156708	0.952825073	0.020225572	0.957217222	0.912211257	0.955536276	0.790098688	ENSG00000120952	PRAMEF2	1	12916941	12921764	protein_coding	0
0.950439215	0.960796009	0.94127535	0.91372953	0.961988938	0.902559375	0.565936449	0.948758269	0.952011712	0.966109966	0.95960308	0.83868344	0.826211908	0.058670426	0.947077324	0.962097386	0.95358421	0.938889491	0.933033294	0.951361024	0.93780501	0.905324802	0.949788526	0.000704913	0.967682464	0.854408416	0.95531938	0.937154322	0.928207353	0.970447891	0.963127643	0.981780718	0.967085999	0.982702527	0.927339768	0.961555146	0.185608936	0.961988938	0.918663919	0.942576727	0.716191302	ENSG00000187545	PRAMEF10	1	12952727	12958101	protein_coding	0
0.876965622	0.143747967	0.002494306	0.931569244	0.883960525	0.903969201	0.728445939	0.273072335	0.025919098	0.215811734	0.835484221	0.952065936	0.946860427	0.900607309	0.842858692	0.915030908	0.791183169	0.646296497	0.810215812	0.702472617	0.035245635	0.070708166	0.903481184	0.958193255	0.918392799	0.004554821	0.016429888	0.826591476	0.980099772	0.92148357	0.950113871	0.624986444	0.04842208	0.922405379	0.974623143	0.895347576	0.233271879	0.926526407	0.892527925	0.079329791	0.89285327	ENSG00000162494	LRRC38	1	13801445	13840543	protein_coding	0
0.25013556	0.032209088	0.755666414	0.217330008	0.708871055	0.727090337	0.04066804	0.373603731	0.638596681	0.503199219	0.084481076	0.854137295	0.375881141	0.02662401	0.116798612	0.190001084	0.085782453	0.149766837	0.140060731	0.045493981	0.297581607	0.136265047	0.824042945	0.865632795	0.102429238	0.076130572	0.093482269	0.058290858	0.672974732	0.841231971	0.139410042	0.259082529	0.148302787	0.239507646	0.926689079	0.068322308	0.867693309	0.728933955	0.080468496	0.063930159	0.85847522	ENSG00000162493	PDPN	1	13909960	13944452	protein_coding	0
0.477713914	0.488396052	0.595976575	0.351100748	0.488992517	0.367096844	0.172974732	0.361186422	0.339117232	0.357878755	0.449408958	0.296985143	0.470068322	0.265426743	0.249051079	0.546903807	0.266023208	0.327350613	0.270090012	0.479015291	0.446480859	0.384394317	0.675794382	0.596952608	0.534540722	0.23582041	0.386780176	0.190977117	0.532588656	0.574341178	0.348335322	0.309727795	0.302461772	0.406300835	0.508513176	0.491107255	0.605628457	0.339713697	0.322199328	0.234139464	0.311462965	ENSG00000116731	PRDM2	1	14026693	14151574	protein_coding	0
0.333965947	0.244333586	0.232187398	0.51057369	0.676282399	0.545331309	0.671185338	0.170100857	0.11088819	0.165274916	0.215377942	0.70171348	0.590174601	0.14553736	0.669558616	0.763040885	0.69368832	0.101182084	0.678885153	0.621082312	0.644073311	0.720420779	0.141145212	0.588764776	0.224596031	0.717926472	0.133336948	0.135180566	0.180403427	0.720420779	0.611213534	0.305660991	0.134258757	0.785001627	0.073202473	0.640765644	0.758377616	0.463127643	0.741134367	0.106333369	0.530582366	ENSG00000189337	KAZN	1	14925200	15444539	protein_coding	0
0.754365036	0.73435636	0.079980479	0.702147273	0.120485848	0.192332719	0.061435853	0.694013664	0.207027437	0.741025919	0.763203557	0.598199761	0.711528034	0.140386075	0.068105412	0.093916061	0.170643097	0.126016701	0.483244767	0.201388136	0.722210172	0.644561327	0.075859451	0.676065503	0.192224271	0.728445939	0.684958247	0.07905867	0.054332502	0.606929834	0.123522395	0.326862596	0.572931352	0.173300076	0.553898709	0.044951741	0.899089036	0.752304522	0.68794057	0.095000542	0.678722481	ENSG00000171729	TMEM51	1	15479028	15546976	protein_coding	0
0.78022991	0.839334129	0.076455916	0.780067238	0.839659473	0.659147598	0.053139573	0.445884394	0.829682247	0.171836026	0.714673029	0.649766837	0.085240213	0.049994578	0.310974948	0.687235658	0.781748183	0.845407223	0.835918013	0.022123414	0.810812276	0.846545928	0.149929509	0.819813469	0.031449951	0.879676825	0.827025268	0.613762065	0.12146188	0.119292918	0.079980479	0.265372519	0.837165166	0.461717818	0.822307776	0.04468062	0.087029606	0.038499078	0.807450385	0.747207461	0.592126667	ENSG00000142621	FHAD1	1	15573768	15726779	protein_coding	0
0.559049995	0.499349311	0.204641579	0.664949572	0.707027437	0.620702744	0.238260492	0.712829411	0.502440082	0.296497126	0.722698189	0.326591476	0.510248346	0.584481076	0.263420453	0.118099989	0.535462531	0.249484871	0.547229151	0.66104544	0.718360265	0.598145537	0.703069081	0.47164082	0.245526516	0.695098146	0.758323392	0.633120052	0.12867368	0.613490945	0.313035463	0.657629324	0.534974515	0.139301594	0.115443011	0.085240213	0.284296714	0.430322091	0.610183277	0.384611214	0.071141959	ENSG00000142634	EFHD2	1	15736391	15756839	protein_coding	0
0.750840473	0.718902505	0.706051404	0.713154755	0.780989047	0.765752088	0.718522937	0.887810433	0.660015183	0.842587572	0.774590608	0.633987637	0.679264722	0.385641471	0.770794925	0.799967466	0.778657412	0.694555905	0.740537903	0.756262878	0.825127427	0.80202798	0.797256263	0.535896324	0.81059538	0.773235007	0.813740375	0.730018436	0.002602755	0.802353324	0.65730398	0.845027654	0.755666414	0.738531613	0.152315367	0.680511875	0.775403969	0.800184362	0.686205401	0.766619672	0.078191086	ENSG00000162438	CTRC	1	15764935	15775737	protein_coding	1
0.851046524	0.807287713	0.025539529	0.713100531	0.796930919	0.79481618	0.187506778	0.869970719	0.250732025	0.871380544	0.838520768	0.613382496	0.705888732	0.109478365	0.817861403	0.826699924	0.814011495	0.752846763	0.776868019	0.522990999	0.846274808	0.827187941	0.824802082	0.55416983	0.888081553	0.787712829	0.84871489	0.674113437	0.001518274	0.827242165	0.840472834	0.891280772	0.874362867	0.853811951	0.657954669	0.161858801	0.538444854	0.876314933	0.737392907	0.805118751	0.70399089	ENSG00000142615	CELA2A	1	15783223	15798586	protein_coding	0
0.867259516	0.823609153	0.013989806	0.788905759	0.843400933	0.78397137	0.886129487	0.897299642	0.653996313	0.88911181	0.873766403	0.709250624	0.763040885	0.825723891	0.859722373	0.883309836	0.849419803	0.784025594	0.837761631	0.877887431	0.85928858	0.860156165	0.872031233	0.719444746	0.837382063	0.801106171	0.838520768	0.08681271	0.000867585	0.834237068	0.87479666	0.901474894	0.894100423	0.884068973	0.81059538	0.827079492	0.301973756	0.868994686	0.787224813	0.839713697	0.718306041	ENSG00000215704	CELA2B	1	15792404	15817895	protein_coding	0
0.726764993	0.615117666	0.14325995	0.559321115	0.637349528	0.34323826	0.471532372	0.411560568	0.491269927	0.503958356	0.733000759	0.525214185	0.612677584	0.230181108	0.57705238	0.652857608	0.527328923	0.430213643	0.57423273	0.151447782	0.445667498	0.313631927	0.221939052	0.492571305	0.678614033	0.404511441	0.382984492	0.044789068	0.246014532	0.162834834	0.215540614	0.739995662	0.796117558	0.648411235	0.648845028	0.575805227	0.309619347	0.113653617	0.126558942	0.48340744	0.239236525	ENSG00000132906	CASP9	1	15817327	15853029	protein_coding	0
0.590499946	0.542240538	0.371922785	0.647652098	0.650634421	0.605086216	0.376260709	0.396106713	0.408144453	0.409554278	0.543216571	0.397787659	0.268517514	0.543379243	0.533402017	0.278115172	0.559104219	0.325127427	0.553952934	0.548584752	0.481292701	0.312981238	0.183765318	0.150417525	0.583450819	0.161858801	0.562628782	0.316505802	0.253117883	0.402667823	0.388623794	0.255774862	0.505042837	0.313252359	0.408740917	0.490944583	0.495662076	0.274265264	0.365524347	0.457162998	0.45586162	ENSG00000116138	DNAJC16	1	15853308	15918874	protein_coding	0
0.852564798	0.850287387	0.054061382	0.861565991	0.856523154	0.880219065	0.776000434	0.637837545	0.844322742	0.224758703	0.866554604	0.035354083	0.11490077	0.888461121	0.857932979	0.026786683	0.891660341	0.372573474	0.889708275	0.8868344	0.877833207	0.828597766	0.014260926	0.019303763	0.882008459	0.015941872	0.881954235	0.84844377	0.594241405	0.717546904	0.824747858	0.086378918	0.890033619	0.028413404	0.089578137	0.790857825	0.331959657	0.801811083	0.809619347	0.865632795	0.120811192	ENSG00000116771	AGMAT	1	15898848	15911605	protein_coding	0
0.082095217	0.16131656	0.246882117	0.663105954	0.682897733	0.373386834	0.06420128	0.831200521	0.664461555	0.817698731	0.125149116	0.061164733	0.045005965	0.542511658	0.711365362	0.72806637	0.694393233	0.089144344	0.660665871	0.578624878	0.393341286	0.553736037	0.692766511	0.263312005	0.370675632	0.034540722	0.511549723	0.534757618	0.489209413	0.830820952	0.693742544	0.12319705	0.220691899	0.625094892	0.768951307	0.733705672	0.782398872	0.732729639	0.152586487	0.17362542	0.470393667	ENSG00000197312	DDI2	1	15943995	15995539	protein_coding	0
0.349419803	0.432003037	0.436937425	0.29454506	0.337165166	0.422730723	0.601398981	0.24612298	0.313143911	0.21320898	0.557531721	0.517839714	0.452011712	0.496312764	0.492354408	0.663377074	0.494360698	0.366663052	0.5085674	0.649929509	0.226764993	0.167226982	0.549506561	0.566587138	0.295195749	0.109695261	0.399739725	0.480750461	0.434551567	0.589578137	0.560026028	0.642663486	0.274753281	0.625799805	0.329682247	0.535354083	0.469146513	0.596139247	0.542511658	0.446968875	0.254907277	ENSG00000116786	PLEKHM2	1	16010827	16061264	protein_coding	0
0.642012797	0.642609261	0.220149658	0.0802516	0.114195857	0.257293135	0.747315909	0.468875393	0.116256371	0.580902288	0.759028305	0.679264722	0.716082854	0.643802191	0.564526624	0.107960091	0.686096953	0.735766186	0.709901312	0.468224704	0.511929292	0.043704587	0.179318946	0.249810216	0.670046633	0.030257022	0.40087843	0.197050211	0.271770958	0.317644507	0.719715866	0.767053465	0.747695478	0.095759679	0.294978853	0.71120269	0.626830062	0.294328164	0.330875176	0.713696996	0.618371109	ENSG00000162461	SLC25A34	1	16062900	16067891	protein_coding	0
0.97337599	0.963561436	0.944420345	0.002548531	0.006127318	0.31287279	0.966435311	0.99772259	0.9641579	0.998427502	0.986552435	0.992842425	0.974080902	0.973972454	0.921917363	0.006452662	0.971044355	0.977822362	0.982377183	0.946860427	0.980479341	0.993764234	0.005693526	0.006723783	0.942793623	0.9914326	0.958355927	0.946914651	0.94729422	0.983732784	0.971207027	0.978906843	0.996963453	0.005856198	0.92495391	0.154647001	0.997614142	0.95759679	0.924682789	0.976900553	0.946643531	ENSG00000162460	TMEM82	1	16068917	16074477	protein_coding	0
0.267595705	0.29053248	0.55416983	0.017568593	0.017134801	0.022665654	0.099718035	0.862054007	0.84323826	0.863409609	0.279687669	0.831688537	0.484546145	0.138108665	0.127263854	0.084101507	0.133933413	0.407222644	0.140494523	0.107309402	0.114683874	0.116147923	0.248020822	0.683602646	0.231753606	0.680403427	0.624823772	0.227361458	0.233868344	0.756262878	0.110237501	0.218848281	0.657629324	0.142880382	0.361132198	0.137945993	0.732783863	0.649821061	0.087517623	0.258702961	0.803763149	ENSG00000162458	FBLIM1	1	16083102	16113089	protein_coding	0
0.341123522	0.475111159	0.619347142	0.198026244	0.251274265	0.149333044	0.322795792	0.492354408	0.305877887	0.52234031	0.36275892	0.409066262	0.541047609	0.374200195	0.514152478	0.540559592	0.324205618	0.384556989	0.368615118	0.288580414	0.476683657	0.46789936	0.522286086	0.432003037	0.383797853	0.281531287	0.286411452	0.243032209	0.288417742	0.513013773	0.521526949	0.377290966	0.285598091	0.373224162	0.51431515	0.473484438	0.611701551	0.282832665	0.308263746	0.352564798	0.369753823	ENSG00000065526	SPEN	1	16174359	16266955	protein_coding	0
0.485305281	0.531775296	0.432762173	0.319217005	0.425441926	0.428153129	0.609424141	0.448053356	0.440190869	0.426472183	0.505530853	0.486118642	0.552488884	0.426905975	0.359722373	0.52380436	0.391714565	0.381520442	0.399197484	0.644073311	0.445721722	0.36129487	0.396160937	0.447782236	0.322253552	0.29454506	0.497614142	0.374850884	0.340201713	0.477822362	0.261576835	0.483787008	0.451469472	0.388569569	0.238314716	0.351805661	0.395184904	0.292159202	0.356252033	0.366988396	0.175740158	ENSG00000116809	ZBTB17	1	16268364	16302627	protein_coding	0
0.898709468	0.922459603	1	0.921700466	0.949029389	0.909337382	0.867693309	0.014152478	0.027437371	0.012905325	0.00574775	0.83841232	0.998319054	0.937588114	0.872356577	0.941112678	0.902938944	0.905921267	0.889545602	0.968875393	0.063713263	0.018869971	0.016701009	0.956946101	0.932003037	0.194122113	0.010953259	0.917416766	0.972074612	0.964320573	0.036275892	0.00976033	0.916332285	0.955373604	0.995065611	0.842099555	0.99398113	0.016104544	0.897191194	0.94355276	0.950330767	ENSG00000183888	C1orf64	1	16330731	16335302	protein_coding	0
0.067075155	0.088222536	0.103459495	0.0200629	0.025322633	0.026569786	0.239182301	0.860861078	0.706647869	0.863789177	0.304088494	0.749918664	0.677638	0.54815096	0.064580848	0.680240755	0.028576076	0.766619672	0.030311246	0.13268626	0.020442468	0.01659256	0.746610997	0.797473159	0.792647218	0.026407114	0.771120269	0.672974732	0.784838955	0.85245635	0.737176011	0.81834942	0.777193363	0.819054333	0.81607201	0.541372953	0.641416332	0.740700575	0.066044898	0.746177204	0.719661642	ENSG00000173641	HSPB7	1	16340523	16346089	protein_coding	0
0.775132849	0.692007374	0.040830713	0.303763149	0.768300618	0.689892636	0.859180132	0.87132632	0.084155731	0.865849691	0.604218631	0.644724	0.855980913	0.830875176	0.781910856	0.827892853	0.608122763	0.895889817	0.716191302	0.778603188	0.706159853	0.730235332	0.014803167	0.82263312	0.83640603	0.593536493	0.843780501	0.176987312	0.050970611	0.038227958	0.293948596	0.079980479	0.721722156	0.902342479	0.832339226	0.036058996	0.175035246	0.009706106	0.121895673	0.844268518	0.914380219	ENSG00000186510	CLCNKA	1	16345370	16360545	protein_coding	1
0.852076781	0.766565448	0.042620106	0.688374363	0.804793406	0.736525323	0.907981781	0.89914326	0.05444095	0.85701117	0.859722373	0.939214836	0.850070491	0.786194556	0.789881792	0.857878755	0.705129595	0.90369808	0.772692767	0.750732025	0.023370567	0.040939161	0.007645592	0.938672595	0.846491704	0.860861078	0.254907277	0.090933738	0.255503741	0.090337274	0.711365362	0.020713589	0.884556989	0.927177096	0.885858367	0.712937859	0.193471424	0.009109641	0.142771934	0.805172975	0.971478148	ENSG00000184908	CLCNKB	1	16370272	16383803	protein_coding	1
0.830224488	0.867639085	0.02033402	0.744875827	0.799859017	0.766240104	0.855167552	0.072063767	0.024129704	0.050862162	0.870675632	0.723728446	0.766511224	0.666522069	0.826211908	0.871651665	0.8022991	0.170643097	0.819271229	0.802353324	0.02206919	0.02179807	0.031449951	0.853757727	0.935310704	0.871217872	0.857824531	0.757781152	0.055959224	0.052109316	0.887268192	0.295087301	0.075913675	0.847576185	0.880923978	0.71000976	0.681487908	0.176933088	0.729042403	0.695206594	0.956674981	ENSG00000185519	FAM131C	1	16384264	16400127	protein_coding	0
0.160286303	0.095813903	0.498373278	0.297961176	0.30604056	0.59082529	0.161262336	0.794924629	0.790044464	0.804630734	0.127589199	0.756588223	0.577648845	0.098525106	0.698134693	0.317481835	0.642283917	0.05015725	0.64098254	0.150580197	0.168528359	0.18110834	0.159472942	0.220529227	0.190217981	0.561218957	0.128727904	0.675035246	0.280717926	0.670534649	0.408957814	0.085294437	0.090716842	0.217058887	0.612786032	0.178722481	0.912970394	0.155785707	0.158713805	0.047879839	0.822036655	ENSG00000142627	EPHA2	1	16450832	16482582	protein_coding	1
0.597006832	0.579600911	0.063821711	0.4555905	0.512254636	0.592126667	0.116798612	0.805552543	0.781477063	0.84269602	0.172432491	0.615985251	0.435364928	0.067129379	0.723674222	0.614087409	0.625745581	0.074883418	0.659201822	0.126613166	0.666088277	0.670155081	0.49371001	0.669721288	0.53063659	0.700900119	0.490293894	0.116798612	0.114304305	0.781097495	0.11864223	0.079275567	0.069840581	0.466001518	0.341123522	0.106984058	0.806203232	0.075100314	0.130354625	0.072117992	0.422459603	ENSG00000142632	ARHGEF19	1	16524349	16539104	protein_coding	0
0.867151068	0.840852402	0.027274699	0.646242273	0.728229042	0.761739508	0.295141525	0.077431949	0.299371001	0.077919965	0.871977009	0.573365145	0.400715758	0.849745147	0.097006832	0.705509164	0.055308535	0.18994686	0.047174927	0.114304305	0.692007374	0.156978636	0.226873441	0.647706323	0.851914109	0.801051947	0.741676608	0.075208763	0.595434335	0.081607201	0.733705672	0.550319922	0.155460362	0.808480642	0.619726711	0.57450385	0.311571413	0.058399306	0.102483462	0.848118425	0.775837762	ENSG00000204377	C1orf134	1	16555368	16556038	protein_coding	0
0.770523804	0.754202364	0.086378918	0.20599718	0.397462314	0.478310378	0.138379785	0.193471424	0.661967249	0.205400716	0.783754473	0.308372194	0.27193363	0.591530203	0.446372411	0.656978636	0.141090988	0.297635831	0.133933413	0.201279688	0.474840039	0.402993168	0.261739508	0.493221993	0.773451903	0.658822254	0.356956946	0.103839063	0.347196616	0.183982215	0.673137404	0.402993168	0.271011821	0.755774862	0.629270144	0.410747207	0.346112135	0.134258757	0.139410042	0.741785056	0.585565557	ENSG00000132881	RSG1	1	16558195	16563657	protein_coding	0
0.480913133	0.562032318	0.548855872	0.104055959	0.182301269	0.1246611	0.318728988	0.542077866	0.313957271	0.545005965	0.582420562	0.44783646	0.54039692	0.338846112	0.506615335	0.663105954	0.273018111	0.308697538	0.397462314	0.347576185	0.362216679	0.280826375	0.657683548	0.49799371	0.581824097	0.215377942	0.353811951	0.392473701	0.467302896	0.48020822	0.322687344	0.551295955	0.160394751	0.63897625	0.536601236	0.552380436	0.603893287	0.463452988	0.217655352	0.307721505	0.247261685	ENSG00000037637	FBXO42	1	16573334	16678949	protein_coding	0
0.398926364	0.296876695	0.262769765	0.116093699	0.17134801	0.098742002	0.269059755	0.678722481	0.706430973	0.7220475	0.568864548	0.114466978	0.098145537	0.412428153	0.339334129	0.426580631	0.158008893	0.208057694	0.167389654	0.364602538	0.292647218	0.228662835	0.517297473	0.49398113	0.464537469	0.113436721	0.674276109	0.33895456	0.637729097	0.79199653	0.740321006	0.677204208	0.584318404	0.505476629	0.549126993	0.537197701	0.775241297	0.65274916	0.256100206	0.59429563	0.161208112	ENSG00000055070	SZRD1	1	16679070	16724640	protein_coding	0
0.773723024	0.879134584	0.823283809	0.285543867	0.834453964	0.762227524	0.861837111	0.808263746	0.018707299	0.849745147	0.818186748	0.07504609	0.884285869	0.833857499	0.835104652	0.913404186	0.818674764	0.928586921	0.830820952	0.160557423	0.878429671	0.89767921	0.876640278	0.159472942	0.90114955	0.755666414	0.014857391	0.153454072	0.06821386	0.896269385	0.848823338	0.934117775	0.85874634	0.887430864	0.813523479	0.905053682	0.047446047	0.901962911	0.341231971	0.838195423	0.853323934	ENSG00000187144	SPATA21	1	16713612	16763919	protein_coding	0
0.216516647	0.215269494	0.271282941	0.294111268	0.280338358	0.458572823	0.585836677	0.525756426	0.603459495	0.581607201	0.265426743	0.237013339	0.227469906	0.356902722	0.663485522	0.501897842	0.620377399	0.220800347	0.634529877	0.632848932	0.640440299	0.595000542	0.299804793	0.386129487	0.211256914	0.635614359	0.381845787	0.283320681	0.507862488	0.636536167	0.545331309	0.470556339	0.196833315	0.363463833	0.13724108	0.49023967	0.434714239	0.496150092	0.55671836	0.314499512	0.143368398	ENSG00000157191	NECAP2	1	16767167	16786573	protein_coding	0
0.606170697	0.587951415	0.065177313	0.286465676	0.238856957	0.415518924	0.149333044	0.331363193	0.200412103	0.292864115	0.580956512	0.670480425	0.401854463	0.153996313	0.193850992	0.137837545	0.415627372	0.568864548	0.49425225	0.26390847	0.615768355	0.617991541	0.440082421	0.322416224	0.724324911	0.559104219	0.593536493	0.145971153	0.511061707	0.409771174	0.325018978	0.487908036	0.659689838	0.202255721	0.533781586	0.477985034	0.295249973	0.588168311	0.187018762	0.257564256	0.602375014	ENSG00000219481	NBPF1	1	16888814	16940057	protein_coding	0
0.478473051	0.463127643	0.509001193	0.356035137	0.387973105	0.470773235	0.264884503	0.415790044	0.168528359	0.438672595	0.391606116	0.677041536	0.579709359	0.130896866	0.208925279	0.618967574	0.245309619	0.285543867	0.329356903	0.144073311	0.576455916	0.564418176	0.451089903	0.636861512	0.482106062	0.520822037	0.235223945	0.172107147	0.191248238	0.319705021	0.232566967	0.438021907	0.206430973	0.487908036	0.306962369	0.283483353	0.644724	0.46535083	0.139843835	0.168528359	0.435310704	ENSG00000058453	CROCC	1	17066768	17299474	protein_coding	0
0.042620106	0.097549073	0.780338358	0.022286086	0.02179807	0.044843292	0.273235007	0.907276868	0.915356252	0.929996747	0.072334888	0.927068648	0.033022449	0.017297473	0.125040668	0.685825832	0.103296822	0.728012146	0.258052272	0.071955319	0.364114521	0.708220367	0.767107689	0.826537252	0.177149984	0.744442034	0.150959766	0.048530528	0.140548747	0.279091205	0.113274048	0.139898059	0.116690164	0.596518816	0.811029173	0.75588331	0.362596248	0.577486173	0.02380436	0.05216354	0.92175469	ENSG00000117122	MFAP2	1	17300997	17307330	protein_coding	0
0.608665004	0.492625529	0.333857499	0.602754582	0.595325887	0.649983733	0.664895348	0.170263529	0.167010086	0.146621841	0.627046958	0.507808264	0.483787008	0.721613708	0.663702418	0.449463182	0.668907928	0.256859343	0.638054441	0.740537903	0.695369266	0.581281857	0.324530962	0.650688645	0.347033944	0.415681596	0.400715758	0.655135018	0.079600911	0.133336948	0.500108448	0.177421104	0.432111485	0.403589632	0.198731157	0.263691574	0.649983733	0.407819109	0.64071142	0.696291075	0.273072335	ENSG00000159363	ATP13A2	1	17312453	17338423	protein_coding	1
0.561652749	0.457651014	0.251328489	0.488558725	0.526135994	0.388190001	0.593048476	0.425387702	0.512471532	0.435907168	0.628456783	0.350883852	0.432491053	0.687777898	0.54668691	0.18165058	0.493167769	0.377724759	0.433033294	0.682572389	0.094783646	0.059429563	0.168040343	0.113057152	0.638759354	0.079546687	0.65302028	0.663756642	0.308751762	0.675035246	0.784296714	0.578895998	0.595271663	0.303763149	0.536818133	0.191790478	0.59711528	0.69970719	0.669883961	0.687994794	0.249051079	ENSG00000117118	SDHB	1	17345217	17380665	protein_coding	1
0.791725409	0.738477389	0.845515671	0.790586704	0.813469255	0.753768572	0.824585186	0.071141959	0.13696996	0.066261794	0.137837545	0.502494306	0.817644507	0.786357228	0.799371001	0.030473918	0.785001627	0.742435744	0.795087301	0.766023208	0.826537252	0.771662509	0.149170372	0.738043596	0.150309077	0.015453855	0.077974189	0.861511767	0.725626288	0.504880165	0.804413838	0.048964321	0.109912157	0.103296822	0.084481076	0.805172975	0.88537035	0.837707407	0.809348227	0.815475545	0.034215378	ENSG00000117115	PADI2	1	17393256	17445948	protein_coding	0
0.912319705	0.895456024	0.887051296	0.876477605	0.873169938	0.898167227	0.048638976	0.672269819	0.8309294	0.799371001	0.91893504	0.702255721	0.37279037	0.020388244	0.916820301	0.810812276	0.828272422	0.002765427	0.761739508	0.838737664	0.906788852	0.907331092	0.797906952	0.342370676	0.924411669	0.888678018	0.894588439	0.89312439	0.847955753	0.927285544	0.358420996	0.025268409	0.019249539	0.919151936	0.244008242	0.910313415	0.256967791	0.909608502	0.874905108	0.003361891	0.823229585	ENSG00000142623	PADI1	1	17531621	17572500	protein_coding	0
0.925170806	0.962748075	0.965676174	0.985847522	0.980533565	0.988504501	0.000379568	0.974677367	0.968712721	0.977117449	0.874471315	0.623413946	0.734573257	0.7621733	0.972020388	0.893775079	0.926797527	0.003199219	0.893015942	0.937425442	0.993384665	0.988070708	0.948053356	0.983515888	0.970339443	0.894046199	0.978744171	0.959494632	0.94127535	0.862921592	0.011007483	0.13067997	0.034269602	0.903481184	0.962910747	0.95759679	0.152532263	0.976141416	0.976792105	0.008242056	0.938726819	ENSG00000142619	PADI3	1	17575593	17610728	protein_coding	0
0.638434009	0.020713589	0.855655569	0.752629867	0.814499512	0.826537252	0.856197809	0.861999783	0.874308643	0.666305173	0.805227199	0.535137187	0.918663919	0.866825724	0.863084264	0.884285869	0.831471641	0.820518382	0.829628023	0.189187724	0.393612406	0.106821386	0.672161371	0.06073094	0.010085674	0.681216788	0.885153454	0.890196291	0.857173842	0.859885045	0.880761306	0.88309294	0.896215161	0.832610346	0.006832231	0.812710118	0.939485956	0.699544518	0.769168203	0.834020171	0.004229476	ENSG00000159339	PADI4	1	17634690	17690499	protein_coding	0
0.551783971	0.423056068	0.498427502	0.659472942	0.639572714	0.660720095	0.430484763	0.560947836	0.464645917	0.494794491	0.273072335	0.155731482	0.279796118	0.273560351	0.551729747	0.233380328	0.680403427	0.10313415	0.676716191	0.61690706	0.660611647	0.592343564	0.392527925	0.486118642	0.290152912	0.579546687	0.585457109	0.377019846	0.298503416	0.708871055	0.298991433	0.134150309	0.118262661	0.236416875	0.168040343	0.39713697	0.459440408	0.427339768	0.565177313	0.171402234	0.264667607	ENSG00000179051	RCC2	1	17733256	17766220	protein_coding	0
0.417308318	0.68512092	0.674221885	0.0687561	0.087409175	0.061435853	0.180294979	0.557260601	0.155135018	0.595759679	0.626775838	0.757184687	0.637729097	0.251979178	0.486118642	0.160557423	0.130734194	0.206214077	0.177258432	0.677421104	0.236959115	0.19368832	0.143422622	0.091584427	0.719444746	0.172649387	0.662346817	0.689296172	0.103839063	0.748291942	0.414705563	0.213154755	0.164895348	0.313143911	0.690868669	0.268734411	0.876043813	0.482431407	0.641687453	0.24840039	0.613274048	ENSG00000074964	ARHGEF10L	1	17866330	18024369	protein_coding	0
0.979557532	0.976358313	0.963019195	0.90944583	0.966001518	0.909662726	0.953367314	0.965459278	0.944745689	0.808697538	0.979503308	0.65676174	0.036058996	0.968550049	0.958410151	0.088330984	0.966869103	0.736687995	0.966055742	0.995119835	0.940787333	0.967248672	0.948378701	0.91747099	0.977063225	0.941600694	0.973972454	0.833206811	0.945450602	0.985467954	0.983461664	0.980967357	0.960199545	0.927882008	0.941600694	0.969742978	0.019032643	0.985522178	0.976249864	0.957651014	0.917145646	ENSG00000117148	ACTL8	1	18081808	18153558	protein_coding	0
0.10915302	0.659364494	0.070328598	0.041752521	0.039963128	0.084589524	0.142771934	0.086487366	0.033510465	0.048801648	0.09830821	0.894479991	0.980316668	0.460796009	0.658930702	0.833911723	0.766836569	0.836026461	0.739128077	0.45184904	0.721288364	0.753768572	0.739073853	0.799642121	0.353920399	0.753931244	0.047012255	0.768625962	0.740537903	0.752304522	0.084047283	0.699761414	0.762064852	0.883309836	0.042945451	0.827404837	0.65074287	0.819271229	0.730343781	0.780284134	0.800780826	ENSG00000117154	IGSF21	1	18434240	18704977	protein_coding	0
0.680294979	0.894696888	0.980262444	0.960850233	0.932382605	0.989317861	0.005476629	0.908307125	0.134529877	0.909662726	0.01431515	0.944095001	0.957542566	0.855872465	0.950059646	0.757781152	0.908361349	0.030040126	0.908524021	0.857770307	0.935744496	0.9312439	0.008730073	0.020822037	0.070328598	0.987745364	0.926146839	0.978689947	0.013664462	0.903969201	0.736633771	0.01632144	0.871109424	0.758214944	0.970990131	0.011387051	0.3954018	0.014369374	0.937588114	0.658822254	0.9756534	ENSG00000179023	KLHDC7A	1	18807424	18812478	protein_coding	0
0.981292701	0.995824748	0.945667498	0.919423056	0.946318187	0.95331309	0.925008134	0.018110834	0.937425442	0.002819651	0.993221993	0.939106388	0.974568919	0.937425442	0.902450927	0.948107581	0.93753389	0.955156708	0.923327188	0.940245093	0.917308318	0.950439215	0.990076998	0.980858909	0.975490728	0.001138705	0.967194447	0.992517081	0.98823338	0.098199761	0.955644724	0.832013881	0.771337165	0.966869103	0.98140115	0.974406247	0.089686585	0.943064744	0.994794491	0.968441601	0.918609695	ENSG00000009709	PAX7	1	18957500	19075360	protein_coding	0
0.172324043	0.170480425	0.359830821	0.635993927	0.517297473	0.430213643	0.128077215	0.138650906	0.579980479	0.166847414	0.308209522	0.596030799	0.640765644	0.709413296	0.728391715	0.807775729	0.58079384	0.111755775	0.429129162	0.73153671	0.201876152	0.122058345	0.055850775	0.038444854	0.796985143	0.069352565	0.622980154	0.679156274	0.743954018	0.627751871	0.1332285	0.774265264	0.42750244	0.835050428	0.682843509	0.588873224	0.904945234	0.752250298	0.687181434	0.39740809	0.547391823	ENSG00000159423	ALDH4A1	1	19197926	19229275	protein_coding	1
0.775024401	0.790478256	0.369374254	0.074937642	0.272096302	0.051079059	0.071196183	0.791725409	0.103784839	0.784622058	0.268409066	0.07878755	0.16359397	0.355276	0.264992951	0.778548964	0.533239345	0.04587355	0.1977009	0.706214077	0.754256588	0.779253877	0.755937534	0.758214944	0.687723674	0.480099772	0.843292485	0.78852619	0.070328598	0.816668474	0.736796443	0.073094025	0.028142284	0.846112135	0.770306908	0.805769439	0.971207027	0.815963561	0.297093591	0.053464917	0.648031667	ENSG00000169991	IFFO2	1	19230775	19283180	protein_coding	0
0.536601236	0.62493222	0.428098905	0.35473376	0.509651882	0.406300835	0.140060731	0.54668691	0.480262444	0.572280664	0.633120052	0.382550699	0.506506886	0.593211148	0.34443119	0.471586596	0.196019954	0.490131222	0.199869862	0.6088819	0.505205509	0.380327513	0.323283809	0.346003687	0.401908687	0.210443553	0.530473918	0.372410801	0.367151068	0.35473376	0.360915302	0.519466435	0.22980154	0.370567184	0.508675849	0.211148465	0.31260167	0.432111485	0.429346058	0.561652749	0.355764017	ENSG00000127481	UBR4	1	19401000	19536770	protein_coding	0
0.450873007	0.352835918	0.421700466	0.250948921	0.303546253	0.354842208	0.55015725	0.431406572	0.354625312	0.431569244	0.466109966	0.351805661	0.113002928	0.46188049	0.521581173	0.417037198	0.506235766	0.347793081	0.534161154	0.374905108	0.258269168	0.233054983	0.564092832	0.336080685	0.446806203	0.200791671	0.468821169	0.315583993	0.432165709	0.423381412	0.582149441	0.551024835	0.450493439	0.545114413	0.529118317	0.43579872	0.540288472	0.537631493	0.359397029	0.421863138	0.495770524	ENSG00000127463	EMC1	1	19542158	19578046	protein_coding	1
0.33494198	0.256588223	0.284079818	0.60112786	0.546741134	0.560947836	0.622004121	0.32409717	0.565611105	0.310378484	0.285598091	0.176770415	0.12547446	0.519249539	0.588222536	0.492300184	0.561435853	0.175414814	0.514803167	0.298394968	0.525105737	0.391009652	0.557043705	0.23554929	0.660991216	0.230777573	0.528901421	0.392202581	0.152478039	0.692332719	0.528250732	0.563930159	0.289664895	0.404240321	0.454018002	0.290586704	0.484166576	0.662509489	0.502114738	0.500162672	0.48194339	ENSG00000053372	MRTO4	1	19578033	19586622	protein_coding	0
0.732133174	0.801051947	0.225897408	0.762932437	0.800997723	0.740592127	0.816722698	0.363951849	0.429617178	0.575588331	0.615605683	0.651068214	0.683331526	0.685500488	0.759407873	0.039420887	0.775024401	0.68165058	0.783808698	0.799533673	0.799804793	0.778765861	0.044355276	0.030419694	0.841503091	0.707135885	0.765535191	0.51778549	0.015616527	0.632577812	0.779524997	0.793297907	0.576455916	0.039258215	0.753714348	0.011820844	0.738694285	0.759028305	0.726819217	0.771608285	0.651990023	ENSG00000162482	AKR7A3	1	19609052	19615744	protein_coding	0
0.502060514	0.51778549	0.128727904	0.524943065	0.644615551	0.578136862	0.579221343	0.346654376	0.622600586	0.418718143	0.521960742	0.397570762	0.333423707	0.147435202	0.544355276	0.200574775	0.525159961	0.256317102	0.531070383	0.552922676	0.425116582	0.320193038	0.157466652	0.182247045	0.707678126	0.248996855	0.644669776	0.25588331	0.206322525	0.477063225	0.583884611	0.609044572	0.418338575	0.266565448	0.54386726	0.218848281	0.517351697	0.626396269	0.452933521	0.303980046	0.396648953	ENSG00000053371	AKR7A2	1	19630459	19638640	protein_coding	0
0.567508947	0.56647869	0.113653617	0.624281531	0.666738965	0.635993927	0.692224271	0.464917037	0.206214077	0.415627372	0.586433142	0.502223186	0.374362867	0.531124607	0.583396595	0.380761306	0.609098796	0.546741134	0.60687561	0.695640386	0.630029281	0.482485631	0.288146622	0.137674873	0.52635289	0.342316452	0.413133066	0.512417308	0.21147381	0.212124498	0.280609478	0.586216246	0.300618154	0.190217981	0.333044138	0.221396812	0.374417091	0.378158551	0.490293894	0.607960091	0.320193038	ENSG00000040487	PQLC2	1	19638820	19655794	protein_coding	0
0.494848715	0.494848715	0.428858041	0.289827568	0.361837111	0.236254202	0.319759245	0.523262119	0.599772259	0.48340744	0.581661425	0.327079492	0.409012038	0.305932111	0.173516972	0.240809023	0.191627806	0.297364711	0.177529552	0.408307125	0.333694827	0.275403969	0.492137512	0.529335213	0.415356252	0.268680187	0.633336948	0.469797202	0.611593103	0.638922026	0.33439974	0.635722807	0.460850233	0.366175035	0.371922785	0.379731049	0.422513827	0.60514044	0.432924845	0.343997397	0.162780609	ENSG00000077549	CAPZB	1	19665267	19812066	protein_coding	0
0.218685609	0.250081336	0.675197918	0.133879189	0.457217222	0.161804577	0.205780284	0.842750244	0.651881575	0.83640603	0.131981347	0.276380002	0.640494523	0.030040126	0.127751871	0.145103568	0.117774645	0.491757944	0.151935799	0.210552001	0.404619889	0.642934606	0.422405379	0.678451361	0.15074287	0.639681163	0.29427394	0.082637458	0.714564581	0.265426743	0.082854354	0.654050537	0.259570545	0.189025052	0.584643748	0.645808481	0.796985143	0.169287496	0.111972671	0.083505043	0.567780067	ENSG00000173436	MINOS1	1	19923477	19956314	protein_coding	0
0.066966706	0.12520334	0.898384123	0.141904349	0.309510899	0.077269277	0.01859885	0.855059104	0.86275892	0.878863464	0.067834291	0.972128836	0.686964537	0.004717493	0.156978636	0.078950222	0.014532046	0.085402885	0.015236959	0.028250732	0.36904891	0.729855764	0.866717276	0.988775621	0.15703286	0.829194231	0.738423165	0.009651882	0.897353866	0.71602863	0.029118317	0.848877562	0.32062683	0.074449626	0.916006941	0.715594838	0.950873007	0.783754473	0.049886129	0.02635289	0.997668366	ENSG00000158747	NBL1	1	19967048	19984945	protein_coding	0
0.841557315	0.865090554	0.911506344	0.752792539	0.845407223	0.711961826	0.869265806	0.002168962	0.882008459	0.024400824	0.885261902	0.023207895	0.793406355	0.083125474	0.649061924	0.84844377	0.755286845	0.839984817	0.783591801	0.866663052	0.926146839	0.925279254	0.941763366	0.958572823	0.899305932	0.941383798	0.900227741	0.848281097	0.943064744	0.055959224	0.68365687	0.922459603	0.774427936	0.742544193	0.574720746	0.909337382	0.151664678	0.916223837	0.801160395	0.815095977	0.34323826	ENSG00000158748	HTR6	1	19991780	20006055	protein_coding	0
0.244930051	0.375935365	0.152640711	0.150580197	0.582691682	0.138867802	0.09912157	0.725626288	0.849040234	0.818837436	0.171239562	0.444691465	0.555200087	0.220691899	0.32838087	0.206539421	0.228554387	0.210606225	0.222698189	0.52461772	0.627155406	0.607092506	0.148411235	0.353540831	0.547229151	0.645157792	0.349690923	0.313577703	0.126016701	0.652694935	0.085619781	0.131167986	0.569894805	0.347738857	0.200574775	0.102158117	0.874037523	0.126125149	0.166630517	0.195098146	0.313740375	ENSG00000162542	TMCO4	1	20008706	20126438	protein_coding	0
0.759082529	0.87306149	0.970447891	0.98020822	0.980370893	0.995607852	0.823066912	0.996963453	0.992408632	0.999511984	0.017134801	0.976846329	0.986606659	0.926580631	0.887647761	0.004500596	0.997288797	0.972887973	0.993113545	0.928695369	0.998535951	0.999511984	0.004717493	0.054657846	0.988016484	0.995770524	0.957000325	0.164353107	0.002440082	0.96361566	0.852022557	0.888027329	0.920778657	0.009380761	0.944637241	0.881249322	0.876911398	0.97191194	0.885966815	0.980045548	0.988612949	ENSG00000178828	RNF186	1	20140523	20141771	protein_coding	0
0.637783321	0.659201822	0.399793949	0.514098254	0.683331526	0.589469689	0.435202256	0.371163648	0.207081661	0.423923653	0.495607852	0.409879623	0.540722264	0.2421104	0.159798287	0.229150851	0.189187724	0.501897842	0.208708383	0.341448867	0.624444203	0.563171023	0.480316668	0.581661425	0.363572281	0.371109424	0.598742002	0.201550808	0.408036005	0.349202906	0.2134801	0.562845678	0.344105845	0.24156816	0.447619564	0.354516864	0.294382388	0.579655135	0.113057152	0.328814662	0.565556881	ENSG00000169914	OTUD3	1	20209006	20239438	protein_coding	0
0.927339768	0.942142935	0.937696562	0.929562954	0.928478473	0.879568377	0.921375122	0.898113003	0.903318512	0.89285327	0.946751979	0.81260167	0.823717601	0.932328381	0.943173192	0.973972454	0.934714239	0.932870621	0.943932328	0.937696562	0.929129162	0.868452446	0.912699273	0.882767596	0.949951198	0.813848823	0.955753172	0.918609695	0.932219933	0.947185772	0.974731591	0.93325019	0.02033402	0.003090771	0.940841557	0.951903264	0.034323826	0.935961392	0.926689079	0.9513068	0.661425008	ENSG00000188784	PLA2G2E	1	20246502	20250110	protein_coding	0
0.020550916	0.025214185	0.790640928	0.08426418	0.009814554	0.043108123	0.039258215	0.920832881	0.895618696	0.924248997	0.145103568	0.821277519	0.785435419	0.853595055	0.06045982	0.065068865	0.035191411	0.254636157	0.03611322	0.082149441	0.022231862	0.107743195	0.902396703	0.068972996	0.765264071	0.501138705	0.036221668	0.069623685	0.759570545	0.888678018	0.067671619	0.07022015	0.270252684	0.047988288	0.887593536	0.675414814	0.934497343	0.510790587	0.827404837	0.815583993	0.736416875	ENSG00000188257	PLA2G2A	1	20301925	20306932	protein_coding	0
0.484003904	0.120811192	0.755124173	0.054928966	0.004554821	0.598525106	0.199761414	0.162780609	0.586107797	0.303112461	0.75159961	0.852673246	0.779470773	0.893720855	0.019737556	0.538824423	0.013718686	0.612026895	0.018490402	0.139898059	0.012634205	0.014803167	0.932762173	0.182789285	0.223077757	0.812005206	0.828760438	0.010682139	0.828001301	0.941871814	0.063930159	0.81287279	0.83038716	0.820952174	0.813686151	0.798232296	0.237284459	0.784134042	0.782344648	0.877778983	0.925441926	ENSG00000127472	PLA2G5	1	20354672	20417683	protein_coding	0
0.857607635	0.828435094	0.949083613	0.854299967	0.781531287	0.94729422	0.854191519	0.933304414	0.940136645	0.930322091	0.85072118	0.068918772	0.995824748	0.925387702	0.005151285	0.015941872	0.615497235	0.813523479	0.718902505	0.022882551	0.9355276	0.946426635	0.910638759	0.812167878	0.053139573	0.983787008	0.904023425	0.856143585	0.969471858	0.915302028	0.862108231	0.030961935	0.931731916	0.01003145	0.000596465	0.062520334	0.774807505	0.879026136	0.901041102	0.91719987	0.532480208	ENSG00000117215	PLA2G2D	1	20438432	20446050	protein_coding	0
0.947673788	0.967465568	0.976087192	0.955265156	0.889816723	0.960036872	0.000216896	0.984925713	0.973538662	0.983624336	0.975165383	0.750677801	0.894425767	0.933358638	0.836026461	0.861837111	0.915790044	0.856252033	0.918501247	0.999240863	0.863409609	0.873169938	0.90890359	0.945992842	0.963181867	0.946047066	0.960741785	0.328326646	0.972833749	0.96990565	0.01659256	0.946372411	0.005151285	0.929129162	0.952825073	0.757076239	0.429020714	0.960362217	0.968875393	0.897353866	0.918555471	ENSG00000158786	PLA2G2F	1	20465819	20476879	protein_coding	0
0.911343672	0.889708275	0.850666956	0.939702852	0.914054875	0.99197484	0.347901529	0.837870079	0.814499512	0.36932003	0.902667823	0.822958464	0.996855005	0.896920074	0.000488016	0.013067997	0.000867585	0.0444095	0.001030257	0.204966923	0.863734953	0.941654918	0.899631276	0.780609478	0.901366446	0.98340744	0.942576727	0.934876911	0.968658497	0.89686585	0.013556013	0.868289773	0.924411669	0.066424466	0.86476521	0.159418718	0.115497235	0.934171999	0.719173625	0.902234031	0.397028522	ENSG00000187980	PLA2G2C	1	20487746	20503917	protein_coding	0
0.782886889	0.755720638	0.209033727	0.87306149	0.846545928	0.866608828	0.050862162	0.224650255	0.45358421	0.171185338	0.723348878	0.867530637	0.891280772	0.768680187	0.013393341	0.043921484	0.010519466	0.556935256	0.010194122	0.032914001	0.067996963	0.573148249	0.108502332	0.104055959	0.184578679	0.749051079	0.846762824	0.760871923	0.667823446	0.119238694	0.147326754	0.578082637	0.736145754	0.189187724	0.864222969	0.480262444	0.161099664	0.074070057	0.138054441	0.857824531	0.598958898	ENSG00000162543	UBXN10	1	20512578	20522541	protein_coding	0
0.926905975	0.914705563	0.801811083	0.992625529	0.962314283	0.995933196	0.00401258	0.156436395	0.916494957	0.093482269	0.913837979	0.81834942	0.992191736	0.928370025	0.882116907	0.678017569	0.899089036	0.924248997	0.918555471	0.037414597	0.610671294	0.77995879	0.010790587	0.98969743	0.039908904	0.779199653	0.966001518	0.898384123	0.341828435	0.005151285	0.876152261	0.961500922	0.894642663	0.865144778	0.920561761	0.948053356	0.061273181	0.090608394	0.942522503	0.978798395	0.929020714	ENSG00000158816	VWA5B1	1	20617412	20681387	protein_coding	0
0.697646676	0.544789068	0.18137946	0.612406464	0.719553194	0.698134693	0.166305173	0.107363627	0.237989372	0.087300727	0.655785707	0.801485739	0.202797961	0.220258106	0.079329791	0.067292051	0.099013122	0.466001518	0.097549073	0.578299534	0.369374254	0.534323826	0.092180891	0.128185663	0.131981347	0.662455265	0.786411452	0.277572931	0.718522937	0.232783863	0.166955862	0.835755341	0.720312331	0.122763258	0.718956729	0.687289882	0.909933847	0.755937534	0.278277844	0.460633337	0.702309945	ENSG00000162545	CAMK2N1	1	20808884	20812713	protein_coding	0
0.427177096	0.491215703	0.361240646	0.495174059	0.525051513	0.495228283	0.283754473	0.557531721	0.614738098	0.546470014	0.491757944	0.501843618	0.273885696	0.528521852	0.230289556	0.243628674	0.186801865	0.291779633	0.152532263	0.472996421	0.242435744	0.117883093	0.260221234	0.248671511	0.656219499	0.167823446	0.475599176	0.512851101	0.327513285	0.537577269	0.468766945	0.488124932	0.280989047	0.498915519	0.477171673	0.28424249	0.617340852	0.605411561	0.428424249	0.541372953	0.314174168	ENSG00000090432	MUL1	1	20825943	20834654	protein_coding	0
0.833315259	0.041915194	0.006615335	0.768897083	0.406463507	0.773235007	0.877995879	0.047771391	0.049940354	0.055037415	0.838574992	0.99371001	0.779416549	0.821277519	0.10660449	0.805606767	0.095976575	0.797418935	0.12748075	0.069569461	0.030853487	0.02608177	0.090011929	0.720908795	0.850558508	0.620973864	0.882062683	0.851100748	0.716191302	0.519900228	0.395998265	0.797202039	0.836785598	0.855764017	0.376694502	0.874037523	0.755829086	0.093048476	0.670480425	0.833423707	0.966760655	ENSG00000183114	FAM43B	1	20878932	20881512	protein_coding	0
0.696236851	0.185608936	0.700574775	0.741622384	0.64954994	0.687777898	0.760383906	0.813903047	0.796930919	0.783266457	0.787441709	0.800780826	0.119076022	0.09082529	0.749484871	0.087192278	0.682138597	0.038932871	0.687072986	0.215106821	0.325290099	0.420832881	0.094132957	0.039203991	0.269981564	0.696019954	0.689513068	0.812384774	0.851371869	0.88884069	0.762823989	0.837436287	0.087842967	0.10232079	0.084155731	0.837110942	0.958030582	0.660123631	0.199002277	0.039475111	0.02407548	ENSG00000158825	CDA	1	20915441	20945401	protein_coding	0
0.486823555	0.599013122	0.104977768	0.484979937	0.583342371	0.407222644	0.527437371	0.178451361	0.388244225	0.174113437	0.647868995	0.696074179	0.566370242	0.644019087	0.327187941	0.462748075	0.281748183	0.496312764	0.223619998	0.73809782	0.160503199	0.084047283	0.288905759	0.225355168	0.751274265	0.068918772	0.514260926	0.633662293	0.515996096	0.610833966	0.621570329	0.511170155	0.446535083	0.682247045	0.646242273	0.426580631	0.315367097	0.56219499	0.633716517	0.617666197	0.209630192	ENSG00000158828	PINK1	1	20959948	20978004	protein_coding	1
0.587409175	0.459006615	0.246502549	0.294978853	0.389003362	0.525539529	0.524129704	0.64673029	0.669721288	0.682789285	0.571575751	0.31834942	0.166413621	0.335375773	0.650146405	0.305552543	0.61663594	0.353920399	0.622112569	0.356523154	0.262010628	0.251979178	0.35874634	0.29253877	0.371217872	0.464917037	0.640928316	0.305064527	0.107526299	0.319379677	0.561110509	0.267975274	0.504229476	0.387864657	0.220203882	0.150851318	0.488829845	0.325181651	0.443010519	0.466326863	0.294328164	ENSG00000244038	DDOST	1	20978270	20988000	protein_coding	1
0.055254311	0.072822904	0.024292376	0.778440516	0.706864765	0.726005856	0.756208654	0.112514912	0.805606767	0.117937317	0.087138054	0.846166359	0.694827025	0.191194014	0.704533131	0.816993818	0.689838412	0.8065828	0.529226765	0.163756642	0.183277302	0.089361241	0.158605357	0.629812385	0.1131656	0.461175577	0.711636482	0.685012472	0.811246069	0.477551242	0.71000976	0.842370676	0.750352456	0.784784731	0.050862162	0.802082204	0.134584102	0.135180566	0.176716191	0.710335105	0.815529769	ENSG00000117245	KIF17	1	20990507	21044510	protein_coding	0
0.889057586	0.827459061	0.657791997	0.705888732	0.848064201	0.798340744	0.849528251	0.02407548	0.100260275	0.036709684	0.886671728	0.117611973	0.021906518	0.02380436	0.550970611	0.878700792	0.697267108	0.731916278	0.095922351	0.794057044	0.793569027	0.835972237	0.108285435	0.843997397	0.847738857	0.810486932	0.893991975	0.040342696	0.88108665	0.585619781	0.09830821	0.860427286	0.833477931	0.896377833	0.866825724	0.848389546	0.116581716	0.049343889	0.064851968	0.555362759	0.81607201	ENSG00000189410	SH2D5	1	21046225	21059330	protein_coding	0
0.46735712	0.426634855	0.443444312	0.353595055	0.394371543	0.322795792	0.302461772	0.425333478	0.496150092	0.477280121	0.482431407	0.445396378	0.446968875	0.18940462	0.249105303	0.31834942	0.281693959	0.353323934	0.283049561	0.450547663	0.441004229	0.449354734	0.507049127	0.420073745	0.429942523	0.382713372	0.338249648	0.226276976	0.335375773	0.517948162	0.36129487	0.421917363	0.472399957	0.374850884	0.372465025	0.302353324	0.602971478	0.252467194	0.226548097	0.211419586	0.442522503	ENSG00000127483	HP1BP3	1	21069154	21113816	protein_coding	0
0.46535083	0.360969526	0.368343997	0.52581065	0.516917905	0.486552435	0.261034595	0.332556122	0.418447023	0.279470773	0.560514044	0.41345841	0.242164624	0.52407548	0.359071684	0.24037523	0.30631168	0.375555797	0.25387702	0.592994252	0.369157358	0.418772367	0.536763908	0.499457759	0.585023316	0.200574775	0.609695261	0.530148574	0.598253985	0.278386292	0.599284242	0.713371652	0.533402017	0.523695912	0.524888841	0.571901095	0.263528901	0.228988179	0.510953259	0.553952934	0.337056718	ENSG00000075151	EIF4G3	1	21132963	21503377	protein_coding	0
0.150851318	0.202526841	0.113274048	0.301919532	0.179047826	0.131764451	0.227036113	0.691302462	0.773668799	0.714781477	0.144886672	0.652369591	0.288200846	0.188591259	0.155839931	0.246448324	0.41318729	0.64499512	0.448161805	0.333532155	0.186856089	0.293352131	0.524726169	0.322362	0.241297039	0.570111702	0.256317102	0.234247912	0.137566424	0.371109424	0.255069949	0.603513719	0.56474352	0.387322416	0.382333803	0.340743954	0.730614901	0.299587897	0.436720529	0.481726494	0.202852185	ENSG00000117298	ECE1	1	21543740	21671997	protein_coding	1
0.451144128	0.584969092	0.157954669	0.654321657	0.703936666	0.685771608	0.134258757	0.59429563	0.221017243	0.569894805	0.202147273	0.645971153	0.061490077	0.182301269	0.51203774	0.208220367	0.525539529	0.426092615	0.344214293	0.442359831	0.549072769	0.58708383	0.322362	0.65958139	0.762064852	0.701605032	0.484600369	0.204912699	0.344051621	0.215052597	0.295737989	0.202960633	0.304251166	0.258052272	0.48394968	0.128022991	0.231157141	0.191356686	0.331308969	0.393775079	0.523207895	ENSG00000142794	NBPF3	1	21766621	21811498	protein_coding	0
0.136753064	0.068268084	0.030148574	0.741242815	0.19943607	0.781693959	0.810107364	0.305389871	0.649766837	0.23836894	0.057314825	0.803112461	0.63550591	0.814174168	0.8065828	0.771282941	0.779091205	0.655243466	0.776596898	0.261847956	0.112786032	0.099501139	0.090337274	0.051567075	0.061544301	0.749810216	0.708979503	0.74357445	0.646621841	0.573419369	0.539366663	0.645754257	0.761251491	0.553898709	0.072280664	0.720583451	0.674221885	0.383255612	0.722643965	0.805932111	0.034161154	ENSG00000162551	ALPL	1	21835858	21904905	protein_coding	1
0.858637892	0.861457543	0.030907711	0.855601345	0.860427286	0.835429997	0.749484871	0.064255504	0.082691682	0.095163214	0.820464158	0.699815638	0.779199653	0.845298775	0.817156491	0.172757835	0.830604056	0.431948812	0.831851209	0.848660666	0.156653291	0.656707515	0.04213209	0.07878755	0.261251491	0.817861403	0.097549073	0.764559158	0.031775296	0.096518816	0.133662293	0.067996963	0.720637675	0.121733001	0.815258649	0.030799263	0.668203015	0.017893938	0.850341612	0.813577703	0.44756534	ENSG00000076864	RAP1GAP	1	21922708	21995801	protein_coding	0
0.438401475	0.593970285	0.15502657	0.421158226	0.507970936	0.3753389	0.438293027	0.462910747	0.239073853	0.504663269	0.473484438	0.176824639	0.406192387	0.415627372	0.464049452	0.504229476	0.460958681	0.447673788	0.486498211	0.587409175	0.432382605	0.422784947	0.656544843	0.402667823	0.52060514	0.438509923	0.397896107	0.3180783	0.350233163	0.378483895	0.472345733	0.257130463	0.390738532	0.368832014	0.294490836	0.270090012	0.649658388	0.370404511	0.467194447	0.450656111	0.319813469	ENSG00000090686	USP48	1	22004791	22110099	protein_coding	0
0.032805553	0.077974189	0.69113979	0.006127318	0.008079384	0.004121028	0.06702093	0.918338575	0.971423924	0.920724433	0.113328272	0.660774319	0.68392799	0.478906843	0.020442468	0.138325561	0.017514369	0.810107364	0.020442468	0.029280989	0.682463941	0.723674222	0.883038716	0.939485956	0.809619347	0.718902505	0.034486498	0.81205943	0.865903915	0.776868019	0.328977334	0.047662943	0.835918013	0.2536059	0.436232513	0.154863898	0.87479666	0.741513936	0.028413404	0.74357445	0.869265806	ENSG00000187942	LDLRAD2	1	22138758	22151714	protein_coding	0
0.087842967	0.122166793	0.296876695	0.074720746	0.077377725	0.054603622	0.091638651	0.845624119	0.84643748	0.852944366	0.130625746	0.689296172	0.167281206	0.257022015	0.072714456	0.179318946	0.062791454	0.497180349	0.057911289	0.126884286	0.09657304	0.130083505	0.464320573	0.687344106	0.37132632	0.365687019	0.090716842	0.638162889	0.463561436	0.78798395	0.234952825	0.33293569	0.519954452	0.450113871	0.609803709	0.114195857	0.859830821	0.17536059	0.086866934	0.237772476	0.734247912	ENSG00000142798	HSPG2	1	22148738	22263790	protein_coding	1
0.85072118	0.799859017	0.511387051	0.732621191	0.782019304	0.805986336	0.072822904	0.914542891	0.84443119	0.908469797	0.831742761	0.563767487	0.685283592	0.038607526	0.817481835	0.707623902	0.798178072	0.660123631	0.741297039	0.234139464	0.834237068	0.803980046	0.780446806	0.345678343	0.888244225	0.767216137	0.868560894	0.672486715	0.00173517	0.857228066	0.822362	0.871272096	0.870567184	0.70599718	0.519574883	0.01859885	0.24037523	0.864656762	0.731482486	0.788146622	0.685283592	ENSG00000219073	CELA3B	1	22303514	22325135	protein_coding	0
0.83868344	0.77193363	0.346274808	0.682463941	0.748346166	0.794707732	0.050807938	0.907331092	0.826211908	0.900444637	0.822850016	0.51230886	0.676607743	0.033402017	0.810432708	0.712449843	0.77193363	0.487636916	0.711853378	0.180023859	0.815150201	0.791400065	0.717546904	0.229584644	0.880164841	0.746177204	0.860264613	0.525919098	0.002548531	0.825778115	0.779741894	0.860806854	0.856089361	0.700574775	0.387485088	0.020008676	0.760980371	0.855818241	0.623413946	0.748888407	0.665112244	ENSG00000142789	CELA3A	1	22328149	22339032	protein_coding	0
0.32089795	0.298666088	0.416982974	0.413566858	0.497126125	0.367259516	0.308480642	0.537197701	0.548801648	0.426580631	0.341231971	0.251057369	0.328597766	0.359722373	0.399468604	0.24986444	0.477822362	0.230343781	0.448053356	0.388569569	0.430105195	0.328218198	0.436557857	0.40087843	0.346274808	0.422622275	0.523750136	0.505639302	0.438130355	0.637295304	0.609695261	0.335646893	0.27019846	0.304522286	0.365795467	0.248834183	0.736687995	0.572822904	0.505259733	0.292050754	0.145645808	ENSG00000070831	CDC42	1	22379120	22419437	protein_coding	1
0.816017785	0.757564256	0.029009869	0.84844377	0.857173842	0.843834725	0.251003145	0.751491161	0.830495608	0.461500922	0.721830604	0.638000217	0.822958464	0.03611322	0.831146296	0.129758161	0.82263312	0.041806745	0.80604056	0.02060514	0.866663052	0.853757727	0.68712721	0.6088819	0.801919532	0.410150743	0.838791888	0.011495499	0.11663594	0.088222536	0.036167444	0.088385208	0.037035029	0.09857933	0.78825507	0.061923869	0.820138814	0.452770849	0.060893612	0.043053899	0.617937317	ENSG00000162552	WNT4	1	22443798	22470462	protein_coding	1
0.411235224	0.651827351	0.158008893	0.157629324	0.140006507	0.275132849	0.306691248	0.65302028	0.46762824	0.666088277	0.511061707	0.461175577	0.558290858	0.512200412	0.32637458	0.372302353	0.213154755	0.550807938	0.290424032	0.304468062	0.588168311	0.417959007	0.498427502	0.525214185	0.398546795	0.410692983	0.490185446	0.303546253	0.209087951	0.328543542	0.277410259	0.491215703	0.504825941	0.193525648	0.186639193	0.233651448	0.57450385	0.365144778	0.251979178	0.637891769	0.36650038	ENSG00000184677	ZBTB40	1	22778344	22857650	protein_coding	0
0.923869428	0.91774211	0.035679427	0.715269494	0.020117124	0.821494415	0.907385316	0.037739941	0.028901421	0.034432274	0.943769656	0.858095651	0.960307993	0.955698948	0.941221126	0.949517406	0.870458735	0.886075263	0.857987203	0.926634855	0.936828977	0.873007266	0.940733109	0.931569244	0.94756534	0.821114847	0.935473376	0.91692875	0.011658172	0.01859885	0.877616311	0.974623143	0.777030691	0.922784947	0.003795684	0.939594404	0.073798937	0.919151936	0.931298124	0.943335864	0.905216354	ENSG00000070886	EPHA8	1	22890057	22930087	protein_coding	0
0.062899902	0.046524238	0.065123089	0.067834291	0.055200087	0.462910747	0.109478365	0.670697321	0.806257456	0.674221885	0.148357011	0.775241297	0.877236742	0.671510682	0.170914218	0.111213534	0.176770415	0.715106821	0.149333044	0.118804902	0.307450385	0.486552435	0.48221451	0.441329574	0.075425659	0.664407331	0.134096085	0.650363301	0.593644941	0.622058345	0.55818241	0.505693526	0.765806312	0.110291725	0.043053899	0.236796443	0.942847847	0.736633771	0.680999892	0.759299425	0.231211365	ENSG00000173372	C1QA	1	22962999	22966101	protein_coding	1
0.055796551	0.049181217	0.055416983	0.073961609	0.055525431	0.453746882	0.083721939	0.612081119	0.791237393	0.585890901	0.143964863	0.781802408	0.886129487	0.713317428	0.196399523	0.098470882	0.176336623	0.680674547	0.132740484	0.124173083	0.323717601	0.480587789	0.616798612	0.529118317	0.084372628	0.665491812	0.138162889	0.651122438	0.52662401	0.636102375	0.622492138	0.228608611	0.771554061	0.10058562	0.044789068	0.221234139	0.939160612	0.751708058	0.709250624	0.772692767	0.368940462	ENSG00000159189	C1QC	1	22970123	22974603	protein_coding	0
0.074666522	0.051295955	0.055796551	0.073853161	0.060134476	0.554115606	0.084426852	0.581336081	0.784079818	0.569135669	0.159256046	0.774536384	0.860101941	0.716462423	0.213317428	0.105194664	0.192549615	0.690597549	0.143314174	0.112460688	0.25588331	0.519520659	0.622383689	0.419043488	0.07423273	0.672974732	0.168799479	0.648031667	0.544029932	0.590066153	0.544301052	0.3467086	0.797364711	0.105791129	0.043108123	0.219878538	0.939377508	0.749051079	0.716733543	0.774156816	0.273289231	ENSG00000173369	C1QB	1	22979255	22988031	protein_coding	0
0.304522286	0.337002494	0.47765969	0.41747099	0.180566099	0.659689838	0.232458519	0.217167335	0.677312656	0.169829736	0.675469038	0.740266782	0.104001735	0.397570762	0.232729639	0.036275892	0.738911181	0.821548639	0.773289231	0.067780067	0.104055959	0.746990565	0.248346166	0.793785923	0.30831797	0.780934823	0.085023316	0.03264288	0.133608069	0.204533131	0.281151719	0.718522937	0.785435419	0.060242924	0.262119076	0.804630734	0.433033294	0.058616202	0.667443878	0.799859017	0.56647869	ENSG00000133216	EPHB2	1	23037332	23241818	protein_coding	1
0.964212124	0.976412537	0.982377183	0.969959874	0.970664787	0.936340961	0.959819976	0.953801106	0.96562195	0.973267541	0.982322958	0.907059972	0.90543325	0.98568485	0.972345733	0.977497018	0.970502115	0.980858909	0.967140223	0.979177963	0.956186965	0.927990457	0.966489535	0.953041969	0.970556339	0.89686585	0.982051838	0.987528468	0.970393667	0.98568485	0.9914326	0.989751654	0.978961067	0.992083288	0.990348118	0.98367856	0.005585078	0.979340636	0.953421538	0.983298991	0.832068105	ENSG00000215906	LACTBL1	1	23279536	23291831	protein_coding	0
0.931027004	0.90917471	0.869428478	0.90516213	0.901583342	0.926146839	0.902667823	0.213046307	0.723891118	0.672540939	0.920127969	0.801648411	0.747695478	0.91492246	0.88710552	0.938021907	0.908686693	0.855764017	0.915844269	0.914325995	0.865578571	0.861511767	0.900173517	0.822253552	0.915573148	0.892202581	0.845569895	0.747153237	0.945396378	0.640440299	0.870404511	0.919151936	0.889870947	0.941329574	0.875826917	0.93926906	0.024997289	0.929129162	0.833315259	0.897787659	0.882333803	ENSG00000227868	C1orf234	1	23337327	23342343	protein_coding	0
0.563279471	0.617611973	0.392311029	0.588873224	0.654213209	0.517243249	0.286736796	0.533076673	0.399739725	0.533673137	0.515128511	0.290044464	0.382279579	0.303925821	0.35500488	0.367530637	0.445179482	0.322416224	0.460036872	0.31889166	0.523153671	0.421646242	0.554224054	0.494740267	0.59830821	0.241188591	0.587897191	0.252955211	0.265860536	0.284838955	0.341665763	0.239670318	0.362867368	0.435419152	0.519683332	0.358312547	0.266348552	0.527654267	0.344268518	0.351805661	0.468712721	ENSG00000004487	KDM1A	1	23345941	23410182	protein_coding	1
0.259136753	0.249267975	0.228771283	0.341015074	0.459115063	0.42576727	0.331037848	0.400769982	0.531395727	0.354625312	0.36075263	0.446372411	0.127751871	0.347196616	0.366175035	0.184578679	0.309077107	0.270306908	0.235766186	0.341882659	0.153616744	0.167877671	0.372139681	0.639898059	0.245309619	0.597982865	0.66104544	0.535082963	0.626070925	0.712395619	0.353107038	0.505151285	0.311300293	0.181975925	0.467682464	0.633662293	0.384665438	0.422784947	0.361077974	0.312005206	0.576076347	ENSG00000169641	LUZP1	1	23410516	23504301	protein_coding	0
0.918772367	0.910259191	0.898980588	0.964320573	0.924032101	0.954614467	0.031992192	0.003253443	0.807125041	0.036004772	0.910259191	0.740863247	0.802136428	0.93926906	0.744984275	0.595054766	0.90944583	0.918826591	0.906517731	0.918013231	0.882496475	0.815963561	0.908198677	0.916332285	0.051295955	0.863680729	0.014694719	0.844919206	0.836134909	0.066532914	0.090445722	0.914542891	0.917850559	0.005476629	0.882550699	0.954560243	0.142121245	0.906463507	0.870133391	0.95358421	0.981130029	ENSG00000179546	HTR1D	1	23516993	23521222	protein_coding	0
0.446480859	0.358692116	0.39138922	0.360373061	0.4269602	0.341557315	0.423056068	0.386942848	0.42376098	0.408849366	0.365795467	0.269113979	0.346545928	0.224541807	0.436178289	0.42977985	0.414488667	0.312222102	0.466760655	0.270252684	0.386563279	0.397787659	0.534757618	0.475165383	0.397896107	0.373874851	0.410584535	0.269710444	0.413133066	0.50027112	0.482106062	0.362596248	0.398167227	0.426201063	0.444149225	0.422893396	0.619726711	0.421646242	0.267324585	0.288688862	0.416440733	ENSG00000125944	HNRNPR	1	23630264	23670829	protein_coding	0
0.19797202	0.187832122	0.114195857	0.630191953	0.552000868	0.590499946	0.137457976	0.393070166	0.442305607	0.454614467	0.165979829	0.585836677	0.357499187	0.42923761	0.235440842	0.498047934	0.510248346	0.118045765	0.389979395	0.337436287	0.5157792	0.310486932	0.704804251	0.623034378	0.772692767	0.41920616	0.185229368	0.114195857	0.486769331	0.722427069	0.229964212	0.115334562	0.167010086	0.645428912	0.454994035	0.617557749	0.451794816	0.245201171	0.469038065	0.180620323	0.629866609	ENSG00000125945	ZNF436	1	23685941	23695935	protein_coding	0
0.7177638	0.766077432	0.066912482	0.16733543	0.598091313	0.348769114	0.185825832	0.809402451	0.802082204	0.807450385	0.753768572	0.782561544	0.605520009	0.401041102	0.194718577	0.079546687	0.52234031	0.230560677	0.627589199	0.641741677	0.143151502	0.085728229	0.171185338	0.078407982	0.708979503	0.030148574	0.682355493	0.090011929	0.047229151	0.752467194	0.128022991	0.08280013	0.173137404	0.27046958	0.761359939	0.069894805	0.944528793	0.244279362	0.635614359	0.222698189	0.664244659	ENSG00000204219	TCEA3	1	23707554	23751233	protein_coding	0
0.210443553	0.260383906	0.111321982	0.604110183	0.539963128	0.594024509	0.281314391	0.521310053	0.758052272	0.557748617	0.219119401	0.843292485	0.44957163	0.122871706	0.475111159	0.381574667	0.215974406	0.201659256	0.255666414	0.178234465	0.189025052	0.172486715	0.351100748	0.407114196	0.500650689	0.138596681	0.137457976	0.072117992	0.263040885	0.466814879	0.156978636	0.109966381	0.114412753	0.742218848	0.776108882	0.136156599	0.496095868	0.175469038	0.242001952	0.122763258	0.741188591	ENSG00000088280	ASAP3	1	23755056	23811061	protein_coding	0
0.738911181	0.768680187	0.682084373	0.799533673	0.800184362	0.848823338	0.8424249	0.933141742	0.940841557	0.932707949	0.819108557	0.027220475	0.452228609	0.882225355	0.869862271	0.025105737	0.852835918	0.020713589	0.844214293	0.872573474	0.827838629	0.789664895	0.829356903	0.698568485	0.080631168	0.844105845	0.860969526	0.880978202	0.858095651	0.925441926	0.862813144	0.153779417	0.037794165	0.042348986	0.029877454	0.258757185	0.131330658	0.738640061	0.879243032	0.041535625	0.018761523	ENSG00000007968	E2F2	1	23832922	23857712	protein_coding	0
0.352347902	0.126016701	0.575751003	0.059158443	0.061218957	0.069732133	0.106496042	0.725951632	0.780880599	0.684578679	0.232024726	0.490836135	0.401312222	0.441004229	0.587300727	0.208437263	0.107688971	0.63724108	0.104110183	0.110833966	0.094024509	0.18137946	0.293894372	0.625908253	0.274102592	0.538227958	0.182247045	0.394968008	0.584481076	0.234573257	0.171727578	0.766999241	0.578950222	0.381737339	0.653996313	0.175794382	0.949408958	0.091259083	0.518110834	0.412211257	0.647760547	ENSG00000117318	ID3	1	23884409	23886285	protein_coding	0
0.828272422	0.863084264	0.85674005	0.796605574	0.307287713	0.682951957	0.843943173	0.698351589	0.937859234	0.8180783	0.893287062	0.012471532	0.919585728	0.914597115	0.93097278	0.839822145	0.907873333	0.879731049	0.919911073	0.87132632	0.881195098	0.895293352	0.843780501	0.822307776	0.034052706	0.836622926	0.911831689	0.927285544	0.828597766	0.468278929	0.899360156	0.932599501	0.922893396	0.020117124	0.006994903	0.907059972	0.143422622	0.002114738	0.888352673	0.878483895	0.014477822	ENSG00000197880	MDS2	1	23907985	23967058	protein_coding	0
0.275295521	0.270632252	0.490998807	0.54267433	0.53638434	0.467953584	0.400065069	0.60259191	0.624715324	0.635668583	0.19742978	0.267378809	0.388732242	0.231753606	0.40971695	0.345081878	0.432599501	0.325995011	0.481563822	0.398384123	0.458952391	0.404565665	0.352022557	0.415410476	0.450493439	0.430430539	0.43954018	0.152532263	0.164841124	0.458898167	0.310974948	0.270252684	0.222860861	0.351914109	0.279470773	0.136265047	0.74585186	0.404240321	0.319867693	0.263149333	0.455482052	ENSG00000142676	RPL11	1	24018269	24022915	protein_coding	1
0.33439974	0.25441926	0.505530853	0.537468821	0.484708817	0.502819651	0.409391606	0.607092506	0.469471858	0.595488559	0.39740809	0.36877779	0.242815313	0.465296606	0.519520659	0.516212992	0.477713914	0.230940245	0.434822687	0.514694719	0.492571305	0.302949789	0.505476629	0.196562195	0.316234682	0.219878538	0.629378592	0.429617178	0.149387268	0.525105737	0.450873007	0.370729856	0.295954886	0.480587789	0.427285544	0.095488559	0.534703394	0.43297907	0.506506886	0.424574341	0.414597115	ENSG00000011007	TCEB3	1	24069645	24088549	protein_coding	0
0.500379568	0.536872357	0.413512634	0.494794491	0.578679102	0.411018328	0.602700358	0.219444746	0.212341395	0.183331526	0.566099122	0.432436829	0.550862162	0.496475437	0.491269927	0.580414272	0.471315476	0.226493873	0.462314283	0.637566424	0.551838195	0.374417091	0.555796551	0.349419803	0.640494523	0.220095434	0.308155298	0.499783104	0.427014424	0.425604598	0.458898167	0.534757618	0.219661642	0.633174276	0.476520985	0.392744822	0.451415248	0.629975057	0.544572172	0.268083722	0.285326971	ENSG00000057757	PITHD1	1	24104895	24114722	protein_coding	0
0.625366012	0.570057477	0.389870947	0.597982865	0.645971153	0.62146188	0.435744496	0.391009652	0.539258215	0.526840907	0.595434335	0.320030365	0.497505694	0.594729422	0.645645808	0.208762607	0.643585294	0.150580197	0.629866609	0.650525973	0.426905975	0.321169071	0.128619456	0.146567617	0.375122004	0.361782887	0.640060731	0.599718035	0.273777248	0.505151285	0.286411452	0.200791671	0.259787442	0.227307233	0.214564581	0.174221885	0.677475328	0.408849366	0.632360915	0.416766077	0.155080794	ENSG00000011009	LYPLA2	1	24117460	24122029	protein_coding	0
0.708437263	0.675577486	0.288200846	0.707949246	0.740266782	0.710443553	0.216516647	0.475707624	0.408524021	0.501084481	0.684687127	0.224324911	0.5	0.491541048	0.745146947	0.090228826	0.736579547	0.073419369	0.730831797	0.698676933	0.721884828	0.646621841	0.095434335	0.072822904	0.19970719	0.652911832	0.755015725	0.681596356	0.323771825	0.507970936	0.294924629	0.064418176	0.620214727	0.135560134	0.177638	0.042945451	0.624823772	0.748671511	0.70773235	0.125149116	0.379839497	ENSG00000117308	GALE	1	24122089	24127271	protein_coding	1
0.469471858	0.536547012	0.112514912	0.468224704	0.554332502	0.42777356	0.340635506	0.61490077	0.699869862	0.60259191	0.56902722	0.357065394	0.409933847	0.664298883	0.453963778	0.161099664	0.461934714	0.367964429	0.381683115	0.739344973	0.438130355	0.234247912	0.122166793	0.059863355	0.611647327	0.241893504	0.577757293	0.617232404	0.332718794	0.49371001	0.446047066	0.431135452	0.529497885	0.366446156	0.465784622	0.147435202	0.690434877	0.327513285	0.662997506	0.607309402	0.320681054	ENSG00000117305	HMGCL	1	24128375	24165110	protein_coding	1
0.402071359	0.319433901	0.166359397	0.141741677	0.194013664	0.402505151	0.109098796	0.746773669	0.700791671	0.743737122	0.646296497	0.295358421	0.700357879	0.521689622	0.632523587	0.083830387	0.611321982	0.623359722	0.633716517	0.355655569	0.613274048	0.594187181	0.136536167	0.149929509	0.304522286	0.516267216	0.718848281	0.399631276	0.341991107	0.434551567	0.30804685	0.112406464	0.667172758	0.12520334	0.148302787	0.132144019	0.498535951	0.137837545	0.579275567	0.703069081	0.311517189	ENSG00000179163	FUCA1	1	24171567	24194784	protein_coding	1
0.886997072	0.849202906	0.91719987	0.873495283	0.858963236	0.936069841	0.907764885	0.956078516	0.942793623	0.96990565	0.923923653	0.003687236	0.945613274	0.916115389	0.934009327	0.534920291	0.94583017	0.681975925	0.948378701	0.928153129	0.906246611	0.915139356	0.862704696	0.37479666	0.213913892	0.920127969	0.936883201	0.952608177	0.953041969	0.934605791	0.90516213	0.90516213	0.947944908	0.014532046	0.000921809	0.873441058	0.259407873	0.029931678	0.913512634	0.920995554	0.008621625	ENSG00000188822	CNR2	1	24197016	24285549	protein_coding	0
0.2908036	0.187235658	0.309402451	0.243249105	0.270361132	0.255395293	0.381683115	0.499674656	0.569081445	0.507970936	0.29454506	0.272313198	0.46388678	0.414868236	0.237230235	0.208979503	0.267758378	0.420453313	0.372085457	0.430376315	0.345678343	0.322850016	0.269710444	0.48622709	0.283429129	0.450439215	0.530582366	0.295900662	0.455970068	0.636807288	0.485630626	0.526840907	0.595705455	0.31406572	0.388678018	0.186530745	0.778115172	0.228391715	0.274156816	0.479557532	0.38537035	ENSG00000189266	PNRC2	1	24285599	24289952	protein_coding	0
0.387485088	0.279633445	0.343888949	0.293352131	0.358204099	0.351480317	0.551567075	0.583125474	0.439431732	0.589686585	0.31634313	0.243411777	0.41372953	0.330983624	0.36275892	0.363897625	0.388894914	0.439106388	0.471423924	0.250244008	0.479611756	0.438455699	0.48769114	0.354408416	0.369482703	0.426851751	0.432870621	0.265535191	0.260817699	0.439377508	0.353866175	0.319759245	0.517026353	0.339496801	0.453529986	0.24785815	0.573907385	0.215269494	0.250081336	0.395618696	0.496963453	ENSG00000188529	SRSF10	1	24291294	24307417	protein_coding	0
0.746882117	0.805335647	0.824422514	0.654375881	0.136156599	0.672812059	0.868235549	0.900336189	0.781531287	0.89941438	0.659364494	0.773072335	0.789556447	0.854950656	0.866337707	0.798611864	0.769764668	0.69997831	0.247099013	0.846491704	0.006832231	0.005693526	0.029064093	0.796497126	0.867693309	0.008350504	0.83439974	0.836731374	0.196236851	0.915085132	0.853107038	0.129703937	0.104001735	0.067888515	0.891714565	0.883580957	0.158171565	0.837490511	0.783374905	0.817861403	0.747315909	ENSG00000142661	MYOM3	1	24382525	24438665	protein_coding	0
0.821385967	0.773397679	0.705780284	0.82637458	0.797256263	0.826483028	0.823826049	0.90890359	0.734573257	0.930430539	0.759787442	0.85646893	0.723294654	0.858095651	0.850666956	0.033727361	0.825778115	0.025702201	0.837002494	0.817752955	0.786953693	0.784784731	0.134855222	0.039420887	0.76016701	0.771011821	0.893287062	0.771554061	0.007699816	0.133662293	0.538824423	0.165383364	0.025376857	0.024400824	0.913621082	0.131059538	0.824314066	0.303925821	0.80484763	0.036058996	0.871109424	ENSG00000142677	IL22RA1	1	24446261	24469611	protein_coding	0
0.865795467	0.830766728	0.087571847	0.832068105	0.8509923	0.85728229	0.772638542	0.66104544	0.099230018	0.747966598	0.767378809	0.076618588	0.902342479	0.867584861	0.877778983	0.173137404	0.760492354	0.079438239	0.77594621	0.777139139	0.113111376	0.326699924	0.116798612	0.050970611	0.16131656	0.090608394	0.869482703	0.512363084	0.052271988	0.085890901	0.06620757	0.062086542	0.063767487	0.070925062	0.120865416	0.25816072	0.794761956	0.061381629	0.789664895	0.572985576	0.483895456	ENSG00000185436	IFNLR1	1	24480647	24514449	protein_coding	0
0.871814337	0.829356903	0.855601345	0.87051296	0.893015942	0.874037523	0.004337924	0.656924412	0.474080902	0.81406572	0.797906952	0.361186422	0.739887214	0.752955211	0.900336189	0.891063876	0.861349094	0.007482919	0.857173842	0.854571088	0.857336514	0.882876044	0.757510031	0.593807613	0.892799046	0.812927014	0.893178614	0.859559701	0.747749702	0.830278712	0.038444854	0.044843292	0.016755233	0.86048151	0.868072877	0.821873983	0.169558616	0.881900011	0.858366771	0.006886455	0.813631927	ENSG00000158055	GRHL3	1	24645812	24690972	protein_coding	1
0.592126667	0.285381195	0.30631168	0.663377074	0.69797202	0.720420779	0.673571196	0.225300943	0.149333044	0.18137946	0.33266457	0.622004121	0.364060297	0.473755558	0.362162455	0.147489426	0.421158226	0.220963019	0.363734953	0.286574124	0.575154539	0.525593753	0.198839605	0.686584969	0.395510248	0.662075697	0.743628674	0.342912916	0.460091096	0.158117341	0.344105845	0.607092506	0.300130138	0.336894046	0.728879731	0.594675198	0.190217981	0.323826049	0.231645158	0.359939269	0.62119076	ENSG00000001460	STPG1	1	24683489	24743424	protein_coding	0
0.749213751	0.668907928	0.363355384	0.705780284	0.742977985	0.743032209	0.719390522	0.136644616	0.109695261	0.126396269	0.708979503	0.459819976	0.222806637	0.765426743	0.161750352	0.192007374	0.665491812	0.197104436	0.609478365	0.763040885	0.283700249	0.194610129	0.265480967	0.655839931	0.426580631	0.607526299	0.630191953	0.653725192	0.174167661	0.474460471	0.084426852	0.15074287	0.261088819	0.279524997	0.618154213	0.142826158	0.80430539	0.159527166	0.668040343	0.609478365	0.366337707	ENSG00000001461	NIPAL3	1	24742284	24799466	protein_coding	0
0.495607852	0.61061707	0.851100748	0.801431515	0.776380002	0.791237393	0.18593428	0.823771825	0.0931027	0.813415031	0.132903156	0.683765318	0.06474352	0.758919857	0.431189676	0.151664678	0.660991216	0.046741134	0.592723132	0.730126884	0.731374038	0.675143694	0.564147056	0.817644507	0.164678451	0.790966273	0.154592777	0.867747533	0.067075155	0.196074179	0.031395727	0.051567075	0.065665329	0.133716517	0.458898167	0.055959224	0.953692658	0.081281857	0.782995337	0.071250407	0.106279145	ENSG00000117602	RCAN3	1	24829387	24867530	protein_coding	0
0.832773018	0.865415898	0.922568051	0.881683115	0.699598742	0.837382063	0.08654159	0.843509381	0.887322416	0.793894372	0.065231537	0.903481184	0.952662401	0.914054875	0.917579438	0.589361241	0.825723891	0.822850016	0.818295196	0.7421104	0.810974948	0.817481835	0.063767487	0.054386726	0.068539204	0.80631168	0.00200629	0.921917363	0.014477822	0.039149767	0.034052706	0.014532046	0.419639952	0.085836677	0.835701117	0.017405921	0.978744171	0.02608177	0.89740809	0.87306149	0.854299967	ENSG00000184454	NCMAP	1	24882602	24935819	protein_coding	0
0.417091422	0.550211474	0.586107797	0.482106062	0.568322308	0.384611214	0.364873658	0.549343889	0.305552543	0.562140766	0.316451578	0.391985685	0.526840907	0.217655352	0.256479774	0.441438022	0.287007917	0.48996855	0.355492897	0.263528901	0.38108665	0.410584535	0.623576619	0.494414922	0.505205509	0.320193038	0.213696996	0.159960959	0.410259191	0.478744171	0.221830604	0.339659473	0.284405162	0.394154647	0.44756534	0.412645049	0.500216896	0.434280447	0.164678451	0.253822796	0.416061165	ENSG00000133226	SRRM1	1	24958207	24999758	protein_coding	0
0.157737772	0.17161913	0.6289448	0.058887322	0.065665329	0.04668691	0.117395076	0.541806745	0.758269168	0.595813903	0.229638868	0.573961609	0.130896866	0.147326754	0.105574233	0.478961067	0.070274374	0.618045765	0.074395402	0.167714998	0.157791997	0.119997831	0.322470448	0.572280664	0.214781477	0.551946644	0.117828869	0.634638326	0.636048151	0.829140007	0.445613274	0.595759679	0.698839605	0.719444746	0.719986986	0.328218198	0.838195423	0.621028088	0.117828869	0.386400607	0.628131439	ENSG00000169504	CLIC4	1	25071848	25170815	protein_coding	0
0.322958464	0.139626939	0.733922568	0.437316994	0.648845028	0.21949897	0.738152044	0.808697538	0.840147489	0.819271229	0.146838738	0.029714781	0.518110834	0.578841774	0.808426418	0.215540614	0.77046958	0.289719119	0.761847956	0.657358204	0.752738315	0.759353649	0.755286845	0.395293352	0.078191086	0.752304522	0.807125041	0.816180458	0.77648845	0.854354192	0.698622709	0.093916061	0.068539204	0.068539204	0.042999675	0.315909337	0.473809782	0.746882117	0.757130463	0.749105303	0.038336406	ENSG00000020633	RUNX3	1	25226002	25291612	protein_coding	0
0.220908795	0.374850884	0.402505151	0.220637675	0.269005531	0.14098254	0.276380002	0.5243466	0.60660449	0.562899902	0.264613382	0.42750244	0.432274157	0.244496259	0.220258106	0.314770632	0.281097495	0.474026678	0.281205943	0.466652207	0.437750786	0.403969201	0.35299859	0.523207895	0.58307125	0.238152044	0.440678885	0.198134693	0.297093591	0.655948379	0.576564364	0.43579872	0.386780176	0.418284351	0.438184579	0.258865633	0.72405379	0.406246611	0.34068973	0.353107038	0.248725735	ENSG00000117614	SYF2	1	25549170	25558993	protein_coding	0
0.619618263	0.548530528	0.532263312	0.299479449	0.363626505	0.422025811	0.419694176	0.411397896	0.422893396	0.447511116	0.525647977	0.521743846	0.542186314	0.374579764	0.481997614	0.220203882	0.492571305	0.42950873	0.511983516	0.602537686	0.465730398	0.449680078	0.309782019	0.303817373	0.307829953	0.52461772	0.435690272	0.379676825	0.372031233	0.224216462	0.211040017	0.15274916	0.573473593	0.237501356	0.199110726	0.279253877	0.656436395	0.200412103	0.487528468	0.332230778	0.275675089	ENSG00000117616	C1orf63	1	25568728	25664704	protein_coding	0
0.732783863	0.781856632	0.509218089	0.74785815	0.751057369	0.690380653	0.825506995	0.612840256	0.184253335	0.775132849	0.744767379	0.484058128	0.310432708	0.070437046	0.717601128	0.81433684	0.751274265	0.749322199	0.761359939	0.758323392	0.11289448	0.734139464	0.743303329	0.557857065	0.287712829	0.678180241	0.74156816	0.10313415	0.72779525	0.3509923	0.17991541	0.021364277	0.683168854	0.375230452	0.076672812	0.820193038	0.392799046	0.325615443	0.220366555	0.716137078	0.025105737	ENSG00000187010	RHD	1	25598884	25656936	protein_coding	1
0.181216788	0.169179048	0.138922026	0.15958139	0.160448975	0.128999024	0.362650472	0.524183928	0.66961284	0.583233923	0.219661642	0.338629216	0.095759679	0.436069841	0.285652315	0.287007917	0.273343455	0.288959983	0.219444746	0.525159961	0.174601453	0.264721831	0.533564689	0.598362434	0.329031558	0.481130029	0.516267216	0.60058562	0.54668691	0.776163106	0.751816506	0.179969635	0.366283483	0.533727361	0.574666522	0.489155189	0.851805661	0.509109641	0.533998482	0.312927014	0.167443878	ENSG00000183726	TMEM50A	1	25664408	25688852	protein_coding	0
0.801268843	0.852185229	0.123142826	0.819650797	0.864060297	0.815204425	0.830116039	0.092723132	0.185446264	0.116093699	0.843672053	0.264071142	0.0444095	0.867151068	0.862325127	0.870350287	0.872248129	0.21402234	0.863192712	0.855059104	0.090337274	0.064526624	0.832718794	0.095651231	0.822687344	0.046198894	0.804142718	0.509218089	0.115985251	0.044463724	0.617774645	0.025864874	0.619564039	0.899739725	0.497017677	0.824151394	0.160448975	0.801702635	0.822850016	0.765480967	0.028521852	ENSG00000188672	RHCE	1	25688740	25756683	protein_coding	0
0.541698297	0.58681271	0.188157467	0.53210064	0.648519683	0.427882008	0.665166468	0.482485631	0.21402234	0.45157792	0.652803384	0.42923761	0.517568593	0.611538879	0.580685392	0.55671836	0.553193797	0.194881249	0.481184253	0.714347685	0.517839714	0.462910747	0.663214402	0.128131439	0.566153346	0.101670101	0.69569461	0.330441384	0.093265373	0.504717493	0.512796877	0.22177638	0.463778332	0.47191194	0.533239345	0.245526516	0.382116907	0.488667173	0.597386401	0.474026678	0.328706214	ENSG00000204178	TMEM57	1	25757388	25826700	protein_coding	0
0.655623034	0.649929509	0.266673897	0.133282724	0.312710118	0.526732459	0.725626288	0.700466327	0.129378592	0.643802191	0.647218306	0.575588331	0.559212667	0.589252793	0.664190435	0.269330875	0.6003145	0.264559158	0.61690706	0.743140657	0.681975925	0.498915519	0.429617178	0.180999892	0.373441058	0.449680078	0.681813252	0.610942414	0.091530203	0.297364711	0.18967574	0.151230886	0.343184036	0.302407548	0.109857933	0.319054333	0.817048043	0.273994144	0.61289448	0.340906626	0.176661967	ENSG00000157978	LDLRAP1	1	25870071	25895377	protein_coding	1
0.297744279	0.164895348	0.204858475	0.240592127	0.20746123	0.372410801	0.195206594	0.539095543	0.176987312	0.256262878	0.651122438	0.741730832	0.690217981	0.100748292	0.172920508	0.735603514	0.107472075	0.713642772	0.13951849	0.17910205	0.449463182	0.274753281	0.127697647	0.161858801	0.328868886	0.616310595	0.470610563	0.123847739	0.723403102	0.173896541	0.160774319	0.648302787	0.617286628	0.727903698	0.191844702	0.593211148	0.853215486	0.111105086	0.131059538	0.209684416	0.567237827	ENSG00000117643	MAN1C1	1	25943959	26112698	protein_coding	0
0.216137078	0.180945667	0.313415031	0.448378701	0.283266457	0.442630951	0.321277519	0.398817916	0.527545819	0.466814879	0.171836026	0.674872573	0.170263529	0.268409066	0.325506995	0.629649713	0.19742978	0.462314283	0.194447457	0.280609478	0.379676825	0.219661642	0.240700575	0.599663811	0.274970177	0.31862054	0.308372194	0.287929726	0.175794382	0.443769656	0.17590283	0.249484871	0.58507754	0.639030474	0.407764885	0.241785056	0.818728988	0.22177638	0.294490836	0.492679753	0.496041644	ENSG00000162430	SEPN1	1	26126667	26144713	protein_coding	1
0.644127535	0.682463941	0.087626071	0.471044355	0.565339985	0.291454289	0.345895239	0.412102809	0.408469797	0.466597983	0.707895022	0.535299859	0.536547012	0.604815096	0.217004663	0.470068322	0.179210498	0.595976575	0.154430105	0.643639518	0.11864223	0.077106604	0.304142718	0.230181108	0.743737122	0.10660449	0.497288797	0.255232621	0.474677367	0.488992517	0.484383473	0.638434009	0.643964863	0.509272313	0.580631168	0.357119618	0.379026136	0.525593753	0.421971587	0.671944475	0.463127643	ENSG00000117640	MTFR1L	1	26145131	26159432	protein_coding	0
0.801702635	0.811842533	0.050862162	0.736633771	0.760058562	0.671564906	0.773668799	0.602158117	0.13669884	0.248888407	0.844539638	0.027437371	0.039420887	0.866283483	0.536547012	0.422568051	0.285652315	0.066532914	0.109315692	0.825181651	0.726168528	0.212720963	0.753280555	0.639030474	0.819488125	0.536167444	0.817807179	0.763366229	0.814174168	0.75040668	0.827621733	0.834128619	0.797039367	0.294653508	0.165979829	0.664081987	0.103676391	0.821114847	0.78250732	0.63669884	0.225572064	ENSG00000127423	AUNIP	1	26158414	26185903	protein_coding	0
0.710823121	0.697050211	0.069840581	0.454397571	0.64271771	0.596789936	0.089252793	0.579438239	0.556772584	0.551458627	0.73755558	0.405541698	0.281531287	0.162780609	0.555308535	0.760492354	0.628836352	0.131113762	0.608773452	0.24156816	0.745038499	0.722643965	0.113924737	0.611809999	0.677854896	0.663268626	0.322741568	0.05644724	0.559266891	0.566641362	0.480425117	0.762607093	0.105411561	0.499023967	0.278982757	0.409771174	0.203502874	0.708925279	0.13951849	0.125691357	0.487040451	ENSG00000182749	PAQR7	1	26187701	26197744	protein_coding	0
0.695098146	0.615226114	0.716679319	0.61262336	0.656544843	0.631927123	0.741622384	0.168528359	0.135831255	0.102103893	0.717167335	0.108448108	0.284676282	0.676987312	0.52581065	0.415898493	0.69715866	0.190922893	0.694989697	0.709359072	0.744604707	0.521635397	0.417362542	0.711582258	0.614195857	0.595488559	0.078841774	0.111484655	0.696399523	0.261359939	0.807558833	0.751924954	0.555308535	0.410150743	0.413404186	0.604923544	0.207298558	0.756045982	0.194013664	0.425984167	0.421971587	ENSG00000117632	STMN1	1	26210672	26233482	protein_coding	0
0.635777031	0.680566099	0.267161913	0.669395944	0.696182627	0.641416332	0.480262444	0.639681163	0.663268626	0.686476521	0.622221017	0.424682789	0.406951524	0.697321332	0.621028088	0.131384882	0.66560026	0.221451036	0.625962477	0.781802408	0.699273398	0.249972888	0.148519683	0.132360915	0.612514912	0.131818675	0.48796226	0.643043054	0.063550591	0.406734627	0.53638434	0.190163757	0.188320139	0.15302028	0.333640603	0.117611973	0.424737013	0.212937859	0.656924412	0.47619564	0.206864765	ENSG00000158006	PAFAH2	1	26286258	26324648	protein_coding	0
0.85901746	0.844539638	0.090337274	0.777789828	0.750840473	0.814011495	0.807613057	0.072877128	0.153887865	0.04842208	0.780175686	0.902179807	0.679806962	0.857499187	0.096030799	0.822036655	0.733271879	0.87306149	0.727253009	0.120268951	0.083125474	0.029280989	0.750081336	0.909662726	0.845895239	0.031233055	0.005639302	0.076401692	0.075100314	0.25561219	0.819379677	0.847359289	0.0802516	0.857228066	0.063387919	0.851480317	0.594132957	0.781477063	0.034540722	0.839605249	0.899034812	ENSG00000158008	EXTL1	1	26346375	26362955	protein_coding	0
0.883038716	0.854896432	0.022177638	0.923706756	0.911126776	0.943227416	0.021147381	0.935419152	0.944203449	0.893341286	0.854842208	0.918555471	0.928749593	0.946914651	0.917145646	0.899631276	0.834453964	0.915030908	0.861999783	0.843726277	0.048205184	0.008350504	0.011712396	0.856631602	0.901474894	0.018924195	0.702906409	0.936828977	0.00374146	0.917904783	0.841448867	0.233868344	0.063333695	0.163756642	0.917145646	0.855980913	0.748183494	0.004609045	0.839659473	0.923652532	0.935581824	ENSG00000158014	SLC30A2	1	26363743	26372624	protein_coding	1
0.457976358	0.805823663	0.85901746	0.821548639	0.797798503	0.764125366	0.024129704	0.846817048	0.86048151	0.869808047	0.813143911	0.712504067	0.759678994	0.791345841	0.755720638	0.841774211	0.619835159	0.834996204	0.680294979	0.831634313	0.00628999	0.005097061	0.741242815	0.811029173	0.836026461	0.006073094	0.794436612	0.854408416	0.754961501	0.910150743	0.830549832	0.105086216	0.118045765	0.730831797	0.863951849	0.794490836	0.978364603	0.834562412	0.034432274	0.763962694	0.645212016	ENSG00000158022	TRIM63	1	26377795	26394927	protein_coding	0
0.544246828	0.691356686	0.540505368	0.69395944	0.664136211	0.617557749	0.241622384	0.350775404	0.201930376	0.301811083	0.46589307	0.176553519	0.522448758	0.548367856	0.535299859	0.182192821	0.627751871	0.143043054	0.622221017	0.6891335	0.738856957	0.51203774	0.624986444	0.165925605	0.717546904	0.313957271	0.63295738	0.425116582	0.121353432	0.392744822	0.629541265	0.164895348	0.203069081	0.242544193	0.382713372	0.196128403	0.471857716	0.125094892	0.477334346	0.257781152	0.594675198	ENSG00000175087	PDIK1L	1	26437664	26452034	protein_coding	0
0.026786683	0.025376857	0.680999892	0.561652749	0.072389112	0.555471207	0.119889383	0.71402234	0.777247587	0.709847088	0.028413404	0.992191736	0.923164516	0.053193797	0.187344106	0.243411777	0.048259408	0.525485305	0.045819325	0.030473918	0.212341395	0.077648845	0.187344106	0.812005206	0.152966056	0.324856306	0.065556881	0.737447132	0.465242382	0.797906952	0.16131656	0.347359289	0.279470773	0.233488776	0.780013014	0.123305498	0.941600694	0.092235115	0.034269602	0.142338141	0.889220258	ENSG00000197245	FAM110D	1	26485511	26489119	protein_coding	0
0.585348661	0.216516647	0.348226873	0.542240538	0.429671402	0.565719553	0.690705997	0.538987095	0.579709359	0.489480534	0.327947077	0.243954018	0.145374688	0.736199978	0.552814228	0.56902722	0.555742327	0.329628023	0.542294762	0.410042295	0.352402126	0.229964212	0.197646676	0.138542457	0.66706431	0.065177313	0.659960959	0.34497343	0.106170697	0.499511984	0.35126342	0.524021256	0.368181325	0.662455265	0.41145212	0.143964863	0.703231754	0.41573582	0.588819	0.705400716	0.490293894	ENSG00000142684	ZNF593	1	26496362	26498551	protein_coding	0
0.815475545	0.827621733	0.880923978	0.778874309	0.804142718	0.742706865	0.103676391	0.666955862	0.181542132	0.68566316	0.234573257	0.619997831	0.797581607	0.180132307	0.78250732	0.081119184	0.789610671	0.06045982	0.781585511	0.514640495	0.778765861	0.692874959	0.120702744	0.643422622	0.134041861	0.026244442	0.752087626	0.515128511	0.049669233	0.131005314	0.058073962	0.054820518	0.07878755	0.106658714	0.692658063	0.063171023	0.672757835	0.041372953	0.682518165	0.079600911	0.650363301	ENSG00000142675	CNKSR1	1	26503894	26516377	protein_coding	0
0.976954777	0.97793081	0.981292701	0.972399957	0.978906843	0.984437697	0.912970394	0.899197484	0.086650038	0.9154647	0.901257998	0.871109424	0.958301703	0.949734302	0.973159093	0.924465893	0.980696237	0.834833532	0.970827459	0.932653725	0.977280121	0.960796009	0.891551892	0.900769982	0.916386509	0.010139898	0.93097278	0.901962911	0.874850884	0.21402234	0.535462531	0.836894046	0.859885045	0.932328381	0.928153129	0.934334671	0.027871164	0.045493981	0.925441926	0.903318512	0.962585403	ENSG00000188782	CATSPER4	1	26517052	26529459	protein_coding	0
0.724108014	0.76043813	0.622763258	0.750569353	0.765535191	0.736037306	0.713642772	0.378050103	0.225843184	0.361782887	0.758702961	0.149441492	0.51030257	0.741730832	0.723186205	0.389816723	0.689784188	0.171185338	0.644235983	0.791779633	0.086216246	0.043596139	0.389925171	0.34096085	0.518761523	0.035082963	0.095271663	0.671131114	0.446263963	0.355872465	0.796497126	0.609966381	0.18392799	0.475111159	0.343997397	0.59456675	0.220203882	0.186205401	0.688428587	0.427610888	0.345569895	ENSG00000130695	CEP85	1	26560691	26605299	protein_coding	0
0.189241948	0.214293461	0.59055417	0.086595814	0.11262336	0.272692767	0.689458844	0.526678234	0.590337274	0.490456567	0.601453205	0.30083505	0.063875935	0.667498102	0.720529227	0.208111918	0.604218631	0.107743195	0.639681163	0.755015725	0.656490619	0.65074287	0.539529335	0.621733001	0.232729639	0.544572172	0.489372085	0.681975925	0.528304956	0.682463941	0.789393775	0.572931352	0.198188917	0.42348986	0.162780609	0.439377508	0.840364386	0.713371652	0.706918989	0.185446264	0.049018545	ENSG00000142669	SH3BGRL3	1	26605667	26608007	protein_coding	0
0.408632469	0.357228066	0.48394968	0.64673029	0.612352239	0.702526841	0.721288364	0.270849149	0.551729747	0.406300835	0.313523479	0.552055092	0.648085891	0.64152478	0.622221017	0.642392365	0.524780393	0.650363301	0.571358855	0.156707515	0.569081445	0.616147923	0.167443878	0.500433792	0.164027763	0.642500813	0.627589199	0.232133174	0.323012688	0.156870188	0.270957597	0.382659148	0.662617937	0.469797202	0.122383689	0.592126667	0.284730506	0.082691682	0.327025268	0.703285978	0.096139247	ENSG00000158062	UBXN11	1	26607819	26644854	protein_coding	0
0.060839388	0.093644941	0.746339876	0.719553194	0.373115714	0.792104978	0.700086758	0.787170589	0.899197484	0.834237068	0.347738857	0.021255829	0.895672921	0.809510899	0.788471966	0.120540072	0.728662835	0.321982431	0.694772801	0.764884503	0.76445071	0.674547229	0.746014532	0.322199328	0.023424791	0.772638542	0.813794599	0.836622926	0.78679102	0.845407223	0.793081011	0.267161913	0.599555363	0.0444095	0.021418501	0.40516213	0.991324151	0.686476521	0.762986661	0.75387702	0.027003579	ENSG00000169442	CD52	1	26644448	26647014	protein_coding	0
0.880923978	0.883689405	0.883906301	0.887159744	0.896974298	0.902667823	0.012742653	0.911072552	0.81487908	0.942305607	0.897841883	0.746014532	0.80804685	0.722535517	0.895076456	0.036601236	0.877399414	0.008350504	0.868615118	0.857932979	0.901312222	0.898058779	0.735928858	0.787224813	0.072714456	0.848226873	0.901474894	0.896757402	0.827513285	0.469797202	0.334020171	0.038824423	0.01832773	0.029226765	0.731590934	0.825561219	0.136156599	0.833098362	0.890196291	0.007808264	0.109857933	ENSG00000176092	AIM1L	1	26648350	26680621	protein_coding	0
0.815421321	0.824259842	0.886292159	0.76043813	0.796876695	0.883743629	0.875122004	0.90570437	0.897082746	0.862162455	0.812655894	0.952987745	0.944474569	0.830495608	0.899577052	0.870024943	0.863680729	0.183873766	0.815421321	0.851046524	0.865524347	0.87333261	0.848497994	0.686476521	0.041535625	0.874308643	0.871380544	0.870621408	0.734952825	0.76390847	0.051675523	0.052543108	0.820409934	0.852944366	0.082962802	0.068593428	0.048367856	0.038227958	0.845081878	0.079438239	0.016158768	ENSG00000176083	ZNF683	1	26688125	26701013	protein_coding	0
0.921375122	0.948812493	0.901366446	0.955644724	0.961663594	0.955156708	0.917308318	0.926851751	0.818132524	0.948378701	0.937100098	0.751708058	0.807775729	0.97218306	0.958355927	0.938238803	0.947348444	0.932328381	0.950601887	0.914109099	0.98340744	0.952879297	0.952825073	0.949788526	0.959657304	0.945613274	0.91692875	0.774915953	0.947348444	0.218468713	0.950384991	0.954506019	0.918501247	0.883472508	0.845407223	0.942414055	0.018544626	0.936286737	0.896540505	0.939594404	0.803871597	ENSG00000131914	LIN28A	1	26737269	26756213	protein_coding	0
0.126287821	0.19742978	0.369591151	0.347196616	0.373820627	0.38282182	0.504446372	0.486552435	0.147760547	0.487040451	0.218089144	0.425116582	0.292918339	0.629866609	0.587734519	0.153182952	0.526786683	0.217113111	0.484275024	0.677800672	0.516538336	0.356414706	0.326211908	0.35901746	0.633445396	0.483515888	0.68338575	0.615063442	0.382225355	0.332122329	0.627589199	0.280013014	0.235169721	0.322416224	0.554874742	0.319379677	0.608448108	0.577865741	0.623630843	0.587246503	0.400607309	ENSG00000117682	DHDDS	1	26758773	26797785	protein_coding	1
0.544355276	0.551512851	0.474243574	0.458952391	0.462856523	0.318295196	0.552597332	0.518381954	0.529064093	0.54413838	0.465730398	0.241785056	0.433955102	0.222535517	0.422405379	0.333315259	0.412428153	0.35299859	0.495390955	0.281856632	0.533564689	0.545710877	0.469200737	0.466489535	0.380056393	0.428749593	0.416549181	0.214835701	0.280934823	0.26363735	0.310107364	0.45358421	0.423923653	0.367151068	0.300130138	0.415952717	0.613274048	0.263691574	0.304196942	0.349853595	0.215161045	ENSG00000198830	HMGN2	1	26798941	26802463	protein_coding	0
0.692549615	0.622871706	0.174601453	0.747749702	0.745689188	0.758323392	0.722372845	0.693471424	0.193634096	0.595054766	0.655189242	0.087517623	0.709521744	0.743954018	0.785814988	0.078462206	0.780609478	0.160232079	0.766511224	0.754636157	0.770578028	0.71575751	0.102537686	0.382930268	0.094729422	0.720258106	0.731699382	0.775403969	0.129053248	0.308263746	0.141904349	0.106550266	0.155514586	0.078679102	0.085728229	0.101995445	0.723294654	0.092180891	0.775620865	0.636481943	0.049831905	ENSG00000117676	RPS6KA1	1	26856252	26901521	protein_coding	0
0.494631819	0.530799263	0.441709142	0.447348444	0.541101833	0.37506778	0.229584644	0.527328923	0.447944908	0.5644724	0.478744171	0.31059538	0.525539529	0.458030582	0.425875718	0.361132198	0.499078191	0.273235007	0.49799371	0.354191519	0.473809782	0.335809565	0.542077866	0.374579764	0.422839171	0.337110942	0.365199002	0.351317645	0.297690055	0.526407114	0.500759137	0.287495933	0.340852402	0.289664895	0.251274265	0.208816831	0.489263637	0.257672704	0.422296931	0.361240646	0.305064527	ENSG00000117713	ARID1A	1	27022524	27108595	protein_coding	1
0.581769873	0.643585294	0.125257564	0.632740484	0.6575751	0.559266891	0.195911506	0.503307667	0.643476846	0.538227958	0.477822362	0.334562412	0.212178722	0.412048585	0.57477497	0.343129812	0.510194122	0.307721505	0.435093808	0.615497235	0.714185012	0.657466652	0.48595597	0.111105086	0.662509489	0.566966706	0.57423273	0.377995879	0.274048368	0.325127427	0.405053682	0.249267975	0.228391715	0.489209413	0.507049127	0.335592669	0.238206268	0.308480642	0.33667715	0.333749051	0.277681379	ENSG00000060642	PIGV	1	27113963	27124889	protein_coding	1
0.23435636	0.244225138	0.689350396	0.511224379	0.553573365	0.516972129	0.470773235	0.471749268	0.414976684	0.521418501	0.349582475	0.24357445	0.546524238	0.600206051	0.47191194	0.340635506	0.541427177	0.180240755	0.555904999	0.597765969	0.579329791	0.375447348	0.618859126	0.253985468	0.321548639	0.514477822	0.678722481	0.625311788	0.558670426	0.503524563	0.488287604	0.24585186	0.340364386	0.359668149	0.14071142	0.474894263	0.715811734	0.335863789	0.522990999	0.42777356	0.063442143	ENSG00000204160	ZDHHC18	1	27153201	27184093	protein_coding	0
0.812710118	0.834237068	0.844485414	0.725409392	0.816776922	0.768300618	0.031721071	0.773723024	0.817481835	0.845298775	0.162672161	0.62921592	0.681542132	0.407493764	0.829085782	0.031395727	0.83038716	0.015020063	0.829899143	0.831796985	0.818024075	0.815312873	0.254581933	0.749484871	0.048476304	0.755069949	0.867693309	0.839008784	0.800618154	0.869645375	0.021581173	0.027328923	0.024238152	0.064906192	0.837598959	0.038499078	0.986064418	0.830875176	0.834833532	0.015887648	0.602103893	ENSG00000175793	SFN	1	27189633	27190947	protein_coding	0
0.522990999	0.573365145	0.197267108	0.517948162	0.557206377	0.428207353	0.371760113	0.41774211	0.297581607	0.448378701	0.571629975	0.317210715	0.296876695	0.595651231	0.462910747	0.305932111	0.386400607	0.363138488	0.312710118	0.585348661	0.564797744	0.388515345	0.395944041	0.262498644	0.579438239	0.339930593	0.544192604	0.502440082	0.327459061	0.408686693	0.303763149	0.412102809	0.301539963	0.310703828	0.283754473	0.271011821	0.607417851	0.517189025	0.502656979	0.577540397	0.283374905	ENSG00000142751	GPN2	1	27202624	27216788	protein_coding	0
0.372085457	0.540776488	0.228825507	0.569623685	0.610291725	0.460579113	0.490131222	0.465405054	0.383689405	0.4197484	0.438455699	0.390250515	0.424140549	0.59483787	0.379297256	0.372573474	0.414109099	0.362867368	0.347576185	0.638434009	0.645700033	0.379134584	0.441763366	0.294490836	0.619672487	0.128131439	0.422080035	0.554983191	0.515887648	0.537414597	0.526515562	0.560676716	0.180457651	0.337490511	0.230831797	0.325506995	0.42148357	0.551458627	0.419694176	0.566044898	0.174330333	ENSG00000198746	GPATCH3	1	27216979	27226957	protein_coding	0
0.592723132	0.577648845	0.153996313	0.358854788	0.449896974	0.318566316	0.546849582	0.31834942	0.414868236	0.294111268	0.605845353	0.462043162	0.479449084	0.480533565	0.211799154	0.561978093	0.258865633	0.529931678	0.268842859	0.453258866	0.222969309	0.21120269	0.38336406	0.227198785	0.600694068	0.256371326	0.491486824	0.480316668	0.271987854	0.408849366	0.435419152	0.63095109	0.495011387	0.688428587	0.52060514	0.225029823	0.441112678	0.548313632	0.485467954	0.583721939	0.371109424	ENSG00000090273	NUDC	1	27226729	27273353	protein_coding	0
0.989643206	0.968929617	0.005097061	0.975761848	0.957379894	0.990836135	0.962693851	0.91947728	0.8509923	0.961826266	0.982377183	0.883580957	0.93498536	0.962314283	0.960362217	0.867964429	0.973321766	0.952716625	0.978581499	0.966435311	0.008730073	0.01057369	0.016212992	0.012796877	0.189567292	0.134584102	0.970339443	0.972725301	0.008946969	0.832122329	0.95184904	0.969254962	0.98194339	0.036547012	0.01778549	0.007862488	0.268571738	0.910096519	0.960687561	0.980913133	0.859180132	ENSG00000131910	NR0B2	1	27237980	27240457	protein_coding	1
0.948270253	0.916278061	0.324693634	0.947185772	0.947728012	0.962476955	0.037468821	0.938564147	0.272313198	0.900661533	0.536547012	0.811625637	0.717221559	0.877833207	0.918718143	0.042565882	0.927936233	0.027274699	0.919639952	0.820952174	0.812438998	0.850775404	0.033781586	0.063550591	0.063442143	0.981238477	0.957162998	0.886292159	0.021093157	0.050265698	0.022882551	0.023750136	0.035082963	0.048747424	0.731374038	0.030528142	0.249701768	0.018110834	0.909608502	0.044897517	0.684849799	ENSG00000175707	C1orf172	1	27276053	27286897	protein_coding	0
0.696562195	0.555688103	0.746773669	0.087246503	0.110345949	0.116147923	0.081932545	0.241730832	0.187723674	0.192061599	0.716299751	0.824151394	0.031287279	0.153399848	0.14954994	0.769601995	0.085185989	0.063062575	0.061381629	0.151827351	0.075751003	0.15356252	0.14526624	0.703611322	0.674438781	0.721939052	0.262335972	0.770740701	0.143314174	0.330332936	0.665220692	0.768680187	0.596464592	0.796388678	0.737284459	0.03784839	0.9398113	0.796388678	0.293081011	0.152369591	0.746014532	ENSG00000253368	TRNP1	1	27320198	27327389	protein_coding	0
0.557694393	0.761034595	0.833803275	0.035299859	0.02982323	0.016267216	0.05471207	0.891714565	0.823012688	0.889816723	0.160557423	0.847955753	0.400932654	0.092614684	0.027762716	0.282615768	0.013339117	0.049181217	0.011332827	0.085402885	0.072280664	0.06620757	0.759950114	0.853703503	0.216896215	0.701279688	0.704912699	0.790586704	0.818728988	0.831417417	0.387539312	0.105899577	0.051079059	0.796876695	0.852835918	0.235766186	0.587897191	0.751003145	0.123847739	0.045548205	0.813740375	ENSG00000158246	FAM46B	1	27331511	27339327	protein_coding	0
0.62547446	0.612677584	0.269168203	0.322687344	0.538282182	0.467140223	0.126070925	0.365090554	0.376965622	0.515345407	0.54641579	0.529497885	0.311679861	0.356577378	0.228337491	0.109966381	0.597440625	0.294165492	0.612298015	0.660448975	0.16760655	0.307775729	0.527600043	0.685554712	0.266890793	0.603242598	0.748563063	0.607580523	0.516917905	0.424411669	0.293189459	0.141795901	0.379405704	0.218414489	0.307721505	0.063984383	0.578950222	0.51230886	0.434768463	0.465459278	0.167498102	ENSG00000090020	SLC9A1	1	27425306	27493472	protein_coding	1
0.619076022	0.643097278	0.349636699	0.521093157	0.59483787	0.376260709	0.393449734	0.377670535	0.459440408	0.390630084	0.605248888	0.502765427	0.589795033	0.472616853	0.304630734	0.514477822	0.315421321	0.513339117	0.276868019	0.659418718	0.191302462	0.168203015	0.428858041	0.414217547	0.590174601	0.149170372	0.582583234	0.468983841	0.319108557	0.512905325	0.437588114	0.411940137	0.344485414	0.522882551	0.462748075	0.239670318	0.343672053	0.478364603	0.429942523	0.502494306	0.143422622	ENSG00000142784	WDTC1	1	27561007	27635110	protein_coding	0
0.571846871	0.604272855	0.357932979	0.402450927	0.4842208	0.484979937	0.553464917	0.284079818	0.319488125	0.283374905	0.582095217	0.538227958	0.417959007	0.517622817	0.436666305	0.613545169	0.398384123	0.316234682	0.403914977	0.480316668	0.457651014	0.346220583	0.293406355	0.238965405	0.614358529	0.375772693	0.29655135	0.39686585	0.40570437	0.3022991	0.192874959	0.498481726	0.490565015	0.535191411	0.410964104	0.34323826	0.495119835	0.377887431	0.438943715	0.514965839	0.253768572	ENSG00000186501	TMEM222	1	27648651	27662891	protein_coding	0
0.796226006	0.765047175	0.840852402	0.798937209	0.807504609	0.819976141	0.044463724	0.866229259	0.101073636	0.826049235	0.505422405	0.180457651	0.814499512	0.625962477	0.84871489	0.658605357	0.840201713	0.042945451	0.833261035	0.548910097	0.799696345	0.788905759	0.762552868	0.65128511	0.109912157	0.80056393	0.846871272	0.806094784	0.029389437	0.129541265	0.027925388	0.04641579	0.051133283	0.118804902	0.062628782	0.043704587	0.882767596	0.129107472	0.80430539	0.04267433	0.050211474	ENSG00000142765	SYTL1	1	27668513	27680421	protein_coding	0
0.116798612	0.144886672	0.646621841	0.15302028	0.139030474	0.150688645	0.202309945	0.795249973	0.535354083	0.778765861	0.106387594	0.737772476	0.629866609	0.095813903	0.240212558	0.584426852	0.107960091	0.119076022	0.108068539	0.137403752	0.167660774	0.130842642	0.2621733	0.662726385	0.155731482	0.451361024	0.146079601	0.656165275	0.606062249	0.720149658	0.166576293	0.188374363	0.114575426	0.669395944	0.556989481	0.423869428	0.840527058	0.264776055	0.184199111	0.10058562	0.604327079	ENSG00000142733	MAP3K6	1	27681675	27693383	protein_coding	0
0.056609912	0.011061707	0.024400824	0.754744605	0.214293461	0.768788635	0.79280989	0.875881141	0.876640278	0.881574667	0.028576076	0.87051296	0.882984492	0.855492897	0.803383581	0.7980154	0.690760221	0.694827025	0.532209088	0.793677475	0.038987095	0.020930485	0.055579655	0.033130897	0.006778007	0.425929943	0.829302679	0.78879731	0.09456675	0.837490511	0.738640061	0.820789502	0.826754148	0.699490294	0.111647327	0.284567834	0.910855656	0.069298341	0.771987854	0.832230778	0.729964212	ENSG00000142748	FCN3	1	27695603	27701315	protein_coding	0
0.931569244	0.949734302	0.829031558	0.958518599	0.972074612	0.964754365	0.906300835	0.88911181	0.600043379	0.827296389	0.051892419	0.903969201	0.967845136	0.045710877	0.970827459	0.860373061	0.952608177	0.010139898	0.950168095	0.011820844	0.91747099	0.962910747	0.180891443	0.927448216	0.018490402	0.96936341	0.942251383	0.916440733	0.086975382	0.03264288	0.009109641	0.008404728	0.020388244	0.893070166	0.930213643	0.654050537	0.506723783	0.59082529	0.920615985	0.01176662	0.858204099	ENSG00000174950	CD164L2	1	27705666	27709870	protein_coding	0
0.092668908	0.052055092	0.737067563	0.643585294	0.659527166	0.676011279	0.776976467	0.14071142	0.081498753	0.090120377	0.112026895	0.566153346	0.060676716	0.726005856	0.676282399	0.81607201	0.678885153	0.709087951	0.691085566	0.070816614	0.021526949	0.259678994	0.165383364	0.857716083	0.083396595	0.631656003	0.808914434	0.789014207	0.803817373	0.077486173	0.25013556	0.746610997	0.644940896	0.813415031	0.789447999	0.671836026	0.946480859	0.067671619	0.695640386	0.817373387	0.664949572	ENSG00000181773	GPR3	1	27719148	27722318	protein_coding	0
0.246285652	0.342099555	0.473972454	0.252900987	0.261468387	0.14298883	0.242706865	0.615605683	0.707244334	0.646947186	0.3065828	0.329573799	0.410476087	0.3424249	0.229638868	0.293731699	0.168474135	0.151502006	0.154809674	0.265752088	0.48823338	0.453421538	0.522719879	0.633336948	0.322307776	0.56420128	0.281639735	0.302732892	0.321657087	0.735928858	0.543270795	0.372356577	0.243466002	0.329411127	0.321602863	0.262552868	0.575859451	0.53784839	0.24010411	0.38884069	0.188157467	ENSG00000158195	WASF2	1	27730730	27816669	protein_coding	0
0.601886997	0.700900119	0.200249431	0.19168203	0.26819217	0.122817482	0.342370676	0.495445179	0.241730832	0.529335213	0.579492463	0.611321982	0.624823772	0.127589199	0.28879731	0.724216462	0.190055309	0.13095109	0.247478581	0.170263529	0.295629541	0.248183494	0.548964321	0.597169504	0.678668257	0.192495391	0.336622926	0.213913892	0.599338467	0.300401258	0.569135669	0.301377291	0.152640711	0.770035788	0.380923978	0.582745906	0.642392365	0.214889925	0.13268626	0.140114955	0.629432816	ENSG00000126705	AHDC1	1	27860546	27930942	protein_coding	1
0.071304631	0.079167119	0.566912482	0.609966381	0.152911832	0.68512092	0.63122221	0.680837219	0.744442034	0.631113762	0.124986444	0.075913675	0.856089361	0.51057369	0.697267108	0.722643965	0.654321657	0.65128511	0.646459169	0.09283158	0.632469363	0.498535951	0.660882768	0.335429997	0.045710877	0.621678777	0.361891335	0.757943824	0.692549615	0.845515671	0.70800347	0.621949897	0.727036113	0.393720855	0.051892419	0.723565774	0.90288472	0.58480642	0.350666956	0.648953476	0.031124607	ENSG00000000938	FGR	1	27938575	27961788	protein_coding	0
0.440950005	0.370024943	0.102212341	0.098362434	0.123793515	0.394588439	0.740266782	0.225246719	0.455970068	0.2091964	0.651827351	0.127643423	0.504446372	0.582095217	0.445775946	0.741297039	0.420453313	0.771174493	0.513284893	0.740646351	0.200357879	0.323066912	0.336894046	0.334562412	0.170371977	0.651935799	0.341828435	0.441329574	0.664515779	0.127426526	0.668745255	0.659093374	0.766782345	0.686205401	0.394696888	0.646892962	0.559971803	0.140440299	0.595542783	0.75414814	0.21977009	ENSG00000126709	IFI6	1	27992572	27998729	protein_coding	0
0.179264722	0.372681922	0.669287496	0.325723891	0.28679102	0.190272205	0.527383147	0.427393992	0.297527383	0.471803492	0.311462965	0.557206377	0.614141633	0.238911181	0.178614033	0.491053031	0.197321332	0.515236959	0.225951632	0.303437805	0.502385858	0.401908687	0.60112786	0.52407548	0.379785273	0.28679102	0.23007266	0.399956621	0.490456567	0.327675957	0.351534541	0.622221017	0.23582041	0.514098254	0.497234573	0.573853161	0.342208003	0.224704479	0.207027437	0.361837111	0.46936341	ENSG00000009780	FAM76A	1	28052490	28089633	protein_coding	0
0.158171565	0.184904023	0.475328056	0.287495933	0.288146622	0.263095109	0.418989264	0.268137946	0.393232838	0.245146947	0.204858475	0.526949355	0.429400282	0.543487691	0.437588114	0.449951198	0.447402668	0.287495933	0.438184579	0.470935907	0.537306149	0.512471532	0.494577595	0.560026028	0.196291075	0.458681271	0.398058779	0.609261468	0.518653075	0.441871814	0.576022123	0.375447348	0.414814011	0.586216246	0.490076998	0.078679102	0.820681054	0.117991541	0.513176445	0.546741134	0.338358096	ENSG00000117758	STX12	1	28099694	28150963	protein_coding	0
0.214239237	0.329736471	0.48140115	0.252629867	0.299750569	0.155406138	0.204966923	0.404294545	0.450276543	0.465838846	0.308480642	0.136373495	0.095271663	0.287658605	0.361403319	0.430918555	0.321169071	0.26819217	0.260817699	0.248671511	0.539149767	0.499295087	0.665871381	0.618588006	0.691465134	0.271608285	0.483570112	0.357661859	0.585131764	0.686801865	0.743411777	0.492300184	0.349853595	0.493926906	0.555850775	0.577215053	0.589903481	0.623251274	0.233705672	0.435310704	0.340798178	ENSG00000117751	PPP1R8	1	28157289	28178187	protein_coding	0
0.124715324	0.103242598	0.30083505	0.235495066	0.147218306	0.664678451	0.66934172	0.777844052	0.814824856	0.581390305	0.337219391	0.085890901	0.667498102	0.635397462	0.619564039	0.206105628	0.671022666	0.655189242	0.673733868	0.444691465	0.660015183	0.653725192	0.657249756	0.565665329	0.07705238	0.654321657	0.339551025	0.755069949	0.700683223	0.7536059	0.773126559	0.217058887	0.769601995	0.11115931	0.055200087	0.626233597	0.359559701	0.314119944	0.73582041	0.712504067	0.042565882	ENSG00000130775	THEMIS2	1	28199055	28213196	protein_coding	0
0.396920074	0.474297799	0.502873875	0.444257673	0.45759679	0.436774753	0.456512309	0.329356903	0.43178614	0.357336514	0.432545277	0.194284785	0.493438889	0.408090229	0.579926255	0.667010086	0.582691682	0.48340744	0.58627047	0.530745038	0.341611539	0.381249322	0.540505368	0.50374146	0.57222644	0.128185663	0.495553628	0.268734411	0.551024835	0.3667715	0.678722481	0.56674981	0.404077649	0.577377725	0.2378267	0.58280013	0.346817048	0.395510248	0.512146188	0.555579655	0.144940896	ENSG00000117748	RPA2	1	28218035	28241257	protein_coding	0
0.824259842	0.249972888	0.906355059	0.857553411	0.866175035	0.898492571	0.767270361	0.73836894	0.116039475	0.824259842	0.161425008	0.540613816	0.880219065	0.885207678	0.881195098	0.021581173	0.905324802	0.167660774	0.900390413	0.603839063	0.833315259	0.916169613	0.046253118	0.750244008	0.036058996	0.918175903	0.88710552	0.892311029	0.012905325	0.227361458	0.051892419	0.023262119	0.347630409	0.034866067	0.104706648	0.017297473	0.442847847	0.011278603	0.879839497	0.836460254	0.093644941	ENSG00000130768	SMPDL3B	1	28261504	28285668	protein_coding	0
0.692115823	0.64927882	0.559049995	0.281531287	0.411940137	0.572551784	0.559266891	0.398058779	0.205509164	0.567075155	0.74438781	0.561978093	0.429942523	0.662780609	0.455373604	0.336622926	0.496855005	0.530528142	0.415139356	0.488884069	0.565882225	0.452716625	0.364982106	0.12146188	0.491053031	0.436557857	0.723294654	0.563930159	0.0931027	0.615009218	0.341611539	0.334182844	0.675414814	0.365903915	0.186910313	0.119076022	0.705346492	0.379405704	0.398113003	0.604001735	0.067346275	ENSG00000158156	XKR8	1	28285973	28294607	protein_coding	0
0.600639844	0.607309402	0.562140766	0.439052164	0.636265047	0.542837002	0.656056827	0.47820193	0.268680187	0.508187832	0.650037957	0.224433359	0.387973105	0.574937642	0.628131439	0.443769656	0.637566424	0.18110834	0.63469255	0.69314608	0.373169938	0.314391064	0.17590283	0.399468604	0.367910205	0.309131331	0.583342371	0.475165383	0.335158876	0.324042945	0.444040776	0.443606984	0.279850342	0.353052814	0.334508188	0.583450819	0.331363193	0.286736796	0.466543759	0.401203774	0.209792864	ENSG00000158161	EYA3	1	28296855	28415207	protein_coding	0
0.114250081	0.07022015	0.269873116	0.571955319	0.14298883	0.707949246	0.275132849	0.685771608	0.801539963	0.691465134	0.363843401	0.064906192	0.833640603	0.771716734	0.553736037	0.143422622	0.273289231	0.088710552	0.192278495	0.213588548	0.758269168	0.649929509	0.258323392	0.670697321	0.068430756	0.736525323	0.692061599	0.780989047	0.622004121	0.85901746	0.764559158	0.280717926	0.23983299	0.109966381	0.062520334	0.435636048	0.815150201	0.746936341	0.758702961	0.649441492	0.03437805	ENSG00000169403	PTAFR	1	28473677	28520447	protein_coding	0
0.294653508	0.296388678	0.398709468	0.225029823	0.252955211	0.155460362	0.462205835	0.336080685	0.406138163	0.307721505	0.328868886	0.231482486	0.231645158	0.280446806	0.259841666	0.497126125	0.25441926	0.44729422	0.255178397	0.412211257	0.325073202	0.357932979	0.450493439	0.502440082	0.461012905	0.328055525	0.429562954	0.371488993	0.621516105	0.636156599	0.645157792	0.613219824	0.543270795	0.555742327	0.473213317	0.545168637	0.698188917	0.472128836	0.288363518	0.468604273	0.347196616	ENSG00000126698	DNAJC8	1	28525967	28559536	protein_coding	0
0.722101724	0.724704479	0.327892853	0.607417851	0.681542132	0.613707841	0.715432166	0.242435744	0.265589415	0.247803926	0.750189784	0.301214619	0.569840581	0.689458844	0.658063117	0.202147273	0.66733543	0.350178939	0.680728771	0.727849474	0.101019412	0.090933738	0.136319271	0.166847414	0.708762607	0.206539421	0.674872573	0.478039258	0.335213101	0.233000759	0.42294762	0.540505368	0.489805878	0.285001627	0.418501247	0.221613708	0.357661859	0.27220475	0.648194339	0.618479558	0.371000976	ENSG00000130770	ATPIF1	1	28562620	28573417	protein_coding	0
0.355926689	0.229584644	0.456837653	0.503144995	0.637729097	0.588873224	0.618045765	0.612135343	0.51176662	0.559538011	0.503904132	0.191790478	0.09456675	0.61690706	0.662943282	0.213913892	0.596681488	0.139355818	0.603567943	0.356956946	0.714239237	0.635777031	0.160828544	0.115280338	0.318240972	0.465838846	0.753931244	0.073582041	0.307341937	0.623739291	0.694447457	0.494523371	0.676445071	0.336731374	0.557043705	0.408578245	0.404186097	0.726005856	0.446318187	0.517568593	0.122058345	ENSG00000130766	SESN2	1	28586038	28609002	protein_coding	0
0.587788743	0.678939378	0.173516972	0.578733326	0.559266891	0.632740484	0.364331417	0.641090988	0.658605357	0.623088602	0.693525648	0.119997831	0.077160829	0.732621191	0.527437371	0.123251274	0.479069515	0.14271771	0.256479774	0.617123956	0.642826158	0.270957597	0.330441384	0.121353432	0.761251491	0.202797961	0.745689188	0.667877671	0.366120811	0.644669776	0.685554712	0.501138705	0.302407548	0.165546036	0.15903915	0.176228175	0.53464917	0.717655352	0.66158768	0.642446589	0.162184145	ENSG00000130772	MED18	1	28655513	28662476	protein_coding	0
0.515453855	0.587354951	0.447023099	0.493276217	0.51605032	0.408686693	0.439485956	0.598470882	0.578950222	0.637729097	0.516863681	0.414651339	0.490619239	0.167118534	0.495228283	0.251545386	0.520550916	0.11061707	0.503633012	0.494794491	0.47765969	0.380110617	0.246231428	0.208871055	0.474080902	0.29226765	0.262119076	0.415247804	0.317481835	0.695098146	0.360318837	0.214998373	0.190272205	0.303004013	0.387539312	0.329302679	0.606496042	0.364548314	0.287007917	0.148899252	0.464483245	ENSG00000204138	PHACTR4	1	28696114	28826881	protein_coding	0
0.492517081	0.281097495	0.421158226	0.697212884	0.693200304	0.667281206	0.160503199	0.761088819	0.666522069	0.771879406	0.314391064	0.101073636	0.09830821	0.267216137	0.61864223	0.176011279	0.690001084	0.098796226	0.634909446	0.599609587	0.713371652	0.652152695	0.599392691	0.188699707	0.310920724	0.379459928	0.706810541	0.217004663	0.22578896	0.791345841	0.522502982	0.147652098	0.357716083	0.227957922	0.223077757	0.419856848	0.255124173	0.482648303	0.480479341	0.203557098	0.235007049	ENSG00000180198	RCC1	1	28832455	28865812	protein_coding	0
0.239399197	0.376965622	0.49398113	0.291291617	0.33293569	0.299913242	0.279362325	0.571304631	0.3108665	0.536926581	0.287929726	0.257455807	0.344648086	0.364006073	0.218306041	0.462964971	0.18766945	0.29280989	0.17563171	0.398438347	0.522557206	0.391714565	0.467031775	0.571684199	0.359342804	0.445667498	0.357716083	0.294490836	0.368343997	0.64873658	0.644724	0.424303221	0.331200521	0.395998265	0.296388678	0.399360156	0.746882117	0.621516105	0.331959657	0.390087843	0.254365036	ENSG00000180098	TRNAU1AP	1	28879597	28905051	protein_coding	0
0.282290424	0.320247262	0.414597115	0.394425767	0.412482377	0.351209196	0.578136862	0.572172216	0.612948704	0.521093157	0.427122872	0.352564798	0.188970827	0.317698731	0.359830821	0.613436721	0.465459278	0.291128945	0.47364711	0.533347793	0.273668799	0.208383039	0.515074287	0.387918881	0.494577595	0.189838412	0.415356252	0.418392799	0.386346383	0.503144995	0.723836894	0.623251274	0.297147815	0.668853704	0.434334671	0.581986769	0.37908036	0.593428045	0.460741785	0.332610346	0.140440299	ENSG00000120656	TAF12	1	28915835	28969597	protein_coding	0
0.025756426	0.055796551	0.518002386	0.364656762	0.19141091	0.775187073	0.232295846	0.833911723	0.774644832	0.825073202	0.034703394	0.048313632	0.026678234	0.042023642	0.636319271	0.064418176	0.68110834	0.711365362	0.643476846	0.429454506	0.570165926	0.680620323	0.538553302	0.717546904	0.105574233	0.782724216	0.695531938	0.760492354	0.789393775	0.865090554	0.786574124	0.077919965	0.771716734	0.138813578	0.065936449	0.730940245	0.420832881	0.754907277	0.121733001	0.187072986	0.640006507	ENSG00000188060	RAB42	1	28918712	28921955	protein_coding	0
0.402993168	0.330549832	0.556501464	0.483732784	0.521147381	0.297690055	0.538173734	0.658768029	0.279850342	0.641416332	0.377236742	0.235928858	0.247803926	0.276596898	0.50628999	0.464320573	0.525973322	0.266511224	0.513013773	0.378755016	0.614846546	0.546524238	0.556609912	0.499783104	0.435364928	0.27448216	0.458735495	0.223457326	0.496041644	0.488721397	0.594512526	0.61945559	0.260275458	0.331471641	0.230886021	0.570003253	0.426905975	0.53182952	0.271499837	0.411831689	0.153074504	ENSG00000162419	GMEB1	1	28995244	29045865	protein_coding	0
0.345949463	0.288417742	0.273506127	0.570599718	0.545005965	0.489317861	0.366879948	0.600043379	0.573148249	0.583667715	0.263312005	0.310215812	0.197646676	0.451523696	0.544951741	0.331959657	0.541752521	0.212992083	0.527762716	0.299696345	0.494957163	0.340472834	0.470935907	0.275512417	0.349474027	0.23207895	0.531937968	0.462964971	0.294490836	0.628727904	0.571792647	0.250515129	0.202255721	0.376260709	0.358204099	0.30257022	0.497126125	0.521743846	0.518761523	0.379839497	0.323988721	ENSG00000198492	YTHDF2	1	29063133	29096287	protein_coding	0
0.973484438	0.981455374	0.776163106	0.954777139	0.970502115	0.962910747	0.96735712	0.001518274	0.902017135	0.001680946	0.926905975	0.864331417	0.890521635	0.992083288	0.004609045	0.727957922	0.889220258	0.981075805	0.860644182	0.949896974	0.969417634	0.961555146	0.993113545	0.95933196	0.974731591	0.019466435	0.914434443	0.993221993	0.51778549	0.714727253	0.969417634	0.98823338	0.97793081	0.623142826	0.98394968	0.911885913	0.083450819	0.952445505	0.990619239	0.974243574	0.85701117	ENSG00000116329	OPRD1	1	29138654	29190208	protein_coding	0
0.54039692	0.395347576	0.276868019	0.664407331	0.726439649	0.648845028	0.128782128	0.682897733	0.115117666	0.80202798	0.51377291	0.234410585	0.690760221	0.597928641	0.626613166	0.220800347	0.721342588	0.176173951	0.690434877	0.781368615	0.542457434	0.555362759	0.478147706	0.16760655	0.293677475	0.150037957	0.809022883	0.288905759	0.131981347	0.67536059	0.642555037	0.190597549	0.188211691	0.141036764	0.290695152	0.172974732	0.57824531	0.379893721	0.333044138	0.506669559	0.08252901	ENSG00000159023	EPB41	1	29213603	29446553	protein_coding	1
0.06647869	0.250027112	0.839008784	0.013176445	0.017731266	0.031341503	0.047771391	0.849582475	0.877724759	0.940787333	0.401583342	0.999566208	0.039203991	0.005910422	0.011224379	0.266077432	0.023424791	0.832122329	0.030799263	0.025322633	0.780663702	0.824205618	0.774536384	0.819108557	0.780826375	0.888352673	0.070003253	0.009326537	0.933738206	0.917254094	0.042891227	0.892094133	0.887810433	0.836026461	0.835104652	0.860915302	0.806691248	0.856143585	0.001952066	0.027112027	0.999945776	ENSG00000253304	TMEM200B	1	29445940	29450447	protein_coding	0
0.346762824	0.296985143	0.537306149	0.495499404	0.514911615	0.390630084	0.330549832	0.553736037	0.503416115	0.574558074	0.311191845	0.397462314	0.49799371	0.265860536	0.238802733	0.294978853	0.277735604	0.379839497	0.303817373	0.3996855	0.430159419	0.415085132	0.452825073	0.265209847	0.352673246	0.320518382	0.470339443	0.334345516	0.359885045	0.531721071	0.336243358	0.391660341	0.355601345	0.340852402	0.35299859	0.323121137	0.627968767	0.34096085	0.300672378	0.309619347	0.278277844	ENSG00000116350	SRSF4	1	29474255	29508499	protein_coding	0
0.212341395	0.247749702	0.27448216	0.514260926	0.435093808	0.509001193	0.627860319	0.246068756	0.522990999	0.252250298	0.237935148	0.355330224	0.291508513	0.474731591	0.501843618	0.624281531	0.515020063	0.418013231	0.48221451	0.46789936	0.180240755	0.116581716	0.318512092	0.248563063	0.737121787	0.093373821	0.348552218	0.366066587	0.466543759	0.631330658	0.628727904	0.311408741	0.237718252	0.746448324	0.662401041	0.529443661	0.507266023	0.592506236	0.353323934	0.563442143	0.578895998	ENSG00000116353	MECR	1	29519385	29557454	protein_coding	0
0.339442577	0.60085674	0.752684091	0.151230886	0.497614142	0.328001301	0.079600911	0.680349203	0.323392257	0.287116365	0.346925496	0.739290749	0.377833207	0.031612623	0.588819	0.797202039	0.482973647	0.612948704	0.463724108	0.15302028	0.216516647	0.239887214	0.680782995	0.28999024	0.212612515	0.120540072	0.069786357	0.117557749	0.135560134	0.267053465	0.102049669	0.111430431	0.225300943	0.826808372	0.758974081	0.529552109	0.653833641	0.620106279	0.108936124	0.113870513	0.794490836	ENSG00000060656	PTPRU	1	29563028	29653325	protein_coding	0
0.43525648	0.696399523	0.739941438	0.452282833	0.722101724	0.486010194	0.125691357	0.651447782	0.713696996	0.300726602	0.159093374	0.081824097	0.62921592	0.021743846	0.66131656	0.777301811	0.699056501	0.742273072	0.708979503	0.060676716	0.773777248	0.81460796	0.804522286	0.718306041	0.745960308	0.778928533	0.20773235	0.026569786	0.546578462	0.189513068	0.116581716	0.228120594	0.154267433	0.256208654	0.154809674	0.699924086	0.544951741	0.266131656	0.024400824	0.057857065	0.200683223	ENSG00000162510	MATN1	1	31184124	31196434	protein_coding	0
0.103947511	0.082583234	0.206376749	0.127155406	0.117015508	0.564906192	0.380761306	0.635126342	0.790098688	0.59885045	0.182572389	0.054332502	0.781910856	0.726764993	0.665871381	0.267541481	0.638162889	0.635777031	0.618154213	0.223240429	0.591042186	0.6532914	0.594675198	0.530907711	0.081878321	0.686584969	0.46589307	0.736742219	0.64353107	0.756805119	0.682247045	0.392311029	0.707623902	0.114521202	0.063062575	0.538607526	0.953475762	0.555959224	0.718143368	0.748508839	0.043596139	ENSG00000162511	LAPTM5	1	31205316	31230667	protein_coding	0
0.508404728	0.336460254	0.046958031	0.132577812	0.228662835	0.452825073	0.151393558	0.134746774	0.405595922	0.14927882	0.309348227	0.746556773	0.350287387	0.221939052	0.059158443	0.28825507	0.079980479	0.721179915	0.085836677	0.103459495	0.217275784	0.419423056	0.687072986	0.628782128	0.320681054	0.671998699	0.100477172	0.697863572	0.685608936	0.64353107	0.161425008	0.692007374	0.730018436	0.63696996	0.11690706	0.453204642	0.91492246	0.706322525	0.137620649	0.660394751	0.654863898	ENSG00000162512	SDC3	1	31342314	31381608	protein_coding	0
0.295412645	0.428098905	0.331634313	0.383797853	0.451957488	0.229205075	0.298774536	0.41719987	0.402342479	0.410259191	0.236037306	0.446860427	0.398329899	0.26618588	0.392582149	0.424248997	0.400281965	0.382550699	0.401095326	0.435744496	0.407493764	0.378863464	0.490781911	0.392419477	0.482919423	0.205671836	0.342533348	0.287712829	0.392148357	0.512851101	0.453529986	0.267378809	0.250298232	0.493167769	0.546578462	0.457217222	0.713100531	0.325290099	0.302787116	0.271066045	0.492191736	ENSG00000134644	PUM1	1	31404353	31538838	protein_coding	0
0.84524455	0.870241839	0.005476629	0.920507537	0.90087843	0.921863138	0.9197484	0.039041319	0.013556013	0.033185121	0.862542024	0.830820952	0.744279362	0.871922785	0.32892311	0.848823338	0.823500705	0.120594296	0.819705021	0.870024943	0.879405704	0.856360482	0.857444963	0.987148899	0.951740592	0.009597658	0.866554604	0.848660666	0.742761089	0.043270795	0.107743195	0.444203449	0.042023642	0.891877237	0.970068322	0.893720855	0.407493764	0.912536601	0.90890359	0.651393558	0.912319705	ENSG00000084628	NKAIN1	1	31652592	31712401	protein_coding	0
0.364710986	0.41747099	0.356143585	0.469851426	0.468333153	0.489805878	0.469254962	0.61918447	0.36530745	0.585945125	0.321928207	0.168799479	0.217438456	0.303492029	0.480262444	0.432111485	0.422568051	0.33868344	0.472887973	0.311083397	0.473701334	0.472562629	0.544463724	0.499023967	0.489372085	0.322524672	0.356902722	0.366283483	0.5401258	0.419694176	0.452662401	0.580468496	0.32491053	0.411126776	0.259950114	0.515020063	0.472291509	0.490727687	0.298937209	0.399956621	0.252087626	ENSG00000060688	SNRNP40	1	31732417	31769662	protein_coding	0
0.493493114	0.575154539	0.398546795	0.434443119	0.503307667	0.333423707	0.602646134	0.206539421	0.300130138	0.166576293	0.540993385	0.384882334	0.284134042	0.621895673	0.369103134	0.60058562	0.332773018	0.490022774	0.296442902	0.624715324	0.242761089	0.114683874	0.37908036	0.580305824	0.659418718	0.298232296	0.339767921	0.557694393	0.576835484	0.421429346	0.587788743	0.611376206	0.470339443	0.676282399	0.547500271	0.581119184	0.31834942	0.581715649	0.557694393	0.597874417	0.358963236	ENSG00000121766	ZCCHC17	1	31769842	31837783	protein_coding	0
0.630300401	0.780446806	0.123359722	0.130625746	0.052922676	0.040776488	0.829519575	0.27594621	0.560947836	0.148953476	0.819921917	0.576455916	0.683765318	0.549289665	0.730018436	0.831471641	0.301051947	0.848064201	0.372031233	0.303275133	0.01203774	0.010356794	0.075967899	0.778169396	0.776271554	0.019954452	0.819867693	0.680349203	0.861457543	0.835809565	0.365524347	0.818457868	0.808480642	0.870567184	0.552109316	0.132306691	0.756045982	0.830116039	0.143476846	0.678126017	0.704207787	ENSG00000121769	FABP3	1	31838472	31849697	protein_coding	0
0.733868344	0.799642121	0.13067997	0.750189784	0.79454506	0.775891986	0.037794165	0.878375447	0.827242165	0.875826917	0.102103893	0.436612081	0.045765101	0.754093916	0.844105845	0.053952934	0.814824856	0.05471207	0.807341937	0.80604056	0.808426418	0.751382713	0.049831905	0.04413838	0.184632903	0.044897517	0.835158876	0.846491704	0.078462206	0.624823772	0.053573365	0.036709684	0.082474786	0.081390305	0.78022991	0.050482594	0.821657087	0.111321982	0.829411127	0.113707841	0.273180783	ENSG00000168528	SERINC2	1	31882412	31907525	protein_coding	0
0.079600911	0.086650038	0.59109641	0.049289665	0.047120703	0.051946644	0.120702744	0.776922243	0.7908036	0.791183169	0.074015833	0.795683765	0.746773669	0.122709034	0.171510682	0.153833641	0.110942414	0.608176987	0.120377399	0.148194339	0.12948704	0.068322308	0.093753389	0.619401366	0.223348878	0.429942523	0.293352131	0.662834834	0.541806745	0.712666739	0.196887539	0.198188917	0.647923219	0.389979395	0.137349528	0.135993927	0.928044681	0.114195857	0.110237501	0.235874634	0.773506127	ENSG00000142910	TINAGL1	1	32042116	32053288	protein_coding	0
0.015128511	0.01030257	0.705888732	0.007482919	0.021581173	0.213317428	0.879514152	0.823066912	0.605520009	0.110237501	0.013501789	0.759028305	0.92321874	0.950873007	0.63870513	0.867151068	0.010194122	0.900390413	0.004554821	0.082095217	0.231102917	0.017568593	0.230560677	0.892690598	0.860373061	0.037794165	0.863843401	0.860915302	0.808805986	0.03182952	0.888894914	0.923869428	0.883472508	0.87506778	0.87908036	0.870133391	0.597657521	0.008133608	0.762552868	0.911777464	0.852185229	ENSG00000121764	HCRTR1	1	32083287	32098119	protein_coding	0
0.42376098	0.448704045	0.341991107	0.158280013	0.235169721	0.203340202	0.525376857	0.370458735	0.503090771	0.387485088	0.466706431	0.469851426	0.531721071	0.411885913	0.378321223	0.567075155	0.246665221	0.387918881	0.27448216	0.458952391	0.464917037	0.326591476	0.315963561	0.300509706	0.353378159	0.473213317	0.389654051	0.523858584	0.533239345	0.486443987	0.39513068	0.675252142	0.20800347	0.636048151	0.447782236	0.477117449	0.594187181	0.141090988	0.41145212	0.506127318	0.211365362	ENSG00000162517	PEF1	1	32095463	32110497	protein_coding	0
0.359993493	0.606333369	0.7134801	0.083396595	0.132848932	0.12119076	0.062411886	0.322687344	0.642012797	0.337056718	0.218468713	0.721288364	0.13870513	0.04842208	0.084860644	0.325452771	0.107038282	0.630029281	0.186096953	0.235874634	0.314174168	0.677149984	0.742327296	0.760655027	0.516972129	0.644669776	0.127046958	0.058128186	0.717330008	0.430538987	0.073148249	0.710226657	0.180349203	0.446047066	0.762986661	0.219227849	0.408469797	0.15903915	0.083342371	0.090174601	0.801377291	ENSG00000084636	COL16A1	1	32117848	32169920	protein_coding	0
0.457000325	0.630408849	0.452282833	0.264071142	0.707407006	0.737501356	0.496475437	0.056881032	0.077160829	0.061761197	0.687344106	0.710768897	0.609261468	0.403535408	0.286953693	0.793026787	0.374417091	0.813577703	0.587246503	0.621028088	0.062899902	0.104815096	0.743954018	0.868343997	0.82691682	0.661370784	0.40369808	0.646513393	0.840147489	0.095380111	0.176065503	0.857824531	0.650309077	0.193634096	0.741730832	0.735278169	0.29600911	0.165437588	0.414814011	0.75588331	0.628077215	ENSG00000121753	BAI2	1	32192718	32230494	protein_coding	0
0.024671944	0.164081987	0.632089795	0.024726169	0.083125474	0.70746123	0.015074287	0.451740592	0.831688537	0.596627264	0.188049019	0.826808372	0.006994903	0.031558399	0.864060297	0.822362	0.847305065	0.840581282	0.865253226	0.833044138	0.833586379	0.875772693	0.803220909	0.84925713	0.022014966	0.863626505	0.195098146	0.804793406	0.891334996	0.124715324	0.319705021	0.858366771	0.843400933	0.291400065	0.088927448	0.154918122	0.12666739	0.800672378	0.135777031	0.763095109	0.061056285	ENSG00000134668	SPOCD1	1	32256023	32281652	protein_coding	0
0.226222752	0.216191302	0.546741134	0.450059646	0.47538228	0.415410476	0.171022666	0.234681705	0.616202147	0.22551784	0.270035788	0.368235549	0.314228392	0.515128511	0.40771066	0.36904891	0.382008459	0.619835159	0.418772367	0.557097929	0.181433684	0.218956729	0.528901421	0.451632144	0.409825399	0.128022991	0.586866934	0.507916712	0.398601019	0.569786357	0.516429888	0.479774428	0.680837219	0.495228283	0.440245093	0.229205075	0.617015508	0.43325019	0.605574233	0.665383364	0.234410585	ENSG00000184007	PTP4A2	1	32372022	32410457	protein_coding	0
0.347088168	0.344214293	0.496150092	0.378483895	0.44957163	0.27995879	0.279904566	0.44984275	0.402505151	0.490348118	0.325506995	0.221667932	0.325127427	0.165546036	0.400715758	0.394479991	0.42094133	0.358366771	0.444311897	0.285218523	0.389979395	0.408849366	0.490022774	0.51832773	0.507428695	0.410204967	0.482377183	0.198297365	0.381195098	0.495336731	0.593536493	0.449788526	0.434497343	0.490619239	0.512634205	0.417037198	0.587029606	0.510194122	0.236633771	0.315800889	0.328543542	ENSG00000121774	KHDRBS1	1	32479430	32526451	protein_coding	0
0.325018978	0.336731374	0.527600043	0.186856089	0.315258649	0.421158226	0.393775079	0.487799588	0.546307342	0.47191194	0.38509923	0.266728121	0.263149333	0.155948379	0.400390413	0.575534107	0.536547012	0.373820627	0.563984383	0.332881466	0.581715649	0.571358855	0.539475111	0.310432708	0.430322091	0.454885587	0.481130029	0.266565448	0.563604815	0.409554278	0.394968008	0.620323175	0.397733435	0.525159961	0.336568702	0.564797744	0.441980262	0.3180783	0.145862705	0.220095434	0.259136753	ENSG00000121775	TMEM39B	1	32537632	32568467	protein_coding	0
0.509489209	0.486552435	0.42321874	0.321277519	0.414380219	0.277193363	0.411343672	0.520442468	0.420561761	0.482756751	0.578895998	0.442576727	0.370024943	0.433412862	0.286899469	0.537468821	0.230994469	0.301431515	0.211419586	0.479503308	0.243032209	0.189241948	0.536221668	0.372139681	0.473159093	0.149712613	0.577648845	0.525539529	0.402993168	0.46535083	0.485522178	0.502765427	0.312710118	0.596030799	0.570653942	0.347738857	0.442251383	0.510356794	0.390738532	0.375176228	0.306962369	ENSG00000025800	KPNA6	1	32573639	32642169	protein_coding	0
0.620540072	0.438184579	0.254744605	0.274102592	0.363843401	0.395944041	0.533076673	0.602808806	0.481563822	0.637186856	0.64927882	0.356631602	0.26043813	0.381411994	0.222481293	0.381303546	0.229421972	0.330983624	0.21147381	0.258648737	0.537414597	0.48942631	0.404131873	0.210443553	0.535570979	0.444366121	0.426634855	0.389003362	0.262498644	0.345624119	0.274861729	0.459223512	0.424357445	0.506940679	0.40516213	0.310812276	0.439214836	0.376694502	0.243357553	0.454994035	0.462368507	ENSG00000084652	TXLNA	1	32645287	32663886	protein_coding	0
0.744767379	0.723674222	0.117557749	0.640819868	0.687181434	0.666034053	0.752304522	0.277518707	0.168419911	0.299642121	0.756859343	0.068051188	0.4756534	0.60514044	0.357390739	0.71803492	0.607309402	0.748942631	0.643097278	0.318728988	0.225355168	0.13550591	0.389166034	0.680240755	0.764613382	0.033402017	0.698460037	0.401529118	0.645645808	0.138000217	0.335809565	0.752684091	0.763420453	0.733922568	0.537089253	0.727361458	0.250027112	0.164515779	0.44729422	0.731482486	0.307992626	ENSG00000160050	CCDC28B	1	32665987	32670988	protein_coding	0
0.695315042	0.751003145	0.24986444	0.682247045	0.719119401	0.702364169	0.642934606	0.359776597	0.162889058	0.422568051	0.620052055	0.195748834	0.377019846	0.430267867	0.573473593	0.556013448	0.600206051	0.614466978	0.616202147	0.170643097	0.724975599	0.680078083	0.339767921	0.66158768	0.687561002	0.522774103	0.249213751	0.132252467	0.339008784	0.134258757	0.174818349	0.490185446	0.344051621	0.62867368	0.524997289	0.545765101	0.210172432	0.077648845	0.153345624	0.600694068	0.536167444	ENSG00000160051	IQCC	1	32671236	32674288	protein_coding	0
0.796171782	0.813523479	0.196399523	0.672269819	0.743791346	0.755666414	0.730723349	0.780609478	0.329682247	0.833261035	0.660611647	0.614846546	0.355276	0.045656653	0.689025052	0.685283592	0.632306691	0.82491053	0.686368073	0.010194122	0.831254745	0.819217005	0.375772693	0.850829628	0.044192604	0.817807179	0.108936124	0.043596139	0.749918664	0.089252793	0.053627589	0.59429563	0.848335322	0.647435202	0.742164624	0.765968984	0.137024184	0.021581173	0.030419694	0.646188049	0.680999892	ENSG00000222046	DCDC2B	1	32674695	32681797	protein_coding	0
0.68338575	0.576835484	0.194827025	0.236199978	0.201062791	0.547066479	0.625799805	0.754907277	0.745038499	0.777844052	0.281422839	0.447348444	0.274319488	0.448866717	0.478147706	0.319054333	0.446263963	0.449734302	0.585348661	0.16505802	0.625366012	0.638759354	0.176878863	0.591367531	0.296497126	0.735603514	0.223403102	0.153074504	0.577323501	0.118588006	0.122817482	0.320138814	0.772963887	0.592885804	0.366717276	0.596898384	0.318295196	0.051512851	0.089469689	0.327187941	0.14727253	ENSG00000160055	TMEM234	1	32680073	32687972	protein_coding	0
0.416115389	0.308155298	0.247315909	0.404945234	0.413566858	0.410204967	0.4398113	0.499403535	0.60286303	0.51230886	0.365470123	0.256100206	0.221830604	0.361457543	0.394805336	0.419423056	0.367855981	0.276380002	0.382171131	0.464754365	0.344376966	0.262119076	0.387213968	0.345352999	0.473809782	0.17991541	0.609912157	0.346057911	0.215649062	0.568972996	0.45385533	0.410530311	0.351154972	0.596085023	0.548096736	0.23207895	0.722318621	0.491324151	0.471423924	0.388081553	0.326049235	ENSG00000084623	EIF3I	1	32687529	32697205	protein_coding	0
0.360915302	0.049018545	0.046849582	0.379839497	0.130463073	0.664895348	0.317807179	0.818024075	0.780446806	0.814933304	0.12064852	0.690217981	0.627589199	0.067075155	0.389437154	0.306962369	0.200466327	0.700466327	0.146025377	0.218631385	0.622058345	0.197321332	0.055959224	0.259353649	0.098145537	0.656924412	0.371760113	0.664190435	0.214293461	0.119889383	0.060893612	0.640114955	0.813794599	0.329736471	0.791345841	0.270957597	0.972399957	0.05471207	0.03784839	0.192874959	0.713642772	ENSG00000183615	FAM167B	1	32712834	32714457	protein_coding	0
0.475111159	0.092614684	0.74558074	0.671510682	0.549343889	0.800509706	0.72351155	0.889816723	0.904511441	0.889274482	0.680240755	0.023750136	0.964374797	0.630300401	0.799154105	0.096681488	0.793840147	0.191898926	0.763854246	0.401637566	0.750298232	0.768625962	0.419639952	0.172866283	0.052922676	0.775458193	0.786465676	0.794978853	0.761576835	0.840581282	0.151773127	0.21803492	0.749159527	0.042457434	0.028738749	0.075913675	0.930050971	0.153508296	0.685337816	0.162617937	0.023641687	ENSG00000182866	LCK	1	32716840	32751766	protein_coding	1
0.678234465	0.611972671	0.348552218	0.507862488	0.564363952	0.446697755	0.209304848	0.689567292	0.777789828	0.70746123	0.602754582	0.183331526	0.4154647	0.204207787	0.331363193	0.114683874	0.365090554	0.155351914	0.384611214	0.414814011	0.607472075	0.486064418	0.329194231	0.323988721	0.428912265	0.600802516	0.652315367	0.256805119	0.301811083	0.355059104	0.236199978	0.245689188	0.517351697	0.174709901	0.210552001	0.12693851	0.550916387	0.219715866	0.339659473	0.182843509	0.214564581	ENSG00000116478	HDAC1	1	32757687	32799236	protein_coding	1
0.706485197	0.20773235	0.295629541	0.758648737	0.642500813	0.751816506	0.698243141	0.137295304	0.20545494	0.12119076	0.284459386	0.102266565	0.67709576	0.143693743	0.778386292	0.188916603	0.764504934	0.757726928	0.765209847	0.133770741	0.317752955	0.615822579	0.631276434	0.528792973	0.627263854	0.682409717	0.152803384	0.03638434	0.636915736	0.759787442	0.211690706	0.174872573	0.680566099	0.263854246	0.234302136	0.148682355	0.254690381	0.109424141	0.336839822	0.744875827	0.341991107	ENSG00000175130	MARCKSL1	1	32799433	32801980	protein_coding	0
0.640765644	0.860101941	0.173950765	0.155948379	0.415681596	0.325615443	0.041427177	0.771391389	0.546470014	0.829844919	0.71575751	0.496692333	0.700520551	0.026461338	0.513176445	0.75214185	0.573148249	0.837436287	0.259353649	0.054983191	0.768300618	0.709630192	0.769222427	0.872410801	0.837978527	0.144832448	0.063279471	0.01605032	0.141090988	0.345841015	0.162672161	0.116419043	0.805986336	0.684849799	0.79199653	0.754907277	0.167714998	0.032534432	0.009218089	0.393883527	0.918718143	ENSG00000162526	TSSK3	1	32817122	32829913	protein_coding	0
0.668040343	0.681596356	0.301756859	0.675957055	0.721830604	0.67362542	0.708762607	0.581607201	0.168745255	0.597820193	0.676770415	0.658605357	0.705563388	0.200737447	0.613436721	0.612026895	0.55818241	0.715323718	0.566261794	0.174438781	0.762390196	0.747641254	0.150200629	0.19569461	0.713696996	0.674655677	0.441166902	0.081390305	0.686910313	0.447619564	0.14954994	0.329790695	0.363843401	0.211311138	0.122492138	0.659744062	0.12921592	0.201767704	0.180240755	0.580360048	0.20746123	ENSG00000225828	FAM229A	1	32826871	32829879	protein_coding	0
0.505042837	0.480370893	0.206864765	0.450330767	0.56045982	0.46616419	0.519466435	0.353974623	0.3467086	0.327947077	0.46133825	0.568539204	0.524780393	0.473050645	0.51057369	0.457705238	0.499945776	0.456729205	0.500433792	0.615985251	0.438781043	0.374145971	0.402234031	0.191844702	0.567292051	0.368723566	0.489263637	0.274156816	0.177963345	0.345732567	0.352076781	0.274427936	0.339279905	0.468495825	0.492733977	0.265318295	0.40570437	0.43579872	0.460470665	0.460524889	0.287333261	ENSG00000160058	BSDC1	1	32830704	32860332	protein_coding	0
0.57651014	0.565177313	0.396269385	0.331037848	0.329085782	0.345732567	0.484546145	0.412157033	0.449083613	0.44729422	0.620106279	0.149712613	0.36731374	0.651502006	0.382496475	0.26792105	0.280663702	0.356197809	0.259516321	0.469580306	0.365524347	0.26445071	0.381737339	0.286574124	0.455373604	0.21375122	0.6575751	0.62520334	0.339334129	0.286736796	0.405758595	0.534594946	0.633553844	0.285164299	0.302732892	0.220637675	0.502765427	0.474135126	0.616798612	0.638217113	0.460579113	ENSG00000176261	ZBTB8OS	1	33065773	33116504	protein_coding	0
0.446263963	0.513556013	0.264559158	0.46789936	0.527112027	0.346057911	0.197484004	0.514423598	0.62292593	0.52662401	0.394154647	0.146350721	0.228608611	0.199219174	0.573419369	0.41519358	0.506832231	0.395022232	0.474135126	0.279687669	0.428478473	0.427665112	0.641795901	0.560514044	0.547120703	0.317102267	0.549072769	0.28424249	0.230126884	0.481563822	0.701388136	0.270361132	0.464049452	0.39686585	0.456186965	0.272313198	0.34643748	0.542837002	0.351805661	0.485142609	0.317807179	ENSG00000162521	RBBP4	1	33116743	33151812	protein_coding	0
0.142609261	0.254636157	0.272963887	0.019520659	0.028901421	0.029985902	0.10687561	0.718956729	0.838358096	0.717221559	0.584697972	0.922296931	0.062357662	0.401095326	0.045493981	0.09830821	0.011820844	0.458301703	0.010682139	0.051241731	0.080305824	0.198622709	0.864168745	0.87251925	0.344322742	0.019737556	0.358854788	0.732892311	0.858909012	0.890792756	0.613707841	0.493926906	0.773343455	0.568810324	0.806203232	0.404457217	0.780934823	0.787062141	0.155080794	0.711907602	0.867693309	ENSG00000162520	SYNC	1	33145507	33169197	protein_coding	0
0.731699382	0.718577161	0.041806745	0.690651773	0.765589415	0.7134801	0.093211148	0.572931352	0.752629867	0.494360698	0.226276976	0.795033077	0.696399523	0.633662293	0.709250624	0.080631168	0.274970177	0.073094025	0.266077432	0.215052597	0.749484871	0.67563171	0.092777356	0.414868236	0.23408524	0.659364494	0.735007049	0.167010086	0.056989481	0.61690706	0.075696779	0.064309728	0.079112894	0.114738098	0.813903047	0.043758811	0.7779525	0.080576944	0.62146188	0.144832448	0.688916603	ENSG00000162522	KIAA1522	1	33207486	33240571	protein_coding	0
0.51979178	0.426092615	0.133770741	0.482322958	0.61690706	0.571846871	0.646621841	0.265426743	0.370404511	0.304468062	0.574829194	0.194230561	0.122112569	0.672595163	0.560242924	0.601019412	0.586216246	0.249755992	0.524671944	0.60861078	0.475436504	0.438347251	0.61864223	0.215811734	0.262390196	0.263149333	0.677963345	0.6003145	0.196833315	0.490348118	0.652369591	0.412157033	0.399631276	0.650309077	0.484600369	0.137078408	0.476412537	0.536004772	0.67134801	0.600206051	0.259841666	ENSG00000134684	YARS	1	33240840	33283754	protein_coding	1
0.48541373	0.533673137	0.372573474	0.48622709	0.525919098	0.436937425	0.455536276	0.288038174	0.266619672	0.498915519	0.447890684	0.188374363	0.361728663	0.247478581	0.342587572	0.549289665	0.415139356	0.597440625	0.428207353	0.277301811	0.644561327	0.594783646	0.643097278	0.470664787	0.511061707	0.492517081	0.297364711	0.194122113	0.579275567	0.393666631	0.457217222	0.49398113	0.56219499	0.377019846	0.235386618	0.58909012	0.289719119	0.349365579	0.286086108	0.461175577	0.340310162	ENSG00000116497	S100PBP	1	33282368	33324476	protein_coding	0
0.808534866	0.808805986	0.034974515	0.115334562	0.627263854	0.740266782	0.835484221	0.109424141	0.064635072	0.110454398	0.834562412	0.692603839	0.779362325	0.825886563	0.731048693	0.857607635	0.03611322	0.832773018	0.047229151	0.327784405	0.020550916	0.019195315	0.827784405	0.122980154	0.852564798	0.019520659	0.818457868	0.099446915	0.826699924	0.145212016	0.717058887	0.097711745	0.840906626	0.843455157	0.851588765	0.061273181	0.37078408	0.736687995	0.609586813	0.841828435	0.71402234	ENSG00000160097	FNDC5	1	33327869	33338083	protein_coding	0
0.890684308	0.884882334	0.91172324	0.821223295	0.86704262	0.806149008	0.894479991	0.001952066	0.010139898	0.008187832	0.919423056	0.836297582	0.864602538	0.847305065	0.795033077	0.842099555	0.829302679	0.921971587	0.852781694	0.868343997	0.879731049	0.86904891	0.907005748	0.91774211	0.910855656	0.873766403	0.872844594	0.727361458	0.858692116	0.288038174	0.862650472	0.921320898	0.919639952	0.888461121	0.884068973	0.903481184	0.217330008	0.876640278	0.763474677	0.868994686	0.758486064	ENSG00000121905	HPCA	1	33351595	33364042	protein_coding	1
0.741513936	0.699219174	0.688320139	0.468495825	0.658442685	0.717818024	0.075696779	0.222643965	0.696941763	0.214456133	0.648899252	0.807125041	0.563875935	0.156327947	0.105791129	0.03665546	0.070382822	0.069298341	0.061327405	0.589523913	0.700791671	0.674493005	0.174709901	0.65274916	0.484817265	0.70518382	0.791400065	0.619835159	0.391551892	0.609749485	0.102429238	0.122763258	0.08426418	0.083559267	0.735115497	0.052868452	0.750732025	0.148194339	0.211636482	0.075751003	0.812005206	ENSG00000121900	TMEM54	1	33360195	33367039	protein_coding	0
0.563171023	0.368940462	0.524509272	0.2578896	0.481889166	0.166576293	0.382496475	0.634855222	0.419423056	0.589632361	0.68994686	0.40890359	0.598145537	0.496366988	0.463778332	0.151447782	0.639030474	0.112948704	0.601073636	0.597332177	0.666142501	0.523858584	0.336514478	0.590228826	0.279199653	0.331363193	0.618045765	0.607960091	0.627806095	0.725029823	0.712178722	0.301485739	0.193362976	0.234952825	0.4641579	0.596464592	0.212829411	0.69943607	0.465296606	0.183819542	0.100965188	ENSG00000116514	RNF19B	1	33402046	33430286	protein_coding	0
0.386237935	0.357336514	0.389437154	0.58079384	0.547554495	0.54213209	0.619780935	0.629107472	0.534161154	0.622492138	0.327621733	0.172052923	0.318240972	0.466760655	0.53665546	0.227415682	0.560676716	0.254744605	0.5644724	0.538173734	0.331796985	0.288471966	0.15931027	0.152315367	0.485359505	0.261739508	0.441709142	0.504175252	0.362162455	0.572063767	0.51805661	0.31487908	0.408578245	0.267433033	0.485359505	0.28624878	0.657683548	0.255503741	0.537577269	0.435852944	0.282344648	ENSG00000004455	AK2	1	33473585	33546597	protein_coding	1
0.718143368	0.737230235	0.128999024	0.659960959	0.698622709	0.681867476	0.757564256	0.122871706	0.122980154	0.110508622	0.525159961	0.756859343	0.573202473	0.129324368	0.549940354	0.100206051	0.673516972	0.772096302	0.693308752	0.635072118	0.180078083	0.546198894	0.323717601	0.684470231	0.752955211	0.606224921	0.218360265	0.084697972	0.663268626	0.175740158	0.22378267	0.402776272	0.575751003	0.721939052	0.638434009	0.774536384	0.172107147	0.21977009	0.122383689	0.41519358	0.584481076	ENSG00000142920	ADC	1	33546705	33586131	protein_coding	0
0.613707841	0.70545494	0.154213209	0.31287279	0.397733435	0.286194556	0.148628131	0.377019846	0.159906735	0.249322199	0.576401692	0.553627589	0.439160612	0.593536493	0.596627264	0.657087084	0.571358855	0.255178397	0.537577269	0.673408524	0.683982215	0.571087735	0.508079384	0.672324043	0.654972346	0.388406897	0.235115497	0.474948487	0.602429238	0.235386618	0.21375122	0.214835701	0.098742002	0.371272096	0.271120269	0.307667281	0.757238911	0.467411344	0.614087409	0.383526732	0.190434877	ENSG00000116525	TRIM62	1	33611003	33647660	protein_coding	0
0.376477605	0.578136862	0.557260601	0.100965188	0.126125149	0.101236308	0.201279688	0.362650472	0.307341937	0.37132632	0.370241839	0.650580197	0.572822904	0.296985143	0.20599718	0.688645483	0.230398005	0.528847197	0.255991758	0.327404837	0.276759571	0.234573257	0.355709793	0.593970285	0.567942739	0.369862271	0.264288038	0.34096085	0.464754365	0.343943173	0.208220367	0.330820952	0.316017785	0.676607743	0.382116907	0.523695912	0.743954018	0.343400933	0.246882117	0.401041102	0.386997072	ENSG00000160094	ZNF362	1	33722146	33766320	protein_coding	0
0.354516864	0.145700033	0.765535191	0.054983191	0.060947836	0.111213534	0.80685392	0.881574667	0.054874742	0.871868561	0.134421429	0.938347251	0.682301269	0.797202039	0.76417959	0.864710986	0.7463941	0.857878755	0.763583125	0.019357987	0.860806854	0.830875176	0.614954994	0.826428804	0.137783321	0.614087409	0.048855872	0.730886021	0.858258323	0.535462531	0.353757727	0.831254745	0.889654051	0.860047717	0.080739616	0.819542349	0.098416658	0.073365145	0.722210172	0.832285002	0.017514369	ENSG00000184389	A3GALT2	1	33772367	33786699	protein_coding	0
0.29053248	0.3266457	0.502331634	0.204533131	0.222535517	0.152369591	0.40142067	0.590933738	0.545493981	0.580305824	0.324314066	0.648411235	0.413024618	0.512796877	0.244713155	0.590445722	0.232404295	0.618859126	0.207027437	0.352185229	0.294057044	0.273451903	0.207298558	0.296985143	0.257781152	0.174059213	0.213588548	0.56273723	0.51203774	0.559754907	0.475870296	0.503144995	0.586053573	0.635180566	0.260871923	0.269059755	0.527112027	0.453963778	0.519195315	0.678830929	0.109098796	ENSG00000134686	PHC2	1	33789224	33896653	protein_coding	0
0.350070491	0.418392799	0.353811951	0.169287496	0.230398005	0.334508188	0.17508947	0.654592777	0.381683115	0.696507971	0.368560894	0.108068539	0.076889708	0.615226114	0.199490294	0.310378484	0.142392365	0.533076673	0.112786032	0.33065828	0.321657087	0.191790478	0.504500596	0.672595163	0.776976467	0.483244767	0.239670318	0.134855222	0.569894805	0.447348444	0.534920291	0.439919748	0.734627481	0.409608502	0.685988505	0.435852944	0.335538445	0.341774211	0.17536059	0.672649387	0.667281206	ENSG00000121903	ZSCAN20	1	33938246	33962107	protein_coding	0
0.100802516	0.656165275	0.036058996	0.027166251	0.418230127	0.131439106	0.807667281	0.058833098	0.057477497	0.058670426	0.7779525	0.862542024	0.033293569	0.808914434	0.228012146	0.745634964	0.174113437	0.823283809	0.242652641	0.789610671	0.183006182	0.690380653	0.721342588	0.862650472	0.801051947	0.773885696	0.040234248	0.8309294	0.484600369	0.728608611	0.207895022	0.839334129	0.74585186	0.768897083	0.352293677	0.707244334	0.228500163	0.762335972	0.817210715	0.852131005	0.954289123	ENSG00000121904	CSMD2	1	33979609	34631443	protein_coding	0
0.911289448	0.924682789	0.888732242	0.884014749	0.918121679	0.896323609	0.841015074	0.916386509	0.898329899	0.934497343	0.917959007	0.856685826	0.813360807	0.816234682	0.927990457	0.930755883	0.929400282	0.906083939	0.899577052	0.869970719	0.900769982	0.898113003	0.912482377	0.858529444	0.949625854	0.889003362	0.927068648	0.894100423	0.908578245	0.940245093	0.914163323	0.927936233	0.934876911	0.93325019	0.911885913	0.923544084	0.019574883	0.923544084	0.889274482	0.93579872	0.873766403	ENSG00000176256	HMGB4	1	34326076	34330392	protein_coding	0
0.934063551	0.969417634	0.014260926	0.916603405	0.898980588	0.919694176	0.957488342	0.032046416	0.070545494	0.024834617	0.964808589	0.95157792	0.887973105	0.963995228	0.881574667	0.855059104	0.831580089	0.964320573	0.837598959	0.955102483	0.914217547	0.911018328	0.96990565	0.962585403	0.975002711	0.935202256	0.021960742	0.980153996	0.977551242	0.97820193	0.935581824	0.953150418	0.93379243	0.930159419	0.972074612	0.927177096	0.031666847	0.966869103	0.979177963	0.954397571	0.974677367	ENSG00000142698	C1orf94	1	34632484	34684732	protein_coding	0
0.292755666	0.254853053	0.182355493	0.198676933	0.182951957	0.144073311	0.673408524	0.374579764	0.571413079	0.412319705	0.458193255	0.438889491	0.427177096	0.706322525	0.495770524	0.330820952	0.34871489	0.297256263	0.268571738	0.63122221	0.216841991	0.159527166	0.249105303	0.133662293	0.414163323	0.247099013	0.549343889	0.675740158	0.511495499	0.550374146	0.76390847	0.635397462	0.466543759	0.42723132	0.41893504	0.463941004	0.484003904	0.609749485	0.656327947	0.665437588	0.23153671	ENSG00000163866	SMIM12	1	35178338	35325417	protein_coding	0
0.850558508	0.861674439	0.839767921	0.820952174	0.831200521	0.74183928	0.015508079	0.689241948	0.548042512	0.393232838	0.794761956	0.848606442	0.681162564	0.513284893	0.890955428	0.90315584	0.875989589	0.00829628	0.86850667	0.87479666	0.884394317	0.85674005	0.901746015	0.736037306	0.867910205	0.822687344	0.831580089	0.87132632	0.839117232	0.440461989	0.016267216	0.022936775	0.014694719	0.86650038	0.882930268	0.921863138	0.181162564	0.82035571	0.867639085	0.008404728	0.753117883	ENSG00000189280	GJB5	1	35220648	35224113	protein_coding	0
0.888244225	0.887430864	0.868452446	0.855276	0.879459928	0.824314066	0.005259733	0.882876044	0.840743954	0.901529118	0.885533022	0.817807179	0.697321332	0.830766728	0.912699273	0.889762499	0.907819109	0.011170155	0.904023425	0.896160937	0.905541698	0.880002169	0.877887431	0.786465676	0.873983299	0.826808372	0.892582149	0.902830496	0.825452771	0.9513068	0.009163865	0.030853487	0.007320247	0.352402126	0.91172324	0.91372953	0.214944149	0.868235549	0.900390413	0.009543433	0.846600152	ENSG00000189433	GJB4	1	35225342	35229325	protein_coding	1
0.850124715	0.881900011	0.803980046	0.761576835	0.829844919	0.787767053	0.018815747	0.854625312	0.133336948	0.841828435	0.842153779	0.841719987	0.71949897	0.538336406	0.876152261	0.052488884	0.867964429	0.011278603	0.869970719	0.816560026	0.874905108	0.842316452	0.760600803	0.468604273	0.786736796	0.791128945	0.677258432	0.877724759	0.802732892	0.916603405	0.02461772	0.033456241	0.015345407	0.120485848	0.876098037	0.109641037	0.421646242	0.830061815	0.861349094	0.011929292	0.810107364	ENSG00000188910	GJB3	1	35246790	35251970	protein_coding	1
0.036004772	0.033944258	0.271391389	0.076076347	0.03811951	0.02234031	0.248617287	0.717167335	0.782832665	0.76417959	0.043053899	0.875610021	0.869536927	0.120106279	0.550536818	0.759082529	0.151990023	0.711636482	0.14152478	0.068701876	0.073798937	0.044084156	0.172161371	0.437479666	0.135668583	0.125582909	0.077757293	0.553464917	0.708111918	0.841015074	0.401257998	0.748996855	0.647868995	0.718468713	0.66104544	0.687072986	0.87051296	0.094620974	0.090987962	0.294978853	0.754202364	ENSG00000187513	GJA4	1	35258599	35261348	protein_coding	0
0.787604381	0.769493547	0.657846221	0.738640061	0.780609478	0.773885696	0.802407548	0.031449951	0.037306149	0.039583559	0.826211908	0.50829628	0.802624444	0.795900662	0.739073853	0.77621733	0.797202039	0.832989914	0.790207136	0.806799696	0.834345516	0.815638217	0.212883635	0.803600477	0.841936883	0.81287279	0.808805986	0.779470773	0.120865416	0.056609912	0.843617829	0.796497126	0.830875176	0.493601562	0.076998156	0.800672378	0.140819868	0.702038824	0.764721831	0.84068973	0.301865307	ENSG00000116544	DLGAP3	1	35331037	35395186	protein_coding	0
0.093482269	0.087951415	0.134312981	0.087463399	0.09283158	0.097928641	0.212504067	0.812113654	0.810758052	0.832068105	0.103459495	0.142229693	0.066858258	0.254256588	0.448053356	0.55872465	0.185717384	0.759190977	0.305823663	0.151610454	0.296768246	0.64673029	0.35847522	0.609315692	0.150417525	0.719119401	0.128402559	0.217167335	0.536438564	0.722264396	0.679806962	0.44583017	0.790098688	0.557585945	0.357065394	0.69168203	0.74238152	0.159201822	0.092397788	0.246665221	0.214239237	ENSG00000243749	ZMYM6NB	1	35447136	35450954	protein_coding	0
0.465676174	0.587409175	0.411940137	0.362108231	0.391660341	0.464971261	0.632306691	0.345678343	0.299533673	0.418555471	0.565936449	0.352835918	0.556013448	0.373224162	0.366879948	0.331037848	0.42321874	0.42294762	0.522177638	0.512200412	0.41747099	0.377670535	0.363463833	0.351317645	0.384719662	0.535950548	0.284947403	0.23408524	0.393178614	0.285435419	0.311191845	0.591747099	0.448378701	0.269276651	0.172974732	0.399468604	0.591747099	0.319162781	0.335158876	0.372736146	0.403806529	ENSG00000163867	ZMYM6	1	35449523	35497569	protein_coding	0
0.264288038	0.524292376	0.416820301	0.54468062	0.37880924	0.352076781	0.228717059	0.740809023	0.569677909	0.75414814	0.253822796	0.599718035	0.146621841	0.123142826	0.18512092	0.261251491	0.258974081	0.185012472	0.309673571	0.261522611	0.640874092	0.573853161	0.526515562	0.302949789	0.517622817	0.552597332	0.244821603	0.133011604	0.366934172	0.518002386	0.274915953	0.41318729	0.427068648	0.307016593	0.279850342	0.483082095	0.356197809	0.214401909	0.131710227	0.145320464	0.570328598	ENSG00000197056	ZMYM1	1	35525387	35581460	protein_coding	0
0.398546795	0.397028522	0.486118642	0.564255504	0.589469689	0.495336731	0.490293894	0.467140223	0.311896757	0.509272313	0.315367097	0.35500488	0.453638434	0.37479666	0.493926906	0.40169179	0.482648303	0.407331092	0.539149767	0.305552543	0.44930051	0.44154647	0.460741785	0.443661208	0.49224596	0.401583342	0.263474677	0.228608611	0.24812927	0.415030908	0.322253552	0.266619672	0.2621733	0.338900336	0.340310162	0.276163106	0.47017677	0.332230778	0.36330116	0.413349962	0.401529118	ENSG00000116560	SFPQ	1	35641979	35658749	protein_coding	0
0.385533022	0.399468604	0.418121679	0.476629433	0.440516213	0.344051621	0.341991107	0.394913784	0.319325453	0.375284676	0.359939269	0.385804143	0.182897733	0.361403319	0.333098362	0.602646134	0.493005097	0.478039258	0.511441275	0.356197809	0.460850233	0.386346383	0.491757944	0.456024292	0.484925713	0.339008784	0.412319705	0.220529227	0.380219065	0.484166576	0.276976467	0.282615768	0.529552109	0.592018219	0.454506019	0.419531504	0.389220258	0.347521961	0.342804468	0.439214836	0.507211799	ENSG00000146463	ZMYM4	1	35734568	35887659	protein_coding	0
0.622437913	0.644507103	0.245363843	0.638542457	0.686584969	0.619780935	0.584155731	0.311300293	0.388352673	0.340635506	0.550048802	0.44984275	0.539746231	0.632035571	0.662238369	0.506127318	0.659147598	0.449463182	0.65274916	0.704207787	0.212449843	0.139301594	0.296388678	0.212937859	0.333803275	0.214564581	0.415844269	0.496692333	0.128402559	0.271337165	0.332230778	0.222589741	0.462639627	0.361132198	0.398438347	0.148573907	0.579817807	0.272421646	0.621570329	0.556121896	0.185012472	ENSG00000142687	KIAA0319L	1	35899091	36023551	protein_coding	0
0.743628674	0.722643965	0.272530094	0.396974298	0.586650038	0.557477497	0.572117992	0.073148249	0.107634747	0.101995445	0.766348552	0.504066804	0.419856848	0.356197809	0.507645592	0.745146947	0.492191736	0.614575426	0.452120161	0.674276109	0.26244442	0.27393992	0.611213534	0.601236308	0.739995662	0.482702527	0.36932003	0.433141742	0.643802191	0.200791671	0.497885262	0.742761089	0.719065177	0.771499837	0.656815964	0.608122763	0.584209956	0.535787876	0.568159636	0.590933738	0.478256154	ENSG00000020129	NCDN	1	36023074	36032875	protein_coding	0
0.693634096	0.703340202	0.783212233	0.695260818	0.713805444	0.706430973	0.778603188	0.110237501	0.050048802	0.11717818	0.703231754	0.512091964	0.6490077	0.073419369	0.63496367	0.776163106	0.512688429	0.580088927	0.605465785	0.131059538	0.761468387	0.718794057	0.82263312	0.795304197	0.450710335	0.709359072	0.096247695	0.114792322	0.771987854	0.142880382	0.231265589	0.766131656	0.072877128	0.753334779	0.203665546	0.731428262	0.358204099	0.818403644	0.147164082	0.069840581	0.304630734	ENSG00000116819	TFAP2E	1	36038971	36060929	protein_coding	0
0.439702852	0.398113003	0.291616961	0.392636373	0.384556989	0.329736471	0.52662401	0.417633662	0.581552977	0.366012363	0.509977226	0.184578679	0.254256588	0.489046741	0.452608177	0.459006615	0.440570437	0.285489643	0.397245418	0.518165058	0.375826917	0.270035788	0.457000325	0.193254528	0.409554278	0.146133825	0.575425659	0.548855872	0.378212775	0.530799263	0.600206051	0.553736037	0.342587572	0.51778549	0.417254094	0.427610888	0.63268626	0.636590391	0.535408307	0.500325344	0.296226006	ENSG00000126067	PSMB2	1	36067185	36107445	protein_coding	0
0.465079709	0.440733109	0.333369483	0.107038282	0.141850125	0.142175469	0.670100857	0.170317753	0.229584644	0.139464266	0.685337816	0.447782236	0.156436395	0.550591042	0.102375014	0.664949572	0.108556556	0.737392907	0.101344757	0.396594729	0.246285652	0.303275133	0.772746991	0.620377399	0.408144453	0.208437263	0.199652966	0.543487691	0.6934172	0.521147381	0.556609912	0.760221234	0.660123631	0.719227849	0.506235766	0.714185012	0.486660883	0.71749268	0.24238152	0.642229693	0.531070383	ENSG00000142686	C1orf216	1	36179476	36185073	protein_coding	0
0.592235115	0.558019738	0.561218957	0.745309619	0.72578896	0.776108882	0.813306583	0.805335647	0.893883527	0.540559592	0.800455482	0.013230669	0.011549723	0.827675957	0.866066587	0.075534107	0.848281097	0.044301052	0.839930593	0.854083071	0.801702635	0.750677801	0.837219391	0.78879731	0.100097603	0.838900336	0.817319163	0.846329032	0.803654701	0.900715758	0.868398221	0.56246611	0.201117016	0.070708166	0.047120703	0.732458519	0.103893287	0.811896757	0.832773018	0.154267433	0.093428045	ENSG00000092853	CLSPN	1	36185819	36235568	protein_coding	0
0.317427611	0.466218414	0.646350721	0.32035571	0.352347902	0.340906626	0.286682572	0.494848715	0.361349094	0.544897517	0.457705238	0.593916061	0.595000542	0.444583017	0.246882117	0.556338792	0.2091964	0.456186965	0.171890251	0.515508079	0.279362325	0.277844052	0.707786574	0.421375122	0.234681705	0.236796443	0.552814228	0.506073094	0.298340744	0.608448108	0.392202581	0.349745147	0.180132307	0.414759787	0.205509164	0.175414814	0.606116473	0.659852511	0.323609153	0.350178939	0.131276434	ENSG00000134698	AGO4	1	36273773	36323491	protein_coding	0
0.518110834	0.607038282	0.264396486	0.306799696	0.397353866	0.281477063	0.397299642	0.296117558	0.281097495	0.326483028	0.617340852	0.380110617	0.527112027	0.4197484	0.366012363	0.444854137	0.444962585	0.47218306	0.441600694	0.611321982	0.338846112	0.382713372	0.644344431	0.522719879	0.435093808	0.405541698	0.477985034	0.405487474	0.353378159	0.375881141	0.300726602	0.464103676	0.289393775	0.296063334	0.333965947	0.407331092	0.600802516	0.563875935	0.403589632	0.454722915	0.203340202	ENSG00000092847	AGO1	1	36335409	36395211	protein_coding	0
0.317698731	0.363572281	0.511549723	0.384448541	0.397950331	0.306691248	0.420561761	0.419965297	0.294436612	0.44528793	0.439214836	0.454668691	0.455427828	0.42175469	0.26417959	0.59228934	0.19797202	0.569677909	0.214130788	0.430105195	0.404294545	0.483027871	0.651393558	0.368072877	0.388352673	0.389274482	0.236416875	0.300780826	0.443986552	0.178397137	0.346274808	0.522882551	0.470230994	0.530311246	0.473864006	0.501409825	0.502928099	0.321223295	0.324964754	0.484437697	0.411126776	ENSG00000126070	AGO3	1	36396319	36538101	protein_coding	0
0.847847305	0.825561219	0.394100423	0.889057586	0.886617504	0.902722048	0.887539312	0.104164407	0.291888082	0.114846546	0.745201171	0.69970719	0.817210715	0.03985468	0.242977985	0.827675957	0.807070817	0.841394643	0.817644507	0.009923002	0.852564798	0.897191194	0.048910097	0.829628023	0.042620106	0.919965297	0.687235658	0.618479558	0.036438564	0.042782778	0.120756968	0.680945667	0.825290099	0.874417091	0.886617504	0.749213751	0.078353758	0.023262119	0.157900445	0.794165492	0.768680187	ENSG00000092850	TEKT2	1	36549676	36553876	protein_coding	0
0.512146188	0.554766294	0.152206919	0.463778332	0.521093157	0.438130355	0.533998482	0.435852944	0.488612949	0.402667823	0.592180891	0.209413296	0.337707407	0.433304414	0.49826483	0.569189893	0.551024835	0.169992409	0.497668366	0.362921592	0.610454398	0.387701985	0.253985468	0.403047392	0.42121245	0.214835701	0.473864006	0.477551242	0.513501789	0.559592235	0.520279796	0.453258866	0.19314608	0.627968767	0.366012363	0.584426852	0.396160937	0.502168962	0.591692875	0.37853812	0.251924954	ENSG00000116863	ADPRHL2	1	36554476	36559533	protein_coding	0
0.253768572	0.616527492	0.768842859	0.016158768	0.022990999	0.017622817	0.056772584	0.831796985	0.248834183	0.827784405	0.171564906	0.802082204	0.628185663	0.05243466	0.115280338	0.731265589	0.024563496	0.25615443	0.037360373	0.227307233	0.245418067	0.751708058	0.837653183	0.77621733	0.423272964	0.762986661	0.046578462	0.534920291	0.805281423	0.508242056	0.160828544	0.111972671	0.214130788	0.780555254	0.160177855	0.180294979	0.924086325	0.139301594	0.186042729	0.128022991	0.622058345	ENSG00000171812	COL8A2	1	36560837	36590821	protein_coding	1
0.491215703	0.519954452	0.167986119	0.290586704	0.382388027	0.343780501	0.521635397	0.48221451	0.466543759	0.474135126	0.464808589	0.476141416	0.374742436	0.56702093	0.220475003	0.389708275	0.253985468	0.256805119	0.226764993	0.611918447	0.349962043	0.276759571	0.376965622	0.360698406	0.545656653	0.41345841	0.627751871	0.624227307	0.384448541	0.342804468	0.416440733	0.385424574	0.320572606	0.522286086	0.391443444	0.308480642	0.453529986	0.232404295	0.58480642	0.486389762	0.258648737	ENSG00000054116	TRAPPC3	1	36602173	36615098	protein_coding	0
0.304793406	0.303112461	0.633065828	0.230994469	0.217601128	0.255449517	0.35928858	0.283646025	0.312167878	0.247641254	0.39767921	0.560893612	0.479611756	0.616961284	0.114304305	0.599013122	0.11918447	0.397624986	0.122546362	0.623142826	0.100748292	0.08280013	0.663105954	0.684632903	0.341936883	0.105520009	0.396106713	0.659527166	0.6977009	0.451903264	0.418230127	0.660557423	0.223945342	0.68137946	0.476141416	0.607743195	0.782019304	0.619021798	0.555362759	0.51404403	0.208545711	ENSG00000116871	MAP7D1	1	36621180	36646450	protein_coding	0
0.457162998	0.511495499	0.367259516	0.400932654	0.491866392	0.345569895	0.375881141	0.550807938	0.497831038	0.564363952	0.477605466	0.317644507	0.310812276	0.470230994	0.341774211	0.444257673	0.26417959	0.359722373	0.252358746	0.512254636	0.383743629	0.261522611	0.583559267	0.331471641	0.510953259	0.13696996	0.510194122	0.458355927	0.354625312	0.533890034	0.263040885	0.366717276	0.407873333	0.475490728	0.408252901	0.317590283	0.595922351	0.373657955	0.481726494	0.401095326	0.266619672	ENSG00000054118	THRAP3	1	36690017	36770958	protein_coding	0
0.755395293	0.76764993	0.765968984	0.674601453	0.762932437	0.735278169	0.760817699	0.694393233	0.245418067	0.562303438	0.069569461	0.110942414	0.416766077	0.146079601	0.792376098	0.319325453	0.77421104	0.094078733	0.767595705	0.782290424	0.58426418	0.704587355	0.088764776	0.725734736	0.190543325	0.665220692	0.759407873	0.103893287	0.801214619	0.691356686	0.077865741	0.054224054	0.064309728	0.135451686	0.666413621	0.807070817	0.286411452	0.028467628	0.53839063	0.071413079	0.228608611	ENSG00000214193	SH3D21	1	36771988	36790484	protein_coding	0
0.118425333	0.124064635	0.240592127	0.031937968	0.043975708	0.081986769	0.324856306	0.826157684	0.826754148	0.841340419	0.073419369	0.63496367	0.026949355	0.047500271	0.228283266	0.723999566	0.191031342	0.740537903	0.19797202	0.157846221	0.630246177	0.639193146	0.101398981	0.733759896	0.217004663	0.739507646	0.340201713	0.101507429	0.768788635	0.82263312	0.174764125	0.126070925	0.542457434	0.733651448	0.120973864	0.723077757	0.940299317	0.182789285	0.08480642	0.111809999	0.457379894	ENSG00000142694	EVA1B	1	36787632	36789755	protein_coding	0
0.67709576	0.749539096	0.763095109	0.155080794	0.677638	0.601507429	0.801051947	0.235061273	0.13122221	0.210877345	0.112677584	0.548476304	0.202093048	0.095705455	0.75441926	0.781097495	0.745255395	0.444962585	0.748454614	0.708762607	0.454343347	0.680999892	0.124606876	0.703069081	0.239941438	0.545927774	0.471695044	0.051729747	0.815529769	0.46361566	0.104218631	0.083830387	0.079655135	0.509651882	0.215703286	0.826754148	0.472887973	0.040505368	0.14271771	0.089307017	0.633662293	ENSG00000116883		1	36789335	36794822	protein_coding	0
0.580414272	0.431677692	0.690543325	0.233217655	0.312655894	0.227903698	0.485793298	0.706268301	0.634529877	0.65931027	0.664786899	0.48996855	0.646947186	0.619509815	0.170751545	0.37506778	0.175197918	0.262498644	0.164786899	0.593319597	0.240917471	0.224487583	0.391823013	0.271120269	0.34470231	0.104543976	0.682735061	0.314553736	0.197538228	0.457379894	0.496638109	0.333098362	0.297527383	0.659906735	0.364277193	0.288580414	0.335484221	0.575588331	0.622817482	0.565068865	0.117286628	ENSG00000196182	STK40	1	36805225	36851497	protein_coding	0
0.589469689	0.40342696	0.56246611	0.382279579	0.375935365	0.464700141	0.635180566	0.330875176	0.584209956	0.351317645	0.662672161	0.350341612	0.343672053	0.67536059	0.130246177	0.55471207	0.155243466	0.616798612	0.145103568	0.585999349	0.133716517	0.132577812	0.36530745	0.283917146	0.64673029	0.069081445	0.671456458	0.576727036	0.580034703	0.417362542	0.438564147	0.682735061	0.625366012	0.610996638	0.240592127	0.507103351	0.625799805	0.639084698	0.555254311	0.709087951	0.117015508	ENSG00000181817	LSM10	1	36856839	36863493	protein_coding	0
0.513230669	0.36330116	0.21201605	0.602049669	0.546470014	0.539095543	0.572172216	0.172974732	0.370838304	0.215865958	0.257401583	0.642338141	0.500867585	0.361077974	0.197212884	0.768625962	0.161153888	0.671836026	0.157195532	0.129758161	0.432111485	0.441112678	0.156870188	0.742815313	0.330766728	0.521038933	0.324856306	0.212341395	0.511441275	0.110562846	0.265589415	0.257401583	0.537956838	0.842804468	0.811246069	0.556609912	0.174872573	0.125637133	0.129920833	0.697592452	0.744930051	ENSG00000116885	OSCP1	1	36881428	36916086	protein_coding	0
0.390304739	0.227578354	0.307775729	0.566424466	0.518110834	0.495607852	0.613328272	0.432653725	0.617232404	0.454994035	0.440624661	0.307396161	0.341774211	0.690651773	0.358909012	0.508675849	0.431352348	0.289502223	0.367151068	0.726168528	0.172324043	0.104327079	0.264830279	0.14927882	0.526027546	0.083993059	0.711148465	0.642663486	0.323229585	0.504934389	0.585511333	0.523587463	0.516917905	0.672757835	0.549994578	0.245201171	0.288471966	0.623685067	0.650146405	0.664190435	0.363409609	ENSG00000116898	MRPS15	1	36921319	36930038	protein_coding	0
0.170968442	0.058019738	0.55216354	0.54039692	0.363355384	0.700574775	0.577757293	0.635885479	0.756479774	0.510465242	0.140386075	0.734844377	0.807992626	0.773235007	0.715703286	0.736416875	0.729367748	0.69395944	0.721884828	0.096410368	0.223348878	0.268083722	0.551729747	0.136048151	0.032697104	0.601236308	0.376369157	0.744062466	0.711365362	0.715052597	0.6575751	0.656870188	0.845027654	0.459657304	0.033293569	0.671510682	0.964971261	0.696019954	0.719444746	0.749267975	0.018110834	ENSG00000119535	CSF3R	1	36931644	36948879	protein_coding	1
0.760709251	0.816776922	0.746014532	0.823880273	0.202093048	0.736687995	0.103947511	0.092018219	0.085023316	0.074558074	0.139138922	0.901474894	0.950222319	0.197538228	0.009326537	0.044517948	0.008079384	0.572009543	0.009543433	0.733000759	0.114412753	0.676933088	0.873115714	0.85674005	0.899034812	0.794328164	0.009489209	0.793297907	0.740592127	0.168907928	0.073744713	0.733543	0.779850342	0.124389979	0.827730181	0.097277952	0.538282182	0.813631927	0.799750569	0.248183494	0.878700792	ENSG00000163873	GRIK3	1	37261128	37499730	protein_coding	0
0.678017569	0.151122438	0.253117883	0.17937317	0.243357553	0.43352131	0.220095434	0.858312547	0.759733218	0.86102375	0.187506778	0.17991541	0.443715432	0.76564364	0.623685067	0.165491812	0.561381629	0.095597007	0.587571847	0.174276109	0.431352348	0.657141308	0.309836243	0.224324911	0.123956187	0.438401475	0.768137946	0.687452554	0.354787984	0.731970502	0.081986769	0.128619456	0.095217438	0.152478039	0.213913892	0.088168311	0.738802733	0.743628674	0.760383906	0.204424683	0.086866934	ENSG00000163874	ZC3H12A	1	37940153	37949980	protein_coding	0
0.497885262	0.585565557	0.530148574	0.264776055	0.364873658	0.221288364	0.3667715	0.270632252	0.391497668	0.262281748	0.457488342	0.458410151	0.403914977	0.380923978	0.255991758	0.617286628	0.400390413	0.457922134	0.345190326	0.612189567	0.543596139	0.482322958	0.493384665	0.474297799	0.558941546	0.317156491	0.558616202	0.41372953	0.338629216	0.187235658	0.146133825	0.339063008	0.365470123	0.611918447	0.580197376	0.469254962	0.490131222	0.555254311	0.444311897	0.43097278	0.361457543	ENSG00000163875	MEAF6	1	37958176	37980375	protein_coding	0
0.419314608	0.384068973	0.4269602	0.352076781	0.504066804	0.496855005	0.561978093	0.595271663	0.428370025	0.609098796	0.356197809	0.282181976	0.228933955	0.520984709	0.334996204	0.356306257	0.246773669	0.285435419	0.248508839	0.297364711	0.625528685	0.475978744	0.65356252	0.291888082	0.490673463	0.398817916	0.528792973	0.393558182	0.473159093	0.48742002	0.411614792	0.389274482	0.263962694	0.315258649	0.277084915	0.345569895	0.362542024	0.577757293	0.336514478	0.480262444	0.268029498	ENSG00000163877	SNIP1	1	38000050	38019903	protein_coding	1
0.751816506	0.693200304	0.145700033	0.504121028	0.607200954	0.658876478	0.627426526	0.318403644	0.601615877	0.270740701	0.251436937	0.896648953	0.624769548	0.655135018	0.173788092	0.721559484	0.124823772	0.816993818	0.119835159	0.087788743	0.270849149	0.643693743	0.114304305	0.168148791	0.188211691	0.6977009	0.207678126	0.071684199	0.066858258	0.093156924	0.086378918	0.172595163	0.859668149	0.786953693	0.811408741	0.075859451	0.158822254	0.072280664	0.126884286	0.794057044	0.901962911	ENSG00000163879	DNALI1	1	38022520	38032458	protein_coding	0
0.301702635	0.233488776	0.440950005	0.369645375	0.407764885	0.354516864	0.628782128	0.6819217	0.633716517	0.635722807	0.26591476	0.22980154	0.177746448	0.347467737	0.459819976	0.381195098	0.502548531	0.25962477	0.483136319	0.408144453	0.336297582	0.309402451	0.60313415	0.351588765	0.328543542	0.143856415	0.467194447	0.435636048	0.335429997	0.473701334	0.541752521	0.248291942	0.249918664	0.513501789	0.494794491	0.311571413	0.449463182	0.59283158	0.420887106	0.390142067	0.395510248	ENSG00000134697	GNL2	1	38032417	38061536	protein_coding	0
0.767433033	0.014640495	0.859342804	0.780989047	0.80685392	0.015128511	0.258865633	0.902234031	0.793243683	0.907764885	0.076022123	0.975870296	0.662943282	0.002656979	0.21174493	0.207244334	0.145483136	0.081769873	0.511549723	0.008892745	0.80029281	0.836568702	0.842045331	0.871217872	0.072606008	0.862921592	0.878429671	0.337056718	0.79053248	0.904945234	0.031775296	0.277898276	0.052868452	0.114195857	0.765209847	0.080197376	0.96789936	0.912102809	0.002114738	0.016701009	0.93780501	ENSG00000169218	RSPO1	1	38076951	38100595	protein_coding	0
0.231862054	0.285923436	0.308534866	0.331417417	0.306908144	0.265480967	0.376748726	0.463561436	0.378863464	0.472399957	0.198676933	0.253714348	0.198514261	0.395618696	0.361728663	0.562086542	0.298611864	0.356523154	0.277301811	0.343509381	0.599880707	0.570925062	0.506994903	0.460036872	0.671402234	0.325398547	0.384448541	0.230560677	0.351209196	0.499783104	0.417904783	0.264342262	0.279362325	0.622600586	0.465079709	0.460633337	0.618967574	0.452011712	0.243899794	0.402125583	0.556501464	ENSG00000116922	C1orf109	1	38147242	38157914	protein_coding	0
0.702689513	0.779904566	0.569244117	0.744658931	0.75588331	0.750515129	0.774156816	0.716679319	0.712504067	0.772421646	0.771174493	0.024943065	0.037035029	0.770035788	0.799262553	0.053193797	0.790586704	0.04815096	0.771282941	0.850287387	0.803437805	0.760058562	0.748075046	0.644669776	0.459819976	0.741188591	0.780772151	0.749376423	0.719119401	0.805769439	0.824693634	0.340906626	0.087897191	0.07423273	0.090662618	0.098253985	0.137620649	0.789773343	0.756045982	0.118425333	0.109478365	ENSG00000134690	CDCA8	1	38158090	38175391	protein_coding	0
0.907331092	0.905324802	0.453258866	0.92348986	0.897516538	0.912482377	0.736199978	0.051675523	0.11891335	0.054928966	0.789936016	0.734247912	0.923977877	0.841774211	0.159147598	0.013122221	0.639464266	0.257347359	0.63496367	0.84443119	0.783266457	0.845461447	0.811896757	0.859939269	0.830170264	0.908957814	0.807341937	0.913837979	0.032534432	0.03237176	0.136915736	0.101019412	0.782181976	0.025105737	0.824693634	0.03866175	0.099989155	0.828760438	0.892636373	0.813740375	0.875826917	ENSG00000183317	EPHA10	1	38179552	38230805	protein_coding	0
0.781477063	0.803220909	0.074666522	0.689350396	0.764992951	0.714727253	0.501409825	0.106279145	0.109424141	0.100802516	0.758486064	0.145862705	0.705942956	0.564851968	0.572551784	0.161208112	0.693850992	0.12720963	0.695748834	0.816993818	0.779036981	0.715811734	0.570870838	0.093861837	0.797093591	0.190868669	0.738965405	0.760058562	0.062086542	0.070545494	0.293352131	0.238314716	0.190434877	0.48996855	0.61115931	0.479286411	0.537956838	0.753551676	0.757943824	0.6003145	0.646188049	ENSG00000185090	MANEAL	1	38259474	38266809	protein_coding	0
0.509923002	0.207786574	0.384014749	0.613274048	0.572660232	0.553681813	0.619076022	0.561490077	0.385587247	0.471098579	0.435364928	0.125257564	0.263366229	0.691898926	0.627806095	0.342912916	0.563767487	0.14700141	0.533402017	0.334996204	0.664190435	0.545981998	0.348606442	0.223240429	0.379676825	0.435744496	0.677149984	0.575859451	0.192007374	0.312493222	0.580902288	0.353974623	0.165491812	0.46188049	0.377616311	0.256967791	0.309402451	0.658388461	0.650959766	0.459060839	0.41372953	ENSG00000196449	YRDC	1	38268616	38273857	protein_coding	0
0.569949029	0.440787333	0.178071793	0.158442685	0.18766945	0.348497994	0.66560026	0.18940462	0.496204316	0.16934172	0.642880382	0.599175794	0.413946427	0.627643423	0.295249973	0.584589524	0.196562195	0.434822687	0.199327622	0.651502006	0.170263529	0.221342588	0.202852185	0.215540614	0.723023533	0.348335322	0.531721071	0.648248563	0.289664895	0.186856089	0.268137946	0.644561327	0.660394751	0.727686802	0.640657196	0.315800889	0.585674005	0.58307125	0.673788092	0.68539204	0.345407223	ENSG00000197982	C1orf122	1	38272651	38275126	protein_coding	0
0.535625203	0.336351806	0.45331309	0.471749268	0.488721397	0.447673788	0.501789394	0.450764559	0.364927882	0.465784622	0.650471749	0.302190652	0.207949246	0.504663269	0.489534758	0.34323826	0.513556013	0.120973864	0.453909554	0.388786466	0.656924412	0.492300184	0.666088277	0.549235441	0.392202581	0.238585837	0.53611322	0.405595922	0.539312439	0.458627047	0.706702093	0.541264505	0.364873658	0.5401258	0.382062683	0.543921484	0.34925713	0.671781802	0.479232187	0.329736471	0.100260275	ENSG00000188786	MTF1	1	38275239	38325292	protein_coding	0
0.394046199	0.414325995	0.604164407	0.160123631	0.171890251	0.126830062	0.273072335	0.660448975	0.304413838	0.619238694	0.513230669	0.212287171	0.541644073	0.370296063	0.156653291	0.35901746	0.119509815	0.645320464	0.129758161	0.320735278	0.371272096	0.493926906	0.539692007	0.284296714	0.329519575	0.4713697	0.307667281	0.148031667	0.473321766	0.519737556	0.63897625	0.690977117	0.546795358	0.431081228	0.27822362	0.30631168	0.714347685	0.462260059	0.293894372	0.577919965	0.378266999	ENSG00000204084	INPP5B	1	38326369	38412729	protein_coding	0
0.364927882	0.431189676	0.411560568	0.293460579	0.347467737	0.259733218	0.432111485	0.543596139	0.496583885	0.562086542	0.411343672	0.261088819	0.22606008	0.418826591	0.35245635	0.438889491	0.316776922	0.365687019	0.310649604	0.287170589	0.529985902	0.445071034	0.529226765	0.454994035	0.467574016	0.201605032	0.399631276	0.373007266	0.355818241	0.571250407	0.562411886	0.456837653	0.371543217	0.491486824	0.366337707	0.416278061	0.472074612	0.552922676	0.339334129	0.488558725	0.289827568	ENSG00000183431	SF3A3	1	38422647	38456593	protein_coding	0
0.562628782	0.676282399	0.594132957	0.086433142	0.139572714	0.093861837	0.102212341	0.796117558	0.80056393	0.740863247	0.676607743	0.592885804	0.195531938	0.19195315	0.062954126	0.659960959	0.07905867	0.595380111	0.071901095	0.122980154	0.604218631	0.445396378	0.707949246	0.683060406	0.447023099	0.021147381	0.277844052	0.341774211	0.596139247	0.826754148	0.44756534	0.564147056	0.501518274	0.776651122	0.611213534	0.539637783	0.796497126	0.760546578	0.074124282	0.502711203	0.107688971	ENSG00000183386	FHL3	1	38462442	38471278	protein_coding	0
0.529335213	0.342858692	0.246014532	0.399739725	0.378917688	0.343726277	0.194339009	0.550970611	0.558778874	0.506886455	0.607255178	0.30056393	0.2134801	0.587409175	0.138650906	0.497017677	0.163105954	0.239778766	0.15302028	0.276759571	0.308101074	0.185554712	0.656653291	0.471152803	0.629812385	0.040559592	0.462802299	0.582691682	0.328326646	0.650092181	0.638434009	0.525647977	0.508730073	0.696019954	0.590879514	0.361999783	0.549452337	0.704533131	0.444040776	0.572551784	0.491324151	ENSG00000183520	UTP11L	1	38474930	38490496	protein_coding	0
0.811029173	0.852239453	0.023479015	0.828326646	0.725843184	0.80056393	0.02261143	0.036492788	0.195803058	0.073365145	0.843997397	0.0486932	0.855547121	0.829790695	0.867855981	0.926363735	0.770523804	0.029280989	0.801106171	0.851805661	0.837544735	0.847901529	0.887973105	0.878050103	0.907005748	0.455698948	0.003253443	0.784350938	0.82637458	0.942685175	0.839822145	0.823066912	0.01859885	0.915790044	0.775891986	0.904457217	0.220908795	0.881411994	0.861240646	0.342153779	0.812981238	ENSG00000185668	POU3F1	1	38509523	38512450	protein_coding	0
0.111105086	0.146404945	0.468604273	0.311788309	0.270035788	0.15074287	0.386183711	0.487582692	0.578679102	0.48394968	0.173842316	0.393775079	0.162455265	0.43151502	0.222210172	0.377833207	0.299099881	0.220908795	0.254256588	0.583017026	0.466381087	0.315367097	0.479720204	0.531178831	0.366337707	0.382062683	0.430701659	0.483190543	0.587842967	0.697755124	0.712504067	0.626721614	0.175469038	0.551241731	0.525159961	0.535191411	0.542891227	0.68593428	0.531558399	0.346112135	0.252738315	ENSG00000116954	RRAGC	1	39303870	39325495	protein_coding	0
0.606767162	0.16532914	0.752467194	0.817861403	0.795195749	0.807992626	0.026895131	0.112081119	0.323446481	0.103839063	0.40369808	0.73809782	0.114575426	0.740700575	0.807016593	0.039529335	0.824585186	0.028901421	0.826266132	0.834833532	0.42896649	0.426092615	0.747370133	0.770090012	0.812547446	0.72806637	0.812005206	0.772096302	0.792647218	0.234898601	0.257076239	0.043813035	0.040180024	0.833803275	0.801268843	0.058670426	0.183223078	0.775675089	0.784947403	0.029335213	0.807721505	ENSG00000158315	RHBDL2	1	39351479	39407471	protein_coding	0
0.594187181	0.329031558	0.515887648	0.438943715	0.36275892	0.280609478	0.421537794	0.311191845	0.55444095	0.286031884	0.686910313	0.29628023	0.392311029	0.71320898	0.231862054	0.295846437	0.226710769	0.453475762	0.183060406	0.386563279	0.300075914	0.188320139	0.282669992	0.258974081	0.511387051	0.365524347	0.696019954	0.631818675	0.544517948	0.281097495	0.474894263	0.549560785	0.683277302	0.470393667	0.451469472	0.18940462	0.299533673	0.586216246	0.623142826	0.711582258	0.243899794	ENSG00000174574	AKIRIN1	1	39456895	39471731	protein_coding	0
0.543270795	0.37306149	0.329573799	0.345841015	0.316017785	0.321657087	0.620160503	0.241622384	0.492788201	0.255232621	0.587842967	0.442468279	0.428586921	0.672052923	0.174113437	0.324585186	0.165166468	0.353540831	0.186205401	0.577323501	0.083396595	0.06474352	0.282832665	0.335538445	0.678126017	0.134529877	0.68165058	0.49972888	0.498427502	0.392365253	0.560676716	0.514857391	0.524943065	0.662780609	0.66131656	0.30202798	0.780826375	0.613002928	0.568322308	0.575479883	0.526949355	ENSG00000168653	NDUFS5	1	39491990	39500308	protein_coding	0
0.476141416	0.591204858	0.532805553	0.221993276	0.190109533	0.169016376	0.47337599	0.269818892	0.353920399	0.312384774	0.657520876	0.519574883	0.504392148	0.57824531	0.135993927	0.575967899	0.167714998	0.610345949	0.145483136	0.281043271	0.251328489	0.261305715	0.42522503	0.5085674	0.157629324	0.468007808	0.718739833	0.36275892	0.524509272	0.472725301	0.5286303	0.537414597	0.218414489	0.595868127	0.437479666	0.48140115	0.564906192	0.341231971	0.180132307	0.560405596	0.458355927	ENSG00000127603	MACF1	1	39546988	39952849	protein_coding	0
0.757998048	0.737013339	0.680294979	0.766945017	0.764721831	0.763691574	0.809456675	0.256805119	0.349094458	0.178939378	0.811246069	0.481834942	0.708654159	0.391443444	0.691844702	0.183873766	0.715106821	0.746665221	0.72578896	0.134367205	0.354625312	0.725734736	0.666305173	0.627751871	0.773235007	0.548042512	0.035408307	0.029552109	0.118967574	0.262281748	0.129703937	0.588819	0.671456458	0.203828218	0.223294654	0.704587355	0.200086758	0.014640495	0.115714131	0.505313957	0.616039475	ENSG00000183682	BMP8A	1	39957318	39991607	protein_coding	0
0.384177421	0.317590283	0.375122004	0.581227633	0.480262444	0.417254094	0.202472617	0.709413296	0.658713805	0.695911506	0.552651556	0.255666414	0.256696671	0.525322633	0.398384123	0.527220475	0.565611105	0.465513502	0.5	0.522177638	0.156544843	0.170371977	0.614466978	0.398492571	0.491378375	0.067671619	0.650363301	0.230506453	0.070870838	0.710660449	0.639410042	0.390467411	0.549615009	0.551079059	0.485901746	0.101019412	0.396811626	0.648465459	0.487365795	0.523370567	0.387485088	ENSG00000090621	PABPC4	1	40026488	40042462	protein_coding	0
0.474785815	0.130246177	0.205563388	0.029172541	0.014423598	0.026678234	0.737609804	0.462314283	0.76819217	0.710606225	0.635397462	0.81661425	0.743357553	0.118696454	0.621841449	0.762119076	0.59082529	0.804196942	0.666901638	0.079709359	0.040071576	0.05216354	0.239616094	0.652206919	0.127751871	0.505313957	0.197050211	0.542891227	0.046090446	0.269276651	0.135560134	0.833261035	0.791562737	0.795466869	0.633336948	0.730343781	0.329194231	0.122871706	0.076022123	0.550753714	0.834128619	ENSG00000163909	HEYL	1	40089825	40105617	protein_coding	0
0.927177096	0.868452446	0.689513068	0.81406572	0.012091964	0.723294654	0.91291617	0.105411561	0.019086867	0.07423273	0.939052164	0.36530745	0.995390955	0.90716842	0.94382388	0.957271446	0.877182518	0.862650472	0.931894588	0.055037415	0.005097061	0.005801974	0.727198785	0.976846329	0.936937425	0.004121028	0.891606116	0.758269168	0.021201605	0.967682464	0.924411669	0.919314608	0.987582692	0.953204642	0.953204642	0.870567184	0.894642663	0.913675306	0.866934172	0.929291834	0.968712721	ENSG00000116981	NT5C1A	1	40124793	40137710	protein_coding	0
0.887539312	0.863463833	0.784567834	0.887322416	0.827242165	0.864819434	0.930918555	0.024292376	0.018436178	0.021418501	0.923164516	0.701388136	0.88336406	0.958572823	0.714130788	0.86704262	0.842479124	0.776705346	0.849474027	0.893720855	0.083884611	0.448595597	0.046470014	0.892744822	0.760817699	0.029606333	0.884502765	0.028738749	0.030473918	0.102103893	0.872085457	0.902234031	0.910801432	0.805986336	0.761088819	0.605736905	0.147218306	0.862433576	0.888894914	0.906355059	0.138759354	ENSG00000116983	HPCAL4	1	40144320	40157361	protein_coding	0
0.557911289	0.589307017	0.522882551	0.277681379	0.42977985	0.319379677	0.311950981	0.572117992	0.551024835	0.509055417	0.490076998	0.288743086	0.406463507	0.482594079	0.312384774	0.366012363	0.337653183	0.401041102	0.370187615	0.442739399	0.415085132	0.383743629	0.446697755	0.345569895	0.551079059	0.310270036	0.302732892	0.330061815	0.188808155	0.490619239	0.410421863	0.449625854	0.370729856	0.396377833	0.353974623	0.392582149	0.394479991	0.425875718	0.424845461	0.467140223	0.304468062	ENSG00000084072	PPIE	1	40157854	40229586	protein_coding	0
0.72004121	0.748725735	0.743140657	0.743899794	0.495011387	0.721667932	0.569461013	0.234844377	0.437642338	0.309185555	0.775349745	0.307558833	0.773235007	0.230669125	0.123034378	0.07477497	0.085728229	0.641904349	0.140819868	0.334887756	0.716462423	0.718739833	0.748942631	0.682355493	0.570003253	0.666522069	0.014965839	0.685229368	0.059212667	0.196507971	0.162509489	0.276705346	0.437967682	0.110725518	0.485630626	0.216950439	0.365199002	0.101019412	0.613382496	0.203611322	0.506669559	ENSG00000116985	BMP8B	1	40222854	40254533	protein_coding	0
0.859342804	0.8624878	0.851859885	0.81233055	0.797852727	0.801160395	0.843292485	0.703882442	0.125582909	0.321385967	0.875013556	0.058616202	0.660720095	0.860535734	0.773560351	0.247641254	0.768625962	0.824314066	0.783862922	0.382930268	0.019195315	0.080414272	0.859071684	0.792972563	0.834453964	0.820518382	0.013610238	0.107580523	0.199869862	0.233705672	0.135614359	0.838466544	0.271120269	0.156653291	0.277681379	0.811462965	0.07049127	0.091367531	0.791345841	0.842750244	0.729584644	ENSG00000198754	OXCT2	1	40235195	40237020	protein_coding	0
0.645700033	0.668962152	0.609695261	0.634638326	0.601886997	0.531395727	0.206810541	0.583830387	0.340310162	0.611755775	0.539312439	0.254744605	0.463290316	0.316776922	0.296985143	0.493547338	0.303980046	0.204858475	0.269710444	0.506832231	0.299371001	0.259190977	0.468550049	0.425170806	0.662889058	0.476249864	0.414759787	0.335429997	0.153942089	0.298123848	0.153128728	0.281585511	0.162672161	0.541481401	0.46789936	0.465567726	0.520767813	0.210497777	0.202418393	0.184578679	0.553031125	ENSG00000043514	TRIT1	1	40306723	40349183	protein_coding	0
0.842641796	0.858366771	0.861511767	0.839171456	0.827838629	0.844485414	0.01458627	0.415518924	0.617286628	0.671185338	0.831688537	0.15356252	0.777193363	0.818674764	0.764938727	0.071467303	0.843509381	0.035299859	0.809619347	0.856631602	0.792376098	0.750840473	0.753009435	0.056067672	0.410801432	0.76390847	0.712666739	0.875393124	0.02234031	0.190705997	0.065990673	0.065231537	0.033510465	0.081010736	0.129432816	0.06821386	0.550374146	0.124010411	0.84041861	0.039366663	0.154158985	ENSG00000116990	MYCL	1	40361098	40367928	protein_coding	0
0.812276326	0.594024509	0.843129812	0.816451578	0.818945884	0.827947077	0.773072335	0.145916929	0.298937209	0.13067997	0.77421104	0.151339334	0.392799046	0.757238911	0.458084806	0.122329465	0.813631927	0.076564364	0.79628023	0.552109316	0.783808698	0.801594187	0.606062249	0.03182952	0.061056285	0.810541156	0.055200087	0.720366555	0.864819434	0.152423815	0.824259842	0.695477714	0.04267433	0.067780067	0.738260492	0.809673571	0.186096953	0.141687453	0.755178397	0.074341178	0.404294545	ENSG00000168389	MFSD2A	1	40420802	40435638	protein_coding	0
0.315258649	0.33841232	0.576293244	0.141850125	0.155243466	0.125582909	0.290044464	0.480262444	0.682843509	0.550970611	0.46334454	0.29481618	0.283700249	0.453421538	0.329140007	0.205671836	0.123305498	0.300075914	0.123305498	0.343400933	0.611809999	0.600748292	0.42175469	0.519141091	0.266402776	0.591367531	0.255395293	0.629270144	0.57623902	0.696507971	0.652532263	0.50200629	0.484654593	0.305281423	0.221559484	0.328597766	0.645916929	0.585185989	0.408361349	0.447728012	0.10313415	ENSG00000131236	CAP1	1	40505905	40538321	protein_coding	0
0.505151285	0.309239779	0.440624661	0.171239562	0.200195207	0.299587897	0.290640928	0.233976792	0.353649279	0.252196074	0.405758595	0.437371218	0.382659148	0.29481618	0.321440191	0.651339334	0.355113328	0.613382496	0.452011712	0.363409609	0.468658497	0.533022449	0.43726277	0.648899252	0.244767379	0.583017026	0.450168095	0.430755883	0.447185772	0.449354734	0.513230669	0.379243032	0.624444203	0.655243466	0.145320464	0.550374146	0.706159853	0.568159636	0.261034595	0.566532914	0.111701551	ENSG00000131238	PPT1	1	40538379	40563375	protein_coding	1
0.234790153	0.295249973	0.641741677	0.282073528	0.527491595	0.179264722	0.238423165	0.548910097	0.280555254	0.513501789	0.239236525	0.244984275	0.423001844	0.27019846	0.299696345	0.604706648	0.363138488	0.399848173	0.415356252	0.481455374	0.38482811	0.515345407	0.721613708	0.427827784	0.348660666	0.290369808	0.31460796	0.34041861	0.60514044	0.631547554	0.495770524	0.57076239	0.184036439	0.537577269	0.550970611	0.599501139	0.446535083	0.569623685	0.389762499	0.252196074	0.173462748	ENSG00000117000	RLF	1	40627045	40706593	protein_coding	0
0.916223837	0.929400282	0.907114196	0.895944041	0.925658822	0.921375122	0.910259191	0.931352348	0.664624227	0.946372411	0.940245093	0.881032426	0.858854788	0.954018002	0.91893504	0.931677692	0.908795142	0.928153129	0.913675306	0.915139356	0.919694176	0.899902397	0.884882334	0.875664245	0.914217547	0.818674764	0.932545277	0.928315801	0.924248997	0.93579872	0.91318729	0.957162998	0.92522503	0.921104002	0.863626505	0.912102809	0.018869971	0.915247804	0.912319705	0.92950873	0.75187073	ENSG00000188800	TMCO2	1	40711619	40717363	protein_coding	0
0.405812819	0.311083397	0.254256588	0.105194664	0.208816831	0.239453422	0.373766403	0.406300835	0.651610454	0.4513068	0.446806203	0.487094675	0.177583776	0.454018002	0.265752088	0.254690381	0.167226982	0.2865199	0.197484004	0.249918664	0.318945884	0.26390847	0.348009977	0.234031016	0.545548205	0.397245418	0.540017352	0.541752521	0.437045874	0.69368832	0.537739941	0.360535734	0.514965839	0.45184904	0.652966056	0.282073528	0.804956079	0.561164733	0.186856089	0.470230994	0.318132524	ENSG00000084073	ZMPSTE24	1	40723779	40759856	protein_coding	1
0.799913242	0.781477063	0.680674547	0.046307342	0.618588006	0.61945559	0.058995771	0.09684416	0.311950981	0.095380111	0.707623902	0.075317211	0.728445939	0.803600477	0.762661317	0.349148682	0.671944475	0.790152912	0.755666414	0.134421429	0.770740701	0.810161588	0.094892094	0.786953693	0.699110726	0.822795792	0.455970068	0.788471966	0.728500163	0.052976901	0.08079384	0.08654159	0.633391172	0.182463941	0.17508947	0.133391172	0.759950114	0.109586813	0.584914868	0.821602863	0.098037089	ENSG00000049089	COL9A2	1	40766159	40783488	protein_coding	0
0.300672378	0.304793406	0.635831255	0.635668583	0.57651014	0.442305607	0.357390739	0.267758378	0.34497343	0.24840039	0.667769222	0.119347142	0.616256371	0.710335105	0.701117016	0.459277736	0.700303655	0.558507754	0.698297365	0.364656762	0.683873766	0.621733001	0.696399523	0.18739833	0.191790478	0.492571305	0.668040343	0.706105628	0.530419694	0.274156816	0.737664028	0.367530637	0.396269385	0.133608069	0.08654159	0.270035788	0.705292268	0.735440842	0.706973213	0.724324911	0.056230344	ENSG00000084070	SMAP2	1	40810522	40888998	protein_coding	0
0.721939052	0.707352782	0.607688971	0.220312331	0.338737664	0.65502657	0.460091096	0.123793515	0.132632036	0.13951849	0.744875827	0.040342696	0.02808806	0.151176662	0.750948921	0.698351589	0.791237393	0.378592344	0.767053465	0.770794925	0.699219174	0.643747967	0.727469906	0.6690706	0.683548422	0.75561219	0.781314391	0.439757076	0.100639844	0.161425008	0.746014532	0.513556013	0.786628348	0.647760547	0.262932437	0.735169721	0.348877562	0.753226331	0.395076456	0.71375122	0.336568702	ENSG00000187801	ZFP69B	1	40915774	40929390	protein_coding	0
0.370458735	0.465567726	0.679698514	0.181975925	0.164353107	0.246936341	0.180023859	0.245906084	0.381900011	0.325832339	0.480967357	0.157358204	0.144724	0.452499729	0.131872899	0.386129487	0.246936341	0.457705238	0.18566316	0.203557098	0.620756968	0.592506236	0.63523479	0.542891227	0.661370784	0.719715866	0.305877887	0.380652858	0.418826591	0.718197592	0.23809782	0.660286303	0.690760221	0.361945559	0.203285978	0.675306366	0.350775404	0.500867585	0.179806962	0.369591151	0.46388678	ENSG00000187815	ZFP69	1	40942887	40962015	protein_coding	0
0.284730506	0.494686043	0.281531287	0.557369049	0.395889817	0.564038608	0.403372736	0.522828327	0.244496259	0.668962152	0.313794599	0.158930702	0.179047826	0.441871814	0.239073853	0.220908795	0.354842208	0.391660341	0.280338358	0.390033619	0.670155081	0.551621299	0.447511116	0.233868344	0.641307884	0.515236959	0.673788092	0.504988613	0.463398764	0.574666522	0.377399414	0.34925713	0.529606333	0.207081661	0.157954669	0.582040993	0.537251925	0.556067672	0.233976792	0.497885262	0.34296714	ENSG00000164002	EXO5	1	40974413	40982228	protein_coding	0
0.364331417	0.662889058	0.114304305	0.404674113	0.276542674	0.579763583	0.712287171	0.419802624	0.451469472	0.466652207	0.634638326	0.25441926	0.335321549	0.647218306	0.362108231	0.269005531	0.467682464	0.716245527	0.510519466	0.509923002	0.139084698	0.09510899	0.109424141	0.056555688	0.656327947	0.559429563	0.328977334	0.501247153	0.3022991	0.748020822	0.626125149	0.621895673	0.728120594	0.613057152	0.230452229	0.469146513	0.414705563	0.356577378	0.30083505	0.736959115	0.59885045	ENSG00000117010	ZNF684	1	40997233	41013841	protein_coding	0
0.756588223	0.798069624	0.714130788	0.034594946	0.047662943	0.032209088	0.535570979	0.097223728	0.071955319	0.079329791	0.783049561	0.614954994	0.749051079	0.7463941	0.075751003	0.115605683	0.084481076	0.735169721	0.104543976	0.21000976	0.452011712	0.730831797	0.701333912	0.774861729	0.202038824	0.744767379	0.349636699	0.533130897	0.761793732	0.846057911	0.418772367	0.779145429	0.588168311	0.434009327	0.681325236	0.11891335	0.434768463	0.776651122	0.088656328	0.733543	0.588710552	ENSG00000117016	RIMS3	1	41086351	41131329	protein_coding	0
0.554874742	0.585023316	0.513176445	0.420290641	0.592994252	0.385695695	0.453096193	0.53410693	0.404023425	0.551295955	0.460470665	0.395076456	0.596952608	0.345786791	0.427448216	0.367367964	0.458572823	0.359397029	0.451469472	0.420019521	0.200303655	0.19395944	0.354408416	0.293243683	0.619401366	0.185283592	0.618262661	0.356306257	0.362596248	0.627914543	0.529497885	0.299696345	0.249376423	0.420290641	0.268029498	0.331688537	0.616364819	0.336568702	0.370729856	0.38737664	0.15128511	ENSG00000066136	NFYC	1	41157320	41237275	protein_coding	0
0.482051838	0.725300943	0.831092072	0.038499078	0.033510465	0.029118317	0.110291725	0.380110617	0.18338575	0.354787984	0.683006182	0.644832448	0.833586379	0.523533239	0.019466435	0.076022123	0.014260926	0.461555146	0.015074287	0.051621299	0.696833315	0.29053248	0.837273615	0.776596898	0.770903373	0.070979286	0.708328815	0.721830604	0.587463399	0.758540288	0.131927123	0.142067021	0.674872573	0.59483787	0.826049235	0.15356252	0.849365579	0.813035463	0.035570979	0.670751545	0.713696996	ENSG00000117013	KCNQ4	1	41249684	41306124	protein_coding	1
0.724867151	0.670751545	0.269439323	0.115497235	0.601073636	0.613057152	0.648682355	0.698134693	0.658388461	0.697863572	0.082745906	0.823934497	0.708383039	0.272530094	0.06702093	0.740754799	0.646676066	0.120106279	0.666034053	0.246177204	0.211419586	0.11088819	0.152911832	0.104977768	0.714564581	0.160069407	0.809673571	0.508784297	0.061923869	0.795629541	0.201659256	0.082637458	0.08307125	0.833044138	0.126342045	0.411235224	0.293406355	0.745689188	0.308155298	0.131059538	0.358583668	ENSG00000179862	CITED4	1	41326729	41328018	protein_coding	0
0.704804251	0.706702093	0.40716842	0.0601887	0.061815421	0.087626071	0.151881575	0.696507971	0.616690164	0.70117124	0.773831472	0.235169721	0.336297582	0.206864765	0.069461013	0.430322091	0.174004989	0.31834942	0.182951957	0.083559267	0.618425333	0.631601779	0.555471207	0.123088602	0.672703611	0.34844377	0.598362434	0.618533782	0.64673029	0.704966923	0.230018436	0.727957922	0.669016376	0.196399523	0.586650038	0.588114087	0.428424249	0.762227524	0.070653942	0.423272964	0.5085674	ENSG00000171793	CTPS1	1	41445007	41478235	protein_coding	1
0.803546253	0.789285327	0.71402234	0.060134476	0.101778549	0.37853812	0.608068539	0.759516321	0.291833857	0.805064527	0.829031558	0.465459278	0.671022666	0.204912699	0.074015833	0.687072986	0.613274048	0.679427394	0.671131114	0.072334888	0.751653834	0.741242815	0.574558074	0.089307017	0.417904783	0.673950765	0.762498644	0.113274048	0.589523913	0.400119293	0.086758486	0.695531938	0.774102592	0.127155406	0.686639193	0.773235007	0.106767162	0.656327947	0.035896324	0.445233706	0.647164082	ENSG00000171790	SLFNL1	1	41481269	41488909	protein_coding	0
0.538770198	0.560514044	0.500867585	0.157466652	0.22351155	0.129975057	0.140440299	0.661967249	0.615768355	0.641795901	0.49224596	0.520008676	0.585619781	0.42522503	0.09510899	0.322145104	0.08507754	0.659147598	0.081986769	0.246502549	0.184144887	0.203340202	0.372844594	0.537089253	0.614466978	0.252087626	0.542077866	0.244930051	0.178234465	0.389057586	0.165003796	0.415573148	0.706105628	0.54815096	0.671564906	0.218089144	0.431623468	0.472237284	0.166305173	0.612406464	0.583776163	ENSG00000010803	SCMH1	1	41492872	41707826	protein_coding	0
0.791291617	0.778982757	0.729367748	0.063171023	0.403752305	0.127751871	0.072063767	0.150525973	0.746448324	0.229909988	0.760058562	0.797852727	0.781639735	0.086650038	0.084752196	0.803980046	0.057043705	0.798937209	0.087517623	0.051404403	0.18566316	0.607309402	0.78852619	0.821982431	0.825127427	0.294707732	0.460362217	0.02808806	0.641795901	0.059700683	0.086595814	0.223348878	0.259462097	0.83640603	0.772313198	0.555796551	0.26190218	0.050807938	0.02179807	0.119618263	0.853432383	ENSG00000204060	FOXO6	1	41827594	41849262	protein_coding	0
0.903264288	0.890901204	0.866229259	0.06674981	0.905650146	0.817752955	0.035787876	0.941383798	0.918663919	0.965405054	0.290912049	0.559809131	0.912102809	0.264125366	0.823717601	0.081552977	0.376314933	0.026461338	0.486715107	0.85272747	0.729042403	0.671510682	0.04614467	0.58854788	0.144181759	0.857390739	0.706051404	0.904674113	0.061869645	0.132252467	0.018273506	0.037360373	0.032317536	0.020442468	0.935690272	0.318024075	0.912590825	0.769059755	0.323826049	0.013013773	0.962205835	ENSG00000127129	EDN2	1	41944446	41950344	protein_coding	0
0.363192712	0.143910639	0.569461013	0.671131114	0.699110726	0.676065503	0.752521419	0.372953042	0.141850125	0.20518382	0.09657304	0.121299208	0.142012797	0.747370133	0.692115823	0.756696671	0.707786574	0.124606876	0.715649062	0.732566967	0.364222969	0.407927557	0.670209305	0.629975057	0.148628131	0.539366663	0.482051838	0.651990023	0.570925062	0.170588873	0.192712287	0.120865416	0.088656328	0.733976792	0.355113328	0.730669125	0.763366229	0.121733001	0.710335105	0.727090337	0.398275675	ENSG00000127124	HIVEP3	1	41972036	42501596	protein_coding	0
0.990673463	0.979015291	0.982594079	0.987474244	0.985088385	0.987203123	0.98595597	0.989317861	0.991324151	0.98942631	0.995065611	0.974297799	0.979286411	0.981780718	0.126613166	0.000921809	0.962260059	0.965405054	0.98167227	0.942793623	0.980425117	0.94729422	0.914325995	0.018869971	0.936449409	0.995445179	0.986064418	0.981509598	0.658551133	0.983895456	0.986986227	0.971803492	0.896594729	0.001897842	0.963019195	0.003470339	0.784079818	0.991269927	0.977334346	0.951794816	0.945613274	ENSG00000044012	GUCA2B	1	42619092	42621495	protein_coding	0
0.942793623	0.927556664	0.853811951	0.933629758	0.91692875	0.928858041	0.911343672	0.970881683	0.941654918	0.976466761	0.936991649	0.935202256	0.885478798	0.960958681	0.029497885	0.000704913	0.935636048	0.923598308	0.935852944	0.915302028	0.930376315	0.888678018	0.96160937	0.831634313	0.882604924	0.894534215	0.948649821	0.925984167	0.080576944	0.930322091	0.952499729	0.954397571	0.951089903	0.001084481	0.821440191	0.925821494	0.87452554	0.923272964	0.920561761	0.930864331	0.881140874	ENSG00000197273	GUCA2A	1	42628362	42630389	protein_coding	0
0.240863247	0.312493222	0.600802516	0.414651339	0.478527275	0.293894372	0.369374254	0.432545277	0.338520768	0.462964971	0.2378267	0.39485956	0.484058128	0.29226765	0.429129162	0.466652207	0.390142067	0.501572498	0.412428153	0.460307993	0.301973756	0.345515671	0.632903156	0.465188157	0.43525648	0.149387268	0.282941113	0.347847305	0.312113654	0.470773235	0.482485631	0.430538987	0.293460579	0.422351155	0.522286086	0.362270903	0.554278278	0.413241514	0.297202039	0.37306149	0.408144453	ENSG00000198815	FOXJ3	1	42642210	42801548	protein_coding	0
0.794436612	0.833586379	0.771608285	0.810432708	0.838737664	0.826211908	0.724379135	0.075425659	0.065719553	0.069244117	0.828706214	0.055308535	0.928207353	0.859722373	0.032697104	0.03839063	0.02461772	0.833152586	0.026895131	0.83895456	0.03866175	0.02407548	0.214456133	0.802407548	0.086975382	0.193091856	0.836731374	0.85126342	0.114250081	0.138054441	0.514911615	0.572606008	0.822036655	0.714727253	0.771228717	0.071846871	0.305715215	0.572985576	0.802678668	0.846925496	0.771282941	ENSG00000177181	RIMKLA	1	42846466	42888249	protein_coding	0
0.737284459	0.66934172	0.047229151	0.762823989	0.755503741	0.77421104	0.686639193	0.115226114	0.556826808	0.121082312	0.681596356	0.521038933	0.667823446	0.6575751	0.744875827	0.732621191	0.794057044	0.826157684	0.793026787	0.209901312	0.541427177	0.351317645	0.071087735	0.079167119	0.370729856	0.265589415	0.725084047	0.167118534	0.133011604	0.088602104	0.365144778	0.778657412	0.821223295	0.842099555	0.661696128	0.668094567	0.122112569	0.077540397	0.747641254	0.816180458	0.739073853	ENSG00000066185	ZMYND12	1	42896000	42921938	protein_coding	0
0.274807505	0.399522828	0.173571196	0.411940137	0.359397029	0.358800564	0.342587572	0.517893938	0.655948379	0.539149767	0.301756859	0.354516864	0.297364711	0.473592886	0.443390088	0.214510357	0.476683657	0.273451903	0.376965622	0.591801323	0.395672921	0.384285869	0.19395944	0.213425876	0.597549073	0.386725952	0.554983191	0.559592235	0.174872573	0.603784839	0.322850016	0.227036113	0.333098362	0.26792105	0.325561219	0.138325561	0.819650797	0.384773886	0.594241405	0.440841557	0.351046524	ENSG00000127125	PPCS	1	42921788	42939056	protein_coding	0
0.672595163	0.726168528	0.31433684	0.407547988	0.345298775	0.203882442	0.66961284	0.166359397	0.252467194	0.174872573	0.368343997	0.627372302	0.678451361	0.168691031	0.347901529	0.76417959	0.602212341	0.781585511	0.625040668	0.110183277	0.735657738	0.738856957	0.091963995	0.694664353	0.252358746	0.715811734	0.156327947	0.08654159	0.371922785	0.08252901	0.23007266	0.614195857	0.746177204	0.786086108	0.70371977	0.754093916	0.210335105	0.049235441	0.134638326	0.690489101	0.590337274	ENSG00000186409	CCDC30	1	42929001	43120335	protein_coding	0
0.393341286	0.549723457	0.388569569	0.489372085	0.547934064	0.408849366	0.611972671	0.509923002	0.466597983	0.534215378	0.350775404	0.113653617	0.246285652	0.421971587	0.481834942	0.3065828	0.5644724	0.187344106	0.547337599	0.579817807	0.321602863	0.359397029	0.520876261	0.578950222	0.435202256	0.451252576	0.428912265	0.31834942	0.553356469	0.713371652	0.533673137	0.35874634	0.312005206	0.34296714	0.237392907	0.43753389	0.396106713	0.279362325	0.388298449	0.309239779	0.298123848	ENSG00000171960	PPIH	1	43124096	43142429	protein_coding	0
0.288200846	0.296659798	0.599555363	0.33467086	0.274048368	0.212992083	0.332285002	0.68311463	0.675252142	0.695477714	0.473321766	0.249810216	0.26819217	0.513122221	0.175306366	0.285164299	0.188699707	0.443932328	0.180349203	0.504175252	0.167172758	0.149495716	0.474568919	0.495174059	0.393449734	0.13067997	0.431731916	0.551567075	0.463669884	0.76244442	0.567834291	0.6131656	0.546741134	0.501247153	0.481075805	0.265426743	0.275675089	0.559917579	0.510248346	0.548530528	0.292592994	ENSG00000065978	YBX1	1	43148098	43168020	protein_coding	0
0.778765861	0.8868344	0.870241839	0.831363193	0.009868778	0.790098688	0.033673137	0.922893396	0.866283483	0.925116582	0.009326537	0.860047717	0.887159744	0.876314933	0.908469797	0.922025811	0.707515454	0.859776597	0.640602971	0.378321223	0.858366771	0.870729856	0.006181542	0.839225681	0.921429346	0.6934172	0.000379568	0.903372736	0.922296931	0.943498536	0.837110942	0.090445722	0.073907385	0.900065069	0.933683982	0.501138705	0.932762173	0.929996747	0.883201388	0.85646893	0.84844377	ENSG00000164007	CLDN19	1	43198764	43205925	protein_coding	1
0.256642447	0.29454506	0.276542674	0.155731482	0.169938185	0.306908144	0.630734194	0.734952825	0.540776488	0.737067563	0.32463941	0.44355276	0.086866934	0.241242815	0.450113871	0.705780284	0.341936883	0.689729964	0.428858041	0.333857499	0.439431732	0.5444095	0.475707624	0.183873766	0.271066045	0.596518816	0.162401041	0.203340202	0.534866067	0.187615226	0.432328381	0.665437588	0.604543976	0.574124282	0.204262011	0.667281206	0.392148357	0.482268734	0.219986986	0.418501247	0.311788309	ENSG00000117385	LEPRE1	1	43212006	43232755	protein_coding	0
0.423652532	0.526407114	0.292376098	0.445992842	0.436340961	0.369699599	0.579655135	0.292972563	0.485576402	0.292701442	0.522828327	0.213425876	0.399577052	0.646188049	0.388515345	0.533456241	0.433738206	0.495499404	0.449734302	0.741893504	0.279036981	0.219932762	0.286845245	0.184307559	0.73755558	0.233380328	0.276434226	0.390521635	0.535516755	0.309836243	0.48568485	0.713425876	0.519357987	0.582691682	0.428098905	0.592940028	0.325886563	0.631547554	0.586433142	0.569461013	0.296442902	ENSG00000164008	C1orf50	1	43232940	43263968	protein_coding	0
0.160828544	0.251762282	0.646784514	0.357499187	0.282344648	0.176065503	0.523750136	0.375284676	0.278169396	0.288959983	0.240049886	0.36303004	0.328326646	0.30029281	0.223294654	0.579384015	0.220908795	0.600422948	0.261847956	0.351588765	0.562899902	0.406788852	0.503578788	0.565231537	0.723945342	0.342045331	0.176661967	0.192658063	0.706756317	0.271825182	0.712775187	0.751653834	0.649495716	0.692007374	0.504554821	0.69797202	0.287116365	0.657846221	0.273994144	0.40890359	0.185880056	ENSG00000177868	CCDC23	1	43272723	43282954	protein_coding	0
0.193471424	0.612731808	0.134421429	0.547608719	0.420182193	0.411072552	0.266402776	0.436612081	0.756208654	0.585023316	0.269981564	0.506506886	0.263420453	0.472942197	0.519249539	0.337653183	0.408795142	0.306203232	0.371488993	0.640006507	0.667823446	0.618045765	0.336460254	0.134258757	0.351914109	0.57276868	0.321385967	0.613924737	0.164298883	0.202852185	0.277789828	0.269222427	0.253931244	0.409012038	0.285164299	0.36503633	0.708220367	0.183277302	0.502819651	0.272909663	0.17910205	ENSG00000164010	ERMAP	1	43282795	43310660	protein_coding	1
0.665654484	0.668799479	0.231265589	0.481184253	0.379676825	0.469038065	0.338141199	0.559917579	0.627751871	0.576401692	0.63523479	0.286574124	0.451740592	0.305281423	0.172432491	0.553302245	0.208437263	0.56246611	0.204316235	0.510085674	0.536980805	0.341177746	0.23235007	0.13067997	0.751165817	0.415356252	0.248996855	0.225897408	0.341015074	0.361891335	0.202309945	0.41947728	0.629812385	0.565773777	0.211311138	0.51176662	0.567129379	0.168528359	0.174113437	0.533673137	0.392690598	ENSG00000164011	ZNF691	1	43312280	43318148	protein_coding	0
0.703936666	0.746665221	0.722806637	0.119509815	0.566912482	0.187506778	0.070437046	0.173028956	0.369428478	0.17563171	0.69195315	0.28022991	0.217330008	0.054224054	0.756208654	0.686639193	0.665274916	0.07477497	0.680511875	0.361837111	0.624552652	0.305715215	0.35245635	0.756696671	0.811083397	0.696779091	0.025973322	0.676445071	0.764667607	0.632469363	0.665979829	0.247315909	0.069135669	0.747695478	0.596085023	0.719661642	0.869808047	0.768517514	0.707298558	0.056284568	0.14927882	ENSG00000117394	SLC2A1	1	43391052	43424530	protein_coding	1
0.985467954	0.921104002	0.863897625	0.948704045	0.97017677	0.994414922	0.026786683	0.144669776	0.942956295	0.381303546	0.854245743	0.964917037	0.827730181	0.034540722	0.926797527	0.859234356	0.920561761	0.034540722	0.927882008	0.005097061	0.936612081	0.961772042	0.050265698	0.879893721	0.020713589	0.999674656	0.822524672	0.738694285	0.914868236	0.011495499	0.006235766	0.075534107	0.032751328	0.931623468	0.887918881	0.926797527	0.090499946	0.901529118	0.831742761	0.028521852	0.981184253	ENSG00000186973	FAM183A	1	43610824	43622067	protein_coding	0
0.573310921	0.41291617	0.354408416	0.353866175	0.428261577	0.368072877	0.604001735	0.334887756	0.530690814	0.33694827	0.569135669	0.245363843	0.225680512	0.608827676	0.484383473	0.551295955	0.478527275	0.255015725	0.432003037	0.467845136	0.48541373	0.327079492	0.224162238	0.097711745	0.634746774	0.296334454	0.517948162	0.550591042	0.371597441	0.229150851	0.538227958	0.560026028	0.442956295	0.687723674	0.569949029	0.455753172	0.397841883	0.503144995	0.533239345	0.473701334	0.552109316	ENSG00000117395	EBNA1BP2	1	43629846	43736607	protein_coding	0
0.109912157	0.663973539	0.783862922	0.599663811	0.34096085	0.692929183	0.846925496	0.078353758	0.874905108	0.145320464	0.547446047	0.026949355	0.44154647	0.774427936	0.883038716	0.904945234	0.848118425	0.886237935	0.873657955	0.015833424	0.74612298	0.778820085	0.089795033	0.084752196	0.070165926	0.819162781	0.743411777	0.70946752	0.740917471	0.049831905	0.637295304	0.854245743	0.172107147	0.903318512	0.882388027	0.838737664	0.08827676	0.042240538	0.790695152	0.83494198	0.857119618	ENSG00000243710	WDR65	1	43637820	43720029	protein_coding	0
0.904945234	0.879893721	0.808426418	0.903752305	0.894371543	0.911018328	0.702797961	0.106387594	0.56902722	0.101344757	0.745526516	0.836514478	0.898058779	0.860806854	0.901908687	0.04614467	0.918284351	0.054766294	0.933738206	0.686096953	0.784025594	0.866446156	0.044301052	0.71949897	0.016484112	0.940353541	0.845352999	0.719065177	0.015833424	0.046361566	0.021906518	0.027654267	0.055959224	0.050807938	0.854516864	0.029714781	0.714185012	0.012796877	0.906463507	0.69943607	0.834074395	ENSG00000179178	TMEM125	1	43735665	43739673	protein_coding	0
0.904619889	0.935364928	0.96188049	0.948487149	0.948161805	0.932924845	0.071358855	0.941492246	0.956078516	0.948270253	0.079709359	0.914000651	0.89767921	0.866337707	0.902234031	0.019357987	0.925658822	0.026244442	0.93151502	0.878700792	0.936015617	0.936124065	0.019737556	0.087788743	0.028250732	0.968007808	0.881032426	0.927177096	0.016538336	0.048530528	0.023153671	0.016809457	0.032805553	0.02662401	0.936395185	0.01431515	0.96589307	0.01003145	0.919260384	0.035516755	0.923923653	ENSG00000253313	C1orf210	1	43747554	43751288	protein_coding	0
0.045114413	0.042240538	0.467682464	0.617449301	0.133987637	0.528467628	0.239778766	0.569623685	0.711148465	0.540722264	0.043650363	0.687615226	0.839605249	0.169938185	0.271662509	0.643476846	0.126016701	0.627914543	0.115063442	0.155731482	0.10232079	0.075317211	0.172703611	0.580414272	0.108339659	0.240700575	0.120268951	0.657466652	0.697050211	0.566044898	0.407656436	0.704099338	0.595976575	0.507049127	0.157466652	0.602646134	0.84296714	0.09429563	0.071901095	0.292755666	0.720095434	ENSG00000066056	TIE1	1	43766664	43788779	protein_coding	0
0.041698297	0.52407548	0.756317102	0.623739291	0.256262878	0.172215595	0.055200087	0.451632144	0.771445613	0.209413296	0.066153346	0.783320681	0.878755016	0.147652098	0.30284134	0.767758378	0.070979286	0.724758703	0.092235115	0.196616419	0.123088602	0.106224921	0.785869212	0.848497994	0.058670426	0.727253009	0.061706973	0.025268409	0.668907928	0.40315584	0.774644832	0.821765535	0.748996855	0.849907819	0.457379894	0.804413838	0.162021473	0.08708383	0.04386726	0.796442902	0.15475545	ENSG00000117400	MPL	1	43803478	43818443	protein_coding	1
0.678885153	0.805172975	0.627046958	0.77421104	0.772042078	0.791779633	0.769439323	0.849799371	0.802353324	0.826699924	0.776108882	0.02179807	0.023316343	0.822036655	0.836785598	0.046795358	0.818295196	0.033076673	0.817861403	0.865687019	0.797690055	0.745743412	0.284188266	0.750460904	0.402125583	0.802136428	0.738477389	0.80484763	0.819921917	0.895239128	0.848389546	0.115822579	0.074937642	0.062628782	0.062845678	0.124606876	0.119401366	0.666034053	0.821114847	0.071792647	0.091042186	ENSG00000117399	CDC20	1	43824626	43828874	protein_coding	0
0.194718577	0.246231428	0.463073419	0.405053682	0.321982431	0.461067129	0.195043921	0.577540397	0.681487908	0.437588114	0.272963887	0.464049452	0.349962043	0.56420128	0.610291725	0.22606008	0.34844377	0.103242598	0.346762824	0.645483136	0.576076347	0.475599176	0.29454506	0.4756534	0.320138814	0.581173409	0.240971695	0.662129921	0.328435094	0.708979503	0.342045331	0.222806637	0.102537686	0.341828435	0.376640278	0.155406138	0.79882876	0.260004338	0.60861078	0.157683548	0.20144236	ENSG00000066322	ELOVL1	1	43829068	43833696	protein_coding	0
0.272421646	0.328543542	0.38911181	0.27648845	0.307125041	0.34844377	0.608122763	0.615714131	0.479232187	0.464862813	0.425929943	0.325778115	0.213534324	0.531558399	0.472020388	0.386237935	0.469742978	0.182192821	0.436937425	0.634421429	0.5802516	0.521201605	0.371760113	0.210226657	0.43926906	0.466218414	0.539963128	0.528521852	0.293243683	0.272963887	0.529443661	0.382062683	0.238911181	0.4957163	0.434605791	0.279362325	0.552380436	0.403210064	0.588493656	0.398004555	0.239399197	ENSG00000159479	MED8	1	43849588	43855479	protein_coding	0
0.43097278	0.523912808	0.489155189	0.475761848	0.51030257	0.496638109	0.279308101	0.659147598	0.390521635	0.655460362	0.434334671	0.465405054	0.536980805	0.527545819	0.379839497	0.340906626	0.279850342	0.432274157	0.288309294	0.336189133	0.441763366	0.419911073	0.486877779	0.494686043	0.405921267	0.377128294	0.359939269	0.27046958	0.28250732	0.27193363	0.314824856	0.391063876	0.338737664	0.257130463	0.353323934	0.286736796	0.368181325	0.211582258	0.32263312	0.485088385	0.263366229	ENSG00000198198	SZT2	1	43855553	43918321	protein_coding	1
0.263149333	0.255395293	0.328326646	0.121353432	0.145754257	0.13669884	0.230452229	0.663105954	0.410259191	0.668582583	0.237989372	0.649821061	0.633282724	0.140277627	0.15274916	0.170968442	0.178397137	0.681054116	0.341665763	0.220691899	0.623142826	0.676716191	0.200845895	0.129161696	0.434768463	0.570599718	0.349528251	0.096139247	0.080848064	0.28999024	0.184307559	0.342153779	0.638867802	0.241297039	0.573744713	0.143151502	0.912482377	0.334182844	0.102375014	0.365687019	0.643856415	ENSG00000178922	HYI	1	43916824	43919660	protein_coding	0
0.147435202	0.148899252	0.67563171	0.667660774	0.696670643	0.668962152	0.078407982	0.318674764	0.632089795	0.34269602	0.099013122	0.712558291	0.591313307	0.182572389	0.179318946	0.09028305	0.174438781	0.096356144	0.201388136	0.23207895	0.747478581	0.788851535	0.301051947	0.108339659	0.375718469	0.72150526	0.250786249	0.414217547	0.105899577	0.385695695	0.112298015	0.088981672	0.104652424	0.145591584	0.788580414	0.09228934	0.748834183	0.345678343	0.207895022	0.115768355	0.725897408	ENSG00000142949	PTPRF	1	43990858	44089343	protein_coding	0
0.506886455	0.547337599	0.129107472	0.555579655	0.631872899	0.536275892	0.268246394	0.456783429	0.324802082	0.50574775	0.437479666	0.362650472	0.242869537	0.342641796	0.580414272	0.216082854	0.571087735	0.252900987	0.569135669	0.479449084	0.606116473	0.488829845	0.477442794	0.269276651	0.480099772	0.400986878	0.551512851	0.294870405	0.42321874	0.45184904	0.373386834	0.253063659	0.184524455	0.279741894	0.323338033	0.373657955	0.755991758	0.379947945	0.36129487	0.331580089	0.296659798	ENSG00000066135	KDM4A	1	44115829	44171186	protein_coding	0
0.364006073	0.38482811	0.386725952	0.169721288	0.232024726	0.148899252	0.482973647	0.235711962	0.279579221	0.231482486	0.600748292	0.546090446	0.483841232	0.50401258	0.133120052	0.747424357	0.095813903	0.758702961	0.099067346	0.418772367	0.208274591	0.126179373	0.647706323	0.401637566	0.69715866	0.050916387	0.209901312	0.305010303	0.648140115	0.272530094	0.45358421	0.788417742	0.727469906	0.805172975	0.679698514	0.714727253	0.286953693	0.690489101	0.220475003	0.694122113	0.533402017	ENSG00000126091	ST3GAL3	1	44171495	44396831	protein_coding	1
0.770740701	0.169016376	0.760600803	0.741947728	0.101344757	0.087788743	0.144724	0.720529227	0.121082312	0.762119076	0.643585294	0.422134259	0.746556773	0.051458627	0.36650038	0.148573907	0.052271988	0.112677584	0.336080685	0.12292593	0.548259408	0.753714348	0.084752196	0.778006724	0.405324802	0.707027437	0.154267433	0.625854029	0.407005748	0.090716842	0.027003579	0.557748617	0.763095109	0.799262553	0.779524997	0.591692875	0.332827242	0.642067021	0.081552977	0.054007158	0.86530745	ENSG00000117407	ARTN	1	44398992	44402913	protein_coding	0
0.688265915	0.699110726	0.302461772	0.515941872	0.58225789	0.531612623	0.621895673	0.182301269	0.256588223	0.188808155	0.746339876	0.545168637	0.563008351	0.643856415	0.339930593	0.590066153	0.33065828	0.373386834	0.277356035	0.676173951	0.327567509	0.103947511	0.234410585	0.433412862	0.716841991	0.052814228	0.359071684	0.617666197	0.571467303	0.311517189	0.484600369	0.612135343	0.590662618	0.667118534	0.598091313	0.524726169	0.274807505	0.3624878	0.51778549	0.644615551	0.435907168	ENSG00000117408	IPO13	1	44412611	44433694	protein_coding	0
0.571738423	0.528847197	0.305823663	0.53410693	0.470990131	0.534974515	0.62493222	0.481346925	0.531721071	0.513339117	0.553356469	0.214835701	0.389870947	0.678397137	0.411940137	0.293569027	0.411994361	0.286736796	0.299099881	0.500433792	0.375718469	0.2421104	0.305552543	0.29053248	0.622763258	0.090933738	0.546903807	0.515833424	0.140765644	0.369699599	0.405812819	0.469471858	0.438509923	0.423001844	0.262823989	0.281368615	0.567996963	0.515236959	0.531124607	0.686801865	0.375013556	ENSG00000132768	DPH2	1	44435672	44439041	protein_coding	0
0.654484329	0.573744713	0.202960633	0.537956838	0.558941546	0.57705238	0.692766511	0.313957271	0.364277193	0.26819217	0.677204208	0.521960742	0.552326212	0.679156274	0.643205726	0.344919206	0.59483787	0.398004555	0.612026895	0.732512743	0.406138163	0.334616636	0.131167986	0.209684416	0.286411452	0.315529769	0.638650906	0.657087084	0.141741677	0.23956187	0.382442251	0.241459712	0.410259191	0.469417634	0.222698189	0.1690706	0.669179048	0.349636699	0.682192821	0.653670968	0.101995445	ENSG00000117410	ATP6V0B	1	44440159	44443967	protein_coding	0
0.331471641	0.398817916	0.629541265	0.214889925	0.249918664	0.408957814	0.383906301	0.228445939	0.586487366	0.197755124	0.541210281	0.497668366	0.189513068	0.351642989	0.126558942	0.430050971	0.158442685	0.285055851	0.113545169	0.61717818	0.22806637	0.187777898	0.508784297	0.246827893	0.671781802	0.145428912	0.440136645	0.604218631	0.128239887	0.4555905	0.299913242	0.495499404	0.283049561	0.755991758	0.717655352	0.584047283	0.537577269	0.727849474	0.519086867	0.382713372	0.669504392	ENSG00000117411	B4GALT2	1	44444615	44456840	protein_coding	0
0.758106496	0.779036981	0.184849799	0.366825724	0.660069407	0.597765969	0.112731808	0.294599284	0.301648411	0.244170914	0.532588656	0.616961284	0.663865091	0.169992409	0.643476846	0.159906735	0.593048476	0.570057477	0.584589524	0.210226657	0.779199653	0.783537577	0.089740809	0.514098254	0.476575209	0.73636265	0.689079276	0.515941872	0.126830062	0.097982865	0.08426418	0.131927123	0.613707841	0.505801974	0.571087735	0.386997072	0.213968116	0.058073962	0.326699924	0.57276868	0.579275567	ENSG00000159214	CCDC24	1	44457031	44462200	protein_coding	0
0.713696996	0.692170047	0.040776488	0.163973539	0.638488233	0.607688971	0.06674981	0.203882442	0.520388244	0.168365687	0.672161371	0.61663594	0.171998699	0.102049669	0.108176987	0.083613491	0.160720095	0.066912482	0.1246611	0.162455265	0.774807505	0.753172107	0.764559158	0.7536059	0.121082312	0.779524997	0.795249973	0.726656545	0.541481401	0.834725084	0.772150526	0.142663486	0.054874742	0.35045006	0.788092398	0.208274591	0.959060839	0.464374797	0.074341178	0.049289665	0.524021256	ENSG00000196517	SLC6A9	1	44457172	44497139	protein_coding	0
0.959548856	0.90543325	0.010194122	0.064363952	0.88884069	0.919097712	0.009380761	0.530907711	0.935744496	0.607038282	0.956783429	0.960741785	0.640114955	0.892636373	0.009109641	0.871597441	0.003524563	0.651664678	0.001897842	0.01203774	0.919314608	0.972942197	0.974460471	0.990076998	0.015345407	0.998644399	0.948487149	0.899360156	0.937316994	0.956078516	0.872193905	0.955970068	0.993167769	0.927068648	0.917362542	0.82691682	0.055579655	0.98020822	0.002331634	0.837761631	0.980479341	ENSG00000171872	KLF17	1	44584522	44600812	protein_coding	0
0.594892094	0.658713805	0.185608936	0.440407765	0.585402885	0.507428695	0.436666305	0.398384123	0.26618588	0.410855656	0.48367856	0.516972129	0.606279145	0.342262228	0.57623902	0.361674439	0.535082963	0.497776814	0.588385208	0.547662943	0.534052706	0.478418827	0.385153454	0.284893179	0.580468496	0.437100098	0.404511441	0.26591476	0.148248563	0.273018111	0.251816506	0.325723891	0.410476087	0.254798829	0.26618588	0.278115172	0.489155189	0.262390196	0.349582475	0.37479666	0.300672378	ENSG00000178028	DMAP1	1	44679127	44686353	protein_coding	0
0.520767813	0.595488559	0.44783646	0.29400282	0.412157033	0.333749051	0.612460688	0.196562195	0.403210064	0.202093048	0.563984383	0.517189025	0.341936883	0.570599718	0.406192387	0.618479558	0.345461447	0.549506561	0.331580089	0.47418935	0.289936016	0.21749268	0.216191302	0.327838629	0.653616744	0.159744062	0.394913784	0.469742978	0.405812819	0.310107364	0.382659148	0.617611973	0.405107906	0.718902505	0.591530203	0.579546687	0.333640603	0.525756426	0.506398438	0.635993927	0.495065611	ENSG00000117419	ERI3	1	44686742	44820932	protein_coding	0
0.574720746	0.624118859	0.52033402	0.453258866	0.581281857	0.529443661	0.53264288	0.227957922	0.293785923	0.196724867	0.61115931	0.494035354	0.508730073	0.44930051	0.258052272	0.393503958	0.274427936	0.481184253	0.275078625	0.511549723	0.39339551	0.277301811	0.465567726	0.443010519	0.612677584	0.278657412	0.440733109	0.442305607	0.322145104	0.43352131	0.43726277	0.516212992	0.412265481	0.308155298	0.306745472	0.4756534	0.484383473	0.563008351	0.300618154	0.486986227	0.293840147	ENSG00000187147	RNF220	1	44870866	45117396	protein_coding	0
0.155731482	0.178559809	0.153616744	0.536709684	0.569298341	0.556284568	0.587192278	0.300943499	0.715865958	0.304901854	0.210118208	0.482268734	0.569135669	0.666034053	0.703936666	0.161153888	0.644615551	0.692820735	0.641036764	0.717384232	0.179427394	0.178342913	0.146025377	0.057097929	0.366446156	0.468495825	0.293514803	0.235278169	0.582583234	0.28825507	0.70973864	0.69113979	0.693850992	0.200900119	0.70800347	0.380273289	0.234952825	0.605465785	0.46334454	0.750515129	0.559700683	ENSG00000126106	TMEM53	1	45100910	45140227	protein_coding	0
0.650797094	0.732512743	0.122817482	0.773235007	0.762823989	0.79655135	0.805986336	0.121028088	0.200140983	0.161858801	0.722806637	0.356956946	0.71201605	0.796985143	0.69314608	0.771554061	0.704045114	0.822416224	0.712775187	0.128511007	0.807287713	0.806528576	0.551295955	0.050265698	0.112243791	0.823066912	0.240537903	0.047608719	0.747099013	0.102917254	0.171944475	0.764938727	0.796768246	0.179590066	0.081390305	0.788092398	0.164136211	0.739887214	0.314119944	0.80631168	0.04614467	ENSG00000198520	C1orf228	1	45140364	45191263	protein_coding	0
0.753931244	0.811625637	0.6819217	0.259787442	0.687289882	0.699002277	0.751979178	0.8309294	0.695531938	0.821277519	0.812818566	0.026840907	0.048476304	0.76764993	0.744225138	0.086162021	0.74812927	0.054332502	0.734790153	0.773777248	0.720746123	0.687561002	0.786086108	0.744658931	0.651176662	0.721993276	0.81233055	0.708166143	0.803058237	0.836839822	0.810758052	0.745418067	0.108990348	0.116690164	0.111864223	0.519954452	0.104706648	0.713263204	0.701008567	0.104110183	0.164678451	ENSG00000142945	KIF2C	1	45205490	45233439	protein_coding	0
0.361620215	0.300184362	0.288851535	0.550753714	0.515020063	0.489209413	0.347847305	0.590879514	0.628727904	0.623251274	0.218794057	0.266402776	0.401041102	0.169721288	0.415518924	0.358909012	0.441654918	0.272530094	0.491812168	0.307341937	0.537685717	0.498102158	0.42495391	0.47939486	0.549018545	0.39713697	0.405975491	0.089957705	0.199761414	0.429834074	0.26764993	0.352022557	0.228120594	0.421971587	0.298069624	0.302515996	0.776163106	0.495119835	0.229638868	0.219227849	0.418718143	ENSG00000142937	RPS8	1	45240923	45244451	protein_coding	0
0.788905759	0.818566316	0.037197701	0.148682355	0.749430647	0.711365362	0.792376098	0.116961284	0.093482269	0.17964429	0.811137621	0.462802299	0.737392907	0.657791997	0.673028956	0.013664462	0.735711962	0.807721505	0.674059213	0.024997289	0.790424032	0.785706539	0.745689188	0.63496367	0.222264396	0.836080685	0.822307776	0.409988071	0.75761848	0.078136862	0.820138814	0.837707407	0.178722481	0.033402017	0.635614359	0.859830821	0.542728554	0.523695912	0.089686585	0.824151394	0.503144995	ENSG00000142959	BEST4	1	45249257	45253377	protein_coding	0
0.245255395	0.091963995	0.536818133	0.063604815	0.107417851	0.192386943	0.742056176	0.739399197	0.738477389	0.730723349	0.189621516	0.389816723	0.2177638	0.362270903	0.676770415	0.699815638	0.507482919	0.135722807	0.589578137	0.128185663	0.415898493	0.567346275	0.586921158	0.629053248	0.142555037	0.617123956	0.257726928	0.431298124	0.47619564	0.438293027	0.711636482	0.570274374	0.132360915	0.45331309	0.293894372	0.617123956	0.897733435	0.360373061	0.282724216	0.225463616	0.078679102	ENSG00000173846	PLK3	1	45265897	45271662	protein_coding	0
0.760275458	0.019249539	0.020225572	0.009326537	0.048584752	0.670209305	0.879243032	0.885966815	0.919639952	0.895835593	0.79600911	0.515182735	0.131818675	0.310758052	0.81460796	0.803925821	0.544084156	0.091584427	0.528955645	0.010844811	0.747315909	0.621028088	0.770035788	0.783754473	0.030148574	0.777301811	0.829031558	0.49023967	0.651339334	0.339713697	0.88710552	0.099392691	0.567075155	0.311462965	0.526461338	0.727415682	0.837002494	0.156924412	0.067834291	0.792864115	0.051295955	ENSG00000188396	TCTEX1D4	1	45271585	45272957	protein_coding	0
0.386997072	0.091475979	0.052488884	0.04842208	0.058345082	0.129758161	0.7421104	0.834833532	0.852022557	0.830007591	0.455915844	0.64098254	0.097928641	0.04186097	0.688970827	0.780013014	0.182084373	0.653399848	0.445396378	0.052217764	0.22578896	0.445504826	0.430701659	0.60861078	0.168907928	0.710335105	0.11717818	0.051295955	0.723240429	0.119943607	0.685500488	0.781368615	0.783483353	0.6977009	0.634367205	0.733109207	0.854516864	0.100206051	0.029497885	0.148519683	0.363572281	ENSG00000222009	BTBD19	1	45274154	45281257	protein_coding	0
0.377562087	0.765968984	0.312167878	0.416386509	0.196724867	0.549506561	0.673191628	0.206268301	0.124769548	0.209521744	0.337815855	0.731916278	0.719010953	0.409283158	0.134150309	0.745960308	0.130354625	0.784350938	0.184687127	0.171185338	0.762281748	0.739724542	0.792972563	0.662617937	0.833261035	0.512742653	0.03210064	0.024943065	0.757022015	0.115985251	0.308643314	0.118045765	0.461284026	0.765752088	0.52380436	0.753063659	0.18566316	0.240592127	0.056284568	0.410855656	0.68994686	ENSG00000117425	PTCH2	1	45285516	45308735	protein_coding	1
0.20719011	0.284730506	0.174547229	0.248563063	0.269493547	0.295954886	0.669938185	0.55845353	0.456512309	0.494198026	0.23755558	0.375013556	0.311571413	0.439160612	0.4355276	0.69314608	0.267812602	0.440353541	0.232729639	0.591530203	0.145374688	0.090879514	0.664624227	0.267704154	0.661208112	0.064255504	0.315800889	0.439702852	0.478364603	0.503470339	0.649441492	0.396703178	0.466923327	0.766511224	0.569515237	0.651881575	0.467574016	0.68739833	0.483298991	0.516701009	0.495607852	ENSG00000070785	EIF2B3	1	45316450	45452282	protein_coding	1
0.237664028	0.461446698	0.325235875	0.424737013	0.441492246	0.452228609	0.301106171	0.628456783	0.454451795	0.593373821	0.314987528	0.5	0.544192604	0.506832231	0.454994035	0.138922026	0.394100423	0.28879731	0.393612406	0.653454072	0.620268951	0.462856523	0.376911398	0.19113979	0.594349854	0.247803926	0.428153129	0.403101616	0.126992734	0.649441492	0.585728229	0.234247912	0.231428262	0.159798287	0.37880924	0.230018436	0.656002603	0.43926906	0.475870296	0.370729856	0.313252359	ENSG00000126107	HECTD3	1	45468212	45477001	protein_coding	0
0.36275892	0.406029715	0.092885804	0.386617504	0.41692875	0.433304414	0.604543976	0.326754148	0.476520985	0.374905108	0.429725626	0.510085674	0.345569895	0.590337274	0.289664895	0.604110183	0.223945342	0.578299534	0.232621191	0.502765427	0.307504609	0.24357445	0.290695152	0.159364494	0.661804577	0.318837436	0.499403535	0.351859885	0.496312764	0.407981781	0.577377725	0.57878755	0.615605683	0.581336081	0.411506344	0.516972129	0.494035354	0.345461447	0.376260709	0.654104761	0.289068431	ENSG00000126088	UROD	1	45477819	45481247	protein_coding	1
0.724596031	0.787495933	0.031937968	0.533510465	0.596030799	0.247695478	0.119997831	0.24183928	0.134041861	0.321711311	0.749539096	0.781585511	0.759082529	0.511441275	0.295304197	0.096410368	0.097386401	0.613924737	0.086433142	0.337327839	0.602971478	0.702581065	0.34470231	0.722698189	0.728337491	0.562086542	0.524563496	0.045385533	0.189241948	0.128348335	0.232458519	0.170426201	0.692983407	0.126070925	0.618316885	0.426743303	0.358583668	0.102483462	0.151393558	0.736308426	0.702364169	ENSG00000162415	ZSWIM5	1	45482071	45771881	protein_coding	0
0.767107689	0.810758052	0.777410259	0.826591476	0.784893179	0.805498319	0.693037631	0.13469255	0.0687561	0.192007374	0.797418935	0.029497885	0.030907711	0.055579655	0.832447674	0.036167444	0.809185555	0.057748617	0.813089687	0.203936666	0.780555254	0.790695152	0.831471641	0.864168745	0.849474027	0.248075046	0.037089253	0.53811951	0.809510899	0.838629216	0.702852185	0.235440842	0.374417091	0.060676716	0.091692875	0.052217764	0.921700466	0.624877996	0.758811409	0.123305498	0.649224596	ENSG00000186603	HPDL	1	45792545	45794347	protein_coding	0
0.514423598	0.618262661	0.54641579	0.491812168	0.495499404	0.471532372	0.4799371	0.520876261	0.179806962	0.54213209	0.41291617	0.274156816	0.600748292	0.167498102	0.505368181	0.221667932	0.45933196	0.505151285	0.547879839	0.393015942	0.667552326	0.637295304	0.264938727	0.373386834	0.570870838	0.470068322	0.193362976	0.185825832	0.436449409	0.307233489	0.228120594	0.573798937	0.44984275	0.246882117	0.186747641	0.405053682	0.734627481	0.174113437	0.195369266	0.295466869	0.35272747	ENSG00000132781	MUTYH	1	45794835	45806142	protein_coding	1
0.337544735	0.342533348	0.363626505	0.472833749	0.396160937	0.335429997	0.257726928	0.734302136	0.487257347	0.757564256	0.319433901	0.135614359	0.223619998	0.341936883	0.346166359	0.202038824	0.323012688	0.417633662	0.353486607	0.227144561	0.683711094	0.630137729	0.500162672	0.48140115	0.720963019	0.592885804	0.304684958	0.218360265	0.629378592	0.52407548	0.252846763	0.320409934	0.557694393	0.21977009	0.200303655	0.352564798	0.298937209	0.166955862	0.191302462	0.427827784	0.435419152	ENSG00000132773	TOE1	1	45805342	45809647	protein_coding	0
0.418501247	0.723891118	0.708545711	0.596247695	0.628890576	0.115117666	0.150417525	0.658822254	0.420236417	0.500813361	0.312818566	0.105574233	0.698514261	0.184741351	0.702906409	0.347033944	0.565719553	0.148140115	0.659093374	0.786845245	0.7378267	0.752304522	0.811842533	0.497559918	0.569406789	0.275403969	0.158930702	0.09857933	0.603459495	0.798937209	0.083884611	0.111864223	0.090445722	0.178614033	0.48769114	0.466001518	0.298882984	0.678017569	0.509543433	0.102212341	0.111430431	ENSG00000070759	TESK2	1	45809555	45956872	protein_coding	0
0.735766186	0.768409066	0.364927882	0.551783971	0.702689513	0.663105954	0.737230235	0.160828544	0.262281748	0.127534975	0.745418067	0.125637133	0.52808806	0.160882768	0.64098254	0.704587355	0.72150526	0.698514261	0.718360265	0.36129487	0.084860644	0.720583451	0.747912374	0.552488884	0.724975599	0.70545494	0.306420128	0.113436721	0.07022015	0.165925605	0.377616311	0.20144236	0.681596356	0.418230127	0.158225789	0.432057261	0.28196508	0.197809348	0.135180566	0.719553194	0.491378375	ENSG00000236624	CCDC163P	1	45959538	45965751	protein_coding	0
0.734464809	0.673571196	0.04468062	0.749159527	0.730669125	0.747099013	0.598633554	0.397245418	0.714998373	0.353757727	0.695857282	0.045060189	0.024834617	0.803329357	0.749267975	0.155894155	0.744984275	0.61115931	0.68566316	0.623305498	0.036438564	0.042728554	0.184199111	0.040451144	0.854408416	0.087788743	0.754636157	0.383635181	0.173842316	0.83467086	0.837924303	0.208762607	0.758757185	0.699761414	0.730235332	0.555091639	0.282073528	0.766619672	0.671944475	0.804142718	0.732566967	ENSG00000132763	MMACHC	1	45965725	45976739	protein_coding	1
0.555362759	0.496909229	0.268029498	0.283808698	0.339442577	0.412319705	0.338466544	0.349094458	0.600206051	0.31460796	0.566316018	0.315312873	0.396377833	0.454451795	0.521689622	0.436937425	0.382279579	0.117883093	0.370458735	0.602429238	0.149333044	0.284188266	0.177583776	0.214889925	0.391714565	0.225463616	0.593753389	0.575751003	0.649766837	0.629920833	0.681054116	0.351534541	0.443606984	0.392636373	0.486986227	0.202960633	0.757022015	0.156653291	0.636102375	0.281802408	0.479882876	ENSG00000117450	PRDX1	1	45976708	45988719	protein_coding	0
0.526949355	0.475816072	0.391226548	0.37333261	0.446480859	0.535028739	0.59510899	0.617340852	0.608719228	0.622709034	0.516646785	0.281097495	0.49598742	0.434931135	0.628239887	0.244930051	0.632089795	0.147977443	0.639626939	0.560785164	0.412428153	0.567996963	0.138596681	0.106333369	0.36330116	0.512091964	0.655189242	0.475436504	0.107580523	0.270794925	0.369862271	0.166034053	0.445504826	0.178885153	0.268409066	0.119130246	0.837165166	0.336026461	0.561218957	0.417796334	0.351534541	ENSG00000117448	AKR1A1	1	46016215	46035721	protein_coding	0
0.345569895	0.276651122	0.626721614	0.550645266	0.568701876	0.46789936	0.530582366	0.453204642	0.428803817	0.395456024	0.310541156	0.258919857	0.569623685	0.230235332	0.375826917	0.458952391	0.363734953	0.39887214	0.468387377	0.259245201	0.323500705	0.35901746	0.559158443	0.400281965	0.413024618	0.431460796	0.319108557	0.204370459	0.520550916	0.546361566	0.331688537	0.517297473	0.547337599	0.426689079	0.250623577	0.481997614	0.311191845	0.438401475	0.23408524	0.284893179	0.39914326	ENSG00000132780	NASP	1	46049518	46084566	protein_coding	0
0.285706539	0.563387919	0.733163431	0.701876152	0.736742219	0.695911506	0.724162238	0.801756859	0.648140115	0.806365904	0.278386292	0.602754582	0.773018111	0.069623685	0.680728771	0.251816506	0.657629324	0.588656328	0.652803384	0.018219282	0.721613708	0.522828327	0.297852727	0.110237501	0.064309728	0.139789611	0.200249431	0.216245527	0.643476846	0.751762282	0.129649713	0.31661425	0.494631819	0.163702418	0.115876803	0.672052923	0.641958573	0.122980154	0.245146947	0.518381954	0.068105412	ENSG00000159588	CCDC17	1	46085716	46089729	protein_coding	0
0.529118317	0.523533239	0.557531721	0.487040451	0.531992192	0.441112678	0.450764559	0.555959224	0.513935582	0.589957705	0.492788201	0.410530311	0.51057369	0.384556989	0.420507537	0.211148465	0.406843076	0.242164624	0.411614792	0.556013448	0.400661533	0.306474352	0.415573148	0.243249105	0.396269385	0.342099555	0.535950548	0.474406247	0.253660124	0.534811843	0.414597115	0.266240104	0.261847956	0.273180783	0.39713697	0.228174818	0.413621082	0.334833532	0.38108665	0.266728121	0.25241297	ENSG00000159592	GPBP1L1	1	46092976	46153785	protein_coding	0
0.220854571	0.338846112	0.106984058	0.686801865	0.663810867	0.581227633	0.147706323	0.725138271	0.658659581	0.73755558	0.179318946	0.051783971	0.054061382	0.328706214	0.694827025	0.406463507	0.708871055	0.094404078	0.682897733	0.770686477	0.163648194	0.220637675	0.638542457	0.623956187	0.778169396	0.14954994	0.738206268	0.18165058	0.447239996	0.771662509	0.72806637	0.194772801	0.229693092	0.536601236	0.483624336	0.638867802	0.813903047	0.455102483	0.645483136	0.189296172	0.257835376	ENSG00000159596	TMEM69	1	46152886	46160115	protein_coding	0
0.479611756	0.627806095	0.278874309	0.494902939	0.593916061	0.235332393	0.183494198	0.440353541	0.615659907	0.488016484	0.579004446	0.184687127	0.106008025	0.36904891	0.401474894	0.465405054	0.412807722	0.351480317	0.317861403	0.377453638	0.330332936	0.287279037	0.666034053	0.490456567	0.76846329	0.081878321	0.286682572	0.275729314	0.374688212	0.584697972	0.636210823	0.426797527	0.449137838	0.557965514	0.721288364	0.50574775	0.311462965	0.37333261	0.326754148	0.514369374	0.515941872	ENSG00000197429	IPP	1	46159996	46216322	protein_coding	0
0.624118859	0.713696996	0.684795575	0.218089144	0.382767596	0.340472834	0.139898059	0.671456458	0.551241731	0.543596139	0.647814771	0.600748292	0.531992192	0.172052923	0.172595163	0.141633229	0.084589524	0.614683874	0.091150634	0.293677475	0.126233597	0.097874417	0.732458519	0.492896649	0.685175144	0.060839388	0.295575317	0.13349962	0.677204208	0.348552218	0.1575751	0.61864223	0.649441492	0.250786249	0.761956404	0.57022015	0.281314391	0.717546904	0.129107472	0.280772151	0.543813035	ENSG00000086015	MAST2	1	46252659	46501796	protein_coding	0
0.065882225	0.074070057	0.27648845	0.688482811	0.493764234	0.559592235	0.273668799	0.417687886	0.142012797	0.342099555	0.071846871	0.45412645	0.751274265	0.654484329	0.633065828	0.690489101	0.156273723	0.680457651	0.218685609	0.236633771	0.12319705	0.073527817	0.419151936	0.709142175	0.185012472	0.292159202	0.303275133	0.723999566	0.666522069	0.519249539	0.261088819	0.194989697	0.699273398	0.593644941	0.377236742	0.418772367	0.254907277	0.194881249	0.202581065	0.741676608	0.699273398	ENSG00000117461	PIK3R3	1	46505812	46642160	protein_coding	0
0.776434226	0.829031558	0.321602863	0.756642447	0.807884177	0.756750895	0.022448758	0.88537035	0.390087843	0.860861078	0.771337165	0.717655352	0.766728121	0.20719011	0.800889274	0.02060514	0.808372194	0.672052923	0.822578896	0.099230018	0.821223295	0.766890793	0.025485305	0.417525214	0.128565232	0.721722156	0.792376098	0.858095651	0.672812059	0.126070925	0.017405921	0.031937968	0.754961501	0.045493981	0.809239779	0.025105737	0.213588548	0.02662401	0.805335647	0.232621191	0.857553411	ENSG00000117472	TSPAN1	1	46640745	46651630	protein_coding	0
0.661208112	0.671293786	0.244062466	0.323554929	0.514532046	0.495933196	0.439648628	0.286194556	0.437425442	0.289881792	0.656707515	0.58252901	0.459006615	0.47191194	0.537197701	0.637729097	0.515833424	0.590499946	0.494631819	0.620756968	0.158659581	0.08507754	0.238965405	0.239019629	0.630842642	0.162834834	0.283103785	0.486660883	0.301865307	0.219824314	0.177421104	0.553573365	0.599663811	0.624986444	0.532154864	0.264396486	0.414868236	0.193796768	0.439648628	0.591150634	0.561327405	ENSG00000085998	POMGNT1	1	46654354	46685977	protein_coding	1
0.698785381	0.793297907	0.124064635	0.017677042	0.042077866	0.021093157	0.059754907	0.571684199	0.169395944	0.493059321	0.75761848	0.914163323	0.598253985	0.054603622	0.12119076	0.834237068	0.046903807	0.741513936	0.060297148	0.153996313	0.189350396	0.086704262	0.119292918	0.926038391	0.844919206	0.822307776	0.046849582	0.10232079	0.915898493	0.769005531	0.093536493	0.747153237	0.767975274	0.885316126	0.803112461	0.677746448	0.153237176	0.039312439	0.061435853	0.114846546	0.957217222	ENSG00000171357	LURAP1	1	46669006	46686933	protein_coding	0
0.796768246	0.809077107	0.686368073	0.734139464	0.774915953	0.791400065	0.814770632	0.132035571	0.120973864	0.238640061	0.837110942	0.021960742	0.050211474	0.820464158	0.818783212	0.09082529	0.807775729	0.049018545	0.805227199	0.855655569	0.775187073	0.656924412	0.28624878	0.767975274	0.624823772	0.575751003	0.511061707	0.747695478	0.843726277	0.829248455	0.514694719	0.743357553	0.35272747	0.11517189	0.112406464	0.724270686	0.13095109	0.097440625	0.79427394	0.117449301	0.349962043	ENSG00000085999	RAD54L	1	46713360	46744145	protein_coding	1
0.452228609	0.419694176	0.346491704	0.346274808	0.441980262	0.317915627	0.205075371	0.631113762	0.485142609	0.613762065	0.435581824	0.3753389	0.253497451	0.228445939	0.398329899	0.509055417	0.312710118	0.334725084	0.321548639	0.230831797	0.399468604	0.407493764	0.498535951	0.464266349	0.494631819	0.287767053	0.459060839	0.27220475	0.26764993	0.357770307	0.299967466	0.336894046	0.388081553	0.584426852	0.581390305	0.397191194	0.506452662	0.355492897	0.303275133	0.320464158	0.413295738	ENSG00000132128	LRRC41	1	46726868	46769280	protein_coding	1
0.577811517	0.283049561	0.584209956	0.568430756	0.590771066	0.513664462	0.52635289	0.277681379	0.325832339	0.25387702	0.578841774	0.212341395	0.342045331	0.628239887	0.296659798	0.187181434	0.402234031	0.233922568	0.384773886	0.74438781	0.068593428	0.050753714	0.196995987	0.438509923	0.721451036	0.151230886	0.753117883	0.521147381	0.491757944	0.512417308	0.577486173	0.458355927	0.51203774	0.45732567	0.568810324	0.233000759	0.813957271	0.692874959	0.671727578	0.493005097	0.44528793	ENSG00000173660	UQCRH	1	46769303	46782448	protein_coding	0
0.469959874	0.404565665	0.176824639	0.516375664	0.610074829	0.468224704	0.405921267	0.650309077	0.559429563	0.620268951	0.449734302	0.18794057	0.394046199	0.54240321	0.585511333	0.609966381	0.551675523	0.366337707	0.55243466	0.590716842	0.478256154	0.36503633	0.364710986	0.405867043	0.501084481	0.283049561	0.614304305	0.402830496	0.370729856	0.454397571	0.383743629	0.388027329	0.482648303	0.611321982	0.510139898	0.50628999	0.189025052	0.391714565	0.556284568	0.506073094	0.387322416	ENSG00000117481	NSUN4	1	46805849	46830824	protein_coding	0
0.694013664	0.724812927	0.174764125	0.71402234	0.767812602	0.668094567	0.647055634	0.195803058	0.18967574	0.198731157	0.389545602	0.675577486	0.725897408	0.706430973	0.718143368	0.115388786	0.710552001	0.40743954	0.716841991	0.796442902	0.703394426	0.724270686	0.127372302	0.090716842	0.5486932	0.446968875	0.156219499	0.691519358	0.088439432	0.176987312	0.055200087	0.124715324	0.384340093	0.149712613	0.738856957	0.107038282	0.237935148	0.057206377	0.736471099	0.568051188	0.482268734	ENSG00000117480	FAAH	1	46859937	46879520	protein_coding	0
0.888623794	0.905975491	0.74357445	0.965296606	0.944583017	0.968550049	0.005151285	0.889491378	0.952987745	0.869103134	0.00401258	0.146784514	0.889654051	0.968712721	0.979286411	0.949246286	0.984058128	0.765480967	0.970990131	0.975056935	0.982485631	0.980316668	0.946209739	0.946535083	0.918555471	0.962422731	0.934714239	0.971803492	0.94984275	0.003524563	0.947782236	0.900986878	0.148845028	0.94154647	0.973267541	0.938509923	0.039746231	0.926255287	0.960036872	0.920453313	0.904023425	ENSG00000197587	DMBX1	1	46972668	46979898	protein_coding	0
0.996909229	0.994089578	0.935961392	0.992029064	0.976683657	0.971857716	0.978147706	0.00401258	0.964591693	0.006235766	0.99799371	0.87506778	0.98167227	0.974623143	0.913349962	0.964266349	0.986281314	0.999511984	0.985630626	0.926146839	0.952987745	0.985793298	0.999023967	0.995065611	0.976304088	0.989805878	0.996204316	0.976249864	0.99826483	0.00601887	0.993330441	0.995553628	0.998047934	0.972345733	0.989860102	0.986660883	0.042782778	0.991053031	0.994902939	0.992029064	0.866879948	ENSG00000162456	KNCN	1	47011316	47017199	protein_coding	0
0.2621733	0.28050103	0.503036547	0.276651122	0.29855764	0.470122546	0.572063767	0.654918122	0.443878104	0.607851643	0.530257022	0.560676716	0.609641037	0.6131656	0.209304848	0.298503416	0.337219391	0.436503633	0.418663919	0.530961935	0.327892853	0.330170264	0.577323501	0.377670535	0.253443227	0.343997397	0.362270903	0.502168962	0.059917579	0.526027546	0.521201605	0.658713805	0.598362434	0.339388353	0.151773127	0.342858692	0.733705672	0.663539746	0.581010736	0.536004772	0.092126667	ENSG00000079277	MKNK1	1	47023090	47082515	protein_coding	0
0.36850667	0.170263529	0.561164733	0.202309945	0.207352782	0.491378375	0.437588114	0.630191953	0.410313415	0.69943607	0.452011712	0.451686368	0.6131656	0.556121896	0.283483353	0.363572281	0.165491812	0.292159202	0.228825507	0.509706106	0.265535191	0.359234356	0.51832773	0.517568593	0.293297907	0.210985793	0.554332502	0.341231971	0.09082529	0.42094133	0.289664895	0.431027004	0.695477714	0.427339768	0.258377616	0.358909012	0.801214619	0.463995228	0.490565015	0.344648086	0.165817156	ENSG00000142961	MOB3C	1	47073387	47082563	protein_coding	0
0.637295304	0.503144995	0.111593103	0.518002386	0.487908036	0.46936341	0.673137404	0.164624227	0.290912049	0.185880056	0.704533131	0.386454831	0.508621625	0.730940245	0.413783754	0.41719987	0.235874634	0.589686585	0.221667932	0.731265589	0.076022123	0.059971803	0.263257781	0.207515454	0.766131656	0.081390305	0.738585837	0.591259083	0.365958139	0.295521093	0.735495066	0.640169179	0.682084373	0.685771608	0.661750352	0.267433033	0.464266349	0.653887865	0.685175144	0.743411777	0.523099447	ENSG00000123472	ATPAF1	1	47098409	47139539	protein_coding	0
0.830712504	0.911831689	0.816451578	0.883580957	0.893720855	0.807558833	0.848606442	0.90489101	0.887810433	0.903481184	0.850178939	0.667769222	0.787007917	0.946697755	0.896757402	0.90114955	0.877019846	0.856414706	0.857607635	0.91372953	0.935202256	0.903860753	0.865470123	0.901366446	0.918013231	0.900607309	0.851317645	0.881520442	0.892039909	0.075913675	0.912428153	0.823338033	0.864439866	0.906517731	0.938835267	0.886617504	0.026895131	0.600097603	0.889328706	0.916006941	0.901041102	ENSG00000186118	TEX38	1	47134527	47139266	protein_coding	0
0.293840147	0.24840039	0.513935582	0.236145754	0.265318295	0.21575751	0.187235658	0.308372194	0.588493656	0.370729856	0.304196942	0.456024292	0.506886455	0.317319163	0.399739725	0.367151068	0.304684958	0.29655135	0.336297582	0.402017135	0.354137295	0.402830496	0.374742436	0.464591693	0.387973105	0.324747858	0.418609695	0.47939486	0.426201063	0.616093699	0.545548205	0.366608828	0.367530637	0.463561436	0.539746231	0.113111376	0.641904349	0.39138922	0.397245418	0.364385641	0.361999783	ENSG00000159658	EFCAB14	1	47124366	47184824	protein_coding	0
0.027112027	0.02206919	0.721667932	0.295683765	0.118425333	0.050319922	0.015887648	0.893503958	0.887918881	0.902125583	0.031937968	0.855384449	0.825452771	0.180674547	0.626125149	0.412102809	0.035354083	0.065773777	0.037468821	0.048964321	0.711582258	0.056609912	0.847088168	0.889599826	0.037035029	0.123088602	0.022014966	0.835918013	0.744713155	0.438889491	0.096139247	0.155894155	0.083450819	0.272855439	0.873983299	0.682355493	0.97966598	0.102429238	0.740863247	0.065177313	0.79454506	ENSG00000142973	CYP4B1	1	47223510	47285085	protein_coding	0
0.020822037	0.687723674	0.901529118	0.831851209	0.81607201	0.705780284	0.871922785	0.29481618	0.708762607	0.53009435	0.078895998	0.936557857	0.933141742	0.875718469	0.891443444	0.925875718	0.852131005	0.857770307	0.840093265	0.82290424	0.862216679	0.814391064	0.005097061	0.007537143	0.84096085	0.701225464	0.100206051	0.880273289	0.611105086	0.917796334	0.903643856	0.866229259	0.752521419	0.105845353	0.927014424	0.322524672	0.949896974	0.825615443	0.826211908	0.835863789	0.799316777	ENSG00000187048	CYP4A11	1	47394849	47407156	protein_coding	0
0.044463724	0.105086216	0.779796118	0.019141091	0.019574883	0.02380436	0.714889925	0.226385425	0.205346492	0.226439649	0.050970611	0.929400282	0.871597441	0.105736905	0.788309294	0.849148682	0.657520876	0.072606008	0.689513068	0.37734519	0.11115931	0.557640169	0.696562195	0.585728229	0.165383364	0.312710118	0.044192604	0.807667281	0.73235007	0.728879731	0.107092506	0.044355276	0.160340527	0.838466544	0.860047717	0.044734844	0.674709901	0.250352456	0.724379135	0.114412753	0.909120486	ENSG00000186377	CYP4X1	1	47427036	47516423	protein_coding	0
0.010465242	0.016646785	0.807341937	0.082040993	0.031395727	0.042565882	0.107200954	0.331471641	0.537197701	0.254039692	0.005801974	0.968333153	0.969580306	0.801377291	0.848226873	0.87935148	0.065773777	0.116852836	0.083776163	0.068376532	0.650471749	0.254256588	0.856197809	0.544734844	0.046198894	0.194013664	0.011658172	0.917633662	0.882550699	0.58426418	0.044626396	0.079221343	0.096247695	0.864819434	0.934768463	0.707352782	0.661641904	0.484763041	0.832718794	0.783591801	0.998102158	ENSG00000186160	CYP4Z1	1	47533160	47583991	protein_coding	0
0.012851101	0.063116799	0.896432057	0.7980154	0.785435419	0.670155081	0.822036655	0.68512092	0.761847956	0.750298232	0.027654267	0.947239996	0.972291509	0.877995879	0.914271771	0.935581824	0.778874309	0.847793081	0.791671185	0.868615118	0.865199002	0.738585837	0.008187832	0.006832231	0.122437913	0.636536167	0.023099447	0.952011712	0.868940462	0.898817916	0.846383256	0.854679536	0.732024726	0.868289773	0.952174385	0.838195423	0.813198135	0.848606442	0.881845787	0.899305932	0.871705889	ENSG00000162365	CYP4A22	1	47603107	47615413	protein_coding	0
0.830441384	0.075371435	0.112731808	0.598904674	0.730506453	0.729909988	0.90114955	0.862216679	0.937588114	0.907005748	0.124173083	0.92094133	0.79053248	0.82409717	0.888515345	0.051241731	0.884556989	0.027383147	0.884665438	0.761359939	0.85847522	0.879839497	0.014098254	0.653074504	0.057314825	0.774590608	0.877399414	0.870729856	0.023750136	0.881140874	0.29855764	0.017134801	0.035245635	0.051512851	0.761143043	0.033130897	0.976358313	0.856956946	0.883418284	0.040288472	0.036004772	ENSG00000162366	PDZK1IP1	1	47649265	47656716	protein_coding	0
0.048910097	0.041427177	0.442522503	0.71375122	0.224433359	0.648899252	0.534866067	0.564309728	0.745689188	0.420073745	0.048042512	0.941709142	0.943606984	0.186530745	0.481509598	0.640006507	0.12292593	0.565773777	0.11462965	0.094078733	0.160882768	0.099284242	0.155135018	0.606658714	0.060242924	0.49224596	0.365415898	0.715811734	0.721993276	0.708166143	0.555254311	0.780934823	0.629703937	0.238694285	0.103079926	0.621299208	0.79026136	0.080143152	0.085240213	0.282724216	0.076998156	ENSG00000162367	TAL1	1	47681962	47697892	protein_coding	0
0.659147598	0.561869645	0.576130572	0.750460904	0.740321006	0.748020822	0.688211691	0.550319922	0.498210606	0.591421755	0.494631819	0.034323826	0.040776488	0.785814988	0.796171782	0.063387919	0.796985143	0.064906192	0.781043271	0.809890467	0.762010628	0.716137078	0.561815421	0.547771391	0.460416441	0.681162564	0.771011821	0.648085891	0.590987962	0.777356035	0.3108665	0.083450819	0.133336948	0.090011929	0.130137729	0.331471641	0.180566099	0.718685609	0.740809023	0.19715866	0.555525431	ENSG00000123473	STIL	1	47715811	47779819	protein_coding	1
0.195640386	0.275024401	0.611376206	0.174113437	0.167443878	0.138542457	0.295521093	0.421320898	0.610183277	0.381574667	0.28250732	0.325615443	0.423977877	0.346817048	0.391768789	0.231482486	0.32008459	0.184036439	0.242815313	0.741459712	0.346762824	0.391497668	0.53638434	0.142826158	0.439919748	0.302787116	0.438943715	0.646838738	0.197212884	0.628239887	0.327947077	0.141470556	0.44783646	0.280609478	0.62547446	0.244713155	0.884285869	0.393937751	0.686693417	0.259299425	0.490944583	ENSG00000162368	CMPK1	1	47799469	47844511	protein_coding	0
0.736416875	0.856794274	0.864331417	0.718360265	0.750352456	0.765968984	0.889328706	0.046198894	0.02033402	0.111647327	0.848877562	0.821494415	0.69797202	0.931189676	0.844864982	0.037035029	0.760058562	0.909500054	0.745689188	0.897624986	0.913566858	0.89887214	0.04386726	0.835429997	0.899089036	0.628185663	0.001626722	0.956783429	0.965405054	0.850016267	0.8911181	0.905107906	0.584101507	0.925008134	0.863843401	0.922784947	0.061544301	0.92495391	0.89138922	0.882876044	0.847088168	ENSG00000186790	FOXE3	1	47881744	47883723	protein_coding	1
0.273994144	0.809673571	0.091204858	0.007049127	0.017080577	0.010844811	0.767595705	0.877941655	0.887756209	0.877941655	0.73408524	0.284730506	0.12720963	0.065719553	0.80002169	0.025864874	0.74183928	0.839279905	0.763312005	0.793623251	0.829302679	0.806257456	0.054657846	0.220258106	0.601398981	0.717818024	0.008946969	0.819054333	0.815041753	0.202635289	0.048747424	0.76043813	0.768409066	0.298123848	0.141470556	0.825940787	0.524455048	0.774861729	0.626884286	0.698134693	0.507970936	ENSG00000186564	FOXD2	1	47901689	47906363	protein_coding	0
0.129595489	0.147652098	0.703882442	0.012905325	0.005530853	0.004934389	0.086704262	0.927068648	0.760980371	0.922025811	0.07851643	0.994360698	0.792972563	0.089144344	0.141362108	0.762227524	0.055091639	0.701605032	0.048964321	0.182735061	0.029931678	0.716625095	0.04587355	0.117828869	0.302949789	0.69368832	0.059700683	0.777193363	0.237935148	0.632794708	0.120268951	0.684036439	0.371597441	0.786465676	0.762715541	0.768951307	0.83494198	0.774590608	0.69569461	0.135831255	0.975599176	ENSG00000269113	TRABD2B	1	48226200	48462567	protein_coding	0
0.739019629	0.759136753	0.650525973	0.73554929	0.601453205	0.660015183	0.744062466	0.867584861	0.800726602	0.874905108	0.769656219	0.990022774	0.82637458	0.582366338	0.448649821	0.091367531	0.279253877	0.776163106	0.515182735	0.338358096	0.636481943	0.703231754	0.047066479	0.038282182	0.059863355	0.77247587	0.118262661	0.644940896	0.03811951	0.68794057	0.791833857	0.757401583	0.08827676	0.022557206	0.341394643	0.139952283	0.283158009	0.612569136	0.667714998	0.516809457	0.131981347	ENSG00000117834	SLC5A9	1	48688357	48714316	protein_coding	0
0.193308752	0.240592127	0.160557423	0.493167769	0.25615443	0.355764017	0.140548747	0.37132632	0.724812927	0.372953042	0.164027763	0.834616636	0.596789936	0.15556881	0.222969309	0.634746774	0.216353975	0.667823446	0.339551025	0.163160178	0.462097386	0.636753064	0.523099447	0.68311463	0.390033619	0.61517189	0.068268084	0.105899577	0.529931678	0.18512092	0.271011821	0.305715215	0.470068322	0.707407006	0.599338467	0.522014966	0.18593428	0.194989697	0.187506778	0.201008567	0.51404403	ENSG00000132122	SPATA6	1	48761044	48937845	protein_coding	0
0.462964971	0.804196942	0.517405921	0.735928858	0.822958464	0.79628023	0.824205618	0.040451144	0.137078408	0.034323826	0.388515345	0.817969851	0.971695044	0.84470231	0.699002277	0.885858367	0.816451578	0.943661208	0.837978527	0.360373061	0.014694719	0.699110726	0.038770198	0.065719553	0.830278712	0.88938293	0.805118751	0.595325887	0.737230235	0.022394534	0.84898601	0.880707082	0.137132632	0.904836786	0.79600911	0.877833207	0.1490077	0.029985902	0.802624444	0.876423381	0.937154322	ENSG00000186094	AGBL4	1	48998527	50489585	protein_coding	0
0.253931244	0.721722156	0.228391715	0.067508947	0.289231103	0.181162564	0.070925062	0.227578354	0.620214727	0.148302787	0.17134801	0.686801865	0.769981564	0.116744388	0.047771391	0.68593428	0.094132957	0.80604056	0.125908253	0.149441492	0.340039041	0.592126667	0.116527492	0.838846112	0.774048368	0.398113003	0.631872899	0.050807938	0.531937968	0.132632036	0.26390847	0.704153563	0.740700575	0.676987312	0.127589199	0.575751003	0.698351589	0.19395944	0.108556556	0.257672704	0.655839931	ENSG00000162373	BEND5	1	49193195	49242641	protein_coding	0
0.87306149	0.896269385	0.617449301	0.844105845	0.849853595	0.855276	0.893070166	0.051946644	0.018761523	0.014532046	0.895727145	0.702201497	0.931460796	0.960253769	0.005801974	0.03182952	0.15502657	0.880761306	0.061435853	0.930918555	0.659527166	0.8954018	0.9355276	0.866934172	0.908578245	0.91719987	0.901746015	0.957108773	0.039203991	0.018490402	0.899902397	0.878104327	0.863463833	0.09228934	0.88509923	0.545439757	0.095759679	0.900498861	0.944474569	0.911940137	0.860861078	ENSG00000162374	ELAVL4	1	50513686	50669458	protein_coding	0
0.92495391	0.923381412	0.890142067	0.849907819	0.885478798	0.860969526	0.93926906	0.250840473	0.053790261	0.061598525	0.953475762	0.771282941	0.900553085	0.935581824	0.908198677	0.907927557	0.914109099	0.005313957	0.91145212	0.966055742	0.915410476	0.896757402	0.938997939	0.976520985	0.929834074	0.926797527	0.935690272	0.839605249	0.957162998	0.004175252	0.905650146	0.020442468	0.957759462	0.923544084	0.91291617	0.950059646	0.057585945	0.904674113	0.883472508	0.9312439	0.978744171	ENSG00000142700	DMRTA2	1	50883222	50889172	protein_coding	0
0.487745364	0.602646134	0.553356469	0.399848173	0.482268734	0.20117124	0.319650797	0.511224379	0.5157792	0.459169287	0.511441275	0.335213101	0.498047934	0.466272639	0.296226006	0.53383581	0.257076239	0.355384449	0.201225464	0.601670101	0.189296172	0.143964863	0.502873875	0.408524021	0.669016376	0.082908578	0.620106279	0.440516213	0.229042403	0.492842425	0.64873658	0.490076998	0.250027112	0.612731808	0.656544843	0.490890359	0.311788309	0.555200087	0.535082963	0.507103351	0.389654051	ENSG00000185104	FAF1	1	50905150	51425935	protein_coding	0
0.098253985	0.078895998	0.211799154	0.174059213	0.099175794	0.058399306	0.485359505	0.727957922	0.655406138	0.678342913	0.092072443	0.184524455	0.173679644	0.214618805	0.145591584	0.539203991	0.100802516	0.468875393	0.095868127	0.543379243	0.277464483	0.288851535	0.756262878	0.705075371	0.72004121	0.447890684	0.492517081	0.156056827	0.434660015	0.690489101	0.746882117	0.762498644	0.403372736	0.597982865	0.583993059	0.759678994	0.838141199	0.741297039	0.174059213	0.221071467	0.218794057	ENSG00000123080	CDKN2C	1	51426417	51440305	protein_coding	0
0.905053682	0.912753497	0.951144128	0.947077324	0.957759462	0.911235224	0.946155515	0.977171673	0.963724108	0.982810975	0.932111485	0.97793081	0.93352131	0.933412862	0.976087192	0.985142609	0.967845136	0.997614142	0.974026678	0.994198026	0.976466761	0.979882876	0.981509598	0.979828652	0.979015291	0.972833749	0.968333153	0.95385533	0.992788201	0.971586596	0.979015291	0.98742002	0.980804685	0.996909229	0.973213317	0.993221993	0.006778007	0.969038065	0.979069515	0.984491921	0.970393667	ENSG00000204006	C1orf185	1	51567906	51613752	protein_coding	0
0.334345516	0.329140007	0.408415573	0.156219499	0.205563388	0.137078408	0.315204425	0.208545711	0.356143585	0.188374363	0.435039584	0.593211148	0.452499729	0.292484546	0.32290424	0.653887865	0.301377291	0.272150526	0.343672053	0.551838195	0.272855439	0.273018111	0.475111159	0.354083071	0.551458627	0.196724867	0.648411235	0.269547771	0.581444529	0.317048043	0.538770198	0.515020063	0.617395076	0.720854571	0.692170047	0.562791454	0.667010086	0.454451795	0.522665654	0.311734085	0.386671728	ENSG00000123091	RNF11	1	51701943	51739127	protein_coding	0
0.824476738	0.838737664	0.05444095	0.795358421	0.830441384	0.8266457	0.112569136	0.388406897	0.755069949	0.518436178	0.066858258	0.596681488	0.755341069	0.64098254	0.833694827	0.061273181	0.851426093	0.055145863	0.856143585	0.844268518	0.061923869	0.039529335	0.049669233	0.663377074	0.14499512	0.312005206	0.893232838	0.842912916	0.056013448	0.10514044	0.040234248	0.063713263	0.099501139	0.123847739	0.844539638	0.053139573	0.144452879	0.095813903	0.843455157	0.07623902	0.608773452	ENSG00000085831	TTC39A	1	51752930	51810788	protein_coding	0
0.254744605	0.299045657	0.228229042	0.272367422	0.2578896	0.24384557	0.567888515	0.273018111	0.428912265	0.214510357	0.388732242	0.251653834	0.488341828	0.388081553	0.461175577	0.649821061	0.518653075	0.547229151	0.553302245	0.536492788	0.327730181	0.353920399	0.615605683	0.50829628	0.400336189	0.230506453	0.30002169	0.44783646	0.565556881	0.566099122	0.539258215	0.628077215	0.354191519	0.597657521	0.409933847	0.564418176	0.481834942	0.531395727	0.401041102	0.369374254	0.289936016	ENSG00000085832	EPS15	1	51819935	51985000	protein_coding	0
0.277301811	0.587734519	0.291454289	0.224975599	0.191898926	0.097982865	0.322687344	0.661858801	0.610996638	0.682518165	0.278332068	0.239344973	0.485359505	0.323554929	0.614683874	0.625149116	0.574395402	0.625040668	0.539095543	0.505205509	0.255557966	0.316560026	0.35446264	0.241025919	0.338466544	0.165003796	0.224379135	0.266945017	0.31233055	0.658876478	0.407547988	0.514532046	0.612135343	0.574612298	0.535679427	0.246014532	0.524943065	0.436991649	0.28250732	0.357932979	0.23582041	ENSG00000117859	OSBPL9	1	52042851	52254889	protein_coding	0
0.5401258	0.527003579	0.430484763	0.590662618	0.589740809	0.476954777	0.565990673	0.505910422	0.521038933	0.494686043	0.617666197	0.371217872	0.331580089	0.51859885	0.494414922	0.566370242	0.553627589	0.445721722	0.532914001	0.572172216	0.293677475	0.229096627	0.566316018	0.248346166	0.474894263	0.078353758	0.392148357	0.496800781	0.291237393	0.362867368	0.481834942	0.60660449	0.284567834	0.579600911	0.347142392	0.466435311	0.310378484	0.58106496	0.587246503	0.557477497	0.164081987	ENSG00000078618	NRD1	1	52254863	52344477	protein_coding	0
0.906626179	0.908036005	0.043813035	0.892039909	0.908632469	0.90342696	0.724541807	0.094946318	0.087897191	0.06246611	0.843563605	0.294057044	0.010465242	0.925658822	0.02380436	0.033456241	0.755503741	0.911018328	0.659689838	0.815150201	0.913675306	0.907873333	0.089144344	0.714185012	0.889057586	0.9068973	0.804522286	0.019032643	0.055633879	0.0243466	0.010899035	0.757943824	0.064797744	0.103351047	0.816993818	0.067400499	0.334128619	0.92376098	0.913621082	0.889437154	0.825886563	ENSG00000169213	RAB3B	1	52373628	52456436	protein_coding	0
0.349148682	0.231428262	0.299262553	0.374037523	0.371597441	0.510899035	0.62265481	0.442359831	0.542565882	0.439431732	0.34041861	0.3911181	0.187072986	0.527220475	0.639030474	0.350775404	0.644019087	0.455102483	0.652857608	0.491107255	0.361782887	0.419043488	0.403535408	0.249918664	0.338086975	0.491866392	0.413566858	0.336189133	0.146079601	0.386671728	0.583233923	0.256805119	0.495065611	0.420778657	0.348064201	0.226114304	0.567454723	0.404999458	0.551404403	0.598742002	0.151827351	ENSG00000117862	TXNDC12	1	52485803	52521843	protein_coding	0
0.289014207	0.29400282	0.188049019	0.418230127	0.450493439	0.361457543	0.4312439	0.336189133	0.409012038	0.290966273	0.367910205	0.346274808	0.2578896	0.383797853	0.489372085	0.687289882	0.488775621	0.329465351	0.479015291	0.371434768	0.392148357	0.346112135	0.567237827	0.4641579	0.608448108	0.134421429	0.535299859	0.229476196	0.282398872	0.350612732	0.632252467	0.464754365	0.238206268	0.723836894	0.553193797	0.508675849	0.585945125	0.569461013	0.52380436	0.413078842	0.429346058	ENSG00000134717	BTF3L4	1	52521797	52556388	protein_coding	0
0.386400607	0.328868886	0.387647761	0.279253877	0.506561111	0.292701442	0.154104761	0.256859343	0.187344106	0.2378267	0.387268192	0.67161913	0.198188917	0.178180241	0.383797853	0.647380978	0.17107689	0.408578245	0.145157792	0.273180783	0.42977985	0.41318729	0.522123414	0.5730398	0.573419369	0.084860644	0.311462965	0.198785381	0.207840798	0.413133066	0.631330658	0.455210932	0.272367422	0.73435636	0.769547771	0.504880165	0.436286737	0.303654701	0.185446264	0.304251166	0.711365362	ENSG00000157077	ZFYVE9	1	52608046	52812358	protein_coding	0
0.486335538	0.474731591	0.408144453	0.422730723	0.431135452	0.495878972	0.53784839	0.519954452	0.433900878	0.461392474	0.528576076	0.465567726	0.505097061	0.657954669	0.556284568	0.442630951	0.436178289	0.348606442	0.471695044	0.681054116	0.546470014	0.424520117	0.249918664	0.331634313	0.261088819	0.213534324	0.180837219	0.389437154	0.2779525	0.275458193	0.384340093	0.458735495	0.537197701	0.337382063	0.307884177	0.40369808	0.428803817	0.230018436	0.540776488	0.561869645	0.228662835	ENSG00000154222	CC2D1B	1	52811395	52831865	protein_coding	0
0.701876152	0.76244442	0.19596573	0.763040885	0.775675089	0.742273072	0.790966273	0.860698406	0.308155298	0.851154972	0.785055851	0.022014966	0.055416983	0.773777248	0.798340744	0.073907385	0.807721505	0.052271988	0.787224813	0.798394968	0.803980046	0.784405162	0.595217438	0.65302028	0.335050428	0.589035896	0.759733218	0.5644724	0.724704479	0.722101724	0.757943824	0.704587355	0.108665004	0.083342371	0.081010736	0.617666197	0.148357011	0.781043271	0.762769765	0.151664678	0.081932545	ENSG00000085840	ORC1	1	52838501	52870131	protein_coding	1
0.469146513	0.42321874	0.62319705	0.385207678	0.514857391	0.384882334	0.592940028	0.368398221	0.329736471	0.371543217	0.399197484	0.27648845	0.466652207	0.245255395	0.404836786	0.291779633	0.387159744	0.328435094	0.458735495	0.282073528	0.542186314	0.526298666	0.508621625	0.488070708	0.495065611	0.475761848	0.353974623	0.186747641	0.445504826	0.462476955	0.382767596	0.478364603	0.430755883	0.324530962	0.395022232	0.51030257	0.479069515	0.30257022	0.22578896	0.279633445	0.276813795	ENSG00000134748	PRPF38A	1	52870236	52886511	protein_coding	0
0.619726711	0.535191411	0.310649604	0.578028413	0.628131439	0.450601887	0.452391281	0.553356469	0.262769765	0.568972996	0.596735712	0.412265481	0.461175577	0.250894697	0.355655569	0.670209305	0.45759679	0.559429563	0.497559918	0.327133717	0.445504826	0.387430864	0.647977443	0.393287062	0.562683006	0.128239887	0.270957597	0.144344431	0.346220583	0.264613382	0.462910747	0.575913675	0.304684958	0.437913458	0.40169179	0.588493656	0.366825724	0.269764668	0.217872248	0.351534541	0.38108665	ENSG00000134744	ZCCHC11	1	52873954	53019159	protein_coding	0
0.282181976	0.2578896	0.252250298	0.135614359	0.121407656	0.208925279	0.345407223	0.731048693	0.715106821	0.753660124	0.226656545	0.516917905	0.059809131	0.14325995	0.145428912	0.749267975	0.215540614	0.74585186	0.258323392	0.152315367	0.216245527	0.336622926	0.365144778	0.696182627	0.584101507	0.424682789	0.383472508	0.23609153	0.186747641	0.187452554	0.315855113	0.690814445	0.698622709	0.739073853	0.294653508	0.741025919	0.665546036	0.113111376	0.157412428	0.518707299	0.248942631	ENSG00000116157	GPX7	1	53068044	53074723	protein_coding	0
0.792159202	0.660991216	0.746285652	0.747370133	0.758106496	0.819542349	0.883906301	0.593699165	0.251165817	0.284893179	0.826483028	0.056067672	0.834020171	0.80631168	0.878646568	0.791942306	0.889925171	0.774536384	0.887159744	0.378483895	0.848335322	0.861620215	0.760058562	0.732241622	0.08280013	0.665166468	0.042782778	0.857607635	0.847142392	0.058236634	0.611972671	0.670263529	0.912536601	0.031666847	0.01377291	0.847033944	0.205617612	0.07504609	0.767758378	0.814174168	0.011007483	ENSG00000182183	FAM159A	1	53099016	53135355	protein_coding	0
0.263040885	0.150037957	0.232512743	0.648194339	0.62547446	0.581986769	0.397462314	0.45786791	0.529606333	0.358909012	0.296334454	0.117557749	0.046849582	0.617937317	0.555796551	0.233543	0.594892094	0.20599718	0.505205509	0.325778115	0.408469797	0.168094567	0.428207353	0.215865958	0.721179915	0.046036222	0.617503525	0.580848064	0.314987528	0.685988505	0.801485739	0.63523479	0.479611756	0.506561111	0.678288689	0.482594079	0.776596898	0.59055417	0.492462857	0.695586162	0.596627264	ENSG00000162377	SELRC1	1	53152508	53164038	protein_coding	0
0.379622601	0.53063659	0.333477931	0.422242707	0.443986552	0.261088819	0.247044789	0.35272747	0.218306041	0.272258974	0.640928316	0.561002061	0.333369483	0.369428478	0.145483136	0.450059646	0.326266132	0.563713263	0.299967466	0.478147706	0.160177855	0.12119076	0.630896866	0.202852185	0.634041861	0.047988288	0.512525756	0.42977985	0.612135343	0.612189567	0.622437913	0.690922893	0.597874417	0.700032534	0.696399523	0.643639518	0.59483787	0.376748726	0.294599284	0.570382822	0.449463182	ENSG00000162378	ZYG11B	1	53192126	53293014	protein_coding	0
0.869536927	0.871488993	0.918121679	0.839225681	0.855113328	0.82491053	0.761197267	0.886942848	0.124118859	0.917904783	0.125962477	0.017243249	0.035191411	0.429562954	0.899305932	0.899251708	0.868018653	0.036818133	0.895076456	0.892636373	0.861674439	0.89713697	0.033890034	0.029443661	0.897733435	0.845624119	0.83293569	0.050103026	0.890467411	0.165220692	0.033076673	0.832773018	0.673516972	0.859342804	0.695315042	0.889220258	0.090337274	0.007157575	0.811354517	0.046307342	0.844160069	ENSG00000203995	ZYG11A	1	53308183	53360670	protein_coding	0
0.53464917	0.376911398	0.305769439	0.521255829	0.550753714	0.554549398	0.32691682	0.596627264	0.392311029	0.737989372	0.259570545	0.640386075	0.69195315	0.31688537	0.268788635	0.433955102	0.206702093	0.295575317	0.37452554	0.243194881	0.300943499	0.2779525	0.222155948	0.073798937	0.730018436	0.451794816	0.411126776	0.103459495	0.150688645	0.251111593	0.130625746	0.352564798	0.578462206	0.456674981	0.673137404	0.16961284	0.517080577	0.13696996	0.305498319	0.294924629	0.581119184	ENSG00000121310	ECHDC2	1	53361656	53392884	protein_coding	0
0.326266132	0.241622384	0.338629216	0.39740809	0.348552218	0.392419477	0.381140874	0.411343672	0.616798612	0.444040776	0.320681054	0.502819651	0.466814879	0.498210606	0.372302353	0.182030149	0.522665654	0.312384774	0.593644941	0.633065828	0.237501356	0.244062466	0.224650255	0.072172216	0.579980479	0.288905759	0.521310053	0.434063551	0.281531287	0.577703069	0.465784622	0.408252901	0.518002386	0.218794057	0.684795575	0.15128511	0.713154755	0.530040126	0.617395076	0.46735712	0.436612081	ENSG00000116171	SCP2	1	53392901	53517375	protein_coding	0
0.061273181	0.046307342	0.719661642	0.153128728	0.056989481	0.091963995	0.077594621	0.824314066	0.82409717	0.822307776	0.061490077	0.837056718	0.65958139	0.057857065	0.081336081	0.310649604	0.04587355	0.426580631	0.076618588	0.052976901	0.100531396	0.416874526	0.849582475	0.65502657	0.187452554	0.533564689	0.052326212	0.047771391	0.60286303	0.841394643	0.140223403	0.190543325	0.319705021	0.740700575	0.834291292	0.170426201	0.596139247	0.143314174	0.068701876	0.101182084	0.726819217	ENSG00000174348	PODN	1	53527854	53551174	protein_coding	0
0.058399306	0.035245635	0.819000108	0.119618263	0.0601887	0.31005314	0.081661425	0.805281423	0.748183494	0.642446589	0.07678126	0.955807396	0.701876152	0.089849257	0.056826808	0.168040343	0.018002386	0.664895348	0.03437805	0.054332502	0.105031992	0.678397137	0.849528251	0.336894046	0.213046307	0.498156382	0.037631493	0.033564689	0.807992626	0.90087843	0.213317428	0.714130788	0.721613708	0.132794708	0.829953367	0.342804468	0.731482486	0.348009977	0.063008351	0.166413621	0.46735712	ENSG00000162383	SLC1A7	1	53552855	53608289	protein_coding	0
0.566858258	0.651773127	0.086595814	0.706593645	0.699327622	0.606387594	0.17790912	0.620485848	0.671781802	0.698460037	0.65529769	0.151502006	0.418663919	0.719986986	0.692929183	0.10514044	0.649658388	0.166901638	0.583396595	0.638271337	0.416332285	0.109478365	0.1575751	0.075154539	0.712558291	0.117666197	0.703285978	0.611864223	0.173733868	0.371814337	0.719119401	0.261034595	0.505422405	0.188537035	0.509434985	0.110996638	0.428370025	0.643856415	0.699056501	0.701388136	0.445667498	ENSG00000157184	CPT2	1	53662101	53679869	protein_coding	1
0.183168854	0.231970502	0.496963453	0.161262336	0.152261143	0.102049669	0.270415356	0.407276868	0.559646459	0.452120161	0.257835376	0.498481726	0.293135235	0.256588223	0.128185663	0.500976033	0.127860319	0.6045982	0.13469255	0.203773994	0.363572281	0.269601995	0.590391498	0.452174385	0.592614684	0.179318946	0.333152586	0.259950114	0.639735387	0.613599393	0.559700683	0.744604707	0.676390847	0.69314608	0.570274374	0.563496367	0.587571847	0.528955645	0.16560026	0.457379894	0.427122872	ENSG00000162384	C1orf123	1	53679771	53686289	protein_coding	0
0.342045331	0.260709251	0.373712179	0.319379677	0.372410801	0.267107689	0.619564039	0.551512851	0.589415465	0.577865741	0.315746665	0.176607743	0.235495066	0.500488016	0.391226548	0.340201713	0.404077649	0.283158009	0.412590825	0.375935365	0.464971261	0.373929075	0.326537252	0.252846763	0.456512309	0.350070491	0.589198568	0.329519575	0.473972454	0.466381087	0.671456458	0.521255829	0.424574341	0.403969201	0.316668474	0.477442794	0.595868127	0.270686477	0.299045657	0.466706431	0.372085457	ENSG00000162385	MAGOH	1	53692564	53704282	protein_coding	0
0.682084373	0.66359397	0.669179048	0.088819	0.53182952	0.517134801	0.787116365	0.144452879	0.102429238	0.119347142	0.753063659	0.060297148	0.122709034	0.739128077	0.792864115	0.771608285	0.777247587	0.079872031	0.766565448	0.503416115	0.757238911	0.716299751	0.743411777	0.816831146	0.222535517	0.707569678	0.730126884	0.719227849	0.78424249	0.151176662	0.812764342	0.765047175	0.716137078	0.674330333	0.244930051	0.803763149	0.172540939	0.028901421	0.702309945	0.439160612	0.298232296	ENSG00000157193	LRP8	1	53711217	53793742	protein_coding	0
0.964591693	0.960579113	0.95184904	0.938726819	0.950005422	0.959006615	0.884719662	0.963669884	0.942522503	0.976737881	0.951198352	0.91291617	0.894751112	0.942956295	0.962368507	0.975978744	0.95933196	0.950168095	0.953529986	0.964754365	0.964266349	0.957488342	0.949192062	0.952065936	0.978039258	0.958627047	0.970122546	0.891660341	0.959494632	0.962314283	0.964103676	0.968550049	0.962585403	0.963290316	0.959060839	0.971857716	0.013881358	0.030961935	0.966923327	0.964754365	0.93379243	ENSG00000143006	DMRTB1	1	53925072	53933161	protein_coding	0
0.170588873	0.162129921	0.856089361	0.499403535	0.097711745	0.059429563	0.023099447	0.260546578	0.092018219	0.23636265	0.066695586	0.929725626	0.02781694	0.011712396	0.813089687	0.823988721	0.709630192	0.387701985	0.817102267	0.746665221	0.398601019	0.815367097	0.050862162	0.889979395	0.876152261	0.839767921	0.401312222	0.613057152	0.910747207	0.920019521	0.012905325	0.167877671	0.077919965	0.691248238	0.817102267	0.597549073	0.211256914	0.775566641	0.14499512	0.025376857	0.900336189	ENSG00000174332	GLIS1	1	53971910	54199877	protein_coding	0
0.347305065	0.422784947	0.296171782	0.501626722	0.477822362	0.481130029	0.444528793	0.656815964	0.521255829	0.607634747	0.2980154	0.095271663	0.122871706	0.451957488	0.593644941	0.182463941	0.642175469	0.133824965	0.634855222	0.35928858	0.545765101	0.442739399	0.540613816	0.31260167	0.635072118	0.337219391	0.357065394	0.430701659	0.355926689	0.767595705	0.681271012	0.379785273	0.257672704	0.27220475	0.308263746	0.311679861	0.415898493	0.549994578	0.366608828	0.321060622	0.515562303	ENSG00000058804	NDC1	1	54231133	54304533	protein_coding	0
0.55270578	0.434876911	0.191627806	0.38309294	0.430322091	0.50628999	0.529172541	0.574558074	0.645971153	0.477117449	0.345190326	0.468658497	0.365199002	0.640331851	0.58106496	0.52060514	0.599392691	0.299804793	0.523045223	0.715920182	0.520930485	0.435636048	0.267704154	0.159906735	0.457162998	0.252196074	0.600206051	0.595651231	0.348064201	0.524726169	0.156327947	0.148248563	0.365578571	0.585348661	0.342153779	0.178668257	0.56674981	0.171836026	0.664786899	0.589198568	0.099446915	ENSG00000058799	YIPF1	1	54317392	54356407	protein_coding	0
0.804142718	0.831905433	0.772530094	0.768734411	0.807016593	0.796768246	0.878917688	0.900553085	0.821873983	0.896920074	0.777844052	0.511332827	0.669395944	0.821602863	0.856306257	0.87880924	0.815909337	0.799696345	0.834616636	0.626775838	0.857553411	0.83895456	0.012959549	0.011603948	0.755720638	0.847793081	0.718197592	0.723619998	0.876152261	0.90288472	0.86330116	0.867530637	0.877616311	0.863951849	0.660503199	0.869916495	0.27393992	0.001464049	0.759516321	0.84041861	0.644561327	ENSG00000211452	DIO1	1	54356912	54376759	protein_coding	0
0.546307342	0.583017026	0.229638868	0.323175361	0.349745147	0.225084047	0.23582041	0.437479666	0.527762716	0.412102809	0.540559592	0.1375122	0.327079492	0.43097278	0.505313957	0.622763258	0.253117883	0.364168745	0.280284134	0.259028305	0.551024835	0.566912482	0.452174385	0.320681054	0.568159636	0.621733001	0.430050971	0.201008567	0.53437805	0.337219391	0.431298124	0.518653075	0.597711745	0.557097929	0.402125583	0.308805986	0.476032968	0.095759679	0.289122655	0.384665438	0.530690814	ENSG00000081870	HSPB11	1	54382247	54411602	protein_coding	0
0.581227633	0.459494632	0.124498428	0.235711962	0.459494632	0.29280989	0.349690923	0.65101399	0.685012472	0.692658063	0.543108123	0.23180783	0.141470556	0.359613925	0.404674113	0.511495499	0.262878213	0.22953042	0.202147273	0.395727145	0.452770849	0.438564147	0.500379568	0.338574992	0.471749268	0.349365579	0.229638868	0.41090988	0.565665329	0.252846763	0.530853487	0.40288472	0.235495066	0.678939378	0.67736688	0.370404511	0.442956295	0.262607093	0.349636699	0.2908036	0.391877237	ENSG00000116212	LRRC42	1	54411750	54433841	protein_coding	0
0.998210606	0.99224596	0.002168962	0.998969743	0.993872682	0.995011387	0.985739074	0.997071901	0.988721397	0.996475437	0.931731916	0.945179482	0.988287604	0.076130572	0.995011387	0.964320573	0.99826483	0.022286086	0.996963453	0.000650689	0.999403535	0.997288797	0.97418935	0.900444637	0.001897842	0.993764234	0.989860102	0.942359831	0.938021907	0.950818783	0.012254636	0.002765427	0.939594404	0.976900553	0.993059321	0.91090988	0.173733868	0.928044681	0.942034486	0.932491053	0.974460471	ENSG00000203985	LDLRAD1	1	54474412	54483856	protein_coding	0
0.460199545	0.350395836	0.239887214	0.253172107	0.330170264	0.338574992	0.364982106	0.461392474	0.640331851	0.448866717	0.364006073	0.582962802	0.482702527	0.346762824	0.567292051	0.190217981	0.498752847	0.353161262	0.521310053	0.41893504	0.270632252	0.277139139	0.257022015	0.291942306	0.403914977	0.424086325	0.559809131	0.473159093	0.195098146	0.39887214	0.457651014	0.150851318	0.437208546	0.30858909	0.522394534	0.145645808	0.619509815	0.307721505	0.518815747	0.375284676	0.288851535	ENSG00000116209	TMEM59	1	54497347	54519177	protein_coding	0
0.272367422	0.588168311	0.30284134	0.624986444	0.563713263	0.433141742	0.191248238	0.433141742	0.69141091	0.326157684	0.453204642	0.09055417	0.125257564	0.629053248	0.476304088	0.314987528	0.40516213	0.172540939	0.231048693	0.761847956	0.630137729	0.485305281	0.621949897	0.530961935	0.657900445	0.128619456	0.389816723	0.643314174	0.601290532	0.76363735	0.748725735	0.498644399	0.237013339	0.326103459	0.280175686	0.503578788	0.284188266	0.59857933	0.577648845	0.536221668	0.203773994	ENSG00000116205	TCEANC2	1	54519260	54578192	protein_coding	0
0.710335105	0.734952825	0.381900011	0.615280338	0.557857065	0.641307884	0.463127643	0.158008893	0.405487474	0.150905542	0.764884503	0.149766837	0.388949138	0.631872899	0.131601779	0.430159419	0.122980154	0.591909771	0.09912157	0.71977009	0.609803709	0.344756534	0.539258215	0.588656328	0.737935148	0.187181434	0.292592994	0.557640169	0.671944475	0.400715758	0.368018653	0.719607418	0.663810867	0.416440733	0.141307884	0.631818675	0.429183386	0.513230669	0.246827893	0.652803384	0.185717384	ENSG00000212670		1	54569968	54571750	protein_coding	0
0.090716842	0.013013773	0.05216354	0.83293569	0.727578354	0.833694827	0.829573799	0.625420236	0.682192821	0.623522395	0.052922676	0.724921375	0.858909012	0.009109641	0.060514044	0.216299751	0.269764668	0.645374688	0.050862162	0.018002386	0.846383256	0.866229259	0.789719119	0.853378159	0.224487583	0.911397896	0.749918664	0.740700575	0.849745147	0.91090988	0.848660666	0.875230452	0.199598742	0.086758486	0.007428695	0.751220041	0.527220475	0.022014966	0.494902939	0.057043705	0.832447674	ENSG00000157211	CDCP2	1	54598747	54619443	protein_coding	0
0.428532697	0.646459169	0.081390305	0.41145212	0.480967357	0.428261577	0.643314174	0.526190218	0.420073745	0.478744171	0.551838195	0.190217981	0.267053465	0.405921267	0.212449843	0.399089036	0.380327513	0.579221343	0.47765969	0.336514478	0.607092506	0.524292376	0.58106496	0.299533673	0.694122113	0.382388027	0.452391281	0.163377074	0.126070925	0.202581065	0.323880273	0.555037415	0.536058996	0.468062032	0.174384557	0.189458844	0.810758052	0.466543759	0.215703286	0.661208112	0.587734519	ENSG00000248835		1	54635333	54637997	protein_coding	0
0.171673354	0.604652424	0.042891227	0.239344973	0.28050103	0.23582041	0.522557206	0.802949789	0.704912699	0.777518707	0.222535517	0.053573365	0.050265698	0.424682789	0.571413079	0.673516972	0.581390305	0.597223728	0.662780609	0.353161262	0.710063984	0.70344865	0.623793515	0.345407223	0.708491487	0.497505694	0.498427502	0.11088819	0.075588331	0.169504392	0.547554495	0.563713263	0.658280013	0.501680946	0.256317102	0.08225789	0.927448216	0.301323067	0.125637133	0.723565774	0.716841991	ENSG00000215883	CYB5RL	1	54638009	54665709	protein_coding	0
0.409012038	0.430322091	0.158496909	0.460850233	0.466272639	0.38537035	0.608990348	0.567346275	0.572280664	0.532914001	0.524238152	0.200086758	0.199652966	0.620268951	0.540017352	0.382659148	0.516267216	0.208654159	0.46963453	0.685066696	0.230452229	0.120431623	0.285489643	0.136373495	0.688265915	0.096247695	0.667281206	0.48340744	0.160503199	0.740754799	0.665871381	0.493059321	0.279741894	0.580956512	0.565177313	0.255232621	0.599555363	0.697375556	0.628619456	0.515128511	0.338574992	ENSG00000116221	MRPL37	1	54649714	54691137	protein_coding	0
0.517948162	0.543216571	0.421104002	0.188482811	0.166250949	0.063062575	0.41747099	0.42148357	0.272150526	0.285923436	0.568810324	0.505910422	0.560297148	0.098416658	0.325832339	0.385749919	0.27822362	0.376152261	0.27849474	0.228988179	0.645374688	0.511061707	0.619780935	0.447673788	0.688753931	0.463724108	0.337165166	0.09082529	0.584643748	0.688537035	0.469959874	0.754581933	0.480153996	0.586595814	0.680891443	0.111213534	0.553627589	0.734790153	0.137186856	0.170046633	0.301973756	ENSG00000157216	SSBP3	1	54691105	54879152	protein_coding	0
0.817752955	0.834779308	0.523207895	0.136156599	0.408578245	0.13496367	0.03784839	0.367205292	0.492517081	0.606279145	0.86129487	0.750460904	0.704912699	0.664027763	0.138922026	0.054766294	0.069352565	0.081715649	0.054007158	0.543270795	0.063225247	0.030148574	0.095271663	0.836894046	0.811462965	0.468875393	0.726981889	0.112514912	0.653182952	0.14071142	0.280067238	0.118208437	0.787441709	0.08307125	0.843943173	0.067563171	0.616798612	0.067129379	0.53036547	0.128402559	0.708491487	ENSG00000162390	ACOT11	1	55007930	55104865	protein_coding	0
0.845786791	0.827838629	0.783537577	0.806420128	0.846112135	0.795358421	0.145374688	0.763312005	0.788309294	0.849690923	0.897950331	0.922405379	0.837490511	0.884936558	0.80284134	0.024021256	0.782344648	0.239616094	0.733922568	0.877399414	0.047771391	0.015670752	0.009326537	0.031721071	0.914109099	0.791400065	0.876965622	0.684741351	0.870296063	0.274590608	0.851914109	0.766240104	0.913512634	0.007699816	0.688591259	0.701496584	0.256913567	0.146947186	0.837110942	0.80430539	0.923001844	ENSG00000162391	FAM151A	1	55074855	55089229	protein_coding	0
0.923110292	0.912102809	0.828109749	0.071304631	0.591259083	0.242923761	0.037523045	0.187289882	0.116473268	0.290478256	0.942088711	0.996963453	0.935852944	0.883147164	0.012091964	0.073094025	0.005042837	0.864602538	0.005097061	0.055308535	0.031612623	0.025431081	0.634312981	0.944311897	0.902993168	0.625745581	0.835918013	0.046253118	0.910964104	0.030528142	0.046903807	0.828814662	0.907222644	0.795304197	0.945613274	0.702635289	0.163539746	0.019629107	0.700249431	0.807613057	0.995499404	ENSG00000271723	MROH7-TTC4	1	55107459	55207981	protein_coding	0
0.84643748	0.856089361	0.766077432	0.080305824	0.22177638	0.136536167	0.07824531	0.243791346	0.239724542	0.242815313	0.881195098	0.980479341	0.936774753	0.779579221	0.045439757	0.087409175	0.027003579	0.810486932	0.031666847	0.130246177	0.083613491	0.065068865	0.114683874	0.756967791	0.848226873	0.723348878	0.74010411	0.056393016	0.829356903	0.06902722	0.065285761	0.348335322	0.808534866	0.219824314	0.843888949	0.359071684	0.122275241	0.032968225	0.320138814	0.705129595	0.847847305	ENSG00000184313	MROH7	1	55107463	55175939	protein_coding	0
0.163702418	0.302353324	0.253931244	0.293297907	0.273668799	0.161696128	0.531016159	0.706973213	0.504717493	0.71949897	0.208383039	0.067183603	0.037089253	0.399251708	0.597820193	0.677421104	0.459494632	0.268137946	0.429996747	0.502548531	0.372302353	0.376477605	0.612948704	0.693742544	0.758106496	0.033456241	0.289285327	0.188049019	0.702960633	0.472508405	0.784947403	0.41692875	0.325452771	0.766890793	0.733109207	0.692224271	0.761576835	0.666522069	0.193254528	0.334779308	0.625094892	ENSG00000243725	TTC4	1	55181495	55208330	protein_coding	0
0.71402234	0.749647544	0.137783321	0.672757835	0.646513393	0.617449301	0.293948596	0.485142609	0.562899902	0.639735387	0.730614901	0.111972671	0.108339659	0.560785164	0.381411994	0.127263854	0.27594621	0.229693092	0.190705997	0.443606984	0.652423815	0.197212884	0.188537035	0.198785381	0.818945884	0.21402234	0.407276868	0.236796443	0.438455699	0.463290316	0.358637892	0.454397571	0.303437805	0.537902614	0.54641579	0.324314066	0.273451903	0.645483136	0.22004121	0.494631819	0.637729097	ENSG00000162396	PARS2	1	55222571	55230187	protein_coding	0
0.894968008	0.840093265	0.746990565	0.892527925	0.891714565	0.91318729	0.217546904	0.29855764	0.912699273	0.851534541	0.79628023	0.568268084	0.892256805	0.021147381	0.698622709	0.033347793	0.885478798	0.020984709	0.881249322	0.803871597	0.891931461	0.834291292	0.052326212	0.089198568	0.230994469	0.892148357	0.918989264	0.79199653	0.039529335	0.09630192	0.045493981	0.035570979	0.041101833	0.046036222	0.210172432	0.047988288	0.8624878	0.066966706	0.733976792	0.020984709	0.119021798	ENSG00000006555	TTC22	1	55245385	55266940	protein_coding	0
0.941654918	0.920887106	0.731102917	0.94957163	0.960036872	0.955915844	0.914054875	0.107688971	0.864114521	0.910096519	0.887322416	0.69113979	0.972671077	0.788471966	0.958681271	0.083342371	0.942685175	0.004554821	0.944040776	0.91947728	0.982160286	0.982051838	0.888352673	0.051783971	0.822470448	0.825235875	0.935148032	0.931569244	0.818295196	0.429942523	0.863734953	0.083017026	0.037197701	0.035516755	0.52581065	0.828272422	0.067996963	0.918663919	0.924303221	0.008187832	0.075805227	ENSG00000162398	C1orf177	1	55271736	55307925	protein_coding	0
0.491812168	0.392636373	0.023207895	0.699815638	0.757943824	0.681325236	0.775458193	0.489643206	0.420019521	0.233543	0.198243141	0.370187615	0.337327839	0.795521093	0.808643314	0.565231537	0.773885696	0.072714456	0.776651122	0.803058237	0.725355168	0.670751545	0.377616311	0.061869645	0.130842642	0.103784839	0.236904891	0.649875285	0.466055742	0.777844052	0.157791997	0.085836677	0.085240213	0.570057477	0.151122438	0.079872031	0.597820193	0.762878213	0.790912049	0.166088277	0.613436721	ENSG00000116133	DHCR24	1	55315306	55352891	protein_coding	1
0.880056393	0.876423381	0.019737556	0.022774103	0.867205292	0.019249539	0.072714456	0.80886021	0.071575751	0.822687344	0.175306366	0.960091096	0.890901204	0.885478798	0.836189133	0.046578462	0.106008025	0.067508947	0.59912157	0.14754365	0.934497343	0.914271771	0.021906518	0.895618696	0.7463941	0.822578896	0.834291292	0.930267867	0.061273181	0.021906518	0.049669233	0.023099447	0.078570654	0.061218957	0.836189133	0.040071576	0.939594404	0.825886563	0.922296931	0.803437805	0.999620432	ENSG00000143001	TMEM61	1	55446465	55457966	protein_coding	0
0.979177963	0.92376098	0.89485956	0.885858367	0.982051838	0.88537035	0.999349311	0.215920182	0.017026353	0.841448867	0.899251708	0.828489318	0.959223512	0.972345733	0.986715107	0.935961392	0.970664787	0.915844269	0.961175577	0.770361132	0.993601562	0.991812168	0.001897842	0.951415248	0.878863464	0.985034161	0.877236742	0.9641579	0.904240321	0.016755233	0.832013881	0.006127318	0.878212775	0.932870621	0.06501464	0.943769656	0.128022991	0.954180675	0.997071901	0.952499729	0.114846546	ENSG00000162399	BSND	1	55464606	55476556	protein_coding	1
0.859559701	0.764938727	0.800184362	0.784025594	0.864819434	0.808751762	0.883255612	0.870187615	0.029118317	0.857878755	0.886888624	0.905867043	0.07824531	0.827784405	0.882225355	0.030311246	0.835701117	0.028467628	0.810378484	0.832773018	0.898113003	0.903535408	0.810215812	0.017460145	0.016863681	0.911994361	0.042728554	0.870675632	0.019737556	0.909283158	0.912970394	0.869157358	0.075371435	0.036221668	0.757022015	0.165708708	0.31862054	0.932545277	0.884448541	0.074937642	0.225084047	ENSG00000169174	PCSK9	1	55505221	55530525	protein_coding	1
0.190705997	0.402776272	0.579872031	0.566587138	0.575696779	0.434660015	0.437208546	0.464971261	0.228825507	0.469200737	0.303112461	0.504880165	0.370187615	0.598037089	0.327784405	0.449517406	0.413837979	0.490456567	0.383635181	0.597820193	0.374850884	0.258106496	0.360806854	0.353486607	0.516158768	0.09082529	0.359559701	0.378971912	0.304251166	0.335592669	0.464049452	0.388081553	0.36850667	0.326699924	0.325073202	0.323446481	0.695098146	0.597711745	0.434117775	0.583505043	0.386021039	ENSG00000162402	USP24	1	55532032	55680786	protein_coding	0
0.099609587	0.142609261	0.583830387	0.278115172	0.228391715	0.131710227	0.09483787	0.271554061	0.697267108	0.424194773	0.104435528	0.792647218	0.137891769	0.053356469	0.497288797	0.618750678	0.208220367	0.648302787	0.258648737	0.1088819	0.274536384	0.225626288	0.296117558	0.297527383	0.295466869	0.455753172	0.152911832	0.359722373	0.562303438	0.780067238	0.212504067	0.236742219	0.311029173	0.677041536	0.733488776	0.344105845	0.816831146	0.085348661	0.270035788	0.108773452	0.701062791	ENSG00000162407	PPAP2B	1	56960419	57110974	protein_coding	0
0.671564906	0.773506127	0.747315909	0.142229693	0.098145537	0.082745906	0.554766294	0.455644724	0.195315042	0.349636699	0.771391389	0.873224162	0.635993927	0.672649387	0.056013448	0.455102483	0.035625203	0.48796226	0.031558399	0.355492897	0.031016159	0.024400824	0.096193471	0.719282074	0.756100206	0.02662401	0.240049886	0.640494523	0.465079709	0.62520334	0.318024075	0.150200629	0.806908144	0.837327839	0.735983082	0.292104978	0.83467086	0.307233489	0.439973972	0.728229042	0.876369157	ENSG00000162409	PRKAA2	1	57110995	57181008	protein_coding	0
0.919043488	0.936015617	0.976032968	0.925008134	0.907819109	0.902776272	0.764559158	0.95412645	0.185283592	0.835538445	0.836731374	0.860210389	0.845298775	0.849690923	0.909500054	0.461988938	0.912157033	0.484166576	0.903914977	0.017460145	0.06702093	0.009055417	0.018544626	0.019086867	0.042837002	0.023967032	0.937100098	0.838086975	0.051675523	0.043162347	0.013935582	0.073798937	0.935581824	0.051133283	0.940733109	0.765697864	0.162129921	0.103025702	0.884340093	0.892961718	0.974514695	ENSG00000187889	C1orf168	1	57184477	57285369	protein_coding	0
0.952553953	0.926038391	0.91573582	0.916982974	0.925008134	0.93325019	0.920290641	0.966326863	0.942576727	0.967465568	0.950656111	0.912428153	0.743899794	0.935039584	0.952662401	0.944745689	0.937859234	0.925550374	0.93379243	0.889057586	0.933087518	0.90543325	0.772801215	0.000759137	0.265697864	0.927936233	0.959494632	0.921700466	0.754853053	0.957813686	0.957434118	0.894479991	0.963452988	0.940516213	0.910421863	0.84725084	0.973701334	0.936178289	0.928424249	0.947619564	0.714564581	ENSG00000157131	C8A	1	57320479	57383894	protein_coding	0
0.948649821	0.92750244	0.903318512	0.926417959	0.932599501	0.939160612	0.928370025	0.968550049	0.902071359	0.964754365	0.920561761	0.921158226	0.794057044	0.918284351	0.944908361	0.946535083	0.948812493	0.91519358	0.93297907	0.908144453	0.935852944	0.936991649	0.923327188	0.001626722	0.006181542	0.929291834	0.93753389	0.937750786	0.856306257	0.960741785	0.958952391	0.039041319	0.957271446	0.907114196	0.885533022	0.905270578	0.117503525	0.950113871	0.926255287	0.946047066	0.392202581	ENSG00000021852	C8B	1	57394883	57431813	protein_coding	1
0.608014315	0.757726928	0.832501898	0.825018978	0.040342696	0.602375014	0.044029932	0.127155406	0.043053899	0.073961609	0.819379677	0.92576727	0.189729964	0.171456458	0.101507429	0.811950981	0.297581607	0.863789177	0.593970285	0.19916495	0.057423273	0.057152153	0.853974623	0.041806745	0.831688537	0.823500705	0.018002386	0.568430756	0.807125041	0.822850016	0.061056285	0.880978202	0.85847522	0.03866175	0.861186422	0.803546253	0.739290749	0.812438998	0.52835918	0.349582475	0.793135235	ENSG00000173406	DAB1	1	57460451	59012406	protein_coding	0
0.712124498	0.634638326	0.138379785	0.684253335	0.660991216	0.541535625	0.166630517	0.589578137	0.640114955	0.610996638	0.683602646	0.200412103	0.268029498	0.436286737	0.250569353	0.287550157	0.547337599	0.24238152	0.419531504	0.594620974	0.311950981	0.152532263	0.293081011	0.160828544	0.684958247	0.169233272	0.614738098	0.36449409	0.239887214	0.406409283	0.1977009	0.246827893	0.654267433	0.423977877	0.262390196	0.284622058	0.76564364	0.324151394	0.418392799	0.367964429	0.305281423	ENSG00000162600	OMA1	1	58881056	59012474	protein_coding	0
0.726493873	0.819976141	0.830332936	0.701550808	0.784676282	0.690760221	0.016212992	0.891334996	0.883526732	0.902505151	0.024943065	0.751165817	0.660015183	0.110020605	0.846600152	0.871000976	0.813469255	0.022123414	0.801811083	0.167443878	0.844485414	0.83694827	0.041210281	0.691031342	0.047500271	0.775512417	0.412699273	0.806691248	0.032914001	0.85473376	0.022774103	0.018165058	0.033727361	0.868940462	0.823988721	0.199815638	0.98167227	0.724758703	0.77019846	0.020225572	0.596085023	ENSG00000184292	TACSTD2	1	59041099	59043166	protein_coding	1
0.233597224	0.420670209	0.573365145	0.496800781	0.494035354	0.411289448	0.25962477	0.685337816	0.448487149	0.619835159	0.176553519	0.36048151	0.42522503	0.288743086	0.32436829	0.217167335	0.366012363	0.345407223	0.426526407	0.34643748	0.324856306	0.384340093	0.611864223	0.48769114	0.355764017	0.348118425	0.235278169	0.255829086	0.214781477	0.497668366	0.363084264	0.192874959	0.342316452	0.217275784	0.385858367	0.270361132	0.759787442	0.27849474	0.238965405	0.271879406	0.502928099	ENSG00000162601	MYSM1	1	59120411	59165764	protein_coding	0
0.127318078	0.109478365	0.68365687	0.240266782	0.420670209	0.291888082	0.141741677	0.673896541	0.606170697	0.59228934	0.102049669	0.639789611	0.50200629	0.135993927	0.31460796	0.294599284	0.43325019	0.500976033	0.591909771	0.082908578	0.26016701	0.370187615	0.591313307	0.349636699	0.222698189	0.373983299	0.190109533	0.190597549	0.170371977	0.632740484	0.501192929	0.238640061	0.184307559	0.594620974	0.743140657	0.085511333	0.862921592	0.354083071	0.246231428	0.169992409	0.537902614	ENSG00000177606	JUN	1	59246465	59249785	protein_coding	0
0.707135885	0.735223945	0.076618588	0.604706648	0.682789285	0.541969418	0.176390847	0.459440408	0.359125908	0.587626071	0.698405813	0.368669342	0.292213426	0.516538336	0.696562195	0.611213534	0.694501681	0.546361566	0.680945667	0.722806637	0.426634855	0.164461555	0.194067889	0.050753714	0.675143694	0.045168637	0.570003253	0.544897517	0.153074504	0.240321006	0.51030257	0.160611647	0.566532914	0.625691357	0.723565774	0.568322308	0.686639193	0.632794708	0.531395727	0.549398113	0.431460796	ENSG00000172456	FGGY	1	59762310	60233347	protein_coding	0
0.877453638	0.806474352	0.071521527	0.833911723	0.875989589	0.826971044	0.762986661	0.206485197	0.111809999	0.314445288	0.781693959	0.130029281	0.839713697	0.697538228	0.862433576	0.107634747	0.849311355	0.05416983	0.871760113	0.830820952	0.212775187	0.577703069	0.067563171	0.047988288	0.31205943	0.783862922	0.859451253	0.792972563	0.033727361	0.098470882	0.109586813	0.05216354	0.066153346	0.085890901	0.693850992	0.072334888	0.163919315	0.057748617	0.844051621	0.111755775	0.684578679	ENSG00000134709	HOOK1	1	60280458	60342050	protein_coding	0
0.909554278	0.823554929	0.839442577	0.885695695	0.857390739	0.89713697	0.035191411	0.080739616	0.128999024	0.09028305	0.835050428	0.657846221	0.798991433	0.832447674	0.828868886	0.047446047	0.855818241	0.052055092	0.857661859	0.865632795	0.012796877	0.012200412	0.783429129	0.029985902	0.829899143	0.03985468	0.033510465	0.899631276	0.639952283	0.799642121	0.73207895	0.039692007	0.072660232	0.042240538	0.860589958	0.571358855	0.470556339	0.899468604	0.910747207	0.193525648	0.777193363	ENSG00000134716	CYP2J2	1	60358980	60392462	protein_coding	0
0.873657955	0.887918881	0.921646242	0.002656979	0.071196183	0.048313632	0.950818783	0.015616527	0.946318187	0.053898709	0.888678018	0.994143802	0.664570003	0.791888082	0.924899686	0.937154322	0.856631602	0.921104002	0.85928858	0.003036547	0.917959007	0.972996421	0.910421863	0.966869103	0.0085674	0.879514152	0.934117775	0.827404837	0.910584535	0.057369049	0.904348769	0.915627372	0.828814662	0.947728012	0.904240321	0.925550374	0.05671836	0.93097278	0.903643856	0.955698948	0.825778115	ENSG00000162598	C1orf87	1	60452941	60539442	protein_coding	0
0.188916603	0.182735061	0.299913242	0.097711745	0.123739291	0.105791129	0.157466652	0.291400065	0.205563388	0.361565991	0.204316235	0.863138488	0.627697647	0.36048151	0.123630843	0.559971803	0.076672812	0.297039367	0.079004446	0.247695478	0.165220692	0.19715866	0.728229042	0.202581065	0.652803384	0.370079167	0.268029498	0.347630409	0.500325344	0.670588873	0.21602863	0.32463941	0.541101833	0.720203882	0.68338575	0.428044681	0.744333586	0.180511875	0.448432925	0.29026136	0.659852511	ENSG00000162599	NFIA	1	61330931	61928465	protein_coding	0
0.458355927	0.377182518	0.307992626	0.123522395	0.178559809	0.181975925	0.426201063	0.401095326	0.547229151	0.392907494	0.431027004	0.449734302	0.259516321	0.47820193	0.422080035	0.438184579	0.307829953	0.470230994	0.401366446	0.383635181	0.257401583	0.298340744	0.469254962	0.491866392	0.382550699	0.355221776	0.337707407	0.270523804	0.496583885	0.512091964	0.514640495	0.394642663	0.561110509	0.475436504	0.452662401	0.356414706	0.579600911	0.396323609	0.310270036	0.396540505	0.459060839	ENSG00000162604	TM2D1	1	62146718	62191095	protein_coding	0
0.741242815	0.757510031	0.581227633	0.332068105	0.691790478	0.318512092	0.146133825	0.719932762	0.13550591	0.740158334	0.52581065	0.567671619	0.678776705	0.544626396	0.671673354	0.274590608	0.509272313	0.113870513	0.477063225	0.69368832	0.138217113	0.067996963	0.128022991	0.29226765	0.550374146	0.160611647	0.725951632	0.513718686	0.125799805	0.260600803	0.17161913	0.099989155	0.152044247	0.303112461	0.76163106	0.159256046	0.787821278	0.164244659	0.639572714	0.155460362	0.613924737	ENSG00000132849	INADL	1	62208149	62629592	protein_coding	0
0.46361566	0.748291942	0.045005965	0.842262228	0.785869212	0.79280989	0.774536384	0.839822145	0.722643965	0.905921267	0.296930919	0.290478256	0.237067563	0.040776488	0.651122438	0.012634205	0.742652641	0.881845787	0.781639735	0.711311138	0.859234356	0.885912591	0.794328164	0.885533022	0.031883744	0.851154972	0.006778007	0.788200846	0.824259842	0.82035571	0.748020822	0.81487908	0.841123522	0.529606333	0.037739941	0.847738857	0.08854788	0.034920291	0.881249322	0.17991541	0.716896215	ENSG00000240563	L1TD1	1	62660503	62678000	protein_coding	0
0.05243466	0.020171348	0.828977334	0.797364711	0.248075046	0.840852402	0.823880273	0.317048043	0.750189784	0.145483136	0.023099447	0.931731916	0.815855113	0.710389329	0.042294762	0.077594621	0.562140766	0.8667715	0.434443119	0.724541807	0.80858909	0.818240972	0.569244117	0.070437046	0.058995771	0.765264071	0.004121028	0.832447674	0.014369374	0.889437154	0.055959224	0.069298341	0.591855547	0.871597441	0.810486932	0.040451144	0.329953367	0.782290424	0.85928858	0.78050103	0.964917037	ENSG00000132854	KANK4	1	62702651	62785085	protein_coding	0
0.403535408	0.493438889	0.601778549	0.363843401	0.404402993	0.221071467	0.489372085	0.51230886	0.328055525	0.504771717	0.422296931	0.175685934	0.295466869	0.295466869	0.363789177	0.408307125	0.273072335	0.315583993	0.280772151	0.268354842	0.589361241	0.522774103	0.68311463	0.557585945	0.52206919	0.375989589	0.323826049	0.245201171	0.371109424	0.541156057	0.648357011	0.396106713	0.425008134	0.41774211	0.447077324	0.429671402	0.308155298	0.569189893	0.270794925	0.412970394	0.422622275	ENSG00000162607	USP1	1	62901968	62917475	protein_coding	0
0.255015725	0.420236417	0.61717818	0.14271771	0.222481293	0.134800998	0.181813252	0.251057369	0.471586596	0.35901746	0.347196616	0.37078408	0.091638651	0.169287496	0.196562195	0.353649279	0.212504067	0.586975382	0.215540614	0.319108557	0.573744713	0.62867368	0.613707841	0.517514369	0.707949246	0.571413079	0.1375122	0.175577486	0.55671836	0.269059755	0.609261468	0.267758378	0.351859885	0.624606876	0.700520551	0.234898601	0.406355059	0.668365687	0.216245527	0.374850884	0.683765318	ENSG00000116641	DOCK7	1	62920399	63153969	protein_coding	1
0.849419803	0.849962043	0.857173842	0.142392365	0.789339551	0.632903156	0.842099555	0.910964104	0.794707732	0.924194773	0.855330224	0.729096627	0.794111268	0.622871706	0.850829628	0.872085457	0.83841232	0.852347902	0.857228066	0.86731374	0.839713697	0.890467411	0.012363084	0.006669559	0.880002169	0.913404186	0.801268843	0.086324694	0.254365036	0.117991541	0.812005206	0.403101616	0.821982431	0.900769982	0.859993493	0.013230669	0.85126342	0.806149008	0.620431623	0.645103568	0.727361458	ENSG00000132855	ANGPTL3	1	63063158	63071830	protein_coding	1
0.871217872	0.894425767	0.900769982	0.226439649	0.823609153	0.635777031	0.886942848	0.931406572	0.773885696	0.961175577	0.882930268	0.673408524	0.767758378	0.829085782	0.877562087	0.893829303	0.877616311	0.882171131	0.886617504	0.802190652	0.884340093	0.932111485	0.013989806	0.003904132	0.903806529	0.952011712	0.783808698	0.039095543	0.767812602	0.702635289	0.899631276	0.103459495	0.798340744	0.922188483	0.903481184	0.019629107	0.70371977	0.844485414	0.541644073	0.767107689	0.94528793	ENSG00000269624		1	63073437	63075249	protein_coding	0
0.422676499	0.300075914	0.388894914	0.31260167	0.237609804	0.377507862	0.591204858	0.186422297	0.202255721	0.178559809	0.555959224	0.152206919	0.173896541	0.477280121	0.411831689	0.606821386	0.526678234	0.593753389	0.52179807	0.442685175	0.594024509	0.532588656	0.552488884	0.263095109	0.667769222	0.509543433	0.394751112	0.467411344	0.200574775	0.662889058	0.71375122	0.651610454	0.737880924	0.55216354	0.200954343	0.390250515	0.640331851	0.28825507	0.347521961	0.669450168	0.477334346	ENSG00000125703	ATG4C	1	63249806	63331184	protein_coding	0
0.807125041	0.816831146	0.828868886	0.827567509	0.029009869	0.730181108	0.03811951	0.969851426	0.983244767	0.965838846	0.865470123	0.82463941	0.978798395	0.032968225	0.0042837	0.034323826	0.003470339	0.559700683	0.004066804	0.28196508	0.028250732	0.582095217	0.896974298	0.852402126	0.949192062	0.582637458	0.002494306	0.830278712	0.854028847	0.930593211	0.047229151	0.674601453	0.149116148	0.143639518	0.938943715	0.124715324	0.165762932	0.838574992	0.79400282	0.044301052	0.979503308	ENSG00000187140	FOXD3	1	63788730	63790797	protein_coding	0
0.30858909	0.347576185	0.247641254	0.653670968	0.63550591	0.639355818	0.612731808	0.557152153	0.339876369	0.587734519	0.274156816	0.226005856	0.252304522	0.268571738	0.619889383	0.311517189	0.646513393	0.163702418	0.656111051	0.447348444	0.657249756	0.615226114	0.56647869	0.275458193	0.585782453	0.466435311	0.144507103	0.292755666	0.321060622	0.663648194	0.441112678	0.223131981	0.177854896	0.211094241	0.19368832	0.48194339	0.699598742	0.424791237	0.364656762	0.212558291	0.183277302	ENSG00000088035	ALG6	1	63833261	63904233	protein_coding	1
0.478635723	0.652261143	0.342208003	0.583830387	0.515670752	0.456620757	0.45385533	0.593319597	0.494089578	0.615714131	0.298069624	0.094349854	0.211690706	0.302624444	0.223457326	0.505530853	0.15274916	0.317373387	0.143205726	0.369211582	0.62547446	0.602971478	0.454234899	0.626558942	0.632577812	0.550591042	0.269005531	0.133824965	0.368018653	0.366934172	0.390955428	0.402559375	0.519737556	0.487040451	0.325995011	0.580468496	0.30202798	0.452933521	0.213046307	0.329519575	0.574612298	ENSG00000142856	ITGB3BP	1	63906441	64059392	protein_coding	0
0.584589524	0.699056501	0.432599501	0.610833966	0.472291509	0.491053031	0.333315259	0.264992951	0.159364494	0.258865633	0.461392474	0.277572931	0.318295196	0.20773235	0.303708925	0.743628674	0.223619998	0.636807288	0.219065177	0.260763475	0.218143368	0.426146839	0.683060406	0.692820735	0.748725735	0.139138922	0.217655352	0.121895673	0.478310378	0.188049019	0.461934714	0.325778115	0.562845678	0.745906084	0.667172758	0.697484004	0.32062683	0.305335647	0.147652098	0.407819109	0.646513393	ENSG00000203965	EFCAB7	1	63989043	64038364	protein_coding	0
0.084969092	0.810432708	0.744225138	0.670643097	0.606387594	0.607092506	0.154321657	0.83467086	0.098525106	0.837110942	0.067400499	0.073256697	0.040613816	0.297039367	0.658822254	0.829356903	0.133445396	0.807613057	0.142283917	0.08052272	0.494035354	0.732621191	0.86330116	0.863409609	0.805660991	0.023533239	0.045222861	0.031341503	0.409500054	0.137295304	0.391606116	0.092777356	0.202201497	0.77046958	0.820030365	0.798937209	0.833694827	0.175252142	0.061327405	0.275403969	0.881791563	ENSG00000116652	DLEU2L	1	64014588	64015405	protein_coding	0
0.217058887	0.205400716	0.157629324	0.172107147	0.434280447	0.483244767	0.510139898	0.403860753	0.637024184	0.529443661	0.355276	0.418501247	0.406680403	0.714673029	0.541318729	0.226927665	0.571304631	0.46133825	0.518869971	0.783700249	0.083993059	0.058941546	0.488179156	0.09510899	0.645428912	0.033022449	0.752575643	0.441871814	0.09483787	0.535679427	0.609532589	0.5042837	0.600422948	0.519357987	0.732458519	0.597386401	0.871922785	0.740537903	0.725300943	0.75159961	0.30202798	ENSG00000079739	PGM1	1	64058947	64125916	protein_coding	1
0.173137404	0.127589199	0.749322199	0.031883744	0.03182952	0.015941872	0.175035246	0.813848823	0.647218306	0.846057911	0.501464049	0.760329682	0.035787876	0.043216571	0.047662943	0.402505151	0.151339334	0.207244334	0.653833641	0.107472075	0.129649713	0.088493656	0.806203232	0.841882659	0.151176662	0.601561653	0.111213534	0.106008025	0.095217438	0.833857499	0.345136102	0.771120269	0.246448324	0.751762282	0.722481293	0.047337599	0.902667823	0.819108557	0.089415465	0.305281423	0.894751112	ENSG00000185483	ROR1	1	64239693	64647181	protein_coding	0
0.948107581	0.927882008	0.979232187	0.915030908	0.936720529	0.935093808	0.932762173	0.933033294	0.966977551	0.898058779	0.962205835	0.979123739	0.900119293	0.991541048	0.9312439	0.977713914	0.981618046	0.951089903	0.971423924	0.942847847	0.915302028	0.327133717	0.878700792	0.905650146	0.940895781	0.969526082	0.955210932	0.982160286	0.018165058	0.943335864	0.972074612	0.938021907	0.862162455	0.95531938	0.959115063	0.008892745	0.023479015	0.904728337	0.962097386	0.986498211	0.974568919	ENSG00000177414	UBE2U	1	64669310	64733051	protein_coding	0
0.082366338	0.098525106	0.097061056	0.632632036	0.375284676	0.27019846	0.192061599	0.163214402	0.663214402	0.274373712	0.06474352	0.891714565	0.297744279	0.071087735	0.693037631	0.7779525	0.188374363	0.548313632	0.483082095	0.095054766	0.587517623	0.660936992	0.623413946	0.705129595	0.301594187	0.52581065	0.665003796	0.068159636	0.272909663	0.2779525	0.156002603	0.319217005	0.183494198	0.723565774	0.528521852	0.164136211	0.78250732	0.226114304	0.066261794	0.085619781	0.735928858	ENSG00000158966	CACHD1	1	64936428	65158741	protein_coding	0
0.615280338	0.618533782	0.130408849	0.069081445	0.073094025	0.449463182	0.123522395	0.269113979	0.205888732	0.426526407	0.612786032	0.911235224	0.493547338	0.228283266	0.234844377	0.070382822	0.124281531	0.217926472	0.1003145	0.406680403	0.118588006	0.115226114	0.710335105	0.825506995	0.325832339	0.083721939	0.784567834	0.468007808	0.399522828	0.210118208	0.352673246	0.084697972	0.533185121	0.148899252	0.757184687	0.224433359	0.881791563	0.594078733	0.365199002	0.184416007	0.709901312	ENSG00000162437	RAVER2	1	65210778	65298915	protein_coding	0
0.134367205	0.175035246	0.525268409	0.389328706	0.374145971	0.190760221	0.159527166	0.652152695	0.537523045	0.653670968	0.180782995	0.445233706	0.162021473	0.219227849	0.492571305	0.441709142	0.430050971	0.550374146	0.409554278	0.469742978	0.347033944	0.278820085	0.574286954	0.568430756	0.256750895	0.176607743	0.629758161	0.295737989	0.313252359	0.628890576	0.77193363	0.525051513	0.333532155	0.295304197	0.336460254	0.479232187	0.681271012	0.526949355	0.393178614	0.466760655	0.188862379	ENSG00000162434	JAK1	1	65298912	65432187	protein_coding	0
0.244279362	0.157412428	0.829411127	0.134855222	0.131818675	0.069081445	0.130734194	0.180403427	0.245472292	0.209847088	0.194772801	0.149495716	0.262227524	0.768029498	0.087300727	0.251165817	0.080956512	0.145157792	0.062303438	0.676065503	0.08426418	0.059592235	0.076130572	0.079655135	0.848552218	0.716733543	0.737772476	0.746827893	0.840310162	0.764125366	0.269222427	0.559592235	0.124389979	0.778711636	0.836568702	0.098145537	0.547174927	0.811462965	0.662509489	0.368343997	0.706539421	ENSG00000162433	AK4	1	65613232	65697828	protein_coding	0
0.484329248	0.698514261	0.052814228	0.713371652	0.443010519	0.298611864	0.711528034	0.066912482	0.060242924	0.055200087	0.73983299	0.693200304	0.284079818	0.817698731	0.154375881	0.738260492	0.642067021	0.837598959	0.59028305	0.842045331	0.051729747	0.199056501	0.158876478	0.776542674	0.503578788	0.69943607	0.075317211	0.777898276	0.646350721	0.072009543	0.839279905	0.810758052	0.741730832	0.816776922	0.673300076	0.525268409	0.724433359	0.760871923	0.785923436	0.817102267	0.635343238	ENSG00000116675	DNAJC6	1	65713902	65881552	protein_coding	1
0.152803384	0.182301269	0.198188917	0.160991216	0.158768029	0.170534649	0.203828218	0.567888515	0.717275784	0.634258757	0.155189242	0.606116473	0.200683223	0.182030149	0.400932654	0.475761848	0.329790695	0.455048259	0.337056718	0.264504934	0.323663377	0.357444963	0.225409392	0.362270903	0.266673897	0.47765969	0.322416224	0.250460904	0.299479449	0.660936992	0.600639844	0.297744279	0.487745364	0.568864548	0.528847197	0.293894372	0.79253877	0.290749376	0.238911181	0.349202906	0.398113003	ENSG00000213625	LEPROT	1	65886270	65901690	protein_coding	0
0.125094892	0.083450819	0.719010953	0.174493005	0.084426852	0.099067346	0.613707841	0.643205726	0.694284785	0.651773127	0.057043705	0.667552326	0.162834834	0.147164082	0.443010519	0.760980371	0.236687995	0.549398113	0.310270036	0.231699382	0.32409717	0.68110834	0.738260492	0.063984383	0.130517297	0.626613166	0.051729747	0.071792647	0.719932762	0.647109858	0.458193255	0.120756968	0.447131548	0.718522937	0.790098688	0.078136862	0.900932654	0.178342913	0.091692875	0.651610454	0.663756642	ENSG00000116678	LEPR	1	65886248	66107242	protein_coding	0
0.123034378	0.135831255	0.754202364	0.247749702	0.360698406	0.098199761	0.736959115	0.133391172	0.237880924	0.133445396	0.088005639	0.187561002	0.289936016	0.549886129	0.701008567	0.75187073	0.694935473	0.760763475	0.705292268	0.740321006	0.06620757	0.325615443	0.743520226	0.614304305	0.157683548	0.097603297	0.561110509	0.771445613	0.801539963	0.791454289	0.131547554	0.142283917	0.373874851	0.231862054	0.122437913	0.764396486	0.824042945	0.505856198	0.761468387	0.744550483	0.120431623	ENSG00000184588	PDE4B	1	66258197	66840259	protein_coding	0
0.088385208	0.626287821	0.814391064	0.026027546	0.045439757	0.017189025	0.810703828	0.106658714	0.130896866	0.112731808	0.700900119	0.893883527	0.151773127	0.084209956	0.451469472	0.800401258	0.124552652	0.739724542	0.063984383	0.571955319	0.233326103	0.277410259	0.115714131	0.775675089	0.137457976	0.487365795	0.633770741	0.712937859	0.817536059	0.162672161	0.144235983	0.79454506	0.791616961	0.795141525	0.863192712	0.534703394	0.477442794	0.088602104	0.151990023	0.188699707	0.747099013	ENSG00000118473	SGIP1	1	66999066	67213982	protein_coding	0
0.012742653	0.321277519	0.929562954	0.001030257	0.005151285	0.000813361	0.908036005	0.841177746	0.784784731	0.806257456	0.750081336	0.993221993	0.013230669	0.009597658	0.793731699	0.920724433	0.762932437	0.915790044	0.736254202	0.905270578	0.047662943	0.742218848	0.821385967	0.938835267	0.029280989	0.743194881	0.685337816	0.82491053	0.975870296	0.134096085	0.127589199	0.885749919	0.894913784	0.934443119	0.996583885	0.913133066	0.232783863	0.089252793	0.016809457	0.037360373	0.986498211	ENSG00000248458		1	67131547	67142710	protein_coding	0
[truncated: 17,719 more rows]
