# Supplementary material for: Personalised analytics for rare disease diagnostics
Source: Nat Commun. 2019 Nov 21;10:5274. doi: 10.1038/s41467-019-13345-5 (PMC6872807; doi:10.1038/s41467-019-13345-5)
Supplement: Supplementary file 13 — Supplementary Data 10 [file 41467_2019_13345_MOESM13_ESM.csv]

Adipocytes_Breast	Adipocytes_Mature	Adipocytes_Omental	Adipocytes_Perirenal	Adipocytes_Subcutaneous	Amniotic_membrane_cells	Anulus_pulposus_cells	Astrocytes_Cerebellum	Astrocytes_Cerebral_cortex	Basophils	B_cells_CD19pos	Blood	Chondrocytes_Dedifferentiated	Chondrocytes_Redifferentiated	Chorionic_membrane_cells	Dendritic_cells_Monocyte_immature_derived	Dendritic_cells_Plasmacytoid	Embryonic_cell_line_Cardiomyocytic_induction	Embryonic_cell_line_Melanocytic_induction	Embryonic_cell_line_Stem_cells	Endothelial_cells_Aortic	Endothelial_cells_Artery	Endothelial_cells_Hepatic_sinusoidal	Endothelial_cells_Lymphatic	Endothelial_cells_Microvascular	Endothelial_cells_Renal_glomerular	Endothelial_cells_Thoracic	Endothelial_cells_Trabecular_meshwork	Endothelial_cells_Umbilical_vein	Endothelial_cells_Vein	Endothelial_progenitor_cells_CD14pos_Monocyte_derived	Eosinophils	Epithelial_cells_Alveolar	Epithelial_cells_Amniotic	Epithelial_cells_Bronchial	Epithelial_cells_Ciliary	Epithelial_cells_Corneal	Epithelial_cells_Esophageal	Epithelial_cells_Gingival	Epithelial_cells_Intestinal	Epithelial_cells_Iris_pigment	Epithelial_cells_Lens	Epithelial_cells_Malassez_derived	Epithelial_cells_Mammary	Epithelial_cells_Nasal	Epithelial_cells_Olfactory	Epithelial_cells_Placental	Epithelial_cells_Prostate	Epithelial_cells_Renal	Epithelial_cells_Renal_cortical
0.684207256	0.693029324	0.58250497	0.233909046	0.269445825	0.793364811	0.698496521	0.035909543	0.178491551	0.953031809	0.959617296	0.810263419	0.205641153	0.577410537	0.830082008	0.706013917	0.953156064	0.627236581	0.718004473	0.704833499	0.712785785	0.669793738	0.659356362	0.727137177	0.901466203	0.848285288	0.646061133	0.059207256	0.776341948	0.802932406	0.648670477	0.882393141	0.145377734	0.735959245	0.047278827	0.338841948	0.064425944	0.048086481	0.575111829	0.494719185	0.507703777	0.250994036	0.674515408	0.199987575	0.102944831	0.682281312	0.742793241	0.314922962	0.619035785	0.741799205
0.186008946	0.820079523	0.184269384	0.086481113	0.369284294	0.72570825	0.053677932	0.573496521	0.726764414	0.996831511	0.995775348	0.996272366	0.636804175	0.677062624	0.1256834	0.998011928	0.993663022	0.997328529	0.779137674	0.867855368	0.028702783	0.027770875	0.571322068	0.053864314	0.583871769	0.159232107	0.036158052	0.658672962	0.26776839	0.051876243	0.994719185	0.984406064	0.804547714	0.795974155	0.99888171	0.07958499	0.998508946	0.998571074	0.830082008	0.743911531	0.05374006	0.053243042	0.553802187	0.861332008	0.886120775	0.043054175	0.726764414	0.800012425	0.753976143	0.710735586
0.644135189	0.048894135	0.588469185	0.090084493	0.713717694	0.690295726	0.63332505	0.655007455	0.30554175	0.72235338	0.480864811	0.618663022	0.094992545	0.600024851	0.758200795	0.575236083	0.562810636	0.182716203	0.140593936	0.448496521	0.013730119	0.027149602	0.642271372	0.191786779	0.702410537	0.703590954	0.497142147	0.678926441	0.013605865	0.008449304	0.534356362	0.942532306	0.694396123	0.702224155	0.680293241	0.050757952	0.666128231	0.71291004	0.66457505	0.425198807	0.048769881	0.057219185	0.655939364	0.610400099	0.552808151	0.577596918	0.786282306	0.399975149	0.810760437	0.760623757
0.900347913	0.01484841	0.896433897	0.823620775	0.870588966	0.938369781	0.887798211	0.927683897	0.043178429	0.681349404	0.740618787	0.003665507	0.896247515	0.878106362	0.964525348	0.6881834	0.829336481	0.107728628	0.13083996	0.065854871	0.872763419	0.867979622	0.293551193	0.719184891	0.877485089	0.891028827	0.845303181	0.873695328	0.760002485	0.843315109	0.62027833	0.611394135	0.903516402	0.877733598	0.868290258	0.955206262	0.871458748	0.834803678	0.895750497	0.88736332	0.899167495	0.923272863	0.89612326	0.905690855	0.929050696	0.780752982	0.886617793	0.939177435	0.310449801	0.922278827
0.532989563	0.944209742	0.765034791	0.014227137	0.906995527	0.691600398	0.556225149	0.804423459	0.690171471	0.709368787	0.021868787	0.74347664	0.72999503	0.907244036	0.817470179	0.907927435	0.003976143	0.046036282	0.708871769	0.141463718	0.641339463	0.67109841	0.309145129	0.738506461	0.642022863	0.724527833	0.0784667	0.71514662	0.326789264	0.386866302	0.890345427	0.700049702	0.795849901	0.905877237	0.899478131	0.766525845	0.899478131	0.865743042	0.920539264	0.136555666	0.752671471	0.800571571	0.820203777	0.930666004	0.246893638	0.001739563	0.824117793	0.953280318	0.75111829	0.724092942
0.713779821	0.798583499	0.693091451	0.884691849	0.765034791	0.972664016	0.781560636	0.067345924	0.727012922	0.035164016	0.780007455	0.045787773	0.944271869	0.930044732	0.753976143	0.733722664	0.43209493	0.579150099	0.61555666	0.656871272	0.715519384	0.737760934	0.914264414	0.625062127	0.736891153	0.69917992	0.905628728	0.433275348	0.937997018	0.915320577	0.247639165	0.762487575	0.816351889	0.926565606	0.921409046	0.736642644	0.920104374	0.094681909	0.728006958	0.924204771	0.695949304	0.761617793	0.770129225	0.948869284	0.965270875	0.704336481	0.942283797	0.856983101	0.717818091	0.033300199
0.910847416	0.932032803	0.909232107	0.838841948	0.887052684	0.948558648	0.899167495	0.93569831	0.935263419	0.919980119	0.842072565	0.012736083	0.908548708	0.89140159	0.971483598	0.892333499	0.845178926	0.887487575	0.905442346	0.938431909	0.886866302	0.881274851	0.86847664	0.887301193	0.89276839	0.906063618	0.86015159	0.886120775	0.902584493	0.860275845	0.874192346	0.652522366	0.91569334	0.889786282	0.882455268	0.963407058	0.883262922	0.847974652	0.906622763	0.782678926	0.909604871	0.933523857	0.907741054	0.916687376	0.938494036	0.911220179	0.901217694	0.945576541	0.913829523	0.932467694
0.766650099	0.711543241	0.722477634	0.838158549	0.627422962	0.690233598	0.01236332	0.935449801	0.793116302	0.844992545	0.688804672	0.887922465	0.757579523	0.078031809	0.843625746	0.891712227	0.844744036	0.887176938	0.877236581	0.788146123	0.712164513	0.728690358	0.867855368	0.727634195	0.613071571	0.779075547	0.859406064	0.690544235	0.902149602	0.859530318	0.873633201	0.650720676	0.028392147	0.72707505	0.028143638	0.963096421	0.013854374	0.024167495	0.777025348	0.78236829	0.098595924	0.83499006	0.751056163	0.916252485	0.034791252	0.52360835	0.803553678	0.7340333	0.876553181	0.41457505
0.516028827	0.801689861	0.713282803	0.258511431	0.587350895	0.553429423	0.65041004	0.345675944	0.798583499	0.265593936	0.641028827	0.732355865	0.11735835	0.034729125	0.766339463	0.708312624	0.665134195	0.668737575	0.730802684	0.43166004	0.728503976	0.662152087	0.61332008	0.761431412	0.623757455	0.65625	0.739251988	0.765096918	0.689425944	0.802808151	0.925509443	0.80193837	0.962972167	0.146682406	0.442283797	0.714587475	0.183710239	0.246085984	0.761431412	0.751491054	0.642271372	0.800198807	0.807591948	0.689985089	0.654758946	0.680666004	0.600832505	0.479746521	0.758387177	0.799888171
0.875372763	0.897800696	0.864065606	0.791873757	0.83138668	0.913394632	0.859406064	0.905815109	0.908362326	0.62860338	0.780690855	0.089214712	0.866302187	0.845116799	0.944706759	0.848906561	0.790569085	0.857480119	0.948682903	0.918116302	0.837723658	0.837164513	0.816227634	0.845427435	0.841824056	0.854622266	0.811008946	0.844371272	0.864376243	0.799763917	0.830889662	0.482728628	0.87388171	0.850521869	0.836046223	0.932032803	0.842445328	0.804237078	0.86916004	0.867731113	0.872017893	0.896061133	0.866302187	0.876925944	0.906560636	0.875559145	0.850894632	0.923894135	0.864314115	0.895564115
0.183213221	0.116737078	0.220800199	0.329895626	0.165258449	0.604746521	0.122701292	0.358101392	0.392582008	0.108846918	0.218563618	0.100211233	0.16097167	0.104373757	0.63624503	0.208871769	0.444396123	0.659294235	0.786095924	0.765904573	0.630218688	0.607480119	0.485586481	0.651155567	0.69402336	0.596421471	0.613568588	0.246520875	0.70707008	0.671284791	0.375621272	0.12611829	0.586667495	0.463282803	0.670290755	0.335549205	0.405007455	0.373571074	0.689860835	0.230367793	0.444893141	0.535847416	0.704460736	0.666066103	0.627982107	0.570949304	0.371334493	0.623571074	0.596110835	0.629535288
0.078963718	0.190109344	0.082567097	0.065109344	0.242109841	0.116612823	0.27180666	0.140469682	0.162152087	0.749068091	0.777895129	0.740246024	0.142706262	0.108846918	0.083871769	0.480864811	0.768824553	0.158486581	0.170228628	0.169110338	0.606610338	0.530752982	0.085921968	0.255032306	0.540941849	0.239624751	0.433585984	0.37860338	0.530007455	0.485710736	0.387301193	0.702099901	0.290072068	0.056473658	0.667805666	0.342880219	0.427311133	0.124005964	0.582007952	0.646930915	0.201602883	0.158548708	0.120029821	0.387736083	0.076602883	0.237326044	0.131026342	0.241302187	0.079025845	0.083871769
0.809828529	0.809393638	0.748633201	0.585859841	0.524975149	0.058523857	0.783238072	0.838655567	0.127795726	0.73651839	0.546657555	0.724092942	0.767395626	0.725024851	0.868600895	0.745402584	0.578404573	0.019073062	0.852758449	0.876988072	0.710984095	0.740743042	0.414078032	0.759008449	0.718501491	0.684145129	0.672900099	0.757890159	0.789761431	0.543986083	0.733846918	0.032181909	0.752112326	0.770750497	0.711170477	0.853566103	0.763357356	0.722104871	0.785474652	0.817159543	0.804112823	0.665444831	0.745899602	0.775658549	0.00472167	0.806908549	0.690295726	0.8756834	0.586853877	0.813245527
0.420042247	0.284107853	0.2347167	0.276714712	0.254659543	0.284977634	0.179982604	0.248571074	0.506212724	0.444396123	0.417681412	0.482107356	0.209927932	0.340705765	0.438307654	0.450298211	0.25472167	0.58902833	0.720924453	0.661344433	0.47415507	0.531125746	0.350335487	0.53597167	0.339960239	0.313556163	0.442532306	0.244470676	0.60319334	0.573993539	0.398111332	0.378044235	0.219744036	0.299701789	0.242793241	0.470800199	0.244222167	0.266525845	0.556535785	0.547713718	0.635250994	0.542432903	0.523856859	0.528205765	0.2652833	0.284045726	0.141650099	0.55777833	0.346421471	0.433585984
0.449552684	0.246272366	0.364127734	0.380156561	0.382331014	0.310201292	0.260748012	0.523670477	0.551751988	0.210176441	0.324925447	0.236207753	0.320638668	0.239251988	0.19290507	0.430044732	0.208561133	0.630529324	0.692842942	0.714898111	0.343998509	0.472912525	0.439363817	0.399664513	0.464649602	0.374254473	0.226267396	0.407306163	0.29000994	0.479000994	0.231486083	0.173583499	0.605802684	0.391339463	0.440668489	0.640469682	0.553615805	0.636804175	0.315171471	0.541998012	0.365991551	0.665755467	0.352137177	0.473906561	0.535350398	0.190295726	0.490308151	0.633946322	0.676317097	0.612201789
0.961853877	0.037462724	0.962164513	0.915444831	0.955019881	0.742855368	0.95707008	0.971110835	0.971048708	0.914699304	0.752671471	0.946819085	0.963779821	0.953590954	0.809517893	0.947813121	0.917432903	0.934145129	0.120091948	0.114127734	0.000869781	0.0006834	0.002671471	0.001988072	0.002422962	0.002547217	0.001056163	0.756088469	0.002422962	0.000248509	0.931908549	0.815606362	0.9680666	0.948496521	0.805106859	0.94694334	0.942035288	0.91792992	0.957256461	0.941786779	0.96291004	0.973906561	0.962164513	0.966513419	0.78416998	0.96222664	0.88152336	0.975211233	0.689985089	0.974465706
0.573558648	0.354622266	0.597664016	0.5631834	0.408486581	0.195390159	0.462847913	0.74596173	0.705206262	0.096483598	0.303864314	0.410723161	0.472166998	0.353938867	0.432157058	0.361891153	0.225832505	0.545787773	0.629908052	0.622949801	0.488257952	0.393389662	0.617606859	0.45750497	0.095738072	0.585921968	0.209244533	0.622701292	0.487512425	0.562313618	0.26056163	0.124875746	0.57890159	0.525161531	0.5618166	0.672465209	0.595116799	0.576851392	0.342010437	0.612947316	0.63624503	0.569706759	0.455392644	0.309517893	0.19333996	0.517892644	0.574925447	0.513854374	0.138854374	0.210238569
0.765345427	0.717569583	0.806163022	0.948185885	0.765780318	0.117109841	0.71291004	0.984592445	0.858536282	0.072253976	0.041749503	0.056225149	0.007765905	0.700049702	0.862947316	0.04945328	0.150720676	0.954647117	0.964214712	0.846359344	0.746210239	0.286841451	0.967507455	0.745154076	0.759940358	0.645936879	0.105305666	0.97235338	0.741115805	0.904945328	0.037027833	0.045849901	0.082318588	0.108163519	0.091761928	0.966824056	0.151404076	0.061754473	0.049204771	0.516525845	0.98042992	0.986704771	0.036033797	0.982107356	0.781498509	0.69222167	0.195576541	0.781001491	0.73832008	0.067532306
0.571508449	0.47347167	0.438059145	0.581076044	0.617731113	0.284107853	0.479684394	0.718936382	0.289823559	0.101578032	0.319955268	0.141898608	0.333312624	0.191973161	0.419172465	0.097539761	0.181349404	0.64457008	0.491364314	0.421471173	0.345178926	0.3284667	0.621893638	0.098720179	0.447564612	0.672962227	0.307405567	0.699552684	0.41097167	0.422465209	0.088904076	0.08610835	0.583312624	0.535536779	0.544917992	0.354870775	0.714525348	0.629286779	0.324117793	0.449428429	0.523670477	0.175385189	0.394818588	0.652833002	0.251739563	0.50875994	0.279013419	0.393762425	0.627857853	0.577596918
0.864500497	0.887549702	0.850335487	0.779758946	0.812748509	0.901652584	0.848161034	0.008697813	0.005964215	0.861269881	0.758200795	0.830330517	0.852882704	0.830827535	0.935574056	0.835300696	0.773297714	0.848720179	0.109903082	0.632082505	0.822875249	0.823869284	0.797962227	0.833996024	0.826416501	0.83791004	0.795539264	0.832567097	0.853441849	0.781001491	0.817780815	0.403764911	0.861829026	0.839463221	0.822129722	0.013419483	0.832007952	0.79292992	0.857728628	0.860648608	0.017395626	0.016277336	0.852572068	0.456324553	0.762611829	0.865680915	0.833436879	0.917681412	0.847415507	0.884940358
0.62388171	0.126553181	0.640718191	0.347539761	0.59847167	0.09555169	0.363382207	0.667370775	0.509194831	0.101764414	0.108722664	0.212723658	0.573310139	0.205641153	0.129659543	0.252050199	0.086294732	0.192842942	0.280255964	0.30013668	0.661592942	0.6256834	0.788518887	0.166500994	0.70166501	0.673894135	0.606983101	0.687002982	0.490059642	0.677746024	0.184331511	0.094122763	0.679982604	0.601826541	0.62860338	0.526963221	0.638170974	0.61959493	0.273173459	0.660909543	0.296719682	0.300447316	0.475894632	0.602137177	0.092569583	0.364376243	0.706262425	0.368849404	0.650472167	0.637114811
0.692470179	0.175944334	0.728006958	0.352820577	0.69582505	0.70930666	0.378354871	0.431970676	0.569085487	0.510250994	0.034666998	0.427124751	0.710052187	0.603069085	0.809331511	0.070949304	0.039947813	0.527770875	0.220489563	0.208996024	0.153889165	0.416003976	0.123322565	0.106858847	0.489314115	0.306411531	0.430914513	0.354435885	0.233287773	0.176689861	0.702162028	0.688431909	0.264475646	0.62860338	0.086170477	0.642395626	0.073931412	0.060946819	0.319396123	0.181908549	0.585735586	0.208312624	0.089090457	0.076727137	0.12096173	0.686257455	0.716140656	0.115432406	0.086729622	0.07374503
0.993538767	0.031063618	0.99347664	0.980243539	0.992979622	0.029758946	0.992731113	0.994719185	0.995713221	0.493911531	0.779510437	0.657865308	0.995526839	0.993725149	0.02249006	0.017395626	0.715084493	0.16861332	0.09778827	0.274353877	0.003976143	0.006274851	0.007144632	0.006336978	0.043302684	0.005342942	0.007890159	0.991302187	0.007765905	0.004535288	0.003789761	0.906374254	0.016960736	0.322440358	0.986021372	0.8131834	0.984965209	0.976702286	0.8118166	0.092818091	0.994470676	0.970365308	0.993103877	0.994532803	0.766587972	0.994097913	0.946756958	0.8131834	0.984406064	0.80709493
0.919358847	0.939736581	0.918489066	0.850646123	0.899416004	0.859406064	0.908921471	0.942532306	0.942718688	0.003976143	0.793799702	0.035598907	0.918986083	0.902335984	0.83070328	0.902522366	0.716699801	0.89568837	0.968936382	0.944147614	0.898670477	0.892892644	0.88040507	0.898297714	0.905007455	0.917308648	0.87208002	0.897427932	0.91277336	0.876677435	0.008138668	0.684145129	0.925882207	0.900285785	0.893948807	0.97055169	0.893824553	0.859095427	0.915506958	0.903454274	0.918923956	0.942842942	0.918426938	0.925944334	0.946384195	0.920601392	0.913767396	0.950608847	0.92513668	0.940357853
0.861456262	0.884070577	0.846110835	0.77584493	0.805106859	0.89792495	0.844681909	0.894010934	0.89792495	0.031684891	0.692967197	0.027149602	0.848036779	0.826602883	0.932281312	0.831076044	0.114376243	0.845924453	0.941724652	0.909791252	0.817532306	0.819644632	0.791935885	0.830330517	0.821632704	0.832132207	0.791252485	0.82890159	0.849962724	0.77472664	0.658300199	0.027522366	0.856672465	0.835549205	0.817780815	0.919110338	0.828404573	0.789326541	0.854063121	0.858163519	0.857790755	0.877485089	0.848036779	0.86151839	0.894756461	0.862388171	0.828404573	0.915506958	0.841637674	0.881336978
0.042308648	0.076540755	0.044980119	0.044917992	0.02833002	0.207815606	0.052808151	0.642706262	0.759816103	0.685636183	0.777149602	0.711605368	0.03416998	0.048707753	0.133822068	0.736580517	0.681100895	0.620402584	0.74347664	0.728938867	0.363568588	0.626863817	0.339898111	0.431722167	0.34778827	0.477323559	0.319831014	0.445638668	0.629908052	0.65152833	0.493352386	0.922900099	0.58679175	0.607666501	0.726578032	0.727572068	0.712785785	0.700298211	0.666500994	0.250248509	0.221483598	0.601143141	0.341264911	0.688059145	0.63667992	0.129659543	0.546781809	0.447005467	0.710673459	0.695576541
0.985959245	0.664761431	0.985959245	0.961853877	0.984406064	0.705330517	0.984840954	0.98943837	0.98987326	0.01708499	0.009132704	0.026404076	0.98832008	0.984778827	0.161406561	0.00832505	0.007517396	0.963158549	0.993849404	0.862574553	0.762673956	0.781747018	0.799950298	0.70390159	0.98583499	0.88375994	0.971980616	0.980989066	0.746707256	0.751553181	0.005777833	0.03708996	0.876739563	0.978441849	0.974217197	0.923894135	0.971980616	0.959120278	0.981175447	0.789388668	0.987512425	0.991488569	0.984965209	0.988195825	0.663581014	0.986642644	0.988071571	0.989935388	0.948496521	0.821881213
0.424204771	0.184890656	0.379659543	0.394880716	0.316973161	0.360213718	0.500372763	0.393079026	0.631212724	0.166749503	0.314239563	0.418116302	0.306846421	0.285350398	0.455889662	0.580951789	0.291252485	0.600770378	0.726702286	0.672278827	0.169358847	0.266712227	0.227572068	0.507890159	0.254411034	0.165755467	0.347539761	0.172340954	0.397800696	0.179112823	0.531622763	0.25472167	0.209120278	0.351640159	0.185449801	0.648546223	0.271930915	0.370775348	0.454833499	0.523049205	0.602323559	0.721297217	0.48223161	0.335362823	0.303553678	0.412214215	0.327845427	0.508076541	0.25472167	0.291935885
0.097229125	0.429485586	0.110027336	0.452845427	0.294358847	0.111145626	0.163021869	0.771558151	0.746520875	0.621831511	0.154696819	0.070017396	0.076540755	0.087288767	0.249378728	0.061133201	0.459493042	0.787959742	0.88195825	0.835362823	0.710114314	0.655752982	0.836418986	0.58138668	0.994843439	0.758822068	0.699676938	0.729622266	0.696881213	0.716513419	0.061568091	0.154013419	0.703156064	0.146744533	0.641587972	0.402522366	0.657989563	0.492296223	0.203777336	0.45570328	0.668737575	0.399167495	0.448434394	0.658797217	0.634878231	0.172527336	0.483536282	0.354249503	0.690357853	0.623136183
0.325422465	0.390531809	0.360772863	0.377547217	0.193774851	0.418923956	0.429485586	0.404199801	0.555666004	0.336232604	0.397055169	0.115494533	0.384070577	0.536282306	0.455641153	0.492544732	0.471794235	0.404261928	0.453404573	0.47415507	0.190792744	0.192780815	0.217010437	0.389786282	0.228131213	0.23359841	0.226702286	0.250559145	0.360213718	0.170974155	0.413953777	0.283362326	0.382144632	0.317532306	0.253106362	0.5784667	0.324117793	0.280193837	0.447564612	0.480492048	0.60679672	0.588717694	0.545787773	0.527708748	0.206759443	0.360524354	0.361580517	0.408362326	0.357666501	0.321819085
0.163767396	0.185325547	0.189177435	0.193277833	0.299266899	0.322564612	0.377298708	0.440792744	0.468315109	0.321322068	0.576416501	0.125559145	0.241115805	0.326975646	0.366612823	0.528267893	0.234157555	0.570017396	0.609468191	0.61375497	0.280255964	0.370340457	0.324304175	0.30013668	0.212972167	0.313307654	0.310014911	0.461418986	0.362015408	0.321632704	0.52944831	0.246645129	0.45638668	0.321694831	0.491612823	0.393389662	0.403951292	0.405939364	0.337972167	0.599838469	0.492234095	0.34375	0.416873757	0.487450298	0.324428429	0.254286779	0.380467197	0.421968191	0.395812624	0.374192346
0.121085984	0.204336481	0.158859344	0.206448807	0.190916998	0.130777833	0.420104374	0.695390159	0.575236083	0.268824553	0.20999006	0.142147117	0.162524851	0.164326541	0.121458748	0.105305666	0.203590954	0.473161034	0.63040507	0.583001988	0.61332008	0.630156561	0.685946819	0.329274354	0.591327038	0.633387177	0.603690358	0.623260437	0.603379722	0.614376243	0.079398608	0.148856859	0.660598907	0.506833996	0.492731113	0.590954274	0.575795229	0.61263668	0.278143638	0.271371769	0.534542744	0.596856362	0.212040258	0.403019384	0.184517893	0.290444831	0.372514911	0.339090457	0.643824553	0.613630716
0.09958996	0.202099901	0.074987575	0.12139662	0.197440358	0.295352883	0.340270875	0.493725149	0.417432903	0.590022366	0.549391153	0.09555169	0.201540755	0.244035785	0.249627237	0.420352883	0.484157555	0.693277833	0.528081511	0.562748509	0.530193837	0.545601392	0.504970179	0.308088966	0.309083002	0.501553181	0.151466203	0.579274354	0.623011928	0.501677435	0.210176441	0.714960239	0.453342445	0.372887674	0.256336978	0.370029821	0.543178429	0.497142147	0.210487078	0.590333002	0.165134195	0.195638668	0.123943837	0.434766402	0.403578529	0.330392644	0.493849404	0.367109841	0.573185885	0.51957008
0.134691849	0.533300199	0.180603877	0.132890159	0.127360835	0.50832505	0.126242545	0.790320577	0.811630219	0.193712724	0.094247018	0.135996521	0.295663519	0.229000994	0.426627734	0.248757455	0.160226143	0.57734841	0.782741054	0.749813618	0.379535288	0.489935388	0.626304672	0.328715209	0.576540755	0.677559642	0.587040258	0.672465209	0.547154573	0.549639662	0.187002982	0.150969185	0.699304175	0.611394135	0.622204274	0.694893141	0.598285288	0.619532803	0.439115308	0.623757455	0.570390159	0.735400099	0.478690358	0.600956759	0.53957505	0.516090954	0.679050696	0.706573062	0.721980616	0.735337972
0.456324553	0.569271869	0.461170477	0.283300199	0.378727634	0.340892147	0.239189861	0.163829523	0.307902584	0.437748509	0.438307654	0.622328529	0.284915507	0.353503976	0.453590954	0.272179423	0.560263419	0.66277336	0.734592445	0.745837475	0.291190358	0.37096173	0.187065109	0.591264911	0.118103877	0.150596421	0.36555666	0.134940358	0.428926441	0.194582505	0.561505964	0.584927932	0.224527833	0.16792992	0.189736581	0.179609841	0.164450795	0.168302684	0.568774851	0.689612326	0.309083002	0.324242048	0.459803678	0.300323062	0.349403579	0.578404573	0.130156561	0.58026839	0.173459245	0.3902833
0.703404573	0.58679175	0.726578032	0.741985586	0.744097913	0.864686879	0.818402087	0.812127237	0.743973658	0.812189364	0.696881213	0.786530815	0.698496521	0.792557157	0.017395626	0.797465209	0.133138668	0.826105865	0.88916501	0.894942843	0.775782803	0.788083996	0.727882704	0.802186879	0.782430417	0.784480616	0.751180417	0.038518887	0.825733101	0.720924453	0.782306163	0.150472167	0.820949304	0.150223658	0.779945328	0.059642147	0.803243042	0.764413519	0.826354374	0.841016402	0.83499006	0.833064115	0.004286779	0.82890159	0.873571074	0.839214712	0.7819334	0.485959245	0.790506958	0.765159046
0.413953777	0.556287276	0.568402087	0.53708996	0.363692843	0.521433897	0.408113817	0.592134692	0.28957505	0.278951292	0.316289761	0.327224155	0.470054672	0.171719682	0.34915507	0.364624751	0.356423956	0.157989563	0.225149105	0.244470676	0.402895129	0.492420477	0.553615805	0.274913022	0.454460736	0.447253976	0.46514662	0.509381213	0.27068837	0.299950298	0.313494036	0.306784294	0.637984592	0.583064115	0.436071074	0.223285288	0.557281312	0.505591451	0.255342942	0.399105368	0.183834493	0.184145129	0.327224155	0.364749006	0.282678926	0.288518887	0.573682903	0.276590457	0.401838966	0.522055169
0.231486083	0.273732604	0.431287276	0.199739066	0.399664513	0.177124751	0.274353877	0.646930915	0.30889662	0.354435885	0.245402584	0.227199304	0.17874006	0.163270378	0.345116799	0.267147117	0.306597913	0.271061133	0.302559642	0.281809145	0.564177435	0.596110835	0.659107853	0.443526342	0.510499503	0.613879225	0.504783797	0.604373757	0.442097416	0.665941849	0.209865805	0.345178926	0.680168986	0.642644135	0.511617793	0.394445825	0.634505467	0.580579026	0.359654573	0.404199801	0.291687376	0.176814115	0.477572068	0.294483101	0.304920477	0.223533797	0.391028827	0.22750994	0.705454771	0.590643638
0.236891153	0.293986083	0.119843439	0.097477634	0.661841451	0.240991551	0.105057157	0.782430417	0.740183897	0.509629722	0.070638668	0.091637674	0.113133698	0.643576044	0.289699304	0.082691352	0.185636183	0.748633201	0.855367793	0.827286282	0.414885686	0.477820577	0.792619284	0.108412028	0.330765408	0.666563121	0.585549205	0.766898608	0.079398608	0.446197813	0.068153579	0.29541501	0.66165507	0.674577535	0.648421968	0.703218191	0.629100398	0.983412028	0.368911531	0.20166501	0.668302684	0.700360338	0.169917992	0.59375	0.69041998	0.235710736	0.597912525	0.455206262	0.74459493	0.727012922
0.189115308	0.451043738	0.469371272	0.665444831	0.412400596	0.596545726	0.443402087	0.156063618	0.490991551	0.592258946	0.580827535	0.638730119	0.449428429	0.115743042	0.666873757	0.356734592	0.594681909	0.677994533	0.719122763	0.749440855	0.227758449	0.128168489	0.059207256	0.351702286	0.487139662	0.062375746	0.42874006	0.086481113	0.239251988	0.306225149	0.351578032	0.610710736	0.100149105	0.267892644	0.323496521	0.655193837	0.249627237	0.418364811	0.420352883	0.649229622	0.695203777	0.610337972	0.433585984	0.447875249	0.704460736	0.385188867	0.091140656	0.710859841	0.351826541	0.661717197
0.645564115	0.69041998	0.433275348	0.632765905	0.565357853	0.474527833	0.651963221	0.476267396	0.740618787	0.089338966	0.105057157	0.323682903	0.721172962	0.724279324	0.669793738	0.209555169	0.140531809	0.32014165	0.561195328	0.303243042	0.366550696	0.640221173	0.506585487	0.565916998	0.50695825	0.369532803	0.533921471	0.468687873	0.389413519	0.667619284	0.554299205	0.053802187	0.298272863	0.39568837	0.27541004	0.674950298	0.395501988	0.302746024	0.48763668	0.644632207	0.670601392	0.693650596	0.350149105	0.424888171	0.242171968	0.289015905	0.369657058	0.26640159	0.449676938	0.639724155
0.428243042	0.384629722	0.336356859	0.401963221	0.408735089	0.262984592	0.562437873	0.435574056	0.576167992	0.285536779	0.302062624	0.497017893	0.606237575	0.215954274	0.234778827	0.46694831	0.402335984	0.594371272	0.557654076	0.562375746	0.218439364	0.210984095	0.168054175	0.323807157	0.182591948	0.195390159	0.220924453	0.256212724	0.244905567	0.274167495	0.411592942	0.274540258	0.321197813	0.21222664	0.293799702	0.523918986	0.284729125	0.318526342	0.19153827	0.524105368	0.588966203	0.553243042	0.422403082	0.512798211	0.376615308	0.278392147	0.407430417	0.376491054	0.333374751	0.275223658
0.471172962	0.584679423	0.501366799	0.474092942	0.368787276	0.515469682	0.545042247	0.367793241	0.480305666	0.272241551	0.22639165	0.282119781	0.442842942	0.261866302	0.499937873	0.388730119	0.181225149	0.39860835	0.475211233	0.444396123	0.337475149	0.298210736	0.321011431	0.390221173	0.282492545	0.388170974	0.272800696	0.351764414	0.528764911	0.240991551	0.429299205	0.419358847	0.377982107	0.357728628	0.345116799	0.590395129	0.372639165	0.374378728	0.442345924	0.479187376	0.357977137	0.497390656	0.438431909	0.417432903	0.311568091	0.523235586	0.381461233	0.519818588	0.348658052	0.282989563
0.657430417	0.676006461	0.543923956	0.469930417	0.228255467	0.10542992	0.362574553	0.110462227	0.306287276	0.508014414	0.608287773	0.21110835	0.458064115	0.42109841	0.090519384	0.281001491	0.390531809	0.293116302	0.200360338	0.247514911	0.433772366	0.336667495	0.110400099	0.527087475	0.088841948	0.060822565	0.376056163	0.20750497	0.481610338	0.174639662	0.268576044	0.77068837	0.104932903	0.14792495	0.279013419	0.498322565	0.112015408	0.156809145	0.609654573	0.5465333	0.102385686	0.126925944	0.310449801	0.333126243	0.147614314	0.583809642	0.051068588	0.191289761	0.088717694	0.097291252
0.16277336	0.391463718	0.202721173	0.204957753	0.526279821	0.138419483	0.580516899	0.745526839	0.603503976	0.268948807	0.176627734	0.239127734	0.361394135	0.538394632	0.145812624	0.163332505	0.160101889	0.652273857	0.645191352	0.527957256	0.599714215	0.440979125	0.643576044	0.158735089	0.54181163	0.684455765	0.540631213	0.635499503	0.277895129	0.570017396	0.254100398	0.355243539	0.683213221	0.62096173	0.429982604	0.583685388	0.563928926	0.610586481	0.109778827	0.329771372	0.325236083	0.546968191	0.127174453	0.188494036	0.09847167	0.198310139	0.42874006	0.151341948	0.752795726	0.455019881
0.336978131	0.517209245	0.27360835	0.276652584	0.277833002	0.387549702	0.242234095	0.397676441	0.529945328	0.376242545	0.382517396	0.549763917	0.359530318	0.30305666	0.421346918	0.435387674	0.313804672	0.392954771	0.433585984	0.465954274	0.345738072	0.381212724	0.209741551	0.286406561	0.171222664	0.172962227	0.31138171	0.346856362	0.453528827	0.317097416	0.539761431	0.503479125	0.400347913	0.238941352	0.3444334	0.331324553	0.316973161	0.328280318	0.381399105	0.488941352	0.365121769	0.387798211	0.247639165	0.437748509	0.375434891	0.332877734	0.320949304	0.59555169	0.389724155	0.328777336
0.500310636	0.309269384	0.34847167	0.340954274	0.23832008	0.365743042	0.284045726	0.669358847	0.30485835	0.562810636	0.451105865	0.516712227	0.461916004	0.243663022	0.481858847	0.36443837	0.625434891	0.244408549	0.255902087	0.230989066	0.221732107	0.247949801	0.552186879	0.251366799	0.286344433	0.462972167	0.266525845	0.496148111	0.125994036	0.341637674	0.482480119	0.729125249	0.453963718	0.421471173	0.285164016	0.312251491	0.504473161	0.440171471	0.200422465	0.563991054	0.34666998	0.34014662	0.134008449	0.205951789	0.473285288	0.378789761	0.258946322	0.303615805	0.532244036	0.560574056
0.899105368	0.920912028	0.894818588	0.822067594	0.868663022	0.937313618	0.886307157	0.926751988	0.92737326	0.691786779	0.821881213	0.001242545	0.894632207	0.876491054	0.963469185	0.87791998	0.827659046	0.878168489	0.960673459	0.932591948	0.87139662	0.866612823	0.852137177	0.873260437	0.875497018	0.889662028	0.843812127	0.872142147	0.889972664	0.841202783	0.860089463	0.606734592	0.90221173	0.876553181	0.866488569	0.954274354	0.869905567	0.833250497	0.894507952	0.886555666	0.897987078	0.922092445	0.894632207	0.904261928	0.927870278	0.899788767	0.885250994	0.938556163	0.897800696	0.921160537
0.447750994	0.297589463	0.567470179	0.411903579	0.609095427	0.382331014	0.58026839	0.573185885	0.175509443	0.22750994	0.130591451	0.210487078	0.62208002	0.377547217	0.327224155	0.2506834	0.135064612	0.182157058	0.489997515	0.367296223	0.473409543	0.475521869	0.627050199	0.280380219	0.639413519	0.581510934	0.564239563	0.570452286	0.27000497	0.550074553	0.223285288	0.271185388	0.588034294	0.532057654	0.534045726	0.185822565	0.606361829	0.595862326	0.24596173	0.277460239	0.50472167	0.436630219	0.328963718	0.456883698	0.380467197	0.621893638	0.546719682	0.311071074	0.419110338	0.580144135
0.219930417	0.495340457	0.285412525	0.255218688	0.180417495	0.384940358	0.357977137	0.378230616	0.657181909	0.432840457	0.498695328	0.544172465	0.129908052	0.378168489	0.494284294	0.200298211	0.509256958	0.65625	0.758387177	0.721421471	0.30013668	0.307840457	0.308585984	0.533300199	0.239251988	0.285785288	0.332567097	0.308710239	0.658859344	0.30889662	0.312624254	0.561692346	0.327286282	0.3284667	0.161530815	0.643079026	0.249005964	0.258014414	0.437251491	0.594309145	0.623508946	0.648546223	0.419358847	0.444831014	0.246023857	0.326354374	0.162897614	0.597912525	0.382144632	0.441786779
0.474403579	0.425509443	0.455019881	0.341575547	0.442097416	0.142644135	0.414512922	0.741799205	0.563245527	0.145253479	0.121707256	0.379224652	0.560139165	0.329336481	0.212599404	0.223533797	0.088531312	0.212723658	0.241923459	0.223844433	0.661779324	0.62791998	0.735275845	0.224465706	0.597291252	0.712350895	0.601453777	0.683275348	0.576105865	0.670787773	0.238257952	0.237823062	0.7347167	0.653951292	0.64972664	0.536468688	0.593687873	0.66792992	0.264351392	0.180231113	0.194955268	0.428367296	0.200670974	0.436505964	0.168240557	0.241550696	0.616799205	0.253914016	0.63512674	0.533486581
0.409480616	0.619532803	0.47415507	0.355119284	0.39320328	0.508822068	0.319271869	0.387736083	0.61667495	0.395874751	0.587723658	0.396247515	0.370340457	0.630964215	0.5784667	0.255777833	0.548459245	0.520253479	0.60791501	0.642022863	0.236394135	0.194582505	0.243103877	0.484343936	0.282678926	0.216202783	0.370588966	0.128416998	0.522800696	0.1569334	0.30417495	0.432964712	0.182467694	0.178677932	0.244346421	0.31790507	0.132206759	0.12972167	0.373011928	0.421968191	0.373943837	0.492047714	0.423521372	0.133822068	0.507020378	0.368228131	0.134319085	0.36487326	0.126304672	0.123136183
0.34555169	0.287152087	0.394818588	0.474776342	0.104808648	0.268638171	0.460176441	0.421284791	0.580579026	0.223968688	0.404075547	0.24304175	0.360027336	0.655193837	0.504908052	0.188369781	0.446508449	0.690979125	0.765593936	0.736704771	0.149167495	0.10499503	0.095613817	0.476950795	0.10207505	0.089960239	0.200670974	0.230616302	0.504845924	0.106361829	0.175385189	0.34083002	0.322502485	0.224527833	0.335300696	0.691289761	0.357355865	0.322316103	0.612574553	0.688431909	0.5159667	0.582132207	0.667743539	0.550198807	0.358163519	0.12027833	0.213220676	0.600211233	0.138543738	0.160226143
0.388667992	0.650596421	0.581759443	0.708809642	0.669358847	0.306225149	0.626056163	0.071881213	0.097539761	0.625559145	0.676876243	0.602199304	0.602012922	0.526963221	0.578963718	0.637549702	0.671657555	0.127857853	0.168364811	0.161033797	0.481734592	0.395439861	0.124502982	0.606299702	0.469495527	0.198310139	0.466886183	0.052621769	0.293116302	0.332567097	0.662338469	0.561443837	0.113133698	0.160847416	0.487326044	0.080019881	0.201478628	0.470178926	0.69222167	0.25652336	0.100459742	0.076913519	0.708064115	0.684952783	0.19110338	0.124130219	0.367544732	0.509319085	0.071694831	0.096297217
0.652708748	0.722539761	0.689488072	0.747452783	0.532989563	0.559145129	0.67109841	0.09014662	0.365183897	0.336667495	0.586481113	0.642271372	0.606361829	0.60431163	0.558585984	0.603069085	0.524602386	0.207442843	0.27112326	0.199428429	0.244719185	0.094060636	0.081448807	0.517022863	0.174391153	0.119097913	0.436008946	0.050447316	0.387611829	0.120899602	0.634319085	0.413332505	0.089152584	0.195762922	0.206510934	0.30374006	0.121148111	0.096235089	0.385934394	0.565916998	0.093687873	0.115183897	0.473409543	0.094557654	0.226018887	0.660164016	0.208933897	0.160226143	0.090395129	0.154883201
0.61959493	0.259319085	0.613444334	0.360648608	0.655069583	0.287897614	0.516712227	0.31610338	0.5159667	0.207132207	0.537214215	0.368849404	0.475956759	0.657741054	0.304796223	0.468439364	0.426565606	0.268141153	0.33610835	0.32890159	0.040258449	0.052808151	0.070762922	0.108536282	0.061505964	0.053305169	0.051317097	0.362201789	0.11735835	0.042557157	0.611021372	0.3131834	0.22527336	0.355678429	0.073931412	0.61624006	0.15084493	0.112574553	0.30237326	0.590022366	0.624689364	0.366550696	0.367855368	0.137673956	0.152522366	0.640345427	0.398856859	0.174515408	0.176317097	0.32554672
0.126180417	0.931349404	0.048086481	0.837847913	0.37972167	0.699304175	0.898359841	0.81430169	0.737885189	0.878789761	0.841202783	0.887611829	0.907865308	0.890718191	0.729932903	0.694209742	0.8444334	0.886928429	0.125062127	0.086294732	0.885996521	0.88040507	0.867420477	0.886493539	0.730119284	0.905318091	0.8590333	0.420663519	0.901838966	0.859157555	0.873260437	0.650037276	0.553429423	0.88916501	0.881771869	0.767706262	0.101515905	0.847291252	0.633262922	0.895501988	0.01888668	0.025161531	0.524913022	0.785847416	0.710300696	0.002422962	0.900285785	0.091327038	0.654075547	0.764910537
0.411717197	0.642519881	0.507206759	0.632579523	0.22999503	0.627609344	0.445514414	0.126677435	0.416003976	0.690606362	0.564922962	0.573931412	0.342818091	0.368103877	0.70098161	0.610524354	0.598285288	0.722477634	0.733287773	0.639599901	0.25111829	0.132393141	0.088779821	0.383449304	0.351640159	0.12680169	0.268079026	0.072813121	0.360462227	0.171595427	0.630591451	0.723968688	0.090022366	0.189550199	0.102199304	0.529199801	0.086418986	0.123508946	0.613630716	0.565854871	0.341761928	0.592569583	0.305293241	0.126428926	0.151466203	0.657678926	0.280752982	0.394632207	0.19153827	0.326789264
0.171346918	0.29069334	0.265407555	0.308648111	0.374378728	0.218687873	0.285101889	0.644259443	0.321756958	0.474217197	0.377982107	0.425695825	0.197750994	0.194085487	0.255280815	0.459741551	0.485275845	0.315606362	0.412711233	0.314674453	0.529324056	0.37903827	0.607542247	0.255529324	0.440544235	0.579398608	0.229498012	0.571508449	0.299266899	0.541998012	0.356299702	0.522738569	0.640469682	0.558834493	0.532119781	0.320576541	0.590892147	0.603441849	0.130591451	0.336978131	0.222539761	0.228938867	0.105057157	0.313431909	0.445700795	0.308834493	0.382206759	0.298769881	0.565047217	0.564363817
0.199117793	0.123757455	0.400037276	0.680790258	0.112885189	0.71402833	0.044545229	0.335176441	0.129908052	0.850646123	0.80958002	0.812375746	0.254286779	0.127360835	0.751428926	0.723968688	0.872763419	0.353628231	0.240805169	0.243600895	0.650969185	0.657678926	0.38556163	0.714898111	0.877360835	0.463096421	0.695452286	0.298024354	0.406871272	0.594122763	0.737885189	0.962847913	0.669855865	0.479870775	0.532865308	0.12860338	0.423894135	0.556784294	0.127298708	0.531809145	0.212537276	0.088655567	0.330019881	0.311257455	0.203404573	0.142519881	0.584679423	0.275782803	0.126988072	0.403205765
0.036033797	0.672030318	0.095800199	0.908300199	0.870713221	0.834555169	0.059083002	0.800012425	0.052124751	0.937127237	0.915444831	0.942283797	0.8902833	0.662586978	0.672713718	0.942656561	0.910723161	0.107417992	0.074614811	0.136120775	0.946819085	0.750931909	0.934331511	0.944893141	0.953839463	0.804547714	0.927124751	0.007393141	0.75583996	0.937872763	0.926379225	0.803491551	0.578715209	0.943029324	0.760437376	0.779137674	0.752609344	0.911158052	0.698993539	0.937562127	0.016650099	0.241923459	0.719619781	0.788332505	0.779013419	0.021930915	0.958996024	0.798024354	0.962599404	0.778205765
0.156747018	0.324614811	0.178615805	0.305168986	0.557840457	0.509753976	0.377112326	0.634629722	0.364189861	0.19986332	0.153267893	0.178243042	0.489189861	0.590767893	0.470862326	0.215022366	0.156498509	0.39208499	0.551689861	0.501056163	0.627298708	0.534294235	0.483846918	0.296160537	0.56833996	0.461978131	0.504348907	0.423086481	0.365246024	0.50764165	0.2194334	0.180231113	0.616861332	0.560139165	0.590084493	0.409107853	0.566600398	0.519259443	0.458809642	0.502050199	0.522862823	0.663332505	0.426565606	0.394010934	0.498260437	0.256399105	0.557716203	0.506336978	0.605678429	0.609468191
0.090395129	0.123695328	0.072688867	0.531436382	0.27541004	0.247825547	0.175198807	0.500745527	0.125186382	0.646868787	0.455019881	0.436568091	0.107107356	0.566600398	0.24124006	0.322067594	0.565047217	0.364003479	0.608722664	0.458685388	0.612512425	0.225397614	0.645501988	0.082256461	0.419669483	0.460984095	0.364935388	0.520812624	0.106237575	0.267271372	0.428243042	0.957877734	0.625062127	0.574739066	0.667246521	0.189488072	0.627982107	0.666190358	0.213655567	0.186878728	0.218190855	0.416998012	0.33430666	0.274850895	0.290320577	0.10723161	0.568712724	0.156001491	0.578156064	0.656187873
0.477882704	0.59194831	0.414078032	0.466761928	0.583747515	0.192594433	0.62139662	0.567780815	0.667370775	0.204025845	0.184642147	0.173397117	0.521744533	0.489314115	0.163332505	0.15985338	0.123074056	0.361021372	0.428802187	0.404945328	0.411965706	0.397614314	0.37319831	0.2034667	0.296036282	0.29069334	0.224776342	0.529572565	0.269321571	0.456448807	0.17625497	0.19874503	0.437251491	0.368228131	0.253230616	0.47278827	0.361704771	0.360897117	0.136928429	0.146496024	0.630156561	0.616923459	0.239997515	0.213096421	0.153143638	0.343812127	0.507890159	0.171036282	0.177124751	0.14208499
0.491861332	0.064612326	0.094806163	0.074739066	0.032492545	0.754659543	0.015159046	0.038270378	0.124068091	0.984530318	0.951105865	0.835921968	0.024043241	0.030318091	0.826975646	0.694582505	0.945576541	0.74304175	0.855989066	0.838966203	0.059207256	0.062313618	0.036095924	0.402460239	0.56722167	0.038456759	0.176441352	0.056784294	0.080206262	0.60319334	0.955827535	0.869284294	0.638792247	0.78236829	0.604870775	0.676130716	0.402708748	0.111456262	0.714152584	0.775223658	0.599714215	0.234592445	0.814736581	0.539388668	0.674204771	0.664202286	0.710362823	0.813742545	0.734281809	0.774602386
0.032741054	0.292743539	0.029634692	0.025347913	0.091389165	0.070017396	0.050695825	0.242731113	0.684828529	0.882517396	0.579895626	0.921968191	0.154199801	0.266339463	0.064177435	0.695017396	0.666998012	0.079274354	0.134753976	0.098968688	0.736704771	0.559890656	0.710052187	0.672092445	0.996769384	0.67737326	0.498074056	0.087723658	0.736145626	0.610462227	0.980554175	0.737885189	0.081013917	0.029261928	0.885872266	0.132517396	0.765904573	0.741177932	0.692656561	0.746458748	0.184952783	0.121272366	0.768513917	0.556100895	0.739997515	0.190047217	0.031001491	0.710984095	0.552559642	0.717321074
0.047775845	0.775472167	0.032554672	0.048397117	0.046968191	0.436754473	0.685139165	0.237015408	0.808088966	0.994097913	0.846483598	0.924266899	0.815606362	0.670601392	0.621583002	0.804423459	0.966389165	0.364562624	0.157803181	0.263108847	0.992979622	0.989189861	0.704150099	0.990929423	0.993600895	0.847974652	0.98583499	0.024850895	0.799639662	0.991737078	0.649540258	0.566476143	0.045477137	0.027273857	0.774788767	0.142892644	0.477323559	0.978317594	0.733225646	0.980181412	0.06902336	0.765469682	0.68054175	0.729622266	0.820700795	0.074801193	0.023856859	0.712102386	0.727199304	0.623446819
0.187065109	0.17693837	0.466637674	0.544483101	0.359157555	0.064860835	0.27764662	0.614376243	0.769942843	0.074614811	0.5305666	0.089649602	0.237201789	0.088531312	0.182157058	0.635313121	0.436754473	0.361394135	0.366177932	0.516774354	0.155255964	0.269818588	0.421284791	0.072191849	0.625434891	0.545912028	0.131274851	0.63264165	0.268513917	0.3590333	0.37096173	0.135064612	0.638419483	0.723098907	0.747887674	0.71583002	0.429920477	0.719060636	0.663953777	0.671160537	0.158175944	0.704274354	0.570949304	0.69582505	0.063742545	0.650658549	0.758884195	0.482977137	0.740308151	0.751491054
0.020812624	0.032554672	0.049266899	0.07598161	0.727634195	0.754224652	0.011307157	0.139599901	0.041500994	0.32262674	0.764102883	0.802932406	0.785909543	0.723968688	0.015407555	0.963096421	0.937313618	0.732790755	0.167867793	0.167805666	0.97055169	0.813369781	0.962972167	0.78597167	0.976018887	0.980802684	0.66973161	0.007765905	0.972477634	0.967383201	0.948931412	0.575857356	0.980119284	0.965519384	0.960921968	0.012922465	0.959927932	0.94153827	0.971297217	0.957132207	0.051379225	0.011369284	0.975583996	0.781436382	0.839463221	0.813431909	0.842942346	0.848533797	0.980057157	0.932405567
0.77541004	0.052311133	0.911592942	0.841761928	0.890221173	0.651838966	0.762673956	0.937437873	0.937437873	0.562624254	0.762176938	0.033175944	0.78820825	0.894073062	0.900658549	0.300012425	0.848161034	0.889475646	0.895129225	0.939674453	0.88984841	0.884319085	0.871458748	0.889972664	0.89612326	0.908921471	0.863133698	0.888730119	0.905193837	0.865121769	0.03416998	0.005902087	0.226888668	0.89208499	0.884940358	0.901776839	0.064115308	0.850521869	0.725024851	0.504286779	0.911903579	0.93569831	0.910350398	0.91861332	0.023546223	0.913394632	0.904696819	0.803429423	0.916438867	0.934642147
0.874751491	0.897241551	0.862947316	0.791066103	0.829957753	0.775472167	0.858784791	0.905380219	0.907741054	0.875994036	0.779137674	0.842942346	0.865432406	0.844247018	0.041563121	0.84778827	0.789140159	0.856858847	0.948310139	0.917681412	0.836853877	0.836356859	0.815171471	0.844744036	0.840705765	0.853752485	0.810077038	0.843625746	0.86375497	0.798583499	0.829895626	0.477323559	0.001180417	0.849652087	0.834741551	0.931349404	0.841699801	0.803553678	0.868414513	0.867296223	0.871272366	0.89500497	0.865308151	0.027957256	0.905877237	0.875062127	0.849776342	0.92333499	0.863630716	0.894756461
0.033300199	0.871893638	0.687997018	0.762052684	0.77944831	0.883076541	0.83250497	0.883822068	0.88916501	0.836046223	0.727261431	0.808213221	0.834493042	0.811754473	0.12791998	0.815792744	0.746458748	0.836232604	0.935511928	0.902770875	0.798956262	0.804920477	0.765159046	0.817345924	0.803988569	0.811443837	0.773359841	0.815668489	0.742855368	0.750994036	0.79901839	0.262736083	0.840767893	0.053429423	0.800571571	0.907057654	0.81610338	0.777149602	0.841140656	0.003851889	0.846856362	0.011058648	0.831013917	0.034356362	0.884567594	0.851640159	0.014786282	0.008200795	0.052124751	0.7805666
0.508387177	0.268141153	0.68861829	0.69762674	0.320265905	0.718501491	0.637052684	0.175323062	0.322316103	0.591451292	0.142706262	0.322813121	0.703590954	0.761307157	0.853752485	0.094744036	0.271744533	0.986021372	0.263543738	0.183088966	0.573993539	0.618911531	0.502795726	0.715333002	0.60027336	0.32598161	0.69222167	0.030939364	0.230616302	0.614935388	0.226888668	0.651963221	0.072440358	0.111704771	0.05193837	0.745216203	0.051689861	0.067718688	0.309269384	0.196508449	0.688307654	0.714525348	0.198682903	0.082629225	0.100521869	0.726578032	0.194085487	0.181473658	0.084058151	0.068215706
0.257144632	0.421657555	0.429299205	0.681846421	0.495402584	0.627982107	0.637176938	0.75472167	0.495837475	0.104684394	0.229000994	0.110275845	0.32598161	0.554237078	0.191724652	0.137984592	0.159107853	0.651590457	0.737201789	0.729187376	0.298148608	0.489376243	0.526341948	0.09735338	0.395377734	0.606051193	0.259567594	0.673459245	0.270750497	0.406063618	0.108039264	0.112512425	0.640593936	0.659107853	0.572191849	0.541252485	0.641277336	0.594681909	0.091327038	0.309331511	0.218128728	0.417992048	0.076354374	0.470365308	0.508884195	0.414078032	0.659666998	0.199552684	0.724279324	0.555355368
0.541873757	0.682157058	0.424888171	0.58070328	0.438059145	0.57014165	0.438804672	0.269694334	0.25	0.350646123	0.101578032	0.571322068	0.162027833	0.137798211	0.48291501	0.453404573	0.127671471	0.478441849	0.523173459	0.523794732	0.186133201	0.141028827	0.332442843	0.217383201	0.24459493	0.623011928	0.09375	0.317470179	0.230554175	0.196011431	0.39388668	0.519321571	0.274105368	0.396744533	0.266090954	0.446446322	0.421781809	0.451354374	0.513605865	0.432529821	0.194209742	0.206510934	0.290879722	0.28305169	0.305914513	0.530690855	0.447564612	0.296906064	0.68166004	0.604125249
0.561071074	0.508511431	0.573372266	0.319085487	0.125559145	0.29609841	0.242296223	0.497701292	0.214338966	0.527522366	0.455206262	0.302186879	0.19874503	0.374627237	0.432716203	0.358909046	0.275347913	0.197937376	0.244035785	0.260375249	0.126242545	0.141463718	0.425571571	0.288270378	0.246520875	0.346794235	0.164326541	0.490059642	0.179982604	0.099962724	0.249378728	0.61847664	0.480802684	0.435449801	0.298086481	0.344992545	0.484592445	0.521993042	0.534045726	0.287524851	0.416500994	0.208064115	0.497949801	0.197129722	0.444520378	0.419420974	0.245340457	0.347477634	0.555914513	0.572999503
0.995775348	0.731175447	0.75540507	0.732977137	0.743228131	0.865308151	0.730740557	0.996520875	0.871210239	0.995091948	0.976950795	0.983349901	0.015780318	0.088407058	0.776652584	0.887798211	0.970738072	0.980678429	0.976515905	0.99347664	0.994781312	0.991737078	0.746583002	0.993352386	0.995216203	0.996893638	0.988941352	0.212599404	0.993787276	0.99416004	0.977137177	0.918302684	0.646247515	0.991861332	0.788767396	0.871893638	0.772552187	0.982666501	0.626615308	0.983474155	0.051068588	0.997825547	0.102261431	0.820700795	0.823123757	0.764599901	0.955082008	0.811505964	0.995899602	0.99708002
0.505964215	0.36959493	0.516028827	0.218687873	0.158424453	0.36195328	0.582567097	0.306225149	0.220178926	0.43277833	0.178180915	0.268451789	0.418923956	0.300695825	0.360524354	0.307281312	0.437562127	0.202162028	0.230367793	0.213841948	0.19290507	0.295352883	0.346980616	0.421968191	0.408735089	0.279572565	0.494719185	0.384816103	0.263667992	0.241737078	0.337661531	0.314922962	0.387425447	0.358784791	0.283859344	0.352758449	0.330641153	0.423521372	0.569085487	0.463779821	0.615121769	0.407119781	0.510064612	0.368849404	0.653454274	0.536406561	0.471110835	0.452907555	0.492979622	0.553180915
0.600770378	0.470427435	0.611766899	0.626615308	0.422900099	0.317780815	0.512798211	0.250869781	0.223658052	0.483349901	0.141774354	0.47458996	0.399416004	0.470800199	0.541625249	0.492420477	0.406871272	0.147800696	0.285847416	0.276466203	0.527770875	0.608349901	0.37388171	0.652895129	0.488071571	0.281312127	0.478069085	0.244719185	0.555790258	0.602944831	0.529883201	0.561754473	0.186505964	0.241737078	0.306970676	0.366053678	0.179920477	0.202472664	0.408113817	0.292370775	0.298210736	0.606734592	0.281871272	0.155318091	0.601950795	0.628044235	0.258511431	0.542060139	0.23111332	0.241302187
0.330516899	0.415196322	0.217321074	0.194520378	0.217818091	0.389786282	0.319209742	0.586543241	0.290755467	0.57194334	0.328839463	0.49167495	0.315171471	0.321819085	0.339090457	0.206510934	0.403889165	0.39680666	0.472291252	0.377422962	0.458374751	0.333871769	0.561940855	0.188866799	0.530193837	0.51167992	0.334368787	0.556722167	0.215333002	0.303677932	0.199117793	0.77249006	0.534791252	0.518948807	0.44874503	0.314115308	0.539823559	0.544980119	0.281001491	0.185263419	0.140780318	0.258262922	0.17333499	0.2034667	0.210114314	0.338034294	0.647614314	0.212413022	0.551503479	0.552186879
0.903764911	0.925323062	0.900907058	0.828715209	0.875745527	0.942035288	0.89140159	0.077037773	0.001366799	0.91208996	0.829398608	0.879411034	0.900472167	0.882331014	0.967134692	0.883946322	0.835114314	0.881771869	0.856672465	0.934952783	0.877671471	0.872577038	0.858784791	0.878914016	0.882828032	0.833996024	0.850459742	0.877982107	0.895129225	0.848906561	0.865308151	0.625124254	0.907741054	0.881896123	0.873011928	0.001863817	0.875248509	0.83902833	0.899353877	0.890904573	0.902584493	0.007331014	0.899788767	0.908921471	0.932529821	0.90444831	0.891712227	0.941600398	0.905069583	0.92582008
0.687997018	0.106361829	0.681846421	0.63916501	0.639662028	0.288705268	0.576354374	0.68209493	0.610400099	0.088407058	0.102012922	0.146744533	0.654883201	0.649043241	0.329336481	0.598223161	0.144445825	0.119284294	0.221110835	0.18277833	0.182467694	0.06361829	0.549888171	0.08902833	0.150285785	0.452721173	0.050385189	0.736083499	0.044420974	0.096235089	0.476888668	0.075298211	0.857542247	0.715270875	0.658921471	0.268638171	0.716202783	0.703528827	0.307405567	0.661158052	0.395067097	0.639227137	0.34735338	0.628914016	0.455765408	0.634256958	0.767457753	0.674204771	0.651652584	0.751863817
0.787152087	0.175509443	0.095054672	0.195887177	0.862698807	0.979125249	0.733039264	0.838220676	0.964463221	0.779261928	0.909729125	0.938121272	0.093128728	0.010996521	0.822875249	0.938556163	0.905193837	0.752050199	0.139662028	0.717569583	0.649913022	0.130529324	0.005591451	0.030628728	0.019818588	0.004348907	0.191600398	0.017209245	0.008387177	0.027460239	0.092321074	0.793923956	0.006336978	0.729063121	0.022614314	0.734654573	0.459617296	0.181349404	0.717942346	0.026901093	0.779199801	0.803180915	0.706448807	0.829647117	0.782554672	0.953963718	0.802000497	0.01957008	0.007020378	0.009629722
0.526901093	0.501925944	0.542557157	0.214276839	0.42917495	0.32666501	0.634505467	0.353503976	0.463904076	0.214463221	0.160536779	0.058275348	0.648981113	0.644632207	0.37680169	0.392022863	0.215581511	0.386804175	0.530007455	0.496085984	0.395936879	0.180479622	0.078653082	0.090084493	0.428615805	0.111332008	0.133884195	0.358412028	0.11015159	0.361891153	0.534542744	0.526217694	0.237201789	0.536841451	0.477696322	0.223595924	0.533238072	0.386307157	0.657430417	0.506399105	0.233474155	0.310387674	0.545477137	0.539761431	0.425323062	0.656001491	0.565544235	0.472166998	0.460052187	0.181535785
0.264351392	0.610400099	0.392706262	0.34778827	0.237139662	0.436319583	0.432716203	0.402398111	0.635313121	0.28777336	0.193650596	0.455392644	0.545166501	0.479063121	0.36959493	0.536592942	0.375248509	0.572564612	0.693899105	0.6555666	0.293861829	0.296409046	0.291003976	0.55013668	0.180728131	0.30709493	0.151776839	0.294234592	0.533362326	0.19445825	0.522365805	0.380529324	0.359281809	0.249627237	0.252050199	0.604373757	0.443588469	0.327099901	0.621707256	0.509319085	0.678926441	0.661779324	0.424577535	0.556970676	0.445203777	0.512611829	0.327224155	0.666190358	0.285661034	0.297962227
0.639786282	0.573620775	0.614251988	0.527149602	0.249627237	0.249502982	0.46402833	0.375807654	0.533735089	0.329647117	0.223720179	0.629162525	0.509940358	0.543364811	0.33362326	0.658735089	0.245713221	0.129473161	0.348844433	0.423086481	0.346297217	0.426068588	0.411841451	0.627360835	0.361891153	0.358412028	0.277087475	0.364251988	0.552621769	0.290755467	0.656374254	0.507268887	0.380715706	0.462785785	0.289264414	0.568650596	0.353566103	0.26012674	0.586853877	0.663643141	0.093377237	0.157244036	0.117606859	0.392830517	0.092258946	0.111766899	0.346483598	0.646868787	0.407678926	0.541252485
0.650285785	0.394445825	0.552746024	0.140407555	0.463034294	0.100335487	0.194644632	0.166500994	0.582132207	0.150658549	0.226640159	0.437624254	0.622701292	0.489189861	0.108225646	0.431970676	0.274167495	0.173894135	0.20818837	0.156312127	0.54609841	0.654883201	0.377485089	0.664326541	0.720924453	0.654137674	0.663953777	0.447688867	0.647055169	0.663581014	0.217755964	0.424329026	0.647365805	0.33138668	0.638916501	0.6875	0.67805666	0.590208748	0.648173459	0.30889662	0.723161034	0.320390159	0.694644632	0.640407555	0.522676441	0.166003976	0.536965706	0.333561133	0.424080517	0.549639662
0.815979125	0.733784791	0.74888171	0.986394135	0.548645626	0.833126243	0.009505467	0.774850895	0.831697316	0.995216203	0.934020875	0.983909046	0.018700298	0.165072068	0.572005467	0.722664016	0.721545726	0.748322565	0.920290755	0.842072565	0.787835487	0.991923459	0.800447316	0.711916004	0.929299205	0.716699801	0.989251988	0.033300199	0.772676441	0.955082008	0.977447813	0.919234592	0.8131834	0.723658052	0.079398608	0.881461233	0.075360338	0.191973161	0.065916998	0.689115308	0.681846421	0.91749503	0.072129722	0.11847664	0.598595924	0.312872763	0.656312127	0.68458002	0.848595924	0.79137674
0.52721173	0.591886183	0.33138668	0.281747018	0.123695328	0.389227137	0.326540755	0.544048211	0.508200795	0.379970179	0.206883698	0.360213718	0.203715209	0.382890159	0.437997018	0.572378231	0.338531312	0.224279324	0.353317594	0.383635686	0.341016402	0.288705268	0.415506958	0.474217197	0.182716203	0.394197316	0.228752485	0.486642644	0.436443837	0.35139165	0.534729125	0.545663519	0.441911034	0.416998012	0.37791998	0.442594433	0.455206262	0.410536779	0.527770875	0.515904573	0.273359841	0.265407555	0.292867793	0.360027336	0.275782803	0.333436879	0.306908549	0.570576541	0.535350398	0.524167495
0.379970179	0.705144135	0.612139662	0.434517893	0.126863817	0.602137177	0.323869284	0.352199304	0.424204771	0.539264414	0.412524851	0.462537276	0.193650596	0.479560139	0.707567097	0.580827535	0.545477137	0.377857853	0.509194831	0.46986829	0.267333499	0.380715706	0.101018887	0.617979622	0.177000497	0.206510934	0.52068837	0.25291998	0.427559642	0.46875	0.573185885	0.982417992	0.297527336	0.176876243	0.41792992	0.210984095	0.148484095	0.134132704	0.51167992	0.582318588	0.255591451	0.248384692	0.476329523	0.253479125	0.199490557	0.16681163	0.291003976	0.197937376	0.16973161	0.149664513
0.521371769	0.645564115	0.454025845	0.365308151	0.142706262	0.47819334	0.362947316	0.297713718	0.550447316	0.505777833	0.278702783	0.369408549	0.364811133	0.554796223	0.55709493	0.62972167	0.416500994	0.276155567	0.527273857	0.538829523	0.315171471	0.339338966	0.207132207	0.560077038	0.175571571	0.20166501	0.232480119	0.26484841	0.622763419	0.280877237	0.580454771	0.613444334	0.242606859	0.311319583	0.186195328	0.527087475	0.19917992	0.198310139	0.52472664	0.446756958	0.385437376	0.397117296	0.440916998	0.376180417	0.162835487	0.431722167	0.233287773	0.370713221	0.289637177	0.317097416
0.505777833	0.608039264	0.437997018	0.541749503	0.116737078	0.320700795	0.230367793	0.417308648	0.486766899	0.469371272	0.261928429	0.345800199	0.166749503	0.171160537	0.455206262	0.627298708	0.284666998	0.238568588	0.36916004	0.393638171	0.145750497	0.237388171	0.315171471	0.417867793	0.156063618	0.284232107	0.291563121	0.454833499	0.621769384	0.267830517	0.545166501	0.63444334	0.426751988	0.293923956	0.290817594	0.381088469	0.466451292	0.373943837	0.442035288	0.542867793	0.161158052	0.291563121	0.221483598	0.219309145	0.270129225	0.477696322	0.471980616	0.605864811	0.362574553	0.210114314
0.501988072	0.566786779	0.538581014	0.448993539	0.234157555	0.498571074	0.440606362	0.331635189	0.421409046	0.379473161	0.247825547	0.535785288	0.45818837	0.47166998	0.432032803	0.603503976	0.34375	0.280442346	0.438991054	0.467258946	0.281622763	0.198434394	0.334865805	0.516090954	0.205516899	0.288456759	0.331448807	0.238630716	0.492109841	0.220800199	0.539699304	0.498136183	0.238692843	0.313804672	0.237139662	0.34847167	0.235648608	0.262176938	0.445203777	0.438556163	0.245713221	0.380715706	0.271061133	0.288083996	0.311008946	0.49235835	0.304609841	0.525285785	0.312872763	0.271433897
0.452472664	0.638170974	0.465643638	0.408238072	0.304361332	0.613009443	0.542246521	0.478752485	0.416563121	0.556535785	0.489935388	0.614314115	0.296968191	0.444396123	0.530752982	0.582691352	0.419917992	0.240494533	0.365432406	0.348782306	0.152335984	0.179734095	0.349279324	0.476081014	0.183648111	0.278516402	0.117047714	0.331076044	0.252982107	0.161033797	0.611083499	0.528578529	0.260934394	0.245526839	0.190854871	0.331138171	0.212475149	0.223844433	0.143824553	0.529386183	0.207442843	0.455516899	0.16165507	0.213531312	0.269383698	0.51348161	0.401466203	0.440668489	0.317532306	0.243538767
0.556784294	0.635437376	0.488879225	0.447067594	0.141215209	0.423707753	0.270750497	0.255715706	0.470489563	0.428180915	0.248633201	0.393700298	0.332629225	0.447316103	0.452162028	0.593687873	0.364686879	0.424577535	0.539388668	0.562997018	0.265531809	0.232977137	0.239686879	0.487263917	0.12860338	0.199304175	0.192345924	0.245837475	0.534418489	0.202224155	0.554237078	0.543675447	0.283797217	0.242482604	0.217134692	0.409294235	0.219371272	0.20930666	0.547527336	0.331821571	0.416563121	0.452162028	0.503665507	0.380218688	0.214960239	0.548521372	0.214152584	0.451602883	0.279261928	0.297465209
0.585611332	0.659356362	0.589214712	0.434455765	0.175323062	0.679671968	0.609095427	0.156187873	0.542681412	0.663456759	0.623943837	0.696073559	0.602820577	0.65333002	0.697253976	0.653392147	0.619222167	0.32666501	0.309828529	0.343625746	0.268389662	0.10319334	0.089525348	0.649602386	0.180231113	0.102572068	0.118228131	0.093439364	0.583374751	0.110524354	0.671284791	0.981237575	0.078715209	0.220738072	0.081262425	0.468563618	0.089152584	0.098161034	0.323310139	0.57125994	0.187375746	0.581200298	0.145936879	0.200111829	0.365494533	0.612201789	0.101143141	0.282927435	0.148856859	0.22166998
0.547092445	0.581697316	0.37903827	0.245837475	0.280628728	0.407119781	0.346483598	0.335735586	0.608101392	0.360400099	0.426441352	0.594060636	0.237512425	0.533238072	0.464338966	0.612512425	0.307716203	0.35499503	0.489314115	0.525285785	0.281684891	0.254286779	0.380591451	0.601515905	0.250186382	0.41973161	0.211481113	0.399105368	0.502795726	0.273981113	0.607977137	0.515718191	0.294607356	0.362326044	0.13195825	0.527398111	0.269383698	0.309952783	0.414015905	0.527273857	0.242793241	0.478379722	0.216016402	0.267209245	0.315171471	0.4847167	0.303864314	0.569333996	0.442283797	0.473285288
0.523670477	0.539947813	0.567594433	0.29181163	0.417432903	0.454025845	0.536468688	0.25764165	0.378976143	0.486083499	0.435636183	0.522738569	0.418178429	0.587413022	0.539264414	0.558772366	0.512798211	0.149850895	0.270253479	0.268700298	0.385375249	0.420849901	0.304299205	0.615183897	0.395626243	0.374813618	0.387673956	0.275658549	0.450795229	0.371148111	0.625124254	0.591389165	0.142147117	0.200608847	0.108101392	0.394507952	0.122577038	0.105678429	0.341327038	0.284977634	0.277087475	0.540072068	0.192842942	0.2194334	0.201416501	0.592507455	0.28236829	0.208499006	0.19806163	0.20166501
0.441724652	0.526776839	0.333126243	0.295104374	0.204087972	0.367420477	0.333933897	0.428677932	0.451354374	0.427808151	0.253789761	0.326789264	0.251366799	0.381709742	0.500372763	0.541935885	0.309766402	0.363071571	0.381274851	0.373943837	0.39140159	0.315482107	0.296346918	0.326727137	0.172589463	0.304796223	0.165569085	0.404199801	0.386804175	0.381088469	0.501056163	0.648359841	0.417867793	0.269694334	0.365494533	0.394942843	0.362698807	0.277273857	0.437748509	0.358349901	0.358225646	0.414326541	0.39972664	0.365370278	0.375807654	0.425509443	0.416500994	0.474900596	0.426565606	0.28125
0.363382207	0.433213221	0.35859841	0.318277833	0.160412525	0.374565109	0.257206759	0.406374254	0.409791252	0.384008449	0.210549205	0.420166501	0.346607853	0.403764911	0.427186879	0.513543738	0.285101889	0.395315606	0.359157555	0.319085487	0.395439861	0.358101392	0.333436879	0.460176441	0.288518887	0.355740557	0.283610835	0.406498509	0.325049702	0.432840457	0.455330517	0.527895129	0.461853877	0.283424453	0.371583002	0.278081511	0.361269881	0.352572068	0.454771372	0.263978628	0.469060636	0.445887177	0.478814612	0.523981113	0.510623757	0.275472167	0.377733598	0.34958996	0.45638668	0.389537773
0.411903579	0.577596918	0.450236083	0.269880716	0.110337972	0.619843439	0.314736581	0.468004473	0.393451789	0.663953777	0.611766899	0.672278827	0.193402087	0.682281312	0.59915507	0.601081014	0.547837972	0.389102883	0.554796223	0.633697813	0.103938867	0.063307654	0.554237078	0.596980616	0.199801193	0.597042744	0.062686382	0.453528827	0.191227634	0.112947316	0.655069583	0.811568091	0.309455765	0.509629722	0.112201789	0.461916004	0.396620278	0.533362326	0.451913519	0.678988569	0.098533797	0.532927435	0.22235338	0.201851392	0.567842942	0.11916004	0.452845427	0.507331014	0.578280318	0.543489066
0.576789264	0.561568091	0.469557654	0.394010934	0.275596421	0.645253479	0.227447813	0.203218191	0.462785785	0.471048708	0.369719185	0.534542744	0.347850398	0.447564612	0.590457256	0.559890656	0.393762425	0.33138668	0.549391153	0.550944334	0.273049205	0.350024851	0.288083996	0.627671471	0.214152584	0.214338966	0.312934891	0.157057654	0.633200795	0.21222664	0.557964712	0.63848161	0.168551193	0.429361332	0.100583996	0.396309642	0.132828032	0.148111332	0.570203777	0.461418986	0.459368787	0.513108847	0.416625249	0.387611829	0.591637674	0.469557654	0.233039264	0.669793738	0.197875249	0.307840457
0.474776342	0.566289761	0.432902584	0.386617793	0.196881213	0.281001491	0.174204771	0.376925944	0.453342445	0.378727634	0.17109841	0.424577535	0.380964215	0.5152833	0.334493042	0.572005467	0.316724652	0.29765159	0.288518887	0.314798708	0.304361332	0.266898608	0.360648608	0.515904573	0.198558648	0.322875249	0.254908052	0.473161034	0.381212724	0.367109841	0.573434394	0.568153579	0.459182406	0.415134195	0.243103877	0.221110835	0.403702783	0.37860338	0.51416501	0.480554175	0.47639165	0.511307157	0.472477634	0.529634692	0.404510437	0.164761431	0.415444831	0.33610835	0.495029821	0.486269881
0.36847664	0.410350398	0.523049205	0.566973161	0.253292744	0.298024354	0.269880716	0.567345924	0.373757455	0.242855368	0.204647117	0.37903827	0.321508449	0.375621272	0.312002982	0.444644632	0.22707505	0.55013668	0.477696322	0.493290258	0.415817594	0.454274354	0.465767893	0.387301193	0.190047217	0.574366302	0.489749006	0.509940358	0.347850398	0.502360835	0.456138171	0.49819831	0.51236332	0.368973658	0.521309642	0.222291252	0.381709742	0.247452783	0.328156064	0.35250994	0.216451292	0.303988569	0.476143141	0.292060139	0.203093936	0.248695328	0.425944334	0.326913519	0.503479125	0.246831511
0.441227634	0.663270378	0.355864811	0.27652833	0.154013419	0.493538767	0.335176441	0.218315109	0.427497515	0.605802684	0.514724155	0.535661034	0.331821571	0.523732604	0.487885189	0.58722664	0.529137674	0.322564612	0.491302187	0.49167495	0.239127734	0.229684394	0.226826541	0.589835984	0.210611332	0.24708002	0.189985089	0.334865805	0.45458499	0.233101392	0.606051193	0.637736083	0.247328529	0.308088966	0.095489563	0.375621272	0.235586481	0.222291252	0.385437376	0.415134195	0.305293241	0.406622763	0.363879225	0.374192346	0.359343936	0.347229125	0.333996024	0.380777833	0.385748012	0.320328032
0.613692843	0.604684394	0.540569085	0.333436879	0.34555169	0.466513419	0.461046223	0.337102386	0.530504473	0.335114314	0.19290507	0.595800199	0.513605865	0.484095427	0.473595924	0.633014414	0.339463221	0.151901093	0.411095924	0.541128231	0.417805666	0.37319831	0.233660537	0.623943837	0.337413022	0.26012674	0.460487078	0.26957008	0.601453777	0.332256461	0.635437376	0.50180169	0.286530815	0.253541252	0.2493166	0.50583996	0.252422962	0.250497018	0.589649602	0.594495527	0.19222167	0.259319085	0.154137674	0.490929423	0.146868787	0.118663022	0.310325547	0.623074056	0.426503479	0.504100398
0.138792247	0.916687376	0.091575547	0.057219185	0.963841948	0.732169483	0.622825547	0.47707505	0.622204274	0.923832008	0.98291501	0.830889662	0.037027833	0.387487575	0.732666501	0.708996024	0.805168986	0.728752485	0.790382704	0.730305666	0.712102386	0.660226143	0.679112823	0.743663022	0.725583996	0.602385686	0.501180417	0.031125746	0.707380716	0.663394632	0.750372763	0.935201292	0.097601889	0.577969682	0.73763668	0.038332505	0.693526342	0.620464712	0.764227137	0.79945328	0.05958002	0.083126243	0.679734095	0.743166004	0.776590457	0.094309145	0.651963221	0.772987078	0.470613817	0.657492545
0.504162525	0.646061133	0.462288767	0.443029324	0.125124254	0.569893141	0.332256461	0.325360338	0.591389165	0.436940855	0.267209245	0.346235089	0.301006461	0.50291998	0.585176441	0.561505964	0.33722664	0.400534294	0.517147117	0.482977137	0.305106859	0.273670477	0.199304175	0.355926938	0.123633201	0.234592445	0.142519881	0.255032306	0.522117296	0.269259443	0.501428926	0.496334493	0.334555169	0.259940358	0.301317097	0.472912525	0.276341948	0.252485089	0.467880219	0.398297714	0.363817097	0.408983598	0.461170477	0.470738072	0.334741551	0.519259443	0.230802684	0.543986083	0.242855368	0.185139165
0.488941352	0.620713221	0.442780815	0.380529324	0.096172962	0.534542744	0.245713221	0.263233101	0.504597416	0.453093936	0.296657555	0.419545229	0.293489066	0.50875994	0.539078032	0.584182406	0.423832008	0.431908549	0.491737078	0.4840333	0.225646123	0.215954274	0.219122763	0.427435388	0.125186382	0.192408052	0.152708748	0.289450795	0.516712227	0.221172962	0.577037773	0.569147614	0.287276342	0.26776839	0.195514414	0.339463221	0.187562127	0.174329026	0.452224155	0.445079523	0.331821571	0.396930915	0.441848907	0.337661531	0.344309145	0.522676441	0.300509443	0.382393141	0.309083002	0.263978628
0.570390159	0.594557654	0.364997515	0.278578529	0.1402833	0.329025845	0.206448807	0.245154076	0.496893638	0.423707753	0.293426938	0.377236581	0.177311133	0.328093936	0.433399602	0.605802684	0.342010437	0.329522863	0.43346173	0.434207256	0.331076044	0.26012674	0.185574056	0.436505964	0.122266402	0.285350398	0.162462724	0.340954274	0.527833002	0.216389165	0.587537276	0.576913519	0.379535288	0.198496521	0.239189861	0.388730119	0.304734095	0.213655567	0.595986581	0.516774354	0.328093936	0.269135189	0.51820328	0.285412525	0.35431163	0.524229622	0.348844433	0.619905567	0.369097913	0.33834493
0.472726143	0.44582505	0.41277336	0.346172962	0.240494533	0.409480616	0.262984592	0.363257952	0.533548708	0.295042247	0.138170974	0.234965209	0.316600398	0.517954771	0.493538767	0.504286779	0.202596918	0.38916501	0.472912525	0.465767893	0.357293738	0.416998012	0.296781809	0.418426938	0.201540755	0.289512922	0.295352883	0.364376243	0.552062624	0.359654573	0.434704274	0.406622763	0.388543738	0.281684891	0.353938867	0.432467694	0.292370775	0.298521372	0.511990557	0.406125746	0.547465209	0.569209742	0.491612823	0.44582505	0.344557654	0.459493042	0.322129722	0.574428429	0.436692346	0.370216203
0.488568588	0.644880716	0.286965706	0.177124751	0.216513419	0.272800696	0.236145626	0.38556163	0.526590457	0.426503479	0.270129225	0.330951789	0.250745527	0.485772863	0.333312624	0.597601889	0.327659046	0.205579026	0.46471173	0.497514911	0.393762425	0.45526839	0.33971173	0.542184394	0.18346173	0.350583996	0.256709742	0.444520378	0.544483101	0.406498509	0.556784294	0.556411531	0.381212724	0.279696819	0.305728131	0.425944334	0.362201789	0.265096918	0.522055169	0.43166004	0.272241551	0.29292992	0.293178429	0.450608847	0.224776342	0.250434891	0.391960736	0.596918489	0.498943837	0.40444831
0.516960736	0.611394135	0.554796223	0.525658549	0.113630716	0.590395129	0.332007952	0.376739563	0.49527833	0.452472664	0.249937873	0.529883201	0.325919483	0.501553181	0.561133201	0.62611829	0.459679423	0.4694334	0.600459742	0.618725149	0.189363817	0.17265159	0.436443837	0.569955268	0.194147614	0.346918489	0.260064612	0.344930417	0.475335487	0.201416501	0.624440855	0.538146123	0.278702783	0.356983101	0.165506958	0.298148608	0.221235089	0.184269384	0.365680915	0.517706262	0.215022366	0.348098907	0.330951789	0.21402833	0.203963718	0.355554175	0.30082008	0.345862326	0.385250994	0.328404573
0.247514911	0.297340954	0.193899105	0.252360835	0.302249006	0.403951292	0.292432903	0.565233598	0.530939364	0.292060139	0.24235835	0.216078529	0.28485338	0.407306163	0.421843936	0.288394632	0.292992048	0.464090457	0.653143638	0.596980616	0.271185388	0.349341451	0.477820577	0.271868787	0.232542247	0.368725149	0.268638171	0.567345924	0.394507952	0.346172962	0.29541501	0.267519881	0.474900596	0.437810636	0.401776839	0.540072068	0.455765408	0.472912525	0.196322068	0.36443837	0.529199801	0.49304175	0.271620278	0.406809145	0.413021869	0.320887177	0.373508946	0.41637674	0.53236829	0.506709742
0.502485089	0.649167495	0.36487326	0.269942843	0.343252982	0.463966203	0.452659046	0.341761928	0.486207753	0.374440855	0.229063121	0.474279324	0.326292247	0.510623757	0.417060139	0.627050199	0.384567594	0.168054175	0.36332008	0.362388171	0.301689861	0.500621272	0.288332505	0.384070577	0.166128231	0.264662028	0.136369284	0.423645626	0.517209245	0.459244533	0.623819583	0.511182903	0.242296223	0.25291998	0.387984592	0.353441849	0.265034791	0.196570577	0.331697316	0.544358847	0.188928926	0.276838966	0.157244036	0.452721173	0.261431412	0.370154076	0.392271372	0.568836978	0.445203777	0.316911034
0.523049205	0.499689364	0.478938867	0.387176938	0.159418489	0.456138171	0.345054672	0.287524851	0.471421471	0.42265159	0.229125249	0.443402087	0.363879225	0.474714215	0.5465333	0.605119284	0.306846421	0.32125994	0.511742048	0.498633201	0.231672465	0.303615805	0.244905567	0.527584493	0.162897614	0.172278827	0.180106859	0.261555666	0.531436382	0.244967694	0.55193837	0.51236332	0.253416998	0.26416501	0.189860835	0.445390159	0.226515905	0.279075547	0.41973161	0.447067594	0.4534667	0.553491551	0.424515408	0.372514911	0.260188867	0.478752485	0.258014414	0.498446819	0.324552684	0.329833499
0.561505964	0.631026342	0.3743166	0.262611829	0.165879722	0.502671471	0.287711233	0.305355368	0.53125	0.407865308	0.228690358	0.359654573	0.191351889	0.457629225	0.609095427	0.61667495	0.37096173	0.248571074	0.3902833	0.426565606	0.259008449	0.299329026	0.178615805	0.50360338	0.134753976	0.239003479	0.136493539	0.370651093	0.546657555	0.303864314	0.593439364	0.554299205	0.346297217	0.267395626	0.233784791	0.489935388	0.307281312	0.241550696	0.594122763	0.561630219	0.336232604	0.372949801	0.365494533	0.363817097	0.431597913	0.350149105	0.382020378	0.599527833	0.395191352	0.408175944
0.384753976	0.406374254	0.45166501	0.517333499	0.221856362	0.376925944	0.360400099	0.647987078	0.470862326	0.269507952	0.212785785	0.32082505	0.394942843	0.479000994	0.358287773	0.387736083	0.220178926	0.454709245	0.573123757	0.551006461	0.428677932	0.253416998	0.603814612	0.271993042	0.280815109	0.465705765	0.187686382	0.503851889	0.426751988	0.376428926	0.357169483	0.328653082	0.554671968	0.484965209	0.442408052	0.37903827	0.498322565	0.463034294	0.217258946	0.239749006	0.272117296	0.386307157	0.153951292	0.312810636	0.260250994	0.451354374	0.278640656	0.436692346	0.513357356	0.309269384
0.539823559	0.670228628	0.419855865	0.264972664	0.14860835	0.572316103	0.358287773	0.238382207	0.514786282	0.495402584	0.258697813	0.436133201	0.262176938	0.580206262	0.644507952	0.607293738	0.36083499	0.329398608	0.411779324	0.373633201	0.293302684	0.270874751	0.145874751	0.587785785	0.186692346	0.194520378	0.200111829	0.26348161	0.534107853	0.353441849	0.61667495	0.553802187	0.267706262	0.287959742	0.199428429	0.342693837	0.212661531	0.242482604	0.597601889	0.487698807	0.384319085	0.470241054	0.543551193	0.358536282	0.345116799	0.326602883	0.434704274	0.389724155	0.346110835	0.308523857
0.490618787	0.571073559	0.332691352	0.237388171	0.172527336	0.452099901	0.274540258	0.300447316	0.49055666	0.451540755	0.257703777	0.394010934	0.245154076	0.494967694	0.529945328	0.566600398	0.310946819	0.277957256	0.528827038	0.514972664	0.303491551	0.280752982	0.200795229	0.478131213	0.148732604	0.240494533	0.16208996	0.32417992	0.537152087	0.271682406	0.558399602	0.600211233	0.352323559	0.248136183	0.233163519	0.41681163	0.273111332	0.249005964	0.567594433	0.438059145	0.493228131	0.510810139	0.446011431	0.45390159	0.319396123	0.416252485	0.312189364	0.519880716	0.364189861	0.30889662
0.484095427	0.557840457	0.36015159	0.279199801	0.177062624	0.474962724	0.329957753	0.332007952	0.483660537	0.424266899	0.219371272	0.308585984	0.325733101	0.535474652	0.570762922	0.554609841	0.388792247	0.311071074	0.394632207	0.39457008	0.288146123	0.244408549	0.157616799	0.539326541	0.199925447	0.177559642	0.191724652	0.355119284	0.455392644	0.318402087	0.534915507	0.523484095	0.394942843	0.302062624	0.213655567	0.395564115	0.297278827	0.35207505	0.581821571	0.42693837	0.509256958	0.538394632	0.519073062	0.50540507	0.432716203	0.246520875	0.430355368	0.431908549	0.380777833	0.397987078
0.531187873	0.454336481	0.438494036	0.194644632	0.166873757	0.426317097	0.203218191	0.396371769	0.529572565	0.228441849	0.107977137	0.429671968	0.21402833	0.601764414	0.545787773	0.588779821	0.19041998	0.29609841	0.540879722	0.492606859	0.390221173	0.447937376	0.480926938	0.582939861	0.365059642	0.512549702	0.441973161	0.539078032	0.640345427	0.466202783	0.58138668	0.422154573	0.436692346	0.423086481	0.236145626	0.323931412	0.375559145	0.351888668	0.508573559	0.605740557	0.283983598	0.333436879	0.321881213	0.431908549	0.287338469	0.122390656	0.400347913	0.613071571	0.498074056	0.486394135
0.537338469	0.624751491	0.507455268	0.55237326	0.131336978	0.401652584	0.266712227	0.52068837	0.445700795	0.428305169	0.489500497	0.592507455	0.171595427	0.538953777	0.438804672	0.618973658	0.534604871	0.300260934	0.45862326	0.552435388	0.483784791	0.365680915	0.498260437	0.636742048	0.290258449	0.500186382	0.294855865	0.517209245	0.551006461	0.455330517	0.6715333	0.603566103	0.41792992	0.419545229	0.244657058	0.272427932	0.374068091	0.406871272	0.413456759	0.542246521	0.111642644	0.161344433	0.168364811	0.163953777	0.084741551	0.17109841	0.438121272	0.395129225	0.519197316	0.416749503
0.459120278	0.532430417	0.466699801	0.285598907	0.204709245	0.409791252	0.298459245	0.380094433	0.349527833	0.377795726	0.228814612	0.271620278	0.40625	0.517582008	0.357977137	0.509691849	0.389413519	0.25540507	0.382206759	0.411344433	0.353317594	0.274478131	0.467134692	0.535598907	0.372204274	0.407616799	0.27833002	0.462164513	0.529075547	0.369222167	0.479622266	0.402957256	0.425260934	0.425757952	0.251304672	0.260748012	0.454833499	0.444271869	0.486456262	0.529510437	0.360648608	0.444085487	0.452410537	0.545290755	0.385188867	0.222974652	0.283921471	0.487326044	0.471794235	0.401714712
0.587972167	0.615680915	0.562313618	0.48695328	0.28708996	0.483536282	0.333374751	0.320638668	0.425509443	0.453963718	0.328218191	0.542122266	0.429423459	0.585238569	0.588220676	0.648359841	0.476950795	0.138170974	0.363506461	0.396247515	0.412649105	0.30485835	0.36735835	0.552746024	0.317780815	0.269632207	0.162400596	0.314798708	0.456076044	0.498322565	0.643389662	0.636307157	0.29249503	0.335052187	0.320079523	0.335362823	0.265345427	0.243973658	0.551317097	0.54473161	0.200857356	0.276901093	0.23763668	0.376428926	0.122017893	0.240805169	0.376553181	0.478503976	0.380715706	0.377050199
0.758635686	0.998757455	0.700608847	0.763357356	0.72750994	0.999130219	0.158859344	0.057343439	0.099030815	0.67513668	0.719992545	0.731299702	0.880715706	0.833499006	0.906187873	0.173832008	0.872204274	0.068029324	0.123011928	0.135499503	0.705951789	0.676689861	0.154883201	0.784604871	0.569333996	0.810946819	0.780318091	0.594247018	0.701416501	0.884629722	0.788518887	0.508014414	0.577659046	0.99819831	0.811692346	0.029945328	0.759567594	0.996085984	0.683958748	0.828653082	0.042805666	0.025969185	0.619967694	0.689425944	0.858039264	0.009070577	0.818836978	0.79069334	0.657181909	0.738568588
0.384381213	0.459679423	0.387052684	0.43277833	0.207815606	0.393265408	0.232852883	0.587972167	0.40513171	0.35542992	0.200608847	0.351329523	0.299266899	0.375497018	0.435636183	0.560946819	0.23943837	0.39140159	0.463469185	0.430603877	0.382517396	0.38195825	0.513605865	0.278516402	0.270501988	0.483412028	0.331013917	0.514102883	0.396309642	0.363630716	0.463531312	0.491488569	0.535785288	0.453404573	0.361642644	0.247328529	0.460735586	0.470241054	0.350086978	0.316848907	0.245899602	0.332380716	0.303429423	0.324676938	0.240743042	0.423645626	0.402398111	0.39749006	0.526404076	0.38984841
0.371955765	0.610337972	0.345862326	0.326292247	0.181473658	0.613506461	0.427000497	0.562002982	0.318029324	0.577037773	0.515718191	0.596048708	0.392209245	0.446881213	0.475521869	0.548086481	0.516774354	0.195638668	0.250994036	0.255964215	0.211605368	0.188556163	0.574304175	0.488692843	0.3131834	0.413953777	0.137301193	0.492979622	0.312313618	0.252857853	0.61332008	0.532119781	0.425757952	0.53528827	0.154696819	0.249440855	0.424142644	0.468315109	0.13916501	0.371955765	0.148297714	0.296906064	0.12611829	0.154758946	0.223595924	0.501615308	0.368538767	0.24055666	0.539947813	0.446073559
0.348968688	0.520626243	0.12680169	0.192532306	0.575608847	0.229435885	0.591264911	0.668675447	0.251677435	0.511058648	0.30305666	0.698310139	0.506274851	0.7340333	0.725086978	0.635623757	0.312997018	0.230926938	0.273856859	0.249254473	0.165382704	0.313866799	0.758573559	0.616177932	0.384691849	0.604125249	0.386742048	0.571135686	0.130342942	0.399353877	0.638605865	0.715270875	0.356920974	0.541003976	0.327721173	0.182219185	0.707007952	0.693464215	0.207256461	0.494470676	0.107107356	0.280255964	0.138170974	0.148235586	0.613692843	0.09194831	0.352944831	0.148297714	0.531187873	0.721172962
0.625807654	0.650099404	0.418178429	0.315482107	0.184517893	0.377547217	0.228317594	0.225894632	0.589773857	0.337847913	0.206200298	0.431038767	0.310263419	0.628665507	0.455330517	0.646309642	0.283113817	0.222415507	0.46763171	0.521061133	0.330019881	0.323682903	0.218501491	0.571756958	0.129783797	0.302435388	0.196384195	0.341078529	0.57014165	0.302808151	0.629162525	0.603379722	0.334493042	0.333499006	0.223409543	0.57082505	0.270315606	0.248943837	0.599652087	0.63984841	0.219992545	0.213282803	0.276341948	0.532927435	0.216202783	0.240246024	0.336543241	0.661592942	0.44762674	0.438494036
0.547465209	0.603566103	0.443091451	0.373384692	0.155255964	0.468128728	0.355802684	0.268948807	0.455454771	0.501428926	0.30125497	0.443588469	0.325857356	0.435263419	0.511120775	0.585362823	0.482169483	0.268700298	0.45458499	0.423583499	0.238133698	0.255777833	0.175012425	0.540072068	0.151217694	0.133014414	0.176876243	0.211978131	0.51888668	0.207939861	0.584679423	0.565854871	0.214152584	0.258262922	0.139662028	0.505715706	0.185449801	0.18277833	0.495154076	0.485089463	0.610337972	0.550323062	0.47707505	0.333809642	0.315916998	0.57194334	0.217383201	0.531436382	0.254970179	0.304796223
0.543551193	0.612015408	0.515407555	0.353441849	0.224279324	0.539078032	0.465333002	0.328280318	0.499565109	0.375186382	0.322688867	0.601888668	0.421284791	0.552124751	0.561071074	0.627485089	0.338034294	0.258387177	0.37096173	0.360027336	0.217134692	0.321135686	0.325484592	0.604063121	0.142271372	0.2965333	0.192656561	0.309952783	0.513978628	0.184766402	0.614065606	0.420290755	0.214338966	0.353131213	0.122763419	0.529324056	0.187872763	0.184642147	0.382020378	0.555666004	0.362823062	0.553367296	0.184952783	0.301068588	0.249937873	0.597726143	0.358287773	0.459430915	0.341575547	0.271930915
0.729498012	0.288083996	0.509878231	0.033797217	0.66389165	0.744532803	0.028081511	0.117234095	0.811505964	0.841202783	0.971048708	0.979187376	0.014537773	0.016028827	0.064115308	0.198248012	0.812934891	0.786344433	0.875062127	0.875372763	0.796284791	0.988071571	0.988817097	0.742234095	0.705765408	0.973347416	0.983909046	0.990432406	0.746769384	0.99055666	0.063556163	0.904324056	0.819644632	0.987512425	0.869781312	0.146930915	0.400161531	0.12388171	0.656436382	0.048272863	0.14208499	0.11015159	0.702969682	0.726205268	0.747452783	0.03013171	0.945390159	0.21179175	0.843190855	0.833809642
0.532306163	0.626988072	0.305914513	0.237450298	0.077410537	0.44514165	0.137798211	0.24416004	0.445079523	0.529199801	0.339463221	0.513295229	0.145936879	0.269818588	0.420912028	0.598347416	0.393513917	0.300757952	0.448620775	0.46291004	0.252174453	0.189053181	0.199428429	0.53957505	0.112885189	0.190979125	0.181784294	0.290320577	0.619843439	0.139289264	0.625372763	0.673832008	0.239189861	0.144942843	0.137611829	0.407989563	0.188991054	0.181225149	0.554299205	0.496831511	0.54000994	0.490059642	0.45930666	0.25875994	0.318588469	0.588717694	0.172340954	0.532492545	0.276776839	0.387052684
0.48291501	0.571508449	0.287897614	0.182840457	0.160598907	0.395501988	0.276155567	0.275658549	0.513170974	0.33791004	0.240618787	0.408175944	0.272303678	0.401652584	0.41208996	0.552249006	0.376863817	0.293551193	0.533300199	0.586232604	0.268513917	0.216513419	0.190295726	0.570887177	0.221980616	0.14568837	0.261866302	0.313245527	0.488692843	0.197440358	0.544855865	0.525534294	0.323682903	0.213904076	0.223658052	0.444271869	0.259940358	0.30889662	0.532616799	0.48695328	0.313494036	0.496023857	0.382331014	0.387239066	0.178429423	0.199739066	0.27721173	0.550695825	0.391774354	0.409418489
0.386120775	0.287524851	0.361580517	0.327472664	0.102261431	0.486704771	0.328093936	0.389662028	0.526404076	0.352758449	0.163332505	0.256336978	0.375497018	0.508449304	0.531560636	0.548210736	0.26124503	0.304299205	0.510934394	0.531747018	0.312748509	0.327659046	0.284915507	0.439425944	0.178305169	0.199366302	0.201851392	0.335362823	0.5472167	0.314425944	0.502609344	0.446384195	0.337475149	0.357977137	0.226267396	0.488568588	0.318277833	0.320576541	0.478069085	0.401590457	0.530877237	0.543986083	0.452907555	0.473409543	0.345241054	0.415755467	0.290941849	0.52944831	0.332442843	0.291998012
0.340208748	0.349279324	0.421719682	0.419358847	0.278143638	0.479684394	0.32306163	0.543426938	0.27000497	0.578715209	0.346732107	0.533859344	0.20390159	0.254100398	0.489749006	0.430914513	0.406995527	0.259878231	0.561630219	0.500497018	0.290631213	0.403702783	0.536779324	0.572750994	0.439425944	0.505591451	0.342258946	0.441848907	0.424142644	0.280939364	0.511493539	0.663767396	0.483412028	0.473285288	0.232977137	0.180666004	0.494905567	0.487760934	0.249565109	0.263233101	0.274043241	0.271496024	0.249565109	0.172154573	0.222974652	0.430790258	0.388543738	0.315668489	0.565668489	0.381088469
0.305293241	0.610089463	0.323682903	0.303180915	0.123322565	0.611207753	0.40736829	0.279883201	0.566041252	0.605492048	0.45930666	0.598906561	0.247825547	0.611642644	0.589338966	0.450670974	0.506336978	0.353069085	0.522365805	0.532865308	0.274913022	0.14860835	0.224217197	0.539388668	0.199552684	0.112201789	0.108536282	0.173210736	0.505467197	0.182840457	0.553677932	0.721483598	0.131026342	0.297837972	0.133635686	0.507455268	0.118352386	0.160474652	0.23651839	0.463220676	0.386307157	0.512736083	0.287338469	0.294669483	0.16500994	0.375745527	0.109343936	0.354622266	0.170974155	0.20054672
0.307467694	0.476640159	0.284418489	0.238630716	0.22235338	0.51012674	0.458001988	0.413581014	0.627050199	0.44806163	0.477199304	0.446322068	0.37139662	0.178677932	0.376677435	0.373633201	0.359778827	0.501366799	0.641277336	0.614251988	0.200298211	0.326851392	0.243538767	0.357542247	0.290941849	0.258635686	0.19762674	0.283735089	0.467072565	0.210238569	0.411158052	0.439425944	0.337102386	0.232790755	0.260002485	0.599652087	0.313431909	0.327224155	0.398546223	0.299329026	0.536282306	0.587288767	0.404261928	0.423210736	0.395501988	0.542122266	0.331013917	0.510064612	0.325733101	0.328653082
0.250434891	0.598782306	0.193836978	0.200236083	0.239749006	0.316041252	0.307654076	0.506026342	0.417992048	0.437002982	0.484406064	0.527025348	0.230740557	0.170166501	0.200484592	0.452162028	0.249378728	0.430728131	0.570328032	0.561071074	0.414761431	0.274540258	0.44694334	0.25403827	0.288767396	0.414264414	0.170228628	0.449739066	0.535164016	0.329150099	0.39320328	0.626677435	0.526341948	0.278889165	0.43166004	0.454460736	0.447191849	0.401279821	0.465333002	0.156995527	0.240246024	0.255529324	0.369470676	0.400534294	0.215705765	0.490246024	0.360772863	0.350086978	0.504845924	0.468128728
0.499813618	0.583250497	0.379597416	0.298024354	0.143141153	0.489997515	0.216078529	0.260685885	0.476018887	0.4368166	0.197688867	0.298086481	0.288953777	0.346421471	0.521309642	0.573185885	0.271309642	0.318215706	0.504970179	0.506026342	0.238630716	0.382144632	0.226764414	0.428615805	0.096048708	0.283921471	0.151590457	0.313121272	0.578156064	0.26416501	0.532741054	0.484654573	0.306784294	0.237201789	0.202162028	0.481237575	0.236766899	0.275534294	0.494284294	0.431597913	0.600086978	0.556411531	0.422527336	0.406684891	0.374937873	0.588096421	0.258262922	0.540258449	0.293489066	0.26236332
0.492793241	0.470986581	0.401901093	0.243849404	0.181349404	0.372204274	0.218252982	0.318277833	0.517333499	0.300944334	0.129845924	0.316041252	0.27112326	0.389599901	0.390159046	0.527398111	0.207442843	0.353752485	0.436692346	0.49347664	0.258822068	0.226143141	0.280815109	0.559704274	0.147303678	0.261369284	0.229063121	0.382268887	0.475211233	0.332380716	0.553926441	0.483660537	0.363817097	0.379224652	0.213407058	0.495526839	0.326292247	0.329212227	0.580579026	0.362326044	0.504286779	0.55193837	0.422900099	0.548832008	0.276590457	0.289264414	0.318215706	0.442097416	0.434704274	0.471794235
0.500062127	0.476267396	0.358784791	0.238568588	0.198372266	0.367855368	0.237574553	0.428118787	0.528889165	0.342258946	0.173024354	0.225646123	0.268389662	0.514351392	0.443836978	0.576540755	0.199676938	0.345986581	0.479498012	0.496583002	0.390096918	0.384505467	0.328777336	0.476826541	0.175633698	0.327721173	0.303864314	0.426441352	0.467258946	0.298459245	0.47458996	0.487077535	0.41929672	0.302124751	0.239127734	0.39860835	0.310325547	0.308585984	0.529137674	0.410412525	0.456635189	0.498011928	0.351515905	0.356361829	0.232293738	0.30082008	0.338407058	0.52764662	0.45570328	0.400596421
0.460797714	0.408859344	0.530752982	0.520564115	0.131274851	0.438431909	0.365370278	0.476578032	0.441973161	0.284045726	0.159729125	0.409232107	0.314550199	0.420290755	0.452907555	0.433026839	0.256336978	0.350086978	0.409915507	0.425944334	0.368600895	0.271620278	0.413767396	0.486642644	0.212661531	0.408113817	0.483163519	0.391339463	0.537649105	0.26640159	0.442283797	0.458871769	0.453280318	0.301379225	0.356423956	0.307157058	0.347229125	0.319271869	0.417805666	0.279013419	0.360027336	0.49459493	0.34263171	0.29609841	0.287462724	0.321135686	0.279696819	0.360772863	0.4534667	0.319147614
0.568899105	0.560077038	0.485897117	0.300198807	0.208871769	0.325173956	0.27000497	0.439177435	0.41457505	0.373819583	0.247949801	0.405193837	0.36735835	0.525161531	0.417681412	0.483287773	0.328528827	0.275534294	0.37791998	0.402770875	0.213096421	0.200173956	0.317780815	0.545849901	0.157678926	0.309952783	0.279075547	0.335487078	0.459679423	0.170539264	0.559766402	0.536717197	0.222291252	0.339152584	0.125559145	0.293923956	0.246707256	0.212102386	0.448310139	0.458996024	0.420663519	0.482293738	0.50652336	0.293054175	0.394694334	0.493290258	0.21583002	0.426751988	0.296160537	0.389475646
0.528640656	0.563431909	0.496645129	0.408486581	0.222664016	0.544172465	0.473906561	0.226578032	0.39680666	0.492793241	0.475211233	0.615929423	0.532119781	0.562251491	0.537649105	0.620402584	0.480802684	0.247390656	0.420663519	0.446756958	0.199490557	0.156498509	0.186754473	0.58318837	0.202721173	0.140531809	0.175447316	0.192967197	0.391215209	0.159542744	0.633387177	0.514227137	0.161903579	0.324242048	0.198248012	0.381274851	0.155255964	0.180790258	0.33610835	0.529696819	0.197191849	0.401963221	0.213158549	0.385872266	0.422092445	0.549142644	0.245899602	0.564115308	0.204087972	0.285164016
0.595738072	0.573682903	0.546719682	0.517395626	0.264724155	0.407927435	0.357417992	0.370154076	0.611145626	0.276279821	0.16681163	0.228566103	0.50403827	0.518079026	0.460176441	0.583996024	0.268016899	0.300385189	0.464587475	0.462475149	0.363941352	0.44445825	0.30305666	0.402087475	0.212288767	0.328715209	0.315233598	0.293116302	0.543737575	0.36667495	0.439425944	0.455454771	0.352261431	0.348658052	0.374937873	0.45570328	0.260623757	0.19153827	0.483722664	0.355243539	0.338096421	0.337350895	0.28777336	0.502857853	0.248074056	0.382393141	0.409542744	0.522552187	0.338841948	0.289885686
0.512860338	0.47707505	0.52541004	0.508822068	0.148918986	0.44290507	0.231299702	0.359778827	0.485710736	0.3444334	0.175385189	0.410847416	0.393141153	0.481361829	0.416687376	0.534791252	0.269135189	0.384567594	0.454895626	0.456759443	0.322440358	0.305044732	0.3284667	0.501553181	0.174763917	0.256212724	0.337847913	0.295352883	0.538394632	0.257331014	0.472104871	0.475770378	0.367420477	0.277149602	0.290134195	0.37972167	0.266525845	0.23695328	0.468874254	0.273297714	0.45750497	0.501925944	0.472726143	0.404510437	0.258635686	0.428180915	0.211232604	0.409791252	0.316165507	0.251739563
0.61804175	0.557716203	0.677870278	0.361766899	0.673894135	0.101578032	0.314612326	0.173210736	0.326416501	0.16028827	0.092693837	0.107417992	0.56541998	0.725832505	0.250559145	0.506647614	0.322005467	0.25832505	0.211418986	0.177994533	0.528516402	0.587972167	0.115370278	0.473968688	0.185511928	0.277460239	0.485648608	0.416873757	0.422340954	0.366426441	0.227696322	0.169545229	0.18166004	0.480181412	0.526217694	0.673148608	0.341202783	0.176379225	0.616053678	0.086481113	0.511555666	0.207007952	0.640407555	0.667619284	0.397179423	0.579025845	0.123446819	0.177186879	0.082691352	0.131771869
0.679299205	0.984592445	0.406063618	0.944520378	0.974403579	0.058710239	0.019073062	0.087288767	0.706821571	0.78820825	0.943836978	0.80374006	0.055168986	0.631709742	0.107666501	0.963779821	0.938494036	0.586170477	0.474776342	0.201975646	0.033983598	0.257828032	0.064239563	0.033610835	0.348409543	0.151217694	0.028764911	0.215705765	0.03236829	0.068402087	0.949614811	0.856299702	0.731920974	0.034666998	0.269135189	0.067967197	0.518451789	0.381709742	0.055852386	0.150472167	0.089152584	0.192408052	0.287897614	0.346483598	0.715643638	0.023981113	0.716637674	0.105181412	0.092321074	0.361021372
0.54292992	0.573993539	0.36916004	0.195265905	0.158859344	0.433088966	0.192470179	0.332380716	0.386742048	0.374689364	0.157492545	0.316414016	0.22750994	0.479373757	0.446384195	0.574242048	0.288270378	0.3125	0.545042247	0.629535288	0.207629225	0.411406561	0.294855865	0.566414016	0.132020378	0.28125	0.421160537	0.503789761	0.504348907	0.305479622	0.599527833	0.530939364	0.394197316	0.391215209	0.225770378	0.308772366	0.38984841	0.356858847	0.621520875	0.420601392	0.259940358	0.315295726	0.536220179	0.469122763	0.187251491	0.177808151	0.329895626	0.462847913	0.500559145	0.532119781
0.460114314	0.69222167	0.33834493	0.201230119	0.226826541	0.574801193	0.24124006	0.298086481	0.493414513	0.596297217	0.435574056	0.432157058	0.395564115	0.554050696	0.611269881	0.586729622	0.469992545	0.265034791	0.560760437	0.597229125	0.180044732	0.28665507	0.178118787	0.493663022	0.109840954	0.203342445	0.108660537	0.330889662	0.534666998	0.189674453	0.631896123	0.624689364	0.20750497	0.26236332	0.134256958	0.475583996	0.218128728	0.157306163	0.483287773	0.474714215	0.331635189	0.375745527	0.253292744	0.295974155	0.219060636	0.445265905	0.178180915	0.562437873	0.288829523	0.255156561
0.514289264	0.636431412	0.578839463	0.537462724	0.178491551	0.599838469	0.154821074	0.421843936	0.682840457	0.430293241	0.173769881	0.531498509	0.495899602	0.642706262	0.443215706	0.606299702	0.3597167	0.317967197	0.701167992	0.666066103	0.070949304	0.060884692	0.259194831	0.513357356	0.09014662	0.25111829	0.114997515	0.121769384	0.267395626	0.222726143	0.604187376	0.473533797	0.389786282	0.401714712	0.148670477	0.385623757	0.19445825	0.240246024	0.487077535	0.655939364	0.248260437	0.297837972	0.487139662	0.309020875	0.4222167	0.591451292	0.13804672	0.638667992	0.242234095	0.35319334
0.407803181	0.235586481	0.409791252	0.342693837	0.19041998	0.416066103	0.291438867	0.408113817	0.463220676	0.322440358	0.155318091	0.332629225	0.290320577	0.398484095	0.451292247	0.509070577	0.212164513	0.353441849	0.526341948	0.494843439	0.310449801	0.400782803	0.381896123	0.395626243	0.192159543	0.382393141	0.272676441	0.404261928	0.516836481	0.290382704	0.450919483	0.468439364	0.475521869	0.287276342	0.308648111	0.384132704	0.337537276	0.371085984	0.423210736	0.45390159	0.47347167	0.531063618	0.402149602	0.380094433	0.342942346	0.452410537	0.335921968	0.580082008	0.453093936	0.360400099
0.556473658	0.606983101	0.490618787	0.287649105	0.278889165	0.461729622	0.331200298	0.315730616	0.473098907	0.437562127	0.182281312	0.385748012	0.370216203	0.470489563	0.57734841	0.580392644	0.298086481	0.21179175	0.523546223	0.533300199	0.28013171	0.348844433	0.159542744	0.512673956	0.151963221	0.139227137	0.14388668	0.3430666	0.434145129	0.285164016	0.580144135	0.537524851	0.285039761	0.362077535	0.172030318	0.439488072	0.243973658	0.214649602	0.514537773	0.294917992	0.529261928	0.521061133	0.394632207	0.413643141	0.357728628	0.350211233	0.365308151	0.46514662	0.326354374	0.338469185
0.431100895	0.532741054	0.386804175	0.318526342	0.192159543	0.40084493	0.229249503	0.443091451	0.4527833	0.362823062	0.157927435	0.323931412	0.27584493	0.406560636	0.474962724	0.519880716	0.178864314	0.333747515	0.506088469	0.467507455	0.340767893	0.368228131	0.356548211	0.330082008	0.167432903	0.389599901	0.204771372	0.449925447	0.428615805	0.273235586	0.475149105	0.500497018	0.439177435	0.358971173	0.285412525	0.329150099	0.365618787	0.343252982	0.387425447	0.265096918	0.493103877	0.549204771	0.376553181	0.34014662	0.328218191	0.529758946	0.321819085	0.468004473	0.437562127	0.345241054
0.396620278	0.43861829	0.39276839	0.371458748	0.282616799	0.34375	0.283610835	0.54473161	0.459430915	0.302559642	0.207194334	0.312127237	0.306597913	0.404510437	0.420104374	0.479435885	0.22819334	0.263667992	0.469060636	0.473844433	0.36916004	0.401404076	0.46042495	0.25540507	0.273173459	0.453218191	0.222601889	0.502733598	0.412711233	0.454957753	0.417246521	0.460735586	0.536592942	0.429609841	0.457442843	0.394880716	0.445762922	0.41389165	0.357045229	0.256585487	0.344992545	0.363444334	0.335921968	0.407616799	0.241612823	0.354560139	0.40264662	0.397552187	0.542060139	0.412027833
0.421222664	0.470365308	0.362574553	0.293364811	0.253541252	0.405815109	0.259132704	0.455579026	0.463717694	0.348906561	0.162400596	0.27429175	0.297962227	0.431722167	0.47750994	0.513170974	0.255591451	0.263730119	0.413829523	0.411965706	0.383573559	0.395191352	0.311257455	0.402025348	0.209865805	0.335238569	0.215270875	0.505342942	0.44874503	0.40736829	0.462040258	0.456138171	0.462537276	0.339090457	0.346421471	0.347912525	0.374937873	0.372328529	0.520564115	0.267644135	0.430106859	0.496334493	0.414264414	0.496893638	0.367171968	0.296843936	0.405193837	0.407119781	0.474714215	0.371831511
0.450484592	0.569209742	0.468563618	0.509878231	0.306535785	0.603069085	0.47570825	0.251615308	0.418551193	0.51640159	0.511431412	0.610710736	0.478441849	0.299080517	0.665444831	0.588158549	0.47055169	0.293737575	0.278454274	0.309207256	0.241426441	0.136182903	0.312002982	0.540258449	0.273794732	0.311443837	0.160101889	0.134008449	0.524602386	0.135499503	0.596048708	0.492047714	0.172775845	0.289947813	0.274478131	0.380715706	0.206324553	0.186195328	0.417992048	0.428988569	0.215705765	0.502360835	0.241861332	0.47707505	0.592880219	0.581076044	0.202410537	0.43166004	0.175074553	0.22707505
0.498322565	0.607293738	0.269197316	0.159356362	0.184766402	0.408424453	0.257393141	0.292122266	0.475956759	0.308710239	0.133573559	0.273856859	0.217818091	0.462040258	0.467755964	0.549142644	0.253044235	0.320762922	0.505280815	0.536158052	0.509940358	0.494967694	0.229063121	0.631585487	0.312065109	0.26708499	0.337102386	0.382517396	0.628044235	0.510064612	0.544607356	0.471856362	0.336232604	0.261431412	0.236269881	0.480492048	0.328156064	0.326043738	0.645315606	0.391090954	0.573682903	0.564736581	0.503292744	0.514040755	0.343439364	0.247142147	0.349962724	0.493228131	0.447316103	0.448869284
0.493414513	0.655752982	0.369284294	0.203342445	0.304112823	0.572564612	0.480926938	0.472291252	0.340208748	0.515096918	0.326354374	0.622825547	0.411903579	0.498695328	0.506274851	0.554485586	0.331510934	0.15152833	0.31790507	0.339525348	0.194333996	0.161717197	0.383573559	0.5305666	0.217755964	0.338531312	0.168364811	0.444396123	0.321322068	0.219122763	0.601888668	0.476143141	0.301130716	0.436443837	0.106486083	0.358163519	0.308213221	0.229870775	0.200919483	0.291252485	0.265842445	0.492109841	0.11735835	0.188245527	0.256336978	0.367855368	0.411530815	0.263170974	0.466824056	0.430666004
0.662711233	0.607169483	0.200173956	0.078777336	0.108039264	0.647552187	0.424577535	0.119284294	0.583126243	0.606175447	0.423956262	0.631026342	0.553988569	0.675012425	0.67693837	0.54541501	0.311008946	0.159356362	0.351578032	0.529137674	0.092942346	0.207691352	0.048645626	0.496148111	0.087723658	0.053988569	0.054609841	0.133884195	0.359840954	0.250994036	0.635188867	0.772676441	0.060822565	0.496893638	0.216016402	0.652770875	0.092445328	0.099962724	0.6097167	0.714960239	0.109654573	0.333685388	0.220613817	0.389040755	0.097974652	0.473347416	0.148111332	0.520812624	0.201851392	0.562065109
0.48763668	0.696632704	0.365680915	0.158175944	0.210921968	0.587475149	0.322937376	0.288829523	0.471297217	0.546657555	0.227261431	0.303367296	0.313680417	0.574366302	0.631336978	0.507331014	0.463407058	0.167557157	0.479684394	0.508884195	0.29473161	0.283735089	0.159729125	0.610897117	0.124937873	0.122577038	0.107045229	0.363941352	0.432467694	0.34083002	0.560325547	0.623695328	0.198620775	0.330951789	0.136307157	0.355802684	0.265159046	0.204274354	0.621148111	0.395253479	0.577472664	0.503354871	0.580206262	0.469806163	0.520936879	0.151217694	0.343687873	0.560014911	0.284791252	0.294048211
0.546284791	0.59778827	0.508262922	0.39388668	0.227758449	0.445949304	0.250497018	0.347664016	0.510685885	0.371769384	0.212164513	0.347042744	0.414202286	0.433275348	0.425695825	0.570017396	0.291128231	0.303677932	0.440171471	0.439488072	0.215519384	0.261431412	0.256461233	0.404510437	0.118973658	0.225024851	0.201975646	0.327224155	0.473161034	0.180666004	0.554920477	0.479125249	0.35499503	0.251615308	0.186443837	0.343004473	0.265096918	0.243849404	0.543240557	0.270750497	0.495588966	0.481548211	0.405318091	0.407678926	0.307591948	0.484654573	0.270999006	0.432902584	0.336916004	0.297775845
0.654261928	0.564239563	0.64568837	0.533300199	0.353255467	0.350832505	0.222664016	0.551876243	0.45638668	0.263295229	0.220738072	0.652149602	0.546781809	0.611394135	0.374502982	0.653019384	0.175571571	0.154758946	0.318153579	0.352261431	0.238257952	0.42625497	0.570452286	0.648173459	0.424577535	0.64680666	0.387984592	0.532119781	0.452410537	0.291500994	0.665072068	0.510748012	0.415506958	0.603131213	0.148546223	0.273111332	0.435201292	0.340333002	0.483349901	0.62139662	0.093190855	0.119097913	0.114997515	0.175012425	0.139289264	0.14749006	0.522987078	0.597477634	0.622701292	0.547092445
0.41500994	0.577224155	0.490370278	0.381026342	0.08902833	0.651093439	0.353379722	0.501925944	0.377360835	0.540134195	0.45862326	0.618911531	0.50764165	0.528578529	0.618911531	0.656125746	0.454087972	0.187562127	0.26708499	0.282741054	0.178864314	0.143948807	0.466637674	0.602882704	0.192594433	0.407119781	0.139537773	0.335611332	0.491053678	0.172340954	0.643638171	0.613941352	0.316724652	0.517892644	0.120216203	0.30417495	0.332380716	0.368414513	0.209865805	0.388730119	0.171284791	0.320079523	0.176565606	0.09915507	0.33207008	0.589773857	0.314612326	0.429982604	0.488444334	0.482355865
0.999502982	0.999005964	0.721918489	0.998757455	0.999502982	0.065792744	0.030504473	0.999440855	0.117420477	0.405069583	0.688991054	0.727199304	0.030815109	0.048086481	0.088904076	0.714835984	0.70707008	0.996023857	0.999254473	0.998757455	0.646371769	0.31361829	0.999254473	0.040506958	0.999440855	0.265904573	0.622887674	0.9993166	0.07194334	0.189985089	0.531187873	0.32374503	0.681908549	0.037462724	0.700733101	0.763916501	0.069396123	0.054920477	0.741923459	0.995651093	0.999502982	0.751242545	0.392209245	0.999378728	0.055231113	0.259691849	0.306225149	0.659418489	0.07082505	0.057654076
0.460859841	0.581448807	0.476640159	0.400596421	0.114003479	0.480243539	0.293426938	0.347291252	0.524043241	0.447191849	0.20098161	0.404758946	0.301441352	0.461356859	0.559145129	0.60070825	0.316786779	0.30237326	0.529758946	0.556535785	0.245216203	0.223844433	0.282678926	0.468874254	0.105802684	0.240308151	0.174329026	0.301751988	0.533486581	0.186630219	0.566662525	0.531125746	0.282989563	0.264662028	0.181784294	0.441414016	0.230305666	0.221483598	0.466140656	0.35387674	0.495651093	0.543364811	0.415196322	0.402895129	0.24167495	0.51012674	0.182840457	0.477012922	0.299266899	0.290817594
0.449987575	0.457132207	0.430790258	0.422713718	0.125931909	0.304299205	0.326851392	0.640469682	0.401963221	0.333312624	0.139351392	0.386928429	0.198993539	0.281560636	0.365867296	0.572191849	0.251180417	0.30485835	0.384753976	0.393576044	0.250745527	0.339401093	0.468501491	0.313369781	0.211418986	0.521309642	0.388605865	0.515345427	0.429112823	0.244657058	0.449676938	0.507144632	0.5944334	0.491302187	0.396433897	0.259132704	0.491177932	0.445700795	0.395812624	0.452410537	0.313369781	0.274167495	0.496210239	0.264102883	0.198931412	0.288083996	0.340333002	0.323310139	0.527584493	0.504597416
0.909604871	0.93097664	0.907244036	0.83722664	0.885250994	0.947502485	0.000869781	0.005902087	0.93458002	0.918675447	0.840022366	0.777895129	0.717196819	0.730740557	0.86804175	0.890842445	0.699987575	0.886555666	0.964338966	0.937934891	0.88556163	0.879845924	0.866985586	0.885996521	0.891090954	0.90444831	0.858536282	0.884691849	0.901466203	0.858412028	0.872763419	0.647676441	0.91457505	0.888605865	0.881274851	0.805914513	0.882268887	0.846794235	0.905628728	0.895129225	0.094681909	0.849962724	0.906684891	0.751677435	0.937686382	0.909977634	0.802311133	0.945079523	0.912276342	0.931722167
0.999005964	0.780007455	0.968377237	0.758573559	0.816476143	0.394942843	0.727137177	0.613692843	0.707629225	0.095116799	0.08362326	0.069644632	0.756274851	0.729373757	0.329212227	0.041935885	0.083126243	0.307529821	0.217693837	0.184642147	0.559642147	0.576416501	0.397365805	0.632828032	0.564798708	0.480305666	0.660226143	0.472415507	0.564798708	0.513357356	0.082567097	0.073372266	0.079336481	0.109219682	0.037152087	0.72750994	0.050944334	0.052249006	0.07486332	0.522427932	0.685139165	0.740991551	0.064674453	0.038581014	0.082007952	0.755218688	0.072688867	0.133822068	0.079087972	0.085487078
0.095800199	0.594495527	0.097850398	0.083001988	0.067345924	0.690606362	0.064922962	0.097042744	0.46583002	0.746831511	0.734654573	0.75403827	0.038953777	0.532057654	0.742420477	0.665134195	0.381833996	0.698123757	0.814488072	0.715208748	0.054361332	0.056535785	0.075173956	0.055603877	0.043799702	0.067408052	0.088096421	0.188680417	0.112760934	0.106237575	0.140531809	0.804050696	0.359157555	0.071011431	0.563307654	0.375310636	0.256896123	0.387549702	0.700049702	0.756585487	0.484965209	0.53889165	0.706697316	0.312686382	0.331821571	0.063369781	0.12027833	0.759008449	0.58722664	0.607604374
0.652833002	0.261804175	0.627733598	0.661965706	0.631150596	0.476515905	0.524229622	0.691414016	0.666066103	0.181908549	0.206821571	0.138605865	0.525347913	0.42625497	0.443277833	0.156871272	0.151838966	0.689177435	0.740121769	0.679796223	0.256896123	0.223533797	0.566600398	0.052311133	0.207753479	0.580206262	0.135064612	0.609468191	0.106548211	0.32082505	0.219184891	0.152025348	0.564053181	0.661220179	0.460362823	0.308648111	0.623633201	0.618166004	0.300695825	0.14500497	0.310077038	0.519135189	0.341327038	0.483971173	0.134567594	0.552870278	0.641712227	0.188494036	0.642457753	0.617109841
0.451292247	0.578218191	0.565047217	0.636493539	0.355802684	0.291873757	0.602758449	0.325608847	0.656560636	0.304237078	0.607480119	0.472042744	0.393513917	0.578590954	0.563245527	0.275099404	0.097042744	0.711729622	0.766898608	0.721048708	0.148359841	0.174080517	0.290444831	0.60431163	0.331138171	0.178802187	0.332939861	0.284418489	0.541128231	0.148173459	0.422527336	0.62611829	0.129224652	0.072688867	0.06790507	0.653081511	0.109965209	0.162027833	0.122701292	0.431784294	0.623943837	0.712661531	0.209244533	0.097415507	0.23763668	0.482604374	0.065792744	0.277957256	0.207691352	0.490121769
0.992171968	0.1409667	0.940233598	0.976143141	0.894445825	0.070265905	0.684642147	0.765656064	0.609157555	0.063866799	0.032865308	0.059207256	0.691724652	0.805168986	0.086356859	0.634256958	0.310077038	0.284666998	0.570265905	0.219744036	0.600459742	0.649975149	0.375248509	0.488257952	0.627050199	0.488817097	0.599652087	0.737760934	0.064363817	0.745029821	0.099527833	0.055168986	0.895129225	0.736021372	0.215395129	0.76484841	0.589898111	0.727696322	0.675074553	0.548894135	0.776155567	0.873943837	0.748757455	0.072005467	0.078777336	0.757890159	0.75832505	0.700236083	0.768141153	0.198434394
0.741985586	0.780442346	0.924142644	0.043178429	0.908113817	0.061754473	0.77068837	0.784418489	0.316600398	0.899478131	0.168426938	0.906871272	0.043986083	0.908238072	0.726205268	0.908859344	0.681970676	0.113257952	0.200919483	0.069582505	0.905193837	0.74235835	0.593439364	0.904696819	0.912152087	0.924826044	0.879411034	0.451354374	0.91861332	0.88512674	0.891215209	0.702845427	0.7965333	0.177124751	0.900285785	0.79069334	0.900534294	0.866799205	0.573185885	0.745029821	0.924826044	0.047030318	0.507890159	0.723285288	0.425944334	0.006461233	0.033983598	0.034915507	0.855678429	0.835487078
0.43054175	0.145936879	0.294917992	0.343004473	0.479684394	0.242047714	0.248384692	0.568091451	0.39140159	0.223658052	0.198869284	0.25403827	0.398421968	0.345365308	0.275285785	0.341451292	0.250062127	0.495154076	0.54069334	0.482542247	0.509816103	0.459058151	0.579150099	0.236580517	0.466389165	0.490370278	0.245154076	0.546409046	0.18930169	0.506709742	0.314985089	0.336916004	0.621769384	0.612698807	0.571694831	0.355678429	0.605678429	0.594184891	0.312810636	0.320203777	0.352572068	0.322688867	0.265904573	0.540879722	0.229560139	0.324366302	0.529137674	0.254348907	0.599652087	0.636742048
0.549639662	0.6097167	0.589587475	0.576043738	0.485586481	0.380777833	0.5465333	0.41097167	0.552186879	0.287027833	0.303180915	0.37680169	0.476764414	0.520129225	0.479000994	0.481983101	0.330951789	0.573434394	0.483349901	0.576975646	0.386990557	0.224838469	0.380777833	0.606920974	0.520999006	0.39568837	0.458250497	0.21763171	0.519259443	0.22278827	0.503727634	0.342321074	0.201789264	0.141215209	0.147738569	0.528392147	0.166128231	0.213096421	0.27068837	0.388295229	0.470613817	0.608474155	0.309083002	0.296222664	0.328031809	0.595489563	0.07486332	0.361394135	0.274975149	0.353317594
0.508697813	0.221607853	0.364811133	0.369346421	0.402957256	0.34555169	0.294669483	0.558337475	0.322005467	0.251428926	0.386307157	0.411406561	0.305852386	0.280255964	0.335984095	0.460735586	0.453715209	0.170352883	0.536779324	0.525472167	0.488941352	0.524167495	0.500186382	0.220986581	0.536965706	0.531125746	0.405690855	0.606983101	0.324428429	0.495651093	0.178926441	0.436257455	0.645129225	0.556722167	0.570762922	0.24416004	0.698434394	0.685574056	0.348968688	0.451540755	0.519383698	0.509381213	0.307591948	0.646868787	0.5159667	0.150223658	0.518016899	0.546843936	0.676068588	0.6715333
0.089835984	0.651217694	0.108474155	0.100335487	0.223782306	0.709617296	0.074304175	0.138854374	0.53820825	0.820638668	0.944582505	0.999378728	0.029696819	0.027149602	0.116985586	0.999502982	0.998943837	0.74416004	0.786717197	0.820452286	0.039637177	0.06790507	0.061878728	0.120713221	0.426565606	0.075919483	0.053864314	0.1402833	0.168861829	0.051814115	0.999068091	0.998322565	0.62791998	0.751988072	0.898235586	0.717880219	0.862885189	0.758449304	0.852385686	0.609095427	0.395936879	0.702969682	0.823558648	0.729125249	0.747701292	0.029386183	0.652833002	0.785164016	0.723223161	0.744035785
0.46583002	0.6256834	0.52360835	0.485213718	0.199739066	0.621272366	0.447688867	0.454709245	0.39860835	0.530007455	0.494657058	0.64320328	0.458871769	0.627733598	0.60027336	0.639102883	0.530255964	0.191848907	0.450173956	0.490494533	0.216824056	0.284977634	0.374378728	0.578156064	0.166749503	0.392892644	0.152335984	0.448372266	0.300260934	0.244035785	0.647055169	0.559455765	0.295166501	0.472229125	0.121148111	0.389910537	0.250807654	0.201975646	0.253851889	0.430106859	0.23515159	0.479870775	0.165196322	0.126988072	0.138170974	0.501242545	0.429547714	0.235524354	0.430666004	0.412152087
0.568526342	0.65805169	0.622452783	0.438307654	0.310946819	0.597601889	0.403392147	0.283175944	0.359965209	0.583126243	0.489065606	0.65916998	0.58610835	0.623695328	0.634691849	0.608101392	0.552000497	0.158672962	0.270999006	0.280380219	0.151341948	0.125372763	0.322813121	0.603690358	0.199055666	0.167681412	0.090270875	0.195576541	0.198620775	0.149353877	0.659977634	0.611269881	0.152895129	0.436133201	0.120091948	0.289885686	0.123384692	0.135748012	0.371583002	0.630094433	0.17445328	0.52472664	0.223595924	0.191041252	0.215767893	0.507268887	0.271558151	0.451727137	0.292557157	0.275472167
0.568650596	0.579274354	0.439239563	0.296160537	0.130156561	0.448620775	0.26820328	0.266463718	0.552808151	0.382020378	0.226888668	0.35723161	0.266463718	0.405628728	0.530069583	0.585487078	0.29901839	0.314239563	0.503851889	0.505715706	0.254100398	0.260313121	0.209803678	0.502112326	0.107790755	0.187189364	0.139599901	0.282057654	0.574676938	0.183399602	0.542060139	0.352572068	0.280628728	0.298583499	0.152025348	0.49819831	0.236642644	0.244035785	0.582939861	0.550509443	0.520377734	0.555293241	0.474527833	0.421409046	0.456573062	0.565730616	0.21763171	0.642644135	0.283672962	0.363133698
0.589401093	0.562065109	0.597477634	0.587350895	0.38984841	0.535785288	0.580330517	0.292184394	0.488257952	0.396558151	0.433585984	0.469557654	0.376180417	0.16929672	0.52292495	0.47527336	0.375869781	0.336356859	0.39680666	0.378727634	0.159294235	0.289202286	0.26167992	0.343501491	0.275347913	0.260188867	0.225583996	0.22166998	0.345054672	0.303802187	0.450857356	0.410412525	0.316973161	0.265221173	0.201727137	0.599465706	0.247017893	0.267830517	0.40985338	0.451416501	0.590270875	0.56069831	0.447067594	0.368352386	0.374192346	0.558585984	0.349838469	0.50540507	0.339587475	0.395564115
0.780318091	0.157492545	0.692656561	0.98179672	0.72415507	0.041252485	0.713034294	0.69582505	0.712847913	0.080641153	0.818091451	0.95098161	0.710921968	0.366985586	0.016960736	0.881274851	0.758511431	0.787027833	0.847042744	0.854498012	0.8277833	0.709058151	0.644507952	0.812686382	0.692842942	0.491861332	0.741550696	0.992171968	0.775285785	0.870464712	0.973720179	0.316600398	0.062251491	0.657057654	0.035101889	0.739003479	0.033238072	0.026466203	0.158486581	0.786220179	0.815854871	0.253106362	0.095738072	0.721794235	0.047775845	0.481610338	0.641525845	0.620651093	0.025161531	0.035785288
0.125807654	0.26708499	0.142209245	0.184704274	0.097974652	0.376366799	0.187810636	0.409666998	0.671036282	0.611145626	0.652460239	0.614997515	0.202845427	0.349030815	0.436257455	0.560325547	0.673148608	0.679982604	0.78013171	0.753230616	0.223782306	0.172154573	0.173086481	0.273297714	0.151404076	0.158238072	0.110897117	0.297837972	0.632890159	0.240805169	0.531684891	0.885002485	0.183585984	0.120154076	0.195576541	0.494097913	0.227012922	0.160164016	0.214152584	0.681100895	0.324614811	0.314363817	0.20098161	0.449117793	0.248446819	0.314239563	0.156747018	0.620340457	0.144818588	0.14792495
0.324428429	0.426192843	0.409542744	0.478690358	0.358722664	0.398484095	0.243103877	0.301379225	0.669793738	0.520191352	0.633946322	0.606237575	0.149850895	0.088717694	0.232977137	0.590270875	0.270750497	0.579522863	0.674204771	0.650596421	0.364935388	0.371210239	0.281809145	0.363817097	0.465767893	0.29429672	0.220800199	0.154945328	0.500062127	0.471918489	0.507890159	0.480367793	0.384753976	0.197937376	0.508200795	0.568588469	0.414202286	0.334803678	0.265531809	0.139351392	0.461170477	0.645377734	0.355305666	0.496520875	0.402895129	0.24819831	0.333809642	0.319582505	0.402833002	0.385313121
0.537897614	0.190171471	0.545104374	0.614562624	0.467880219	0.224527833	0.671781809	0.370340457	0.711046223	0.180603877	0.290072068	0.326975646	0.637611829	0.408672962	0.219619781	0.155939364	0.125621272	0.435077038	0.542122266	0.497763419	0.273670477	0.342507455	0.133573559	0.197937376	0.234095427	0.285226143	0.427994533	0.452596918	0.320203777	0.30417495	0.198310139	0.270439861	0.256647614	0.109592445	0.210362823	0.651776839	0.124937873	0.118849404	0.352634195	0.33499006	0.690047217	0.700111829	0.332877734	0.511369284	0.190730616	0.333312624	0.381026342	0.274353877	0.416128231	0.423148608
0.520439861	0.316724652	0.577286282	0.621645129	0.556287276	0.218812127	0.431597913	0.612947316	0.119657058	0.509505467	0.549888171	0.636804175	0.216327038	0.256461233	0.327037773	0.627112326	0.651404076	0.232480119	0.304609841	0.352820577	0.351950795	0.263543738	0.660101889	0.451167992	0.470800199	0.567594433	0.406995527	0.423769881	0.141960736	0.24235835	0.590705765	0.491550696	0.560822565	0.56541998	0.39568837	0.177932406	0.494843439	0.56541998	0.340581511	0.199801193	0.250124254	0.270191352	0.368973658	0.088904076	0.569147614	0.457380716	0.270626243	0.523049205	0.566414016	0.3118166
0.688369781	0.830516899	0.750186382	0.73583499	0.694396123	0.70862326	0.531374254	0.140531809	0.106610338	0.686692346	0.631336978	0.693588469	0.205889662	0.200484592	0.723658052	0.727385686	0.834679423	0.150161531	0.256896123	0.27541004	0.059020875	0.077721173	0.087661531	0.456013917	0.157554672	0.056722167	0.083064115	0.056349404	0.073248012	0.05666004	0.68209493	0.61263668	0.122390656	0.076354374	0.100894632	0.161530815	0.138854374	0.271433897	0.34847167	0.149105368	0.157430417	0.429112823	0.402584493	0.094681909	0.742544732	0.559828529	0.123322565	0.737760934	0.123074056	0.1090333
0.555044732	0.265656064	0.652584493	0.515904573	0.609903082	0.195265905	0.656498509	0.528019384	0.602385686	0.097166998	0.533175944	0.34735338	0.417184394	0.063991054	0.186940855	0.51484841	0.089276839	0.739314115	0.608349901	0.779758946	0.471048708	0.5784667	0.392519881	0.598968688	0.638792247	0.453093936	0.507082505	0.51708499	0.673148608	0.510375249	0.512052684	0.174515408	0.202472664	0.09486829	0.150285785	0.21222664	0.178429423	0.154945328	0.161779324	0.627298708	0.247825547	0.40625	0.224341451	0.404945328	0.178926441	0.580082008	0.249689364	0.475956759	0.160598907	0.096794235
0.124130219	0.175882207	0.128168489	0.325049702	0.625	0.072440358	0.519880716	0.657554672	0.403205765	0.223223161	0.433337475	0.297403082	0.127050199	0.379783797	0.127236581	0.219184891	0.415506958	0.710984095	0.760437376	0.676006461	0.599279324	0.429423459	0.701975646	0.163829523	0.450111829	0.556100895	0.486145626	0.689922962	0.33026839	0.559145129	0.331076044	0.191911034	0.703342445	0.513233101	0.571322068	0.49527833	0.578342445	0.696384195	0.142644135	0.278578529	0.460176441	0.46471173	0.315854871	0.35207505	0.122452783	0.106361829	0.364314115	0.150534294	0.621085984	0.599217197
0.15444831	0.488444334	0.189488072	0.338531312	0.105616302	0.637052684	0.512611829	0.488941352	0.445203777	0.496707256	0.5152833	0.185511928	0.212785785	0.223285288	0.527895129	0.27472664	0.444644632	0.605057157	0.703342445	0.645315606	0.326975646	0.266463718	0.344060636	0.190668489	0.195576541	0.320017396	0.174950298	0.417184394	0.510375249	0.403578529	0.457815606	0.525099404	0.471359344	0.44514165	0.461543241	0.356983101	0.428802187	0.384070577	0.283300199	0.579460736	0.292992048	0.328839463	0.330454771	0.531436382	0.407119781	0.254970179	0.540879722	0.620837475	0.504783797	0.407119781
0.689860835	0.711356859	0.657678926	0.65152833	0.650969185	0.079709245	0.493787276	0.192159543	0.624440855	0.728317594	0.706573062	0.888233101	0.674080517	0.063245527	0.085362823	0.547092445	0.588096421	0.229560139	0.167060139	0.148794732	0.667805666	0.699055666	0.41861332	0.733971173	0.138170974	0.371148111	0.640842445	0.195452286	0.654821074	0.664512922	0.702410537	0.949676938	0.049701789	0.040196322	0.035039761	0.4069334	0.039699304	0.043675447	0.044607356	0.11332008	0.741302187	0.659232107	0.048769881	0.032741054	0.070079523	0.67805666	0.048521372	0.073869284	0.048086481	0.052435388
0.737450298	0.041625249	0.694893141	0.972291252	0.734654573	0.861580517	0.989376243	0.03416998	0.027895129	0.064115308	0.702410537	0.070887177	0.78777336	0.990370278	0.863506461	0.054050696	0.556473658	0.448620775	0.237450298	0.324552684	0.665506958	0.58318837	0.777708748	0.804299205	0.80305666	0.826540755	0.504535288	0.446881213	0.839525348	0.783175944	0.066289761	0.894818588	0.837040258	0.796160537	0.98179672	0.376988072	0.79609841	0.97055169	0.987388171	0.975335487	0.027957256	0.078715209	0.990618787	0.786903579	0.793551193	0.050074553	0.992917495	0.882268887	0.870899602	0.8125
0.081945825	0.709617296	0.078528827	0.065047217	0.068836978	0.62027833	0.082691352	0.507890159	0.754286779	0.693774851	0.846048708	0.471048708	0.494284294	0.708126243	0.079522863	0.169980119	0.601515905	0.494967694	0.502174453	0.398235586	0.466513419	0.232417992	0.168861829	0.635810139	0.092942346	0.103255467	0.198123757	0.449117793	0.431908549	0.579150099	0.270067097	0.4527833	0.208250497	0.287524851	0.528516402	0.577099901	0.152273857	0.130467197	0.511804175	0.633200795	0.499689364	0.24596173	0.649353877	0.633387177	0.725521869	0.090892147	0.382703777	0.704274354	0.458871769	0.644632207
0.140842445	0.13916501	0.215084493	0.346359344	0.088096421	0.29292992	0.304485586	0.37903827	0.288332505	0.290320577	0.596048708	0.211853877	0.294607356	0.526217694	0.418302684	0.319955268	0.475832505	0.374254473	0.386804175	0.358660537	0.408735089	0.294793738	0.430106859	0.311133201	0.278143638	0.390407555	0.284107853	0.431535785	0.517892644	0.422775845	0.256399105	0.214338966	0.475646123	0.461046223	0.55889662	0.505777833	0.445265905	0.374813618	0.52652833	0.247514911	0.400223658	0.277025348	0.520253479	0.575919483	0.251615308	0.33499006	0.483909046	0.455330517	0.291003976	0.183399602
0.886058648	0.766898608	0.023111332	0.010623757	0.849030815	0.924515408	0.871458748	0.915506958	0.773856859	0.889786282	0.799080517	0.857666501	0.724714215	0.859468191	0.953839463	0.862512425	0.807964712	0.076727137	0.012549702	0.16457505	0.852944831	0.850211233	0.833126243	0.857542247	0.856858847	0.870651093	0.825608847	0.85679672	0.875434891	0.818712724	0.844557654	0.548832008	0.886493539	0.862326044	0.849776342	0.780318091	0.854498012	0.817097416	0.880218688	0.876304672	0.43097664	0.085238569	0.879783797	0.889475646	0.916252485	0.886182903	0.866426441	0.930293241	0.841451292	0.175074553
0.354498012	0.396620278	0.521061133	0.54901839	0.387239066	0.390904573	0.366426441	0.469681909	0.454212227	0.133200795	0.377236581	0.272614314	0.247017893	0.055914513	0.271433897	0.192594433	0.215333002	0.789450795	0.862263917	0.848285288	0.595862326	0.592942346	0.713655567	0.671595427	0.697316103	0.642706262	0.611642644	0.361766899	0.702969682	0.562934891	0.368352386	0.365432406	0.394756461	0.209058151	0.31541998	0.443215706	0.397365805	0.444520378	0.179112823	0.640407555	0.572937376	0.654883201	0.239189861	0.242917495	0.244408549	0.286344433	0.325173956	0.575173956	0.386742048	0.320265905
0.197191849	0.881026342	0.436133201	0.608909046	0.565792744	0.750745527	0.224465706	0.034107853	0.078218191	0.150285785	0.605802684	0.139910537	0.727758449	0.666563121	0.771744533	0.611207753	0.034542744	0.780628728	0.904945328	0.877298708	0.79833499	0.892147117	0.712661531	0.793986083	0.999192346	0.723036779	0.997639165	0.179547714	0.855243539	0.999440855	0.516712227	0.1881834	0.355181412	0.351702286	0.725583996	0.036841451	0.704336481	0.705454771	0.724465706	0.802621769	0.109778827	0.063991054	0.682157058	0.671160537	0.641463718	0.072253976	0.659915507	0.733163519	0.311692346	0.515780318
0.792681412	0.768079026	0.99459493	0.983722664	0.994470676	0.733101392	0.834244533	0.864686879	0.803180915	0.025099404	0.03013171	0.055852386	0.996520875	0.803243042	0.743228131	0.075236083	0.044110338	0.78777336	0.853628231	0.825422465	0.766712227	0.990432406	0.740618787	0.991923459	0.994346421	0.996210239	0.987388171	0.436692346	0.992606859	0.992793241	0.061071074	0.063059145	0.848968688	0.990183897	0.736207753	0.811568091	0.986766899	0.734095427	0.761990557	0.769383698	0.995713221	0.948372266	0.763233101	0.860275845	0.723161034	0.082194334	0.951727137	0.843252982	0.995216203	0.783610835
0.571384195	0.634753976	0.570079523	0.490867296	0.346794235	0.658486581	0.4375	0.264724155	0.255715706	0.657989563	0.471545726	0.580206262	0.444520378	0.530442346	0.676317097	0.638419483	0.605119284	0.205889662	0.382765905	0.344681909	0.129348907	0.186505964	0.337413022	0.476267396	0.273359841	0.259691849	0.120775348	0.141587972	0.274478131	0.173210736	0.655193837	0.99304175	0.270315606	0.304796223	0.151279821	0.259319085	0.148670477	0.175695825	0.29833499	0.421346918	0.260437376	0.279510437	0.263295229	0.122825547	0.557964712	0.603379722	0.32598161	0.492731113	0.184828529	0.172465209
0.635748012	0.62860338	0.58610835	0.520812624	0.147987078	0.590892147	0.338034294	0.150285785	0.418054175	0.632020378	0.584803678	0.625310636	0.289699304	0.47750994	0.640531809	0.654137674	0.582753479	0.337723658	0.390034791	0.445949304	0.110586481	0.100086978	0.170166501	0.621893638	0.170228628	0.091699801	0.114251988	0.075670974	0.52112326	0.086046223	0.641650099	0.806970676	0.110897117	0.212599404	0.105367793	0.439674453	0.112698807	0.114935388	0.55193837	0.418551193	0.238692843	0.368166004	0.379970179	0.181908549	0.524788767	0.618166004	0.119470676	0.598285288	0.124440855	0.18346173
0.21763171	0.119346421	0.286344433	0.441414016	0.120464712	0.175695825	0.431225149	0.312934891	0.70098161	0.201727137	0.685201292	0.137860338	0.201602883	0.446073559	0.219744036	0.225770378	0.601329523	0.609530318	0.604187376	0.635996521	0.306846421	0.319085487	0.175882207	0.584368787	0.378789761	0.21694831	0.366053678	0.197875249	0.448807157	0.269383698	0.158113817	0.168799702	0.321570577	0.418675447	0.138108847	0.710549205	0.139724155	0.099403579	0.330454771	0.274850895	0.728752485	0.724217197	0.517457753	0.413829523	0.212475149	0.179237078	0.378106362	0.33834493	0.497887674	0.607293738
0.322440358	0.331697316	0.275534294	0.384008449	0.197564612	0.347229125	0.25652336	0.251491054	0.625062127	0.452286282	0.363133698	0.231983101	0.255280815	0.358101392	0.281436382	0.482977137	0.494035785	0.670477137	0.692408052	0.692780815	0.286717197	0.358163519	0.364500497	0.423459245	0.224341451	0.300695825	0.396744533	0.26167992	0.603814612	0.296284791	0.328218191	0.431411531	0.308585984	0.217942346	0.306038767	0.465022366	0.268513917	0.215954274	0.579709245	0.560077038	0.563556163	0.481486083	0.606175447	0.527460239	0.549639662	0.365059642	0.158983598	0.616177932	0.288332505	0.34014662
0.694333996	0.022241551	0.865867296	0.793364811	0.006088469	0.748819583	0.860648608	0.678305169	0.796471173	0.801006461	0.782927435	0.845675944	0.687997018	0.84666998	0.873074056	0.850583996	0.623322565	0.858660537	0.035909543	0.31653827	0.691973161	0.838779821	0.818277833	0.846794235	0.843501491	0.856858847	0.812686382	0.845738072	0.727012922	0.802124751	0.832567097	0.491737078	0.875062127	0.851950795	0.837723658	0.835549205	0.84375	0.805666004	0.870340457	0.868725149	0.873508946	0.016836481	0.867668986	0.878416998	0.780007455	0.876925944	0.852634195	0.924888171	0.86667495	0.897303678
0.023359841	0.020315606	0.021247515	0.023173459	0.022303678	0.99304175	0.036220179	0.772862823	0.756771869	0.986829026	0.95570328	0.969309145	0.035909543	0.083250497	0.561443837	0.972166998	0.949490557	0.962040258	0.919917992	0.794110338	0.98223161	0.976888668	0.436568091	0.735027336	0.490370278	0.816476143	0.788394632	0.106051193	0.074552684	0.919234592	0.790506958	0.876242545	0.800757952	0.977012922	0.972726143	0.074490557	0.97055169	0.957256461	0.980119284	0.967445328	0.059269384	0.082007952	0.760748012	0.872266402	0.991737078	0.676627734	0.987326044	0.989127734	0.843936382	0.4215333
0.192532306	0.608660537	0.437002982	0.71875	0.531125746	0.108287773	0.051751988	0.47055169	0.301006461	0.231423956	0.36195328	0.132455268	0.52721173	0.508697813	0.140096918	0.394073062	0.317532306	0.117296223	0.150596421	0.135810139	0.58679175	0.589587475	0.708374751	0.329522863	0.603441849	0.446881213	0.675447316	0.658610835	0.237450298	0.708871769	0.451354374	0.065668489	0.705330517	0.432964712	0.690109344	0.227634195	0.604560139	0.620154076	0.672030318	0.663394632	0.203590954	0.097042744	0.699925447	0.516153082	0.078528827	0.08902833	0.736456262	0.334741551	0.544358847	0.523918986
0.238630716	0.251553181	0.213158549	0.293737575	0.463469185	0.297465209	0.22999503	0.360772863	0.307529821	0.47887674	0.404261928	0.507828032	0.236642644	0.298521372	0.283672962	0.317532306	0.699304175	0.445017396	0.554299205	0.50360338	0.371583002	0.472104871	0.440730616	0.228131213	0.326851392	0.418116302	0.240867296	0.413083996	0.412152087	0.415196322	0.563494036	0.498260437	0.457567097	0.218812127	0.443464215	0.208996024	0.435139165	0.390531809	0.218315109	0.42737326	0.356175447	0.267644135	0.322316103	0.207815606	0.274416004	0.190792744	0.438556163	0.235400099	0.418675447	0.342818091
0.938804672	0.83318837	0.938742545	0.878106362	0.926503479	0.619967694	0.744097913	0.821508449	0.955082008	0.470489563	0.817345924	0.724652087	0.940109344	0.924763917	0.850335487	0.924826044	0.887052684	0.026466203	0.035661034	0.017644135	0.923521372	0.917246521	0.907927435	0.921781809	0.767644135	0.94222167	0.899416004	0.920539264	0.93346173	0.823558648	0.026714712	0.749565109	0.945762922	0.921906064	0.916190358	0.981858847	0.915444831	0.885375249	0.934083002	0.91973161	0.939736581	0.956635189	0.938680417	0.944147614	0.028019384	0.939612326	0.9381834	0.961667495	0.793364811	0.955454771
0.901466203	0.923024354	0.898111332	0.825484592	0.872452783	0.939798708	0.889040755	0.928677932	0.929112823	0.695514414	0.825733101	0.876925944	0.89792495	0.87972167	0.965457256	0.881088469	0.831324553	0.001428926	0.024975149	0.013419483	0.874378728	0.869532803	0.855616302	0.046595427	0.770067097	0.892830517	0.846980616	0.875124254	0.892457753	0.845241054	0.862512425	0.61624006	0.905193837	0.879162525	0.870029821	0.013916501	0.872825547	0.836294732	0.896993042	0.888543738	0.900472167	0.7340333	0.897427932	0.906871272	0.930231113	0.902149602	0.888543738	0.940109344	0.901217694	0.923272863
0.749813618	0.807591948	0.795601392	0.801876243	0.84555169	0.070390159	0.868600895	0.375	0.769073062	0.073123757	0.794793738	0.596545726	0.876242545	0.855989066	0.364003479	0.859530318	0.648235586	0.457753479	0.112885189	0.159356362	0.849465706	0.846980616	0.829274354	0.854498012	0.853069085	0.867047714	0.822005467	0.85387674	0.872328529	0.814985089	0.841264911	0.536779324	0.883697813	0.699676938	0.846545726	0.762984592	0.851640159	0.813928926	0.034977634	0.874130219	0.880902087	0.786841451	0.876925944	0.886555666	0.614624751	0.775285785	0.862823062	0.928864314	0.792370775	0.90513171
0.187375746	0.009132704	0.81430169	0.043426938	0.277522366	0.816848907	0.239562624	0.029696819	0.818526342	0.956945825	0.843315109	0.879783797	0.174515408	0.002112326	0.044607356	0.11375497	0.366177932	0.726640159	0.091513419	0.233784791	0.967134692	0.962102386	0.958747515	0.965333002	0.973098907	0.760437376	0.951851392	0.964835984	0.805293241	0.96334493	0.41320825	0.848347416	0.785474652	0.962288767	0.957256461	0.778454274	0.956076044	0.937189364	0.829336481	0.061443837	0.974776342	0.944831014	0.887673956	0.821073559	0.985772863	0.786841451	0.804734095	0.804671968	0.148173459	0.090892147
0.582380716	0.389662028	0.642892644	0.548272863	0.285101889	0.174701789	0.191911034	0.39208499	0.464090457	0.340519384	0.501553181	0.483474155	0.12680169	0.357169483	0.34666998	0.585052187	0.530690855	0.626304672	0.699801193	0.737823062	0.165631213	0.208561133	0.286903579	0.372328529	0.178180915	0.190916998	0.228069085	0.215767893	0.561195328	0.189612326	0.597415507	0.580579026	0.233722664	0.087040258	0.166749503	0.47166998	0.133697813	0.130156561	0.124005964	0.242234095	0.379659543	0.506833996	0.137301193	0.133138668	0.4215333	0.401776839	0.099527833	0.316227634	0.18054175	0.147862823
0.250124254	0.499378728	0.319520378	0.356920974	0.164761431	0.226143141	0.470924453	0.457691352	0.658797217	0.438494036	0.624005964	0.301192843	0.32890159	0.375	0.273732604	0.349465706	0.611456262	0.669607356	0.721297217	0.73695328	0.403392147	0.326727137	0.340519384	0.538581014	0.325360338	0.314612326	0.271993042	0.308399602	0.651031312	0.412462724	0.427062624	0.271930915	0.307964712	0.098347416	0.156622763	0.61443837	0.132144632	0.154883201	0.129535288	0.481299702	0.374502982	0.58138668	0.121893638	0.131461233	0.193153579	0.403267893	0.099714215	0.408113817	0.236083499	0.132579523
0.986207753	0.990121769	0.986269881	0.962288767	0.984840954	0.709058151	0.985337972	0.989686879	0.990121769	0.004100398	0.046657555	0.015531809	0.988630716	0.985089463	0.806722167	0.973844433	0.020812624	0.963717694	0.993973658	0.985213718	0.983660537	0.978441849	0.978441849	0.796595427	0.986207753	0.989811133	0.972415507	0.981548211	0.982852883	0.981299702	0.654945328	0.008511431	0.988879225	0.97887674	0.116177932	0.843252982	0.044172465	0.032430417	0.018327535	0.969060636	0.987698807	0.99167495	0.026093439	0.7819334	0.041935885	0.986829026	0.988506461	0.795849901	0.973906561	0.898918986
0.469806163	0.671471173	0.422278827	0.546284791	0.598658052	0.701043738	0.708747515	0.457256461	0.078342445	0.633014414	0.219247018	0.595178926	0.641090954	0.411779324	0.714214712	0.653081511	0.183088966	0.133387177	0.132952286	0.104249503	0.415382704	0.521930915	0.365494533	0.108474155	0.497017893	0.335859841	0.55777833	0.339401093	0.170228628	0.506771869	0.650720676	0.49416004	0.322564612	0.548956262	0.528640656	0.086418986	0.401404076	0.517892644	0.602696322	0.550633698	0.470365308	0.140469682	0.463096421	0.214525348	0.480554175	0.302186879	0.730243539	0.27541004	0.246148111	0.295912028
0.184455765	0.259194831	0.157244036	0.165320577	0.144135189	0.384319085	0.122887674	0.168923956	0.58722664	0.556163022	0.59666998	0.699490557	0.17917495	0.121148111	0.357417992	0.654696819	0.640034791	0.53777336	0.700919483	0.696819085	0.132393141	0.263605865	0.160039761	0.332132207	0.089898111	0.13512674	0.090457256	0.327659046	0.482977137	0.110462227	0.638233101	0.547962227	0.318464215	0.211356859	0.166128231	0.292246521	0.271558151	0.273670477	0.225770378	0.642582008	0.552994533	0.439239563	0.233474155	0.450236083	0.599217197	0.336978131	0.162027833	0.651590457	0.221732107	0.209058151
0.778081511	0.950422465	0.792992048	0.996272366	0.747390656	0.555417495	0.155877237	0.541438867	0.73651839	0.693402087	0.988382207	0.991177932	0.693277833	0.695638668	0.782989563	0.911468688	0.984592445	0.991923459	0.983722664	0.997452783	0.68458002	0.685014911	0.669358847	0.835238569	0.730678429	0.205951789	0.73223161	0.752174453	0.751863817	0.759194831	0.988133698	0.955516899	0.066227634	0.553491551	0.005032306	0.68054175	0.01304672	0.016463718	0.00944334	0.776838966	0.691662525	0.774913022	0.007268887	0.006336978	0.018141153	0.691786779	0.171471173	0.045787773	0.339152584	0.666625249
0.600832505	0.758387177	0.665444831	0.960735586	0.573807157	0.065730616	0.019445825	0.35859841	0.173894135	0.970303181	0.903143638	0.969557654	0.682654076	0.502982107	0.117047714	0.768016899	0.728690358	0.780007455	0.809517893	0.84847167	0.706697316	0.657554672	0.052559642	0.57554672	0.073185885	0.036592942	0.667681412	0.086356859	0.735400099	0.731610338	0.960052187	0.876863817	0.774167495	0.044172465	0.757952286	0.688680417	0.13444334	0.957815606	0.090643638	0.967942346	0.057157058	0.730243539	0.705889662	0.837599404	0.831510934	0.027708748	0.026279821	0.821819085	0.059145129	0.632144632
0.180106859	0.166190358	0.343315109	0.134691849	0.27292495	0.048769881	0.043923956	0.79473161	0.785723161	0.096359344	0.243663022	0.118787276	0.072253976	0.187934891	0.104125249	0.132331014	0.138605865	0.714152584	0.811692346	0.792184394	0.734219682	0.999378728	0.725149105	0.739624751	0.653889165	0.731299702	0.746831511	0.274913022	0.765656064	0.954398608	0.119097913	0.173521372	0.737574553	0.315482107	0.693277833	0.753976143	0.168302684	0.702845427	0.627982107	0.70458499	0.747514911	0.780628728	0.710052187	0.755218688	0.667619284	0.0319334	0.126739563	0.81069831	0.754597416	0.756896123
0.889102883	0.91165507	0.882455268	0.808834493	0.853628231	0.927621769	0.875186382	0.793364811	0.819209742	0.048645626	0.519073062	0.147800696	0.883014414	0.863257952	0.654634692	0.077162028	0.009256958	0.869097913	0.956013917	0.926751988	0.857666501	0.854187376	0.837785785	0.861145626	0.86151839	0.875	0.830019881	0.860462227	0.878789761	0.739376243	0.609219682	0.565482107	0.890159046	0.029821074	0.073558648	0.719495527	0.133262922	0.821135686	0.239251988	0.878727634	0.521371769	0.911033797	0.667308648	0.081076044	0.919358847	0.62680169	0.772241551	0.822502485	0.025596421	0.844309145
0.406001491	0.435574056	0.416190358	0.284729125	0.272241551	0.176192843	0.097042744	0.453156064	0.644880716	0.394010934	0.615743042	0.493911531	0.152149602	0.270812624	0.391587972	0.441041252	0.497577038	0.999502982	0.834679423	0.834865805	0.148049205	0.189860835	0.373074056	0.487015408	0.119781312	0.260934394	0.156312127	0.30082008	0.631461233	0.139351392	0.571446322	0.388233101	0.258014414	0.11443837	0.076354374	0.544048211	0.10679672	0.160226143	0.131150596	0.660536779	0.55417495	0.688742545	0.114189861	0.147117296	0.253106362	0.229622266	0.10791501	0.666003976	0.255964215	0.220365308
0.935014911	0.953963718	0.934828529	0.872266402	0.921968191	0.847229125	0.926317097	0.952845427	0.952596918	0.751366799	0.884132704	0.918923956	0.936630219	0.920725646	0.640904573	0.920849901	0.881896123	0.908548708	0.940544235	0.95166501	0.918986083	0.91277336	0.902833002	0.917743539	0.709182406	0.937810636	0.894445825	0.916252485	0.929423459	0.902335984	0.903392147	0.738941352	0.942159543	0.745899602	0.716078529	0.920725646	0.082194334	0.023546223	0.000434891	0.916500994	0.935822565	0.954212227	0.003727634	0.707007952	0.045663519	0.936008946	0.933772366	0.115121769	0.94041998	0.95234841
0.998819583	0.813556163	0.998757455	0.995402584	0.972415507	0.616053678	0.808958748	0.998819583	0.883946322	0.022303678	0.066786779	0.026093439	0.999254473	0.891525845	0.630094433	0.344619781	0.040506958	0.990991551	0.962164513	0.861829026	0.99888171	0.997017893	0.997949801	0.832939861	0.901031312	0.901155567	0.995837475	0.99819831	0.997390656	0.909294235	0.037462724	0.024105368	0.999005964	0.997142147	0.019756461	0.817470179	0.019694334	0.019756461	0.014662028	0.825608847	0.99888171	0.984095427	0.019383698	0.034045726	0.029137674	0.998819583	0.971545726	0.276404076	0.998633201	0.998943837
0.998571074	0.793986083	0.998571074	0.994843439	0.911965706	0.586978131	0.998757455	0.998633201	0.999005964	0.024913022	0.09555169	0.035350398	0.999130219	0.998943837	0.21402833	0.104435885	0.051689861	0.990432406	0.886369284	0.883449304	0.873074056	0.996707256	0.997577038	0.997825547	0.823807157	0.919172465	0.846172962	0.997887674	0.848223161	0.998446819	0.028578529	0.031001491	0.853379722	0.699490557	0.018265408	0.810884692	0.020253479	0.022303678	0.015718191	0.730989066	0.828963718	0.999254473	0.021744533	0.031001491	0.033424453	0.998633201	0.896061133	0.08791004	0.827037773	0.144259443
0.666128231	0.3430666	0.691724652	0.183088966	0.748011928	0.099900596	0.660536779	0.172837972	0.653454274	0.158797217	0.138667992	0.335797714	0.623757455	0.3131834	0.210114314	0.196384195	0.311319583	0.307840457	0.464898111	0.34847167	0.515034791	0.573807157	0.200173956	0.651901093	0.560201292	0.410536779	0.571632704	0.11015159	0.652522366	0.529883201	0.117544732	0.121334493	0.101515905	0.303180915	0.317594433	0.651590457	0.08971173	0.109281809	0.364065606	0.115991551	0.703715209	0.610959245	0.15084493	0.428367296	0.22707505	0.603690358	0.147055169	0.135810139	0.257144632	0.137673956
0.604498012	0.64792495	0.637425447	0.615680915	0.35611332	0.669980119	0.608101392	0.402522366	0.652770875	0.1256834	0.601826541	0.150534294	0.59486829	0.536965706	0.747763419	0.12096173	0.141774354	0.648546223	0.71583002	0.66320825	0.17985835	0.167246521	0.117109841	0.248943837	0.077596918	0.097477634	0.082132207	0.172775845	0.375	0.101888668	0.296719682	0.102261431	0.215954274	0.654324056	0.404510437	0.508635686	0.163767396	0.235710736	0.270067097	0.465643638	0.371831511	0.404199801	0.344681909	0.675509443	0.543364811	0.651404076	0.636866302	0.566414016	0.239686879	0.184704274
0.310263419	0.011182903	0.706635189	0.956262425	0.044917992	0.992668986	0.050944334	0.137176938	0.032119781	0.100583996	0.865246024	0.168178429	0.632455268	0.011742048	0.894073062	0.035412525	0.621955765	0.649664513	0.671843936	0.836605368	0.980057157	0.975024851	0.974279324	0.977447813	0.983101392	0.987823062	0.967507455	0.97750994	0.827845427	0.977385686	0.700670974	0.521061133	0.986145626	0.974652087	0.969806163	0.04765159	0.785661034	0.953156064	0.978441849	0.964960239	0.77833002	0.313494036	0.982417992	0.985400099	0.990867296	0.983722664	0.922713718	0.987947316	0.96986829	0.989314115
0.72750994	0.985337972	0.744284294	0.653578529	0.680231113	0.098658052	0.666563121	0.983784791	0.983536282	0.037959742	0.709493042	0.065606362	0.765531809	0.975397614	0.008138668	0.686940855	0.776031312	0.953218191	0.834493042	0.979373757	0.972974652	0.968377237	0.966140656	0.971421471	0.729125249	0.983039264	0.95930666	0.971110835	0.97458996	0.970365308	0.950733101	0.016215209	0.010375249	0.724962724	0.009256958	0.996893638	0.035536779	0.032803181	0.714587475	0.031312127	0.979249503	0.985648608	0.843439364	0.687437873	0.006212724	0.978441849	0.912959742	0.009567594	0.963655567	0.754659543
0.9840333	0.8444334	0.983971173	0.95750497	0.982293738	0.030007455	0.982417992	0.920974155	0.825049702	0.250497018	0.059642147	0.165134195	0.986332008	0.787276342	0.630342942	0.415879722	0.019756461	0.051627734	0.091575547	0.060139165	0.76304672	0.767830517	0.047775845	0.69874503	0.323993539	0.652770875	0.700422465	0.978069085	0.755777833	0.727634195	0.674391153	0.273173459	0.031312127	0.127795726	0.020377734	0.79361332	0.031001491	0.030939364	0.022427932	0.075733101	0.803180915	0.836916004	0.020564115	0.061505964	0.02472664	0.984343936	0.02249006	0.04069334	0.01820328	0.04181163
0.005715706	0.012301193	0.006212724	0.005280815	0.79765159	0.842507455	0.972850398	0.981548211	0.980989066	0.979435885	0.941476143	0.959803678	0.978069085	0.773856859	0.812437873	0.962164513	0.935760437	0.949490557	0.989189861	0.976826541	0.969247018	0.964338966	0.961356859	0.967383201	0.974652087	0.979808648	0.954460736	0.96694831	0.971235089	0.965892147	0.153081511	0.851640159	0.807840457	0.96402833	0.030442346	0.868290258	0.271496024	0.028578529	0.01888668	0.427062624	0.796160537	0.884567594	0.002733598	0.012860338	0.034356362	0.791003976	0.977696322	0.099030815	0.061754473	0.105989066
0.709430915	0.576230119	0.022552187	0.746334493	0.751615308	0.86847664	0.820576541	0.874254473	0.881026342	0.816911034	0.70234841	0.790444831	0.820949304	0.796409046	0.911344433	0.800385189	0.724030815	0.82734841	0.928926441	0.895936879	0.779510437	0.791190358	0.736456262	0.804734095	0.785661034	0.789761431	0.754908052	0.80374006	0.827410537	0.727012922	0.785226143	0.16929672	0.824676938	0.812624254	0.783610835	0.895315606	0.805355368	0.766339463	0.829087972	0.842507455	0.836729622	0.837723658	0.308585984	0.831883698	0.875434891	0.841389165	0.787276342	0.901217694	0.012176938	0.856361829
0.899043241	0.920849901	0.894756461	0.822005467	0.868600895	0.937251491	0.88624503	0.926689861	0.927311133	0.906436382	0.821819085	0.874005964	0.89457008	0.876428926	0.963407058	0.877857853	0.827596918	0.878106362	0.960611332	0.932529821	0.871334493	0.866550696	0.85207505	0.87319831	0.875434891	0.889599901	0.84375	0.87208002	0.889910537	0.841140656	0.860027336	0.606672465	0.902149602	0.876491054	0.866426441	0.954212227	0.869843439	0.83318837	0.894445825	0.06945825	0.89792495	0.922030318	0.89457008	0.904199801	0.927808151	0.771309642	0.885188867	0.938494036	0.897738569	0.92109841
0.324925447	0.357417992	0.424142644	0.596297217	0.464649602	0.531436382	0.203031809	0.203653082	0.405442346	0.404945328	0.285350398	0.359965209	0.261804175	0.427497515	0.526155567	0.437624254	0.403205765	0.560014911	0.620588966	0.553926441	0.383262922	0.29249503	0.422154573	0.444520378	0.241426441	0.404821074	0.472912525	0.410350398	0.525658549	0.265593936	0.348533797	0.506026342	0.34778827	0.225521869	0.275720676	0.408859344	0.244781312	0.330765408	0.508946322	0.337599404	0.529945328	0.402273857	0.534729125	0.245713221	0.456759443	0.538767396	0.237450298	0.517209245	0.259070577	0.248384692
0.54429672	0.602820577	0.62208002	0.611456262	0.61959493	0.694271869	0.138419483	0.498136183	0.080765408	0.578280318	0.430479622	0.569147614	0.506026342	0.508014414	0.763170974	0.604808648	0.413456759	0.243414513	0.462661531	0.391277336	0.36487326	0.26416501	0.526279821	0.23111332	0.595303181	0.304982604	0.11151839	0.149478131	0.134505467	0.16389165	0.585549205	0.481920974	0.431535785	0.513295229	0.481983101	0.112450298	0.638233101	0.569147614	0.199428429	0.743538767	0.505653579	0.193526342	0.237760934	0.573807157	0.551876243	0.318215706	0.591699801	0.697813121	0.245216203	0.193215706
0.554112823	0.169048211	0.553988569	0.496085984	0.094247018	0.714898111	0.053367296	0.236642644	0.665941849	0.415755467	0.341699801	0.496769384	0.498136183	0.502795726	0.740183897	0.603566103	0.298707753	0.64320328	0.55125497	0.616612823	0.157927435	0.296222664	0.146930915	0.436692346	0.479063121	0.106237575	0.305044732	0.096794235	0.311195328	0.218998509	0.598658052	0.777460239	0.318899105	0.565233598	0.420290755	0.218874254	0.454647117	0.511182903	0.626739563	0.166873757	0.520439861	0.315047217	0.653827038	0.68277833	0.71514662	0.373819583	0.585859841	0.692532306	0.09778827	0.127236581
0.55554175	0.228317594	0.572253976	0.591824056	0.418054175	0.489686879	0.594495527	0.408983598	0.3756834	0.274602386	0.215581511	0.281622763	0.568402087	0.287276342	0.378479125	0.36555666	0.279945328	0.274416004	0.377485089	0.354684394	0.297589463	0.306038767	0.350894632	0.340457256	0.435511928	0.323310139	0.3902833	0.266028827	0.273111332	0.365432406	0.307032803	0.265221173	0.408983598	0.345800199	0.377360835	0.397055169	0.328280318	0.397614314	0.462537276	0.291003976	0.539388668	0.508573559	0.44806163	0.440233598	0.41208996	0.569955268	0.359530318	0.424142644	0.384567594	0.424204771
0.703528827	0.779510437	0.457442843	0.904696819	0.214898111	0.270377734	0.65084493	0.966078529	0.845924453	0.089649602	0.547713718	0.068650596	0.80125497	0.945390159	0.800447316	0.332318588	0.036220179	0.753851889	0.284604871	0.115183897	0.943650596	0.9381834	0.931163022	0.941848907	0.95054672	0.912027833	0.923397117	0.690916998	0.744843439	0.933399602	0.069271869	0.40221173	0.961729622	0.757828032	0.935760437	0.826975646	0.714090457	0.908362326	0.786344433	0.045663519	0.780877237	0.89320328	0.77429175	0.776217694	0.705082008	0.730926938	0.870526839	0.135685885	0.414264414	0.093439364
0.718377237	0.983474155	0.673086481	0.63332505	0.652895129	0.870899602	0.746272366	0.021558151	0.01236332	0.896682406	0.94153827	0.959865805	0.978131213	0.817594433	0.416128231	0.96222664	0.935822565	0.039326541	0.047465209	0.039326541	0.793986083	0.721918489	0.961418986	0.784480616	0.974714215	0.657927435	0.954522863	0.681473658	0.971297217	0.966016402	0.94762674	0.851764414	0.97931163	0.964090457	0.959244533	0.792681412	0.958250497	0.939798708	0.831138171	0.955951789	0.66973161	0.065357853	0.974341451	0.977944831	0.838717694	0.808772366	0.977758449	0.982666501	0.009070577	0.016960736
0.760064612	0.71583002	0.721172962	0.635002485	0.818215706	0.786779324	0.037711233	0.031560636	0.072253976	0.758822068	0.815482107	0.662152087	0.653889165	0.544110338	0.845303181	0.988009443	0.648049205	0.060574056	0.082629225	0.067035288	0.650596421	0.713034294	0.091637674	0.706324553	0.675447316	0.373508946	0.827286282	0.022800696	0.126863817	0.647676441	0.980181412	0.926689861	0.085114314	0.66749503	0.700360338	0.042122266	0.464898111	0.220738072	0.750062127	0.314177435	0.104125249	0.051565606	0.817842942	0.740432406	0.7652833	0.2652833	0.701727137	0.781684891	0.041500994	0.068961233
0.902957256	0.92445328	0.899788767	0.827534791	0.874565109	0.272365805	0.890531809	0.407865308	0.012239066	0.910847416	0.827907555	0.878789761	0.899540258	0.720489563	0.966575547	0.882765905	0.833685388	0.005467197	0.009008449	0.006647614	0.876304672	0.871520875	0.857604374	0.877795726	0.881461233	0.894818588	0.84915507	0.876925944	0.894135189	0.847539761	0.864189861	0.621831511	0.906747018	0.407803181	0.872017893	0.957194334	0.874378728	0.838096421	0.898546223	0.889910537	0.696446322	0.926130716	0.899043241	0.744781312	0.770315606	0.773173459	0.039699304	0.041128231	0.792060139	0.107852883
0.996893638	0.61847664	0.887736083	0.98875497	0.903827038	0.614500497	0.996893638	0.997452783	0.997887674	0.024043241	0.035101889	0.055914513	0.997949801	0.997266402	0.072750994	0.029261928	0.063680417	0.983784791	0.86667495	0.869719185	0.648918986	0.352199304	0.84486829	0.72707505	0.711418986	0.997639165	0.478131213	0.995775348	0.393079026	0.665755467	0.017892644	0.016960736	0.804299205	0.993228131	0.991612823	0.854684394	0.989935388	0.985400099	0.994719185	0.985586481	0.997452783	0.970613817	0.996148111	0.789388668	0.713096421	0.997266402	0.997452783	0.890842445	0.996955765	0.967693837
0.991488569	0.773421968	0.991550696	0.974279324	0.991302187	0.674577535	0.990308151	0.863195825	0.993787276	0.021185388	0.022365805	0.028516402	0.993600895	0.991177932	0.028516402	0.03708996	0.032119781	0.972229125	0.99596173	0.989811133	0.990059642	0.985772863	0.986704771	0.98763668	0.991550696	0.994284294	0.981237575	0.98832008	0.988817097	0.989189861	0.02764662	0.038021869	0.993166004	0.986145626	0.983039264	0.851081014	0.98179672	0.97235338	0.988257952	0.976329523	0.992606859	0.994905567	0.991364314	0.993290258	0.736332008	0.991799205	0.993600895	0.99416004	0.981237575	0.994657058
0.417432903	0.356051193	0.385437376	0.329212227	0.208250497	0.331883698	0.364065606	0.443277833	0.582815606	0.35499503	0.308151093	0.413146123	0.390593936	0.389786282	0.358349901	0.447999503	0.28125	0.271309642	0.277957256	0.217134692	0.238817097	0.280690855	0.278951292	0.494408549	0.310636183	0.256026342	0.302870278	0.368538767	0.527957256	0.255715706	0.512176938	0.380342942	0.36487326	0.372825547	0.366364314	0.565916998	0.379348907	0.418116302	0.458250497	0.362077535	0.540444831	0.55554175	0.345675944	0.491612823	0.340395129	0.488382207	0.307281312	0.385437376	0.450484592	0.428926441
0.440295726	0.641898608	0.273049205	0.366364314	0.410101889	0.46875	0.117917495	0.108163519	0.157554672	0.283113817	0.568029324	0.524850895	0.077099901	0.107107356	0.499378728	0.406125746	0.52472664	0.380218688	0.306038767	0.388730119	0.243414513	0.325919483	0.205765408	0.454212227	0.553491551	0.208436879	0.345054672	0.237326044	0.242606859	0.360772863	0.115432406	0.493538767	0.230926938	0.486269881	0.656622763	0.077472664	0.43209493	0.384940358	0.651652584	0.661282306	0.130653579	0.123757455	0.61375497	0.349341451	0.665941849	0.470800199	0.541687376	0.723844433	0.416190358	0.615991551
0.171719682	0.196446322	0.186630219	0.243911531	0.134940358	0.308710239	0.408921471	0.561754473	0.468563618	0.364376243	0.508200795	0.414388668	0.180417495	0.156684891	0.281622763	0.525969185	0.460362823	0.38040507	0.584617296	0.568029324	0.405628728	0.475459742	0.486829026	0.351267396	0.408362326	0.434331511	0.358225646	0.467258946	0.51236332	0.377112326	0.491302187	0.308275348	0.494222167	0.354063121	0.468190855	0.452162028	0.498446819	0.503479125	0.384940358	0.232852883	0.42265159	0.441227634	0.316041252	0.445887177	0.45638668	0.259132704	0.425012425	0.340767893	0.557219185	0.557281312
0.135623757	0.261058648	0.142706262	0.194582505	0.155690855	0.213779821	0.304734095	0.642022863	0.458312624	0.389289264	0.405939364	0.412711233	0.157119781	0.148670477	0.285226143	0.337723658	0.397303678	0.665134195	0.70570328	0.61916004	0.4847167	0.473285288	0.532306163	0.334741551	0.528702783	0.583871769	0.505777833	0.595862326	0.572378231	0.513108847	0.292246521	0.402895129	0.669420974	0.511307157	0.508511431	0.598223161	0.609654573	0.488257952	0.254970179	0.16569334	0.408300199	0.470924453	0.184269384	0.370526839	0.208374751	0.246085984	0.50583996	0.306846421	0.644756461	0.52472664
0.759132704	0.830392644	0.80846173	0.929050696	0.60791501	0.987077535	0.255094433	0.21179175	0.713966203	0.805231113	0.874068091	0.616488569	0.410847416	0.763916501	0.841637674	0.120216203	0.706697316	0.101640159	0.180293241	0.083064115	0.962350895	0.956573062	0.952410537	0.960176441	0.968252982	0.973906561	0.945328032	0.039264414	0.732293738	0.725583996	0.757331014	0.836978131	0.539512922	0.693464215	0.951727137	0.059952783	0.764351392	0.92917495	0.814115308	0.105989066	0.26888668	0.121583002	0.826851392	0.804485586	0.982604374	0.772987078	0.795601392	0.767582008	0.830516899	0.810946819
0.355367793	0.487077535	0.324801193	0.362450298	0.249254473	0.407492545	0.49055666	0.451478628	0.558088966	0.520253479	0.436754473	0.44762674	0.138978628	0.198620775	0.267892644	0.545601392	0.571135686	0.478317594	0.586853877	0.530939364	0.165196322	0.343501491	0.36263668	0.448185885	0.332256461	0.372142147	0.344060636	0.365370278	0.403392147	0.233971173	0.553802187	0.463034294	0.412462724	0.310636183	0.146620278	0.537897614	0.250559145	0.283921471	0.378976143	0.562810636	0.477944831	0.419172465	0.310636183	0.154883201	0.17693837	0.226764414	0.249440855	0.528827038	0.499005964	0.333809642
0.545352883	0.595800199	0.530380219	0.530193837	0.306349404	0.547030318	0.437189364	0.299266899	0.561257455	0.364251988	0.429982604	0.357045229	0.425509443	0.544980119	0.451043738	0.435449801	0.398732604	0.405193837	0.505218688	0.493414513	0.315916998	0.206821571	0.256647614	0.61151839	0.318277833	0.143638171	0.231423956	0.174639662	0.306908549	0.19110338	0.532306163	0.372328529	0.243849404	0.406312127	0.144010934	0.620029821	0.262611829	0.292805666	0.59375	0.440047217	0.592134692	0.574242048	0.597912525	0.424142644	0.585797714	0.160101889	0.272365805	0.477944831	0.294793738	0.451167992
0.118352386	0.217880219	0.159356362	0.162462724	0.179050696	0.186878728	0.179423459	0.438059145	0.616302187	0.514724155	0.356237575	0.541873757	0.208561133	0.150223658	0.178180915	0.470178926	0.266090954	0.551503479	0.609903082	0.616985586	0.511307157	0.532430417	0.467258946	0.462040258	0.285909543	0.460549205	0.476143141	0.418116302	0.670725646	0.506150596	0.245526839	0.552186879	0.36735835	0.164947813	0.513170974	0.509816103	0.199925447	0.143513917	0.259816103	0.246831511	0.309331511	0.506212724	0.227758449	0.422962227	0.159915507	0.375559145	0.254348907	0.260250994	0.272614314	0.191786779
0.560387674	0.230616302	0.606983101	0.592258946	0.40221173	0.615183897	0.506896123	0.402149602	0.630280815	0.142457753	0.225211233	0.194085487	0.417619284	0.197316103	0.590395129	0.547837972	0.263108847	0.573496521	0.729746521	0.636120775	0.519694334	0.557654076	0.435884692	0.597850398	0.530318091	0.423583499	0.501615308	0.394383698	0.597539761	0.448993539	0.543240557	0.113941352	0.26640159	0.489376243	0.378789761	0.478690358	0.296657555	0.391277336	0.485586481	0.593812127	0.667122266	0.722601889	0.472601889	0.578280318	0.566041252	0.563307654	0.552311133	0.653516402	0.371707256	0.52249006
0.19110338	0.181784294	0.225335487	0.529883201	0.088655567	0.285474652	0.427186879	0.662711233	0.701043738	0.141215209	0.357666501	0.202534791	0.467507455	0.286468688	0.103379722	0.409604871	0.392271372	0.598036779	0.504162525	0.623384692	0.398794732	0.210114314	0.53305169	0.493725149	0.32082505	0.54473161	0.117855368	0.684207256	0.518700298	0.376366799	0.101329523	0.131212724	0.430479622	0.399975149	0.1243166	0.637984592	0.319955268	0.270564115	0.081945825	0.188369781	0.466389165	0.632579523	0.07082505	0.24055666	0.129286779	0.678429423	0.470303181	0.139227137	0.447564612	0.156436382
0.622328529	0.194209742	0.633138668	0.736456262	0.773856859	0.702721173	0.202845427	0.366923459	0.713158549	0.068029324	0.036717197	0.060201292	0.730243539	0.246583002	0.797465209	0.292122266	0.045663519	0.520812624	0.262736083	0.306163022	0.589152584	0.701354374	0.446819085	0.669483101	0.70930666	0.302808151	0.718563618	0.698434394	0.355554175	0.671657555	0.076913519	0.081448807	0.570203777	0.775907058	0.647987078	0.678802187	0.689736581	0.666252485	0.729746521	0.766836481	0.762176938	0.794483101	0.39860835	0.784045726	0.684766402	0.726640159	0.772987078	0.746458748	0.865246024	0.722726143
0.250807654	0.330641153	0.32486332	0.363817097	0.224962724	0.428118787	0.384319085	0.278143638	0.38040507	0.41569334	0.369222167	0.388792247	0.346483598	0.52068837	0.399602386	0.412152087	0.287524851	0.69333996	0.658859344	0.644073062	0.407927435	0.429361332	0.363382207	0.593128728	0.3277833	0.40333002	0.522303678	0.22707505	0.644321571	0.382331014	0.486021372	0.342258946	0.182343439	0.20166501	0.132890159	0.501428926	0.16569334	0.160101889	0.381088469	0.621645129	0.635934394	0.637673956	0.60207505	0.30305666	0.124937873	0.338407058	0.13444334	0.400099404	0.404945328	0.191351889
0.151963221	0.668923956	0.210300696	0.216202783	0.166314612	0.633262922	0.187065109	0.556535785	0.179423459	0.658486581	0.572564612	0.623633201	0.665506958	0.551503479	0.566227634	0.523235586	0.657244036	0.422527336	0.556722167	0.503106362	0.517954771	0.637487575	0.494719185	0.170725646	0.509629722	0.501739563	0.607169483	0.432467694	0.322440358	0.490680915	0.534294235	0.66500994	0.548459245	0.138605865	0.188556163	0.121769384	0.313928926	0.173583499	0.072875249	0.159107853	0.097912525	0.120154076	0.060387674	0.128416998	0.134878231	0.628914016	0.418302684	0.214214712	0.446508449	0.094557654
0.102820577	0.255902087	0.146620278	0.244967694	0.247887674	0.59486829	0.206821571	0.666998012	0.318650596	0.584430915	0.471918489	0.523670477	0.572440358	0.490805169	0.649167495	0.484095427	0.501491054	0.204150099	0.219681909	0.267333499	0.615618787	0.629845924	0.541128231	0.2347167	0.557716203	0.581138171	0.544110338	0.565668489	0.445762922	0.580206262	0.293364811	0.435884692	0.569271869	0.48111332	0.404572565	0.191724652	0.5319334	0.421906064	0.090581511	0.095613817	0.164140159	0.187997018	0.081821571	0.356858847	0.130156561	0.386555666	0.533113817	0.135996521	0.544420974	0.170912028
0.270439861	0.379659543	0.266960736	0.267644135	0.575111829	0.248943837	0.64612326	0.436878728	0.551565606	0.1569334	0.480057157	0.162400596	0.541252485	0.116426441	0.378541252	0.086170477	0.579771372	0.742234095	0.795042247	0.785474652	0.543054175	0.578093936	0.494035785	0.519756461	0.617917495	0.510872266	0.537649105	0.662897614	0.499378728	0.593936382	0.248633201	0.169110338	0.487885189	0.465954274	0.657181909	0.164264414	0.566227634	0.578156064	0.617793241	0.658797217	0.633635686	0.437997018	0.55846173	0.672589463	0.141525845	0.057529821	0.679423459	0.562872763	0.620029821	0.689550199
0.356361829	0.548024354	0.383076541	0.381461233	0.358784791	0.503168489	0.293302684	0.423521372	0.237698807	0.569085487	0.434890656	0.528764911	0.255653579	0.320700795	0.539512922	0.514724155	0.500869781	0.292557157	0.399850895	0.452659046	0.415631213	0.408486581	0.372452783	0.384629722	0.418799702	0.385250994	0.437562127	0.382455268	0.464773857	0.414947813	0.55958002	0.837040258	0.47639165	0.390531809	0.387798211	0.261555666	0.422589463	0.429982604	0.336232604	0.503914016	0.351453777	0.295228628	0.327472664	0.370837475	0.483101392	0.125745527	0.445452286	0.473347416	0.341886183	0.310760437
0.240618787	0.163083996	0.279137674	0.348223161	0.12139662	0.162835487	0.535350398	0.371148111	0.691351889	0.479870775	0.232852883	0.411530815	0.488630716	0.403889165	0.188742545	0.330330517	0.526341948	0.528702783	0.572129722	0.539140159	0.204274354	0.19222167	0.181784294	0.201727137	0.1868166	0.188059145	0.180044732	0.375559145	0.464276839	0.23223161	0.488071571	0.452845427	0.325111829	0.23179672	0.110275845	0.665879722	0.143948807	0.138543738	0.122266402	0.299142644	0.628665507	0.614189861	0.189798708	0.124751491	0.222477634	0.441662525	0.19514165	0.192035288	0.550385189	0.468315109
0.380218688	0.315916998	0.37611829	0.325484592	0.450484592	0.514040755	0.347912525	0.29292992	0.314053181	0.576478628	0.47931163	0.426379225	0.441786779	0.466264911	0.33542495	0.46222664	0.637611829	0.276901093	0.398111332	0.371210239	0.231051193	0.304423459	0.299701789	0.230864811	0.312872763	0.244781312	0.436568091	0.163456759	0.290382704	0.285474652	0.341389165	0.482107356	0.304299205	0.308585984	0.470241054	0.328156064	0.367544732	0.36487326	0.380902087	0.501925944	0.53777336	0.499565109	0.630529324	0.499937873	0.454087972	0.1722167	0.558275348	0.44153827	0.352758449	0.319955268
0.649478131	0.229125249	0.648732604	0.442408052	0.752422962	0.250931909	0.5784667	0.736891153	0.725894632	0.063307654	0.295290755	0.075360338	0.453528827	0.598347416	0.444831014	0.13984841	0.06833996	0.661158052	0.858225646	0.792308648	0.647117296	0.646930915	0.670539264	0.646496024	0.674080517	0.677746024	0.640469682	0.569706759	0.566662525	0.656187873	0.158672962	0.091389165	0.730119284	0.591699801	0.597912525	0.722974652	0.689860835	0.501988072	0.664512922	0.640345427	0.756585487	0.832939861	0.686878728	0.666749503	0.107355865	0.513667992	0.514599901	0.691600398	0.746955765	0.747577038
0.287586978	0.522365805	0.237947316	0.239686879	0.488444334	0.253044235	0.191600398	0.672403082	0.471607853	0.458933897	0.471980616	0.412959742	0.233971173	0.167681412	0.197813121	0.460052187	0.416935885	0.266277336	0.306473658	0.315295726	0.454274354	0.399664513	0.560387674	0.15221173	0.461481113	0.531871272	0.487512425	0.656374254	0.296346918	0.44917992	0.166749503	0.707877734	0.650285785	0.622949801	0.445638668	0.347415507	0.607480119	0.539450795	0.161158052	0.504100398	0.209058151	0.230119284	0.119346421	0.319768887	0.248633201	0.130094433	0.644756461	0.343687873	0.534418489	0.481361829
0.233784791	0.504908052	0.226018887	0.246085984	0.190171471	0.405690855	0.529572565	0.382393141	0.672030318	0.373074056	0.40736829	0.33610835	0.44986332	0.311878728	0.388295229	0.269259443	0.274913022	0.581262425	0.635748012	0.624192346	0.274478131	0.267706262	0.232542247	0.328156064	0.21763171	0.201540755	0.262984592	0.268327535	0.572316103	0.272179423	0.173769881	0.435760437	0.228006958	0.19806163	0.231734592	0.66389165	0.25403827	0.24055666	0.334741551	0.341824056	0.615059642	0.604000994	0.462350895	0.532678926	0.33679175	0.426751988	0.17109841	0.424950298	0.314115308	0.28236829
0.282119781	0.451851392	0.302000497	0.286717197	0.144197316	0.524602386	0.278081511	0.268389662	0.581697316	0.586543241	0.47458996	0.558088966	0.322253976	0.215519384	0.449614811	0.429237078	0.490743042	0.60070825	0.675074553	0.641836481	0.216451292	0.229746521	0.224962724	0.2659667	0.238071571	0.142022863	0.26012674	0.191786779	0.435387674	0.199490557	0.399602386	0.604435885	0.25360338	0.28665507	0.245402584	0.589898111	0.319706759	0.335921968	0.420663519	0.46334493	0.556473658	0.482728628	0.510685885	0.506585487	0.467196819	0.494097913	0.22707505	0.608660537	0.323931412	0.247577038
0.315792744	0.409977634	0.315730616	0.253230616	0.183958748	0.579957753	0.259070577	0.290258449	0.522800696	0.336170477	0.250807654	0.467942346	0.441973161	0.438680417	0.622204274	0.473968688	0.266898608	0.342818091	0.611642644	0.630342942	0.133200795	0.165569085	0.185760437	0.546284791	0.153019384	0.160039761	0.190730616	0.292557157	0.528951292	0.113195825	0.482604374	0.394942843	0.270129225	0.39140159	0.228690358	0.409791252	0.331573062	0.410661034	0.542370775	0.347042744	0.592693837	0.5631834	0.513792247	0.553553678	0.515407555	0.471048708	0.134567594	0.526466203	0.318402087	0.421719682
0.913021869	0.933958748	0.91165507	0.841824056	0.890345427	0.950173956	0.901590457	0.9375	0.9375	0.922713718	0.845862326	0.891712227	0.911033797	0.894135189	0.973223161	0.89500497	0.848285288	0.889537773	0.965705765	0.939736581	0.889910537	0.884381213	0.871520875	0.890034791	0.896185388	0.909107853	0.863195825	0.888792247	0.905255964	0.865183897	0.87680169	0.660350398	0.918302684	0.892147117	0.006088469	0.96514662	0.588904076	0.005715706	0.036158052	0.897862823	0.911965706	0.935760437	0.021309642	0.009194831	0.003914016	0.913456759	0.904821074	0.00944334	0.916563121	0.934704274
0.935511928	0.954274354	0.935325547	0.873136183	0.922527336	0.967693837	0.926876243	0.953218191	0.952907555	0.027087475	0.001863817	0.007765905	0.773484095	0.921284791	0.986207753	0.721856362	0.004535288	0.908983598	0.973782306	0.951913519	0.919420974	0.913146123	0.903454274	0.918116302	0.926130716	0.938245527	0.89500497	0.916749503	0.929734095	0.903143638	0.04069334	0.027149602	0.942718688	0.91861332	0.912462724	0.979684394	0.911779324	0.881212724	0.931038767	0.916749503	0.936195328	0.931287276	0.935201292	0.941227634	0.959244533	0.936443837	0.84014662	0.959865805	0.940854871	0.952845427
0.844806163	0.865680915	0.821694831	0.754411034	0.763357356	0.875248509	0.697875249	0.878789761	0.884940358	0.82598161	0.71402833	0.799391153	0.82734841	0.803491551	0.915755467	0.807343439	0.734840954	0.83138668	0.93209493	0.898856859	0.789202286	0.797775845	0.75111829	0.810822565	0.794172465	0.801192843	0.763978628	0.809207256	0.833126243	0.739065606	0.791438867	0.21291004	0.83250497	0.818029324	0.79137674	0.900596421	0.810636183	0.016774354	0.002485089	0.846172962	0.841513419	0.847477634	0.002236581	0.838779821	0.061568091	0.750248509	0.797465209	0.068526342	0.806287276	0.862326044
0.073434394	0.091327038	0.064425944	0.516960736	0.030007455	0.715333002	0.159232107	0.100521869	0.196819085	0.697750994	0.7659667	0.791873757	0.752422962	0.590022366	0.590767893	0.619097913	0.678988569	0.252547217	0.41681163	0.531187873	0.485648608	0.619470676	0.194520378	0.530877237	0.579522863	0.337847913	0.589090457	0.076727137	0.328218191	0.417805666	0.488941352	0.664264414	0.410164016	0.068464215	0.124440855	0.094557654	0.103938867	0.098285288	0.094681909	0.177932406	0.096980616	0.111891153	0.155877237	0.221918489	0.21875	0.660785288	0.461356859	0.391277336	0.233660537	0.113382207
0.971172962	0.980740557	0.971545726	0.595241054	0.967693837	0.004348907	0.968128728	0.978317594	0.791438867	0.720862326	0.935201292	0.955765408	0.846980616	0.966264911	0.01708499	0.957629225	0.930355368	0.944582505	0.931225149	0.97415507	0.964587475	0.959120278	0.95526839	0.962723658	0.86667495	0.975956759	0.948496521	0.961729622	0.967383201	0.95999006	0.942656561	0.84194831	0.014910537	0.004100398	0.030380219	0.04473161	0.028205765	0.05958002	0.011804175	0.15333002	0.002298708	0.197688867	0.01056163	0.702721173	0.007703777	0.971732107	0.003976143	0.021496024	0.223906561	0.035039761
0.012984592	0.991488569	0.020067097	0.022117296	0.607542247	0.817470179	0.003541252	0.785847416	0.225646123	0.990246024	0.962972167	0.973782306	0.651279821	0.724652087	0.90084493	0.977012922	0.956262425	0.967755964	0.837413022	0.987512425	0.823558648	0.981858847	0.981983101	0.802683897	0.768762425	0.991985586	0.72527336	0.016463718	0.985524354	0.809766402	0.965705765	0.887611829	0.74304175	0.982977137	0.978131213	0.046781809	0.976888668	0.965270875	0.984592445	0.810884692	0.022241551	0.030877237	0.759381213	0.84486829	0.993290258	0.733412028	0.693836978	0.992171968	0.990867296	0.806908549
0.086853877	0.743600895	0.079460736	0.061071074	0.187189364	0.801068588	0.139289264	0.749689364	0.793364811	0.709865805	0.991985586	0.79765159	0.120775348	0.079150099	0.755032306	0.510375249	0.77180666	0.794172465	0.809704274	0.806784294	0.621769384	0.515469682	0.490991551	0.724962724	0.678677932	0.52652833	0.386493539	0.093687873	0.656809145	0.593377237	0.479498012	0.969060636	0.677621769	0.759629722	0.998011928	0.839338966	0.997328529	0.997017893	0.99888171	0.994967694	0.242544732	0.813121272	0.92041501	0.762922465	0.999254473	0.139040755	0.80082008	0.895377734	0.905690855	0.801317097
0.003354871	0.840333002	0.007144632	0.009505467	0.011058648	0.736580517	0.99347664	0.086356859	0.122514911	0.71694831	0.894135189	0.980305666	0.641774354	0.751925944	0.65985338	0.983101392	0.966078529	0.070452286	0.147552187	0.798832008	0.779821074	0.989065606	0.990121769	0.721359344	0.76124503	0.770129225	0.985648608	0.992047714	0.991612823	0.79000994	0.973409543	0.909107853	0.99527833	0.989003479	0.98695328	0.815047217	0.80193837	0.978069085	0.99124006	0.97999503	0.082380716	0.130094433	0.925074553	0.783610835	0.440047217	0.994657058	0.822750994	0.995775348	0.758449304	0.608722664
0.770067097	0.848036779	0.785164016	0.974092942	0.750931909	0.676565606	0.779572565	0.710611332	0.052186879	0.344744036	0.059145129	0.308213221	0.727634195	0.803305169	0.726578032	0.608039264	0.242979622	0.053802187	0.105243539	0.090208748	0.506709742	0.258635686	0.768638171	0.634132704	0.69694334	0.651590457	0.096048708	0.555914513	0.03125	0.55777833	0.14140159	0.681535785	0.757579523	0.478069085	0.591016402	0.096235089	0.513419483	0.61375497	0.564798708	0.089898111	0.131647614	0.185511928	0.609095427	0.058772366	0.815109344	0.69694334	0.634319085	0.709244533	0.673769881	0.467258946
0.09263171	0.0930666	0.173459245	0.415755467	0.113506461	0.538829523	0.525596421	0.694893141	0.60319334	0.257206759	0.43458002	0.596607853	0.058026839	0.123571074	0.664326541	0.233163519	0.46042495	0.761990557	0.785598907	0.801130716	0.531374254	0.515718191	0.716699801	0.135499503	0.491985586	0.505094433	0.60791501	0.635250994	0.149913022	0.42582008	0.103690358	0.251925944	0.745216203	0.691848907	0.505342942	0.708374751	0.693091451	0.591575547	0.408548708	0.200298211	0.668551193	0.780815109	0.287959742	0.201167992	0.274167495	0.110897117	0.769445825	0.246769384	0.682654076	0.606175447
0.805603877	0.40264662	0.778702783	0.945887177	0.811443837	0.628292744	0.137425447	0.621831511	0.091140656	0.495713221	0.556970676	0.662649105	0.339587475	0.109219682	0.8284667	0.743911531	0.022427932	0.051068588	0.06945825	0.05889662	0.638792247	0.672340954	0.779510437	0.663767396	0.147552187	0.709120278	0.61555666	0.106983101	0.070390159	0.853379722	0.708250497	0.858163519	0.619905567	0.375	0.744967694	0.356361829	0.96179175	0.944209742	0.71875	0.067408052	0.729125249	0.551627734	0.729187376	0.711356859	0.631709742	0.187189364	0.57598161	0.446135686	0.715333002	0.706945825
0.685263419	0.779696819	0.723347416	0.330330517	0.400161531	0.89457008	0.108349901	0.41569334	0.757455268	0.827286282	0.972291252	0.840457256	0.028578529	0.019010934	0.65736829	0.641339463	0.964898111	0.6256834	0.339649602	0.414699304	0.020626243	0.024913022	0.0319334	0.051441352	0.047092445	0.128665507	0.038518887	0.377422962	0.056038767	0.024602386	0.050695825	0.593812127	0.565668489	0.711356859	0.824676938	0.754535288	0.795601392	0.730864811	0.860710736	0.760810139	0.668178429	0.731920974	0.804609841	0.711543241	0.767582008	0.663829523	0.891836481	0.799826044	0.408175944	0.713593439
0.71222664	0.948434394	0.774167495	0.86332008	0.913332505	0.869346421	0.704398608	0.749751491	0.11015159	0.868538767	0.872763419	0.911717197	0.929423459	0.66569334	0.882393141	0.913643141	0.872390656	0.904137674	0.544917992	0.74416004	0.910785288	0.90513171	0.894632207	0.741985586	0.917432903	0.930355368	0.885437376	0.909107853	0.922900099	0.891774354	0.895874751	0.71583002	0.936319583	0.911406561	0.905442346	0.030504473	0.724217197	0.872514911	0.730926938	0.911406561	0.048272863	0.016712227	0.752112326	0.016712227	0.7347167	0.793923956	0.926130716	0.733349901	0.90513171	0.878416998
0.883138668	0.746272366	0.874751491	0.80125497	0.844619781	0.921719682	0.016339463	0.008449304	0.600335487	0.764599901	0.794048211	0.854063121	0.0006834	0.008573559	0.951230119	0.858971173	0.802746024	0.864003479	0.233039264	0.070079523	0.848844433	0.846359344	0.828528827	0.854000994	0.852385686	0.866737078	0.821446322	0.853317594	0.871893638	0.814177435	0.840767893	0.534604871	0.048210736	0.859281809	0.021371769	0.108784791	0.271433897	0.04901839	0.030442346	0.769756461	0.88040507	0.737263917	0.026776839	0.012176938	0.028951292	0.001242545	0.683399602	0.074925447	0.875931909	0.904696819
0.377547217	0.516090954	0.430666004	0.396744533	0.227944831	0.635934394	0.14500497	0.376180417	0.234840954	0.452037773	0.503976143	0.553926441	0.336853877	0.363630716	0.664015905	0.411095924	0.460549205	0.218936382	0.221359344	0.2034667	0.09915507	0.09915507	0.212785785	0.115183897	0.165134195	0.134691849	0.116799205	0.337661531	0.097415507	0.130342942	0.41569334	0.81653827	0.588779821	0.389910537	0.35611332	0.170290755	0.325795229	0.444955268	0.557654076	0.556970676	0.308710239	0.241799205	0.647862823	0.702907555	0.532430417	0.164637177	0.382579523	0.667805666	0.393389662	0.511493539
0.772241551	0.927497515	0.415506958	0.83250497	0.880342942	0.511307157	0.074552684	0.470427435	0.070017396	0.838034294	0.004535288	0.130964215	0.6097167	0.88556163	0.747577038	0.886866302	0.694893141	0.884132704	0.279758946	0.80889662	0.880964215	0.875931909	0.862326044	0.608163519	0.665320577	0.796906064	0.853814612	0.880902087	0.897987078	0.766774354	0.86847664	0.634878231	0.910785288	0.884878231	0.876428926	0.839835984	0.878541252	0.842569583	0.901901093	0.892830517	0.905255964	0.858909046	0.902770875	0.781187873	0.034542744	0.907057654	0.895377734	0.829895626	0.869781312	0.857480119
0.786779324	0.018016899	0.871955765	0.899913022	0.861766899	0.978814612	0.787649105	0.016277336	0.01167992	0.697378231	0.908486581	0.936940855	0.728814612	0.721980616	0.993228131	0.937748509	0.903827038	0.390656064	0.123757455	0.07890159	0.940357853	0.767706262	0.92737326	0.938556163	0.781871272	0.723844433	0.919420974	0.559890656	0.728503976	0.79429672	0.920787773	0.791252485	0.771744533	0.9375	0.017519881	0.786406561	0.012549702	0.011555666	0.641525845	0.932964712	0.95390159	0.905815109	0.39140159	0.005529324	0.336853877	0.207567097	0.865370278	0.098409543	0.933088966	0.967321074
0.726640159	0.799639662	0.635002485	0.086853877	0.793302684	0.864314115	0.772987078	0.032244036	0.088034294	0.981734592	0.890718191	0.867668986	0.9222167	0.97527336	0.347104871	0.841016402	0.939612326	0.072688867	0.118911531	0.081324553	0.005467197	0.008946322	0.010313121	0.023049205	0.015904573	0.013108847	0.010623757	0.23763668	0.012798211	0.00652336	0.950670974	0.858971173	0.058585984	0.724714215	0.962972167	0.026776839	0.773235586	0.944706759	0.79181163	0.784232107	0.024478131	0.021185388	0.683275348	0.980864811	0.841327038	0.76640159	0.98111332	0.808710239	0.021433897	0.116364314
0.875745527	0.594122763	0.864686879	0.792308648	0.831883698	0.913829523	0.859778827	0.906001491	0.908610835	0.877236581	0.781312127	0.75360338	0.866799205	0.845613817	0.94514165	0.849341451	0.791128231	0.857790755	0.888792247	0.799577535	0.838220676	0.837661531	0.816662525	0.845800199	0.842258946	0.85499503	0.811505964	0.844744036	0.864811133	0.800447316	0.83138668	0.484219682	0.031001491	0.850894632	0.836543241	0.395377734	0.842818091	0.804671968	0.869532803	0.86804175	0.872452783	0.858971173	0.866737078	0.877360835	0.906871272	0.875931909	0.851329523	0.845116799	0.864997515	0.895936879
0.605057157	0.855119284	0.122514911	0.100211233	0.273981113	0.941351889	0.466824056	0.604249503	0.146433897	0.66569334	0.751925944	0.808772366	0.050509443	0.043240557	0.825733101	0.973409543	0.951105865	0.070762922	0.193712724	0.107169483	0.75944334	0.728441849	0.381274851	0.751366799	0.789885686	0.430852386	0.971918489	0.711046223	0.151217694	0.586978131	0.961170477	0.878479125	0.988506461	0.978255467	0.974030815	0.462288767	0.783424453	0.958933897	0.765345427	0.413083996	0.75111829	0.288456759	0.796843936	0.757517396	0.703218191	0.0159667	0.7027833	0.737698807	0.695017396	0.682840457
0.163394632	0.651466203	0.038083996	0.123322565	0.677435388	0.842569583	0.055168986	0.101640159	0.763916501	0.683213221	0.769818588	0.660536779	0.954647117	0.994657058	0.706448807	0.070265905	0.027335984	0.787462724	0.805852386	0.725024851	0.772179423	0.989624751	0.366985586	0.144321571	0.717321074	0.736083499	0.77292495	0.065047217	0.333374751	0.809145129	0.686443837	0.706821571	0.076043738	0.718874254	0.76304672	0.401217694	0.750434891	0.644694334	0.715767893	0.721732107	0.058337475	0.064612326	0.757890159	0.70818837	0.062251491	0.006399105	0.801627734	0.746085984	0.65444831	0.706448807
0.723285288	0.991115805	0.812189364	0.281312127	0.987450298	0.107728628	0.032554672	0.15444831	0.485524354	0.98987326	0.96222664	0.973409543	0.810263419	0.774664513	0.061505964	0.976578032	0.955516899	0.056225149	0.061319583	0.049266899	0.986269881	0.981237575	0.981361829	0.9840333	0.905504473	0.828839463	0.975770378	0.704522863	0.98515159	0.92917495	0.96514662	0.886369284	0.012798211	0.005467197	0.022303678	0.043799702	0.030752982	0.025347913	0.222291252	0.032181909	0.031436382	0.685760437	0.678988569	0.007828032	0.029883201	0.988817097	0.010499503	0.018824553	0.020750497	0.016153082
0.937189364	0.95570328	0.937002982	0.875434891	0.924515408	0.968812127	0.928988569	0.954336481	0.954150099	0.022179423	0.002050199	0.012673956	0.938742545	0.923086481	0.849838469	0.720986581	0.027025348	0.910226143	0.940979125	0.952969682	0.921471173	0.915134195	0.9055666	0.920042247	0.927932406	0.940233598	0.897241551	0.918426938	0.931473658	0.905628728	0.600956759	0.036965706	0.944333996	0.920104374	0.914264414	0.840333002	0.913581014	0.883200795	0.932529821	0.918240557	0.937872763	0.887922465	0.936754473	0.942656561	0.960735586	0.937997018	0.936008946	0.960735586	0.94222167	0.954087972
0.910785288	0.03236829	0.90916998	0.838779821	0.886928429	0.068464215	0.761369284	0.773918986	0.068029324	0.879286779	0.778454274	0.88848161	0.908486581	0.891339463	0.082318588	0.892209245	0.845116799	0.887425447	0.92874006	0.827224155	0.886804175	0.708126243	0.868414513	0.014040755	0.001242545	0.013978628	0.66637674	0.886058648	0.707318588	0.860213718	0.874130219	0.652398111	0.00540507	0.597850398	0.058648111	0.96334493	0.008014414	0.017395626	0.777460239	0.895936879	0.909542744	0.93346173	0.907678926	0.060263419	0.026031312	0.911158052	0.901155567	0.074490557	0.657927435	0.055790258
0.83430666	0.850397614	0.802870278	0.732417992	0.730057157	0.02721173	0.813059145	0.867979622	0.876242545	0.803305169	0.685511928	0.778143638	0.81069831	0.784791252	0.903889165	0.790569085	0.707567097	0.822378231	0.924577535	0.892271372	0.767271372	0.781622763	0.712599404	0.796160537	0.773856859	0.774167495	0.742296223	0.795787773	0.820638668	0.709679423	0.776093439	0.123322565	0.812686382	0.090643638	0.00111829	0.887673956	0.080392644	0.759381213	6.21E-05	0.837661531	0.830765408	0.822316103	0.678118787	0.680603877	0.231920974	0.834679423	0.771185388	0.720116799	0.7180666	0.795042247
0.911592942	0.93277833	0.910039761	0.839835984	0.790755467	0.751180417	0.761928429	0.936319583	0.936133201	0.921160537	0.780877237	0.889475646	0.909480616	0.892395626	0.781312127	0.89320328	0.846110835	0.054237078	0.051441352	0.023173459	0.887860338	0.882393141	0.869408549	0.102572068	0.020129225	0.907119781	0.861207753	0.887114811	0.773981113	0.862015408	0.875124254	0.655318091	0.002671471	0.02833002	0.350086978	0.861456262	0.312934891	0.848906561	0.086170477	0.727758449	0.91028827	0.934207256	0.908735089	0.00111829	0.596732107	0.912027833	0.405318091	0.043054175	0.589587475	0.727199304
0.199428429	0.253789761	0.284542744	0.375372763	0.216140656	0.555603877	0.373633201	0.519756461	0.354746521	0.510375249	0.387176938	0.541625249	0.300260934	0.23763668	0.381833996	0.316662525	0.481423956	0.262425447	0.269321571	0.231299702	0.427435388	0.345365308	0.51348161	0.369781312	0.41569334	0.410598907	0.387736083	0.415444831	0.34083002	0.253292744	0.386307157	0.5	0.506771869	0.243787276	0.352696322	0.331635189	0.392644135	0.397427932	0.372266402	0.47527336	0.416190358	0.534480616	0.306970676	0.193961233	0.301751988	0.436195328	0.479373757	0.375372763	0.346794235	0.451416501
0.232977137	0.516587972	0.254659543	0.251615308	0.085362823	0.673024354	0.309828529	0.262549702	0.691786779	0.558772366	0.484281809	0.575795229	0.328218191	0.5784667	0.695700795	0.448310139	0.416128231	0.512984592	0.729684394	0.702659046	0.186630219	0.113692843	0.090519384	0.502360835	0.119843439	0.115929423	0.118849404	0.200111829	0.609157555	0.111642644	0.579398608	0.235959245	0.126491054	0.322564612	0.070328032	0.661717197	0.137611829	0.193526342	0.339152584	0.680293241	0.55958002	0.578031809	0.383449304	0.281684891	0.265593936	0.397987078	0.093252982	0.439798708	0.212599404	0.505032306
0.12208002	0.176565606	0.161717197	0.269010934	0.237885189	0.230864811	0.32554672	0.66681163	0.445328032	0.327162028	0.293302684	0.321819085	0.197875249	0.494284294	0.296906064	0.209865805	0.258387177	0.513419483	0.636617793	0.609840954	0.574428429	0.523049205	0.600894632	0.228379722	0.545166501	0.569582505	0.436505964	0.545725646	0.426565606	0.562065109	0.203653082	0.567159543	0.693774851	0.54429672	0.598968688	0.365370278	0.544669483	0.538767396	0.179050696	0.279696819	0.285350398	0.316911034	0.126242545	0.57082505	0.402708748	0.289885686	0.492606859	0.492109841	0.647552187	0.557840457
0.92625497	0.946508449	0.926006461	0.860213718	0.910350398	0.960611332	0.916749503	0.737885189	0.796036282	0.135313121	0.869532803	0.642644135	0.850583996	0.658238072	0.982107356	0.911033797	0.001863817	0.901963221	0.143389662	0.293737575	0.907181909	0.901901093	0.890780318	0.906995527	0.914015905	0.869781312	0.882020378	0.906125746	0.920166501	0.887798211	0.893265408	0.708685388	0.320762922	0.908735089	0.90264662	0.914699304	0.902398111	0.869284294	0.922962227	0.909356362	0.926565606	0.947750994	0.926192843	0.932902584	0.814488072	0.927559642	0.923148608	0.954895626	0.901901093	0.837350895
0.862947316	0.885623757	0.848347416	0.77764662	0.808958748	0.899478131	0.846359344	0.895191352	0.899105368	0.858225646	0.754411034	0.827410537	0.85027336	0.828528827	0.08362326	0.009816103	0.77068837	0.847166998	0.905815109	0.814239563	0.819955268	0.702659046	0.794545229	0.83207008	0.823620775	0.194582505	0.027708748	0.830579026	0.85139165	0.777522366	0.815668489	0.388357356	0.8590333	0.837350895	0.819706759	0.920477137	0.830019881	0.790817594	0.855492048	0.859468191	0.859281809	0.879286779	0.849962724	0.863257952	0.895812624	0.863817097	0.83070328	0.91637674	0.844060636	0.883138668
0.958561133	0.971545726	0.041003976	0.307467694	0.951105865	0.981920974	0.953218191	0.588220676	0.79361332	0.910661034	0.91681163	0.94333996	0.7805666	0.949552684	0.844122763	0.943774851	0.912400596	0.930666004	0.951540755	0.965581511	0.94806163	0.942345924	0.935822565	0.76304672	0.955019881	0.963282803	0.74235835	0.944955268	0.953839463	0.939488072	0.927746024	0.80666004	0.964152584	0.944396123	0.93930169	0.990805169	0.937686382	0.912649105	0.953590954	0.938494036	0.959865805	0.951292247	0.958499006	0.963096421	0.82890159	0.008262922	0.960300696	0.973223161	0.963593439	0.972229125
0.745029821	0.737574553	0.696197813	0.016587972	0.912649105	0.754473161	0.91861332	0.948558648	0.948372266	0.938804672	0.871583002	0.910909543	0.928677932	0.912649105	0.03416998	0.000745527	0.871272366	0.903454274	0.971918489	0.948931412	0.909729125	0.904075547	0.893451789	0.909045726	0.916438867	0.929361332	0.884256958	0.908362326	0.922030318	0.890718191	0.005715706	0.713655567	0.935822565	0.910536779	0.904386183	0.821632704	0.903889165	0.87139662	0.924515408	0.911033797	0.757952286	0.94917992	0.927870278	0.934455765	0.953715209	0.701540755	0.924888171	0.956138171	0.934145129	0.947378231
0.976205268	0.016463718	0.976764414	0.942967197	0.97347167	0.895874751	0.973906561	0.982355865	0.981920974	0.96042495	0.802746024	0.868787276	0.979187376	0.972850398	0.067718688	0.043551193	0.937375746	0.950422465	0.989562624	0.977572068	0.000559145	0.000869781	0.001553181	0.002671471	0.007082505	0.001925944	0.001553181	0.968315109	0.001242545	0.000931909	0.076975646	0.854435885	0.753044235	0.965581511	0.960984095	0.863879225	0.95999006	0.941600398	0.971359344	0.957194334	0.977323559	0.983971173	0.975646123	0.979125249	0.987450298	0.976515905	0.908548708	0.983287773	0.980119284	0.932591948
0.850086978	0.776093439	0.830454771	0.762239066	0.779696819	0.88332505	0.832691352	0.883946322	0.889289264	0.836356859	0.72750994	0.80846173	0.834617296	0.812002982	0.84778827	0.004783797	0.746769384	0.836418986	0.804485586	0.902957256	0.687997018	0.805168986	0.765345427	0.817532306	0.804237078	0.811505964	0.773670477	0.815792744	0.014662028	0.751304672	0.614500497	0.263543738	0.840954274	0.823869284	0.80082008	0.907306163	0.816289761	0.777335984	0.841389165	0.00832505	0.847042744	0.857355865	0.831448807	0.846421471	0.884753976	0.851826541	0.80777833	0.772552187	0.819396123	0.868538767
0.866364314	0.889537773	0.853131213	0.781995527	0.816786779	0.904013419	0.85027336	0.898670477	0.901838966	0.864003479	0.762549702	0.833001988	0.855554175	0.833312624	0.937127237	0.838096421	0.776404076	0.199055666	0.601453777	0.913021869	0.826167992	0.826167992	0.801751988	0.836170477	0.829398608	0.840643638	0.798583499	0.834803678	0.85542992	0.783983598	0.820328032	0.421222664	0.863941352	0.841264911	0.824366302	0.924080517	0.833933897	0.794917992	0.859840954	0.025472167	0.863009443	0.884753976	0.85542992	0.867296223	0.899229622	0.867544732	0.83679175	0.840270875	0.850894632	0.88667992
0.924639662	0.7805666	0.924204771	0.857790755	0.908175944	0.959058151	0.914823559	0.94625994	0.945949304	0.935574056	0.866550696	0.906995527	0.925012425	0.908300199	0.980989066	0.000434891	0.866426441	0.900534294	0.970427435	0.946881213	0.905255964	0.89972664	0.888170974	0.904758946	0.912214215	0.924950298	0.879473161	0.904137674	0.918675447	0.885188867	0.150037276	0.703218191	0.931908549	0.906684891	0.90041004	0.799826044	0.900596421	0.866861332	0.921160537	0.907803181	0.924888171	0.946632704	0.92445328	0.931411531	0.950795229	0.925944334	0.921036282	0.953839463	0.93054175	0.945079523
0.963034294	0.043116302	0.963282803	0.918116302	0.957007952	0.740308151	0.958436879	0.972104871	0.971918489	0.27429175	0.923521372	0.948185885	0.96514662	0.955454771	0.013357356	0.003230616	0.919545229	0.935387674	0.905069583	0.968190855	0.954460736	0.948558648	0.943029324	0.952037773	0.961294732	0.967880219	0.936008946	0.951043738	0.959120278	0.946694831	0.00111829	0.322999503	0.969184891	0.950111829	0.944955268	0.778392147	0.943650596	0.920042247	0.958561133	0.943091451	0.964214712	0.974900596	0.963469185	0.96763171	0.785723161	0.963407058	0.965022366	0.976018887	0.967942346	0.975583996
0.851578032	0.025969185	0.832256461	0.76416501	0.020439861	0.885313121	0.834430915	0.885499503	0.890469682	0.839525348	0.729932903	0.702596918	0.836543241	0.814115308	0.922589463	0.001739563	0.368290258	0.837847913	0.141836481	0.093315109	0.801689861	0.807343439	0.768389662	0.819209742	0.806100895	0.813991054	0.775907058	0.817656561	0.840208748	0.754100398	0.065295726	0.276279821	0.84263171	0.825298211	0.803429423	0.909045726	0.817967197	0.779013419	0.843377237	0.851018887	0.84847167	0.859778827	0.042992048	0.84847167	0.88624503	0.853069085	0.810574056	0.908921471	0.822440358	0.870464712
0.692097416	0.100646123	0.645315606	0.680852386	0.409294235	0.771558151	0.798397117	0.114624751	0.059083002	0.649540258	0.881274851	0.743973658	0.044483101	0.078653082	0.189985089	0.636804175	0.749068091	0.719247018	0.779821074	0.795352883	0.071322068	0.049888171	0.073869284	0.039264414	0.02764662	0.052559642	0.025347913	0.514910537	0.322067594	0.438928926	0.533424453	0.645874751	0.566227634	0.999502982	0.999378728	0.160661034	0.816786779	0.999378728	0.677062624	0.789761431	0.110089463	0.139413519	0.724527833	0.785350398	0.847850398	0.034045726	0.813494036	0.871210239	0.581013917	0.716699801
0.782803181	0.101640159	0.863133698	0.98651839	0.602199304	0.168116302	0.04181163	0.996707256	0.778516402	0.078342445	0.728317594	0.955019881	0.904137674	0.024602386	0.077099901	0.755218688	0.070638668	0.981237575	0.919545229	0.993663022	0.994967694	0.729498012	0.993103877	0.628230616	0.04249503	0.731237575	0.686133201	0.766650099	0.758635686	0.880591451	0.677124751	0.065544235	0.045912028	0.74416004	0.12972167	0.055417495	0.170477137	0.043178429	0.029572565	0.243663022	0.036344433	0.633697813	0.013854374	0.165072068	0.085114314	0.810263419	0.761307157	0.129100398	0.612698807	0.363692843
0.462475149	0.210238569	0.51167992	0.436257455	0.282927435	0.643141153	0.426751988	0.673459245	0.363382207	0.243228131	0.623571074	0.500994036	0.226764414	0.180106859	0.737947316	0.128230616	0.549142644	0.496334493	0.695887177	0.572253976	0.370899602	0.298769881	0.599527833	0.478441849	0.265221173	0.572937376	0.383449304	0.637984592	0.470924453	0.438307654	0.112388171	0.485772863	0.453777336	0.655007455	0.316973161	0.504348907	0.496645129	0.557840457	0.302621769	0.617171968	0.223906561	0.282492545	0.201230119	0.413953777	0.382952286	0.484095427	0.630280815	0.57417992	0.465457256	0.296284791
0.87903827	0.087972167	0.869346421	0.796222664	0.837164513	0.051689861	0.86332008	0.909294235	0.911344433	0.757890159	0.787649105	0.849030815	0.870775348	0.850024851	0.001242545	0.853441849	0.796719682	0.860337972	0.950857356	0.920539264	0.84263171	0.841824056	0.007206759	0.849465706	0.141090954	0.01056163	0.815854871	0.848533797	0.867793241	0.806846421	0.835673459	0.510375249	0.878106362	0.854684394	0.074055666	0.935884692	0.617047714	0.80846173	0.585114314	0.870464712	0.87611829	0.90041004	0.012301193	0.881399105	0.446508449	0.879411034	0.856175447	0.926130716	0.87027833	0.900223658
0.971856362	0.096297217	0.972415507	0.934207256	0.968625746	0.988444334	0.968936382	0.978938867	0.978938867	0.977137177	0.757828032	0.809207256	0.974900596	0.967258946	0.898111332	0.00180169	0.803615805	0.945762922	0.636058648	0.829771372	0.965208748	0.95999006	0.95638668	0.963655567	0.971110835	0.976640159	0.949428429	0.962661531	0.803367296	0.96110835	0.042308648	0.843687873	0.782119781	0.960362823	0.955454771	0.759381213	0.954212227	0.688556163	0.776093439	0.767022863	0.973409543	0.981175447	0.880032306	0.975086978	0.755218688	0.972291252	0.974403579	0.79473161	0.928553678	0.927994533
0.901217694	0.922837972	0.897676441	0.824987575	0.87208002	0.735337972	0.888792247	0.928553678	0.928926441	0.908238072	0.825173956	0.057281312	0.89749006	0.879286779	0.965208748	0.001428926	0.830765408	0.879783797	0.924763917	0.933648111	0.390469682	0.225521869	0.009567594	0.875745527	0.769383698	0.028205765	0.639040755	0.874813618	0.004286779	0.708374751	0.011307157	0.013233101	0.904758946	0.878914016	0.869657058	0.955951789	0.872514911	0.835921968	0.896558151	0.888233101	0.900223658	0.92445328	0.897055169	0.906684891	0.929920477	0.901838966	0.887860338	0.939922962	0.900782803	0.923024354
0.893824553	0.213096421	0.888233101	0.814985089	0.860710736	0.932281312	0.880280815	0.922030318	0.923086481	0.301130716	0.813369781	0.867544732	0.888667992	0.869843439	0.959741551	0.004100398	0.576167992	0.873633201	0.95818837	0.929423459	0.86487326	0.860400099	0.844744036	0.867109841	0.867979622	0.882393141	0.836853877	0.86624006	0.884319085	0.832318588	0.001056163	0.584617296	0.896309642	0.870837475	0.860213718	0.84486829	0.863879225	0.827224155	0.889289264	0.774664513	0.892022863	0.916128231	0.88916501	0.898670477	0.923459245	0.894507952	0.877547217	0.935760437	0.851640159	0.91637674
0.827472664	0.837661531	0.78708996	0.710611332	0.691289761	0.841140656	0.804050696	0.858784791	0.869843439	0.783983598	0.656809145	0.761928429	0.79833499	0.768513917	0.894010934	0.77584493	0.682529821	0.003292744	0.007144632	0.007455268	0.749751491	0.768948807	0.667308648	0.784977634	0.756709742	0.753541252	0.722664016	0.785350398	0.811071074	0.68166004	0.763854374	0.081945825	0.797030318	0.795787773	0.755156561	0.878292744	0.787524851	0.749875746	0.811133201	0.831821571	0.823434394	0.796222664	0.787027833	0.809269384	0.862512425	0.826913519	0.748508946	0.057716203	0.748260437	0.836667495
0.165134195	0.964773857	0.022987078	0.009691849	0.94041998	0.976950795	0.943526342	0.600149105	0.823123757	0.960238569	0.904510437	0.93389662	0.720303181	0.783238072	0.840208748	0.008449304	0.900223658	0.922030318	0.979187376	0.847664016	0.756088469	0.931597913	0.602137177	0.935077038	0.944333996	0.954150099	0.915382704	0.704398608	0.944520378	0.925323062	0.917805666	0.782554672	0.041749503	0.934145129	0.928864314	0.784977634	0.927621769	0.900037276	0.944955268	0.930355368	0.009629722	0.799639662	0.846856362	0.954709245	0.970365308	0.792619284	0.950111829	0.854063121	0.95526839	0.898049205
0.877547217	0.900161531	0.867296223	0.794420974	0.835052187	0.026963221	0.861704771	0.907865308	0.910226143	0.879473161	0.785039761	0.847104871	0.868911531	0.848036779	0.050385189	0.851640159	0.794110338	0.859343936	0.950360338	0.919607356	0.840457256	0.839835984	0.819768887	0.84778827	0.844619781	0.858287773	0.813742545	0.846794235	0.86624006	0.804050696	0.833685388	0.4993166	0.875869781	0.852944831	0.838717694	0.934269384	0.844806163	0.80666004	0.000869781	0.869346421	0.874502982	0.899229622	0.013916501	0.879597416	0.908486581	0.877795726	0.854187376	0.925447316	0.867917495	0.898421968
0.987015408	0.039885686	0.987139662	0.964401093	0.985959245	0.082318588	0.986083499	0.99055666	0.990867296	0.007890159	0.241115805	0.157430417	0.989562624	0.794234592	0.033672962	0.013792247	0.015345427	0.965084493	0.906187873	0.84263171	0.9847167	0.979622266	0.979684394	0.982542247	0.987201789	0.990680915	0.973906561	0.982604374	0.983846918	0.982542247	0.038705268	0.01348161	0.989314115	0.98042992	0.97570825	0.800571571	0.973906561	0.96179175	0.832939861	0.97055169	0.988506461	0.992171968	0.858536282	0.98943837	0.583001988	0.98763668	0.989251988	0.990743042	0.933772366	0.761058648
0.513667992	0.180728131	0.445328032	0.449987575	0.201105865	0.215581511	0.356299702	0.424142644	0.718687873	0.324676938	0.603752485	0.091761928	0.277895129	0.503044235	0.393327535	0.125124254	0.580765408	0.521930915	0.547900099	0.552186879	0.375	0.421595427	0.424329026	0.501739563	0.267457753	0.375745527	0.392519881	0.349900596	0.670601392	0.418178429	0.087723658	0.592818091	0.257455268	0.219681909	0.143016899	0.685636183	0.130591451	0.095427435	0.496148111	0.232169483	0.604560139	0.682654076	0.434517893	0.427311133	0.087040258	0.621707256	0.103566103	0.254224652	0.541438867	0.401590457
0.949304175	0.316414016	0.949739066	0.893948807	0.939612326	0.760437376	0.942718688	0.962350895	0.96222664	0.008946322	0.163518887	0.028827038	0.95054672	0.937872763	0.032430417	0.016277336	0.021558151	0.921409046	0.978814612	0.959741551	0.936008946	0.930479622	0.922403082	0.934269384	0.943402087	0.953342445	0.914202286	0.933772366	0.943650596	0.924142644	0.04473161	0.004783797	0.956076044	0.93346173	0.92805666	0.93277833	0.926814115	0.899167495	0.944147614	0.929796223	0.950608847	0.964401093	0.949055666	0.954025845	0.969930417	0.950173956	0.949304175	0.967755964	0.954460736	0.964401093
0.995899602	0.637487575	0.741612823	0.610586481	0.650596421	0.605305666	0.995651093	0.943029324	0.997266402	0.013916501	0.062189364	0.017519881	0.714898111	0.013357356	0.058710239	0.03013171	0.110897117	0.980989066	0.855305666	0.806722167	0.820700795	0.657492545	0.800012425	0.712040258	0.028392147	0.686133201	0.113879225	0.994532803	0.787214215	0.954833499	0.031871272	0.05305666	0.996769384	0.991923459	0.735648608	0.785039761	0.455330517	0.982790755	0.682281312	0.788581014	0.996645129	0.903516402	0.931349404	0.996458748	0.231051193	0.75832505	0.955392644	0.88848161	0.908113817	0.791066103
0.80013668	0.978690358	0.729498012	0.927435388	0.584927932	0.885188867	0.964525348	0.975646123	0.975521869	0.039015905	0.841451292	0.952907555	0.092134692	0.348906561	0.750931909	0.462475149	0.606299702	0.940792744	0.908610835	0.862947316	0.74459493	0.763543738	0.950670974	0.958685388	0.697067594	0.812748509	0.690047217	0.957442843	0.753292744	0.955206262	0.72750994	0.834555169	0.848595924	0.955392644	0.950484592	0.827099901	0.950049702	0.927621769	0.963096421	0.948807157	0.791252485	0.978566103	0.967942346	0.971483598	0.982045229	0.755280815	0.970365308	0.979000994	0.951416501	0.979249503
0.918986083	0.010064612	0.918054175	0.850086978	0.733784791	0.627485089	0.908486581	0.941973161	0.942283797	0.725086978	0.856175447	0.837661531	0.154075547	0.901652584	0.011866302	0.014227137	0.857480119	0.895067097	0.875310636	0.79609841	0.898173459	0.892333499	0.111704771	0.734530318	0.71179175	0.708312624	0.682157058	0.896868787	0.912338469	0.785847416	0.023421968	0.681846421	0.925323062	0.899540258	0.89320328	0.906871272	0.893141153	0.858412028	0.914885686	0.902833002	0.744657058	0.942097416	0.917681412	0.925323062	0.94582505	0.730740557	0.913146123	0.950173956	0.92401839	0.939922962
0.95818837	0.046968191	0.958561133	0.297403082	0.704647117	0.871769384	0.952907555	0.841327038	0.781560636	0.223782306	0.521185388	0.210797714	0.960362823	0.052870278	0.05305666	0.74347664	0.308834493	0.930231113	0.834555169	0.859903082	0.94762674	0.773546223	0.935263419	0.670912028	0.721918489	0.667246521	0.928118787	0.944644632	0.749875746	0.938928926	0.00944334	0.805666004	0.963904076	0.944085487	0.474279324	0.751056163	0.358225646	0.912027833	0.004535288	0.121707256	0.959617296	0.766836481	0.002671471	0.591078529	0.828653082	0.958933897	0.959927932	0.108971173	0.751615308	0.908797217
0.909045726	0.643265408	0.906622763	0.836294732	0.884256958	0.946819085	0.897179423	0.934331511	0.830206262	0.708809642	0.838904076	0.885934394	0.906187873	0.171781809	0.127982107	0.88984841	0.84263171	0.886058648	0.963966203	0.811008946	0.689985089	0.87903827	0.866115805	0.011182903	0.023235586	0.801068588	0.857604374	0.883822068	0.021309642	0.721856362	0.035412525	0.645191352	0.913953777	0.887922465	0.067408052	0.777087475	0.51167992	0.118166004	0.001056163	0.059455765	0.90805169	0.692470179	0.001304672	0.739065606	0.937002982	0.909356362	0.89860835	0.226888668	0.676565606	0.823248012
0.870340457	0.893079026	0.857852883	0.786282306	0.823496521	0.908175944	0.854373757	0.835735586	0.904572565	0.825919483	0.469619781	0.837350895	0.799639662	0.006461233	0.834368787	0.025285785	0.782181909	0.853441849	0.095738072	0.915258449	0.831573062	0.830951789	0.808151093	0.840457256	0.834865805	0.847042744	0.803926441	0.83902833	0.859406064	0.790196322	0.002733598	0.448682903	0.868663022	0.845303181	0.829460736	0.927746024	0.837599404	0.79901839	0.864189861	0.864314115	0.866923459	0.889910537	0.86015159	0.871707256	0.902273857	0.871272366	0.8430666	0.920849901	0.856858847	0.830765408
0.780939364	0.022862823	0.781560636	0.948620775	0.333126243	0.991923459	0.977385686	0.014972664	0.016650099	0.940854871	0.947253976	0.964090457	0.829398608	0.770191352	0.113382207	0.805106859	0.941848907	0.775347913	0.158735089	0.722664016	0.974900596	0.970303181	0.967880219	0.973036779	0.979187376	0.984281809	0.961294732	0.775596421	0.976267396	0.972042744	0.952410537	0.598098907	0.760002485	0.969992545	0.048210736	0.016587972	0.016650099	0.01236332	0.017395626	0.960673459	0.020564115	0.077472664	0.044172465	0.075857356	0.722415507	0.812872763	0.850770378	0.708001988	0.983101392	0.986829026
0.690854871	0.772987078	0.697129722	0.672154573	0.246769384	0.956821571	0.757952286	0.366364314	0.782741054	0.781001491	0.884691849	0.225397614	0.066227634	0.070079523	0.834244533	0.685636183	0.985897117	0.992917495	0.138108847	0.176814115	0.722042744	0.745402584	0.190916998	0.705641153	0.125310636	0.156809145	0.637301193	0.725211233	0.746893638	0.881771869	0.74708002	0.793737575	0.082256461	0.792246521	0.428553678	0.777522366	0.56790507	0.722664016	0.044048211	0.993103877	0.766463718	0.76640159	0.01957008	0.888108847	0.449055666	0.848098907	0.930355368	0.799204771	0.029945328	0.068526342
0.777149602	0.998446819	0.687375746	0.669234592	0.613692843	0.998943837	0.690171471	0.11015159	0.744408549	0.998757455	0.988941352	0.86804175	0.008387177	0.023484095	0.947813121	0.994284294	0.985524354	0.992668986	0.878541252	0.850832505	0.676006461	0.424080517	0.388357356	0.791749503	0.697688867	0.745464712	0.663829523	0.44402336	0.710984095	0.802559642	0.989003479	0.397179423	0.757890159	0.997763419	0.850521869	0.379535288	0.779261928	0.995091948	0.074552684	0.992793241	0.693650596	0.321446322	0.03125	0.841699801	0.805168986	0.768141153	0.747514911	0.795228628	0.189425944	0.755653579
0.937437873	0.955951789	0.937375746	0.875745527	0.924826044	0.878541252	0.929237078	0.820452286	0.954336481	0.001180417	0.67265159	0.051503479	0.938991054	0.923397117	0.023173459	0.615805169	0.00695825	0.910536779	0.974652087	0.953093936	0.921781809	0.915382704	0.905877237	0.920290755	0.928118787	0.940606362	0.89749006	0.918737575	0.931722167	0.906063618	0.087599404	0.01640159	0.94445825	0.920352883	0.914450795	0.922589463	0.913767396	0.883511431	0.932716203	0.918426938	0.938121272	0.955579026	0.937002982	0.942842942	0.960859841	0.938307654	0.936257455	0.960921968	0.942408052	0.954336481
0.925633698	0.76416501	0.925385189	0.859468191	0.909791252	0.86667495	0.916190358	0.946881213	0.946756958	0.000931909	0.736332008	0.00652336	0.926379225	0.910101889	0.019135189	0.670352883	0.01348161	0.90152833	0.970924453	0.947688867	0.906560636	0.901341948	0.889972664	0.90625	0.913581014	0.926565606	0.881274851	0.905504473	0.91973161	0.887052684	0.053491551	0.037214215	0.933275348	0.90805169	0.901963221	0.914326541	0.901776839	0.868600895	0.922340954	0.908983598	0.926006461	0.947316103	0.925571571	0.932405567	0.951913519	0.927062624	0.922465209	0.954647117	0.931908549	0.945700795
0.795725646	0.017209245	0.177497515	0.03889165	0.183337475	0.806970676	0.747949801	0.030815109	0.136493539	0.976950795	0.936195328	0.912586978	0.029013419	0.01348161	0.413643141	0.758946322	0.931038767	0.337413022	0.136555666	0.746458748	0.598906561	0.022427932	0.955951789	0.016774354	0.010499503	0.010996521	0.034294235	0.962350895	0.693091451	0.838531312	0.943402087	0.8430666	0.495713221	0.959927932	0.096359344	0.153578529	0.039326541	0.039450795	0.708001988	0.583747515	0.973036779	0.73695328	0.784604871	0.598223161	0.668426938	0.756274851	0.899975149	0.117234095	0.006771869	0.0152833
0.246893638	0.355181412	0.319893141	0.483660537	0.384691849	0.334617296	0.397365805	0.700733101	0.496831511	0.294607356	0.229560139	0.415444831	0.221110835	0.225770378	0.269010934	0.443650596	0.186630219	0.380467197	0.476515905	0.446322068	0.509256958	0.498384692	0.658921471	0.308834493	0.546160537	0.58791004	0.437810636	0.572378231	0.359592445	0.574366302	0.446446322	0.444706759	0.67109841	0.625869781	0.525596421	0.367731113	0.582132207	0.602012922	0.206262425	0.182281312	0.270129225	0.303864314	0.151279821	0.282927435	0.239314115	0.260313121	0.545539264	0.299142644	0.646558151	0.456883698
0.145936879	0.197129722	0.172962227	0.374502982	0.417867793	0.119532803	0.485586481	0.739624751	0.318836978	0.359157555	0.377671471	0.257206759	0.292743539	0.300447316	0.138543738	0.487201789	0.594309145	0.637922465	0.688928926	0.689550199	0.636120775	0.607604374	0.719992545	0.268513917	0.603752485	0.641215209	0.543178429	0.689860835	0.559642147	0.688494036	0.296160537	0.331448807	0.712661531	0.58430666	0.577969682	0.259070577	0.681287276	0.631336978	0.067283797	0.249689364	0.115680915	0.245340457	0.053988569	0.143638171	0.144383698	0.21763171	0.509940358	0.163643141	0.764724155	0.43458002
0.689922962	0.868103877	0.705889662	0.711853877	0.667557157	0.111021372	0.736704771	0.117979622	0.188431909	0.867234095	0.833250497	0.880280815	0.663332505	0.097664016	0.135996521	0.749502982	0.99304175	0.524664513	0.496707256	0.532119781	0.672589463	0.71222664	0.681225149	0.719557654	0.695328032	0.464214712	0.673583499	0.082007952	0.757082505	0.679671968	0.819706759	0.982355865	0.063804672	0.035785288	0.025534294	0.323434394	0.031498509	0.037214215	0.030628728	0.142954771	0.147552187	0.278702783	0.032306163	0.021558151	0.038332505	0.258946322	0.041438867	0.056535785	0.082194334	0.078777336
0.052683897	0.101267396	0.05374006	0.050012425	0.044172465	0.683337475	0.143016899	0.10027336	0.089649602	0.505467197	0.862512425	0.687127237	0.027149602	0.038332505	0.430044732	0.055728131	0.738692843	0.616799205	0.562251491	0.63264165	0.771620278	0.749130219	0.583747515	0.64500497	0.679485586	0.473409543	0.658672962	0.203156064	0.739189861	0.810014911	0.588655567	0.331200298	0.457194334	0.370464712	0.760499503	0.108101392	0.998571074	0.767022863	0.787027833	0.170663519	0.0784667	0.082194334	0.713158549	0.683834493	0.804361332	0.066165507	0.323558648	0.7506834	0.144135189	0.118973658
0.082194334	0.299826044	0.099092942	0.142830517	0.416873757	0.1090333	0.196322068	0.649416004	0.225956759	0.443215706	0.211481113	0.346918489	0.090270875	0.101081014	0.123571074	0.210611332	0.381399105	0.781622763	0.74055666	0.736642644	0.590270875	0.504100398	0.699676938	0.461667495	0.532741054	0.652833002	0.41569334	0.621334493	0.62611829	0.597664016	0.254908052	0.71875	0.575173956	0.588841948	0.600149105	0.195949304	0.709617296	0.757703777	0.424950298	0.244035785	0.253416998	0.194768887	0.354063121	0.308151093	0.363630716	0.19582505	0.638170974	0.165817594	0.619346421	0.54945328
0.135872266	0.295849901	0.18346173	0.447005467	0.082007952	0.437748509	0.430417495	0.063804672	0.145626243	0.753230616	0.776404076	0.904634692	0.156809145	0.558026839	0.354808648	0.550882207	0.896371769	0.511555666	0.591264911	0.681535785	0.424577535	0.344992545	0.115805169	0.616426441	0.074676938	0.242544732	0.444085487	0.104435885	0.642954771	0.370526839	0.141525845	0.986829026	0.25111829	0.032306163	0.382828032	0.126553181	0.45570328	0.377795726	0.333436879	0.759691849	0.12027833	0.162649105	0.633076541	0.494470676	0.637114811	0.130280815	0.045974155	0.738009443	0.133200795	0.128416998
0.603566103	0.433399602	0.627671471	0.4993166	0.360462227	0.11847664	0.123508946	0.204895626	0.691724652	0.651155567	0.839525348	0.663953777	0.077472664	0.127609344	0.129597416	0.557343439	0.695017396	0.523670477	0.637673956	0.651714712	0.630591451	0.603814612	0.409666998	0.640096918	0.258822068	0.336729622	0.545849901	0.245402584	0.70638668	0.610213718	0.604870775	0.727758449	0.127982107	0.085984095	0.099527833	0.15805169	0.082007952	0.098906561	0.092507455	0.147365805	0.22931163	0.29765159	0.091761928	0.106051193	0.178677932	0.085859841	0.127609344	0.142457753	0.135188867	0.119967694
0.222850398	0.217010437	0.264537773	0.446756958	0.169110338	0.179050696	0.198807157	0.692718688	0.521371769	0.224714215	0.476702286	0.151963221	0.466451292	0.52584493	0.201789264	0.12319831	0.564239563	0.617296223	0.623074056	0.652522366	0.414078032	0.202907555	0.599652087	0.089090457	0.224776342	0.529696819	0.140842445	0.612139662	0.421906064	0.321322068	0.099341451	0.154324056	0.695638668	0.568277833	0.562562127	0.310201292	0.61083499	0.626863817	0.223347416	0.521433897	0.202410537	0.353006958	0.255777833	0.573869284	0.405380219	0.541873757	0.328715209	0.662027833	0.684455765	0.470489563
0.231548211	0.258449304	0.253354871	0.587599404	0.579274354	0.381399105	0.45234841	0.670974155	0.420539264	0.190482107	0.129473161	0.224900596	0.474652087	0.342755964	0.397117296	0.129535288	0.12860338	0.456262425	0.494284294	0.342569583	0.584430915	0.564612326	0.675571571	0.100211233	0.527770875	0.613817097	0.523359841	0.649043241	0.269197316	0.585549205	0.18097664	0.215022366	0.724465706	0.652895129	0.615059642	0.318836978	0.610275845	0.576354374	0.309890656	0.183088966	0.229000994	0.266650099	0.224217197	0.443091451	0.547030318	0.350397614	0.586232604	0.311319583	0.529199801	0.500621272
0.362760934	0.359406064	0.452410537	0.663394632	0.423894135	0.272552187	0.308834493	0.670042247	0.259753976	0.49347664	0.292122266	0.404634692	0.414512922	0.341016402	0.439177435	0.519135189	0.335176441	0.22570825	0.240432406	0.194582505	0.618973658	0.520626243	0.656063618	0.159480616	0.58207008	0.695576541	0.399788767	0.528267893	0.231051193	0.595675944	0.324055666	0.596297217	0.659791252	0.654137674	0.5465333	0.190668489	0.57306163	0.648546223	0.201292247	0.213158549	0.154199801	0.197440358	0.167805666	0.336543241	0.139910537	0.310511928	0.484903082	0.156871272	0.584865805	0.440606362
0.407989563	0.52721173	0.540755467	0.495029821	0.160847416	0.536033797	0.315171471	0.61916004	0.559269384	0.471235089	0.385499503	0.499875746	0.215519384	0.375807654	0.432343439	0.447005467	0.440047217	0.181846421	0.352137177	0.269445825	0.227572068	0.21042495	0.592445328	0.211418986	0.397055169	0.456635189	0.193650596	0.513543738	0.210487078	0.361704771	0.540506958	0.733474155	0.534356362	0.507393141	0.30709493	0.313556163	0.503914016	0.490867296	0.190295726	0.22931163	0.183213221	0.408113817	0.229125249	0.150223658	0.227758449	0.387176938	0.424142644	0.312686382	0.716264911	0.630156561
0.668178429	0.469744036	0.701851392	0.681163022	0.639599901	0.059642147	0.382393141	0.267644135	0.676379225	0.49167495	0.382579523	0.331262425	0.587102386	0.118973658	0.075484592	0.569706759	0.610959245	0.617482604	0.4381834	0.566848907	0.436319583	0.35027336	0.245091948	0.623074056	0.104746521	0.259878231	0.339898111	0.373011928	0.678491551	0.379659543	0.456945825	0.183523857	0.06653827	0.033113817	0.051441352	0.561257455	0.061257455	0.059455765	0.064985089	0.063059145	0.716327038	0.50403827	0.064860835	0.143265408	0.078342445	0.604746521	0.026963221	0.072378231	0.089338966	0.077907555
0.487263917	0.432716203	0.423024354	0.522552187	0.346732107	0.647800696	0.496458748	0.254100398	0.440606362	0.576230119	0.353006958	0.506150596	0.472415507	0.411592942	0.680417495	0.643451789	0.548210736	0.295290755	0.353131213	0.275534294	0.25695825	0.326478628	0.238133698	0.541563121	0.36916004	0.238692843	0.214835984	0.10027336	0.531063618	0.239251988	0.202596918	0.410723161	0.28708996	0.298086481	0.113817097	0.583561133	0.216140656	0.200049702	0.442408052	0.393513917	0.421906064	0.599279324	0.405939364	0.222291252	0.227012922	0.616302187	0.168799702	0.307716203	0.254473161	0.443588469
0.806722167	0.112139662	0.979498012	0.94806163	0.707877734	0.054796223	0.678118787	0.743973658	0.692470179	0.089401093	0.048769881	0.077286282	0.740743042	0.823434394	0.06722167	0.034542744	0.463841948	0.738009443	0.161033797	0.126677435	0.586294732	0.740183897	0.967383201	0.033735089	0.038270378	0.793054175	0.558585984	0.637549702	0.104373757	0.856548211	0.026217694	0.861642644	0.079522863	0.778516402	0.711543241	0.630156561	0.058648111	0.42333499	0.660847416	0.06610338	0.753665507	0.763730119	0.733909046	0.729746521	0.475459742	0.743352386	0.820638668	0.070700795	0.07486332	0.148546223
0.150658549	0.111704771	0.41973161	0.537400596	0.562002982	0.344681909	0.530939364	0.086170477	0.436505964	0.107169483	0.395253479	0.318402087	0.575173956	0.252112326	0.338531312	0.306163022	0.239065606	0.991115805	0.827721173	0.854870775	0.425944334	0.61083499	0.185822565	0.053615805	0.431349404	0.11487326	0.489251988	0.345178926	0.238382207	0.464401093	0.1256834	0.271309642	0.753479125	0.383884195	0.718377237	0.746520875	0.559020875	0.414699304	0.71042495	0.728317594	0.722850398	0.818712724	0.75472167	0.665941849	0.295042247	0.138978628	0.395501988	0.754597416	0.221794235	0.560139165
0.130218688	0.621023857	0.130280815	0.142954771	0.135437376	0.104000994	0.175633698	0.407616799	0.659666998	0.718625746	0.84958996	0.804982604	0.135375249	0.059393638	0.105616302	0.665879722	0.74527833	0.737885189	0.821322068	0.800944334	0.352199304	0.265718191	0.091264911	0.41028827	0.446632704	0.159045726	0.48291501	0.386617793	0.602758449	0.39320328	0.686692346	0.978441849	0.177746024	0.037152087	0.17625497	0.196197813	0.204336481	0.109095427	0.089401093	0.708312624	0.267457753	0.156125746	0.115183897	0.384816103	0.476081014	0.094060636	0.041252485	0.589649602	0.111642644	0.432529821
0.4215333	0.280939364	0.493973658	0.571197813	0.423397117	0.372266402	0.492171968	0.661406561	0.583871769	0.336356859	0.267582008	0.461605368	0.627236581	0.302808151	0.458561133	0.154696819	0.256585487	0.556784294	0.359654573	0.469060636	0.515718191	0.573123757	0.555231113	0.240246024	0.513667992	0.359468191	0.562251491	0.613382207	0.413829523	0.424950298	0.187624254	0.429299205	0.168302684	0.539078032	0.242234095	0.557591948	0.416935885	0.169669483	0.207194334	0.5305666	0.508822068	0.360462227	0.139102883	0.270377734	0.215270875	0.545042247	0.62388171	0.463841948	0.357480119	0.380591451
0.687065109	0.118725149	0.595675944	0.462785785	0.049142644	0.880777833	0.03013171	0.382517396	0.12903827	0.863382207	0.99596173	0.996334493	0.026466203	0.094557654	0.807591948	0.998074056	0.882455268	0.400223658	0.187997018	0.156995527	0.711605368	0.696881213	0.73651839	0.612077535	0.091513419	0.713469185	0.847974652	0.326105865	0.814053181	0.812934891	0.064425944	0.98515159	0.747328529	0.806100895	0.998943837	0.225521869	0.998633201	0.998633201	0.841264911	0.771993042	0.766339463	0.134319085	0.861642644	0.785785288	0.800385189	0.033300199	0.720986581	0.870340457	0.781125746	0.814177435
0.168923956	0.556100895	0.21042495	0.126056163	0.14320328	0.331200298	0.149850895	0.484903082	0.481299702	0.352820577	0.364500497	0.346607853	0.209555169	0.179485586	0.16277336	0.303180915	0.412586978	0.548707753	0.617979622	0.579150099	0.286592942	0.33026839	0.493725149	0.368352386	0.282244036	0.530752982	0.240308151	0.609965209	0.568091451	0.260996521	0.405007455	0.240805169	0.399975149	0.414202286	0.410164016	0.362139662	0.484281809	0.504348907	0.305355368	0.465767893	0.271309642	0.322440358	0.161717197	0.51708499	0.593812127	0.364189861	0.160039761	0.422962227	0.610027336	0.593190855
0.642582008	0.750062127	0.400472167	0.243973658	0.200484592	0.541314612	0.583933897	0.145564115	0.392333499	0.201167992	0.530442346	0.613071571	0.624068091	0.598161034	0.312313618	0.268016899	0.243166004	0.529199801	0.760810139	0.706759443	0.248819583	0.119657058	0.096918489	0.640656064	0.409294235	0.082318588	0.090395129	0.158362326	0.315606362	0.142519881	0.611332008	0.57958499	0.088531312	0.193712724	0.172775845	0.514972664	0.167122266	0.257268887	0.371645129	0.612885189	0.17041501	0.659915507	0.177808151	0.532306163	0.11735835	0.677497515	0.124813618	0.286220179	0.270315606	0.464090457
0.24167495	0.237326044	0.418302684	0.452907555	0.188245527	0.546160537	0.143513917	0.375497018	0.481858847	0.390407555	0.376739563	0.427435388	0.33542495	0.574304175	0.466389165	0.408859344	0.382268887	0.494470676	0.567967197	0.543489066	0.132020378	0.107293738	0.259256958	0.350211233	0.264289264	0.229622266	0.13624503	0.290382704	0.257268887	0.135437376	0.460549205	0.528764911	0.419172465	0.45750497	0.215208748	0.581883698	0.346483598	0.242171968	0.268389662	0.364811133	0.459244533	0.575857356	0.407989563	0.179609841	0.542432903	0.486766899	0.326167992	0.544917992	0.390345427	0.31138171
0.286779324	0.322750994	0.267022863	0.322999503	0.185511928	0.450919483	0.435201292	0.38375994	0.492979622	0.353628231	0.394383698	0.414140159	0.434145129	0.51167992	0.51708499	0.304050696	0.437934891	0.503914016	0.553491551	0.522987078	0.275099404	0.241799205	0.305044732	0.462599404	0.270129225	0.250124254	0.221918489	0.324304175	0.424577535	0.276217694	0.338593439	0.363195825	0.329274354	0.324552684	0.191786779	0.459368787	0.28125	0.277025348	0.387549702	0.395501988	0.501056163	0.585487078	0.384319085	0.293861829	0.334430915	0.363692843	0.393451789	0.588841948	0.427000497	0.310201292
0.157989563	0.265842445	0.170725646	0.181597913	0.137549702	0.487574553	0.29609841	0.34375	0.536095924	0.48943837	0.489686879	0.532927435	0.283797217	0.454647117	0.531125746	0.264351392	0.447502485	0.411468688	0.552435388	0.561319583	0.466761928	0.398297714	0.355554175	0.410847416	0.196570577	0.321011431	0.372887674	0.359095427	0.642271372	0.449987575	0.430790258	0.436630219	0.361766899	0.216824056	0.365432406	0.42513668	0.25583996	0.268824553	0.37096173	0.321322068	0.449055666	0.529324056	0.225583996	0.553926441	0.48515159	0.437437873	0.266028827	0.412897614	0.398484095	0.276341948
0.108474155	0.177124751	0.111704771	0.176379225	0.095800199	0.374937873	0.158983598	0.576043738	0.508635686	0.318402087	0.222974652	0.2652833	0.161095924	0.417308648	0.287649105	0.120402584	0.26348161	0.443899105	0.592445328	0.538767396	0.581821571	0.52292495	0.61667495	0.313928926	0.416314612	0.471359344	0.456324553	0.606051193	0.563991054	0.60027336	0.158300199	0.395439861	0.64276839	0.521371769	0.607045229	0.531747018	0.591451292	0.607480119	0.398484095	0.166128231	0.302994533	0.545104374	0.180790258	0.420601392	0.18277833	0.40625	0.434952783	0.290382704	0.596297217	0.625559145
0.800509443	0.052186879	0.84083002	0.660785288	0.7972167	0.618911531	0.711605368	0.109406064	0.145564115	0.941041252	0.947440358	0.8590333	0.776466203	0.00875994	0.059145129	0.772614314	0.822502485	0.687934891	0.127982107	0.598782306	0.013543738	0.011431412	0.379908052	0.07194334	0.017271372	0.603379722	0.588779821	0.790506958	0.13916501	0.024353877	0.952534791	0.862201789	0.021496024	0.779013419	0.748757455	0.051192843	0.781125746	0.596980616	0.433026839	0.063431909	0.026901093	0.032181909	0.441600398	0.05777833	0.039947813	0.790072068	0.666066103	0.045042247	0.027149602	0.030690855
0.10859841	0.051814115	0.045290755	0.025782803	0.710797714	0.754348907	0.536592942	0.785474652	0.83138668	0.44222167	0.658486581	0.052186879	0.750372763	0.840084493	0.120154076	0.419607356	0.726453777	0.992109841	0.890531809	0.997577038	0.017271372	0.020626243	0.017395626	0.01416501	0.017022863	0.0159667	0.015842445	0.546471173	0.017892644	0.017395626	0.707007952	0.236891153	0.092507455	0.664761431	0.732977137	0.201478628	0.740370278	0.720675944	0.708685388	0.801751988	0.082691352	0.297154573	0.740618787	0.101205268	0.788705268	0.670725646	0.668799702	0.790134195	0.919358847	0.944271869
0.91861332	0.254535288	0.917681412	0.849403579	0.89792495	0.954833499	0.907989563	0.941786779	0.942035288	0.11667495	0.855305666	0.783983598	0.917992048	0.901093439	0.042246521	0.018576044	0.519197316	0.894818588	0.816724652	0.706262425	0.897614314	0.891587972	0.879100398	0.897117296	0.903827038	0.916128231	0.870775348	0.896309642	0.911717197	0.875062127	0.003230616	0.680293241	0.924950298	0.899105368	0.892644135	0.969806163	0.89276839	0.857790755	0.914450795	0.902522366	0.917992048	0.941662525	0.916998012	0.924763917	0.945514414	0.919669483	0.912400596	0.94986332	0.923459245	0.939550199
0.350086978	0.179547714	0.418737575	0.624440855	0.436754473	0.381026342	0.401404076	0.568153579	0.189674453	0.548210736	0.379970179	0.490370278	0.364127734	0.565916998	0.350832505	0.264786282	0.515407555	0.194831014	0.327162028	0.281560636	0.332567097	0.284666998	0.713717694	0.10542992	0.436754473	0.39320328	0.163083996	0.566041252	0.091016402	0.244408549	0.274664513	0.482293738	0.534107853	0.547775845	0.546160537	0.239065606	0.61195328	0.627236581	0.161717197	0.287462724	0.274229622	0.373260437	0.200422465	0.289388668	0.255653579	0.147303678	0.584741551	0.345986581	0.492109841	0.313680417
0.308213221	0.581138171	0.265159046	0.241177932	0.178367296	0.504411034	0.320328032	0.319333996	0.560449801	0.532181909	0.543054175	0.58791004	0.259691849	0.234778827	0.424142644	0.595178926	0.458250497	0.447191849	0.565047217	0.57554672	0.168240557	0.183151093	0.258635686	0.422589463	0.196694831	0.233909046	0.138295229	0.197440358	0.540382704	0.114251988	0.598347416	0.449117793	0.250186382	0.185201292	0.287711233	0.45862326	0.312810636	0.314239563	0.494532803	0.449925447	0.483846918	0.518576044	0.405877237	0.508822068	0.515096918	0.513730119	0.236083499	0.575670974	0.354249503	0.387798211
0.552808151	0.522614314	0.57014165	0.61151839	0.604870775	0.608412028	0.570700795	0.164078032	0.358971173	0.167619284	0.320700795	0.106548211	0.622142147	0.617171968	0.355554175	0.394321571	0.409915507	0.504224652	0.548894135	0.541749503	0.048272863	0.049142644	0.054423459	0.056287276	0.058523857	0.047527336	0.046409046	0.381771869	0.072440358	0.05417495	0.190792744	0.099776342	0.396433897	0.383449304	0.505467197	0.164140159	0.48359841	0.419172465	0.609778827	0.452037773	0.196881213	0.225149105	0.464338966	0.499254473	0.570700795	0.501491054	0.555044732	0.62860338	0.220427435	0.095675944
0.635499503	0.931225149	0.719122763	0.48359841	0.551192843	0.653454274	0.496272366	0.171222664	0.121893638	0.635996521	0.878106362	0.72415507	0.684145129	0.260002485	0.671284791	0.675198807	0.863630716	0.767830517	0.815171471	0.809704274	0.112823062	0.101950795	0.315979125	0.62791998	0.194955268	0.493352386	0.146744533	0.280007455	0.391028827	0.086170477	0.84555169	0.737698807	0.065606362	0.055355368	0.049329026	0.049701789	0.109406064	0.061630219	0.09958996	0.716327038	0.064239563	0.07014165	0.107542247	0.040134195	0.146496024	0.607169483	0.103938867	0.22347167	0.095116799	0.091264911
0.606175447	0.001615308	0.798894135	0.72707505	0.719992545	0.682902584	0.810387674	0.865432406	0.874502982	0.79833499	0.00291998	0.679361332	0.807157058	0.78013171	0.901217694	0.786158052	0.700919483	0.820762922	0.834058151	0.890780318	0.762736083	0.778019384	0.701292247	0.793489066	0.769880716	0.76888668	0.736704771	0.79292992	0.81790507	0.702845427	0.772676441	0.109778827	0.134816103	0.80305666	0.767706262	0.697005467	0.794234592	0.756709742	0.818588469	0.665506958	0.001180417	0.003292744	0.798583499	0.818774851	0.867731113	0.833001988	0.765221173	0.894383698	0.703404573	0.844557654
0.191911034	0.256585487	0.184207256	0.225956759	0.21583002	0.411779324	0.171657555	0.502174453	0.610213718	0.500372763	0.438928926	0.418861829	0.13040507	0.16028827	0.36151839	0.459430915	0.4694334	0.614003479	0.719371272	0.685139165	0.426814115	0.446756958	0.450236083	0.41792992	0.441973161	0.474279324	0.404137674	0.473347416	0.605926938	0.423148608	0.256212724	0.305914513	0.544048211	0.46179175	0.595800199	0.518638171	0.544793738	0.552249006	0.547962227	0.465705765	0.409729125	0.452224155	0.451105865	0.592010437	0.462350895	0.343998509	0.554050696	0.637425447	0.58902833	0.552808151
0.153516402	0.233909046	0.162400596	0.175385189	0.234406064	0.416563121	0.178118787	0.558399602	0.431908549	0.564612326	0.518638171	0.514040755	0.213966203	0.154945328	0.312810636	0.504348907	0.42265159	0.564798708	0.68054175	0.629162525	0.252547217	0.363817097	0.473036779	0.221297217	0.297154573	0.394632207	0.239811133	0.521620278	0.25291998	0.280193837	0.514475646	0.476888668	0.545166501	0.471110835	0.468501491	0.263233101	0.601515905	0.560325547	0.364189861	0.339587475	0.278454274	0.271993042	0.319644632	0.559952783	0.519818588	0.208933897	0.589525348	0.551441352	0.522862823	0.524105368
0.438928926	0.534729125	0.396682406	0.307032803	0.399353877	0.485524354	0.555603877	0.532119781	0.43166004	0.310636183	0.314425944	0.320514414	0.5465333	0.317408052	0.366861332	0.19222167	0.3444334	0.444582505	0.499192346	0.507517396	0.435449801	0.471545726	0.53820825	0.511120775	0.409356362	0.533300199	0.452534791	0.550323062	0.639413519	0.483660537	0.220303181	0.251988072	0.413456759	0.330454771	0.171471173	0.493290258	0.377733598	0.374689364	0.29473161	0.302311133	0.325173956	0.338966203	0.228938867	0.214773857	0.140780318	0.630529324	0.388854374	0.306908549	0.42985835	0.228069085
0.282554672	0.36151839	0.350770378	0.377982107	0.279634692	0.315730616	0.466886183	0.525223658	0.496645129	0.35250994	0.538581014	0.552249006	0.372142147	0.120651093	0.201167992	0.319271869	0.442470179	0.471918489	0.377609344	0.474403579	0.378914016	0.288021869	0.387487575	0.208001988	0.487450298	0.349092942	0.303243042	0.370775348	0.245402584	0.449925447	0.394632207	0.241177932	0.516028827	0.495526839	0.459182406	0.430168986	0.584368787	0.490494533	0.348533797	0.221172962	0.345241054	0.363568588	0.572750994	0.593190855	0.557716203	0.119781312	0.595924453	0.368973658	0.474652087	0.53665507
0.337599404	0.323931412	0.291749503	0.476950795	0.471359344	0.277149602	0.463904076	0.54945328	0.338655567	0.249130219	0.261555666	0.319271869	0.484157555	0.246831511	0.367047714	0.349900596	0.35859841	0.527584493	0.551068588	0.554299205	0.354125249	0.315171471	0.510623757	0.189985089	0.362139662	0.416314612	0.272241551	0.492606859	0.253541252	0.398732604	0.311505964	0.235089463	0.571011431	0.431225149	0.386555666	0.378914016	0.446881213	0.49459493	0.280318091	0.51124503	0.5319334	0.452286282	0.463220676	0.393451789	0.368538767	0.210797714	0.52000497	0.418240557	0.461605368	0.497701292
0.522552187	0.520129225	0.532989563	0.564612326	0.316289761	0.360400099	0.476267396	0.232542247	0.586232604	0.347415507	0.49527833	0.354870775	0.475211233	0.392395626	0.348720179	0.481672465	0.375497018	0.548832008	0.546409046	0.570949304	0.262673956	0.21110835	0.187810636	0.305106859	0.246645129	0.211853877	0.147676441	0.185325547	0.466016402	0.24347664	0.36847664	0.373943837	0.247701292	0.188307654	0.272117296	0.548459245	0.224838469	0.199614811	0.321011431	0.444893141	0.396185388	0.408797217	0.345738072	0.462350895	0.192718688	0.555666004	0.287338469	0.352758449	0.272552187	0.240246024
0.172589463	0.650347913	0.198869284	0.196508449	0.284791252	0.425447316	0.323558648	0.459058151	0.64388668	0.517644135	0.614500497	0.596297217	0.122577038	0.09194831	0.233225646	0.432716203	0.528764911	0.646433897	0.688307654	0.647987078	0.257703777	0.29609841	0.37860338	0.247701292	0.426130716	0.333871769	0.203404573	0.339463221	0.3590333	0.339898111	0.403578529	0.415817594	0.505902087	0.24527833	0.521496024	0.318091451	0.585176441	0.541003976	0.507020378	0.602012922	0.332318588	0.36263668	0.483846918	0.598782306	0.554299205	0.195887177	0.41277336	0.690233598	0.545663519	0.616550696
0.326727137	0.761307157	0.71402833	0.51640159	0.40736829	0.38556163	0.013295229	0.287027833	0.825608847	0.073310139	0.693899105	0.060822565	0.28416998	0.753976143	0.499192346	0.655877237	0.191848907	0.986456262	0.875124254	0.846172962	0.687375746	0.694271869	0.684642147	0.717755964	0.565668489	0.7493166	0.742544732	0.020999006	0.718190855	0.777708748	0.05125497	0.075919483	0.544793738	0.737263917	0.618290258	0.863941352	0.099092942	0.078590954	0.717445328	0.987760934	0.997887674	0.947999503	0.676068588	0.663767396	0.300012425	0.02584493	0.392147117	0.821570577	0.842321074	0.971607853
0.64276839	0.416128231	0.467569583	0.039202286	0.716824056	0.812375746	0.681038767	0.030193837	0.732293738	0.993787276	0.913953777	0.895812624	0.014786282	0.101640159	0.768389662	0.834927932	0.964835984	0.689550199	0.128230616	0.168364811	0.011742048	0.009691849	0.026217694	0.012984592	0.030255964	0.011369284	0.010748012	0.381150596	0.019197316	0.018824553	0.809455765	0.906809145	0.193712724	0.988444334	0.815109344	0.069333996	0.795539264	0.730802684	0.751739563	0.080579026	0.039326541	0.185201292	0.76484841	0.736207753	0.857790755	0.691662525	0.519445825	0.514413519	0.599900596	0.751056163
0.153951292	0.147676441	0.172340954	0.219122763	0.381274851	0.214525348	0.267209245	0.704150099	0.546346918	0.256647614	0.343998509	0.250869781	0.140531809	0.24416004	0.149105368	0.135934394	0.231610338	0.642457753	0.73943837	0.692967197	0.359406064	0.473223161	0.581138171	0.173583499	0.519259443	0.55125497	0.365805169	0.646185388	0.401217694	0.46986829	0.219309145	0.205579026	0.659418489	0.544420974	0.584927932	0.577472664	0.681100895	0.646247515	0.296409046	0.248446819	0.527149602	0.376242545	0.248819583	0.561257455	0.17582008	0.292184394	0.530069583	0.296036282	0.638916501	0.587040258
0.917743539	0.004162525	0.91681163	0.848285288	0.896868787	0.677808151	0.906995527	0.940854871	0.830330517	0.928243042	0.85431163	0.897862823	0.917184394	0.899913022	0.011182903	0.900658549	0.855678429	0.893948807	0.819644632	0.942842942	0.008014414	0.002174453	0.012052684	0.000248509	0.003044235	0.743600895	0.0006834	0.894880716	0.019073062	0.245837475	0.882703777	0.67737326	0.924080517	0.898111332	0.891525845	0.969247018	0.891587972	0.856548211	0.913581014	0.901963221	0.916873757	0.940792744	0.916066103	0.923583499	0.944582505	0.918675447	0.911344433	0.949428429	0.922527336	0.938556163
0.080454771	0.051876243	0.070390159	0.191041252	0.027273857	0.801192843	0.024850895	0.122017893	0.36083499	0.786158052	0.943464215	0.053305169	0.029386183	0.10859841	0.772241551	0.783859344	0.989314115	0.341389165	0.282865308	0.284294235	0.604622266	0.55374006	0.585238569	0.725832505	0.914823559	0.748011928	0.662400596	0.113941352	0.173645626	0.615059642	0.733163519	0.968501491	0.32890159	0.69694334	0.717880219	0.225149105	0.595675944	0.565544235	0.806287276	0.185822565	0.710114314	0.538021869	0.771496024	0.829771372	0.759132704	0.439488072	0.6868166	0.768513917	0.593377237	0.72819334
0.89680666	0.040382704	0.892022863	0.819147614	0.865308151	0.834182406	0.002236581	0.784604871	0.925571571	0.741737078	0.818961233	0.87139662	0.891960736	0.873695328	0.961543241	0.875931909	0.824552684	0.876366799	0.016525845	0.134629722	0.753106362	0.864189861	0.849403579	0.870775348	0.872328529	0.886617793	0.841140656	0.421657555	0.887736083	0.837475149	0.857604374	0.598347416	0.756585487	0.8743166	0.864127734	0.797837972	0.867544732	0.830827535	0.892644135	0.88512674	0.005964215	0.919607356	0.892333499	0.902149602	0.026652584	0.897676441	0.882082505	0.937437873	0.894818588	0.919420974
0.996707256	0.934020875	0.996583002	0.988444334	0.996645129	0.766153082	0.996707256	0.873074056	0.997763419	0.023359841	0.011866302	0.022552187	0.997763419	0.99708002	0.776341948	0.501304672	0.012611829	0.983349901	0.977696322	0.99459493	0.736642644	0.711729622	0.994222167	0.757890159	0.878044235	0.997452783	0.712040258	0.995588966	0.751925944	0.838841948	0.062127237	0.022241551	0.997390656	0.807157058	0.99124006	0.804361332	0.989686879	0.984965209	0.994532803	0.985337972	0.821322068	0.85387674	0.996085984	0.997017893	0.730616302	0.997204274	0.958685388	0.997266402	0.996645129	0.997577038
0.927124751	0.70390159	0.926814115	0.861145626	0.911406561	0.961170477	0.917681412	0.947813121	0.94762674	0.071322068	0.653019384	0.004783797	0.851515905	0.911592942	0.505715706	0.911903579	0.728379722	0.902584493	0.971545726	0.948496521	0.016090954	0.003479125	0.892022863	0.000559145	0.915196322	0.730802684	0.038581014	0.907181909	0.596607853	0.562251491	0.678367296	0.027584493	0.934828529	0.909604871	0.903578529	0.974776342	0.903081511	0.87027833	0.923769881	0.910164016	0.927311133	0.03665507	0.926876243	0.933648111	0.952845427	0.928118787	0.92401839	0.955454771	0.933275348	0.946756958
0.994657058	0.697129722	0.994470676	0.983536282	0.994346421	0.773856859	0.994222167	0.995588966	0.996458748	0.030380219	0.074676938	0.029758946	0.996458748	0.995029821	0.524167495	0.023732604	0.016836481	0.978069085	0.99708002	0.877236581	0.842072565	0.990246024	0.991053678	0.991799205	0.994284294	0.996148111	0.815606362	0.993166004	0.992420477	0.992668986	0.020501988	0.034915507	0.995775348	0.990059642	0.988071571	0.83250497	0.986642644	0.980057157	0.992109841	0.981672465	0.995464712	0.996955765	0.994097913	0.995526839	0.741426441	0.995216203	0.99596173	0.996085984	0.995154076	0.99639662
0.74055666	0.080082008	0.726267396	0.746023857	0.64972664	0.76888668	0.169110338	0.277522366	0.096732107	0.72278827	0.914140159	0.876491054	0.067967197	0.031312127	0.163581014	0.678553678	0.977385686	0.11847664	0.505653579	0.596545726	0.727696322	0.694768887	0.853752485	0.580827535	0.067656561	0.767147117	0.68389662	0.341016402	0.750869781	0.778764911	0.657119781	0.935636183	0.596048708	0.811443837	0.076416501	0.034915507	0.727385686	0.709058151	0.103131213	0.08499006	0.039202286	0.042060139	0.451292247	0.69874503	0.058585984	0.71875	0.731361829	0.093687873	0.199987575	0.118911531
0.711729622	0.061443837	0.625124254	0.220365308	0.796471173	0.042867793	0.018700298	0.081945825	0.344122763	0.795725646	0.979746521	0.921160537	0.026031312	0.098533797	0.062251491	0.987698807	0.973782306	0.717818091	0.236456262	0.530628728	0.996085984	0.99347664	0.99459493	0.994719185	0.934207256	0.965333002	0.99124006	0.707939861	0.776776839	0.995713221	0.818836978	0.925260934	0.056846421	0.28528827	0.469309145	0.088593439	0.055728131	0.060884692	0.172154573	0.071819085	0.120837475	0.089587475	0.16097167	0.315233598	0.059393638	0.016215209	0.041873757	0.079398608	0.048024354	0.031871272
0.080951789	0.111580517	0.081448807	0.084244533	0.283362326	0.109840954	0.245216203	0.332691352	0.655690855	0.607355865	0.962102386	0.653827038	0.04361332	0.062313618	0.348223161	0.261804175	0.456324553	0.796036282	0.815109344	0.834244533	0.715892147	0.679609841	0.805106859	0.739251988	0.743973658	0.790569085	0.744657058	0.709865805	0.999440855	0.91792992	0.644632207	0.660226143	0.509567594	0.431722167	0.132765905	0.07306163	0.532678926	0.325857356	0.064612326	0.358660537	0.075919483	0.112139662	0.059704274	0.079460736	0.101018887	0.100459742	0.44874503	0.160412525	0.516463718	0.382393141
0.184020875	0.663767396	0.592134692	0.954771372	0.981175447	0.699117793	0.747825547	0.987139662	0.778454274	0.911344433	0.433648111	0.851267396	0.696446322	0.052435388	0.549701789	0.968998509	0.736269881	0.46514662	0.258076541	0.3118166	0.64680666	0.09735338	0.746085984	0.5777833	0.086916004	0.829212227	0.625621272	0.718563618	0.630218688	0.581697316	0.956448807	0.870154076	0.796222664	0.973782306	0.969122763	0.020626243	0.967445328	0.709617296	0.787152087	0.787152087	0.374565109	0.653267893	0.815233598	0.128665507	0.714960239	0.008449304	0.661592942	0.752795726	0.969060636	0.746831511
0.735710736	0.07417992	0.734095427	0.891712227	0.388916501	0.975583996	0.003851889	0.466078529	0.448807157	0.895253479	0.901093439	0.931846421	0.093812127	0.935884692	0.792432903	0.93346173	0.897800696	0.619097913	0.064425944	0.449366302	0.753354871	0.928367296	0.919980119	0.729373757	0.77584493	0.787214215	0.676006461	0.741115805	0.796595427	0.840395129	0.915879722	0.776155567	0.027522366	0.931411531	0.92625497	0.008014414	0.924826044	0.897179423	0.710859841	0.79609841	0.011182903	0.010064612	0.947440358	0.516898608	0.706262425	0.948496521	0.947129722	0.727758449	0.778951292	0.742917495
0.761990557	0.511866302	0.805231113	0.771682406	0.941351889	0.646247515	0.128541252	0.082939861	0.675633698	0.609157555	0.926006461	0.994284294	0.060263419	0.38375994	0.760934394	0.996707256	0.874378728	0.423397117	0.202037773	0.270439861	0.024540258	0.019756461	0.052746024	0.04945328	0.055168986	0.024353877	0.020812624	0.076416501	0.048832008	0.026714712	0.837102386	0.972726143	0.100832505	0.126366799	0.03416998	0.065792744	0.036841451	0.039202286	0.050198807	0.54765159	0.052497515	0.068215706	0.051317097	0.044980119	0.064612326	0.320638668	0.144383698	0.092010437	0.06069831	0.05013668
0.992731113	0.799391153	0.992793241	0.978317594	0.992296223	0.114003479	0.781684891	0.994035785	0.853379722	0.031001491	0.050695825	0.044917992	0.950857356	0.992855368	0.555293241	0.040320577	0.031187873	0.518824553	0.180666004	0.113195825	0.991488569	0.987574553	0.98832008	0.989251988	0.992420477	0.994967694	0.983412028	0.990121769	0.809455765	0.943961233	0.03236829	0.032741054	0.045228628	0.034729125	0.02764662	0.938307654	0.031187873	0.030877237	0.062934891	0.68346173	0.813494036	0.96875	0.066289761	0.099341451	0.051317097	0.993290258	0.030939364	0.640718191	0.791935885	0.358909046
0.034791252	0.134194831	0.046595427	0.016463718	0.676441352	0.74527833	0.047527336	0.812624254	0.708436879	0.568588469	0.734840954	0.13040507	0.048707753	0.532492545	0.04361332	0.86667495	0.631896123	0.968625746	0.649105368	0.826602883	0.00540507	0.006771869	0.009070577	0.009629722	0.013108847	0.00695825	0.007331014	0.774167495	0.009629722	0.005777833	0.716327038	0.043986083	0.794545229	0.7659667	0.787400596	0.756026342	0.97819334	0.967196819	0.818712724	0.811505964	0.786220179	0.810387674	0.98875497	0.082877734	0.65221173	0.989624751	0.754100398	0.772427932	0.929671968	0.759940358
0.712599404	0.717818091	0.717196819	0.737263917	0.737077535	0.266774354	0.277273857	0.307529821	0.664823559	0.609903082	0.0631834	0.159666998	0.534542744	0.495029821	0.183834493	0.656001491	0.661592942	0.530752982	0.380032306	0.413767396	0.543675447	0.399602386	0.481237575	0.657306163	0.529572565	0.367793241	0.544917992	0.647117296	0.705951789	0.570390159	0.593563618	0.287649105	0.119408549	0.109157555	0.033362326	0.370154076	0.044545229	0.048459245	0.047403082	0.643948807	0.062934891	0.155193837	0.091824056	0.053864314	0.059083002	0.655752982	0.129659543	0.122266402	0.042805666	0.059393638
0.695079523	0.450484592	0.706945825	0.671409046	0.46471173	0.147179423	0.138233101	0.21583002	0.424142644	0.421906064	0.942842942	0.425757952	0.587040258	0.281125746	0.045290755	0.791998012	0.492979622	0.281622763	0.187251491	0.157989563	0.478069085	0.260064612	0.054237078	0.62027833	0.285723161	0.245837475	0.564550199	0.137798211	0.62860338	0.390780318	0.624751491	0.558834493	0.122825547	0.100086978	0.392519881	0.518327535	0.437002982	0.464960239	0.603503976	0.428491551	0.47278827	0.193899105	0.668737575	0.640345427	0.685201292	0.548086481	0.10250994	0.370775348	0.126491054	0.13375994
0.996520875	0.723720179	0.99639662	0.988257952	0.914450795	0.04945328	0.729932903	0.699925447	0.18930169	0.050757952	0.041563121	0.042060139	0.839463221	0.664761431	0.26167992	0.074490557	0.043861829	0.12388171	0.140034791	0.110586481	0.481610338	0.593563618	0.623633201	0.683088966	0.549826044	0.681411531	0.469247018	0.66208996	0.20707008	0.177062624	0.083001988	0.045228628	0.119905567	0.086729622	0.689798708	0.692780815	0.643513917	0.9847167	0.773173459	0.357666501	0.776838966	0.754348907	0.809766402	0.7180666	0.768513917	0.745402584	0.04833499	0.718998509	0.051192843	0.050695825
0.678926441	0.168799702	0.655752982	0.578839463	0.64500497	0.383822068	0.596856362	0.084803678	0.334430915	0.689798708	0.254286779	0.408486581	0.36151839	0.614189861	0.592010437	0.616861332	0.713531312	0.618849404	0.746148111	0.718004473	0.38667992	0.451602883	0.201727137	0.650596421	0.514724155	0.218625746	0.504908052	0.05666004	0.555231113	0.374627237	0.646309642	0.930479622	0.081076044	0.060387674	0.099279324	0.164885686	0.091513419	0.084865805	0.132579523	0.728069085	0.260188867	0.745154076	0.169793738	0.19625994	0.555790258	0.124627237	0.116115805	0.409480616	0.07417992	0.126925944
0.750559145	0.704336481	0.683958748	0.21110835	0.745588966	0.708561133	0.066351889	0.042370775	0.32417992	0.667619284	0.82958499	0.790817594	0.70930666	0.683151093	0.733287773	0.979746521	0.761866302	0.173956262	0.221856362	0.276901093	0.08207008	0.153143638	0.051068588	0.132020378	0.049204771	0.065606362	0.071508449	0.030442346	0.10387674	0.630218688	0.968687873	0.895439861	0.03777336	0.52541004	0.567967197	0.126863817	0.32958499	0.084927932	0.742793241	0.042867793	0.049515408	0.047092445	0.674204771	0.792805666	0.14140159	0.207691352	0.652895129	0.102261431	0.064115308	0.05777833
0.285226143	0.688804672	0.068961233	0.063991054	0.33610835	0.045290755	0.11195328	0.507828032	0.0930666	0.785536779	0.982542247	0.986829026	0.685077038	0.466886183	0.036530815	0.989749006	0.213841948	0.564177435	0.693215706	0.686133201	0.997328529	0.777708748	0.764786282	0.996085984	0.997328529	0.909232107	0.993166004	0.513233101	0.818153579	0.926876243	0.98223161	0.934704274	0.862885189	0.016898608	0.845178926	0.040382704	0.749440855	0.744532803	0.740805169	0.785039761	0.068526342	0.07082505	0.740183897	0.637860338	0.734530318	0.013170974	0.027335984	0.7659667	0.786592942	0.779075547
0.933275348	0.795228628	0.932902584	0.86959493	0.919172465	0.817345924	0.775907058	0.0305666	0.00472167	0.90916998	0.88040507	0.916749503	0.728752485	0.764724155	0.662959742	0.918302684	0.87903827	0.011804175	0.020874751	0.015469682	0.916252485	0.910164016	0.370029821	0.915134195	0.808337475	0.935263419	0.891587972	0.913767396	0.927435388	0.763916501	0.900907058	0.731175447	0.806163022	0.916128231	0.75944334	0.741426441	0.908983598	0.87791998	0.763605865	0.79137674	0.933399602	0.85027336	0.781747018	0.025969185	0.04765159	0.934020875	0.930728131	0.81653827	0.938494036	0.95054672
0.810760437	0.088469185	0.796968191	0.975894632	0.894010934	0.669110338	0.788829523	0.044917992	0.027770875	0.734654573	0.801814115	0.977758449	0.99416004	0.716140656	0.093004473	0.71583002	0.677497515	0.031684891	0.038953777	0.032057654	0.690295726	0.664388668	0.026341948	0.026590457	0.048210736	0.099962724	0.764724155	0.779075547	0.058834493	0.653081511	0.804361332	0.899975149	0.718625746	0.79833499	0.710176441	0.052124751	0.555914513	0.390407555	0.112015408	0.038332505	0.179734095	0.066786779	0.108846918	0.750869781	0.586543241	0.992482604	0.99416004	0.115991551	0.028889165	0.042805666
0.981051193	0.05554175	0.98111332	0.950857356	0.916003976	0.807840457	0.979187376	0.98583499	0.831635189	0.03416998	0.948496521	0.892582008	0.983536282	0.825173956	0.059207256	0.278019384	0.653578529	0.956510934	0.93097664	0.981175447	0.00180169	0.001553181	0.00403827	0.003727634	0.004970179	0.002609344	0.001739563	0.974217197	0.009070577	0.002236581	0.010437376	0.02764662	0.983846918	0.971732107	0.966824056	0.901590457	0.965581511	0.948993539	0.837661531	0.961978131	0.98223161	0.987823062	0.791003976	0.787835487	0.804050696	0.980989066	0.984095427	0.986394135	0.984530318	0.987947316
0.945079523	0.765469682	0.945700795	0.887301193	0.933648111	0.773981113	0.9375	0.072316103	0.010934394	0.889910537	0.897241551	0.928677932	0.945949304	0.932157058	0.664264414	0.930231113	0.89388668	0.01416501	0.016836481	0.017457753	0.748508946	0.924763917	0.916252485	0.929112823	0.937686382	0.948558648	0.907803181	0.927932406	0.939425944	0.917370775	0.913021869	0.766215209	0.422030318	0.927994533	0.922713718	0.228566103	0.746831511	0.893079026	0.939550199	0.024975149	0.702721173	0.595178926	0.943961233	0.744035785	0.696135686	0.945328032	0.712164513	0.06361829	0.014351392	0.006399105
0.693836978	0.561878728	0.350646123	0.97166998	0.799515408	0.120713221	0.085052187	0.034604871	0.086046223	0.735959245	0.900534294	0.665072068	0.721483598	0.599838469	0.706076044	0.979000994	0.377485089	0.129597416	0.162400596	0.143079026	0.014351392	0.0152833	0.015904573	0.025347913	0.02721173	0.011493539	0.013978628	0.046222664	0.018451789	0.014910537	0.560201292	0.893948807	0.342880219	0.020501988	0.636431412	0.067159543	0.562624254	0.672030318	0.680852386	0.525223658	0.115805169	0.06833996	0.720489563	0.793116302	0.743538767	0.681100895	0.017582008	0.798086481	0.074242048	0.235089463
0.092818091	0.768389662	0.104808648	0.10139165	0.406622763	0.360959245	0.48695328	0.264910537	0.754535288	0.373571074	0.531063618	0.562375746	0.648856859	0.373633201	0.086667495	0.139599901	0.052746024	0.672900099	0.716078529	0.707877734	0.743663022	0.721048708	0.43569831	0.736394135	0.757455268	0.43209493	0.74304175	0.73223161	0.781747018	0.837040258	0.711916004	0.342569583	0.063866799	0.05666004	0.26056163	0.262301193	0.629348907	0.492793241	0.10207505	0.395936879	0.261555666	0.657181909	0.119967694	0.601764414	0.604932903	0.724030815	0.152708748	0.62680169	0.05193837	0.054796223
0.923832008	0.944271869	0.769073062	0.85679672	0.907057654	0.834058151	0.914015905	0.804485586	0.803615805	0.048583499	0.017209245	0.104125249	0.924142644	0.90736829	0.709803678	0.041687376	0.724092942	0.111145626	0.819955268	0.36667495	0.752485089	0.898981113	0.309642147	0.904137674	0.911592942	0.590022366	0.878727634	0.903267893	0.918116302	0.884381213	0.082132207	0.700360338	0.022179423	0.669048211	0.760623757	0.912276342	0.104560139	0.362947316	0.762922465	0.035101889	0.92401839	0.838469185	0.820265905	0.930790258	0.589649602	0.783362326	0.920166501	0.053988569	0.004845924	0.008946322
0.950857356	0.843874254	0.95098161	0.896185388	0.858412028	0.318836978	0.944209742	0.055168986	0.015407555	0.587040258	0.772800696	0.934331511	0.951913519	0.939177435	0.011058648	0.021309642	0.58362326	0.022241551	0.037338469	0.023235586	0.729870775	0.782119781	0.924266899	0.758138668	0.779013419	0.954895626	0.91637674	0.935387674	0.786841451	0.603752485	0.019507952	0.78485338	0.665444831	0.934704274	0.929423459	0.742793241	0.928305169	0.900907058	0.762052684	0.722912525	0.951975646	0.090954274	0.767892644	0.672837972	0.142395626	0.77833002	0.797962227	0.750310636	0.756896123	0.788643141
0.019818588	0.033486581	0.022365805	0.047837972	0.027025348	0.72278827	0.326230119	0.094247018	0.658735089	0.840892147	0.990805169	0.72166998	0.036468688	0.745588966	0.066414016	0.657927435	0.824676938	0.135499503	0.139910537	0.140718191	0.805603877	0.80305666	0.305914513	0.432591948	0.039388668	0.540941849	0.997825547	0.826540755	0.727323559	0.922527336	0.016277336	0.96514662	0.360648608	0.998322565	0.599652087	0.066786779	0.405690855	0.99639662	0.713966203	0.047154573	0.05193837	0.151652584	0.706759443	0.636182903	0.808399602	0.698310139	0.818091451	0.083933897	0.786965706	0.445328032
0.368228131	0.440792744	0.331138171	0.20526839	0.455392644	0.314860835	0.350149105	0.292060139	0.357107356	0.562002982	0.528081511	0.541998012	0.322875249	0.36735835	0.458933897	0.497701292	0.586543241	0.210300696	0.452845427	0.464338966	0.143576044	0.14929175	0.091824056	0.176503479	0.090022366	0.069582505	0.085673459	0.225335487	0.485275845	0.102199304	0.645067097	0.653764911	0.151652584	0.131585487	0.140221173	0.390656064	0.174080517	0.154013419	0.197067594	0.440109344	0.45999006	0.460176441	0.119843439	0.38512674	0.507703777	0.606423956	0.171719682	0.440979125	0.474900596	0.584741551
0.269632207	0.403205765	0.206635189	0.168054175	0.151155567	0.306349404	0.234530318	0.344060636	0.627112326	0.429671968	0.355057157	0.237388171	0.251615308	0.30374006	0.354249503	0.25180169	0.344557654	0.314053181	0.630964215	0.602012922	0.314798708	0.367793241	0.204647117	0.373757455	0.226640159	0.189177435	0.228317594	0.366053678	0.580827535	0.3125	0.377485089	0.436754473	0.350459742	0.351453777	0.274975149	0.563556163	0.364811133	0.345178926	0.498695328	0.539140159	0.578218191	0.543861829	0.372701292	0.604746521	0.414761431	0.449055666	0.244035785	0.633387177	0.411468688	0.466513419
0.328528827	0.464649602	0.372825547	0.342321074	0.269010934	0.379908052	0.540879722	0.522676441	0.611207753	0.303180915	0.256647614	0.360772863	0.440854871	0.294048211	0.355119284	0.283921471	0.293551193	0.464338966	0.569831014	0.555666004	0.347291252	0.315047217	0.356920974	0.42805666	0.36847664	0.33542495	0.282554672	0.356672465	0.530939364	0.307157058	0.332691352	0.261369284	0.37096173	0.36667495	0.384816103	0.588904076	0.374875746	0.336667495	0.367544732	0.366364314	0.546781809	0.586232604	0.373384692	0.481858847	0.187189364	0.436443837	0.393265408	0.413705268	0.467693837	0.401341948
0.142954771	0.149167495	0.260437376	0.591699801	0.370775348	0.093936382	0.173769881	0.59778827	0.117296223	0.688804672	0.596359344	0.644756461	0.257082505	0.130591451	0.154261928	0.458374751	0.976329523	0.098658052	0.130715706	0.112823062	0.72750994	0.753665507	0.76167992	0.793799702	0.939177435	0.788394632	0.738506461	0.516587972	0.995651093	0.963220676	0.632828032	0.932529821	0.704274354	0.548024354	0.560325547	0.099776342	0.66637674	0.706510934	0.162959742	0.316724652	0.11151839	0.103317594	0.176006461	0.221297217	0.429796223	0.173148608	0.677497515	0.137611829	0.472477634	0.182219185
0.530069583	0.446632704	0.550447316	0.553118787	0.382765905	0.344122763	0.39208499	0.44402336	0.272552187	0.380964215	0.33430666	0.438680417	0.41749503	0.327969682	0.442470179	0.477572068	0.392333499	0.295166501	0.311692346	0.303429423	0.181100895	0.242855368	0.378851889	0.346297217	0.321446322	0.303243042	0.210238569	0.349092942	0.210300696	0.212847913	0.567283797	0.379348907	0.474838469	0.372639165	0.407057654	0.226453777	0.450422465	0.449428429	0.454460736	0.229870775	0.269818588	0.235586481	0.506833996	0.309766402	0.331697316	0.541563121	0.355492048	0.403702783	0.435822565	0.411965706
0.56790507	0.365432406	0.492793241	0.480989066	0.482666501	0.372390656	0.313928926	0.366737078	0.415879722	0.264289264	0.131026342	0.21042495	0.503789761	0.375994036	0.236269881	0.290879722	0.205330517	0.325795229	0.299888171	0.33207008	0.238071571	0.385188867	0.47278827	0.315109344	0.277957256	0.421968191	0.394445825	0.461046223	0.293986083	0.482480119	0.218439364	0.330579026	0.527584493	0.248074056	0.379162525	0.477882704	0.462847913	0.439363817	0.585487078	0.262052684	0.565854871	0.41792992	0.484406064	0.355181412	0.562437873	0.434207256	0.36555666	0.572750994	0.585859841	0.469992545
0.066476143	0.105864811	0.07890159	0.112760934	0.266215209	0.532554672	0.14749006	0.632331014	0.189550199	0.518700298	0.41792992	0.649975149	0.394010934	0.303243042	0.603938867	0.215767893	0.2652833	0.230802684	0.290817594	0.255591451	0.495899602	0.548397117	0.709244533	0.489127734	0.598658052	0.487574553	0.563991054	0.481175447	0.242296223	0.470489563	0.23651839	0.935077038	0.430728131	0.556908549	0.61195328	0.162027833	0.670974155	0.681225149	0.615680915	0.348285288	0.248074056	0.244284294	0.587164513	0.274664513	0.645936879	0.147800696	0.61083499	0.314736581	0.743725149	0.403392147
0.905193837	0.926317097	0.771496024	0.830641153	0.877982107	0.943402087	0.89276839	0.023421968	0.163270378	0.913767396	0.831697316	0.88083996	0.685325547	0.884008449	0.968004473	0.885313121	0.837040258	0.04541501	0.022365805	0.032927435	0.879286779	0.874254473	0.860648608	0.880342942	0.884878231	0.897862823	0.48651839	0.879473161	0.896309642	0.851143141	0.867047714	0.630715706	0.909294235	0.883449304	0.875	0.958996024	0.877174453	0.840954274	0.900720676	0.891836481	0.903951292	0.895874751	0.901404076	0.910661034	0.674763917	0.906001491	0.482107356	0.942532306	0.907119781	0.92737326
0.545477137	0.368290258	0.556535785	0.590892147	0.317967197	0.492544732	0.560387674	0.306846421	0.505715706	0.240929423	0.28777336	0.25764165	0.508076541	0.372577038	0.543364811	0.41637674	0.382455268	0.381026342	0.455392644	0.46402833	0.171409046	0.204647117	0.172154573	0.437065109	0.325608847	0.182032803	0.236207753	0.152335984	0.398546223	0.152087475	0.393762425	0.236766899	0.283362326	0.234157555	0.253354871	0.557964712	0.285785288	0.290569085	0.51957008	0.479373757	0.639724155	0.593190855	0.591078529	0.3597167	0.579771372	0.556411531	0.296346918	0.608412028	0.263978628	0.348782306
0.595365308	0.529261928	0.60207505	0.547589463	0.398981113	0.463096421	0.420539264	0.225646123	0.474776342	0.349465706	0.32262674	0.402708748	0.489624751	0.526714712	0.513916501	0.615121769	0.411220179	0.31653827	0.352944831	0.318588469	0.113444334	0.127857853	0.124689364	0.402957256	0.129970179	0.103690358	0.163146123	0.131771869	0.310822565	0.085052187	0.558026839	0.476702286	0.268141153	0.209741551	0.134567594	0.553864314	0.243600895	0.246458748	0.584244533	0.371458748	0.571632704	0.586543241	0.581573062	0.336916004	0.514972664	0.479684394	0.173707753	0.529075547	0.204771372	0.304299205
0.399167495	0.42513668	0.449366302	0.525347913	0.242296223	0.318899105	0.379286779	0.625	0.297154573	0.464214712	0.332256461	0.440544235	0.371769384	0.22278827	0.268327535	0.380094433	0.441227634	0.298397117	0.283424453	0.266587972	0.155007455	0.216327038	0.622514911	0.312997018	0.369097913	0.49888171	0.265593936	0.467942346	0.245216203	0.214649602	0.415879722	0.767147117	0.549763917	0.577472664	0.307343439	0.34778827	0.535661034	0.514724155	0.301068588	0.427994533	0.254535288	0.248695328	0.306473658	0.152398111	0.397552187	0.576851392	0.3277833	0.45999006	0.591451292	0.545849901
0.382393141	0.255964215	0.479063121	0.538083996	0.482293738	0.231361829	0.466637674	0.70862326	0.343998509	0.197005467	0.137549702	0.221110835	0.442408052	0.263667992	0.242234095	0.292619284	0.147365805	0.378292744	0.414264414	0.339773857	0.474092942	0.525782803	0.655628728	0.131088469	0.481361829	0.637673956	0.476702286	0.622390656	0.315295726	0.44333996	0.189488072	0.177497515	0.709368787	0.609281809	0.6090333	0.277273857	0.653702783	0.651217694	0.250186382	0.170104374	0.440730616	0.43569831	0.402895129	0.508697813	0.296160537	0.483722664	0.55013668	0.458499006	0.636928429	0.597291252
0.448248012	0.399540258	0.50695825	0.516339463	0.310884692	0.477758449	0.396496024	0.292557157	0.425944334	0.367668986	0.407244036	0.408300199	0.438680417	0.312251491	0.46694831	0.504100398	0.392147117	0.438307654	0.482355865	0.489251988	0.253168489	0.328156064	0.250931909	0.410474652	0.343190855	0.282678926	0.283300199	0.179671968	0.465892147	0.271061133	0.475832505	0.392706262	0.326230119	0.182654076	0.312934891	0.474403579	0.270874751	0.26304672	0.451478628	0.295912028	0.563494036	0.522862823	0.496583002	0.314798708	0.475770378	0.57734841	0.285847416	0.528267893	0.256647614	0.217134692
0.033859344	0.96583002	0.678429423	0.897117296	0.680044732	0.121955765	0.723036779	0.046843936	0.013978628	0.961356859	0.906622763	0.934952783	0.762736083	0.016774354	0.030442346	0.936257455	0.901838966	0.749875746	0.504100398	0.510748012	0.730492048	0.932964712	0.925074553	0.936630219	0.945514414	0.955206262	0.917246521	0.936008946	0.104435885	0.607107356	0.919048211	0.786592942	0.734219682	0.935449801	0.049391153	0.017582008	0.752982107	0.063928926	0.743290258	0.091140656	0.728814612	0.314985089	0.701851392	0.641028827	0.118538767	0.461356859	0.798832008	0.071756958	0.177559642	0.410101889
0.533113817	0.572688867	0.549577535	0.581448807	0.264351392	0.489065606	0.348347416	0.317035288	0.302435388	0.561505964	0.372390656	0.42109841	0.319644632	0.315792744	0.456324553	0.526031312	0.555231113	0.277460239	0.372763419	0.337599404	0.203715209	0.250807654	0.350086978	0.250248509	0.291749503	0.363071571	0.188928926	0.277335984	0.394632207	0.195203777	0.470862326	0.557467694	0.422775845	0.254162525	0.312189364	0.325484592	0.328218191	0.298459245	0.479622266	0.201167992	0.348844433	0.409045726	0.470427435	0.265593936	0.40625	0.485400099	0.312686382	0.438307654	0.414512922	0.30374006
0.487015408	0.611332008	0.522303678	0.506274851	0.281622763	0.434020875	0.516090954	0.247577038	0.438369781	0.356299702	0.455082008	0.412897614	0.313866799	0.30889662	0.419793738	0.557405567	0.446570577	0.433088966	0.506709742	0.463158549	0.325049702	0.191414016	0.273297714	0.491985586	0.21694831	0.20098161	0.206573062	0.181722167	0.56790507	0.224030815	0.508449304	0.384567594	0.199117793	0.211978131	0.211418986	0.54137674	0.214401093	0.269135189	0.339090457	0.269632207	0.474092942	0.531747018	0.386617793	0.34263171	0.362388171	0.617420477	0.147987078	0.365494533	0.221856362	0.259753976
0.832877734	0.783548708	0.998508946	0.713220676	0.829087972	0.027957256	0.998695328	0.816786779	0.825733101	0.775782803	0.986332008	0.989500497	0.851764414	0.764413519	0.042681412	0.845178926	0.981423956	0.776217694	0.583001988	0.766650099	0.77180666	0.879348907	0.997452783	0.8284667	0.779137674	0.713407058	0.994781312	0.815544235	0.800074553	0.998074056	0.985772863	0.946881213	0.02652833	0.012860338	0.009008449	0.75360338	0.013605865	0.014227137	0.009940358	0.101640159	0.804609841	0.945887177	0.007890159	0.007517396	0.015469682	0.86083499	0.009505467	0.028578529	0.024105368	0.018327535
0.555603877	0.417681412	0.562065109	0.604560139	0.452659046	0.491799205	0.554547714	0.25583996	0.289140159	0.28528827	0.2965333	0.404261928	0.465333002	0.44445825	0.494470676	0.488382207	0.27249006	0.237823062	0.347912525	0.303615805	0.317842942	0.274043241	0.184704274	0.350149105	0.321508449	0.161033797	0.210984095	0.203715209	0.223720179	0.26776839	0.466078529	0.412959742	0.396930915	0.309952783	0.361829026	0.295290755	0.344557654	0.35611332	0.431784294	0.402335984	0.596048708	0.473658052	0.605492048	0.555417495	0.494781312	0.497949801	0.412214215	0.612139662	0.334803678	0.40625
0.051130716	0.098658052	0.056287276	0.031374254	0.507579523	0.375062127	0.148918986	0.041252485	0.071011431	0.97166998	0.95638668	0.94110338	0.756833996	0.667060139	0.057902584	0.927186879	0.991612823	0.084368787	0.18861829	0.131088469	0.727944831	0.73987326	0.848782306	0.704771372	0.671471173	0.64749006	0.739314115	0.264475646	0.718252982	0.672589463	0.993103877	0.977137177	0.147303678	0.024478131	0.491364314	0.02180666	0.132393141	0.093439364	0.752609344	0.996023857	0.028143638	0.032741054	0.812002982	0.056908549	0.597601889	0.358287773	0.051130716	0.723036779	0.132765905	0.439488072
0.006150596	0.049639662	0.019445825	0.010188867	0.013543738	0.083001988	0.549080517	0.010188867	0.034480616	0.712413022	0.975956759	0.08610835	0.826602883	0.864811133	0.84486829	0.984840954	0.9694334	0.044793738	0.049639662	0.046968191	0.766898608	0.990991551	0.992296223	0.992606859	0.927559642	0.868414513	0.988133698	0.691600398	0.993166004	0.952907555	0.975832505	0.91569334	0.996272366	0.750559145	0.989003479	0.013170974	0.987760934	0.981361829	0.992917495	0.982542247	0.009567594	0.021993042	0.930231113	0.861766899	0.611766899	0.011742048	0.553864314	0.99639662	0.986829026	0.996707256
0.01167992	0.062686382	0.008262922	0.004411034	0.263357356	0.996893638	0.715395129	0.039512922	0.649105368	0.966886183	0.933213221	0.981486083	0.022117296	0.666500994	0.90041004	0.662462724	0.967755964	0.977447813	0.974962724	0.992109841	0.841140656	0.989997515	0.990743042	0.991612823	0.994222167	0.996085984	0.986891153	0.992979622	0.847477634	0.99235835	0.974527833	0.912027833	0.995651093	0.989811133	0.987885189	0.742234095	0.986580517	0.979870775	0.991985586	0.981361829	0.688804672	0.552683897	0.994035785	0.817656561	0.801006461	0.791998012	0.950670974	0.996023857	0.995091948	0.832877734
0.91681163	0.937562127	0.710735586	0.846918489	0.89568837	0.953528827	0.905752982	0.75832505	0.940854871	0.927249006	0.852572068	0.765034791	0.841824056	0.89860835	0.976329523	0.899478131	0.854063121	0.212537276	0.057157058	0.043302684	0.895191352	0.889227137	0.876491054	0.894694334	0.901404076	0.914202286	0.868352386	0.893576044	0.909480616	0.871831511	0.718252982	0.674701789	0.922900099	0.896744533	0.890096918	0.721421471	0.8902833	0.855057157	0.912586978	0.140656064	0.915755467	0.861021372	0.91500994	0.92265159	0.943650596	0.91749503	0.098844433	0.837040258	0.921409046	0.937872763
0.176130716	0.129348907	0.204833499	0.599900596	0.55846173	0.156125746	0.336853877	0.467880219	0.209555169	0.556473658	0.580330517	0.64208499	0.448993539	0.18166004	0.109530318	0.340084493	0.404696819	0.604932903	0.689985089	0.590208748	0.093128728	0.100335487	0.242606859	0.062002982	0.255591451	0.120464712	0.095241054	0.521930915	0.117917495	0.057157058	0.337102386	0.522365805	0.590767893	0.181846421	0.486269881	0.112326044	0.51888668	0.459803678	0.157554672	0.502857853	0.229373757	0.226764414	0.265159046	0.493290258	0.291749503	0.209120278	0.55889662	0.300323062	0.350024851	0.372204274
0.427932406	0.392333499	0.510499503	0.530690855	0.383014414	0.473161034	0.501553181	0.407181909	0.236642644	0.508076541	0.292246521	0.391650099	0.371955765	0.315482107	0.491550696	0.472415507	0.430293241	0.254224652	0.393016899	0.336046223	0.247763419	0.242544732	0.352758449	0.387239066	0.374627237	0.33138668	0.244408549	0.303118787	0.249068091	0.17625497	0.476702286	0.533486581	0.401901093	0.334368787	0.288146123	0.279821074	0.42041501	0.438121272	0.30125497	0.29429672	0.460238569	0.455765408	0.385623757	0.439488072	0.410101889	0.462661531	0.440482107	0.44290507	0.405877237	0.48832008
0.54137674	0.3277833	0.567408052	0.528205765	0.433399602	0.401404076	0.505653579	0.534977634	0.259008449	0.199242048	0.166749503	0.426751988	0.509256958	0.237326044	0.390345427	0.50764165	0.161158052	0.223036779	0.362139662	0.313059145	0.282927435	0.323310139	0.511058648	0.57125994	0.422092445	0.403081511	0.373819583	0.427186879	0.286965706	0.231423956	0.498571074	0.319768887	0.522241551	0.443153579	0.294855865	0.312002982	0.518762425	0.518389662	0.492731113	0.372825547	0.532803181	0.526341948	0.493228131	0.386182903	0.51012674	0.600335487	0.407119781	0.531498509	0.548707753	0.595365308
0.319209742	0.262176938	0.371831511	0.412276342	0.528951292	0.326416501	0.507579523	0.613568588	0.282927435	0.262301193	0.19041998	0.348409543	0.429609841	0.28820825	0.380653579	0.388108847	0.194644632	0.269632207	0.411158052	0.371583002	0.496148111	0.528454274	0.577721173	0.206759443	0.523359841	0.508697813	0.463593439	0.525720676	0.341824056	0.460611332	0.307840457	0.331759443	0.598720179	0.542122266	0.572316103	0.237698807	0.603752485	0.559020875	0.332380716	0.454709245	0.416314612	0.433648111	0.388667992	0.400720676	0.433337475	0.315606362	0.501677435	0.447999503	0.55666004	0.557343439
0.51167992	0.44110338	0.518824553	0.616177932	0.469681909	0.408797217	0.597291252	0.324304175	0.361269881	0.288518887	0.254783797	0.442097416	0.399167495	0.437562127	0.407865308	0.502547217	0.267644135	0.190295726	0.447067594	0.390096918	0.309704274	0.318526342	0.288767396	0.472291252	0.249565109	0.224527833	0.199925447	0.206013917	0.404634692	0.146433897	0.463904076	0.246520875	0.339773857	0.306225149	0.39320328	0.448993539	0.374192346	0.363133698	0.360089463	0.318029324	0.46179175	0.575360338	0.477012922	0.545725646	0.497639165	0.558399602	0.314177435	0.592569583	0.251677435	0.307654076
0.253106362	0.168551193	0.261866302	0.411468688	0.501615308	0.255653579	0.486580517	0.618849404	0.433275348	0.168426938	0.126863817	0.200484592	0.523918986	0.503479125	0.244719185	0.215395129	0.084865805	0.420290755	0.552249006	0.511928429	0.547403082	0.558026839	0.564177435	0.248508946	0.579771372	0.565979125	0.465892147	0.643762425	0.362760934	0.471297217	0.193774851	0.195887177	0.617606859	0.535164016	0.528267893	0.472477634	0.606237575	0.632206759	0.248322565	0.189053181	0.551876243	0.621148111	0.297775845	0.484530318	0.347042744	0.184890656	0.506150596	0.350149105	0.640345427	0.637922465
0.482977137	0.311692346	0.57666501	0.562997018	0.455951789	0.247204274	0.482728628	0.583996024	0.245402584	0.198310139	0.189674453	0.428180915	0.516277336	0.395626243	0.199552684	0.53889165	0.191911034	0.226081014	0.302683897	0.294358847	0.401466203	0.37860338	0.551130716	0.431535785	0.408859344	0.487388171	0.391898608	0.48987326	0.384070577	0.268576044	0.524788767	0.334803678	0.566476143	0.505653579	0.397303678	0.23223161	0.54765159	0.56790507	0.322005467	0.282430417	0.256336978	0.334368787	0.309890656	0.209555169	0.193091451	0.447129722	0.371583002	0.468998509	0.560263419	0.541625249
0.42805666	0.286965706	0.408424453	0.486083499	0.302746024	0.374378728	0.607790755	0.377547217	0.277149602	0.40985338	0.306100895	0.298272863	0.475024851	0.228255467	0.360586481	0.382206759	0.349279324	0.471359344	0.353814612	0.311257455	0.309207256	0.270999006	0.204087972	0.275907058	0.428367296	0.244222167	0.348036779	0.193464215	0.241737078	0.328653082	0.359157555	0.370713221	0.418986083	0.238009443	0.333747515	0.41208996	0.291066103	0.254162525	0.445452286	0.585735586	0.56069831	0.510499503	0.490743042	0.297092445	0.344930417	0.520626243	0.330454771	0.514102883	0.369222167	0.255902087
0.507890159	0.218252982	0.50472167	0.504908052	0.444396123	0.305231113	0.364127734	0.60542992	0.484903082	0.137611829	0.126553181	0.23583499	0.433772366	0.261307157	0.261307157	0.386555666	0.153827038	0.33610835	0.469557654	0.3902833	0.514413519	0.514289264	0.54901839	0.301192843	0.491488569	0.526590457	0.40221173	0.541563121	0.363941352	0.493103877	0.30666004	0.182343439	0.612760934	0.526776839	0.522241551	0.411468688	0.52652833	0.565916998	0.375621272	0.238879225	0.591886183	0.632082505	0.367109841	0.516712227	0.341140656	0.35723161	0.520936879	0.525472167	0.596359344	0.603690358
0.527770875	0.509505467	0.508449304	0.41165507	0.450360338	0.440109344	0.205206262	0.355492048	0.319768887	0.256833996	0.196508449	0.42985835	0.387984592	0.414699304	0.445328032	0.495216203	0.16637674	0.371023857	0.535661034	0.521558151	0.482977137	0.367482604	0.389102883	0.567780815	0.419917992	0.399167495	0.376677435	0.331697316	0.536095924	0.383822068	0.510499503	0.429734095	0.410474652	0.432591948	0.368849404	0.269756461	0.445514414	0.501553181	0.525720676	0.203156064	0.342072565	0.421719682	0.399602386	0.447378231	0.469495527	0.238568588	0.488941352	0.541687376	0.484343936	0.561505964
0.540072068	0.330144135	0.544048211	0.498446819	0.435077038	0.305666004	0.600149105	0.594495527	0.266587972	0.209865805	0.137301193	0.30889662	0.542557157	0.432032803	0.283238072	0.404386183	0.132020378	0.245837475	0.303615805	0.270750497	0.380964215	0.354870775	0.536220179	0.447502485	0.515531809	0.439674453	0.334493042	0.487326044	0.315482107	0.261742048	0.404821074	0.33722664	0.551068588	0.548769881	0.288270378	0.359778827	0.54069334	0.583499006	0.401714712	0.296160537	0.457567097	0.592818091	0.341637674	0.222850398	0.455641153	0.54833499	0.389351392	0.560139165	0.530504473	0.55485835
0.953031809	0.815109344	0.953093936	0.900223658	0.943899105	0.894632207	0.946570577	0.964338966	0.964214712	0.731858847	0.908735089	0.078093936	0.954025845	0.94222167	0.61667495	0.937997018	0.904137674	0.924763917	0.980367793	0.961978131	0.000310636	0.000310636	0.035474652	0.002547217	0.001988072	0.016650099	0.000248509	0.937934891	0.000497018	0.000869781	0.92109841	0.024788767	0.959244533	0.937748509	0.932654076	0.936319583	0.931163022	0.904821074	0.948434394	0.933337475	0.954212227	0.966761928	0.952659046	0.95750497	0.972601889	0.9534667	0.95390159	0.970054672	0.958250497	0.96763171
0.612139662	0.35387674	0.563121272	0.675757952	0.53125	0.483101392	0.530069583	0.328342445	0.501491054	0.177746024	0.237263917	0.228255467	0.582194334	0.515159046	0.433772366	0.520626243	0.187624254	0.361269881	0.422340954	0.376366799	0.435014911	0.429920477	0.242109841	0.424329026	0.471980616	0.297403082	0.401093439	0.250621272	0.283424453	0.429112823	0.360710736	0.244532803	0.331883698	0.368103877	0.323931412	0.572688867	0.294669483	0.298272863	0.602012922	0.398111332	0.64680666	0.640656064	0.570762922	0.280380219	0.460114314	0.616550696	0.328528827	0.495588966	0.357728628	0.287276342
0.477447813	0.538394632	0.437748509	0.334430915	0.308958748	0.350397614	0.393948807	0.264537773	0.36487326	0.456262425	0.399105368	0.501615308	0.484219682	0.439115308	0.37027833	0.381833996	0.397241551	0.325173956	0.382890159	0.445017396	0.271247515	0.230119284	0.194644632	0.486704771	0.297092445	0.169172465	0.178367296	0.212102386	0.389662028	0.231610338	0.56541998	0.408983598	0.262239066	0.194396123	0.329771372	0.316662525	0.210362823	0.254845924	0.441351889	0.397862823	0.393079026	0.354622266	0.456200298	0.39612326	0.422962227	0.578590954	0.255653579	0.35791501	0.268265408	0.291066103
0.016960736	0.688369781	0.025161531	0.930293241	0.007765905	0.018016899	0.765407555	0.391525845	0.263108847	0.060014911	0.887860338	0.359157555	0.972850398	0.736083499	0.094495527	0.681473658	0.718315109	0.103255467	0.052746024	0.055914513	0.696011431	0.591513419	0.953280318	0.664512922	0.017830517	0.720365308	0.642147117	0.748011928	0.756647614	0.606858847	0.738195825	0.389786282	0.044545229	0.313866799	0.952534791	0.587537276	0.764599901	0.930231113	0.766650099	0.050944334	0.551814115	0.099092942	0.730554175	0.738133698	0.066724652	0.755094433	0.012549702	0.059828529	0.073682903	0.092569583
0.45638668	0.478503976	0.440295726	0.36151839	0.41861332	0.493228131	0.501739563	0.171719682	0.538767396	0.579336481	0.480305666	0.614624751	0.250124254	0.112823062	0.417184394	0.634940358	0.401714712	0.297030318	0.379783797	0.318899105	0.246458748	0.387860338	0.166687376	0.43638171	0.350211233	0.255342942	0.365183897	0.123322565	0.537027833	0.361145626	0.646371769	0.759381213	0.220241054	0.189922962	0.307157058	0.407554672	0.366612823	0.34915507	0.522117296	0.553864314	0.367234095	0.376677435	0.53305169	0.48875497	0.519321571	0.311008946	0.355802684	0.592196819	0.437624254	0.43930169
0.884505467	0.907181909	0.876491054	0.802932406	0.73987326	0.923086481	0.869532803	0.914140159	0.915755467	0.660474652	0.796160537	0.855554175	0.877360835	0.85723161	0.952410537	0.860524354	0.804920477	0.865059642	0.953590954	0.923521372	0.850583996	0.723844433	0.830641153	0.855616302	0.85431163	0.868228131	0.823185885	0.854746521	0.873384692	0.678553678	0.842321074	0.540506958	6.21E-05	0.860710736	0.847477634	0.94110338	0.85250994	0.815047217	0.878541252	0.648856859	0.881771869	0.872577038	0.87791998	0.887549702	0.914761431	0.884567594	0.863941352	0.929361332	0.877857853	0.905877237
0.824055666	0.833001988	0.780690855	0.700857356	0.675385189	0.835114314	0.800198807	0.855181412	0.866861332	0.77652833	0.645439861	0.755715706	0.793489066	0.762052684	0.889910537	0.770936879	0.672527336	0.814115308	0.914885686	0.88556163	0.742979622	0.764102883	0.644942843	0.780193837	0.50403827	0.744967694	0.714401093	0.780380219	0.807529821	0.011369284	0.758822068	0.070762922	0.000745527	0.79069334	0.748819583	0.874565109	0.783548708	0.745464712	0.806722167	0.829336481	0.819520378	0.783548708	0.779510437	0.802683897	0.858971173	0.823310139	0.740059642	0.887425447	0.735524354	0.782430417
0.869470676	0.892209245	0.266090954	0.785350398	0.822005467	0.768948807	0.853441849	0.901341948	0.903951292	0.014289264	0.768700298	0.673769881	0.859281809	0.837413022	0.939736581	0.841327038	0.780877237	0.852696322	0.844371272	0.819333996	0.83026839	0.829957753	0.806970676	0.839525348	0.833685388	0.845613817	0.802808151	0.838096421	0.858474155	0.789140159	0.823869284	0.442842942	0.867606859	0.8444334	0.828342445	0.927124751	0.836853877	0.036406561	0.703156064	0.76012674	0.866177932	0.888667992	0.064177435	0.870713221	0.717693837	0.870340457	0.84194831	0.730740557	0.855367793	0.889537773
0.793986083	0.774602386	0.019818588	0.005218688	0.964525348	0.067594433	0.746085984	0.81069831	0.976205268	0.975211233	0.93166004	0.953653082	0.00403827	0.005218688	0.820514414	0.955019881	0.927435388	0.457256461	0.650472167	0.783238072	0.961853877	0.956138171	0.025223658	0.959741551	0.967880219	0.973595924	0.944893141	0.95862326	0.964835984	0.956510934	0.94041998	0.836418986	0.735897117	0.73223161	0.816662525	0.956138171	0.72707505	0.928864314	0.963904076	0.80193837	0.969930417	0.96110835	0.734592445	0.972042744	0.982542247	0.748943837	0.723409543	0.845303181	0.973968688	0.979932903
0.091389165	0.118103877	0.103317594	0.124005964	0.198869284	0.710921968	0.087537276	0.473658052	0.13804672	0.748011928	0.653205765	0.75652336	0.062313618	0.05193837	0.703590954	0.667308648	0.735213718	0.711605368	0.631461233	0.604373757	0.203528827	0.117109841	0.457629225	0.185574056	0.502360835	0.448869284	0.299701789	0.392706262	0.333001988	0.38083996	0.738692843	0.969557654	0.596545726	0.643576044	0.661282306	0.190357853	0.67401839	0.63736332	0.247328529	0.737326044	0.088469185	0.10859841	0.221980616	0.233039264	0.665134195	0.171657555	0.660101889	0.693961233	0.634070577	0.568836978
0.033548708	0.05485835	0.039326541	0.038456759	0.043737575	0.996148111	0.242482604	0.829647117	0.838220676	0.993166004	0.970613817	0.97887674	0.012673956	0.013233101	0.795787773	0.981734592	0.963469185	0.974341451	0.902833002	0.990618787	0.991550696	0.98763668	0.988382207	0.989314115	0.992482604	0.995029821	0.983474155	0.56653827	0.806287276	0.94402336	0.971297217	0.90333002	0.897552187	0.987388171	0.984654573	0.827845427	0.983846918	0.974962724	0.989624751	0.978069085	0.79137674	0.856920974	0.874254473	0.993973658	0.995651093	0.720365308	0.94514165	0.994781312	0.9375	0.957318588
0.089214712	0.22707505	0.083374751	0.073869284	0.187065109	0.092445328	0.066911034	0.467010437	0.178615805	0.810325547	0.626553181	0.779013419	0.052746024	0.472601889	0.144135189	0.994843439	0.986704771	0.694644632	0.635313121	0.622328529	0.404510437	0.365183897	0.494843439	0.129162525	0.102634195	0.203715209	0.479187376	0.494905567	0.221732107	0.481858847	0.787152087	0.960611332	0.584058151	0.353938867	0.724652087	0.248136183	0.788581014	0.609406064	0.743414513	0.141587972	0.135499503	0.131709742	0.686133201	0.198682903	0.679361332	0.197253976	0.364624751	0.414450795	0.731920974	0.657678926
0.002733598	0.004224652	0.003168489	0.001553181	0.014413519	0.955144135	0.908548708	0.942035288	0.833685388	0.929299205	0.856237575	0.898981113	0.918551193	0.901714712	0.97750994	0.902087475	0.857542247	0.895129225	0.968625746	0.943836978	0.898235586	0.892395626	0.879783797	0.897676441	0.904324056	0.916563121	0.871458748	0.896930915	0.912400596	0.875559145	0.884070577	0.681908549	0.925385189	0.899602386	0.893265408	0.970116799	0.89320328	0.858474155	0.914947813	0.902895129	0.918364811	0.942159543	0.917743539	0.925385189	0.945887177	0.920166501	0.91320825	0.950236083	0.924080517	0.939985089
0.7180666	0.995837475	0.740121769	0.734406064	0.718501491	0.901838966	0.432902584	0.464587475	0.737263917	0.995402584	0.977572068	0.984095427	0.1090333	0.655380219	0.836046223	0.985897117	0.971359344	0.981548211	0.873819583	0.993787276	0.069955268	0.03957505	0.496955765	0.679237078	0.117109841	0.408672962	0.056722167	0.058275348	0.692408052	0.255591451	0.977572068	0.919980119	0.069955268	0.775037276	0.021682406	0.765345427	0.035661034	0.040444831	0.027522366	0.983909046	0.699428429	0.837599404	0.026590457	0.018016899	0.034232107	0.765469682	0.848782306	0.103317594	0.08207008	0.073372266
0.238879225	0.483909046	0.219744036	0.154821074	0.614500497	0.412400596	0.641090954	0.468252982	0.730802684	0.124627237	0.599403579	0.240308151	0.374130219	0.375372763	0.123136183	0.213096421	0.525472167	0.696073559	0.788332505	0.765159046	0.203963718	0.124005964	0.534418489	0.43054175	0.274478131	0.378106362	0.111083499	0.411406561	0.623260437	0.225956759	0.128106362	0.187934891	0.504970179	0.448620775	0.600583996	0.567470179	0.461978131	0.516339463	0.335238569	0.224403579	0.364562624	0.681784294	0.312872763	0.364065606	0.561257455	0.586481113	0.62791998	0.611145626	0.317470179	0.427435388
0.524602386	0.25652336	0.655939364	0.609530318	0.616799205	0.364686879	0.668240557	0.781995527	0.742917495	0.064985089	0.0930666	0.119532803	0.233412028	0.223533797	0.544048211	0.042060139	0.059020875	0.491177932	0.754783797	0.535847416	0.616302187	0.615680915	0.618103877	0.145626243	0.625062127	0.618166004	0.646371769	0.697316103	0.235213718	0.709182406	0.037214215	0.573496521	0.558710239	0.645377734	0.621023857	0.708747515	0.687437873	0.660598907	0.241612823	0.548459245	0.51304672	0.742668986	0.105864811	0.516028827	0.169607356	0.286965706	0.73987326	0.524788767	0.814239563	0.672278827
0.10723161	0.997887674	0.448869284	0.052311133	0.626677435	0.973844433	0.054796223	0.473285288	0.169483101	0.998322565	0.953528827	0.83250497	0.607728628	0.05777833	0.819271869	0.670104374	0.983225646	0.19514165	0.157616799	0.125124254	0.764351392	0.758262922	0.756896123	0.788705268	0.710176441	0.662400596	0.848968688	0.638170974	0.708436879	0.893451789	0.987077535	0.951975646	0.770999006	0.746085984	0.671160537	0.056163022	0.597477634	0.576913519	0.060077038	0.697999503	0.080392644	0.052870278	0.059517893	0.729498012	0.503914016	0.75	0.925944334	0.721607853	0.13512674	0.071819085
0.601640159	0.270626243	0.577099901	0.61916004	0.521993042	0.302311133	0.553988569	0.09915507	0.182902584	0.299763917	0.502547217	0.475024851	0.597477634	0.257331014	0.54249503	0.073807157	0.505529324	0.449428429	0.520067097	0.432529821	0.598844433	0.601888668	0.528951292	0.647800696	0.654883201	0.524913022	0.60319334	0.401341948	0.669234592	0.593998509	0.080019881	0.323372266	0.257020378	0.118973658	0.166252485	0.17333499	0.171222664	0.151155567	0.137611829	0.138792247	0.288767396	0.160039761	0.161033797	0.205144135	0.114500497	0.272614314	0.320328032	0.121148111	0.367606859	0.161841451
0.320949304	0.632206759	0.448372266	0.280939364	0.28820825	0.584120278	0.062375746	0.42513668	0.769445825	0.319271869	0.559890656	0.343377237	0.106299702	0.611891153	0.643265408	0.251242545	0.644507952	0.652398111	0.666190358	0.653516402	0.106983101	0.074117793	0.077472664	0.088655567	0.098285288	0.053615805	0.058026839	0.143948807	0.264102883	0.186568091	0.143638171	0.42041501	0.307219185	0.263854374	0.520626243	0.754970179	0.441165507	0.459741551	0.645501988	0.566724652	0.727696322	0.723409543	0.666438867	0.60679672	0.688245527	0.072502485	0.210673459	0.685574056	0.392706262	0.471856362
0.509629722	0.558088966	0.495775348	0.442470179	0.270626243	0.509567594	0.456262425	0.164637177	0.389040755	0.532741054	0.55777833	0.545849901	0.443464215	0.551627734	0.579460736	0.434207256	0.563494036	0.411158052	0.449552684	0.425074553	0.195017396	0.119905567	0.198931412	0.443774851	0.13264165	0.111766899	0.108163519	0.129597416	0.450422465	0.142147117	0.588779821	0.409356362	0.143327535	0.195265905	0.14972664	0.449366302	0.175633698	0.188494036	0.414078032	0.483971173	0.401963221	0.36667495	0.452721173	0.340892147	0.463779821	0.540444831	0.158921471	0.453963718	0.182281312	0.249192346
0.481610338	0.589525348	0.335984095	0.236642644	0.312251491	0.681908549	0.319333996	0.182032803	0.578963718	0.239314115	0.42041501	0.628976143	0.465767893	0.331573062	0.663581014	0.61735835	0.140842445	0.541749503	0.676751988	0.562002982	0.262549702	0.478690358	0.299080517	0.531374254	0.246148111	0.354249503	0.211543241	0.202286282	0.373819583	0.368973658	0.600832505	0.711853877	0.175074553	0.494967694	0.226143141	0.523421968	0.289947813	0.221607853	0.610524354	0.60791501	0.57125994	0.503727634	0.408300199	0.363257952	0.272303678	0.344309145	0.533362326	0.578404573	0.426627734	0.354622266
0.968687873	0.979063121	0.968998509	0.928243042	0.964276839	0.820700795	0.965084493	0.976143141	0.976018887	0.014537773	0.702099901	0.017022863	0.97166998	0.963282803	0.74888171	0.686878728	0.085859841	0.941351889	0.958436879	0.972042744	0.961418986	0.955827535	0.951478628	0.959244533	0.967507455	0.973285288	0.944333996	0.762798211	0.964401093	0.955889662	0.029199801	0.041500994	0.973782306	0.955951789	0.951167992	0.834182406	0.950608847	0.928429423	0.963779821	0.94917992	0.969681909	0.979063121	0.968501491	0.971794235	0.982293738	0.969184891	0.970800199	0.979249503	0.973720179	0.979684394
0.778951292	0.798272863	0.824801193	0.979125249	0.816414016	0.82374503	0.755342942	0.770999006	0.830454771	0.047278827	0.633884195	0.05554175	0.716575547	0.211543241	0.722166998	0.66320825	0.503727634	0.128851889	0.150907058	0.126491054	0.688121272	0.654137674	0.69806163	0.989624751	0.73515159	0.606858847	0.72887674	0.221048708	0.70166501	0.674950298	0.187065109	0.126988072	0.689363817	0.491923459	0.029013419	0.762052684	0.044048211	0.056535785	0.028702783	0.153889165	0.761058648	0.787586978	0.039885686	0.133697813	0.121272366	0.756585487	0.681908549	0.103255467	0.164078032	0.549080517
0.09666998	0.083374751	0.026217694	0.04473161	0.701416501	0.315916998	0.048645626	0.39140159	0.193215706	0.704398608	0.692594433	0.676503479	0.432281312	0.083809642	0.761431412	0.183772366	0.186195328	0.512487575	0.116985586	0.127050199	0.981983101	0.693961233	0.638605865	0.694768887	0.672154573	0.724652087	0.970365308	0.723036779	0.704522863	0.835859841	0.66277336	0.875745527	0.63375994	0.679982604	0.496085984	0.16681163	0.677621769	0.516463718	0.703218191	0.752112326	0.655504473	0.762052684	0.204212227	0.590022366	0.035350398	0.651155567	0.716016402	0.097850398	0.918551193	0.763295229
0.193712724	0.444893141	0.176379225	0.238009443	0.344619781	0.223533797	0.184952783	0.658238072	0.578280318	0.215519384	0.162524851	0.135437376	0.208499006	0.251491054	0.563804672	0.126056163	0.202162028	0.510996521	0.676627734	0.625062127	0.530504473	0.501056163	0.553429423	0.212413022	0.469681909	0.568836978	0.422278827	0.640345427	0.579087972	0.52584493	0.136431412	0.307716203	0.708250497	0.53957505	0.595303181	0.383635686	0.583996024	0.585611332	0.41637674	0.508822068	0.422340954	0.333312624	0.240246024	0.542060139	0.592942346	0.222912525	0.526652584	0.647552187	0.687437873	0.63375994
0.777770875	0.848223161	0.81833996	0.733846918	0.66569334	0.523918986	0.60250994	0.413332505	0.718874254	0.106175447	0.332318588	0.131150596	0.730119284	0.710921968	0.528889165	0.10207505	0.157057654	0.510623757	0.318029324	0.29292992	0.742668986	0.697813121	0.559952783	0.779883201	0.730243539	0.549888171	0.766525845	0.061568091	0.712599404	0.721918489	0.323496521	0.118725149	0.148981113	0.254224652	0.049142644	0.402087475	0.05485835	0.059890656	0.112823062	0.606983101	0.587972167	0.505529324	0.323123757	0.177186879	0.193526342	0.726205268	0.342880219	0.174329026	0.119284294	0.319831014
0.634878231	0.584741551	0.674701789	0.676627734	0.463655567	0.671036282	0.400099404	0.205206262	0.427994533	0.101453777	0.172340954	0.113817097	0.60027336	0.152833002	0.702659046	0.125994036	0.26708499	0.63195825	0.677497515	0.55125497	0.096607853	0.081324553	0.091389165	0.292432903	0.085300696	0.09194831	0.093315109	0.245899602	0.209617296	0.214152584	0.114065606	0.120464712	0.388667992	0.581200298	0.224776342	0.615121769	0.273235586	0.338096421	0.611145626	0.651963221	0.63083996	0.527584493	0.676751988	0.700049702	0.154199801	0.472229125	0.582442843	0.582629225	0.221297217	0.280007455
0.131647614	0.659294235	0.146930915	0.116426441	0.508076541	0.454212227	0.131399105	0.068899105	0.134816103	0.7180666	0.850521869	0.797900099	0.153578529	0.393451789	0.089649602	0.695949304	0.231299702	0.369222167	0.654572565	0.577845427	0.061133201	0.09194831	0.349527833	0.232417992	0.269135189	0.170849901	0.207256461	0.194644632	0.347477634	0.134816103	0.7194334	0.984965209	0.177311133	0.381212724	0.273111332	0.119284294	0.349714215	0.338593439	0.422403082	0.569147614	0.164823559	0.127795726	0.572564612	0.405504473	0.404261928	0.070265905	0.332318588	0.51776839	0.130902087	0.119532803
0.192656561	0.103628231	0.13624503	0.10027336	0.343998509	0.475832505	0.312872763	0.474030815	0.663581014	0.191351889	0.090519384	0.227944831	0.576043738	0.278267893	0.117917495	0.359654573	0.366737078	0.733784791	0.714898111	0.661592942	0.046036282	0.064425944	0.052683897	0.043302684	0.051192843	0.05237326	0.049950298	0.503727634	0.06541998	0.049888171	0.41165507	0.174142644	0.797775845	0.627671471	0.667743539	0.445203777	0.629473161	0.634878231	0.679671968	0.64612326	0.520067097	0.518948807	0.670725646	0.608101392	0.677000497	0.196570577	0.56541998	0.717196819	0.649229622	0.656312127
0.298148608	0.187562127	0.276155567	0.316911034	0.529261928	0.265904573	0.431163022	0.696508449	0.633138668	0.168675447	0.218439364	0.218563618	0.241861332	0.440357853	0.244097913	0.203777336	0.151155567	0.552808151	0.687748509	0.627609344	0.3902833	0.394694334	0.587723658	0.199366302	0.37680169	0.423148608	0.182591948	0.597601889	0.200484592	0.333126243	0.243973658	0.20234841	0.634567594	0.576851392	0.49416004	0.526279821	0.543240557	0.567532306	0.295352883	0.566973161	0.54473161	0.596980616	0.428677932	0.312251491	0.307902584	0.213841948	0.552932406	0.533735089	0.560574056	0.471607853
0.364314115	0.520377734	0.372577038	0.483971173	0.122328529	0.410909543	0.212847913	0.259691849	0.578404573	0.454398608	0.600646123	0.524913022	0.299329026	0.418923956	0.171471173	0.588655567	0.502547217	0.623260437	0.638916501	0.615432406	0.099217197	0.144135189	0.105678429	0.366550696	0.092010437	0.114127734	0.104746521	0.148732604	0.386866302	0.096110835	0.426006461	0.306970676	0.236704771	0.425571571	0.197129722	0.488382207	0.199117793	0.153640656	0.526404076	0.467880219	0.248384692	0.486269881	0.537711233	0.295849901	0.412649105	0.558088966	0.224652087	0.436133201	0.271868787	0.443402087
0.909294235	0.671160537	0.906995527	0.83679175	0.884816103	0.947253976	0.89749006	0.521620278	0.032678926	0.918489066	0.839649602	0.886369284	0.833561133	0.889724155	0.821197813	0.890407555	0.843190855	0.050447316	0.034791252	0.016339463	0.767519881	0.70638668	0.866550696	0.211978131	0.890531809	0.903889165	0.858101392	0.884319085	0.740867296	0.857977137	0.872328529	0.646744533	0.665631213	0.888233101	0.88083996	0.767954771	0.881833996	0.846359344	0.026776839	0.89500497	0.724217197	0.654013419	0.68346173	0.739624751	0.937375746	0.909604871	0.733349901	0.842072565	0.637301193	0.010064612
0.93166004	0.950919483	0.931411531	0.867296223	0.917246521	0.965022366	0.774975149	0.725832505	0.07666501	0.942656561	0.877112326	0.914947813	0.756771869	0.916749503	0.885872266	0.784791252	0.876491054	0.022738569	0.040072068	0.023732604	0.914388668	0.908238072	0.898111332	0.913146123	0.920849901	0.877485089	0.889413519	0.249254473	0.774167495	0.895999006	0.899105368	0.725024851	0.029075547	0.914450795	0.907927435	0.0319334	0.734903082	0.450670974	0.733474155	0.913518887	0.548645626	0.71875	0.069209742	0.937748509	0.63264165	0.932405567	0.769197316	0.673397117	0.824676938	0.712847913
0.190979125	0.172962227	0.194147614	0.228628231	0.111269881	0.303553678	0.291128231	0.552186879	0.630342942	0.348285288	0.419669483	0.275534294	0.286406561	0.31790507	0.328715209	0.324490557	0.389351392	0.614749006	0.761866302	0.731361829	0.164637177	0.255902087	0.371769384	0.168489066	0.297837972	0.352572068	0.21694831	0.468501491	0.230119284	0.338779821	0.344060636	0.271061133	0.552062624	0.485524354	0.407306163	0.470303181	0.511369284	0.497763419	0.24459493	0.648546223	0.451354374	0.429361332	0.21514662	0.368414513	0.446073559	0.22819334	0.532181909	0.609654573	0.525161531	0.491115805
0.615618787	0.534542744	0.676068588	0.561630219	0.528889165	0.082567097	0.298148608	0.33207008	0.430479622	0.424950298	0.3118166	0.2340333	0.483722664	0.663146123	0.153143638	0.336418986	0.263667992	0.36015159	0.479000994	0.451851392	0.304050696	0.355181412	0.381833996	0.377422962	0.215705765	0.192594433	0.329833499	0.364003479	0.525782803	0.230740557	0.432405567	0.385685885	0.132455268	0.118228131	0.185077038	0.260250994	0.165072068	0.274913022	0.421222664	0.661779324	0.612015408	0.599652087	0.573558648	0.378354871	0.278019384	0.213469185	0.11847664	0.449366302	0.11083499	0.108163519
0.669420974	0.26348161	0.559269384	0.466016402	0.603566103	0.595116799	0.216699801	0.134567594	0.110586481	0.359592445	0.797340954	0.779386183	0.428926441	0.690668489	0.41097167	0.262114811	0.439674453	0.652708748	0.724527833	0.707815606	0.163021869	0.127050199	0.093874254	0.097042744	0.064239563	0.08971173	0.119905567	0.121334493	0.53416998	0.357852883	0.584617296	0.276714712	0.103317594	0.36959493	0.107045229	0.100583996	0.151590457	0.184828529	0.201789264	0.408983598	0.115246024	0.116923459	0.207318588	0.330082008	0.19153827	0.342942346	0.257579523	0.160723161	0.091886183	0.121769384
0.751491054	0.40736829	0.732045229	0.786903579	0.271620278	0.542992048	0.85499503	0.902335984	0.905007455	0.610462227	0.771496024	0.838282803	0.860959245	0.839214712	0.800509443	0.843128728	0.783175944	0.853814612	0.784666998	0.768016899	0.83207008	0.831573062	0.015593936	0.047837972	0.668799702	0.847912525	0.804734095	0.839649602	0.859778827	0.791314612	0.003914016	0.452596918	0.869222167	0.19625994	0.653454274	0.928180915	0.838158549	0.799701789	0.575484592	0.027708748	0.867482604	0.852447813	0.86083499	0.872452783	0.902770875	0.755467197	0.843687873	0.819644632	0.85791501	0.891215209
0.085487078	0.225211233	0.240370278	0.119905567	0.103255467	0.345178926	0.271371769	0.473595924	0.597104871	0.701043738	0.661220179	0.668861829	0.169980119	0.080082008	0.355492048	0.62139662	0.720054672	0.242668986	0.246893638	0.485213718	0.294048211	0.33362326	0.358287773	0.253789761	0.340084493	0.560325547	0.514351392	0.390159046	0.539512922	0.295042247	0.632082505	0.797030318	0.169917992	0.473658052	0.302932406	0.704460736	0.356858847	0.154324056	0.201043738	0.715084493	0.114251988	0.283797217	0.398421968	0.165631213	0.349092942	0.121831511	0.328280318	0.3277833	0.41973161	0.249689364
0.428305169	0.494408549	0.427994533	0.491302187	0.18054175	0.648856859	0.130467197	0.228255467	0.597415507	0.552000497	0.614562624	0.60859841	0.214276839	0.505591451	0.557467694	0.611145626	0.599962724	0.636307157	0.62139662	0.587723658	0.271620278	0.201540755	0.15041004	0.30709493	0.156560636	0.147365805	0.117234095	0.148359841	0.390842445	0.246955765	0.63152336	0.458126243	0.312065109	0.315171471	0.134194831	0.229932903	0.134878231	0.120402584	0.192470179	0.64860835	0.250372763	0.262673956	0.396309642	0.144880716	0.262052684	0.368103877	0.384753976	0.449739066	0.283610835	0.282678926
0.317842942	0.42917495	0.274416004	0.277273857	0.26820328	0.338158549	0.256336978	0.49416004	0.311195328	0.60207505	0.486642644	0.489811133	0.165134195	0.450173956	0.255342942	0.463655567	0.494843439	0.241364314	0.286530815	0.266836481	0.48763668	0.319768887	0.434952783	0.397738569	0.348658052	0.371955765	0.131833996	0.4527833	0.345862326	0.515221173	0.457256461	0.811630219	0.506150596	0.393265408	0.393451789	0.220054672	0.447316103	0.403392147	0.252112326	0.252547217	0.224279324	0.319085487	0.18861829	0.292184394	0.371458748	0.232790755	0.305603877	0.322564612	0.490121769	0.426006461
0.531436382	0.163767396	0.234840954	0.137860338	0.331883698	0.090208748	0.489500497	0.148670477	0.485275845	0.534729125	0.432343439	0.209555169	0.317283797	0.434828529	0.189239563	0.415258449	0.204212227	0.22639165	0.191165507	0.177497515	0.4222167	0.539202286	0.214773857	0.676814115	0.587102386	0.446446322	0.685574056	0.336978131	0.646433897	0.561195328	0.380964215	0.742482604	0.205392644	0.130094433	0.217258946	0.495651093	0.130156561	0.128044235	0.605554175	0.519818588	0.72166998	0.400782803	0.625994036	0.10139165	0.323558648	0.041314612	0.128168489	0.146558151	0.161158052	0.284791252
0.916066103	0.936692346	0.828715209	0.030069583	0.602137177	0.855243539	0.764413519	0.863257952	0.940171471	0.772055169	0.851453777	0.895439861	0.914947813	0.897800696	0.828963718	0.898794732	0.852944831	0.892395626	0.188059145	0.941786779	0.741364314	0.005591451	0.875497018	0.675385189	0.900161531	0.778827038	0.015096918	0.892582008	0.908797217	0.420601392	0.880529324	0.6715333	0.004411034	0.895999006	0.88916501	0.968004473	0.889413519	0.854249503	0.781622763	0.015842445	0.915134195	0.938742545	0.914140159	0.758946322	0.017954771	0.916687376	0.909045726	0.046409046	0.000869781	0.009505467
0.138605865	0.161282306	0.148981113	0.181970676	0.154199801	0.312748509	0.180603877	0.664823559	0.646433897	0.299577535	0.39792495	0.068464215	0.203777336	0.16681163	0.227385686	0.457132207	0.46986829	0.519383698	0.606734592	0.673148608	0.404883201	0.532678926	0.575049702	0.213096421	0.41637674	0.572440358	0.419980119	0.615183897	0.567408052	0.448620775	0.225024851	0.237947316	0.604808648	0.61151839	0.613382207	0.610400099	0.597104871	0.533983598	0.419855865	0.613941352	0.168116302	0.283486581	0.474279324	0.468874254	0.340643638	0.195638668	0.526341948	0.620526839	0.589401093	0.389040755
0.160226143	0.081324553	0.170042247	0.705827535	0.037711233	0.613071571	0.182654076	0.0784667	0.13736332	0.619532803	0.554050696	0.603317594	0.707567097	0.707939861	0.238257952	0.60542992	0.649913022	0.175385189	0.251242545	0.262052684	0.210673459	0.459493042	0.297278827	0.621707256	0.501615308	0.090519384	0.533300199	0.066786779	0.187997018	0.198248012	0.077907555	0.713407058	0.105119284	0.133449304	0.076975646	0.103441849	0.075173956	0.077099901	0.457318588	0.16637674	0.175074553	0.516525845	0.553243042	0.194831014	0.555914513	0.674391153	0.165258449	0.405939364	0.088593439	0.085735586
0.426627734	0.686505964	0.4527833	0.456013917	0.210176441	0.676068588	0.47527336	0.330951789	0.603131213	0.600211233	0.386058648	0.578777336	0.178491551	0.348098907	0.629535288	0.530069583	0.643327535	0.445328032	0.34847167	0.4069334	0.266339463	0.260375249	0.278578529	0.617171968	0.301503479	0.245154076	0.275969185	0.103628231	0.555168986	0.206324553	0.618849404	0.661158052	0.189860835	0.317345924	0.144321571	0.612512425	0.124254473	0.137549702	0.57306163	0.349962724	0.295228628	0.34915507	0.521744533	0.157119781	0.188121272	0.353069085	0.171906064	0.567408052	0.196197813	0.138854374
0.001863817	0.691911034	0.00875994	0.755094433	0.764662028	0.875807654	0.827037773	0.879224652	0.885250994	0.826789264	0.715581511	0.800074553	0.827845427	0.80417495	0.916128231	0.807840457	0.735586481	0.080454771	0.604932903	0.741799205	0.790134195	0.798583499	0.752050199	0.81138171	0.689177435	0.802124751	0.764599901	0.809766402	0.833561133	0.739935388	0.791935885	0.217693837	0.833064115	0.818464215	0.792246521	0.901217694	0.811195328	0.772055169	0.83542495	0.846483598	0.84194831	0.848285288	0.822688867	0.839587475	0.880218688	0.846421471	0.018700298	0.904821074	0.807591948	0.862823062
0.013605865	0.590892147	0.194955268	0.935822565	0.528764911	0.91973161	0.768327535	0.979560139	0.817097416	0.891960736	0.937686382	0.957380716	0.014413519	0.018451789	0.791190358	0.833064115	0.932654076	0.946570577	0.898173459	0.975086978	0.789699304	0.769259443	0.957567097	0.96471173	0.869905567	0.940482107	0.734654573	0.963841948	0.968874254	0.962164513	0.944831014	0.846359344	0.97750994	0.961294732	0.95638668	0.960052187	0.955330517	0.935884692	0.967818091	0.953653082	0.97415507	0.819706759	0.882144632	0.82014165	0.645129225	0.005902087	0.902335984	0.854373757	0.977323559	0.982542247
0.842693837	0.86263668	0.818029324	0.750621272	0.757703777	0.872266402	0.823869284	0.876491054	0.882890159	0.822316103	0.708685388	0.794793738	0.824552684	0.800385189	0.913456759	0.804050696	0.729622266	0.829274354	0.893141153	0.897303678	0.784666998	0.794607356	0.744719185	0.808026839	0.790631213	0.796222664	0.759629722	0.806722167	0.830330517	0.733846918	0.78889165	0.192967197	0.828715209	0.81541998	0.787524851	0.89792495	0.808026839	0.769135189	0.83207008	0.000745527	0.839401093	0.8430666	0.818650596	0.835735586	0.87791998	0.843874254	0.792743539	0.001863817	0.802062624	0.859778827
0.354932903	0.134878231	0.275099404	0.490059642	0.134256958	0.345613817	0.30125497	0.510934394	0.341016402	0.368538767	0.14972664	0.3444334	0.505280815	0.505156561	0.388419483	0.419669483	0.118538767	0.322688867	0.28013171	0.23943837	0.579150099	0.62319831	0.447378231	0.451354374	0.473347416	0.494470676	0.532989563	0.597104871	0.611829026	0.399913022	0.255280815	0.19986332	0.48179672	0.471297217	0.357852883	0.542060139	0.384878231	0.193899105	0.399664513	0.369657058	0.47527336	0.30666004	0.332007952	0.245651093	0.087972167	0.478131213	0.491923459	0.218812127	0.547403082	0.588717694
0.344060636	0.605926938	0.291500994	0.388605865	0.222104871	0.120340457	0.529696819	0.396682406	0.693215706	0.330765408	0.395874751	0.109095427	0.250931909	0.326292247	0.270191352	0.580516899	0.357542247	0.711294732	0.727882704	0.742109841	0.443961233	0.478503976	0.225459742	0.633884195	0.548832008	0.321756958	0.531995527	0.219184891	0.650969185	0.36959493	0.192532306	0.328093936	0.261120775	0.105678429	0.189488072	0.726888668	0.10859841	0.119657058	0.508697813	0.624378728	0.587785785	0.621955765	0.506088469	0.40444831	0.123446819	0.2194334	0.112077535	0.428243042	0.390096918	0.286406561
0.716699801	0.665879722	0.743600895	0.997452783	0.942470179	0.818277833	0.279013419	0.638543738	0.791128231	0.136804175	0.034356362	0.082194334	0.710984095	0.63804672	0.763854374	0.07598161	0.163767396	0.085238569	0.149664513	0.130280815	0.026341948	0.031809145	0.023484095	0.045601392	0.060822565	0.037400596	0.031063618	0.300882207	0.043799702	0.033424453	0.119905567	0.495340457	0.234903082	0.570390159	0.309331511	0.736456262	0.153764911	0.238071571	0.269942843	0.242420477	0.622887674	0.70390159	0.312065109	0.159107853	0.610275845	0.760996521	0.756212724	0.387673956	0.093501491	0.086481113
0.949614811	0.964649602	0.867606859	0.894445825	0.619719185	0.861891153	0.728503976	0.028019384	0.047092445	0.959927932	0.903640656	0.822253976	0.950795229	0.00291998	0.667743539	0.934952783	0.899913022	0.052000497	0.07374503	0.047465209	0.936505964	0.931038767	0.598720179	0.729808648	0.943774851	0.571508449	0.914699304	0.934145129	0.78597167	0.924763917	0.699552684	0.781498509	0.023173459	0.753541252	0.928429423	0.125	0.745588966	0.899478131	0.944520378	0.744346421	0.776466203	0.016960736	0.800571571	0.714773857	0.970116799	0.737947316	0.242855368	0.776652584	0.049950298	0.741053678
0.533610835	0.208747515	0.522365805	0.524664513	0.356051193	0.526652584	0.626491054	0.65736829	0.720613817	0.129783797	0.128354871	0.13375994	0.622825547	0.159480616	0.575360338	0.24819831	0.363879225	0.769694334	0.85679672	0.822191849	0.17625497	0.301192843	0.264662028	0.162462724	0.155504473	0.419048211	0.411903579	0.436133201	0.388854374	0.187437873	0.127609344	0.129411034	0.443402087	0.086170477	0.572999503	0.682716203	0.493414513	0.60679672	0.673086481	0.73359841	0.658548708	0.644818588	0.671036282	0.680168986	0.495837475	0.637425447	0.213841948	0.740929423	0.593936382	0.447316103
0.659294235	0.689239563	0.636058648	0.576230119	0.513233101	0.724341451	0.558213221	0.166252485	0.333001988	0.383200795	0.378789761	0.142954771	0.51056163	0.366923459	0.729684394	0.123757455	0.089898111	0.453342445	0.517706262	0.545228628	0.132765905	0.284542744	0.091451292	0.521496024	0.111829026	0.110772863	0.246334493	0.282119781	0.265345427	0.229560139	0.485400099	0.15084493	0.333001988	0.476578032	0.493787276	0.173272863	0.646682406	0.510748012	0.654883201	0.514351392	0.392147117	0.614749006	0.67401839	0.680914513	0.699490557	0.543054175	0.332567097	0.664637177	0.161220179	0.466264911
0.333312624	0.455579026	0.132082505	0.174142644	0.071011431	0.215643638	0.461916004	0.425757952	0.641774354	0.397614314	0.791003976	0.37319831	0.440916998	0.188866799	0.362450298	0.486394135	0.119905567	0.60723161	0.735772863	0.659232107	0.34847167	0.391215209	0.13195825	0.597166998	0.398670477	0.30082008	0.571384195	0.371148111	0.545228628	0.500124254	0.656684891	0.227261431	0.309766402	0.541438867	0.263605865	0.687934891	0.213469185	0.229435885	0.193215706	0.686319583	0.660412525	0.741737078	0.203590954	0.283672962	0.565295726	0.273670477	0.441662525	0.652708748	0.409107853	0.583436879
0.420974155	0.227323559	0.616985586	0.279758946	0.232417992	0.66208996	0.363630716	0.151714712	0.152708748	0.563991054	0.348036779	0.376677435	0.39749006	0.293737575	0.760313121	0.605678429	0.588655567	0.550385189	0.701727137	0.669420974	0.184642147	0.171222664	0.098223161	0.29361332	0.411779324	0.22707505	0.529510437	0.096421471	0.179734095	0.162835487	0.626677435	0.962413022	0.422403082	0.375248509	0.586916004	0.195017396	0.348782306	0.385375249	0.677870278	0.730367793	0.476950795	0.557591948	0.672837972	0.512984592	0.63040507	0.137922465	0.278143638	0.729684394	0.144197316	0.179547714
0.694644632	0.198185885	0.868228131	0.71986829	0.758262922	0.067532306	0.828093936	0.688369781	0.746023857	0.221297217	0.634816103	0.068153579	0.73111332	0.770501988	0.063866799	0.084244533	0.710611332	0.973409543	0.833561133	0.8444334	0.856920974	0.769694334	0.724714215	0.778081511	0.75403827	0.926814115	0.982728628	0.989376243	0.713531312	0.990059642	0.060387674	0.076478628	0.324925447	0.036592942	0.015345427	0.847291252	0.020315606	0.017830517	0.019321571	0.75764165	0.993414513	0.864624751	0.023359841	0.013978628	0.018824553	0.700111829	0.361891153	0.06541998	0.451416501	0.060884692
0.933585984	0.952534791	0.933213221	0.870029821	0.732977137	0.845303181	0.006461233	0.083374751	0.139475646	0.635934394	0.798707753	0.08207008	0.00360338	0.02721173	0.8444334	0.593190855	0.879783797	0.732169483	0.307157058	0.292308648	0.916687376	0.910598907	0.900534294	0.744719185	0.923397117	0.881833996	0.705144135	0.69917992	0.927808151	0.899540258	0.685511928	0.732169483	0.940544235	0.744532803	0.910226143	0.810387674	0.909356362	0.878416998	0.929237078	0.915134195	0.93389662	0.820079523	0.933151093	0.766463718	0.754597416	0.934393638	0.931287276	0.958747515	0.841575547	0.950919483
0.215767893	0.084741551	0.199055666	0.274540258	0.046719682	0.138978628	0.50583996	0.104063121	0.530628728	0.689922962	0.995588966	0.872763419	0.174826044	0.558523857	0.268451789	0.66681163	0.993352386	0.488382207	0.547278827	0.55417495	0.057840457	0.04833499	0.065979125	0.112263917	0.040879722	0.051627734	0.051689861	0.281498509	0.302994533	0.060139165	0.778143638	0.983722664	0.071322068	0.045974155	0.063866799	0.31945825	0.113817097	0.108349901	0.096545726	0.667184394	0.281063618	0.384505467	0.118787276	0.326167992	0.345986581	0.10319334	0.029883201	0.30374006	0.084493042	0.098098907
0.943774851	0.798894135	0.944396123	0.885375249	0.93209493	0.829647117	0.936071074	0.001677435	0.008200795	0.95390159	0.895377734	0.92737326	0.944706759	0.930603877	0.988941352	0.928926441	0.892333499	0.055479622	0.087102386	0.232045229	0.929485586	0.923397117	0.051317097	0.752236581	0.820576541	0.665631213	0.906187873	0.421595427	0.749192346	0.398359841	0.911592942	0.76304672	0.03236829	0.92693837	0.921719682	0.716575547	0.920477137	0.891774354	0.712164513	0.924391153	0.697440358	0.222726143	0.117171968	0.138916501	0.821819085	0.793551193	0.942718688	0.964525348	0.191786779	0.04609841
0.997887674	0.289140159	0.997577038	0.991612823	0.69110338	0.060636183	0.596297217	0.776279821	0.251615308	0.056970676	0.028889165	0.048583499	0.87611829	0.771993042	0.157616799	0.061692346	0.051192843	0.741612823	0.743787276	0.839214712	0.133014414	0.508262922	0.663643141	0.102820577	0.605119284	0.661468688	0.185822565	0.748695328	0.044110338	0.063307654	0.029634692	0.05485835	0.822875249	0.166935885	0.778267893	0.587102386	0.992234095	0.989189861	0.777522366	0.987823062	0.683026839	0.745091948	0.997390656	0.997949801	0.401652584	0.998074056	0.61667495	0.850646123	0.745899602	0.846918489
0.709493042	0.678305169	0.574055666	0.516774354	0.313991054	0.758573559	0.13332505	0.518265408	0.745029821	0.123446819	0.15041004	0.396496024	0.504659543	0.734157555	0.09958996	0.093377237	0.074117793	0.723595924	0.837040258	0.779572565	0.479249503	0.417122266	0.195452286	0.175695825	0.427124751	0.522241551	0.220613817	0.23223161	0.645501988	0.529821074	0.109468191	0.378541252	0.37680169	0.480678429	0.56653827	0.165631213	0.58362326	0.438866799	0.086046223	0.767333499	0.119097913	0.223223161	0.068961233	0.607542247	0.400285785	0.342383201	0.744719185	0.726578032	0.748695328	0.730057157
0.943153579	0.781684891	0.943836978	0.884567594	0.931473658	0.142022863	0.935574056	0.958126243	0.957691352	0.428491551	0.005032306	0.057405567	0.944085487	0.929920477	0.00875994	0.388170974	0.005342942	0.915444831	0.876242545	0.956200298	0.928988569	0.922962227	0.914140159	0.92737326	0.93569831	0.94694334	0.905504473	0.925882207	0.937872763	0.915196322	0.694582505	0.76236332	0.950173956	0.926441352	0.921284791	0.983784791	0.919980119	0.891277336	0.938245527	0.038829523	0.943961233	0.959865805	0.94290507	0.94874503	0.96514662	0.943650596	0.942159543	0.744346421	0.948372266	0.959493042
0.929361332	0.94917992	0.928864314	0.864251988	0.914202286	0.96291004	0.92041501	0.949366302	0.949117793	0.070700795	0.749130219	0.046409046	0.930417495	0.914202286	0.225646123	0.011555666	0.670477137	0.904572565	0.97235338	0.949552684	0.911717197	0.905939364	0.895501988	0.910785288	0.918302684	0.930914513	0.886431412	0.909791252	0.758573559	0.892644135	0.002174453	0.206510934	0.937065109	0.912027833	0.906125746	0.975956759	0.905504473	0.873508946	0.925882207	0.912027833	0.92985835	0.949801193	0.929361332	0.935884692	0.815979125	0.930293241	0.927000497	0.956945825	0.935077038	0.94806163
0.895067097	0.917619284	0.889972664	0.816848907	0.863133698	0.933648111	0.881771869	0.923397117	0.924142644	0.901838966	0.732604374	0.010499503	0.890469682	0.871707256	0.076913519	0.007206759	0.822129722	0.874751491	0.958561133	0.929982604	0.866923459	0.862015408	0.846856362	0.868725149	0.870091948	0.88444334	0.838779821	0.867731113	0.885934394	0.834679423	0.000559145	0.591761928	0.898049205	0.872390656	0.862263917	0.95098161	0.86555666	0.828963718	0.890780318	0.883573559	0.893451789	0.918116302	0.890904573	0.900099404	0.924577535	0.895936879	0.879783797	0.936630219	0.89276839	0.917805666
0.942718688	0.959741551	0.943402087	0.883822068	0.931038767	0.771993042	0.935077038	0.957877734	0.957442843	0.01888668	0.71179175	0.029883201	0.943650596	0.929361332	0.726143141	0.009629722	0.427559642	0.915072068	0.97639165	0.955889662	0.928367296	0.922340954	0.490805169	0.926751988	0.935077038	0.946508449	0.904634692	0.925385189	0.937313618	0.914761431	0.003354871	0.02652833	0.949739066	0.926068588	0.920725646	0.927249006	0.919483101	0.890469682	0.937686382	0.923645626	0.943464215	0.937189364	0.942532306	0.948310139	0.821694831	0.943277833	0.941786779	0.96402833	0.947999503	0.959182406
0.724217197	0.852199304	0.754659543	0.872763419	0.922278827	0.876180417	0.926627734	0.777770875	0.033238072	0.7506834	0.884381213	0.919110338	0.585735586	0.131399105	0.810387674	0.921160537	0.882206759	0.074428429	0.111083499	0.057716203	0.039512922	0.041749503	0.903143638	0.55846173	0.685201292	0.650161531	0.045787773	0.669917992	0.014475646	0.024664513	0.903640656	0.739935388	0.809020875	0.647862823	0.704709245	0.078590954	0.911468688	0.880902087	0.256336978	0.057529821	0.13556163	0.11332008	0.036344433	0.031809145	0.959058151	0.715581511	0.775037276	0.688556163	0.762239066	0.748446819
0.088034294	0.707877734	0.524167495	0.693712724	0.926379225	0.056970676	0.700173956	0.815482107	0.825422465	0.126056163	0.720675944	0.748446819	0.777273857	0.834679423	0.715581511	0.80193837	0.623943837	0.054485586	0.042370775	0.045352883	0.822253976	0.80958002	0.800695825	0.726888668	0.761804175	0.833933897	0.729435885	0.981361829	0.730616302	0.9215333	0.667867793	0.167432903	0.746210239	0.679485586	0.833996024	0.79473161	0.626056163	0.644383698	0.765469682	0.531436382	0.781498509	0.894880716	0.683772366	0.759319085	0.813431909	0.683275348	0.696073559	0.805293241	0.872701292	0.822378231
0.009878231	0.023235586	0.733412028	0.86804175	0.014786282	0.688494036	0.738879225	0.951043738	0.950422465	0.94333996	0.878230616	0.915320577	0.933275348	0.917308648	0.913394632	0.917246521	0.877485089	0.906187873	0.973036779	0.950360338	0.732977137	0.765407555	0.898856859	0.740991551	0.921471173	0.878479125	0.889972664	0.912586978	0.92625497	0.896993042	0.899602386	0.726888668	0.939177435	0.580765408	0.908548708	0.977199304	0.907927435	0.876739563	0.927932406	0.914140159	0.932157058	0.95166501	0.931846421	0.9381834	0.956573062	0.932840457	0.929734095	0.846980616	0.006274851	0.00875994
0.957007952	0.756088469	0.878479125	0.907119781	0.869222167	0.870091948	0.004348907	0.967445328	0.967196819	0.965208748	0.914202286	0.94153827	0.01167992	0.013916501	0.567408052	0.941911034	0.909729125	0.92874006	0.98179672	0.964587475	0.945887177	0.74596173	0.052249006	0.943961233	0.952659046	0.666314612	0.925882207	0.641028827	0.952037773	0.856237575	0.925571571	0.802062624	0.029199801	0.942097416	0.751056163	0.832318588	0.935760437	0.077162028	0.128665507	0.063866799	0.958126243	0.812251491	0.956635189	0.727012922	0.785164016	0.957753479	0.80666004	0.010872266	0.00403827	0.007579523
0.319831014	0.404821074	0.372763419	0.374254473	0.41500994	0.272055169	0.675198807	0.539761431	0.125062127	0.575360338	0.165320577	0.584120278	0.485524354	0.598533797	0.471297217	0.512860338	0.288829523	0.121334493	0.162276342	0.145626243	0.461481113	0.518762425	0.551689861	0.312437873	0.642395626	0.624130219	0.621272366	0.172403082	0.085797714	0.370837475	0.431535785	0.744843439	0.582815606	0.499068091	0.442159543	0.115494533	0.497452783	0.278019384	0.492420477	0.134008449	0.125621272	0.204336481	0.085673459	0.159232107	0.105119284	0.42582008	0.463531312	0.161903579	0.4381834	0.593004473
0.731175447	0.714960239	0.703156064	0.644197316	0.725956759	0.504286779	0.330889662	0.163332505	0.623136183	0.121272366	0.072129722	0.106858847	0.65805169	0.696384195	0.316724652	0.266712227	0.26236332	0.697005467	0.556970676	0.509940358	0.107293738	0.130156561	0.073248012	0.27833002	0.096110835	0.059828529	0.176751988	0.115867296	0.213469185	0.078590954	0.214214712	0.124751491	0.252982107	0.246769384	0.43638171	0.228814612	0.441724652	0.500994036	0.638108847	0.655069583	0.224962724	0.289388668	0.684331511	0.688369781	0.505591451	0.703777336	0.173024354	0.690357853	0.142333499	0.242234095
0.244781312	0.242234095	0.318899105	0.551751988	0.14388668	0.568029324	0.280690855	0.329833499	0.67693837	0.23179672	0.435139165	0.324987575	0.483163519	0.384878231	0.642271372	0.351081014	0.283238072	0.739997515	0.754473161	0.74235835	0.238568588	0.26056163	0.185077038	0.163146123	0.096359344	0.153392147	0.319706759	0.322688867	0.551192843	0.234095427	0.22999503	0.270812624	0.313245527	0.418178429	0.218998509	0.66457505	0.192035288	0.196135686	0.422465209	0.548024354	0.615680915	0.583499006	0.381088469	0.4993166	0.392271372	0.588966203	0.316724652	0.634878231	0.474217197	0.502298708
0.07598161	0.08791004	0.235959245	0.151590457	0.075608847	0.793489066	0.01056163	0.045104374	0.719619781	0.831759443	0.987512425	0.990680915	0.018576044	0.037959742	0.999502982	0.762673956	0.98359841	0.792432903	0.832194334	0.843936382	0.663270378	0.694582505	0.434083002	0.760499503	0.86015159	0.653764911	0.762736083	0.041314612	0.817594433	0.852261431	0.987388171	0.953404573	0.668178429	0.997266402	0.184269384	0.097104871	0.777149602	0.097664016	0.775534294	0.748446819	0.399416004	0.310139165	0.874502982	0.710487078	0.121520875	0.012736083	0.707256461	0.499378728	0.152335984	0.529634692
0.679547714	0.549577535	0.690792744	0.428677932	0.020874751	0.72639165	0.009381213	0.769694334	0.753976143	0.986332008	0.954274354	0.968501491	0.005964215	0.020129225	0.963779821	0.970986581	0.948496521	0.960673459	0.887611829	0.983536282	0.841575547	0.784107853	0.391463718	0.978503976	0.984343936	0.548645626	0.969309145	0.978628231	0.980989066	0.720178926	0.958499006	0.874130219	0.987077535	0.704895626	0.032244036	0.840395129	0.675571571	0.035474652	0.828715209	0.767892644	0.98583499	0.804734095	0.725956759	0.871023857	0.083126243	0.026093439	0.072502485	0.828404573	0.698558648	0.756461233
0.952596918	0.966824056	0.952659046	0.899416004	0.94333996	0.781125746	0.946011431	0.798583499	0.02180666	0.784977634	0.656747018	0.936568091	0.882890159	0.734654573	0.929361332	0.937437873	0.652584493	0.751304672	0.033175944	0.031001491	0.940047217	0.783859344	0.927000497	0.9381834	0.947129722	0.95638668	0.697378231	0.937375746	0.946881213	0.929485586	0.920477137	0.790382704	0.746583002	0.755591451	0.931970676	0.000994036	0.747452783	0.904013419	0.947813121	0.932654076	0.001863817	0.001925944	0.770750497	0.956945825	0.00695825	0.952969682	0.953280318	0.969619781	0.957567097	0.96694831
0.68166004	0.687810636	0.6715333	0.114314115	0.72887674	0.706759443	0.011431412	0.043923956	0.262425447	0.7493166	0.966078529	0.975583996	0.04901839	0.047713718	0.751988072	0.978752485	0.851018887	0.197316103	0.136120775	0.102820577	0.482666501	0.694085487	0.58070328	0.64612326	0.718004473	0.770439861	0.730057157	0.226143141	0.654199801	0.674515408	0.967569583	0.892706262	0.341699801	0.574055666	0.63916501	0.043986083	0.574676938	0.422775845	0.643513917	0.491737078	0.051565606	0.059269384	0.413021869	0.092010437	0.20818837	0.030255964	0.695265905	0.134816103	0.372949801	0.58791004
0.387984592	0.16389165	0.184766402	0.712040258	0.101143141	0.174888171	0.057219185	0.081262425	0.254224652	0.930293241	0.857169483	0.876739563	0.205454771	0.184517893	0.128044235	0.65805169	0.980864811	0.14208499	0.204957753	0.171284791	0.44694334	0.271558151	0.093315109	0.603752485	0.182281312	0.08318837	0.315916998	0.072316103	0.337661531	0.199801193	0.731610338	0.946073559	0.174142644	0.287586978	0.300447316	0.200422465	0.161592942	0.109219682	0.503727634	0.483846918	0.199242048	0.134691849	0.415134195	0.325857356	0.611021372	0.117234095	0.083685388	0.428553678	0.142395626	0.326230119
0.766339463	0.931100895	0.90736829	0.837413022	0.885623757	0.947750994	0.89792495	0.935077038	0.934766402	0.918923956	0.840457256	0.886990557	0.907244036	0.8902833	0.971110835	0.891028827	0.843936382	0.67041501	0.015656064	0.18097664	0.885685885	0.879970179	0.867171968	0.886120775	0.89140159	0.904634692	0.858660537	0.884878231	0.90152833	0.85859841	0.872949801	0.648173459	0.914761431	0.888730119	0.881399105	0.000372763	0.882455268	0.846918489	0.905690855	0.895191352	0.001553181	0.001056163	0.906809145	0.91569334	0.937810636	0.910164016	0.899788767	0.94514165	0.912524851	0.931908549
0.522676441	0.577162028	0.603006958	0.54181163	0.155442346	0.183834493	0.465581511	0.237326044	0.314550199	0.674639662	0.619967694	0.666003976	0.353628231	0.436319583	0.374689364	0.569955268	0.572875249	0.349527833	0.316662525	0.300944334	0.187437873	0.131461233	0.307405567	0.576416501	0.407244036	0.366550696	0.237698807	0.18638171	0.38512674	0.114562624	0.645564115	0.669669483	0.179050696	0.183958748	0.084741551	0.284418489	0.1243166	0.191724652	0.130342942	0.365059642	0.325795229	0.266587972	0.305479622	0.086418986	0.148111332	0.598409543	0.135810139	0.232852883	0.302435388	0.212164513
0.391028827	0.267022863	0.401714712	0.543675447	0.537338469	0.134132704	0.289885686	0.674701789	0.608722664	0.184828529	0.18569831	0.214463221	0.452969682	0.360275845	0.156684891	0.230119284	0.202534791	0.667867793	0.589090457	0.54249503	0.554734095	0.489500497	0.568464215	0.155815109	0.420725646	0.558213221	0.445949304	0.647552187	0.364935388	0.573310139	0.20234841	0.183151093	0.63667992	0.391898608	0.413829523	0.459182406	0.448931412	0.496520875	0.090705765	0.570017396	0.240618787	0.420104374	0.111829026	0.165320577	0.129411034	0.266898608	0.476081014	0.20054672	0.619408549	0.278081511
0.027957256	0.654883201	0.023546223	0.073185885	0.527584493	0.704771372	0.742855368	0.21042495	0.729125249	0.011058648	0.631647614	0.714338966	0.710859841	0.028764911	0.638543738	0.642830517	0.226453777	0.910474652	0.685077038	0.617855368	0.767706262	0.690730616	0.429547714	0.748943837	0.052559642	0.353566103	0.671719682	0.353752485	0.742606859	0.906001491	0.723161034	0.027770875	0.564922962	0.638605865	0.247266402	0.724527833	0.647117296	0.883449304	0.78485338	0.792805666	0.767209245	0.900223658	0.936940855	0.712599404	0.760810139	0.031498509	0.776963221	0.410226143	0.191289761	0.795290755
0.157181909	0.232542247	0.113195825	0.283797217	0.622763419	0.156747018	0.478317594	0.455765408	0.366488569	0.129473161	0.338034294	0.469806163	0.554920477	0.099838469	0.114935388	0.643016899	0.173956262	0.127671471	0.173086481	0.160661034	0.391463718	0.272614314	0.641339463	0.362885189	0.593128728	0.455765408	0.23763668	0.735275845	0.453839463	0.403081511	0.386617793	0.102012922	0.326913519	0.437251491	0.569147614	0.064363817	0.702534791	0.675074553	0.264972664	0.626615308	0.173832008	0.115432406	0.126677435	0.625745527	0.294358847	0.188928926	0.638854374	0.282057654	0.585611332	0.254100398
0.482107356	0.582753479	0.45526839	0.455827535	0.337164513	0.599652087	0.438307654	0.276714712	0.587537276	0.407678926	0.387487575	0.280318091	0.525223658	0.411841451	0.607790755	0.440544235	0.432964712	0.527895129	0.616177932	0.635872266	0.324117793	0.328777336	0.357355865	0.51820328	0.339649602	0.357542247	0.288953777	0.225397614	0.545974155	0.323248012	0.519694334	0.224527833	0.281374254	0.245651093	0.248508946	0.495402584	0.233287773	0.204957753	0.562624254	0.442159543	0.301379225	0.381026342	0.596110835	0.526155567	0.407430417	0.562562127	0.209679423	0.488506461	0.201292247	0.190047217
0.243911531	0.319582505	0.215705765	0.251677435	0.223720179	0.264786282	0.198185885	0.580144135	0.418799702	0.421346918	0.300012425	0.225770378	0.219681909	0.30485835	0.282678926	0.4375	0.371334493	0.382579523	0.463531312	0.461170477	0.360027336	0.35791501	0.540631213	0.327099901	0.37027833	0.484095427	0.302746024	0.521061133	0.476018887	0.307529821	0.451478628	0.378168489	0.576478628	0.471172962	0.404634692	0.273421968	0.510313121	0.494284294	0.273981113	0.27112326	0.315979125	0.287835487	0.287152087	0.500559145	0.369719185	0.385375249	0.363692843	0.416314612	0.561071074	0.412897614
0.309890656	0.22570825	0.30846173	0.521061133	0.537524851	0.122577038	0.134753976	0.485648608	0.213966203	0.727261431	0.837661531	0.765842445	0.243290258	0.387425447	0.312872763	0.670725646	0.599341451	0.399353877	0.662027833	0.616923459	0.541314612	0.462164513	0.624192346	0.126615308	0.539512922	0.588531312	0.412959742	0.489562624	0.281560636	0.523732604	0.669483101	0.808772366	0.656995527	0.35611332	0.079212227	0.178367296	0.119346421	0.103441849	0.042805666	0.621272366	0.527398111	0.512052684	0.041438867	0.055231113	0.042246521	0.105057157	0.445762922	0.111332008	0.510685885	0.592755964
0.398297714	0.466886183	0.492606859	0.508262922	0.496831511	0.16929672	0.550074553	0.448558648	0.180355368	0.571446322	0.4215333	0.537027833	0.4993166	0.529696819	0.086170477	0.609468191	0.563059145	0.147427932	0.230926938	0.23111332	0.524105368	0.478938867	0.316662525	0.479187376	0.531374254	0.415258449	0.401963221	0.222974652	0.175882207	0.33362326	0.515593936	0.703156064	0.400969185	0.142706262	0.358101392	0.327659046	0.204647117	0.127609344	0.260685885	0.099465706	0.221110835	0.274478131	0.227696322	0.452596918	0.632268887	0.144632207	0.13736332	0.223285288	0.300944334	0.585859841
0.991550696	0.721545726	0.991612823	0.974465706	0.941414016	0.784232107	0.990370278	0.993103877	0.838407058	0.03125	0.029510437	0.031436382	0.993663022	0.99124006	0.443650596	0.015096918	0.167743539	0.972291252	0.95234841	0.98987326	0.990121769	0.98583499	0.986766899	0.987698807	0.991612823	0.994346421	0.981299702	0.988382207	0.988879225	0.93930169	0.014537773	0.017395626	0.993228131	0.798086481	0.983101392	0.851143141	0.981858847	0.972477634	0.98832008	0.97639165	0.789140159	0.994967694	0.991426441	0.851143141	0.854932903	0.991861332	0.993663022	0.994222167	0.993166004	0.994719185
0.797962227	0.1243166	0.964401093	0.920663519	0.95862326	0.879908052	0.959865805	0.972974652	0.972726143	0.047154573	0.008138668	0.020936879	0.966637674	0.957318588	0.761617793	0.017147117	0.350583996	0.936630219	0.955765408	0.968874254	0.956138171	0.950484592	0.945017396	0.953715209	0.96291004	0.969184891	0.937997018	0.9527833	0.960487078	0.949055666	0.026652584	0.063556163	0.970116799	0.951416501	0.946073559	0.950733101	0.945265905	0.921968191	0.959741551	0.944333996	0.965395129	0.97570825	0.964587475	0.968501491	0.979684394	0.964587475	0.966451292	0.976640159	0.969184891	0.976453777
0.472229125	0.478379722	0.483412028	0.455392644	0.359778827	0.307157058	0.481361829	0.430417495	0.331883698	0.415444831	0.410661034	0.366488569	0.321135686	0.368538767	0.46179175	0.376677435	0.508884195	0.421471173	0.594992545	0.580516899	0.186443837	0.207567097	0.324676938	0.281747018	0.299142644	0.263916501	0.177249006	0.346607853	0.269694334	0.1722167	0.372266402	0.307467694	0.328839463	0.340457256	0.242855368	0.540382704	0.376739563	0.382952286	0.374192346	0.342196819	0.530939364	0.511493539	0.468190855	0.31790507	0.394632207	0.449304175	0.338655567	0.376056163	0.265904573	0.244843439
0.878044235	0.900782803	0.868290258	0.795042247	0.835735586	0.916687376	0.862201789	0.908238072	0.910536779	0.880032306	0.786158052	0.847850398	0.86959493	0.848844433	0.94694334	0.852199304	0.795042247	0.8597167	0.95054672	0.919980119	0.841327038	0.840643638	0.820762922	0.848347416	0.845675944	0.859157555	0.814363817	0.847415507	0.866737078	0.805417495	0.834430915	0.504783797	0.876863817	0.853566103	0.839649602	0.934766402	0.845427435	0.807343439	0.871769384	0.006647614	0.875062127	0.863506461	0.869470676	0.880156561	0.908797217	0.878292744	0.85499503	0.077721173	0.868787276	0.899043241
0.805231113	0.800447316	0.736891153	0.428615805	0.373571074	0.793426938	0.777025348	0.832691352	0.850459742	0.721235089	0.457691352	0.712847913	0.758884195	0.709182406	0.86083499	0.736083499	0.494222167	0.801751988	0.897427932	0.872949801	0.697564612	0.731299702	0.250124254	0.75111829	0.702845427	0.653081511	0.650223658	0.750062127	0.78305169	0.418489066	0.72415507	0.022365805	0.735337972	0.764413519	0.694209742	0.84666998	0.756026342	0.712288767	0.779137674	0.003416998	0.798521372	0.39276839	0.733101392	0.765904573	0.838158549	0.801317097	0.661406561	0.001925944	0.443712724	0.806535785
0.983101392	0.749378728	0.983039264	0.95526839	0.774167495	0.461294732	0.981361829	0.987263917	0.987263917	0.007579523	0.068215706	0.014724155	0.985400099	0.981237575	0.064860835	0.044917992	0.040196322	0.958996024	0.992296223	0.868725149	0.979498012	0.974465706	0.973347416	0.976826541	0.982604374	0.987326044	0.966824056	0.976764414	0.979746521	0.976950795	0.023794732	0.005715706	0.985772863	0.974030815	0.969371272	0.838469185	0.785164016	0.623571074	0.722850398	0.964276839	0.984343936	0.989065606	0.681287276	0.833312624	0.190109344	0.983225646	0.98583499	0.838904076	0.986021372	0.892892644
0.4534667	0.504162525	0.473595924	0.214960239	0.604435885	0.243663022	0.161717197	0.4375	0.289450795	0.39140159	0.593190855	0.484530318	0.422154573	0.12319831	0.119346421	0.071508449	0.390718191	0.32374503	0.501366799	0.459617296	0.431722167	0.396496024	0.50944334	0.30666004	0.540569085	0.592755964	0.28708996	0.555044732	0.590767893	0.588220676	0.064736581	0.452224155	0.522862823	0.439985089	0.503106362	0.609654573	0.480802684	0.493911531	0.47999503	0.150907058	0.675695825	0.394010934	0.330206262	0.57014165	0.496520875	0.544048211	0.409480616	0.333064115	0.469371272	0.196632704
0.016836481	0.073558648	0.015407555	0.016774354	0.063866799	0.655690855	0.336543241	0.793489066	0.226950795	0.231548211	0.730989066	0.049142644	0.718998509	0.539202286	0.061257455	0.625745527	0.340270875	0.705144135	0.740929423	0.877857853	0.118290258	0.386369284	0.079833499	0.285039761	0.07194334	0.286779324	0.623011928	0.815482107	0.125869781	0.534294235	0.013916501	0.080392644	0.694644632	0.803926441	0.988941352	0.807591948	0.98763668	0.735337972	0.829212227	0.051130716	0.773484095	0.758449304	0.833250497	0.799701789	0.801627734	0.714960239	0.863133698	0.189736581	0.723906561	0.74888171
0.422465209	0.260499503	0.488941352	0.466140656	0.620899602	0.35207505	0.588593439	0.669607356	0.22639165	0.36015159	0.303367296	0.637860338	0.156498509	0.627298708	0.378976143	0.607542247	0.156995527	0.646061133	0.636182903	0.682281312	0.051689861	0.077472664	0.169483101	0.03708996	0.022117296	0.395439861	0.043986083	0.299888171	0.093315109	0.095613817	0.652025348	0.487760934	0.633262922	0.677124751	0.598720179	0.136990557	0.59666998	0.547340954	0.096483598	0.107417992	0.418799702	0.292992048	0.136182903	0.382828032	0.609406064	0.382703777	0.53820825	0.17985835	0.649353877	0.648111332
0.886555666	0.909418489	0.878976143	0.805728131	0.849838469	0.01012674	0.871893638	0.915817594	0.917184394	0.72750994	0.800012425	0.001988072	0.879535288	0.860213718	0.009070577	0.863133698	0.808710239	0.866799205	0.858784791	0.925012425	0.853814612	0.850894632	0.833996024	0.858225646	0.857480119	0.871272366	0.826230119	0.857355865	0.875994036	0.81945825	0.845116799	0.551068588	0.887114811	0.862885189	0.850583996	0.942842942	0.855057157	0.817718688	0.880777833	0.009505467	0.884132704	0.908113817	0.880591451	0.889972664	0.916625249	0.886617793	0.867109841	0.042246521	0.880902087	0.908175944
0.107666501	0.438494036	0.099341451	0.092321074	0.116115805	0.23515159	0.348658052	0.314239563	0.511307157	0.654137674	0.687375746	0.66792992	0.172403082	0.303180915	0.235586481	0.64792495	0.679796223	0.724403579	0.686692346	0.64612326	0.367234095	0.203963718	0.300198807	0.381336978	0.165258449	0.35542992	0.430417495	0.200670974	0.641587972	0.348968688	0.670663519	0.572005467	0.172465209	0.149353877	0.13332505	0.650720676	0.176441352	0.143762425	0.086356859	0.614127734	0.374627237	0.343377237	0.14208499	0.138792247	0.63512674	0.142954771	0.078280318	0.582442843	0.296284791	0.289326541
0.575919483	0.583126243	0.43930169	0.566289761	0.729063121	0.116364314	0.281622763	0.624627237	0.662524851	0.16929672	0.083809642	0.080951789	0.159915507	0.408797217	0.544234592	0.157430417	0.243849404	0.530442346	0.669545229	0.586729622	0.329150099	0.395626243	0.6402833	0.157927435	0.345800199	0.454087972	0.519383698	0.682281312	0.227882704	0.303553678	0.157678926	0.061878728	0.704460736	0.588096421	0.581635189	0.672589463	0.48583499	0.475211233	0.213158549	0.611269881	0.700857356	0.62388171	0.490618787	0.587475149	0.146682406	0.497577038	0.576975646	0.445452286	0.662400596	0.511617793
0.688804672	0.306970676	0.725956759	0.752857853	0.605181412	0.757393141	0.622763419	0.230989066	0.516650099	0.311257455	0.501739563	0.238444334	0.523049205	0.612823062	0.691724652	0.072937376	0.122577038	0.27652833	0.384256958	0.205392644	0.072191849	0.080454771	0.059828529	0.112760934	0.06610338	0.070265905	0.069333996	0.197999503	0.123136183	0.076167992	0.072688867	0.503851889	0.08318837	0.63804672	0.368911531	0.467693837	0.59847167	0.360959245	0.686692346	0.294669483	0.575795229	0.278267893	0.723906561	0.586729622	0.750124254	0.663146123	0.63736332	0.236332008	0.075733101	0.069955268
0.819085487	0.826043738	0.770936879	0.680417495	0.646744533	0.825857356	0.794980119	0.849465706	0.862885189	0.763916501	0.623322565	0.744843439	0.784977634	0.750434891	0.883076541	0.762984592	0.652087475	0.810511928	0.235275845	0.882579523	0.733225646	0.756585487	0.596235089	0.773421968	0.740805169	0.728752485	0.703031809	0.773111332	0.801565606	0.647862823	0.751366799	0.056038767	0.779199801	0.78416998	0.736891153	0.868166004	0.776963221	0.738382207	0.79945328	0.004162525	0.81430169	0.763916501	0.769259443	0.794980119	0.854063121	0.818277833	0.726578032	0.040569085	0.709493042	0.82734841
0.768948807	0.992544732	0.990867296	0.972104871	0.879473161	0.866053678	0.003789761	0.075360338	0.844930417	0.991550696	0.966824056	0.034604871	0.607977137	0.714525348	0.904324056	0.97931163	0.959368787	0.970738072	0.995775348	0.989127734	0.788953777	0.984654573	0.985337972	0.73695328	0.91208996	0.941724652	0.979932903	0.751428926	0.987698807	0.937189364	0.968128728	0.894383698	0.992482604	0.985213718	0.981610338	0.842942346	0.980305666	0.970116799	0.987139662	0.975149105	0.810325547	0.957442843	0.990370278	0.992668986	0.994470676	0.803802187	0.785039761	0.80777833	0.858536282	0.952472664
0.753479125	0.977572068	0.129411034	0.924142644	0.637301193	0.857666501	0.962475149	0.846980616	0.830641153	0.973161034	0.771061133	0.951416501	0.683958748	0.758138668	0.095489563	0.758573559	0.923956262	0.939053181	0.839463221	0.732417992	0.711232604	0.756088469	0.692345924	0.956448807	0.774105368	0.778205765	0.670663519	0.002671471	0.771993042	0.876180417	0.937189364	0.829212227	0.5777833	0.088593439	0.036717197	0.859095427	0.72819334	0.143389662	0.02429175	0.548148608	0.78957505	0.958064115	0.03013171	0.970054672	0.580454771	0.740183897	0.035350398	0.052870278	0.688121272	0.692097416
0.887176938	0.910039761	0.879783797	0.011182903	0.85070825	0.715084493	0.872701292	0.844371272	0.917743539	0.891028827	0.801006461	0.859281809	0.880342942	0.860959245	0.794917992	0.742420477	0.809642147	0.498571074	0.062810636	0.037586978	0.854870775	0.725521869	0.834865805	0.8590333	0.858536282	0.574739066	0.827099901	0.858163519	0.656995527	0.820452286	0.845738072	0.554671968	0.887860338	0.863630716	0.851453777	0.943588469	0.08362326	0.818588469	0.748322565	0.010499503	0.884940358	0.875124254	0.778019384	0.890780318	0.749005964	0.887239066	0.868103877	0.031871272	0.005591451	0.003044235
0.894694334	0.762673956	0.889413519	0.816414016	0.862512425	0.03305169	0.881399105	0.7965333	0.027833002	0.58138668	0.682405567	0.868725149	0.88984841	0.871272366	0.856920974	0.748384692	0.821632704	0.016774354	0.097912525	0.057591948	0.866426441	0.861580517	0.846359344	0.868228131	0.86959493	0.822378231	0.83834493	0.867296223	0.885437376	0.747701292	0.003976143	0.589835984	0.89749006	0.711916004	0.861642644	0.737263917	0.865183897	0.828590954	0.890345427	0.011369284	0.893016899	0.038332505	0.730864811	0.899664513	0.010188867	0.895501988	0.87903827	0.01056163	0.853317594	0.8131834
0.217693837	0.454398608	0.381585487	0.2965333	0.331138171	0.357542247	0.423148608	0.597166998	0.214401093	0.642022863	0.638357356	0.705516899	0.453963718	0.120837475	0.138170974	0.513916501	0.711481113	0.119346421	0.180355368	0.154696819	0.16208996	0.130094433	0.591824056	0.166998012	0.48111332	0.451789264	0.231548211	0.526652584	0.225521869	0.111704771	0.624192346	0.777522366	0.56833996	0.085797714	0.22707505	0.204336481	0.406871272	0.226888668	0.08207008	0.32262674	0.221607853	0.180852386	0.077659046	0.092072565	0.21291004	0.183710239	0.146061133	0.133946322	0.535039761	0.518265408
0.085300696	0.082007952	0.079833499	0.128727634	0.208436879	0.681535785	0.074925447	0.094930417	0.364749006	0.874875746	0.987698807	0.948248012	0.151031312	0.624875746	0.610648608	0.993290258	0.983784791	0.267147117	0.164823559	0.171781809	0.729125249	0.775782803	0.762798211	0.742544732	0.860275845	0.753416998	0.995899602	0.068153579	0.722291252	0.695887177	0.987512425	0.953653082	0.384008449	0.667184394	0.344495527	0.41165507	0.062189364	0.078715209	0.05709493	0.794793738	0.070328032	0.194955268	0.057654076	0.07306163	0.63804672	0.070203777	0.71110835	0.715333002	0.434269384	0.439425944
0.476826541	0.761182903	0.328777336	0.19222167	0.564363817	0.320576541	0.217507455	0.524043241	0.779945328	0.441165507	0.60791501	0.271930915	0.257020378	0.205330517	0.170787773	0.254845924	0.612823062	0.676192843	0.645874751	0.769321571	0.425323062	0.21514662	0.331200298	0.454957753	0.353006958	0.175571571	0.165196322	0.266277336	0.664761431	0.223595924	0.490121769	0.174204771	0.100956759	0.395626243	0.108846918	0.750994036	0.294420974	0.10679672	0.180852386	0.69445825	0.243787276	0.609530318	0.375621272	0.349465706	0.291873757	0.168178429	0.346359344	0.453839463	0.270874751	0.304485586
0.492296223	0.744222167	0.177311133	0.081510934	0.7347167	0.099714215	0.029572565	0.776217694	0.71222664	0.799577535	0.712040258	0.904261928	0.112698807	0.0777833	0.058399602	0.993538767	0.984343936	0.778640656	0.810387674	0.84915507	0.620651093	0.671968191	0.832567097	0.726702286	0.954087972	0.802746024	0.736829026	0.398546223	0.681722167	0.762425447	0.987885189	0.954957753	0.693153579	0.060201292	0.674577535	0.605678429	0.623508946	0.536158052	0.718563618	0.156001491	0.051876243	0.281684891	0.112201789	0.299888171	0.365432406	0.032306163	0.392582008	0.128292744	0.300571571	0.079709245
0.102572068	0.744408549	0.115059642	0.242731113	0.687437873	0.058088966	0.068650596	0.401652584	0.753106362	0.187189364	0.712413022	0.173086481	0.175323062	0.731051193	0.08318837	0.233536282	0.624813618	0.306163022	0.208809642	0.177870278	0.673894135	0.356983101	0.651901093	0.71694831	0.521433897	0.413705268	0.473844433	0.142706262	0.648235586	0.309517893	0.211605368	0.147552187	0.09847167	0.157927435	0.239686879	0.63984841	0.085487078	0.125124254	0.676068588	0.152708748	0.678491551	0.803429423	0.687686382	0.732542247	0.164823559	0.048148608	0.051317097	0.163021869	0.156436382	0.08430666
0.985648608	0.796595427	0.985524354	0.961294732	0.792743539	0.816476143	0.586418986	0.753292744	0.816600398	0.031747018	0.393638171	0.080579026	0.78665507	0.744843439	0.108722664	0.049204771	0.274788767	0.71471173	0.92041501	0.83026839	0.717445328	0.722166998	0.977634195	0.094992545	0.7506834	0.900347913	0.789015905	0.78485338	0.719060636	0.772427932	0.027335984	0.02249006	0.808151093	0.977634195	0.833001988	0.136742048	0.789078032	0.958126243	0.980554175	0.708436879	0.013108847	0.09263171	0.984468191	0.98763668	0.72570825	0.756212724	0.98763668	0.832815606	0.972974652	0.817780815
0.088593439	0.041998012	0.080206262	0.502795726	0.176441352	0.600149105	0.102572068	0.796346918	0.670042247	0.210362823	0.080454771	0.161095924	0.131585487	0.128541252	0.738133698	0.640842445	0.170725646	0.765469682	0.794917992	0.754845924	0.70166501	0.714835984	0.774478131	0.253914016	0.713096421	0.682529821	0.668489066	0.580765408	0.620899602	0.698310139	0.164015905	0.672837972	0.679485586	0.653640656	0.717507455	0.713655567	0.778019384	0.753976143	0.823185885	0.475583996	0.463904076	0.744532803	0.817718688	0.634816103	0.684517893	0.071384195	0.698993539	0.76416501	0.908797217	0.778267893
0.835797714	0.852572068	0.805914513	0.736580517	0.736083499	0.860400099	0.815357853	0.870029821	0.877733598	0.806784294	0.690916998	0.781622763	0.813556163	0.787959742	0.905815109	0.79361332	0.712847913	0.823869284	0.842445328	0.89320328	0.77068837	0.784480616	0.719495527	0.798894135	0.776963221	0.778702783	0.746023857	0.798024354	0.822750994	0.714525348	0.778640656	0.135002485	0.816476143	0.807467694	0.775658549	0.890159046	0.799888171	0.76124503	0.823123757	0.050074553	0.832380716	0.828031809	0.805790258	0.824614811	0.87139662	0.836605368	0.775223658	0.897241551	0.782865308	0.850397614
0.180044732	0.456013917	0.218439364	0.158672962	0.514662028	0.179920477	0.434766402	0.740618787	0.471359344	0.32374503	0.478255467	0.060636183	0.05013668	0.066476143	0.143513917	0.4847167	0.570079523	0.565171471	0.660598907	0.592321074	0.151652584	0.20750497	0.710549205	0.515345427	0.556970676	0.581945825	0.115246024	0.651466203	0.626242545	0.314674453	0.509691849	0.35499503	0.534915507	0.546222664	0.476205268	0.670725646	0.696322068	0.641153082	0.065357853	0.611145626	0.621272366	0.601205268	0.041625249	0.404324056	0.583561133	0.062624254	0.550323062	0.274416004	0.591202783	0.223161034
0.864314115	0.88736332	0.850086978	0.779572565	0.812562127	0.901404076	0.847974652	0.89680666	0.900472167	0.860959245	0.757890159	0.830144135	0.852572068	0.830641153	0.935387674	0.835114314	0.773049205	0.848595924	0.943650596	0.911965706	0.822688867	0.823682903	0.797775845	0.833809642	0.826105865	0.837723658	0.795352883	0.832380716	0.853255467	0.780752982	0.817594433	0.402584493	0.861642644	0.839276839	0.821881213	0.9222167	0.831821571	0.792743539	0.857542247	0.044420974	0.861021372	0.88195825	0.852385686	0.865370278	0.897552187	0.865494533	0.83318837	0.917557157	0.847166998	0.884753976
0.828342445	0.839463221	0.788643141	0.712785785	0.695265905	0.842880219	0.804982604	0.8597167	0.870651093	0.786220179	0.659604871	0.763419483	0.799701789	0.770377734	0.895129225	0.777149602	0.685014911	0.817594433	0.917805666	0.887922465	0.751366799	0.770129225	0.6722167	0.786344433	0.758697813	0.756088469	0.72458996	0.786592942	0.812127237	0.68389662	0.765034791	0.084741551	0.798397117	0.797154573	0.756833996	0.879100398	0.788643141	0.751242545	0.8125	0.83250497	0.82417992	0.798894135	0.788581014	0.810574056	0.863506461	0.827845427	0.750497018	0.890904573	0.751242545	0.838034294
0.840208748	0.859530318	0.814177435	0.746520875	0.751988072	0.868849404	0.820700795	0.8743166	0.881088469	0.817532306	0.702534791	0.79069334	0.821135686	0.063866799	0.911468688	0.800447316	0.72415507	0.827410537	0.928988569	0.895999006	0.780007455	0.791314612	0.736704771	0.804920477	0.785785288	0.790320577	0.755280815	0.803802187	0.827472664	0.727199304	0.785350398	0.170601392	0.824925447	0.812748509	0.783797217	0.895501988	0.805417495	0.76640159	0.829274354	0.015656064	0.83679175	0.837972167	0.814053181	0.832007952	0.875497018	0.841451292	0.787649105	0.744035785	0.795974155	0.856610338
0.095116799	0.622887674	0.232169483	0.104373757	0.367047714	0.085176441	0.284107853	0.722229125	0.73987326	0.320887177	0.565109344	0.562562127	0.515780318	0.201727137	0.083064115	0.123446819	0.290320577	0.69874503	0.603628231	0.494222167	0.509629722	0.589214712	0.227323559	0.080951789	0.148173459	0.501304672	0.477634195	0.470862326	0.540569085	0.566351889	0.120899602	0.285164016	0.330144135	0.233287773	0.693712724	0.634256958	0.648049205	0.474776342	0.587599404	0.222415507	0.543426938	0.687127237	0.460859841	0.69694334	0.657803181	0.369967694	0.60207505	0.31069831	0.446322068	0.099652087
0.826043738	0.835549205	0.784729125	0.706759443	0.685884692	0.838841948	0.802435388	0.857355865	0.86847664	0.78125	0.652025348	0.759505467	0.796346918	0.766028827	0.892147117	0.773918986	0.678491551	0.815668489	0.213531312	0.886804175	0.746645129	0.766774354	0.659977634	0.782989563	0.754473161	0.750186382	0.719744036	0.783175944	0.80958002	0.003106362	0.762114811	0.077410537	0.794110338	0.793675447	0.752174453	0.876553181	0.785909543	0.748136183	0.809455765	0.830765408	0.821632704	0.791749503	0.783797217	0.806908549	0.860959245	0.825670974	0.745154076	0.792805666	0.743290258	0.834865805
0.938928926	0.95707008	0.938866799	0.878416998	0.926627734	0.970178926	0.930852386	0.955579026	0.955144135	0.08971173	0.781871272	0.050447316	0.940171471	0.925012425	0.820700795	0.255094433	0.010064612	0.911965706	0.30597664	0.138543738	0.923769881	0.91749503	0.908175944	0.922030318	0.930417495	0.942470179	0.899664513	0.732293738	0.791563121	0.908610835	0.645315606	0.750248509	0.946011431	0.922030318	0.91637674	0.923832008	0.91569334	0.885623757	0.934207256	0.919980119	0.939860835	0.90221173	0.938804672	0.944333996	0.820017396	0.939798708	0.938307654	0.96179175	0.048272863	0.690047217
0.887052684	0.90985338	0.879597416	0.806287276	0.850459742	0.000372763	0.872514911	0.91637674	0.79541501	0.728006958	0.800757952	0.766650099	0.880218688	0.691476143	0.030069583	0.863506461	0.809393638	0.867296223	0.859965209	0.925385189	0.854560139	0.85139165	0.834555169	0.858784791	0.858163519	0.872017893	0.826851392	0.857977137	0.876491054	0.820079523	0.845613817	0.553180915	0.887673956	0.002671471	0.851143141	0.943464215	0.855616302	0.81833996	0.881212724	0.877112326	0.884753976	0.908672962	0.881026342	0.890531809	0.917184394	0.776155567	0.000124254	0.821135686	0.881399105	0.908672962
0.670290755	0.39680666	0.671781809	0.721048708	0.530877237	0.744843439	0.662338469	0.109965209	0.506336978	0.435574056	0.637611829	0.091886183	0.686133201	0.733660537	0.825608847	0.576292247	0.57417992	0.267519881	0.322316103	0.281684891	0.060511928	0.04249503	0.084679423	0.598098907	0.250124254	0.044545229	0.050198807	0.035101889	0.110089463	0.041128231	0.499005964	0.108722664	0.059890656	0.514910537	0.084493042	0.603566103	0.137798211	0.175944334	0.651031312	0.521496024	0.23875497	0.306597913	0.750310636	0.304982604	0.703342445	0.682716203	0.291314612	0.396558151	0.101018887	0.170787773
0.072688867	0.060822565	0.071322068	0.097415507	0.048210736	0.153702783	0.33026839	0.551379225	0.590954274	0.226453777	0.53013171	0.648918986	0.637114811	0.181287276	0.264910537	0.5305666	0.613568588	0.216513419	0.261493539	0.253044235	0.618414513	0.597291252	0.531001491	0.636493539	0.672527336	0.621831511	0.58250497	0.536903579	0.653827038	0.548645626	0.203715209	0.28013171	0.210984095	0.115432406	0.598098907	0.614376243	0.423645626	0.453093936	0.550012425	0.108846918	0.314860835	0.512425447	0.346918489	0.525969185	0.186133201	0.692594433	0.315295726	0.166128231	0.369905567	0.117482604
0.049950298	0.670974155	0.059020875	0.045166501	0.049763917	0.496458748	0.16028827	0.783486581	0.82262674	0.994905567	0.821011431	0.903392147	0.150534294	0.055355368	0.668489066	0.985027336	0.969744036	0.592693837	0.799826044	0.724652087	0.043054175	0.106672465	0.679920477	0.057219185	0.663332505	0.56790507	0.116612823	0.788146123	0.057716203	0.054050696	0.976143141	0.916500994	0.85139165	0.713593439	0.737698807	0.238009443	0.761804175	0.735959245	0.750621272	0.063121272	0.043240557	0.08791004	0.3902833	0.819831014	0.842569583	0.366737078	0.83026839	0.12791998	0.055106859	0.050012425
0.389351392	0.115059642	0.343874254	0.361083499	0.11332008	0.540879722	0.205392644	0.124378728	0.140469682	0.641836481	0.568402087	0.660164016	0.573620775	0.442842942	0.549142644	0.549080517	0.662214215	0.14792495	0.315916998	0.367420477	0.344557654	0.524664513	0.173956262	0.294607356	0.246210239	0.220303181	0.401341948	0.221110835	0.613692843	0.350211233	0.510313121	0.971359344	0.271247515	0.216575547	0.238382207	0.129597416	0.195949304	0.159915507	0.420104374	0.107107356	0.247328529	0.126304672	0.345365308	0.36555666	0.411468688	0.585735586	0.207815606	0.233971173	0.147055169	0.107480119
0.908362326	0.929423459	0.906063618	0.835300696	0.883449304	0.946322068	0.896433897	0.636058648	0.004473161	0.91749503	0.837599404	0.776901093	0.731299702	0.88848161	0.841761928	0.132268887	0.841575547	0.66389165	0.056225149	0.054237078	0.883884195	0.743414513	0.420787773	0.88444334	0.776776839	0.902460239	0.856672465	0.716202783	0.900037276	0.769135189	0.871148111	0.64276839	0.913146123	0.887239066	0.879348907	0.961605368	0.880777833	0.845116799	0.904075547	0.781001491	0.907181909	0.862077535	0.905193837	0.914078032	0.80417495	0.777708748	0.897862823	0.831448807	0.910598907	0.930293241
0.171160537	0.036033797	0.667557157	0.995091948	0.054423459	0.064239563	0.710114314	0.064425944	0.027957256	0.62791998	0.930044732	0.750621272	0.758822068	0.671409046	0.047154573	0.102758449	0.713407058	0.404945328	0.470241054	0.497390656	0.808648111	0.821632704	0.755218688	0.829398608	0.828653082	0.88152336	0.995651093	0.72347167	0.741737078	0.791190358	0.021309642	0.776217694	0.71514662	0.573993539	0.575919483	0.077410537	0.616364314	0.570079523	0.128354871	0.079336481	0.193029324	0.054112823	0.09263171	0.291563121	0.507144632	0.787835487	0.370340457	0.106610338	0.938680417	0.75832505
0.132517396	0.621769384	0.125869781	0.115929423	0.410785288	0.71875	0.67401839	0.522303678	0.533486581	0.337288767	0.505218688	0.659915507	0.042557157	0.120154076	0.726453777	0.490370278	0.096359344	0.751180417	0.842755964	0.806597913	0.482107356	0.433710239	0.105864811	0.682964712	0.50472167	0.162586978	0.545352883	0.09958996	0.697067594	0.528516402	0.659480616	0.622887674	0.325236083	0.221732107	0.202037773	0.754100398	0.10431163	0.240121769	0.693588469	0.657803181	0.745154076	0.697253976	0.494470676	0.540134195	0.229622266	0.04765159	0.141836481	0.689425944	0.308710239	0.157865308
0.143327535	0.293302684	0.148111332	0.203156064	0.128230616	0.299888171	0.502982107	0.419358847	0.707380716	0.624068091	0.639040755	0.389972664	0.099092942	0.291438867	0.23515159	0.575670974	0.480616302	0.40041004	0.477261431	0.403205765	0.408921471	0.425633698	0.225770378	0.626615308	0.6090333	0.293426938	0.43097664	0.110524354	0.659294235	0.328839463	0.525596421	0.672589463	0.286841451	0.087475149	0.151341948	0.72887674	0.128292744	0.147800696	0.516153082	0.310387674	0.657678926	0.680728131	0.574614811	0.135810139	0.142333499	0.125	0.078839463	0.324428429	0.393762425	0.307032803
0.93209493	0.951292247	0.931846421	0.868103877	0.917867793	0.002857853	0.923086481	0.826478628	0.950484592	0.79541501	0.791128231	0.915382704	0.933337475	0.76304672	0.006771869	0.917308648	0.877547217	0.056287276	0.030752982	0.02249006	0.914823559	0.908735089	0.898918986	0.913643141	0.9215333	0.933772366	0.890034791	0.912649105	0.926317097	0.897117296	0.899664513	0.727137177	0.939239563	0.002795726	0.908610835	0.820762922	0.907989563	0.87680169	0.927994533	0.914202286	0.932219185	0.864935388	0.931908549	0.002671471	0.740432406	0.932902584	0.000994036	0.779199801	0.937686382	0.841575547
0.008822068	0.692097416	0.055728131	0.026714712	0.346359344	0.950111829	0.90152833	0.861394135	0.937375746	0.016028827	0.845800199	0.17401839	0.837599404	0.894010934	0.973161034	0.641898608	0.848098907	0.889413519	0.965643638	0.939612326	0.889786282	0.884256958	0.87139662	0.889910537	0.896061133	0.908859344	0.863071571	0.888667992	0.90513171	0.865059642	0.876739563	0.660101889	0.918240557	0.892022863	0.884878231	0.810201292	0.885499503	0.850459742	0.908672962	0.897800696	0.911841451	0.102261431	0.91028827	0.918551193	0.940171471	0.913332505	0.904634692	0.946446322	0.91637674	0.93458002
0.470178926	0.559952783	0.600956759	0.608784791	0.480926938	0.547092445	0.60027336	0.481610338	0.680168986	0.396620278	0.558585984	0.474217197	0.615929423	0.11555666	0.614127734	0.391215209	0.199428429	0.452099901	0.675633698	0.657554672	0.237201789	0.316911034	0.289388668	0.439612326	0.596545726	0.25291998	0.251677435	0.180106859	0.35611332	0.245340457	0.535909543	0.396061133	0.429485586	0.483225646	0.313494036	0.33070328	0.463282803	0.453963718	0.175757952	0.551068588	0.36804175	0.605616302	0.330765408	0.130467197	0.458685388	0.358909046	0.583250497	0.517706262	0.38624503	0.254348907
0.244346421	0.497204274	0.344557654	0.211232604	0.519880716	0.574490557	0.665817594	0.405255964	0.350459742	0.586605368	0.574366302	0.630902087	0.590581511	0.204522863	0.41681163	0.625310636	0.551006461	0.541625249	0.654013419	0.619657058	0.473098907	0.447813121	0.335797714	0.522614314	0.365929423	0.405877237	0.413456759	0.405255964	0.685201292	0.588779821	0.618414513	0.457132207	0.160785288	0.348347416	0.15264662	0.570700795	0.114935388	0.096607853	0.086543241	0.161282306	0.658300199	0.667122266	0.106610338	0.08679175	0.069831014	0.121645129	0.405255964	0.145067097	0.224092942	0.077286282
0.790879722	0.974217197	0.696819085	0.062810636	0.955454771	0.793178429	0.38332505	0.020377734	0.565047217	0.012922465	0.858039264	0.086853877	0.758697813	0.022055169	0.937313618	0.72415507	0.691600398	0.934393638	0.953715209	0.967507455	0.953093936	0.947253976	0.941414016	0.95054672	0.959741551	0.78665507	0.934269384	0.62208002	0.958001988	0.944831014	0.762549702	0.026466203	0.968252982	0.948931412	0.943961233	0.023421968	0.942470179	0.918551193	0.957567097	0.94222167	0.785909543	0.046843936	0.962599404	0.966761928	0.978317594	0.00583996	0.96402833	0.975459742	0.966886183	0.974714215
0.571570577	0.655318091	0.378976143	0.309269384	0.653702783	0.77944831	0.33610835	0.475211233	0.753168489	0.07125994	0.647862823	0.077410537	0.512176938	0.462661531	0.768016899	0.080641153	0.573682903	0.531312127	0.726018887	0.471235089	0.679112823	0.592507455	0.52180666	0.752112326	0.698372266	0.796284791	0.665382704	0.689985089	0.767457753	0.804734095	0.206013917	0.061630219	0.630964215	0.655939364	0.355554175	0.678615805	0.065482107	0.087785785	0.118352386	0.725086978	0.122514911	0.76888668	0.360089463	0.107355865	0.08070328	0.05889662	0.753665507	0.669917992	0.702037773	0.655752982
0.988692843	0.072564612	0.988692843	0.967507455	0.884629722	0.03665507	0.762176938	0.761617793	0.805044732	0.253230616	0.560884692	0.940792744	0.990991551	0.787711233	0.035598907	0.138170974	0.218687873	0.259132704	0.22639165	0.187251491	0.082132207	0.046471173	0.083747515	0.521309642	0.723036779	0.043240557	0.51484841	0.053802187	0.062997018	0.038456759	0.310636183	0.124005964	0.356486083	0.026590457	0.68166004	0.803677932	0.07194334	0.166438867	0.591513419	0.080454771	0.733225646	0.784666998	0.829150099	0.74596173	0.399043241	0.750186382	0.016339463	0.136431412	0.013916501	0.016898608
0.766525845	0.756709742	0.732790755	0.94625994	0.755529324	0.084120278	0.70750497	0.009691849	0.132765905	0.902149602	0.945017396	0.873633201	0.778019384	0.751366799	0.008262922	0.729684394	0.762798211	0.735648608	0.113382207	0.680603877	0.621520875	0.05846173	0.028392147	0.016898608	0.020191352	0.010437376	0.237574553	0.097291252	0.024105368	0.769507952	0.779696819	0.858536282	0.007144632	0.016339463	0.81902336	0.016650099	0.96222664	0.581448807	0.713717694	0.576478628	0.037897614	0.123074056	0.720116799	0.605678429	0.559393638	0.734840954	0.01416501	0.068774851	0.05305666	0.754970179
0.807654076	0.805106859	0.742234095	0.514040755	0.452907555	0.798272863	0.780007455	0.835984095	0.103379722	0.727944831	0.501615308	0.717942346	0.762860338	0.716637674	0.864749006	0.74055666	0.53665507	0.803429423	0.84847167	0.042246521	0.703590954	0.73583499	0.330392644	0.754970179	0.709803678	0.668737575	0.661158052	0.754473161	0.786530815	0.484840954	0.728814612	0.027335984	0.744284294	0.767519881	0.701975646	0.85027336	0.759132704	0.717196819	0.781995527	0.815295726	0.801627734	0.551130716	0.738568588	0.77068837	0.840954274	0.804112823	0.675074553	0.873943837	0.515159046	0.809890656
0.8756834	0.898173459	0.864624751	0.792246521	0.831759443	0.913767396	0.8597167	0.905939364	0.908548708	0.877174453	0.78125	0.844557654	0.866737078	0.84555169	0.945079523	0.849279324	0.791066103	0.857728628	0.948807157	0.918302684	0.838096421	0.837599404	0.816600398	0.845738072	0.842196819	0.854932903	0.811443837	0.844681909	0.864749006	0.800385189	0.831324553	0.484095427	0.874130219	0.850832505	0.836481113	0.932219185	0.842755964	0.804609841	0.869470676	0.867979622	0.872390656	0.896371769	0.86667495	0.877298708	0.906809145	0.875869781	0.851267396	0.924266899	0.864935388	0.895874751
0.23042992	0.430479622	0.240059642	0.434766402	0.281747018	0.520253479	0.337972167	0.466264911	0.496334493	0.644383698	0.36555666	0.547775845	0.446881213	0.207318588	0.413083996	0.162027833	0.615370278	0.553243042	0.588655567	0.593687873	0.1569334	0.269445825	0.440109344	0.200360338	0.197813121	0.458250497	0.192842942	0.407119781	0.305728131	0.281125746	0.400223658	0.825236083	0.347229125	0.34083002	0.339401093	0.219557654	0.381896123	0.219184891	0.186319583	0.182902584	0.178367296	0.211046223	0.113692843	0.266836481	0.577410537	0.487823062	0.406125746	0.306349404	0.379783797	0.149353877
0.880591451	0.903578529	0.871272366	0.798148608	0.839773857	0.918923956	0.864997515	0.910723161	0.912524851	0.882952286	0.789947813	0.851018887	0.872639165	0.851826541	0.948931412	0.855243539	0.79901839	0.861642644	0.951602883	0.921409046	0.844806163	0.843687873	0.824366302	0.851143141	0.849030815	0.862823062	0.818029324	0.850335487	0.869470676	0.809704274	0.837475149	0.518016899	0.879908052	0.856423956	0.842880219	0.937251491	0.848223161	0.810449801	0.8743166	0.00944334	0.877733598	0.901714712	0.872639165	0.883076541	0.910909543	0.88083996	0.858349901	0.813680417	0.872452783	0.901901093
0.970054672	0.139910537	0.970178926	0.930168986	0.965767893	0.746893638	0.966451292	0.977137177	0.97707505	0.952037773	0.933026839	0.90916998	0.97278827	0.750931909	0.030504473	0.005591451	0.928429423	0.767519881	0.210176441	0.972974652	0.963034294	0.95750497	0.017830517	0.64140159	0.380715706	0.906001491	0.759256958	0.763730119	0.782616799	0.957815606	0.002360835	0.838717694	0.974962724	0.95750497	0.952472664	0.845489563	0.951540755	0.930106859	0.964773857	0.017147117	0.970862326	0.939053181	0.9694334	0.97278827	0.983039264	0.970303181	0.972104871	0.073496521	0.852447813	0.980678429
0.880032306	0.90264662	0.870464712	0.797278827	0.838593439	0.702907555	0.864251988	0.910101889	0.911965706	0.882082505	0.789140159	0.850086978	0.871707256	0.850894632	0.948372266	0.854373757	0.798024354	0.861145626	0.951167992	0.92109841	0.843874254	0.842880219	0.823372266	0.85027336	0.848036779	0.861891153	0.816911034	0.849465706	0.868663022	0.808648111	0.836481113	0.514599901	0.878976143	0.855492048	0.841824056	0.936692346	0.847415507	0.809517893	0.873633201	0.871210239	0.877050199	0.901279821	0.871769384	0.882268887	0.910226143	0.880156561	0.857293738	0.926751988	0.871707256	0.901217694
0.404386183	0.574739066	0.360089463	0.11375497	0.102323559	0.618228131	0.156995527	0.580516899	0.750994036	0.278019384	0.618911531	0.248695328	0.347104871	0.616550696	0.629411034	0.157181909	0.529821074	0.723098907	0.561940855	0.572999503	0.750994036	0.712040258	0.559207256	0.72166998	0.662524851	0.664326541	0.726329523	0.320949304	0.738941352	0.793799702	0.247949801	0.225832505	0.447440358	0.279137674	0.33430666	0.705641153	0.121210239	0.234592445	0.529821074	0.105492048	0.689860835	0.623819583	0.6097167	0.563059145	0.091016402	0.149105368	0.265593936	0.135375249	0.280255964	0.240059642
0.787027833	0.956262425	0.937934891	0.876863817	0.925509443	0.969309145	0.778889165	0.954833499	0.827721173	0.053491551	0.887673956	0.751553181	0.8118166	0.771371769	0.98695328	0.190171471	0.696632704	0.911033797	0.892457753	0.953342445	0.037586978	0.273856859	0.009878231	0.033859344	0.766525845	0.018389662	0.898111332	0.919483101	0.023794732	0.822253976	0.60387674	0.015842445	0.945017396	0.921036282	0.02541004	0.88152336	0.290506958	0.884381213	0.098844433	0.041252485	0.938804672	0.956013917	0.130218688	0.6243166	0.070700795	0.938866799	0.937189364	0.020874751	0.942967197	0.769073062
0.665506958	0.037711233	0.125434891	0.068774851	0.067408052	0.714587475	0.676441352	0.680293241	0.85139165	0.978752485	0.940233598	0.842010437	0.703963718	0.727012922	0.811754473	0.96110835	0.934642147	0.398484095	0.765531809	0.749751491	0.968004473	0.741302187	0.959555169	0.966140656	0.973906561	0.978814612	0.952907555	0.699925447	0.970303181	0.74459493	0.946446322	0.849838469	0.076727137	0.613879225	0.630777833	0.36624006	0.691786779	0.133014414	0.221856362	0.667122266	0.657244036	0.70999006	0.764537773	0.778454274	0.051379225	0.974341451	0.672278827	0.062624254	0.143513917	0.792557157
0.421284791	0.761555666	0.158735089	0.150969185	0.618725149	0.676379225	0.100335487	0.747639165	0.787027833	0.051627734	0.72235338	0.070762922	0.182529821	0.149850895	0.604187376	0.438804672	0.429112823	0.979187376	0.886928429	0.87791998	0.434393638	0.111021372	0.40041004	0.524167495	0.480057157	0.054237078	0.099652087	0.698869284	0.53597167	0.231858847	0.772179423	0.041873757	0.72887674	0.661095924	0.677932406	0.66320825	0.740743042	0.981299702	0.641153082	0.7340333	0.748011928	0.792246521	0.558151093	0.357542247	0.792992048	0.277149602	0.340767893	0.809207256	0.896930915	0.781187873
0.451043738	0.115432406	0.187686382	0.562686382	0.093128728	0.066724652	0.08250497	0.154386183	0.296843936	0.677435388	0.36083499	0.60542992	0.575360338	0.735027336	0.124875746	0.116177932	0.533175944	0.976640159	0.673956262	0.658983598	0.702099901	0.698123757	0.647552187	0.715270875	0.676503479	0.616985586	0.783424453	0.469806163	0.681970676	0.854249503	0.185822565	0.637052684	0.042992048	0.022676441	0.13152336	0.220303181	0.073310139	0.095303181	0.062686382	0.098098907	0.660723161	0.553180915	0.054671968	0.071135686	0.109095427	0.118849404	0.015780318	0.076105865	0.076851392	0.113133698
0.597726143	0.173459245	0.489127734	0.491364314	0.549266899	0.50291998	0.453342445	0.528827038	0.570017396	0.146868787	0.114997515	0.218315109	0.630529324	0.431163022	0.486083499	0.477447813	0.159729125	0.354870775	0.439363817	0.333436879	0.451602883	0.523421968	0.441911034	0.297340954	0.44986332	0.455082008	0.492109841	0.398297714	0.287027833	0.477820577	0.269383698	0.112263917	0.593252982	0.539699304	0.502547217	0.452099901	0.457194334	0.564550199	0.576105865	0.430790258	0.730119284	0.68209493	0.63512674	0.525596421	0.467942346	0.380591451	0.628168489	0.516277336	0.695887177	0.614935388
0.857977137	0.879908052	0.840643638	0.77180666	0.796222664	0.892209245	0.840705765	0.890531809	0.895129225	0.84958996	0.741426441	0.819706759	0.843812127	0.822067594	0.928429423	0.826292247	0.760499503	0.843128728	0.939488072	0.907865308	0.811878728	0.815233598	0.783859344	0.826354374	0.815979125	0.825111829	0.785039761	0.824490557	0.846359344	0.766525845	0.809331511	0.3284667	0.850770378	0.832007952	0.812375746	0.915631213	0.824366302	0.785598907	0.850086978	0.855492048	0.854373757	0.87096173	0.842134692	0.856361829	0.891650099	0.858971173	0.82125994	0.913083996	0.833499006	0.877236581
0.880777833	0.903764911	0.871520875	0.798397117	0.840208748	0.919110338	0.865246024	0.91097167	0.912835487	0.88332505	0.790320577	0.851453777	0.872825547	0.852137177	0.94917992	0.855678429	0.799391153	0.861829026	0.099776342	0.921595427	0.845178926	0.844060636	0.824739066	0.851453777	0.849527833	0.863133698	0.81833996	0.850646123	0.869781312	0.810139165	0.837847913	0.518762425	0.880280815	0.856734592	0.843190855	0.937437873	0.848533797	0.81069831	0.874565109	0.87208002	0.878044235	0.901963221	0.873011928	0.883262922	0.911095924	0.881088469	0.858846918	0.92737326	0.872825547	0.902149602
0.84915507	0.870899602	0.828839463	0.760872266	0.776031312	0.881585487	0.831573062	0.882952286	0.88848161	0.637860338	0.724838469	0.80666004	0.833374751	0.810574056	0.920477137	0.814115308	0.744905567	0.835487078	0.934828529	0.902273857	0.797589463	0.803677932	0.762052684	0.816227634	0.697005467	0.809952783	0.771930915	0.814425944	0.837661531	0.651217694	0.797713718	0.25291998	0.839338966	0.822813121	0.798769881	0.795849901	0.815233598	0.776279821	0.84014662	0.735027336	0.845924453	0.855492048	0.829522863	0.845241054	0.023421968	0.850832505	0.806100895	0.706821571	0.817097416	0.86735835
0.500124254	0.402770875	0.182032803	0.362201789	0.514289264	0.126491054	0.471483598	0.430728131	0.520564115	0.217258946	0.207132207	0.354560139	0.29945328	0.079274354	0.082939861	0.186071074	0.11555666	0.518513917	0.610524354	0.537835487	0.465457256	0.322440358	0.279634692	0.39612326	0.336481113	0.467445328	0.320390159	0.476578032	0.259256958	0.466389165	0.07014165	0.124440855	0.530504473	0.073310139	0.504908052	0.595178926	0.369967694	0.583001988	0.540755467	0.581883698	0.684828529	0.632828032	0.621707256	0.600894632	0.469681909	0.519632207	0.089835984	0.384816103	0.675012425	0.644321571
0.881274851	0.904261928	0.872328529	0.798956262	0.841451292	0.919545229	0.009629722	0.911344433	0.913146123	0.884070577	0.791252485	0.852012922	0.873384692	0.852758449	0.949614811	0.856361829	0.800198807	0.862263917	0.102447813	0.922030318	0.846048708	0.844495527	0.825857356	0.85207505	0.850024851	0.863817097	0.818961233	0.851205268	0.870216203	0.811133201	0.838469185	0.523049205	0.880902087	0.857169483	0.843812127	0.937872763	0.849092942	0.811319583	0.875124254	0.004845924	0.878541252	0.90264662	0.873695328	0.883822068	0.911592942	0.736456262	0.859592445	0.02180666	0.789450795	0.804547714
0.419917992	0.481237575	0.218563618	0.105802684	0.529386183	0.215767893	0.096980616	0.418178429	0.659977634	0.654075547	0.6722167	0.649229622	0.222229125	0.323123757	0.144756461	0.500248509	0.541128231	0.304237078	0.323807157	0.431722167	0.334493042	0.433523857	0.720427435	0.342196819	0.031436382	0.175633698	0.104932903	0.338469185	0.19806163	0.567842942	0.226950795	0.933337475	0.523918986	0.08138668	0.348658052	0.283797217	0.35723161	0.648049205	0.250869781	0.657554672	0.29069334	0.147303678	0.16389165	0.136555666	0.619097913	0.049701789	0.348720179	0.425198807	0.559828529	0.139786282
0.877857853	0.900472167	0.867917495	0.794855865	0.835362823	0.916563121	0.862015408	0.908113817	0.910412525	0.167743539	0.785785288	0.847664016	0.869346421	0.84847167	0.946694831	0.851950795	0.794669483	0.006026342	0.035598907	0.013667992	0.840954274	0.840270875	0.820390159	0.848161034	0.845241054	0.766836481	0.814177435	0.847229125	0.866550696	0.804920477	0.834244533	0.502236581	0.876491054	0.853379722	0.839338966	0.836916004	0.845241054	0.807157058	0.871645129	0.86959493	0.874875746	0.899602386	0.86916004	0.879970179	0.908672962	0.878106362	0.854746521	0.925633698	0.86847664	0.898794732
0.712102386	0.021371769	0.061692346	0.022614314	0.615680915	0.718936382	0.955516899	0.802062624	0.970054672	0.052621769	0.797589463	0.04361332	0.894010934	0.951851392	0.043799702	0.946011431	0.915196322	0.517954771	0.86555666	0.763108847	0.950670974	0.944893141	0.662649105	0.948185885	0.844495527	0.91973161	0.931597913	0.94762674	0.956076044	0.942159543	0.710797714	0.036592942	0.966389165	0.552497515	0.756709742	0.99167495	0.939985089	0.915506958	0.784542744	0.075608847	0.96179175	0.8277833	0.752671471	0.964898111	0.789699304	0.016028827	0.962288767	0.749068091	0.965457256	0.973782306
0.927746024	0.947688867	0.92737326	0.861829026	0.912152087	0.961418986	0.918178429	0.815357853	0.948185885	0.004845924	0.709617296	0.036282306	0.928243042	0.912152087	0.882765905	0.710052187	0.037152087	0.722104871	0.847477634	0.432840457	0.909045726	0.903578529	0.892892644	0.908610835	0.916066103	0.928802187	0.883697813	0.907927435	0.921595427	0.889972664	0.894445825	0.712785785	0.935325547	0.910101889	0.903951292	0.975086978	0.903516402	0.870899602	0.924080517	0.910661034	0.927932406	0.922900099	0.92737326	0.934083002	0.953404573	0.928677932	0.92445328	0.955765408	0.933648111	0.947067594
0.169793738	0.18638171	0.201602883	0.248695328	0.043054175	0.627050199	0.176192843	0.259816103	0.417370775	0.654696819	0.595054672	0.6555666	0.480305666	0.594247018	0.597539761	0.539015905	0.647987078	0.385002485	0.512425447	0.499192346	0.287897614	0.334182406	0.160536779	0.554920477	0.279137674	0.173024354	0.475086978	0.086605368	0.523918986	0.212785785	0.599652087	0.827721173	0.190792744	0.137052684	0.115991551	0.22055169	0.15985338	0.184890656	0.347539761	0.346110835	0.332691352	0.301379225	0.399229622	0.362077535	0.560574056	0.406187873	0.15041004	0.420912028	0.154821074	0.150782803
0.341078529	0.408797217	0.246831511	0.250124254	0.104932903	0.399229622	0.3277833	0.181287276	0.435511928	0.561257455	0.519880716	0.406684891	0.304547714	0.48763668	0.441600398	0.324987575	0.497017893	0.386990557	0.416128231	0.428926441	0.373757455	0.235897117	0.203963718	0.515531809	0.275907058	0.195887177	0.301814115	0.145564115	0.587164513	0.182405567	0.350894632	0.453653082	0.190171471	0.389227137	0.167060139	0.512736083	0.158486581	0.206262425	0.570762922	0.60723161	0.502982107	0.428615805	0.564239563	0.334120278	0.493600895	0.622390656	0.156125746	0.653827038	0.288643141	0.251863817
0.171843936	0.437872763	0.154261928	0.20707008	0.405628728	0.573558648	0.073310139	0.664078032	0.405877237	0.380342942	0.200422465	0.350583996	0.231672465	0.172403082	0.555168986	0.226205268	0.493538767	0.421222664	0.624689364	0.412649105	0.519507952	0.427932406	0.565606362	0.29765159	0.482977137	0.609343936	0.447813121	0.542743539	0.524416004	0.40041004	0.506896123	0.634567594	0.690482107	0.588531312	0.432716203	0.410226143	0.596172962	0.57417992	0.420849901	0.604870775	0.480616302	0.363133698	0.218998509	0.377982107	0.199117793	0.295228628	0.568402087	0.621955765	0.741737078	0.716513419
0.306349404	0.39972664	0.405690855	0.648173459	0.52472664	0.577969682	0.70458499	0.558026839	0.369470676	0.212102386	0.352882704	0.486891153	0.566973161	0.444893141	0.310574056	0.248011928	0.288581014	0.14860835	0.196446322	0.175198807	0.232107356	0.180168986	0.333561133	0.086916004	0.443961233	0.262984592	0.123074056	0.510623757	0.198248012	0.478131213	0.281125746	0.141774354	0.451043738	0.128479125	0.243352386	0.213531312	0.455082008	0.579957753	0.122514911	0.092321074	0.35387674	0.581573062	0.110275845	0.265221173	0.480492048	0.652584493	0.390531809	0.154758946	0.288146123	0.189177435
0.585176441	0.668675447	0.6090333	0.404324056	0.451727137	0.267271372	0.624440855	0.532865308	0.408797217	0.264227137	0.237823062	0.24639662	0.417060139	0.265904573	0.460984095	0.611083499	0.171409046	0.19402336	0.238133698	0.356361829	0.549391153	0.517333499	0.769756461	0.369408549	0.591886183	0.666128231	0.427932406	0.502174453	0.520253479	0.609281809	0.580019881	0.19582505	0.701851392	0.368600895	0.652584493	0.43861829	0.645129225	0.4381834	0.52944831	0.70570328	0.412586978	0.149913022	0.240183897	0.620340457	0.588096421	0.361891153	0.495029821	0.686505964	0.654324056	0.648173459
0.641587972	0.744035785	0.639537773	0.260313121	0.397179423	0.710549205	0.702845427	0.087599404	0.269632207	0.721794235	0.680231113	0.67265159	0.554423459	0.58542495	0.184393638	0.323682903	0.626615308	0.202286282	0.242917495	0.254473161	0.206324553	0.211729622	0.276341948	0.584430915	0.372825547	0.064053181	0.212847913	0.042743539	0.102385686	0.096359344	0.684207256	0.913270378	0.069893141	0.112388171	0.161344433	0.152460239	0.082629225	0.476081014	0.611207753	0.201105865	0.091761928	0.296843936	0.169420974	0.065047217	0.674391153	0.468874254	0.319396123	0.145191352	0.108722664	0.147241551
0.149913022	0.072191849	0.183648111	0.300385189	0.226018887	0.527087475	0.28236829	0.443650596	0.595489563	0.301379225	0.311568091	0.412835487	0.302746024	0.316289761	0.314425944	0.35431163	0.273856859	0.589090457	0.485462227	0.530442346	0.581883698	0.512301193	0.49639662	0.331759443	0.482542247	0.485337972	0.545539264	0.523111332	0.484157555	0.498943837	0.412462724	0.364749006	0.516960736	0.503541252	0.503665507	0.615183897	0.579833499	0.627795726	0.435884692	0.154821074	0.643327535	0.647055169	0.251366799	0.542557157	0.386431412	0.211356859	0.61375497	0.214898111	0.460549205	0.347850398
0.417619284	0.512176938	0.478317594	0.198620775	0.372949801	0.194085487	0.302249006	0.425944334	0.292060139	0.653702783	0.487885189	0.592880219	0.38264165	0.164388668	0.21763171	0.318277833	0.605492048	0.24055666	0.444955268	0.47570825	0.300385189	0.426006461	0.485524354	0.377360835	0.357542247	0.539450795	0.213096421	0.448248012	0.445203777	0.275658549	0.59666998	0.763295229	0.348285288	0.208809642	0.225086978	0.390221173	0.418675447	0.347166998	0.132455268	0.514102883	0.292867793	0.351081014	0.100149105	0.134132704	0.220613817	0.395626243	0.263233101	0.292805666	0.498633201	0.426503479
0.007455268	0.019010934	0.004162525	0.039512922	0.019197316	0.958250497	0.91277336	0.031809145	0.002112326	0.934083002	0.863009443	0.904386183	0.922962227	0.905939364	0.979932903	0.906622763	0.863692843	0.710052187	0.543116302	0.553491551	0.902833002	0.89749006	0.885685885	0.902708748	0.909666998	0.922465209	0.877112326	0.901776839	0.916873757	0.79249503	0.889102883	0.695452286	0.929796223	0.904758946	0.745402584	0.07734841	0.898297714	0.864127734	0.919483101	0.742855368	0.064612326	0.808648111	0.922527336	0.929547714	0.949304175	0.924266899	0.918551193	0.952596918	0.928802187	0.943836978
0.376677435	0.448807157	0.343377237	0.375869781	0.148297714	0.508387177	0.233536282	0.379908052	0.457691352	0.483660537	0.420539264	0.536717197	0.209058151	0.418861829	0.567718688	0.514227137	0.476640159	0.354498012	0.487885189	0.52472664	0.176068588	0.190109344	0.208001988	0.419358847	0.19290507	0.262052684	0.167557157	0.329025845	0.412276342	0.153889165	0.483536282	0.441165507	0.429796223	0.257331014	0.223036779	0.314612326	0.354498012	0.365308151	0.445762922	0.331324553	0.437002982	0.429734095	0.38624503	0.313556163	0.416252485	0.416625249	0.315979125	0.469681909	0.368166004	0.330392644
0.431597913	0.249627237	0.372887674	0.295601392	0.347166998	0.301130716	0.454460736	0.471359344	0.507828032	0.196508449	0.235027336	0.214276839	0.423832008	0.399167495	0.350335487	0.320328032	0.22166998	0.333126243	0.351329523	0.376615308	0.294669483	0.417184394	0.516960736	0.379162525	0.47166998	0.381585487	0.389599901	0.422775845	0.442656561	0.36375497	0.34735338	0.231548211	0.45999006	0.436940855	0.354932903	0.561878728	0.438431909	0.546222664	0.265345427	0.359219682	0.551565606	0.637549702	0.382765905	0.386307157	0.336418986	0.431473658	0.394135189	0.34486829	0.53708996	0.492234095
0.081821571	0.216016402	0.072005467	0.058213221	0.072005467	0.164947813	0.37903827	0.393700298	0.205765408	0.686443837	0.555852386	0.703156064	0.31610338	0.584865805	0.204895626	0.643141153	0.600521869	0.201105865	0.184207256	0.161530815	0.578777336	0.51056163	0.581883698	0.588220676	0.480740557	0.410101889	0.496583002	0.265656064	0.660039761	0.542867793	0.711046223	0.656001491	0.10542992	0.057654076	0.346048708	0.20098161	0.225459742	0.222166998	0.462847913	0.189363817	0.127733598	0.093936382	0.258387177	0.497887674	0.268576044	0.128292744	0.084430915	0.201540755	0.103131213	0.083436879
0.530752982	0.550323062	0.491115805	0.462661531	0.200298211	0.603441849	0.250186382	0.34666998	0.381647614	0.391712227	0.322316103	0.512611829	0.389351392	0.485586481	0.610027336	0.322750994	0.314550199	0.268389662	0.335362823	0.359406064	0.222601889	0.169545229	0.231734592	0.441662525	0.180914513	0.208001988	0.210176441	0.30485835	0.29181163	0.150596421	0.38195825	0.554050696	0.338469185	0.337413022	0.112823062	0.303491551	0.186071074	0.181597913	0.441041252	0.278143638	0.510499503	0.471545726	0.399975149	0.177435388	0.268389662	0.512673956	0.375621272	0.385188867	0.317035288	0.293116302
0.013357356	0.032989563	0.059207256	0.996148111	0.008076541	0.838904076	0.999068091	0.999005964	0.999254473	0.717383201	0.783238072	0.991053678	0.999440855	0.9993166	0.85723161	0.083685388	0.068464215	0.042619284	0.062872763	0.055479622	0.068215706	0.635623757	0.998136183	0.998136183	0.01012674	0.998819583	0.123508946	0.998446819	0.997701292	0.540569085	0.634567594	0.955330517	0.999130219	0.997514911	0.588034294	0.999502982	0.996023857	0.994532803	0.058399602	0.992109841	0.731983101	0.825857356	0.641960736	0.014662028	0.679423459	0.24708002	0.61624006	0.897365805	0.998757455	0.999068091
0.852882704	0.874937873	0.834430915	0.765842445	0.78597167	0.886928429	0.835859841	0.886431412	0.89140159	0.842010437	0.732977137	0.812934891	0.838282803	0.815668489	0.923956262	0.819582505	0.751925944	0.838779821	0.811754473	0.904510437	0.803553678	0.809020875	0.772241551	0.820887177	0.808275348	0.816848907	0.777957256	0.819271869	0.841389165	0.757206759	0.802932406	0.288021869	0.036282306	0.826727137	0.805355368	0.910350398	0.819271869	0.780380219	0.844806163	0.011493539	0.849776342	0.862139662	0.835673459	0.850211233	0.887487575	0.854435885	0.813059145	0.026590457	0.024602386	0.024478131
0.104622266	0.495775348	0.137425447	0.130529324	0.38083996	0.08722664	0.486642644	0.442656561	0.2652833	0.52833002	0.438494036	0.498136183	0.621769384	0.094992545	0.208250497	0.270626243	0.519445825	0.41569334	0.701292247	0.661220179	0.225956759	0.15805169	0.537897614	0.148546223	0.246769384	0.23515159	0.201043738	0.621769384	0.198310139	0.282119781	0.210549205	0.439736581	0.6097167	0.427249006	0.619097913	0.214960239	0.694396123	0.625931909	0.284915507	0.116550696	0.580765408	0.225956759	0.147427932	0.203093936	0.692345924	0.141525845	0.533424453	0.176006461	0.6256834	0.599341451
0.077224155	0.183337475	0.110400099	0.186505964	0.03957505	0.420290755	0.090084493	0.127298708	0.338220676	0.352882704	0.768824553	0.510685885	0.18054175	0.694582505	0.212723658	0.176379225	0.289761431	0.39500497	0.689488072	0.687562127	0.499627237	0.568402087	0.179112823	0.566848907	0.176068588	0.345054672	0.463407058	0.582815606	0.642706262	0.506336978	0.08542495	0.945203777	0.485648608	0.285350398	0.451478628	0.630777833	0.391090954	0.159604871	0.638605865	0.765656064	0.345613817	0.269445825	0.661965706	0.112450298	0.633946322	0.206200298	0.263667992	0.680293241	0.746893638	0.565792744
0.963904076	0.100583996	0.815606362	0.919545229	0.883200795	0.984530318	0.959182406	0.89612326	0.807343439	0.175198807	0.62611829	0.3909667	0.965892147	0.956573062	0.873136183	0.724714215	0.920601392	0.567159543	0.111332008	0.082877734	0.955641153	0.949676938	0.944209742	0.768079026	0.747639165	0.968501491	0.937127237	0.951975646	0.769445825	0.947999503	0.647179423	0.822316103	0.720613817	0.95098161	0.809207256	0.801689861	0.764413519	0.399105368	0.713531312	0.028267893	0.78777336	0.893762425	0.714152584	0.710549205	0.535661034	0.793861829	0.966016402	0.054112823	0.374005964	0.025782803
0.056846421	0.203093936	0.067780815	0.0930666	0.021247515	0.372017893	0.290320577	0.605740557	0.751677435	0.191786779	0.604560139	0.243414513	0.535661034	0.753168489	0.446508449	0.031809145	0.435201292	0.403764911	0.510002485	0.447750994	0.211418986	0.320887177	0.032741054	0.622390656	0.424142644	0.11735835	0.625062127	0.229435885	0.173086481	0.131709742	0.304423459	0.694955268	0.441724652	0.103006958	0.608163519	0.768141153	0.470427435	0.136804175	0.672837972	0.213034294	0.72415507	0.84778827	0.634132704	0.521061133	0.751739563	0.647552187	0.077224155	0.676379225	0.64612326	0.682343439
0.20707008	0.605802684	0.223285288	0.210859841	0.084058151	0.666252485	0.632579523	0.179982604	0.370713221	0.669607356	0.64140159	0.61624006	0.309393638	0.689860835	0.708064115	0.385250994	0.644756461	0.644942843	0.663518887	0.667246521	0.093625746	0.07306163	0.167308648	0.296657555	0.101453777	0.082815606	0.104063121	0.120775348	0.485648608	0.077969682	0.48515159	0.801441352	0.085735586	0.127733598	0.074428429	0.504845924	0.106423956	0.095365308	0.125497018	0.456635189	0.275161531	0.574366302	0.145377734	0.29833499	0.211294732	0.482852883	0.111642644	0.203031809	0.112823062	0.265096918
0.515593936	0.661158052	0.621893638	0.430044732	0.609157555	0.636804175	0.090270875	0.143948807	0.375434891	0.708871769	0.583001988	0.663767396	0.463282803	0.690854871	0.687748509	0.678988569	0.467196819	0.165569085	0.17401839	0.170042247	0.280069583	0.221607853	0.14792495	0.653640656	0.342507455	0.106548211	0.508635686	0.061630219	0.157927435	0.16208996	0.628727634	0.927435388	0.073496521	0.528205765	0.09083002	0.175260934	0.062686382	0.061878728	0.719184891	0.536717197	0.693215706	0.455641153	0.713407058	0.258449304	0.111145626	0.157678926	0.514724155	0.495216203	0.083996024	0.09263171
0.551503479	0.634878231	0.539637177	0.25832505	0.626863817	0.237885189	0.593563618	0.392271372	0.132952286	0.534107853	0.270501988	0.31541998	0.35542992	0.6409667	0.66973161	0.570638668	0.37139662	0.133200795	0.207318588	0.196073559	0.419110338	0.338034294	0.362015408	0.535164016	0.579398608	0.264786282	0.324490557	0.284294235	0.103628231	0.509567594	0.50180169	0.456759443	0.48111332	0.319396123	0.385064612	0.405007455	0.449366302	0.409294235	0.486207753	0.2652833	0.53236829	0.633573559	0.610524354	0.10431163	0.606920974	0.642271372	0.285598907	0.39680666	0.50944334	0.361891153
0.060636183	0.963407058	0.761182903	0.891960736	0.937872763	0.00291998	0.633946322	0.835487078	0.774850895	0.628789761	0.901341948	0.810449801	0.744657058	0.715022366	0.006896123	0.933710239	0.898173459	0.082567097	0.393451789	0.784045726	0.934393638	0.92874006	0.920290755	0.932591948	0.94153827	0.952099901	0.912338469	0.74167495	0.942283797	0.922154573	0.916128231	0.776714712	0.185449801	0.001180417	0.926441352	0.792557157	0.558648111	0.89749006	0.018141153	0.928367296	0.718252982	0.852944831	0.011804175	0.014786282	0.699055666	0.747763419	0.001428926	0.782803181	0.952845427	0.854125249
0.862823062	0.885437376	0.848161034	0.777460239	0.808151093	0.899167495	0.846172962	0.895067097	0.898981113	0.857666501	0.753665507	0.826975646	0.849900596	0.828342445	0.933772366	0.833001988	0.770377734	0.847042744	0.942532306	0.910598907	0.81945825	0.821197813	0.79429672	0.831883698	0.823372266	0.834244533	0.792992048	0.830392644	0.851267396	0.777025348	0.815357853	0.385748012	0.85859841	0.837164513	0.819582505	0.920290755	0.829833499	0.79069334	0.855367793	0.859281809	0.859157555	0.87903827	0.849714215	0.863133698	0.895750497	0.863692843	0.830392644	0.916252485	0.843563618	0.882890159
0.181349404	0.081759443	0.229498012	0.497266402	0.075857356	0.736269881	0.66208996	0.464338966	0.703218191	0.62139662	0.685946819	0.405255964	0.645129225	0.029013419	0.367917495	0.487263917	0.58971173	0.162214215	0.209493042	0.183213221	0.02721173	0.029634692	0.040817594	0.054485586	0.060636183	0.047589463	0.027833002	0.286592942	0.066848907	0.024043241	0.090954274	0.588593439	0.186568091	0.700733101	0.208809642	0.569333996	0.283548708	0.272365805	0.289450795	0.101578032	0.541128231	0.641960736	0.266712227	0.208996024	0.668178429	0.588531312	0.64208499	0.496769384	0.079522863	0.120775348
0.125124254	0.374689364	0.575298211	0.976950795	0.283797217	0.50695825	0.539823559	0.305293241	0.075298211	0.978628231	0.424329026	0.590767893	0.994346421	0.992234095	0.147800696	0.710673459	0.660474652	0.070700795	0.093625746	0.075608847	0.69582505	0.782865308	0.274664513	0.682281312	0.665817594	0.616799205	0.807654076	0.021620278	0.071508449	0.693836978	0.67693837	0.901652584	0.024167495	0.104746521	0.050385189	0.041625249	0.044483101	0.05777833	0.351578032	0.061071074	0.03820825	0.043178429	0.646993042	0.156560636	0.05013668	0.689612326	0.615183897	0.057964712	0.02068837	0.020812624
0.589338966	0.711170477	0.591761928	0.399664513	0.543551193	0.058648111	0.636742048	0.348533797	0.424950298	0.477261431	0.236207753	0.287711233	0.586046223	0.262052684	0.078528827	0.643824553	0.186443837	0.320700795	0.163518887	0.254162525	0.540941849	0.616861332	0.530815109	0.607604374	0.64860835	0.496769384	0.549142644	0.288518887	0.711294732	0.516650099	0.69806163	0.447937376	0.114065606	0.058585984	0.064115308	0.209058151	0.055231113	0.053367296	0.073869284	0.134816103	0.082939861	0.099714215	0.140531809	0.088407058	0.071446322	0.419483101	0.048086481	0.092818091	0.087164513	0.061071074
0.897365805	0.919172465	0.892644135	0.819706759	0.866177932	0.935946819	0.884319085	0.925260934	0.822253976	0.904510437	0.819644632	0.87208002	0.892582008	0.874440855	0.96222664	0.876428926	0.825236083	0.876677435	0.797278827	0.931473658	0.869470676	0.864749006	0.850024851	0.87139662	0.872763419	0.887301193	0.841761928	0.870402584	0.888295229	0.838220676	0.858101392	0.599838469	0.900534294	0.874937873	0.864624751	0.953093936	0.868166004	0.831448807	0.89320328	0.015780318	0.896061133	0.920104374	0.893016899	0.902522366	0.926379225	0.898111332	0.882952286	0.375807654	0.895501988	0.919980119
0.486207753	0.175198807	0.672527336	0.5472167	0.591637674	0.072750994	0.593439364	0.644135189	0.736829026	0.084617296	0.309083002	0.147179423	0.587537276	0.54000994	0.074925447	0.488506461	0.514537773	0.12319831	0.139475646	0.168737575	0.64388668	0.682281312	0.581635189	0.568712724	0.649602386	0.663705268	0.647552187	0.603441849	0.700422465	0.645936879	0.439177435	0.099030815	0.576727137	0.566786779	0.757082505	0.665631213	0.449739066	0.534604871	0.747514911	0.069644632	0.110772863	0.553677932	0.697067594	0.697440358	0.643700298	0.442283797	0.481920974	0.591389165	0.749005964	0.481548211
0.004348907	0.004659543	0.005653579	0.853379722	0.002298708	0.830579026	0.768141153	0.944209742	0.834555169	0.932343439	0.860524354	0.083001988	0.921346918	0.904386183	0.979187376	0.741488569	0.861207753	0.027149602	0.079957753	0.028827038	0.901031312	0.739003479	0.562189364	0.900720676	0.907430417	0.920104374	0.874751491	0.899788767	0.768948807	0.879473161	0.886866302	0.690171471	0.928118787	0.902584493	0.757206759	0.829522863	0.717072565	0.861891153	0.917681412	0.787027833	0.748943837	0.859965209	0.920663519	0.797775845	0.948123757	0.922900099	0.752982107	0.783175944	0.807654076	0.753789761
0.742606859	0.677621769	0.825049702	0.990121769	0.997452783	0.696508449	0.742606859	0.535350398	0.077037773	0.103938867	0.137239066	0.658238072	0.704336481	0.665072068	0.614811133	0.200795229	0.054237078	0.085735586	0.173832008	0.146930915	0.544793738	0.589401093	0.554299205	0.638170974	0.625497018	0.596918489	0.603441849	0.404821074	0.037897614	0.356920974	0.262052684	0.25111829	0.629473161	0.461294732	0.643762425	0.116488569	0.453280318	0.553988569	0.406871272	0.161406561	0.292184394	0.724465706	0.64929175	0.075484592	0.793116302	0.664326541	0.327472664	0.707442843	0.311071074	0.583747515
0.009629722	0.026776839	0.020564115	0.005591451	0.02652833	0.755964215	0.706759443	0.571632704	0.793426938	0.740618787	0.016960736	0.619035785	0.768079026	0.722539761	0.216140656	0.706262425	0.713717694	0.946073559	0.837164513	0.974714215	0.965705765	0.960549205	0.712785785	0.964152584	0.97166998	0.97707505	0.950111829	0.963282803	0.968439364	0.961543241	0.046968191	0.84486829	0.97707505	0.960859841	0.956013917	0.860462227	0.954833499	0.934952783	0.796222664	0.024540258	0.0465333	0.981486083	0.97166998	0.97527336	0.822688867	0.701975646	0.974714215	0.098223161	0.976888668	0.98223161
0.147427932	0.698620775	0.277273857	0.457132207	0.272303678	0.859840954	0.653764911	0.384691849	0.418986083	0.164823559	0.135499503	0.365929423	0.660785288	0.664512922	0.817097416	0.093936382	0.139351392	0.616985586	0.739376243	0.703404573	0.116302187	0.065109344	0.124875746	0.190979125	0.051068588	0.078093936	0.1090333	0.181784294	0.436505964	0.071384195	0.618538767	0.401341948	0.112760934	0.414761431	0.133262922	0.478255467	0.410536779	0.357728628	0.066724652	0.680603877	0.591637674	0.597104871	0.094122763	0.625310636	0.655069583	0.691911034	0.624689364	0.602758449	0.188431909	0.143576044
0.08250497	0.576043738	0.104063121	0.213158549	0.327534791	0.293737575	0.241364314	0.662276342	0.679112823	0.254348907	0.592010437	0.570079523	0.0631834	0.656498509	0.394383698	0.129970179	0.30597664	0.233412028	0.550385189	0.660661034	0.517395626	0.395377734	0.439177435	0.196197813	0.521061133	0.452659046	0.146433897	0.575919483	0.645812624	0.41681163	0.234406064	0.409480616	0.504348907	0.452099901	0.193650596	0.67737326	0.425633698	0.496085984	0.154137674	0.132144632	0.744905567	0.720986581	0.129783797	0.154696819	0.117544732	0.081697316	0.162711233	0.107107356	0.687313618	0.675757952
0.861394135	0.884008449	0.846048708	0.775782803	0.804982604	0.002050199	0.844557654	0.893948807	0.897862823	0.855554175	0.751180417	0.825049702	0.847912525	0.826478628	0.003851889	0.830951789	0.767830517	0.150658549	0.476267396	0.221421471	0.817470179	0.678926441	0.791873757	0.83026839	0.821570577	0.83207008	0.791128231	0.828839463	0.849900596	0.774602386	0.108225646	0.374751491	0.053677932	0.013730119	0.817718688	0.919048211	0.828342445	0.789264414	0.854000994	0.020253479	0.857728628	0.877422962	0.847974652	0.861394135	0.757144632	0.862326044	0.005094433	0.037338469	0.841513419	0.881274851
0.688928926	0.948682903	0.746520875	0.863568588	0.913643141	0.962537276	0.919855865	0.815730616	0.948931412	0.939674453	0.813804672	0.911965706	0.170166501	0.758014414	0.820017396	0.016587972	0.730243539	0.126366799	0.0625	0.036468688	0.91097167	0.905318091	0.04765159	0.005777833	0.000869781	0.000372763	0.302311133	0.022676441	0.006274851	0.06653827	0.89612326	0.716451292	0.936630219	0.911592942	0.905628728	0.827534791	0.904945328	0.872701292	0.778889165	0.06361829	0.929361332	0.949552684	0.928802187	0.735337972	0.954398608	0.572502485	0.765034791	0.340457256	0.934642147	0.878479125
0.129348907	0.244097913	0.074490557	0.098098907	0.507393141	0.130032306	0.132268887	0.394632207	0.525161531	0.482542247	0.087847913	0.67582008	0.051565606	0.103690358	0.179547714	0.043302684	0.683834493	0.979125249	0.868290258	0.877795726	0.537897614	0.436630219	0.472974652	0.14929175	0.20999006	0.448185885	0.329336481	0.414202286	0.186505964	0.661158052	0.163643141	0.915134195	0.466513419	0.252360835	0.649540258	0.25403827	0.68209493	0.549204771	0.117917495	0.764537773	0.294855865	0.736021372	0.10611332	0.621831511	0.70166501	0.038270378	0.380591451	0.69222167	0.3444334	0.668861829
0.119284294	0.442470179	0.129100398	0.154883201	0.099279324	0.554982604	0.371831511	0.610275845	0.549763917	0.4534667	0.680106859	0.52292495	0.141215209	0.075422465	0.437065109	0.278267893	0.668178429	0.423459245	0.342258946	0.352199304	0.477012922	0.486580517	0.560822565	0.442159543	0.559704274	0.566476143	0.429237078	0.507020378	0.439736581	0.494657058	0.133573559	0.531622763	0.560449801	0.518638171	0.385250994	0.67693837	0.484654573	0.393576044	0.428491551	0.170787773	0.239251988	0.483101392	0.392892644	0.251739563	0.173210736	0.227012922	0.524913022	0.274788767	0.625434891	0.51167992
0.074490557	0.116053678	0.097104871	0.098409543	0.112760934	0.618538767	0.674950298	0.718315109	0.761990557	0.076167992	0.632206759	0.085238569	0.500745527	0.413456759	0.136866302	0.101640159	0.380342942	0.779883201	0.865867296	0.823496521	0.667681412	0.63040507	0.621769384	0.64276839	0.607293738	0.662586978	0.615991551	0.706883698	0.716140656	0.694271869	0.067780815	0.132579523	0.547403082	0.595613817	0.062748509	0.771930915	0.078280318	0.076540755	0.040320577	0.677435388	0.763730119	0.781498509	0.033735089	0.04361332	0.068153579	0.698185885	0.573869284	0.116550696	0.764351392	0.704336481
0.906995527	0.804112823	0.904634692	0.833809642	0.881709742	0.669545229	0.895191352	0.80417495	0.78665507	0.053802187	0.737263917	0.775596421	0.904324056	0.887052684	0.176317097	0.760002485	0.001739563	0.884753976	0.372639165	0.824117793	0.882144632	0.68458002	0.863630716	0.883076541	0.88804672	0.900658549	0.855181412	0.881709742	0.898918986	0.854560139	0.695576541	0.637922465	0.911779324	0.670849901	0.877733598	0.896558151	0.879473161	0.843625746	0.902833002	0.7805666	0.005342942	0.025347913	0.707007952	0.912897614	0.935574056	0.012798211	0.728379722	0.833001988	0.723844433	0.929299205
0.537462724	0.391836481	0.503354871	0.583561133	0.556473658	0.221172962	0.511058648	0.194893141	0.345303181	0.239811133	0.296968191	0.266774354	0.51957008	0.298459245	0.383138668	0.442718688	0.311505964	0.475086978	0.458871769	0.504908052	0.313742545	0.405815109	0.236207753	0.50403827	0.414885686	0.336170477	0.419793738	0.247328529	0.483722664	0.270067097	0.340084493	0.295477137	0.295539264	0.226081014	0.285598907	0.592383201	0.2652833	0.271868787	0.566786779	0.465395129	0.689177435	0.610648608	0.586978131	0.422527336	0.340084493	0.450919483	0.31430169	0.518016899	0.375434891	0.455454771
0.937872763	0.832318588	0.937748509	0.014102883	0.925447316	0.879162525	0.929734095	0.01640159	0.010375249	0.949055666	0.887487575	0.921781809	0.93930169	0.923769881	0.018079026	0.923521372	0.885623757	0.910909543	0.351081014	0.76484841	0.922154573	0.915817594	0.906560636	0.920725646	0.928677932	0.888605865	0.89792495	0.91929672	0.932157058	0.906871272	0.906125746	0.746272366	0.000807654	0.920787773	0.915196322	0.269383698	0.914388668	0.884132704	0.933151093	0.032927435	0.938494036	0.029137674	0.9375	0.780007455	0.819520378	0.93861829	0.936878728	0.065792744	0.005467197	0.00764165
0.190482107	0.552249006	0.101578032	0.108536282	0.582256461	0.094060636	0.115618787	0.725956759	0.244097913	0.444085487	0.250931909	0.288083996	0.084058151	0.613195825	0.134381213	0.145750497	0.241737078	0.685263419	0.783921471	0.518700298	0.646061133	0.635810139	0.790879722	0.069644632	0.709927932	0.7347167	0.404696819	0.703653082	0.385499503	0.588469185	0.134567594	0.918426938	0.643079026	0.632020378	0.681535785	0.352882704	0.628665507	0.737015408	0.59486829	0.573682903	0.07262674	0.152025348	0.343439364	0.55666004	0.367793241	0.414637177	0.483039264	0.382331014	0.715084493	0.68277833
0.26124503	0.643638171	0.193091451	0.111766899	0.216761928	0.302000497	0.333996024	0.227137177	0.666625249	0.635810139	0.621583002	0.548769881	0.177186879	0.180417495	0.218874254	0.424142644	0.586481113	0.569831014	0.341575547	0.424080517	0.434517893	0.2805666	0.266090954	0.473409543	0.327845427	0.19986332	0.249005964	0.211170477	0.628168489	0.424080517	0.462972167	0.43166004	0.124751491	0.153578529	0.208064115	0.581821571	0.151901093	0.173024354	0.244657058	0.338717694	0.439798708	0.55374006	0.322688867	0.423769881	0.270999006	0.254597416	0.136182903	0.188991054	0.252982107	0.257268887
0.133635686	0.224652087	0.138667992	0.256399105	0.448558648	0.082194334	0.525658549	0.621955765	0.529261928	0.271558151	0.27944831	0.360710736	0.219930417	0.363879225	0.100397614	0.506709742	0.090519384	0.2819334	0.503044235	0.502236581	0.532616799	0.512736083	0.395067097	0.289823559	0.573620775	0.420477137	0.390904573	0.663829523	0.286468688	0.597850398	0.2965333	0.499378728	0.464090457	0.515593936	0.464960239	0.616612823	0.520999006	0.502609344	0.226453777	0.495837475	0.443774851	0.708499006	0.228503976	0.414699304	0.245464712	0.167246521	0.568526342	0.275534294	0.645750497	0.521496024
0.711543241	0.720800199	0.827845427	0.651279821	0.81610338	0.052435388	0.791314612	0.778702783	0.609840954	0.113692843	0.045912028	0.155069583	0.70999006	0.809766402	0.14749006	0.067035288	0.036530815	0.626677435	0.617109841	0.394073062	0.174701789	0.145812624	0.384691849	0.547837972	0.08902833	0.215643638	0.272862823	0.688556163	0.473036779	0.623074056	0.104435885	0.115991551	0.044172465	0.026031312	0.057529821	0.249751491	0.187624254	0.05485835	0.061319583	0.081945825	0.76167992	0.300509443	0.047527336	0.650037276	0.534604871	0.700298211	0.059952783	0.100770378	0.049080517	0.052249006
0.86735835	0.8902833	0.854249503	0.005715706	0.818029324	0.905007455	0.85139165	0.899540258	0.902522366	0.865308151	0.764724155	0.834182406	0.85679672	0.834803678	0.048397117	0.839338966	0.777957256	0.851018887	0.076975646	0.913581014	0.598223161	0.827410537	0.803243042	0.83722664	0.830765408	0.842258946	0.799826044	0.835921968	0.856548211	0.785412525	0.821446322	0.427994533	0.865246024	0.842383201	0.825733101	0.92513668	0.834927932	0.795974155	0.861021372	0.002982107	0.864003479	0.886120775	0.856548211	0.86847664	0.899913022	0.868538767	0.838096421	0.729746521	0.01124503	0.131647614
0.311692346	0.558958748	0.397117296	0.438866799	0.178988569	0.513792247	0.608287773	0.452659046	0.667681412	0.324552684	0.535164016	0.584927932	0.161592942	0.337537276	0.38195825	0.255591451	0.372701292	0.411282306	0.533486581	0.522614314	0.329647117	0.415320577	0.353069085	0.602572068	0.522303678	0.37972167	0.42917495	0.225211233	0.650223658	0.354684394	0.396868787	0.440792744	0.288705268	0.262611829	0.10139165	0.636866302	0.089960239	0.092507455	0.171284791	0.232542247	0.581013917	0.404510437	0.298210736	0.085176441	0.091327038	0.487760934	0.092445328	0.175447316	0.489376243	0.308585984
0.936319583	0.954895626	0.936195328	0.874068091	0.923521372	0.848285288	0.927932406	0.953777336	0.953528827	0.162649105	0.692532306	0.000372763	0.937686382	0.922092445	0.667805666	0.922092445	0.743538767	0.909418489	0.974092942	0.95234841	0.920352883	0.914078032	0.90444831	0.919048211	0.927000497	0.939115308	0.895936879	0.917557157	0.93054175	0.904386183	0.904510437	0.742047714	0.94333996	0.919234592	0.913146123	0.980181412	0.912524851	0.88195825	0.93166004	0.917246521	0.937002982	0.954771372	0.935884692	0.941911034	0.959865805	0.937189364	0.934952783	0.960238569	0.941414016	0.953342445
0.195452286	0.576105865	0.143576044	0.30417495	0.21986829	0.233225646	0.347974652	0.219930417	0.381771869	0.612760934	0.622328529	0.664015905	0.27721173	0.247639165	0.232107356	0.543178429	0.531995527	0.294483101	0.572750994	0.52360835	0.228938867	0.172340954	0.297775845	0.542370775	0.248384692	0.199428429	0.30597664	0.226640159	0.549391153	0.142209245	0.534791252	0.480305666	0.123943837	0.396185388	0.310201292	0.536095924	0.449117793	0.451602883	0.537586978	0.216016402	0.2027833	0.442780815	0.578590954	0.494719185	0.40221173	0.36916004	0.165382704	0.448993539	0.198248012	0.472539761
0.170290755	0.73763668	0.091202783	0.465022366	0.687624254	0.778889165	0.472042744	0.042122266	0.061008946	0.748446819	0.969184891	0.772179423	0.296284791	0.189053181	0.691476143	0.73111332	0.095675944	0.678491551	0.564922962	0.550633698	0.739376243	0.718625746	0.784107853	0.748508946	0.768451789	0.724465706	0.71222664	0.150907058	0.765096918	0.89612326	0.804237078	0.899788767	0.07417992	0.092134692	0.064674453	0.070514414	0.071073559	0.065544235	0.061257455	0.645439861	0.076167992	0.058213221	0.085114314	0.070762922	0.170539264	0.08542495	0.088593439	0.116115805	0.076478628	0.073682903
0.385996521	0.253665507	0.444582505	0.483412028	0.280069583	0.184642147	0.499565109	0.332815606	0.549888171	0.253106362	0.238382207	0.294420974	0.501615308	0.369408549	0.184083002	0.50583996	0.305417495	0.424266899	0.502547217	0.486145626	0.474341451	0.393079026	0.295042247	0.550695825	0.377485089	0.347664016	0.38195825	0.241364314	0.598533797	0.320638668	0.436071074	0.224838469	0.403392147	0.238071571	0.26776839	0.539078032	0.311195328	0.326105865	0.462475149	0.470427435	0.603069085	0.591886183	0.483536282	0.357107356	0.265656064	0.460735586	0.222229125	0.457815606	0.363817097	0.308151093
0.690171471	0.022117296	0.504100398	0.044855865	0.94762674	0.98042992	0.086481113	0.82082505	0.103503976	0.335984095	0.841886183	0.780939364	0.414885686	0.047900099	0.931225149	0.940544235	0.907865308	0.927062624	0.776093439	0.73875497	0.943961233	0.938556163	0.931597913	0.942097416	0.950857356	0.799826044	0.923832008	0.377795726	0.950298211	0.933834493	0.924080517	0.799391153	0.743725149	0.94041998	0.936008946	0.479063121	0.934269384	0.908548708	0.951043738	0.770377734	0.268389662	0.47931163	0.955206262	0.959927932	0.775969185	0.090208748	0.762549702	0.809517893	0.762798211	0.709741551
0.517954771	0.430106859	0.633884195	0.487263917	0.598285288	0.69445825	0.442408052	0.513170974	0.268389662	0.507020378	0.289202286	0.416438867	0.214090457	0.195949304	0.299080517	0.287276342	0.47931163	0.47750994	0.368228131	0.365929423	0.088779821	0.344495527	0.486332008	0.197875249	0.466327038	0.549826044	0.332877734	0.560884692	0.367047714	0.071632704	0.310822565	0.542370775	0.592880219	0.695949304	0.318712724	0.201230119	0.421471173	0.490991551	0.123943837	0.630342942	0.314736581	0.300012425	0.367606859	0.138357356	0.181411531	0.088282803	0.733039264	0.544172465	0.530380219	0.398732604
0.755777833	0.988257952	0.781187873	0.956573062	0.785350398	0.335984095	0.554237078	0.047775845	0.035039761	0.190357853	0.276155567	0.560325547	0.111332008	0.560325547	0.732417992	0.089525348	0.240183897	0.047340954	0.081324553	0.065544235	0.072564612	0.076043738	0.73763668	0.241923459	0.668923956	0.437251491	0.450670974	0.562375746	0.087164513	0.046346918	0.186878728	0.871955765	0.873011928	0.464090457	0.757144632	0.285909543	0.739562624	0.953653082	0.793799702	0.095241054	0.745651093	0.112885189	0.756647614	0.985586481	0.845427435	0.144880716	0.074117793	0.775534294	0.717072565	0.66500994
0.862450298	0.885002485	0.847539761	0.776963221	0.807032803	0.898546223	0.84555169	0.894756461	0.89860835	0.856734592	0.752485089	0.826167992	0.849092942	0.827721173	0.933275348	0.832318588	0.769197316	0.846607853	0.94222167	0.910350398	0.818526342	0.820514414	0.793364811	0.831324553	0.822688867	0.83318837	0.792246521	0.829833499	0.850646123	0.776155567	0.814736581	0.381212724	0.857728628	0.836605368	0.121645129	0.919793738	0.024850895	0.002795726	0.039761431	0.858846918	0.858722664	0.878230616	0.672900099	0.69222167	0.01056163	0.863133698	0.82958499	0.011307157	0.802683897	0.308026839
0.47819334	0.417246521	0.495154076	0.62611829	0.547713718	0.399353877	0.391339463	0.128416998	0.227572068	0.390842445	0.530815109	0.306473658	0.332194334	0.254783797	0.612574553	0.547340954	0.368166004	0.219992545	0.286717197	0.273484095	0.151838966	0.285226143	0.182032803	0.340208748	0.230057157	0.264289264	0.264475646	0.107169483	0.216513419	0.255156561	0.45707008	0.371520875	0.344247018	0.131709742	0.531187873	0.249005964	0.344309145	0.264475646	0.625931909	0.212350895	0.372825547	0.212537276	0.654261928	0.603503976	0.431722167	0.276590457	0.395564115	0.369781312	0.236456262	0.221980616
0.864376243	0.887425447	0.850149105	0.779634692	0.812624254	0.90152833	0.848036779	0.896868787	0.900534294	0.861021372	0.657492545	0.727758449	0.852634195	0.83070328	0.935449801	0.605616302	0.773173459	0.176441352	0.837599404	0.755094433	0.822750994	0.82374503	0.797837972	0.833871769	0.826230119	0.837785785	0.79541501	0.832442843	0.853317594	0.780815109	0.817656561	0.403019384	0.861704771	0.839338966	0.82194334	0.922278827	0.831883698	0.792805666	0.857604374	0.011182903	0.861083499	0.882020378	0.852447813	0.865432406	0.897614314	0.86555666	0.833250497	0.090270875	0.847291252	0.884816103
0.226702286	0.16569334	0.239127734	0.597539761	0.069147614	0.340581511	0.634381213	0.180479622	0.517954771	0.281125746	0.408486581	0.617482604	0.630715706	0.642209245	0.19153827	0.465705765	0.38040507	0.241177932	0.268638171	0.202721173	0.330579026	0.223782306	0.127050199	0.609406064	0.487574553	0.108909046	0.259940358	0.069085487	0.445887177	0.121085984	0.510437376	0.439798708	0.107293738	0.043426938	0.290569085	0.600770378	0.304547714	0.368663022	0.603938867	0.162400596	0.618787276	0.476640159	0.658175944	0.638295229	0.612263917	0.679485586	0.060511928	0.458250497	0.131212724	0.175012425
0.912897614	0.763978628	0.911406561	0.841513419	0.79361332	0.949987575	0.901341948	0.540382704	0.101515905	0.881150596	0.845427435	0.891463718	0.910909543	0.893824553	0.972974652	0.894818588	0.84778827	0.680914513	0.81610338	0.829150099	0.889475646	0.883946322	0.871085984	0.889662028	0.895812624	0.848161034	0.862823062	0.88848161	0.904945328	0.864749006	0.876553181	0.659729125	0.91792992	0.891774354	0.884629722	0.901404076	0.885313121	0.850211233	0.908424453	0.897614314	0.911592942	0.739749006	0.910101889	0.754908052	0.939985089	0.91320825	0.738941352	0.946384195	0.916128231	0.863382207
0.774664513	0.945514414	0.924515408	0.858536282	0.908797217	0.796346918	0.915258449	0.014599901	0.274540258	0.721545726	0.867606859	0.907678926	0.925509443	0.908983598	0.735400099	0.909480616	0.867234095	0.900907058	0.112512425	0.067780815	0.905628728	0.90041004	0.888916501	0.905318091	0.912649105	0.925633698	0.880342942	0.904634692	0.918923956	0.886058648	0.891960736	0.705082008	0.932467694	0.907119781	0.02180666	0.913581014	0.016587972	0.006274851	0.005342942	0.908362326	0.925198807	0.804671968	0.01167992	0.013233101	0.009132704	0.926379225	0.720054672	0.014475646	0.931038767	0.945265905
0.783735089	0.949552684	0.92985835	0.865246024	0.915196322	0.963469185	0.92109841	0.773173459	0.949428429	0.117047714	0.8743166	0.17109841	0.931163022	0.914947813	0.772987078	0.015656064	0.87388171	0.904821074	0.972477634	0.949676938	0.912586978	0.906622763	0.896371769	0.911468688	0.919048211	0.931597913	0.887239066	0.910412525	0.924204771	0.893513917	0.04249503	0.719495527	0.802311133	0.91277336	0.906560636	0.976267396	0.906001491	0.874068091	0.92625497	0.174142644	0.930417495	0.950173956	0.929796223	0.936443837	0.955144135	0.930852386	0.927497515	0.865618787	0.935636183	0.948372266
0.868103877	0.8909667	0.855119284	0.783921471	0.81945825	0.906063618	0.852137177	0.775037276	0.903019384	0.866488569	0.76640159	0.834803678	0.857604374	0.835735586	0.938494036	0.839960239	0.779075547	0.851578032	0.945452286	0.914015905	0.828528827	0.8284667	0.804547714	0.837972167	0.832007952	0.843439364	0.800944334	0.836729622	0.857169483	0.786717197	0.822440358	0.433648111	0.075173956	0.8430666	0.826540755	0.92582008	0.835487078	0.796781809	0.861891153	0.081697316	0.864749006	0.887425447	0.7506834	0.869222167	0.900534294	0.869097913	0.839587475	0.841264911	0.763854374	0.829274354
0.911220179	0.932467694	0.909666998	0.839401093	0.887736083	0.948807157	0.899664513	0.936008946	0.935636183	0.920601392	0.842755964	0.888978628	0.908921471	0.891960736	0.869470676	0.89276839	0.845738072	0.887798211	0.964898111	0.938680417	0.887425447	0.881896123	0.869035785	0.887860338	0.893513917	0.906684891	0.860710736	0.88667992	0.903205765	0.861456262	0.874689364	0.654324056	0.008014414	0.890159046	0.001615308	0.963717694	0.009132704	0.037835487	0.004783797	0.159356362	0.73042992	0.933834493	0.021993042	0.916998012	0.004224652	0.911592942	0.901901093	0.000745527	0.878168489	0.932964712
0.867171968	0.255218688	0.551565606	0.782865308	0.81790507	0.004597416	0.851143141	0.89929175	0.902398111	0.865121769	0.764351392	0.833996024	0.856486083	0.600646123	0.001428926	0.839090457	0.777708748	0.850832505	0.841637674	0.913456759	0.82734841	0.827162028	0.802994533	0.836978131	0.830516899	0.84194831	0.799577535	0.835673459	0.856299702	0.785039761	0.821197813	0.427062624	0.864997515	0.842134692	0.387052684	0.925012425	0.029199801	0.004348907	0.040569085	0.862201789	0.86375497	0.885934394	0.749689364	0.868228131	0.041563121	0.868352386	0.052435388	0.734281809	0.852137177	0.887487575
0.828031809	0.838841948	0.787959742	0.71179175	0.693464215	0.027273857	0.804671968	0.859406064	0.870402584	0.073558648	0.658610835	0.76304672	0.799204771	0.769507952	0.894632207	0.776901093	0.684207256	0.817283797	0.019756461	0.00944334	0.750559145	0.76957008	0.670290755	0.785785288	0.757890159	0.755156561	0.723782306	0.786095924	0.811630219	0.683088966	0.764786282	0.083561133	0.797962227	0.796595427	0.756274851	0.822750994	0.78820825	0.750745527	0.812065109	0.832132207	0.823869284	0.797962227	0.788021869	0.810201292	0.863133698	0.699304175	0.749751491	0.890469682	0.749875746	0.837475149
0.856734592	0.878727634	0.757082505	0.770315606	0.793675447	0.890718191	0.839463221	0.889351392	0.894073062	0.021371769	0.65041004	0.014102883	0.781125746	0.820514414	0.14680666	0.824428429	0.758449304	0.842134692	0.938866799	0.907119781	0.809766402	0.813742545	0.780752982	0.825049702	0.814115308	0.822316103	0.783300199	0.823185885	0.845054672	0.763854374	0.807716203	0.020377734	0.84915507	0.830765408	0.810325547	0.914388668	0.82306163	0.784418489	0.848720179	0.062624254	0.853131213	0.868911531	0.840892147	0.854870775	0.890593936	0.857852883	0.81902336	0.912027833	0.831510934	0.875745527
0.554547714	0.660412525	0.445390159	0.338034294	0.592693837	0.165196322	0.268513917	0.526341948	0.747514911	0.103690358	0.309020875	0.101578032	0.421595427	0.496458748	0.238817097	0.088655567	0.405007455	0.194706759	0.218812127	0.235400099	0.272179423	0.48763668	0.280690855	0.526217694	0.503292744	0.38040507	0.331138171	0.316227634	0.471794235	0.256771869	0.1569334	0.091761928	0.486269881	0.263978628	0.595986581	0.7034667	0.454522863	0.52112326	0.570017396	0.367731113	0.662959742	0.470427435	0.607045229	0.664699304	0.548272863	0.047340954	0.386493539	0.74527833	0.139289264	0.206013917
0.800012425	0.790382704	0.719806163	0.179112823	0.122390656	0.777273857	0.769445825	0.82666501	0.846048708	0.608349901	0.281374254	0.697688867	0.747825547	0.679920477	0.850646123	0.008822068	0.322688867	0.799266899	0.827099901	0.869346421	0.677249006	0.720738072	0.079709245	0.741612823	0.682467694	0.581573062	0.598658052	0.737326044	0.775347913	0.167867793	0.713220676	0.012673956	0.703839463	0.756833996	0.667060139	0.837350895	0.744781312	0.697937376	0.769197316	0.809455765	0.792308648	0.121955765	0.71514662	0.754411034	0.044607356	0.795849901	0.597291252	0.044980119	0.186133201	0.797962227
0.183958748	0.1256834	0.257517396	0.458001988	0.078839463	0.502982107	0.172900099	0.354746521	0.445638668	0.719247018	0.853690358	0.095986581	0.187189364	0.150658549	0.076727137	0.650223658	0.836729622	0.253851889	0.188494036	0.167060139	0.091575547	0.28236829	0.315109344	0.556100895	0.55554175	0.407492545	0.336356859	0.224900596	0.690792744	0.158113817	0.651466203	0.529199801	0.230678429	0.629286779	0.062127237	0.653205765	0.084679423	0.071384195	0.112760934	0.617979622	0.310263419	0.234343936	0.229249503	0.096421471	0.110959245	0.622949801	0.519694334	0.123384692	0.107169483	0.130156561
0.089960239	0.784791252	0.067408052	0.137673956	0.475335487	0.692594433	0.659480616	0.224403579	0.156436382	0.922962227	0.86375497	0.361083499	0.030690855	0.071197813	0.721421471	0.819831014	0.809828529	0.633511431	0.746520875	0.553864314	0.672900099	0.760375249	0.996085984	0.821384195	0.734778827	0.909915507	0.720800199	0.039388668	0.74459493	0.777087475	0.982107356	0.933710239	0.350149105	0.39929175	0.06833996	0.752360835	0.058337475	0.07125994	0.442470179	0.422837972	0.729000994	0.107169483	0.556411531	0.062686382	0.0465333	0.024043241	0.048894135	0.223906561	0.701105865	0.41861332
[truncated: 15,432 more rows]
[truncated: 114 more columns]
