# Supplementary material for: Personalised analytics for rare disease diagnostics
Source: Nat Commun. 2019 Nov 21;10:5274. doi: 10.1038/s41467-019-13345-5 (PMC6872807; doi:10.1038/s41467-019-13345-5)
Supplement: Supplementary file 14 — Supplementary Data 11 [file 41467_2019_13345_MOESM14_ESM.csv]

X.chr	pos.1.coor.	ref	alt	aaref	aaalt	genename	MetaSVM_rankscore	CADD_raw_rankscore	X1000Gp1_AF	X1000Gp1_AFR_AF	X1000Gp1_EUR_AF	X1000Gp1_AMR_AF	X1000Gp1_ASN_AF	ESP6500_AA_AF	ESP6500_EA_AF	ARIC5606_AA_AF	ARIC5606_EA_AF	ExAC_AF	clinvar_clnsig	clinvar_trait	clinvar_golden_stars	ClinVar_id	Name	HPO
1	1718817	C	T	A	T	GNB1	0.50056	0.95208	NA	NA	NA	NA	NA	NA	NA	NA	NA	NA	5|5|5|5|5	Generalized tonic-clonic seizures;Global developmental delay;Intellectual disability;Muscular hypotonia;Seizures	0|0|0|0|0	226495	NM_002074.4(GNB1):c.976G>A (p.Ala326Thr)	HP:0002069;HP:0001263;HP:0001249;HP:0001252;HP:0001250
1	1736004	A	G	L	P	GNB1	0.00422	0.91988	NA	NA	NA	NA	NA	NA	NA	NA	NA	NA	5|5|5|5|5|5|5|5|5|5|5|5|5|5	Cortical visual impairment;Expressive language delay;Failure to thrive;Feeding difficulties;Global developmental delay;Growth delay;Inability to walk;Intellectual disability;Limb hypertonia;Multifocal epileptiform discharges;Muscular hypotonia;Nystagmus;Seizures;Strabismus	0|0|0|0|0|0|0|0|0|0|0|0|0|0	226497	NM_002074.4(GNB1):c.284T>C (p.Leu95Pro)	HP:0100704;HP:0002474;HP:0001508;HP:0011968;HP:0001263;HP:0001510;HP:0002540;HP:0001249;HP:0002509;HP:0010841;HP:0001252;HP:0000639;HP:0001250;HP:0000486
1	1737942	A	G	I	T	GNB1	0.73202	0.83745	NA	NA	NA	NA	NA	NA	NA	NA	NA	8.236e-06	5|5|5|5|5|5|5|5|5|5|5|5|5|5|5|5|5|5|5|5|5|5	Developmental regression;EEG with generalized epileptiform discharges;Expressive language delay;Failure to thrive;Global developmental delay;Growth delay;Growth delay;Hypothyroidism;Inability to walk;Infantile axial hypotonia;Intellectual disability;Limb hypertonia;Multifocal epileptiform discharges;Muscular hypotonia;Nystagmus;Seizures;Strabismus;Upper limb hypertonia	0|0|0|0|0|0|0|0|0|0|0|0|0|0|0|0|0|0|0|0|0|0	205216	NM_002074.4(GNB1):c.239T>C (p.Ile80Thr)	HP:0002376;HP:0011198;HP:0002474;HP:0001508;HP:0001263;HP:0001510;HP:0001510;HP:0000821;HP:0002540;HP:0009062;HP:0001249;HP:0002509;HP:0010841;HP:0001252;HP:0000639;HP:0001250;HP:0000486;HP:0200049
1	1737942	A	T	I	N	GNB1	0.67948	0.90299	NA	NA	NA	NA	NA	NA	NA	NA	NA	NA	NA	Cortical visual impairment;Failure to thrive;Feeding difficulties;Focal seizures with impairment of consciousness or awareness;Global developmental delay;Growth delay;Infantile muscular hypotonia;Limb hypertonia;Multifocal epileptiform discharges;Muscular hypotonia;Seizures	NA	226498	NM_002074.4(GNB1):c.239T>A (p.Ile80Asn)	HP:0100704;HP:0001508;HP:0011968;HP:0002384;HP:0001263;HP:0001510;HP:0008947;HP:0002509;HP:0010841;HP:0001252;HP:0001250
1	1737948	T	C	K	R	GNB1	0.58211	0.57952	NA	NA	NA	NA	NA	NA	NA	NA	NA	NA	5|5|5|5|5|5|5|5|5	EEG with generalized epileptiform discharges;Feeding difficulties;Global developmental delay;Growth delay;Infantile muscular hypotonia;Muscular hypotonia;Seizures;Strabismus	0|0|0|0|0|0|0|0|0	226499	NM_002074.4(GNB1):c.233A>G (p.Lys78Arg)	HP:0011198;HP:0011968;HP:0001263;HP:0001510;HP:0008947;HP:0001252;HP:0001250;HP:0000486
1	1737953	A	C	D	E	GNB1	0.9069	0.54587	NA	NA	NA	NA	NA	NA	NA	NA	NA	NA	5|5|5|5|5|5	Failure to thrive;Focal seizures with impairment of consciousness or awareness;Global developmental delay;Limb hypertonia;Seizures;Strabismus	0|0|0|0|0|0	226501	NM_002074.4(GNB1):c.228T>G (p.Asp76Glu)	HP:0001508;HP:0002384;HP:0001263;HP:0002509;HP:0001250;HP:0000486
1	1737954	T	C	D	G	GNB1	0.95102	0.90559	NA	NA	NA	NA	NA	NA	NA	NA	NA	NA	5|5|5|5|5|5	Global developmental delay;Infantile muscular hypotonia;Intellectual disability;Muscular hypotonia	0|0|0|0|0|0	226502	NM_002074.4(GNB1):c.227A>G (p.Asp76Gly)	HP:0001263;HP:0008947;HP:0001249;HP:0001252
1	11217230	C	A	C	F	MTOR	0.86849	0.9402	NA	NA	NA	NA	NA	NA	NA	NA	NA	NA	5|5	Glioblastoma;Neoplasm of the breast;Renal cell carcinoma, papillary, 1	0|1	187953	NM_004958.3(MTOR):c.4448G>T (p.Cys1483Phe)	HP:0100843;HP:0100013;HP:0005584
1	11333893	A	G	N	S	UBIAD1	0.99947	0.6597	NA	NA	NA	NA	NA	NA	NA	NA	NA	NA	5	Schnyder crystalline corneal dystrophy	0	15895	NM_013319.2(UBIAD1):c.305A>G (p.Asn102Ser)	HP:0007760
1	11333923	A	G	D	G	UBIAD1	0.96615	0.79863	NA	NA	NA	NA	NA	NA	NA	NA	NA	NA	5	Schnyder crystalline corneal dystrophy	0	15900	NM_013319.2(UBIAD1):c.335A>G (p.Asp112Gly)	HP:0007760
1	11333943	A	G	R	G	UBIAD1	0.96314	0.69628	NA	NA	NA	NA	NA	NA	NA	NA	NA	NA	5	Schnyder crystalline corneal dystrophy	0	15897	NM_013319.2(UBIAD1):c.355A>G (p.Arg119Gly)	HP:0007760
1	11334099	T	C	S	P	UBIAD1	0.97253	0.8473	NA	NA	NA	NA	NA	NA	NA	NA	NA	NA	5	Schnyder crystalline corneal dystrophy	0	15901	NM_013319.2(UBIAD1):c.511T>C (p.Ser171Pro)	HP:0007760
1	11334112	C	T	T	I	UBIAD1	0.9765	0.90219	NA	NA	NA	NA	NA	NA	NA	NA	NA	NA	5	Schnyder crystalline corneal dystrophy	0	15898	NM_013319.2(UBIAD1):c.524C>T (p.Thr175Ile)	HP:0007760
1	11334117	G	C	G	R	UBIAD1	0.92635	0.81146	NA	NA	NA	NA	NA	NA	NA	NA	NA	NA	5	Schnyder crystalline corneal dystrophy	0	15896	NM_013319.2(UBIAD1):c.529G>C (p.Gly177Arg)	HP:0007760
1	11345701	G	A	G	E	UBIAD1	0.96345	0.77204	NA	NA	NA	NA	NA	NA	NA	NA	NA	NA	5	Schnyder crystalline corneal dystrophy	0	49835	NM_013319.2(UBIAD1):c.530G>A (p.Gly177Glu)	HP:0007760
1	11345727	G	A	G	R	UBIAD1	0.97702	0.73416	NA	NA	NA	NA	NA	NA	NA	NA	NA	NA	5	Schnyder crystalline corneal dystrophy	0	15902	NM_013319.2(UBIAD1):c.556G>A (p.Gly186Arg)	HP:0007760
1	11345866	A	G	N	S	UBIAD1	0.97842	0.72754	NA	NA	NA	NA	NA	NA	NA	NA	NA	NA	5	Schnyder crystalline corneal dystrophy	0	15899	NM_013319.2(UBIAD1):c.695A>G (p.Asn232Ser)	HP:0007760
1	11345879	C	G	D	E	UBIAD1	0.9925	0.80698	NA	NA	NA	NA	NA	NA	NA	NA	NA	NA	5	Schnyder crystalline corneal dystrophy	0	15903	NM_013319.2(UBIAD1):c.708C>G (p.Asp236Glu)	HP:0007760
1	12025628	G	A	W	X	PLOD1	NA	0.98002	NA	NA	NA	NA	NA	NA	NA	NA	NA	NA	NA	Bilateral cryptorchidism;Congenital omphalocele;Depressed nasal bridge;Dolichocephaly;Feeding difficulties;Generalized hypotonia;Generalized neonatal hypotonia;High palate;Hydrocephalus;Joint hypermobility;Joint hypermobility;Macrocephaly at birth;Narrow chest;Neonatal hypotonia;Porencephalic cyst;Scrotal hypoplasia;Severe global developmental delay;Short chin;Thoracolumbar scoliosis;Umbilical he…	NA	360800	NM_000302.3(PLOD1):c.1562G>A (p.Trp521Ter)	HP:0008689;HP:0001539;HP:0005280;HP:0000268;HP:0011968;HP:0001290;HP:0008935;HP:0000218;HP:0000238;HP:0001382;HP:0001382;HP:0004488;HP:0000774;HP:0001319;HP:0002132;HP:0000046;HP:0011344;HP:0000331;HP:0002944;HP:0001537
1	12052716	C	T	R	W	MFN2	0.99924	0.94993	NA	NA	NA	NA	NA	NA	NA	NA	NA	NA	5|5|5|5	Abnormal blistering of the skin;Abnormality of dental enamel;Abnormality of the dentition;Alopecia of scalp;Decreased body weight;Distal muscle weakness;EMG abnormality;Failure to thrive;Hyperpigmentation of the skin;Microcephaly;Nail dystrophy;Scarring;Scarring alopecia of scalp;Short stature	2|0|1|1	17315	NM_014874.3(MFN2):c.280C>T (p.Arg94Trp)	HP:0008066;HP:0000682;HP:0000164;HP:0002293;HP:0004325;HP:0002460;HP:0003457;HP:0001508;HP:0000953;HP:0000252;HP:0008404;HP:0100699;HP:0004552;HP:0004322
1	17349143	C	T	R	H	SDHB	0.9925	0.9582	NA	NA	NA	NA	NA	NA	NA	NA	NA	2.471e-05	5|5|5|5|5	Gastrointestinal stroma tumor;Gastrointestinal stroma tumor;Pheochromocytoma;Pheochromocytoma	0|0|0|1|1	27820	NM_003000.2(SDHB):c.725G>A (p.Arg242His)	HP:0100723;HP:0100723;HP:0002666;HP:0002666
1	17349144	G	A	R	C	SDHB	0.982	0.95846	NA	NA	NA	NA	NA	NA	NA	NA	NA	NA	5	Gastrointestinal stroma tumor;Pheochromocytoma	1	181605	NM_003000.2(SDHB):c.724C>T (p.Arg242Cys)	HP:0100723;HP:0002666
1	17349179	C	T	R	H	SDHB	0.99589	0.95659	NA	NA	NA	NA	NA	NA	NA	NA	NA	NA	5|5	Gastrointestinal stroma tumor;Pheochromocytoma	1|1	152351	NM_003000.2(SDHB):c.689G>A (p.Arg230His)	HP:0100723;HP:0002666
1	17349180	G	A	R	C	SDHB	0.98619	0.95683	0.000457875457875458	0	0	0	0.00174825174825175	NA	NA	NA	NA	8.236e-06	5	Gastrointestinal stroma tumor;Pheochromocytoma	1	181608	NM_003000.2(SDHB):c.688C>T (p.Arg230Cys)	HP:0100723;HP:0002666
1	17350470	G	A	Q	X	SDHB	NA	0.9893	NA	NA	NA	NA	NA	NA	NA	NA	NA	NA	5|5	Gastrointestinal stroma tumor;Pheochromocytoma	1|1	232175	NM_003000.2(SDHB):c.640C>T (p.Gln214Ter)	HP:0100723;HP:0002666
1	17350508	C	T	W	X	SDHB	NA	0.99432	NA	NA	NA	NA	NA	NA	NA	NA	NA	NA	NA	Gastrointestinal stroma tumor;Pheochromocytoma	NA	390910	NM_003000.2(SDHB):c.602G>A (p.Trp201Ter)	HP:0100723;HP:0002666
1	17350510	C	A	W	C	SDHB	0.99544	0.95591	NA	NA	NA	NA	NA	NA	NA	0.00042	0.00032	NA	5	Gastrointestinal stroma tumor;Pheochromocytoma	1	181610	NM_003000.2(SDHB):c.600G>T (p.Trp200Cys)	HP:0100723;HP:0002666
1	17354279	G	A	Q	X	SDHB	NA	0.98804	NA	NA	NA	NA	NA	NA	NA	NA	NA	NA	NA	Gastrointestinal stroma tumor;Pheochromocytoma	NA	515290	NM_003000.2(SDHB):c.505C>T (p.Gln169Ter)	HP:0100723;HP:0002666
1	17354285	T	A	K	X	SDHB	NA	0.98765	NA	NA	NA	NA	NA	NA	NA	NA	NA	NA	NA	Gastrointestinal stroma tumor;Pheochromocytoma	NA	390913	NM_003000.2(SDHB):c.499A>T (p.Lys167Ter)	HP:0100723;HP:0002666
1	17354343	A	C	Y	X	SDHB	NA	0.98319	NA	NA	NA	NA	NA	NA	NA	NA	NA	NA	NA	Gastrointestinal stroma tumor;Pheochromocytoma	NA	390924	NM_003000.2(SDHB):c.441T>G (p.Tyr147Ter)	HP:0100723;HP:0002666
1	17355094	C	T	NA	NA	SDHB	NA	0.89128	NA	NA	NA	NA	NA	NA	NA	NA	NA	8.236e-06	5|5|5|5|5	Gastrointestinal stroma tumor;Pheochromocytoma	0|1|1|1|1	38851	NM_003000.2(SDHB):c.423+1G>A	HP:0100723;HP:0002666
1	17355138	A	C	I	S	SDHB	0.97291	0.92014	NA	NA	NA	NA	NA	NA	NA	NA	NA	NA	5|4|5	Gastrointestinal stroma tumor;Pheochromocytoma	1|0|1	181616	NM_003000.2(SDHB):c.380T>G (p.Ile127Ser)	HP:0100723;HP:0002666
1	17355144	G	C	S	X	SDHB	NA	0.99501	NA	NA	NA	NA	NA	NA	NA	NA	NA	NA	NA	Gastrointestinal stroma tumor;Pheochromocytoma	NA	390921	NM_003000.2(SDHB):c.374C>G (p.Ser125Ter)	HP:0100723;HP:0002666
1	17355175	G	A	R	X	SDHB	NA	0.97216	NA	NA	NA	NA	NA	NA	NA	NA	NA	1.647e-05	5|5	Gastrointestinal stroma tumor;Pheochromocytoma;Pheochromocytoma	1|1	194371	NM_003000.2(SDHB):c.343C>T (p.Arg115Ter)	HP:0100723;HP:0002666;HP:0002666
1	17355216	C	T	C	Y	SDHB	0.96332	0.9446	NA	NA	NA	NA	NA	NA	NA	NA	NA	NA	5	Pheochromocytoma	0	27825	NM_003000.2(SDHB):c.302G>A (p.Cys101Tyr)	HP:0002666
1	17355219	G	A	S	F	SDHB	0.97084	0.94703	NA	NA	NA	NA	NA	NA	NA	NA	NA	NA	5	Pheochromocytoma	0	27827	NM_003000.2(SDHB):c.299C>T (p.Ser100Phe)	HP:0002666
1	17359553	A	T	NA	NA	SDHB	NA	0.56044	NA	NA	NA	NA	NA	NA	NA	NA	NA	NA	5	Gastrointestinal stroma tumor;Pheochromocytoma	1	150487	NM_003000.2(SDHB):c.286+2T>A	HP:0100723;HP:0002666
1	17359570	T	A	R	X	SDHB	NA	0.97301	NA	NA	NA	NA	NA	NA	NA	NA	NA	NA	5|5|5	Gastrointestinal stroma tumor;Pheochromocytoma	1|1|1	238183	NM_003000.2(SDHB):c.271A>T (p.Arg91Ter)	HP:0100723;HP:0002666
1	17359573	G	A	R	X	SDHB	NA	0.9863	0.000457875457875458	0	0.00131926121372032	0	0	NA	NA	NA	NA	8.236e-06	5|5|5|5|5|5	Gastrointestinal stroma tumor;Pheochromocytoma;Pheochromocytoma	1|1|1|1|1|1	27817	NM_003000.2(SDHB):c.268C>T (p.Arg90Ter)	HP:0100723;HP:0002666;HP:0002666
1	17371315	C	T	W	X	SDHB	NA	0.98523	NA	NA	NA	NA	NA	NA	NA	NA	NA	NA	NA	Gastrointestinal stroma tumor;Pheochromocytoma	NA	390935	NM_003000.2(SDHB):c.141G>A (p.Trp47Ter)	HP:0100723;HP:0002666
1	17371320	G	A	R	X	SDHB	NA	0.9684	NA	NA	NA	NA	NA	NA	NA	NA	NA	1.647e-05	5|5|5|5|5	Gastrointestinal stroma tumor;Pheochromocytoma	1|1|1|1|1	152477	NM_003000.2(SDHB):c.136C>T (p.Arg46Ter)	HP:0100723;HP:0002666
1	17371320	G	C	R	G	SDHB	0.9676	0.86806	NA	NA	NA	NA	NA	NA	NA	NA	NA	NA	5|5	Pheochromocytoma	0|1	27824	NM_003000.2(SDHB):c.136C>G (p.Arg46Gly)	HP:0002666
1	17371377	G	A	R	X	SDHB	NA	0.96293	NA	NA	NA	NA	NA	NA	NA	NA	NA	8.237e-06	5|5|5	Gastrointestinal stroma tumor;Pheochromocytoma;Pheochromocytoma	0|0|1	27822	NM_003000.2(SDHB):c.79C>T (p.Arg27Ter)	HP:0100723;HP:0002666;HP:0002666
1	17380442	C	A	NA	NA	SDHB	NA	0.76035	NA	NA	NA	NA	NA	NA	NA	NA	NA	NA	5|5|5|5|5	Gastrointestinal stroma tumor;Pheochromocytoma	1|2|1|1|1	152478	NM_003000.2(SDHB):c.72+1G>T	HP:0100723;HP:0002666
1	21887155	C	T	A	V	ALPL	0.98914	0.84782	NA	NA	NA	NA	NA	NA	NA	NA	NA	1.647e-05	5	Infantile hypophosphatasia	0	28706	NM_000478.5(ALPL):c.98C>T (p.Ala33Val)	HP:0003239
1	21887620	G	C	R	P	ALPL	0.97286	0.9414	NA	NA	NA	NA	NA	NA	NA	NA	NA	1.648e-05	5	Infantile hypophosphatasia	0	28704	NM_000478.5(ALPL):c.212G>C (p.Arg71Pro)	HP:0003239
1	21890681	A	C	Q	P	ALPL	0.98541	0.57578	NA	NA	NA	NA	NA	NA	NA	NA	NA	NA	5|5	Infantile hypophosphatasia	0|1	28705	NM_000478.5(ALPL):c.620A>C (p.Gln207Pro)	HP:0003239
1	21896819	C	T	R	C	ALPL	0.99486	0.95329	NA	NA	NA	NA	NA	NA	NA	NA	NA	1.647e-05	5|5	Infantile hypophosphatasia	0|0	28723	NM_000478.5(ALPL):c.814C>T (p.Arg272Cys)	HP:0003239
1	21900176	A	C	D	A	ALPL	0.98556	0.83297	NA	NA	NA	NA	NA	0	0.000116	0	0	1.647e-05	5|5|5|5	Infantile hypophosphatasia	0|0|0|1	28703	NM_000478.5(ALPL):c.881A>C (p.Asp294Ala)	HP:0003239
1	21900187	G	A	E	K	ALPL	0.98368	0.94275	NA	NA	NA	NA	NA	NA	NA	NA	NA	1.647e-05	5	Infantile hypophosphatasia	0	28708	NM_000478.5(ALPL):c.892G>A (p.Glu298Lys)	HP:0003239
1	21900294	T	G	NA	NA	ALPL	NA	0.56691	NA	NA	NA	NA	NA	NA	NA	NA	NA	NA	NA	Infantile hypophosphatasia	NA	357066	NM_000478.5(ALPL):c.997+2T>G	HP:0003239
1	21902361	A	T	D	V	ALPL	0.96178	0.82407	NA	NA	NA	NA	NA	NA	NA	NA	NA	NA	5|5|5|5	Infantile hypophosphatasia	1|0|0|1	28710	NM_000478.5(ALPL):c.1133A>T (p.Asp378Val)	HP:0003239
1	21903131	T	C	Y	H	ALPL	0.95556	0.65833	NA	NA	NA	NA	NA	NA	NA	NA	NA	NA	5	Infantile hypophosphatasia	0	28707	NM_000478.5(ALPL):c.1306T>C (p.Tyr436His)	HP:0003239
1	21903932	G	A	G	R	ALPL	0.9829	0.9489	NA	NA	NA	NA	NA	NA	NA	NA	NA	NA	5	Infantile hypophosphatasia	0	28720	NM_000478.5(ALPL):c.1366G>A (p.Gly456Arg)	HP:0003239
1	36937914	G	A	R	C	CSF3R	0.7922	0.94132	NA	NA	NA	NA	NA	NA	NA	NA	NA	NA	5|5	Severe congenital neutropenia	1|0	171707	NM_000760.3(CSF3R):c.922C>T (p.Arg308Cys)	HP:0005549
1	43394689	G	A	R	X	SLC2A1	NA	0.99258	NA	NA	NA	NA	NA	NA	NA	NA	NA	NA	5	Microcephaly	1	201142	NM_006516.2(SLC2A1):c.988C>T (p.Arg330Ter)	HP:0000252
1	43395407	G	A	Q	X	SLC2A1	NA	0.9717	NA	NA	NA	NA	NA	NA	NA	NA	NA	NA	5|5|5	Intellectual disability	0|1|1	198605	NM_006516.2(SLC2A1):c.724C>T (p.Gln242Ter)	HP:0001249
1	43815009	G	T	W	L	MPL	0.57676	0.4124	NA	NA	NA	NA	NA	NA	NA	0	0	1.647e-05	5|5	Hematologic neoplasm	0|0	29203	NM_005373.2(MPL):c.1544G>T (p.Trp515Leu)	HP:0004377
1	45797174	T	C	Q	R	MUTYH	0.27971	0.0196	NA	NA	NA	NA	NA	NA	NA	NA	NA	NA	5	Neoplasm of stomach	0	20338	NM_001128425.1(MUTYH):c.1241A>G (p.Gln414Arg)	HP:0006753
1	45797202	G	A	P	S	MUTYH	0.98465	0.71412	NA	NA	NA	NA	NA	NA	NA	NA	NA	NA	5	Neoplasm of stomach	0	20337	NM_001128425.1(MUTYH):c.1213C>T (p.Pro405Ser)	HP:0006753
1	45797228	C	T	G	D	MUTYH	0.8597	0.87895	0.00366300366300366	0	0.0079155672823219	0.00552486187845304	0	0.001589	0.005	0.00042	0.00032	0.002776	5|5|5|5|5	Endometrial carcinoma;Neoplasm of stomach;Neoplasm of stomach;Pilomatrixoma;Small intestine carcinoid	2|0|2|2|0	20333	NM_001128425.1(MUTYH):c.1187G>A (p.Gly396Asp)	HP:0012114;HP:0006753;HP:0006753;HP:0030434;HP:0006722
1	45798475	T	C	Y	C	MUTYH	0.98216	0.65071	NA	NA	NA	NA	NA	0.000454	0.003023	0.00021	0.00016	0.001623	5|5|5|5|5	Endometrial carcinoma;Neoplasm of stomach;Pilomatrixoma	2|0|1|2|0	20332	NM_001128425.1(MUTYH):c.536A>G (p.Tyr179Cys)	HP:0012114;HP:0006753;HP:0030434
1	46715769	C	A	P	H	RAD54L	0.71922	0.28776	NA	NA	NA	NA	NA	NA	NA	NA	NA	1.647e-05	5	Adenocarcinoma of the colon	0	21230	NM_001142548.1(RAD54L):c.188C>A (p.Pro63His)	HP:0040276
1	46738430	T	A	V	E	RAD54L	0.61173	0.36985	NA	NA	NA	NA	NA	NA	NA	NA	NA	NA	5	Non-Hodgkin lymphoma	0	21231	NM_001142548.1(RAD54L):c.1331T>A (p.Val444Glu)	HP:0012539
1	47882707	C	A	C	X	FOXE3	NA	0.96418	NA	NA	NA	NA	NA	NA	NA	NA	NA	0.0001673	5|5	Congenital primary aphakia	0|1	23487	NM_012186.2(FOXE3):c.720C>A (p.Cys240Ter)	HP:0007707
1	47882946	G	T	X	L	FOXE3	NA	0.20223	NA	NA	NA	NA	NA	NA	NA	NA	NA	NA	5	Congenital primary aphakia	0	39113	NM_012186.2(FOXE3):c.959G>T (p.Ter320Leu)	HP:0007707
1	53668099	C	T	S	L	CPT2	0.97157	0.95355	0.000915750915750916	0	0.00131926121372032	0.00276243093922652	0	0.000454	0.00186	0	0	0.001268	5|5|5|5	Rhabdomyolysis	1|1|1|0	23992	NM_000098.2(CPT2):c.338C>T (p.Ser113Leu)	HP:0003201
1	68895518	G	A	R	W	RPE65	0.98602	0.94863	NA	NA	NA	NA	NA	NA	NA	0.00021	0.00016	1.647e-05	5|5|5	Retinitis pigmentosa	0|0|0	28159	NM_000329.2(RPE65):c.1543C>T (p.Arg515Trp)	HP:0000547
1	68896964	C	T	NA	NA	RPE65	NA	0.78002	NA	NA	NA	NA	NA	NA	NA	NA	NA	NA	NA	Abnormal electroretinogram;Abnormality of vision;Congenital blindness;Retinal degeneration	NA	360814	NM_000329.2(RPE65):c.1338+1G>A	HP:0000512;HP:0000504;HP:0007875;HP:0000546
1	68912520	C	T	G	S	RPE65	0.98156	0.95026	NA	NA	NA	NA	NA	NA	NA	0.00021	0.00016	NA	5	Retinitis pigmentosa	0	104720	NM_000329.2(RPE65):c.118G>A (p.Gly40Ser)	HP:0000547
1	92763018	G	T	C	X	GLMN	NA	0.92982	NA	NA	NA	NA	NA	NA	NA	NA	NA	8.236e-06	NA	Venous malformation	NA	513903	NM_053274.2(GLMN):c.108C>A (p.Cys36Ter)	HP:0012721
1	93299101	G	C	NA	NA	RPL5	NA	0.62069	NA	NA	NA	NA	NA	NA	NA	NA	NA	NA	NA	Abnormality of the pinna;Aplasia of the ovary;Aplastic anemia;Atrial septal defect;Dilation of lateral ventricles;Downslanted palpebral fissures;Dry skin;Erythroid hypoplasia;Hemangioma;Hepatomegaly;Hypotelorism;Intracerebral periventricular calcifications;Low-set, posteriorly rotated ears;Pulmonary arterial hypertension;Relative macrocephaly;Vaginal hydrocele;Wide anterior fontanel	NA	513904	NM_000969.3(RPL5):c.74-1G>C	HP:0000377;HP:0010463;HP:0001915;HP:0001631;HP:0006956;HP:0000494;HP:0000958;HP:0012133;HP:0001028;HP:0002240;HP:0000601;HP:0007229;HP:0000368;HP:0002092;HP:0004482;HP:0100673;HP:0000260
1	93299160	C	G	Y	X	RPL5	NA	0.97033	NA	NA	NA	NA	NA	NA	NA	NA	NA	NA	NA	Diamond-Blackfan anemia	NA	391418	NM_000969.4(RPL5):c.132C>G (p.Tyr44Ter)	HP:0004810
1	94463488	G	A	Q	X	ABCA4	NA	0.99785	NA	NA	NA	NA	NA	NA	NA	NA	NA	4.942e-05	NA	Cone/cone-rod dystrophy	NA	105365	NM_000350.2(ABCA4):c.6658C>T (p.Gln2220Ter)	HP:0000548
1	94466426	G	A	R	X	ABCA4	NA	0.99944	NA	NA	NA	NA	NA	0	0.000116	0.00021	0.00016	1.647e-05	5	Blindness;Macular degeneration;Retinal dystrophy;Visual loss	0	105349	NM_000350.2(ABCA4):c.6445C>T (p.Arg2149Ter)	HP:0000618;HP:0000608;HP:0000556;HP:0000572
1	94471056	G	A	R	X	ABCA4	NA	0.99151	NA	NA	NA	NA	NA	NA	NA	0	0	2.471e-05	5	Retinal dystrophy	0	22946	NM_000350.2(ABCA4):c.6088C>T (p.Arg2030Ter)	HP:0000556
1	94486895	C	T	R	Q	ABCA4	0.84033	0.93008	NA	NA	NA	NA	NA	NA	NA	NA	NA	5.765e-05	NA	Retinal dystrophy	NA	105220	NM_000350.2(ABCA4):c.4919G>A (p.Arg1640Gln)	HP:0000556
1	94495071	C	T	C	Y	ABCA4	0.99636	0.92111	NA	NA	NA	NA	NA	NA	NA	NA	NA	0.0001071	5|5	Retinal dystrophy	1|0	105177	NM_000350.2(ABCA4):c.4469G>A (p.Cys1490Tyr)	HP:0000556
1	94508342	C	T	W	X	ABCA4	NA	0.99703	NA	NA	NA	NA	NA	NA	NA	NA	NA	NA	NA	Retinal dystrophy	NA	105107	NM_000350.2(ABCA4):c.3303G>A (p.Trp1101Ter)	HP:0000556
1	94508386	C	A	E	X	ABCA4	NA	0.99808	NA	NA	NA	NA	NA	NA	NA	NA	NA	NA	NA	Congenital stationary night blindness	NA	431625	NM_000350.2(ABCA4):c.3259G>T (p.Glu1087Ter)	HP:0007642
1	94526212	G	A	R	X	ABCA4	NA	0.96692	NA	NA	NA	NA	NA	NA	NA	0	0	2.471e-05	4	Bull's eye maculopathy	0	105003	NM_000350.2(ABCA4):c.2041C>T (p.Arg681Ter)	HP:0011504
1	94526316	C	T	NA	NA	ABCA4	NA	0.78681	NA	NA	NA	NA	NA	NA	NA	NA	NA	8.24e-06	5|5	Macular dystrophy	0|0	104995	NM_000350.2(ABCA4):c.1938-1G>A	HP:0007754
1	94528266	G	A	R	W	ABCA4	0.98985	0.95594	NA	NA	NA	NA	NA	NA	NA	NA	NA	4.942e-05	5	Retinal dystrophy	1	104973	NM_000350.2(ABCA4):c.1804C>T (p.Arg602Trp)	HP:0000556
1	94528871	G	T	C	X	ABCA4	NA	0.96574	NA	NA	NA	NA	NA	NA	NA	NA	NA	NA	NA	Retinal dystrophy;Retinitis pigmentosa	NA	431631	NM_000350.2(ABCA4):c.1557C>A (p.Cys519Ter)	HP:0000556;HP:0000547
1	94578624	T	C	NA	NA	ABCA4	NA	0.69911	NA	NA	NA	NA	NA	NA	NA	NA	NA	NA	5	Central scotoma;Macular degeneration;Retinal atrophy;Visual impairment	1	98778	NM_000350.2(ABCA4):c.67-2A>G	HP:0000603;HP:0000608;HP:0001105;HP:0000505
1	109778600	T	C	I	T	SARS	0.85034	0.76989	NA	NA	NA	NA	NA	NA	NA	NA	NA	NA	NA	Cerebral arteriovenous malformation	NA	535365	NM_006513.3(SARS):c.971T>C (p.Ile324Thr)	HP:0002408
1	111663161	C	T	W	X	DRAM2	NA	0.98417	NA	NA	NA	NA	NA	0	0.000116	0.00021	0.00016	2.471e-05	5|5	Retinal dystrophy	1|0	190033	NM_178454.5(DRAM2):c.494G>A (p.Trp165Ter)	HP:0000556
1	111663293	T	A	H	L	DRAM2	0.98076	0.90449	NA	NA	NA	NA	NA	NA	NA	NA	NA	NA	5|5	Retinal dystrophy	1|0	190034	NM_178454.5(DRAM2):c.362A>T (p.His121Leu)	HP:0000556
1	111674046	C	T	S	N	DRAM2	0.91275	0.83098	NA	NA	NA	NA	NA	NA	NA	NA	NA	NA	5|5	Retinal dystrophy	1|0	190037	NM_178454.5(DRAM2):c.131G>A (p.Ser44Asn)	HP:0000556
1	111674098	A	G	Y	H	DRAM2	0.74612	0.8449	NA	NA	NA	NA	NA	NA	NA	NA	NA	NA	5	Retinal dystrophy	1	190038	NM_178454.5(DRAM2):c.79T>C (p.Tyr27His)	HP:0000556
1	113057518	C	T	R	X	WNT2B	NA	0.97718	NA	NA	NA	NA	NA	0.000227	0	NA	NA	8.236e-06	NA	Chronic diarrhea;Diarrhea;Failure to thrive;Failure to thrive in infancy;Impaired feeding ability	NA	535693	NM_024494.2(WNT2B):c.205C>T (p.Arg69Ter)	HP:0002028;HP:0002014;HP:0001508;HP:0001531;HP:0031063
1	115256528	T	A	Q	H	NRAS	0.89247	0.71818	NA	NA	NA	NA	NA	NA	NA	NA	NA	NA	NA	Acute myeloid leukemia;Adrenocortical carcinoma;Chronic lymphocytic leukemia;Cutaneous melanoma;Glioblastoma;Lung adenocarcinoma;Multiple myeloma;Neoplasm of brain;Neoplasm of the large intestine;Neoplasm of the thyroid gland;Renal cell carcinoma, papillary, 1;Transitional cell carcinoma of the bladder	NA	359197	NM_002524.4(NRAS):c.183A>T (p.Gln61His)	HP:0004808;HP:0006744;HP:0005550;HP:0012056;HP:0100843;HP:0030078;HP:0006775;HP:0030692;HP:0100834;HP:0100031;HP:0005584;HP:0006740
1	115256529	T	C	Q	R	NRAS	0.88255	0.4996	NA	NA	NA	NA	NA	NA	NA	NA	NA	NA	5|5|5|5|5|5	Acute myeloid leukemia;Adrenocortical carcinoma;Chronic lymphocytic leukemia;Congenital giant melanocytic nevus;Cutaneous melanoma;Epidermal nevus;Follicular thyroid carcinoma;Glioblastoma;Lung adenocarcinoma;Multiple myeloma;Neoplasm of brain;Neoplasm of the large intestine;Non-small cell lung cancer;Renal cell carcinoma, papillary, 1;Transitional cell carcinoma of the bladder	0|0|1|0|0|0	28939	NM_002524.4(NRAS):c.182A>G (p.Gln61Arg)	HP:0004808;HP:0006744;HP:0005550;HP:0005600;HP:0012056;HP:0010816;HP:0006731;HP:0100843;HP:0030078;HP:0006775;HP:0030692;HP:0100834;HP:0030358;HP:0005584;HP:0006740
1	115256529	T	G	Q	P	NRAS	0.93564	0.78258	NA	NA	NA	NA	NA	NA	NA	NA	NA	NA	NA	Acute myeloid leukemia;Adrenocortical carcinoma;Chronic lymphocytic leukemia;Cutaneous melanoma;Glioblastoma;Lung adenocarcinoma;Multiple myeloma;Neoplasm of brain;Neoplasm of the large intestine;Neoplasm of the thyroid gland;Non-small cell lung cancer;Renal cell carcinoma, papillary, 1;Transitional cell carcinoma of the bladder	NA	263939	NM_002524.4(NRAS):c.182A>C (p.Gln61Pro)	HP:0004808;HP:0006744;HP:0005550;HP:0012056;HP:0100843;HP:0030078;HP:0006775;HP:0030692;HP:0100834;HP:0100031;HP:0030358;HP:0005584;HP:0006740
1	115256530	G	C	Q	E	NRAS	0.91035	0.52149	NA	NA	NA	NA	NA	NA	NA	NA	NA	NA	NA	Cutaneous melanoma	NA	362754	NM_002524.4(NRAS):c.181C>G (p.Gln61Glu)	HP:0012056
1	115258681	G	A	P	L	NRAS	0.92086	0.93209	NA	NA	NA	NA	NA	NA	NA	NA	NA	NA	5|5	Epidermal nevus	0|0	48246	NM_002524.4(NRAS):c.101C>T (p.Pro34Leu)	HP:0010816
1	115258744	C	G	G	A	NRAS	0.66937	0.57935	NA	NA	NA	NA	NA	NA	NA	NA	NA	NA	NA	Cutaneous melanoma	NA	362756	NM_002524.4(NRAS):c.38G>C (p.Gly13Ala)	HP:0012056
1	115258744	C	T	G	D	NRAS	0.81673	0.67764	NA	NA	NA	NA	NA	NA	NA	NA	NA	8.236e-06	5|5|5|5	Acute myeloid leukemia;Cutaneous melanoma;Juvenile myelomonocytic leukemia;Medulloblastoma;Multiple myeloma;Neoplasm of the large intestine;Non-Hodgkin lymphoma;Transitional cell carcinoma of the bladder	0|0|0|0	28940	NM_002524.4(NRAS):c.38G>A (p.Gly13Asp)	HP:0004808;HP:0012056;HP:0012209;HP:0002885;HP:0006775;HP:0100834;HP:0012539;HP:0006740
1	115258745	C	A	G	C	NRAS	0.90361	0.93655	NA	NA	NA	NA	NA	NA	NA	NA	NA	NA	NA	Cutaneous melanoma	NA	48941	NM_002524.4(NRAS):c.37G>T (p.Gly13Cys)	HP:0012056
1	115258747	C	A	G	V	NRAS	0.85895	0.94249	NA	NA	NA	NA	NA	NA	NA	NA	NA	NA	5|5	Acute myeloid leukemia;Cutaneous melanoma;Multiple myeloma;Neoplasm of the large intestine	1|1	48940	NM_002524.4(NRAS):c.35G>T (p.Gly12Val)	HP:0004808;HP:0012056;HP:0006775;HP:0100834
1	115258747	C	G	G	A	NRAS	0.82454	0.61306	NA	NA	NA	NA	NA	NA	NA	NA	NA	NA	5	Acute myeloid leukemia;Cutaneous melanoma;Multiple myeloma;Neoplasm of the large intestine;Non-small cell lung cancer	1	216786	NM_002524.4(NRAS):c.35G>C (p.Gly12Ala)	HP:0004808;HP:0012056;HP:0006775;HP:0100834;HP:0030358
1	115258747	C	T	G	D	NRAS	0.86173	0.92643	NA	NA	NA	NA	NA	0	0.000116	NA	NA	1.647e-05	5|5|5	Acute myeloid leukemia;Cutaneous melanoma;Epidermal nevus;Juvenile myelomonocytic leukemia;Multiple myeloma;Neoplasm of the large intestine;Non-small cell lung cancer	0|0|1	48247	NM_002524.4(NRAS):c.35G>A (p.Gly12Asp)	HP:0004808;HP:0012056;HP:0010816;HP:0012209;HP:0006775;HP:0100834;HP:0030358
1	115258748	C	A	G	C	NRAS	0.87171	0.86745	NA	NA	NA	NA	NA	NA	NA	NA	NA	NA	5	Acute myeloid leukemia;Cutaneous melanoma;Multiple myeloma;Neoplasm of the large intestine;Non-small cell lung cancer	1	48938	NM_002524.4(NRAS):c.34G>T (p.Gly12Cys)	HP:0004808;HP:0012056;HP:0006775;HP:0100834;HP:0030358
1	115258748	C	G	G	R	NRAS	0.81711	0.93378	NA	NA	NA	NA	NA	NA	NA	NA	NA	NA	5	Acute myeloid leukemia;Chronic myelogenous leukemia;Cutaneous melanoma;Multiple myeloma;Neoplasm of the large intestine;Non-small cell lung cancer	1	48939	NM_002524.4(NRAS):c.34G>C (p.Gly12Arg)	HP:0004808;HP:0005506;HP:0012056;HP:0006775;HP:0100834;HP:0030358
1	115258748	C	T	G	S	NRAS	0.74112	0.71512	NA	NA	NA	NA	NA	NA	NA	NA	NA	NA	5|5	Acute myeloid leukemia;Cutaneous melanoma;Multiple myeloma;Neoplasm of the large intestine;Non-small cell lung cancer	0|1	172332	NM_002524.4(NRAS):c.34G>A (p.Gly12Ser)	HP:0004808;HP:0012056;HP:0006775;HP:0100834;HP:0030358
1	147380155	T	C	W	R	GJA8	0.97237	0.7017	NA	NA	NA	NA	NA	NA	NA	NA	NA	NA	NA	Congenital cataract	NA	247345	NM_005267.4(GJA8):c.73T>C (p.Trp25Arg)	HP:0000519
1	147380566	G	A	E	K	GJA8	0.98962	0.86384	NA	NA	NA	NA	NA	NA	NA	NA	NA	NA	NA	Congenital cataract	NA	247346	NM_005267.4(GJA8):c.484G>A (p.Glu162Lys)	HP:0000519
1	152286818	T	A	K	X	FLG	NA	0.49926	NA	NA	NA	NA	NA	NA	NA	NA	NA	NA	NA	Abnormality of salivation;Abnormality of the skin;Congenital cerebellar hypoplasia;Dry skin;Feeding difficulties;Ichthyosis;Microcephaly;Paroxysmal dystonia	NA	513892	NM_002016.1(FLG):c.544A>T (p.Lys182Ter)	HP:0100755;HP:0000951;HP:0001321;HP:0000958;HP:0011968;HP:0008064;HP:0000252;HP:0002268
1	154898860	G	A	R	X	PMVK	NA	0.98825	NA	NA	NA	NA	NA	NA	NA	NA	NA	2.471e-05	5	Porokeratosis of Mibelli	0	247452	NM_006556.3(PMVK):c.412C>T (p.Arg138Ter)	HP:0200044
1	156084725	C	T	Q	X	LMNA	NA	0.96628	NA	NA	NA	NA	NA	NA	NA	NA	NA	NA	5|5	Primary dilated cardiomyopathy	0|1	29516	NM_170707.3(LMNA):c.16C>T (p.Gln6Ter)	HP:0001644
1	156084953	G	A	E	K	LMNA	0.9647	0.94919	NA	NA	NA	NA	NA	NA	NA	NA	NA	NA	5|5	Primary dilated cardiomyopathy	1|1	77779	NM_170707.3(LMNA):c.244G>A (p.Glu82Lys)	HP:0001644
1	156104265	C	G	N	K	LMNA	0.93543	0.88322	NA	NA	NA	NA	NA	NA	NA	NA	NA	NA	5|5|5	Primary dilated cardiomyopathy	0|1|1	29522	NM_170707.3(LMNA):c.585C>G (p.Asn195Lys)	HP:0001644
1	156104287	G	A	E	K	LMNA	0.96443	0.92362	NA	NA	NA	NA	NA	NA	NA	NA	NA	NA	5|5|5	Primary dilated cardiomyopathy	0|1|1	57234	NM_170707.3(LMNA):c.607G>A (p.Glu203Lys)	HP:0001644
1	156104288	A	G	E	G	LMNA	0.98755	0.8981	NA	NA	NA	NA	NA	NA	NA	NA	NA	NA	5|5	Primary dilated cardiomyopathy	0|1	29523	NM_170707.3(LMNA):c.608A>G (p.Glu203Gly)	HP:0001644
1	156104629	C	T	R	X	LMNA	NA	0.98085	NA	NA	NA	NA	NA	NA	NA	NA	NA	NA	5|5|5|5	Primary dilated cardiomyopathy	0|1|1|1	57238	NM_005572.3(LMNA):c.673C>T (p.Arg225Ter)	HP:0001644
1	156104656	C	T	Q	X	LMNA	NA	0.97747	NA	NA	NA	NA	NA	NA	NA	NA	NA	NA	4	Primary dilated cardiomyopathy	0	57239	NM_170707.3(LMNA):c.700C>T (p.Gln234Ter)	HP:0001644
1	156104666	T	C	F	S	LMNA	0.91333	0.8588	NA	NA	NA	NA	NA	NA	NA	NA	NA	NA	5	Primary dilated cardiomyopathy	0	178431	NM_170707.3(LMNA):c.710T>C (p.Phe237Ser)	HP:0001644
1	156105084	T	G	L	R	LMNA	0.97649	0.91647	NA	NA	NA	NA	NA	NA	NA	NA	NA	NA	5|5	Right ventricular cardiomyopathy	0|0	181469	NM_005572.3(LMNA):c.917T>G (p.Leu306Arg)	HP:0011663
1	156105716	C	T	R	X	LMNA	NA	0.97608	NA	NA	NA	NA	NA	NA	NA	NA	NA	NA	5|5	Primary dilated cardiomyopathy	1|1	57260	NM_170707.3(LMNA):c.961C>T (p.Arg321Ter)	HP:0001644
1	156107024	G	A	NA	NA	LMNA	NA	0.69032	NA	NA	NA	NA	NA	NA	NA	NA	NA	NA	5	Limb-girdle muscular dystrophy	1	77750	NM_170707.3(LMNA):c.1608+1G>A	HP:0006785
1	156107457	C	T	R	C	LMNA	0.99075	0.95672	NA	NA	NA	NA	NA	NA	NA	NA	NA	NA	5|5|5|5	Primary dilated cardiomyopathy	2|1|1|1	57210	NM_170707.3(LMNA):c.1621C>T (p.Arg541Cys)	HP:0001644
1	156561991	C	A	A	D	NAXE	0.77734	0.94907	NA	NA	NA	NA	NA	NA	NA	NA	NA	NA	NA	Infantile encephalopathy	NA	247557	NM_144772.2(NAXE):c.281C>A (p.Ala94Asp)	HP:0007105
1	158622341	C	T	W	X	SPTA1	NA	0.99463	NA	NA	NA	NA	NA	NA	NA	NA	NA	NA	NA	Congenital hemolytic anemia	NA	535242	NM_003126.3(SPTA1):c.3291G>A (p.Trp1097Ter)	HP:0004804
1	158650431	A	G	L	P	SPTA1	0.81675	0.80263	0.000915750915750916	0.0040650406504065	0	0	0	0.000787	0	0.00083	0.00063	8.276e-05	5|5	Hereditary pyropoikilocytosis	0|0	27896	NM_003126.3(SPTA1):c.620T>C (p.Leu207Pro)	HP:0004839
1	158655019	T	C	K	R	SPTA1	0.10706	0.56961	NA	NA	NA	NA	NA	0.000518	0	0.00021	0.00016	3.31e-05	5	Hereditary pyropoikilocytosis	0	27897	NM_003126.3(SPTA1):c.143A>G (p.Lys48Arg)	HP:0004839
1	158655027	C	A	R	S	SPTA1	0.38585	0.81166	NA	NA	NA	NA	NA	NA	NA	NA	NA	NA	5|5	Hereditary pyropoikilocytosis	0|0	27888	NM_003126.3(SPTA1):c.135G>T (p.Arg45Ser)	HP:0004839
1	158655079	C	T	R	H	SPTA1	0.43572	0.95444	0	0	0	0	0	NA	NA	NA	NA	2.483e-05	5|5	Hereditary pyropoikilocytosis	0|0	27895	NM_003126.3(SPTA1):c.83G>A (p.Arg28His)	HP:0004839
1	158655080	G	A	R	C	SPTA1	0.38478	0.93413	NA	NA	NA	NA	NA	NA	NA	NA	NA	NA	5|5	Hereditary pyropoikilocytosis	0|0	27894	NM_003126.3(SPTA1):c.82C>T (p.Arg28Cys)	HP:0004839
1	158655080	G	T	R	S	SPTA1	0.38373	0.86043	NA	NA	NA	NA	NA	NA	NA	NA	NA	NA	5|5	Hereditary pyropoikilocytosis	0|0	27893	NM_003126.3(SPTA1):c.82C>A (p.Arg28Ser)	HP:0004839
1	160011742	G	T	P	H	KCNJ10	0.94101	0.54249	NA	NA	NA	NA	NA	NA	NA	NA	NA	NA	5	Enlarged vestibular aqueduct	0	22508	NM_002241.4(KCNJ10):c.581C>A (p.Pro194His)	HP:0011387
1	161140729	G	A	G	D	PPOX	0.63457	0.98518	NA	NA	NA	NA	NA	NA	NA	NA	NA	NA	NA	Abdominal colic;Abnormal blistering of the skin;Porphyrinuria	NA	360805	NM_000309.4(PPOX):c.1281G>A (p.Trp427Ter)	HP:0011848;HP:0008066;HP:0010473
1	161140885	T	G	M	R	PPOX	0.27157	0.96589	NA	NA	NA	NA	NA	NA	NA	NA	NA	NA	NA	Abnormal blistering of the skin;Abnormal urinary color;Constipation;Migraine	NA	513896	NM_000309.4(PPOX):c.1353T>G (p.Tyr451Ter)	HP:0008066;HP:0012086;HP:0002019;HP:0002076
1	161176262	G	A	A	T	NDUFS2	0.92328	0.9325	NA	NA	NA	NA	NA	NA	NA	NA	NA	NA	NA	Leber's optic atrophy	NA	513236	NM_001166159.1(NDUFS2):c.268G>A (p.Ala90Thr)	HP:0001112
1	161293426	C	T	R	X	SDHC	NA	0.97001	NA	NA	NA	NA	NA	NA	NA	NA	NA	8.236e-06	5|5|5|5	Gastrointestinal stroma tumor	0|1|1|1	50215	NM_003001.3(SDHC):c.43C>T (p.Arg15Ter)	HP:0100723
1	161326622	C	T	R	X	SDHC	NA	0.99748	NA	NA	NA	NA	NA	NA	NA	NA	NA	2.471e-05	5|5|5	Gastrointestinal stroma tumor	1|1|1	181600	NM_003001.3(SDHC):c.397C>T (p.Arg133Ter)	HP:0100723
1	162748390	T	A	S	R	DDR2	0.93347	0.73119	NA	NA	NA	NA	NA	NA	NA	NA	NA	NA	NA	Non-small cell lung cancer;Squamous cell carcinoma	NA	362757	NM_001014796.2(DDR2):c.2304T>A (p.Ser768Arg)	HP:0030358;HP:0002860
1	168260451	T	G	H	Q	TBX19	0.82378	0.77557	NA	NA	NA	NA	NA	NA	NA	NA	NA	NA	5	Adrenocorticotropic hormone deficiency	0	20481	NM_005149.2(TBX19):c.257T>G (p.Met86Arg)	HP:0011748
1	168260577	C	T	S	F	TBX19	0.99616	0.89855	NA	NA	NA	NA	NA	NA	NA	NA	NA	NA	5	Adrenocorticotropic hormone deficiency	0	20480	NM_005149.2(TBX19):c.383C>T (p.Ser128Phe)	HP:0011748
1	168262481	C	T	P	L	TBX19	0.57236	0.98675	NA	NA	NA	NA	NA	NA	NA	NA	NA	NA	NA	Adrenocorticotropic hormone deficiency	NA	481487	NM_005149.2(TBX19):c.568C>T (p.Gln190Ter)	HP:0011748
1	168274374	C	T	P	L	TBX19	0.07309	0.99162	NA	NA	NA	NA	NA	0	0.000116	NA	NA	4.942e-05	5	Adrenocorticotropic hormone deficiency	0	20479	NM_005149.2(TBX19):c.856C>T (p.Arg286Ter)	HP:0011748
1	168665849	G	A	R	C	DPT	0.86002	0.95702	NA	NA	NA	NA	NA	NA	NA	NA	NA	2.471e-05	NA	Progressive sensorineural hearing impairment	NA	226666	NM_001937.4(DPT):c.544C>T (p.Arg182Cys)	HP:0000408
1	171061893	G	A	E	K	FMO3	0.97014	0.94145	NA	NA	NA	NA	NA	NA	NA	NA	NA	NA	5	Trimethylaminuria	0	31355	NM_001002294.2(FMO3):c.94G>A (p.Glu32Lys)	HP:0003614
1	171072947	G	A	A	T	FMO3	0.22591	0.64922	NA	NA	NA	NA	NA	NA	NA	NA	NA	NA	5	Trimethylaminuria	0	31346	NM_001002294.2(FMO3):c.154G>A (p.Ala52Thr)	HP:0003614
1	171072975	A	G	N	S	FMO3	0.84284	0.66999	NA	NA	NA	NA	NA	NA	NA	0	0	1.647e-05	5	Trimethylaminuria	0	31352	NM_006894.5(FMO3):c.182A>G (p.Asn61Ser)	HP:0003614
1	171072991	G	T	M	I	FMO3	0.64884	0.88796	NA	NA	NA	NA	NA	NA	NA	NA	NA	8.237e-06	5	Trimethylaminuria	0	31345	NM_001002294.2(FMO3):c.198G>T (p.Met66Ile)	HP:0003614
1	171076952	C	T	P	L	FMO3	0.913	0.79119	NA	NA	NA	NA	NA	0.000681	0.003372	0.00021	0.00016	0.0009884	5	Trimethylaminuria	0	31347	NM_006894.5(FMO3):c.458C>T (p.Pro153Leu)	HP:0003614
1	171083232	G	T	E	X	FMO3	NA	0.92877	0.000457875457875458	0	0.00131926121372032	0	0	0	0.001279	0	0	0.0003048	5	Trimethylaminuria	0	31343	NM_006894.5(FMO3):c.913G>T (p.Glu305Ter)	HP:0003614
1	171083259	G	T	E	X	FMO3	NA	0.98985	NA	NA	NA	NA	NA	NA	NA	NA	NA	NA	5	Trimethylaminuria	0	31351	NM_001002294.2(FMO3):c.940G>T (p.Glu314Ter)	HP:0003614
1	171083479	G	T	R	L	FMO3	0.84447	0.90536	NA	NA	NA	NA	NA	NA	NA	NA	NA	NA	5	Trimethylaminuria	0	31350	NM_001002294.2(FMO3):c.1160G>T (p.Arg387Leu)	HP:0003614
1	171086285	G	A	M	I	FMO3	0.34576	0.61518	NA	NA	NA	NA	NA	0	0.000116	0	0	6.589e-05	5	Trimethylaminuria	0	31353	NM_001002294.2(FMO3):c.1302G>A (p.Met434Ile)	HP:0003614
1	171605469	A	G	Y	H	MYOC	0.97724	0.60193	NA	NA	NA	NA	NA	NA	NA	NA	NA	NA	5	Primary open angle glaucoma	0	243828	NM_000261.1(MYOC):c.1111T>C (p.Tyr371His)	HP:0012108
1	173800770	T	C	NA	NA	DARS2	NA	0.64828	NA	NA	NA	NA	NA	0	0.000349	0	0	0.0003048	5|5|5	Abnormality of the foot;CNS demyelination;Cerebral cortical atrophy;Difficulty walking;Dysmetria;EMG: axonal abnormality;Gait ataxia;Gait imbalance;Gout;Hypertension;Impaired vibration sensation in the lower limbs;Sensorimotor neuropathy;Talipes equinovarus	1|1|1	16101	NM_018122.4(DARS2):c.492+2T>C	HP:0001760;HP:0007305;HP:0002120;HP:0002355;HP:0001310;HP:0003482;HP:0002066;HP:0002141;HP:0001997;HP:0000822;HP:0002166;HP:0007141;HP:0001762
1	179533850	G	A	P	L	NPHS2	0.98556	0.71981	NA	NA	NA	NA	NA	NA	NA	NA	NA	NA	5	Proteinuria	1	224184	NM_014625.3(NPHS2):c.353C>T (p.Pro118Leu)	HP:0000093
1	193091458	G	A	W	X	CDC73	NA	0.96848	NA	NA	NA	NA	NA	NA	NA	NA	NA	NA	5	Parathyroid carcinoma	0	18310	NM_024529.4(CDC73):c.128G>A (p.Trp43Ter)	HP:0006780
1	193094272	C	G	Y	X	CDC73	NA	0.96822	NA	NA	NA	NA	NA	NA	NA	NA	NA	NA	5	Parathyroid carcinoma	0	18313	NM_024529.4(CDC73):c.162C>G (p.Tyr54Ter)	HP:0006780
1	193094348	G	C	NA	NA	CDC73	NA	0.75784	NA	NA	NA	NA	NA	NA	NA	NA	NA	NA	NA	Parathyroid carcinoma	NA	390974	NM_024529.4(CDC73):c.237+1G>C	HP:0006780
1	193104672	C	T	R	X	CDC73	NA	0.97038	NA	NA	NA	NA	NA	NA	NA	NA	NA	NA	NA	Parathyroid carcinoma	NA	447543	NM_024529.4(CDC73):c.376C>T (p.Arg126Ter)	HP:0006780
1	193107296	C	T	Q	X	CDC73	NA	0.98236	NA	NA	NA	NA	NA	NA	NA	NA	NA	NA	NA	Parathyroid carcinoma	NA	447332	NM_024529.4(CDC73):c.505C>T (p.Gln169Ter)	HP:0006780
1	197024850	C	A	C	F	F13B	0.96956	0.94842	NA	NA	NA	NA	NA	NA	NA	NA	NA	NA	5	Factor XIII subunit B deficiency	0	31558	NM_001994.2(F13B):c.1349G>T (p.Cys450Phe)	HP:0040234
1	197396745	C	T	R	C	CRB1	0.4742	0.25798	NA	NA	NA	NA	NA	0	0.000349	NA	NA	9.884e-05	5	Macular dystrophy	0	20771	NM_201253.2(CRB1):c.2290C>T (p.Arg764Cys)	HP:0007754
1	197398590	T	A	C	X	CRB1	NA	0.9483	NA	NA	NA	NA	NA	NA	NA	NA	NA	1.647e-05	5	Macular dystrophy	1	105777	NM_201253.2(CRB1):c.2688T>A (p.Cys896Ter)	HP:0007754
1	197398685	G	A	C	Y	CRB1	0.9892	0.63936	NA	NA	NA	NA	NA	NA	NA	NA	NA	NA	5	Retinitis pigmentosa	1	189156	NM_001257965.1(CRB1):c.2711G>A (p.Cys904Tyr)	HP:0000547
1	197403836	G	A	C	Y	CRB1	0.98883	0.63316	NA	NA	NA	NA	NA	0	0.000349	0.00021	0.00016	0.000206	5|5	Retinal dystrophy	0|0	48213	NM_201253.2(CRB1):c.2843G>A (p.Cys948Tyr)	HP:0000556
1	197404669	G	T	G	X	CRB1	NA	0.99657	NA	NA	NA	NA	NA	NA	NA	NA	NA	1.648e-05	NA	Retinitis pigmentosa	NA	431570	NM_201253.2(CRB1):c.3676G>T (p.Gly1226Ter)	HP:0000547
1	197446929	C	A	P	T	CRB1	0.95741	0.85426	NA	NA	NA	NA	NA	NA	NA	NA	NA	NA	NA	Macular dystrophy	NA	439632	NM_201253.2(CRB1):c.4141C>A (p.Pro1381Thr)	HP:0007754
1	201332477	G	A	R	W	TNNT2	0.92377	0.95489	NA	NA	NA	NA	NA	NA	NA	NA	NA	NA	5|4	Primary dilated cardiomyopathy	1|0	228285	NM_001001430.2(TNNT2):c.517C>T (p.Arg173Trp)	HP:0001644
1	201333493	C	T	R	Q	TNNT2	0.9918	0.93505	NA	NA	NA	NA	NA	NA	NA	NA	NA	NA	5	Primary dilated cardiomyopathy	1	52806	NM_001001430.2(TNNT2):c.392G>A (p.Arg131Gln)	HP:0001644
1	204128527	C	T	R	K	REN	0.67126	0.65041	NA	NA	NA	NA	NA	NA	NA	NA	NA	8.236e-06	5	Renal dysplasia	0	28163	NM_000537.3(REN):c.689G>A (p.Arg230Lys)	HP:0008660
1	204129776	G	T	S	Y	REN	0.96055	0.68122	NA	NA	NA	NA	NA	NA	NA	NA	NA	NA	5	Renal dysplasia	0	59371	NM_000537.3(REN):c.404C>A (p.Ser135Tyr)	HP:0008660
1	204131245	G	A	R	X	REN	NA	0.97419	NA	NA	NA	NA	NA	NA	NA	0	0	7.413e-05	5	Renal dysplasia	0	28162	NM_000537.3(REN):c.145C>T (p.Arg49Ter)	HP:0008660
1	204131263	G	A	R	X	REN	NA	0.96531	NA	NA	NA	NA	NA	NA	NA	NA	NA	NA	5	Renal dysplasia	0	59370	NM_000537.3(REN):c.127C>T (p.Arg43Ter)	HP:0008660
1	207497903	G	A	NA	NA	CD55	NA	0.57304	NA	NA	NA	NA	NA	NA	NA	NA	NA	NA	NA	Protein-losing enteropathy	NA	425267	NM_000574.4(CD55):c.287-1G>A	HP:0002243
1	207504588	G	C	C	S	CD55	0.91066	0.49955	NA	NA	NA	NA	NA	NA	NA	NA	NA	NA	NA	Protein-losing enteropathy	NA	425266	NM_000574.4(CD55):c.800G>C (p.Cys267Ser)	HP:0002243
1	215844427	T	C	R	G	USH2A	0.72827	0.79225	NA	NA	NA	NA	NA	NA	NA	NA	NA	NA	5|5	Retinitis pigmentosa	0|0	17401	NM_206933.2(USH2A):c.14020A>G (p.Arg4674Gly)	HP:0000547
1	215847677	G	A	R	X	USH2A	NA	0.99032	NA	NA	NA	NA	NA	NA	NA	NA	NA	NA	NA	Retinitis pigmentosa	NA	431574	NM_206933.2(USH2A):c.13576C>T (p.Arg4526Ter)	HP:0000547
1	215847937	G	A	T	I	USH2A	0.85943	0.81252	NA	NA	NA	NA	NA	NA	NA	NA	NA	NA	5	Retinitis pigmentosa	1	195505	NM_206933.2(USH2A):c.13316C>T (p.Thr4439Ile)	HP:0000547
1	215901574	C	T	W	X	USH2A	NA	0.99886	NA	NA	NA	NA	NA	NA	NA	0	0	0.0001071	5	Congenital sensorineural hearing impairment;Hearing impairment;Retinitis pigmentosa	1	17396	NM_206933.2(USH2A):c.11864G>A (p.Trp3955Ter)	HP:0008527;HP:0000365;HP:0000547
1	215914880	C	T	NA	NA	USH2A	NA	0.59739	NA	NA	NA	NA	NA	NA	NA	NA	NA	NA	NA	Retinal dystrophy	NA	237981	NM_206933.2(USH2A):c.11549-1G>A	HP:0000556
1	215956121	T	C	D	G	USH2A	0.73898	0.68171	NA	NA	NA	NA	NA	NA	NA	NA	NA	NA	5	Retinitis pigmentosa	0	152887	NM_206933.2(USH2A):c.10544A>G (p.Asp3515Gly)	HP:0000547
1	215972456	A	G	C	R	USH2A	0.85448	0.87599	NA	NA	NA	NA	NA	NA	NA	NA	NA	NA	5	Retinitis pigmentosa	0	152903	NM_206933.2(USH2A):c.9751T>C (p.Cys3251Arg)	HP:0000547
1	215987248	T	C	NA	NA	USH2A	NA	0.55781	NA	NA	NA	NA	NA	NA	NA	0.00021	0.00016	2.471e-05	NA	Retinitis pigmentosa	NA	431592	NM_206933.2(USH2A):c.9571-2A>G	HP:0000547
1	216051224	T	C	NA	NA	USH2A	NA	0.66758	NA	NA	NA	NA	NA	NA	NA	NA	NA	2.471e-05	5|5	Retinitis pigmentosa	1|0	57766	NM_206933.2(USH2A):c.8559-2A>G	HP:0000547
1	216369924	G	A	Q	X	USH2A	NA	0.96045	NA	NA	NA	NA	NA	NA	NA	NA	NA	7.413e-05	NA	Retinitis pigmentosa	NA	431601	NM_206933.2(USH2A):c.4222C>T (p.Gln1408Ter)	HP:0000547
1	216595579	G	A	R	X	USH2A	NA	0.96314	NA	NA	NA	NA	NA	NA	NA	NA	NA	8.237e-06	NA	Retinitis pigmentosa	NA	431610	NM_206933.2(USH2A):c.100C>T (p.Arg34Ter)	HP:0000547
1	220316451	C	T	P	L	IARS2	0.03403	0.88096	NA	NA	NA	NA	NA	NA	NA	NA	NA	NA	5|5|5|5|5	Cataract;Peripheral neuropathy	0|0|0|0|0	166347	NM_018060.3(IARS2):c.2726C>T (p.Pro909Leu)	HP:0000518;HP:0009830
1	230841679	C	T	R	Q	AGT	0.91542	0.935	NA	NA	NA	NA	NA	0.000681	0	NA	NA	4.942e-05	5	Renal dysplasia	0	33109	NM_000029.3(AGT):c.1124G>A (p.Arg375Gln)	HP:0008660
1	230845993	G	A	Q	X	AGT	NA	0.79876	NA	NA	NA	NA	NA	NA	NA	NA	NA	NA	5	Renal dysplasia	0	33110	NM_000029.3(AGT):c.604C>T (p.Gln202Ter)	HP:0008660
1	236882307	G	A	A	T	ACTN2	0.87665	0.9229	NA	NA	NA	NA	NA	NA	NA	NA	NA	NA	5|5|5	Cardiomyopathy	1|0|0	172928	NM_001103.3(ACTN2):c.355G>A (p.Ala119Thr)	HP:0001638
1	237608788	C	T	R	W	RYR2	0.97862	0.94526	0.000457875457875458	0	0.00131926121372032	0	0	NA	NA	NA	NA	1.656e-05	5|5|5	Ventricular fibrillation	1|1|1	196540	NM_001035.2(RYR2):c.1258C>T (p.Arg420Trp)	HP:0001663
1	241665769	C	A	E	X	FH	NA	0.99713	NA	NA	NA	NA	NA	NA	NA	NA	NA	NA	5	Multiple cutaneous leiomyomas	0	204603	NM_000143.3(FH):c.1210G>T (p.Glu404Ter)	HP:0007437
1	241665790	C	T	G	R	FH	0.96557	0.94842	NA	NA	NA	NA	NA	NA	NA	NA	NA	NA	5	Multiple cutaneous leiomyomas	1	210663	NM_000143.3(FH):c.1189G>A (p.Gly397Arg)	HP:0007437
1	241665853	G	A	Q	X	FH	NA	0.99878	NA	NA	NA	NA	NA	NA	NA	NA	NA	NA	5	Multiple cutaneous leiomyomas	1	98357	NM_000143.3(FH):c.1126C>T (p.Gln376Ter)	HP:0007437
1	241665861	T	C	N	S	FH	0.99942	0.76055	NA	NA	NA	NA	NA	NA	NA	NA	NA	NA	NA	Multiple cutaneous leiomyomas	NA	380451	NM_000143.3(FH):c.1118A>G (p.Asn373Ser)	HP:0007437
1	241667387	C	A	E	X	FH	NA	0.99368	NA	NA	NA	NA	NA	NA	NA	NA	NA	NA	NA	Multiple cutaneous leiomyomas	NA	380452	NM_000143.3(FH):c.1063G>T (p.Glu355Ter)	HP:0007437
1	241667423	G	A	R	X	FH	NA	0.99696	NA	NA	NA	NA	NA	NA	NA	NA	NA	8.236e-06	5|5|5	Multiple cutaneous leiomyomas	0|1|1	31274	NM_000143.3(FH):c.1027C>T (p.Arg343Ter)	HP:0007437
1	241667498	G	A	H	Y	FH	0.97524	0.88032	NA	NA	NA	NA	NA	NA	NA	NA	NA	NA	NA	Multiple cutaneous leiomyomas	NA	98367	NM_000143.3(FH):c.952C>T (p.His318Tyr)	HP:0007437
1	241667546	C	T	NA	NA	FH	NA	0.68677	NA	NA	NA	NA	NA	NA	NA	NA	NA	NA	5	Multiple cutaneous leiomyomas	0	204604	NM_000143.3(FH):c.905-1G>A	HP:0007437
1	241671943	C	T	R	H	FH	0.96897	0.95726	NA	NA	NA	NA	NA	NA	NA	0.00021	0.00016	4.118e-05	5|5|5	Multiple cutaneous leiomyomas	1|2|1	31275	NM_000143.3(FH):c.698G>A (p.Arg233His)	HP:0007437
1	241671944	G	A	R	C	FH	0.9637	0.95745	NA	NA	NA	NA	NA	NA	NA	NA	NA	NA	5|5|5	Multiple cutaneous leiomyomas	1|1|1	151069	NM_000143.3(FH):c.697C>T (p.Arg233Cys)	HP:0007437
1	241672081	G	C	S	X	FH	NA	0.99532	NA	NA	NA	NA	NA	NA	NA	NA	NA	8.237e-06	5	Multiple cutaneous leiomyomas	1	98365	NM_000143.3(FH):c.560C>G (p.Ser187Ter)	HP:0007437
1	241672086	C	G	NA	NA	FH	NA	0.76365	NA	NA	NA	NA	NA	NA	NA	NA	NA	NA	5	Multiple cutaneous leiomyomas	1	194792	NM_000143.3(FH):c.556-1G>C	HP:0007437
1	241672087	T	A	NA	NA	FH	NA	0.72301	NA	NA	NA	NA	NA	NA	NA	NA	NA	8.237e-06	NA	Multiple cutaneous leiomyomas	NA	380463	NM_000143.3(FH):c.556-2A>T	HP:0007437
1	241676961	T	G	N	T	FH	0.96477	0.78364	NA	NA	NA	NA	NA	NA	NA	NA	NA	NA	5|5	Multiple cutaneous leiomyomas	0|2	98364	NM_000143.3(FH):c.320A>C (p.Asn107Thr)	HP:0007437
1	241676980	G	A	R	X	FH	NA	0.966	NA	NA	NA	NA	NA	NA	NA	NA	NA	NA	5|5|5	Multiple cutaneous leiomyomas	0|1|1	31271	NM_000143.3(FH):c.301C>T (p.Arg101Ter)	HP:0007437
1	241680481	C	G	NA	NA	FH	NA	0.75199	NA	NA	NA	NA	NA	NA	NA	NA	NA	NA	5	Multiple cutaneous leiomyomas	1	238262	NM_000143.3(FH):c.267+1G>C	HP:0007437
1	241680592	C	A	E	X	FH	NA	0.97032	NA	NA	NA	NA	NA	NA	NA	NA	NA	NA	NA	Multiple cutaneous leiomyomas	NA	380472	NM_000143.3(FH):c.157G>T (p.Glu53Ter)	HP:0007437
1	241680610	G	A	Q	X	FH	NA	0.96188	NA	NA	NA	NA	NA	NA	NA	NA	NA	NA	5	Multiple cutaneous leiomyomas	1	210706	NM_000143.3(FH):c.139C>T (p.Gln47Ter)	HP:0007437
1	241680617	C	T	NA	NA	FH	NA	0.56934	NA	NA	NA	NA	NA	NA	NA	NA	NA	NA	5	Multiple cutaneous leiomyomas	1	210707	NM_000143.3(FH):c.133-1G>A	HP:0007437
1	245020059	G	A	R	X	HNRNPU	NA	0.99576	NA	NA	NA	NA	NA	NA	NA	NA	NA	NA	NA	Epileptic encephalopathy	NA	263009	NM_031844.2(HNRNPU):c.1714C>T (p.Arg572Ter)	HP:0200134
1	245022605	C	T	W	X	HNRNPU	NA	0.99273	NA	NA	NA	NA	NA	NA	NA	NA	NA	NA	NA	Epileptic encephalopathy	NA	263010	NM_031844.2(HNRNPU):c.1089G>A (p.Trp363Ter)	HP:0200134
10	3824044	G	T	S	R	KLF6	0.53683	0.27334	NA	NA	NA	NA	NA	NA	NA	NA	NA	NA	5	Neoplasm of stomach	0	22613	NM_001300.5(KLF6):c.465C>A (p.Ser155Arg)	HP:0006753
10	8115701	G	C	NA	NA	GATA3	NA	0.57374	NA	NA	NA	NA	NA	NA	NA	NA	NA	NA	NA	Stage 5 chronic kidney disease	NA	424227	NM_001002295.1(GATA3):c.1051-1G>C	HP:0003774
10	28223938	C	T	NA	NA	ARMC4	NA	0.59167	NA	NA	NA	NA	NA	NA	NA	NA	NA	NA	5	Ciliary dyskinesia	1	243961	NM_018076.4(ARMC4):c.2495+1G>A	HP:0012265
10	31809236	C	T	R	X	ZEB1	NA	0.96571	NA	NA	NA	NA	NA	NA	NA	NA	NA	NA	NA	Glaucoma;Polymorphous corneal dystrophy;Visual loss	NA	360918	NM_030751.5(ZEB1):c.973C>T (p.Arg325Ter)	HP:0000501;HP:0007915;HP:0000572
10	34620149	G	T	P	Q	PARD3	0.48151	0.79438	NA	NA	NA	NA	NA	NA	NA	NA	NA	NA	NA	Neural tube defect	NA	248694	NM_019619.3(PARD3):c.2738C>A (p.Pro913Gln)	HP:0045005
10	34630624	T	C	D	G	PARD3	0.14783	0.84971	NA	NA	NA	NA	NA	NA	NA	NA	NA	NA	NA	Neural tube defect	NA	248696	NM_019619.3(PARD3):c.2348A>G (p.Asp783Gly)	HP:0045005
10	43315975	G	A	R	H	BMS1	0.71751	0.95379	NA	NA	NA	NA	NA	NA	NA	NA	NA	8.252e-06	5	Aplasia cutis congenita	0	165720	NM_014753.3(BMS1):c.2789G>A (p.Arg930His)	HP:0001057
10	43609070	G	A	C	Y	RET	0.96694	0.70195	NA	NA	NA	NA	NA	NA	NA	NA	NA	NA	5|5|5|5|5	Medullary thyroid carcinoma	0|0|1|1|1	28972	NM_020975.4(RET):c.1826G>A (p.Cys609Tyr)	HP:0002865
10	43609096	T	C	C	R	RET	0.99215	0.72628	NA	NA	NA	NA	NA	NA	NA	NA	NA	8.237e-06	5|5|5	Medullary thyroid carcinoma	1|0|1	28968	NM_020975.4(RET):c.1852T>C (p.Cys618Arg)	HP:0002865
10	43609097	G	A	C	Y	RET	0.98962	0.77818	NA	NA	NA	NA	NA	NA	NA	NA	NA	NA	5|5	Medullary thyroid carcinoma	0|1	36242	NM_020975.4(RET):c.1853G>A (p.Cys618Tyr)	HP:0002865
10	43609103	G	A	C	Y	RET	0.98671	0.53963	NA	NA	NA	NA	NA	NA	NA	NA	NA	NA	5|5	Medullary thyroid carcinoma	0|0	28955	NM_020975.4(RET):c.1859G>A (p.Cys620Tyr)	HP:0002865
10	43609936	T	C	C	R	RET	0.9969	0.60227	NA	NA	NA	NA	NA	NA	NA	NA	NA	NA	5	Medullary thyroid carcinoma	0	36249	NM_020975.4(RET):c.1888T>C (p.Cys630Arg)	HP:0002865
10	43609948	T	C	C	R	RET	0.99097	0.5202	NA	NA	NA	NA	NA	NA	NA	NA	NA	8.236e-06	5|5|5|5|5|5	Medullary thyroid carcinoma;Pheochromocytoma	0|1|0|0|1|1	28956	NM_020975.4(RET):c.1900T>C (p.Cys634Arg)	HP:0002865;HP:0002666
10	43609948	T	G	C	G	RET	0.98925	0.69468	NA	NA	NA	NA	NA	NA	NA	NA	NA	NA	5|5|5|5	Pheochromocytoma	0|0|0|1	28947	NM_020975.4(RET):c.1900T>G (p.Cys634Gly)	HP:0002666
10	43609949	G	A	C	Y	RET	0.99482	0.51589	NA	NA	NA	NA	NA	NA	NA	NA	NA	NA	5|5|5|5|5	Medullary thyroid carcinoma;Pheochromocytoma	1|0|0|1|1	28948	NM_020975.4(RET):c.1901G>A (p.Cys634Tyr)	HP:0002865;HP:0002666
10	43609949	G	C	C	S	RET	0.99087	0.66457	NA	NA	NA	NA	NA	NA	NA	NA	NA	NA	5|5|5	Pheochromocytoma	0|0|0	28949	NM_020975.4(RET):c.1901G>C (p.Cys634Ser)	HP:0002666
10	43609949	G	T	C	F	RET	0.99107	0.55425	NA	NA	NA	NA	NA	NA	NA	NA	NA	8.236e-06	5|5|5|5	Pheochromocytoma	0|0|0|0	28950	NM_020975.4(RET):c.1901G>T (p.Cys634Phe)	HP:0002666
10	43609950	C	G	C	W	RET	0.99908	0.82992	NA	NA	NA	NA	NA	NA	NA	NA	NA	NA	5|5|5	Medullary thyroid carcinoma;Neoplasm of the thyroid gland;Pheochromocytoma	0|0|0	28957	NM_020975.4(RET):c.1902C>G (p.Cys634Trp)	HP:0002865;HP:0100031;HP:0002666
10	43610044	A	G	K	E	RET	0.85496	0.52328	NA	NA	NA	NA	NA	0	0.000116	NA	NA	NA	5|3	Medullary thyroid carcinoma	0|0	36272	NM_020630.4(RET):c.1996A>G (p.Lys666Glu)	HP:0002865
10	43610046	G	T	K	N	RET	0.77316	0.49104	NA	NA	NA	NA	NA	0	0.000698	NA	NA	2.471e-05	5|3|5	Medullary thyroid carcinoma	0|0|1	36273	NM_020630.4(RET):c.1998G>T (p.Lys666Asn)	HP:0002865
10	43614996	G	A	V	M	RET	0.90877	0.77557	NA	NA	NA	NA	NA	0	0.000117	NA	NA	0.0001157	5|5|5|5|5	Pheochromocytoma	0|0|1|1|1	28984	NM_020975.4(RET):c.2410G>A (p.Val804Met)	HP:0002666
10	43614996	G	C	V	L	RET	0.90639	0.75965	NA	NA	NA	NA	NA	NA	NA	NA	NA	NA	5	Medullary thyroid carcinoma	0	47217	NM_020975.4(RET):c.2410G>C (p.Val804Leu)	HP:0002865
10	43615592	T	G	S	A	RET	0.85925	0.7967	NA	NA	NA	NA	NA	NA	NA	0	0	NA	5|5|5|5|5	Medullary thyroid carcinoma	0|0|0|1|1	28990	NM_020975.4(RET):c.2671T>G (p.Ser891Ala)	HP:0002865
10	43617416	T	C	M	T	RET	0.94557	0.84289	NA	NA	NA	NA	NA	NA	NA	NA	NA	NA	5|5|5|5|5|5	Constipation;Gingival overgrowth;Hypertelorism;Hypothyroidism;Joint hypermobility;Medullary thyroid carcinoma;Neoplasm of the thyroid gland;Pheochromocytoma;Short stature;Tetralogy of Fallot;Thick vermilion border	0|0|0|1|1|1	28958	NM_020975.4(RET):c.2753T>C (p.Met918Thr)	HP:0002019;HP:0000212;HP:0000316;HP:0000821;HP:0001382;HP:0002865;HP:0100031;HP:0002666;HP:0004322;HP:0001636;HP:0012471
10	50872926	C	G	S	C	CHAT	0.9941	0.88818	NA	NA	NA	NA	NA	NA	NA	NA	NA	NA	NA	Aspiration pneumonia;Central sleep apnea syndrome;Decreased activity of the pyruvate dehydrogenase complex;External ophthalmoplegia;Febrile seizures;Gastroesophageal reflux;Lactic acidosis;Pes planus;Progressive muscle weakness;Progressive ptosis;Respiratory insufficiency	NA	513999	NM_020549.4(CHAT):c.2081C>G (p.Ser694Cys)	HP:0011951;HP:0010536;HP:0002928;HP:0000544;HP:0002373;HP:0002020;HP:0003128;HP:0001763;HP:0003323;HP:0007838;HP:0002093
10	72358314	C	A	S	I	PRF1	0.91142	0.4522	NA	NA	NA	NA	NA	NA	NA	NA	NA	NA	5	Aplastic anemia	0	28758	NM_001083116.2(PRF1):c.1163G>T (p.Ser388Ile)	HP:0001915
10	72358355	C	T	W	X	PRF1	NA	0.99239	NA	NA	NA	NA	NA	NA	NA	NA	NA	8.247e-06	5|5	Non-Hodgkin lymphoma	0|0	28748	NM_001083116.2(PRF1):c.1122G>A (p.Trp374Ter)	HP:0012539
10	79795152	C	T	R	X	RPS24	NA	0.95716	NA	NA	NA	NA	NA	NA	NA	NA	NA	NA	5	Diamond-Blackfan anemia	0	22285	NM_033022.3(RPS24):c.46C>T (p.Arg16Ter)	HP:0004810
10	88446975	C	T	A	V	LDB3	0.91092	0.71962	NA	NA	NA	NA	NA	NA	NA	NA	NA	8.247e-06	5|5|5	Myofibrillar myopathy;Primary dilated cardiomyopathy	0|0|0	19767	NM_001080114.1(LDB3):c.494C>T (p.Ala165Val)	HP:0003715;HP:0001644
10	88452301	C	T	P	L	LDB3	0.68678	0.8436	NA	NA	NA	NA	NA	NA	NA	NA	NA	8.236e-06	5	Myofibrillar myopathy	0	247640	NM_001080114.1(LDB3):c.728C>T (p.Pro243Leu)	HP:0003715
10	89264794	C	T	S	L	MINPP1	0.71879	0.33085	NA	NA	NA	NA	NA	NA	NA	NA	NA	NA	5	Follicular thyroid carcinoma	0	20060	NM_004897.4(MINPP1):c.122C>T (p.Ser41Leu)	HP:0006731
10	89268264	A	G	Q	R	MINPP1	0.71272	0.20346	NA	NA	NA	NA	NA	NA	NA	NA	NA	NA	5	Follicular thyroid carcinoma	0	20061	NM_004897.4(MINPP1):c.809A>G (p.Gln270Arg)	HP:0006731
10	89624281	G	A	D	N	PTEN	0.95505	0.43704	NA	NA	NA	NA	NA	NA	NA	NA	NA	NA	5	Cutaneous melanoma	0	22876	NM_000314.6(PTEN):c.55G>A (p.Asp19Asn)	HP:0012056
10	89690842	C	A	C	X	PTEN	NA	0.97734	NA	NA	NA	NA	NA	NA	NA	NA	NA	NA	NA	Neoplasm of the breast	NA	439931	NM_000314.6(PTEN):c.249C>A (p.Cys83Ter)	HP:0100013
10	89692904	C	T	R	X	PTEN	NA	0.98272	NA	NA	NA	NA	NA	NA	NA	NA	NA	8.236e-06	5|5|5|5|5|5	Neoplasm of brain	0|0|0|1|1|1	22858	NM_000314.6(PTEN):c.388C>T (p.Arg130Ter)	HP:0030692
10	89692905	G	A	R	Q	PTEN	0.98503	0.94127	NA	NA	NA	NA	NA	NA	NA	NA	NA	NA	5|5|5|5	Glioblastoma;Neoplasm of the breast;Neoplasm of the large intestine;Renal cell carcinoma, papillary, 1;Small cell lung cancer;Squamous cell lung carcinoma	0|1|1|1	22868	NM_000314.6(PTEN):c.389G>A (p.Arg130Gln)	HP:0100843;HP:0100013;HP:0100834;HP:0005584;HP:0030357;HP:0030359
10	89692905	G	T	R	L	PTEN	0.98503	0.93334	NA	NA	NA	NA	NA	NA	NA	NA	NA	NA	NA	Glioblastoma;Neoplasm of the breast;Neoplasm of the large intestine;Renal cell carcinoma, papillary, 1;Small cell lung cancer;Squamous cell lung carcinoma	NA	363388	NM_000314.6(PTEN):c.389G>T (p.Arg130Leu)	HP:0100843;HP:0100013;HP:0100834;HP:0005584;HP:0030357;HP:0030359
10	89692993	G	T	R	S	PTEN	0.96285	0.87393	NA	NA	NA	NA	NA	NA	NA	NA	NA	NA	NA	Neoplasm of the breast;Neoplasm of the large intestine	NA	362838	NM_000314.6(PTEN):c.477G>T (p.Arg159Ser)	HP:0100013;HP:0100834
10	89712015	C	A	C	X	PTEN	NA	0.98268	NA	NA	NA	NA	NA	NA	NA	NA	NA	NA	5	Cutaneous melanoma	0	22875	NM_000314.6(PTEN):c.633C>A (p.Cys211Ter)	HP:0012056
10	89717624	G	A	V	I	PTEN	0.68538	0.3424	NA	NA	NA	NA	NA	NA	NA	NA	NA	NA	5	Cutaneous melanoma	0	22877	NM_000314.6(PTEN):c.649G>A (p.Val217Ile)	HP:0012056
10	89717672	C	T	R	X	PTEN	NA	0.97521	NA	NA	NA	NA	NA	NA	NA	NA	NA	NA	5|5|5|5|5	Glioblastoma;Neoplasm of the breast;Neoplasm of the large intestine;Non-small cell lung cancer	0|0|1|1|1	22852	NM_000314.6(PTEN):c.697C>T (p.Arg233Ter)	HP:0100843;HP:0100013;HP:0100834;HP:0030358
10	89720852	C	T	R	X	PTEN	NA	0.9866	NA	NA	NA	NA	NA	NA	NA	NA	NA	NA	5|5|5|5|5|5	Neoplasm of brain	0|0|0|2|1|1	22872	NM_000314.6(PTEN):c.1003C>T (p.Arg335Ter)	HP:0030692
10	95353754	A	T	Y	N	RBP4	0.96254	0.86946	NA	NA	NA	NA	NA	NA	NA	NA	NA	NA	NA	Congenital ocular coloboma;Microphthalmia	NA	424443	NM_006744.3(RBP4):c.394T>A (p.Tyr132Asn)	HP:0000589;HP:0000568
10	95372693	G	T	E	X	PDE6C	NA	0.97119	NA	NA	NA	NA	NA	NA	NA	NA	NA	8.236e-06	NA	Achromatopsia	NA	480772	NM_006204.3(PDE6C):c.211G>T (p.Glu71Ter)	HP:0011516
10	95381740	C	T	R	X	PDE6C	NA	0.97674	NA	NA	NA	NA	NA	NA	NA	NA	NA	1.647e-05	NA	Achromatopsia	NA	480775	NM_006204.3(PDE6C):c.775C>T (p.Arg259Ter)	HP:0011516
10	95394665	G	A	NA	NA	PDE6C	NA	0.55645	NA	NA	NA	NA	NA	NA	NA	NA	NA	NA	NA	Achromatopsia	NA	480778	NM_006204.3(PDE6C):c.1269+1G>A	HP:0011516
10	95399923	C	T	R	X	PDE6C	NA	0.97954	NA	NA	NA	NA	NA	NA	NA	NA	NA	NA	NA	Achromatopsia	NA	480779	NM_006204.3(PDE6C):c.1579C>T (p.Arg527Ter)	HP:0011516
10	104263953	C	T	P	L	SUFU	0.47787	0.63619	NA	NA	NA	NA	NA	NA	NA	NA	NA	NA	5	Medulloblastoma	0	18608	NM_016169.3(SUFU):c.44C>T (p.Pro15Leu)	HP:0002885
10	104309845	C	T	R	X	SUFU	NA	0.97399	NA	NA	NA	NA	NA	NA	NA	NA	NA	NA	NA	Medulloblastoma	NA	397642	NM_016169.3(SUFU):c.436C>T (p.Arg146Ter)	HP:0002885
10	111882007	G	A	G	D	ADD3	0.53358	0.63153	NA	NA	NA	NA	NA	NA	NA	NA	NA	8.236e-06	5|5	Cerebral palsy	0|0	243827	NM_016824.4(ADD3):c.1100G>A (p.Gly367Asp)	HP:0100021
10	111988034	C	T	A	V	MXI1	0.47222	0.46258	NA	NA	NA	NA	NA	NA	NA	NA	NA	NA	5	Neurofibrosarcoma	0	24576	NM_130439.3(MXI1):c.362C>T (p.Ala121Val)	HP:0100697
10	112039054	T	C	NA	NA	MXI1	NA	0.668	NA	NA	NA	NA	NA	NA	NA	NA	NA	NA	5	Malignant tumor of prostate	0	24574	NM_130439.3(MXI1):c.552+2T>C	HP:0012125
10	112039775	A	C	E	A	MXI1	0.48603	0.56967	NA	NA	NA	NA	NA	NA	NA	NA	NA	NA	5	Malignant tumor of prostate	0	24575	NM_130439.3(MXI1):c.656A>C (p.Glu219Ala)	HP:0012125
10	112572068	C	T	P	L	RBM20	0.95508	0.83356	NA	NA	NA	NA	NA	NA	NA	NA	NA	NA	5|5|5	Primary dilated cardiomyopathy	0|1|1	15307	NM_001134363.2(RBM20):c.1913C>T (p.Pro638Leu)	HP:0001644
10	121435991	C	T	R	X	BAG3	NA	0.98832	NA	NA	NA	NA	NA	NA	NA	NA	NA	NA	5	Primary dilated cardiomyopathy	1	229744	NM_004281.3(BAG3):c.925C>T (p.Arg309Ter)	HP:0001644
10	123258105	T	C	K	E	FGFR2	0.83353	0.82733	NA	NA	NA	NA	NA	NA	NA	NA	NA	NA	5|5	Crouzon syndrome	0|0	28334	NM_000141.4(FGFR2):c.1576A>G (p.Lys526Glu)	HP:0004439
10	123274794	T	C	Y	C	FGFR2	0.95149	0.76365	NA	NA	NA	NA	NA	NA	NA	NA	NA	NA	5|5|5	Endometrial carcinoma	0|0|2	28316	NM_000141.4(FGFR2):c.1124A>G (p.Tyr375Cys)	HP:0012114
10	123276856	G	C	S	C	FGFR2	0.87305	0.29339	NA	NA	NA	NA	NA	NA	NA	NA	NA	NA	5	Crouzon syndrome	0	28304	NM_000141.4(FGFR2):c.1061C>G (p.Ser354Cys)	HP:0004439
10	123276886	G	C	A	G	FGFR2	0.90967	0.29983	NA	NA	NA	NA	NA	NA	NA	NA	NA	NA	5|5	Crouzon syndrome	0|0	28308	NM_000141.4(FGFR2):c.1031C>G (p.Ala344Gly)	HP:0004439
10	123276891	G	C	C	W	FGFR2	0.977	0.27925	NA	NA	NA	NA	NA	NA	NA	NA	NA	NA	5	Crouzon syndrome	0	28314	NM_000141.4(FGFR2):c.1026C>G (p.Cys342Trp)	HP:0004439
10	123276892	C	T	C	Y	FGFR2	0.97295	0.35217	NA	NA	NA	NA	NA	NA	NA	NA	NA	NA	5|5	Crouzon syndrome	0|0	28302	NM_000141.4(FGFR2):c.1025G>A (p.Cys342Tyr)	HP:0004439
10	123276893	A	G	C	R	FGFR2	0.97787	0.34255	NA	NA	NA	NA	NA	NA	NA	NA	NA	NA	5|5|5|5	Crouzon syndrome	0|0|0|0	28305	NM_000141.4(FGFR2):c.1024T>C (p.Cys342Arg)	HP:0004439
10	123276893	A	T	C	S	FGFR2	0.97294	0.32587	NA	NA	NA	NA	NA	NA	NA	NA	NA	NA	5|5|5	Crouzon syndrome	0|0|0	28306	NM_000141.4(FGFR2):c.1024T>A (p.Cys342Ser)	HP:0004439
10	123276899	A	G	Y	H	FGFR2	0.96485	0.32303	NA	NA	NA	NA	NA	NA	NA	NA	NA	NA	5	Crouzon syndrome	0	28303	NM_000141.4(FGFR2):c.1018T>C (p.Tyr340His)	HP:0004439
10	123276904	C	T	G	E	FGFR2	0.97295	0.35268	NA	NA	NA	NA	NA	NA	NA	NA	NA	NA	NA	Crouzon syndrome	NA	361713	NM_000141.4(FGFR2):c.1013G>A (p.Gly338Glu)	HP:0004439
10	123276905	C	G	G	R	FGFR2	0.9768	0.332	NA	NA	NA	NA	NA	NA	NA	NA	NA	NA	NA	Crouzon syndrome	NA	361714	NM_000141.4(FGFR2):c.1012G>C (p.Gly338Arg)	HP:0004439
10	123276908	C	G	A	P	FGFR2	0.88425	0.31601	NA	NA	NA	NA	NA	NA	NA	NA	NA	NA	5	Crouzon syndrome	0	38808	NM_000141.4(FGFR2):c.1009G>C (p.Ala337Pro)	HP:0004439
10	123276910	T	C	D	G	FGFR2	0.95684	0.32624	NA	NA	NA	NA	NA	NA	NA	NA	NA	NA	NA	Crouzon syndrome	NA	361715	NM_000141.4(FGFR2):c.1007A>G (p.Asp336Gly)	HP:0004439
10	123276934	T	C	Y	C	FGFR2	0.77789	0.32906	NA	NA	NA	NA	NA	NA	NA	NA	NA	NA	5	Crouzon syndrome	0	28309	NM_000141.4(FGFR2):c.983A>G (p.Tyr328Cys)	HP:0004439
10	123279509	T	C	Y	C	FGFR2	0.98805	0.8224	NA	NA	NA	NA	NA	NA	NA	NA	NA	NA	NA	Crouzon syndrome	NA	361717	NM_000141.4(FGFR2):c.923A>G (p.Tyr308Cys)	HP:0004439
10	123279558	T	C	K	E	FGFR2	0.99402	0.82434	NA	NA	NA	NA	NA	NA	NA	NA	NA	NA	5	Crouzon syndrome	0	28321	NM_000141.4(FGFR2):c.874A>G (p.Lys292Glu)	HP:0004439
10	123279562	C	G	W	C	FGFR2	0.96049	0.94312	NA	NA	NA	NA	NA	NA	NA	NA	NA	NA	5	Squamous cell lung carcinoma	0	28320	NM_000141.4(FGFR2):c.870G>C (p.Trp290Cys)	HP:0030359
10	123279563	C	G	W	S	FGFR2	0.96104	0.93124	NA	NA	NA	NA	NA	NA	NA	NA	NA	NA	NA	Crouzon syndrome	NA	361718	NM_000141.4(FGFR2):c.869G>C (p.Trp290Ser)	HP:0004439
10	123279564	A	C	W	G	FGFR2	0.95922	0.77831	NA	NA	NA	NA	NA	NA	NA	NA	NA	NA	5	Crouzon syndrome	0	28323	NM_000141.4(FGFR2):c.868T>G (p.Trp290Gly)	HP:0004439
10	123279564	A	G	W	R	FGFR2	0.95922	0.81146	NA	NA	NA	NA	NA	NA	NA	NA	NA	NA	5	Crouzon syndrome	0	28322	NM_000141.4(FGFR2):c.868T>C (p.Trp290Arg)	HP:0004439
10	123279566	T	G	Q	P	FGFR2	0.99947	0.81913	NA	NA	NA	NA	NA	NA	NA	NA	NA	NA	5|5	Crouzon syndrome	0|0	28315	NM_000141.4(FGFR2):c.866A>C (p.Gln289Pro)	HP:0004439
10	123279633	A	G	S	P	FGFR2	0.99081	0.88549	NA	NA	NA	NA	NA	NA	NA	NA	NA	NA	5|5	Crouzon syndrome;Neoplasm of stomach	0|0	28329	NM_000141.4(FGFR2):c.799T>C (p.Ser267Pro)	HP:0004439;HP:0006753
10	123279677	G	C	S	W	FGFR2	0.9285	0.93149	NA	NA	NA	NA	NA	NA	NA	NA	NA	8.237e-06	5|5	Endometrial carcinoma	1|0	28311	NM_022970.3(FGFR2):c.755C>G (p.Ser252Trp)	HP:0012114
10	126086555	G	A	R	X	OAT	NA	0.98329	NA	NA	NA	NA	NA	NA	NA	NA	NA	NA	5	Ornithine aminotransferase deficiency	0	15216	NM_000274.3(OAT):c.1276C>T (p.Arg426Ter)	HP:0012026
10	126086581	G	A	P	L	OAT	0.98091	0.94435	NA	NA	NA	NA	NA	0	0.000233	NA	NA	8.236e-06	NA	Ornithine aminotransferase deficiency	NA	15196	NM_000274.3(OAT):c.1250C>T (p.Pro417Leu)	HP:0012026
10	126086626	A	G	L	P	OAT	0.99521	0.93732	0.000915750915750916	0	0.00263852242744063	0	0	NA	NA	0	0	0.0002553	5	Ornithine aminotransferase deficiency	0	15195	NM_000274.3(OAT):c.1205T>C (p.Leu402Pro)	HP:0012026
10	126086630	C	A	G	X	OAT	NA	0.99237	NA	NA	NA	NA	NA	NA	NA	NA	NA	NA	5	Ornithine aminotransferase deficiency	0	15212	NM_000274.3(OAT):c.1201G>T (p.Gly401Ter)	HP:0012026
10	126086645	G	A	R	X	OAT	NA	0.99812	NA	NA	NA	NA	NA	NA	NA	NA	NA	NA	5	Ornithine aminotransferase deficiency	0	15188	NM_000274.3(OAT):c.1186C>T (p.Arg396Ter)	HP:0012026
10	126086651	A	G	C	R	OAT	0.92644	0.58831	NA	NA	NA	NA	NA	NA	NA	NA	NA	NA	5	Ornithine aminotransferase deficiency	0	15211	NM_000274.3(OAT):c.1180T>C (p.Cys394Arg)	HP:0012026
10	126089444	C	G	G	A	OAT	0.97905	0.86751	NA	NA	NA	NA	NA	NA	NA	NA	NA	NA	5	Ornithine aminotransferase deficiency	0	15198	NM_000274.3(OAT):c.1124G>C (p.Gly375Ala)	HP:0012026
10	126089510	C	T	G	D	OAT	0.98183	0.9073	NA	NA	NA	NA	NA	0	0.000116	NA	NA	4.119e-05	5	Ornithine aminotransferase deficiency	0	15209	NM_000274.3(OAT):c.1058G>A (p.Gly353Asp)	HP:0012026
10	126090354	G	A	H	Y	OAT	0.95918	0.60593	NA	NA	NA	NA	NA	NA	NA	NA	NA	NA	5	Ornithine aminotransferase deficiency	0	15203	NM_000274.3(OAT):c.955C>T (p.His319Tyr)	HP:0012026
10	126091499	G	C	Y	X	OAT	NA	0.97263	NA	NA	NA	NA	NA	NA	NA	NA	NA	8.236e-06	5	Ornithine aminotransferase deficiency	0	15215	NM_000274.3(OAT):c.897C>G (p.Tyr299Ter)	HP:0012026
10	126091572	C	T	W	X	OAT	NA	0.9875	NA	NA	NA	NA	NA	NA	NA	NA	NA	NA	5	Ornithine aminotransferase deficiency	0	15219	NM_000274.3(OAT):c.824G>A (p.Trp275Ter)	HP:0012026
10	126091584	C	T	R	K	OAT	0.97514	0.94976	NA	NA	NA	NA	NA	NA	NA	NA	NA	NA	5	Ornithine aminotransferase deficiency	0	15194	NM_000274.3(OAT):c.812G>A (p.Arg271Lys)	HP:0012026
10	126091588	C	G	A	P	OAT	0.95323	0.93132	NA	NA	NA	NA	NA	NA	NA	NA	NA	NA	5	Ornithine aminotransferase deficiency	0	15193	NM_000274.3(OAT):c.808G>C (p.Ala270Pro)	HP:0012026
10	126092389	C	G	R	P	OAT	0.95757	0.83258	NA	NA	NA	NA	NA	NA	NA	NA	NA	NA	5	Ornithine aminotransferase deficiency	0	15208	NM_000274.3(OAT):c.749G>C (p.Arg250Pro)	HP:0012026
10	126092404	T	C	Y	C	OAT	0.97101	0.49075	NA	NA	NA	NA	NA	NA	NA	0	0	NA	5	Ornithine aminotransferase deficiency	0	15199	NM_000274.3(OAT):c.734A>G (p.Tyr245Cys)	HP:0012026
10	126094026	A	T	Y	X	OAT	NA	0.9626	NA	NA	NA	NA	NA	NA	NA	0	0	1.647e-05	5	Ornithine aminotransferase deficiency	0	15214	NM_000274.3(OAT):c.627T>A (p.Tyr209Ter)	HP:0012026
10	126094057	G	T	P	Q	OAT	0.97199	0.81279	NA	NA	NA	NA	NA	NA	NA	NA	NA	NA	5	Ornithine aminotransferase deficiency	0	15222	NM_000274.3(OAT):c.596C>A (p.Pro199Gln)	HP:0012026
10	126094103	C	T	A	T	OAT	0.90234	0.86409	NA	NA	NA	NA	NA	NA	NA	NA	NA	NA	5	Ornithine aminotransferase deficiency	0	15206	NM_000274.3(OAT):c.550G>A (p.Ala184Thr)	HP:0012026
10	126094114	C	G	R	T	OAT	0.95829	0.91948	NA	NA	NA	NA	NA	NA	NA	0.00021	0.00016	4.118e-05	5	Ornithine aminotransferase deficiency	0	15192	NM_000274.3(OAT):c.539G>C (p.Arg180Thr)	HP:0012026
10	126094120	C	T	W	X	OAT	NA	0.99291	NA	NA	NA	NA	NA	NA	NA	NA	NA	NA	5	Ornithine aminotransferase deficiency	0	15218	NM_000274.3(OAT):c.533G>A (p.Trp178Ter)	HP:0012026
10	126097170	C	A	R	L	OAT	0.98525	0.92429	NA	NA	NA	NA	NA	NA	NA	NA	NA	NA	5	Ornithine aminotransferase deficiency	0	15191	NM_000274.3(OAT):c.461G>T (p.Arg154Leu)	HP:0012026
10	126097456	C	A	C	F	OAT	0.98134	0.93965	NA	NA	NA	NA	NA	NA	NA	NA	NA	NA	5	Ornithine aminotransferase deficiency	0	15190	NM_000274.3(OAT):c.278G>T (p.Cys93Phe)	HP:0012026
10	126097466	G	C	Q	E	OAT	0.99072	0.74439	NA	NA	NA	NA	NA	NA	NA	NA	NA	NA	5	Ornithine aminotransferase deficiency	0	15221	NM_000274.3(OAT):c.268C>G (p.Gln90Glu)	HP:0012026
10	126100578	A	G	Y	H	OAT	0.99887	0.74847	NA	NA	NA	NA	NA	NA	NA	NA	NA	NA	5	Ornithine aminotransferase deficiency	0	15189	NM_000274.3(OAT):c.163T>C (p.Tyr55His)	HP:0012026
10	126100579	G	T	N	K	OAT	0.99892	0.58617	NA	NA	NA	NA	NA	0	0.000349	0	0	2.471e-05	5	Ornithine aminotransferase deficiency	0	15202	NM_000274.3(OAT):c.162C>A (p.Asn54Lys)	HP:0012026
10	126100738	C	T	M	I	OAT	0.95676	0.89775	NA	NA	NA	NA	NA	NA	NA	NA	NA	NA	5	Ornithine aminotransferase deficiency	0	15185	NM_000274.3(OAT):c.3G>A (p.Met1Ile)	HP:0012026
10	131646655	C	A	NA	NA	EBF3	NA	0.7518	NA	NA	NA	NA	NA	NA	NA	NA	NA	NA	5|5	Muscular hypotonia	1|1	209338	NM_001005463.2(EBF3):c.1101+1G>T	HP:0001252
10	131755564	C	T	G	D	EBF3	0.82667	0.79179	NA	NA	NA	NA	NA	NA	NA	NA	NA	NA	NA	Broad-based gait;Developmental regression;Generalized hypotonia;Neurogenic bladder;Renal dysplasia	NA	362152	NM_001005463.2(EBF3):c.512G>A (p.Gly171Asp)	HP:0002136;HP:0002376;HP:0001290;HP:0000011;HP:0000110
10	131755588	C	A	R	L	EBF3	0.82581	0.93909	NA	NA	NA	NA	NA	NA	NA	NA	NA	NA	NA	Ataxia;Expressive language delay;Intellectual disability;Muscular hypotonia	NA	263782	NM_001005463.2(EBF3):c.488G>T (p.Arg163Leu)	HP:0010867;HP:0002474;HP:0001249;HP:0001252
11	534285	C	T	G	D	HRAS	0.88329	0.64083	NA	NA	NA	NA	NA	NA	NA	NA	NA	NA	5|5	Neoplasm of the large intestine	1|1	27643	NM_005343.3(HRAS):c.38G>A (p.Gly13Asp)	HP:0100834
11	534286	C	A	G	C	HRAS	0.90314	0.83145	NA	NA	NA	NA	NA	NA	NA	NA	NA	NA	5|5|5	Acute myeloid leukemia;Chronic lymphocytic leukemia;Lung adenocarcinoma;Multiple myeloma;Neoplasm of the breast;Neoplasm of the large intestine;Neoplasm of the thyroid gland;Pancreatic adenocarcinoma;Squamous cell carcinoma of the skin;Squamous cell lung carcinoma;Transitional cell carcinoma of the bladder	2|0|2	27645	NM_005343.3(HRAS):c.37G>T (p.Gly13Cys)	HP:0004808;HP:0005550;HP:0030078;HP:0006775;HP:0100013;HP:0100834;HP:0100031;HP:0006725;HP:0006739;HP:0030359;HP:0006740
11	534288	C	A	G	V	HRAS	0.91478	0.67527	NA	NA	NA	NA	NA	NA	NA	NA	NA	NA	5|5|5|5|5	Cutaneous melanoma;Epidermal nevus;Neoplasm of the thyroid gland	0|2|0|0|1	27639	NM_005343.3(HRAS):c.35G>T (p.Gly12Val)	HP:0012056;HP:0010816;HP:0100031
11	534288	C	G	G	A	HRAS	0.86091	0.57968	NA	NA	NA	NA	NA	NA	NA	NA	NA	NA	5|5	Acute myeloid leukemia;Carcinoma of esophagus;Glioblastoma;Lung adenocarcinoma;Multiple myeloma;Neoplasm of the breast;Neoplasm of the large intestine;Neoplasm of the thyroid gland;Pancreatic adenocarcinoma;Squamous cell carcinoma of the skin;Transitional cell carcinoma of the bladder	0|2	27642	NM_005343.3(HRAS):c.35G>C (p.Gly12Ala)	HP:0004808;HP:0011459;HP:0100843;HP:0030078;HP:0006775;HP:0100013;HP:0100834;HP:0100031;HP:0006725;HP:0006739;HP:0006740
11	534288	C	T	G	D	HRAS	0.89215	0.64573	NA	NA	NA	NA	NA	NA	NA	NA	NA	NA	5|5|5|5|5	Neoplasm of the breast	0|0|1|0|1	27651	NM_005343.3(HRAS):c.35G>A (p.Gly12Asp)	HP:0100013
11	534289	C	A	G	C	HRAS	0.90369	0.79192	NA	NA	NA	NA	NA	NA	NA	NA	NA	NA	5|5|5|5|5	Acute myeloid leukemia;Bladder carcinoma;Carcinoma of esophagus;Epidermal nevus;Glioblastoma;Lung adenocarcinoma;Multiple myeloma;Neoplasm of the breast;Neoplasm of the large intestine;Neoplasm of the thyroid gland;Pancreatic adenocarcinoma;Squamous cell carcinoma of the skin;Transitional cell carcinoma of the bladder	2|0|0|0|1	27652	NM_005343.3(HRAS):c.34G>T (p.Gly12Cys)	HP:0004808;HP:0002862;HP:0011459;HP:0010816;HP:0100843;HP:0030078;HP:0006775;HP:0100013;HP:0100834;HP:0100031;HP:0006725;HP:0006739;HP:0006740
11	534289	C	T	G	S	HRAS	0.79598	0.77223	NA	NA	NA	NA	NA	NA	NA	NA	NA	NA	5|5|5|5|5|5|5	Acute myeloid leukemia;Carcinoma of esophagus;Glioblastoma;Lung adenocarcinoma;Multiple myeloma;Neoplasm of the breast;Neoplasm of the large intestine;Neoplasm of the thyroid gland;Pancreatic adenocarcinoma;Squamous cell carcinoma of the skin;Transitional cell carcinoma of the bladder	2|0|0|0|1|0|0	27641	NM_005343.3(HRAS):c.34G>A (p.Gly12Ser)	HP:0004808;HP:0011459;HP:0100843;HP:0030078;HP:0006775;HP:0100013;HP:0100834;HP:0100031;HP:0006725;HP:0006739;HP:0006740
11	1862698	C	T	R	X	TNNI2	NA	0.99371	NA	NA	NA	NA	NA	NA	NA	NA	NA	NA	5	Calcaneovalgus deformity;Congenital finger flexion contractures;Distal arthrogryposis;Ulnar deviation of the wrist	0	27475	NM_003282.3(TNNI2):c.466C>T (p.Arg156Ter)	HP:0001848;HP:0005879;HP:0005684;HP:0003049
11	2549189	A	G	S	G	KCNQ1	0.99871	0.72672	NA	NA	NA	NA	NA	NA	NA	NA	NA	NA	5	Atrial fibrillation	0	18182	NM_000218.2(KCNQ1):c.418A>G (p.Ser140Gly)	HP:0005110
11	2592575	T	C	S	P	KCNQ1	0.99104	0.78893	NA	NA	NA	NA	NA	NA	NA	NA	NA	NA	5|5	Atrial fibrillation	0|1	77990	NM_000218.2(KCNQ1):c.625T>C (p.Ser209Pro)	HP:0005110
11	5247827	C	T	V	M	HBB	0.99104	0.94198	NA	NA	NA	NA	NA	NA	NA	NA	NA	NA	5|5	Heinz body anemia	0|0	30280	NM_000518.4(HBB):c.295G>A (p.Val99Met)	HP:0005511
11	5247995	A	C	F	V	HBB	0.96286	0.82427	NA	NA	NA	NA	NA	NA	NA	NA	NA	NA	5	Hemolytic anemia	0	30386	NM_000518.4(HBB):c.127T>G (p.Phe43Val)	HP:0001878
11	5247995	A	G	F	L	HBB	0.96415	0.88703	NA	NA	NA	NA	NA	NA	NA	NA	NA	NA	5	Hemolytic anemia	0	30290	NM_000518.4(HBB):c.127T>C (p.Phe43Leu)	HP:0001878
11	5248029	C	A	R	S	HBB	0.98956	0.85298	0.000457875457875458	0	0.00131926121372032	0	0	NA	NA	0	0	0.00028	5|5	Heinz body anemia	0|0	30407	NM_000518.4(HBB):c.93G>T (p.Arg31Ser)	HP:0005511
11	13514053	G	A	R	X	PTH	NA	0.95589	NA	NA	NA	NA	NA	NA	NA	NA	NA	NA	NA	Primary hyperparathyroidism	NA	28798	NM_000315.3(PTH):c.247C>T (p.Arg83Ter)	HP:0008200
11	14316390	T	A	Q	L	RRAS2	0.9585	0.70263	NA	NA	NA	NA	NA	NA	NA	NA	NA	NA	5	Neoplasm of ovary	0	24486	NM_001177314.1(RRAS2):c.110A>T (p.Gln37Leu)	HP:0100615
11	17408650	T	C	Y	C	KCNJ11	0.98014	0.63106	NA	NA	NA	NA	NA	NA	NA	NA	NA	NA	5|5	Neonatal insulin-dependent diabetes mellitus	0|1	34056	NM_000525.3(KCNJ11):c.989A>G (p.Tyr330Cys)	HP:0000857
11	17408651	A	G	Y	H	KCNJ11	0.97349	0.6715	NA	NA	NA	NA	NA	NA	NA	NA	NA	NA	5	Diabetes mellitus	1	168864	NM_000525.3(KCNJ11):c.988T>C (p.Tyr330His)	HP:0000819
11	17408675	C	T	E	K	KCNJ11	0.94944	0.71781	NA	NA	NA	NA	NA	NA	NA	NA	NA	NA	5|5	Diabetes mellitus	0|1	34055	NM_000525.3(KCNJ11):c.964G>A (p.Glu322Lys)	HP:0000819
11	17408954	C	T	E	K	KCNJ11	0.99632	0.92563	NA	NA	NA	NA	NA	NA	NA	NA	NA	NA	5	Diabetes mellitus	1	168868	NM_000525.3(KCNJ11):c.685G>A (p.Glu229Lys)	HP:0000819
11	17408960	C	T	E	K	KCNJ11	0.99632	0.92168	NA	NA	NA	NA	NA	NA	NA	NA	NA	NA	5|5	Diabetes mellitus	1|0	168869	NM_000525.3(KCNJ11):c.679G>A (p.Glu227Lys)	HP:0000819
11	17409037	C	T	R	H	KCNJ11	0.99529	0.92886	NA	NA	NA	NA	NA	NA	NA	NA	NA	NA	5|5|5|5	Neonatal insulin-dependent diabetes mellitus	0|0|0|1	23705	NM_000525.3(KCNJ11):c.602G>A (p.Arg201His)	HP:0000857
11	17409038	G	A	R	C	KCNJ11	0.99529	0.92508	NA	NA	NA	NA	NA	NA	NA	NA	NA	NA	5|5|5	Diabetes mellitus	0|0|1	23707	NM_000525.3(KCNJ11):c.601C>T (p.Arg201Cys)	HP:0000819
11	17409118	G	C	A	G	KCNJ11	0.95723	0.71556	NA	NA	NA	NA	NA	NA	NA	NA	NA	NA	5	Neonatal insulin-dependent diabetes mellitus	1	168873	NM_000525.3(KCNJ11):c.521C>G (p.Ala174Gly)	HP:0000857
11	17409464	C	T	V	M	KCNJ11	0.95229	0.66613	NA	NA	NA	NA	NA	NA	NA	NA	NA	NA	5|5|5	Neonatal insulin-dependent diabetes mellitus	0|1|1	23706	NM_000525.3(KCNJ11):c.175G>A (p.Val59Met)	HP:0000857
11	17409631	G	C	S	C	KCNJ11	0.9066	0.5819	NA	NA	NA	NA	NA	NA	NA	NA	NA	NA	5	Neonatal insulin-dependent diabetes mellitus	1	168879	NM_000525.3(KCNJ11):c.8C>G (p.Ser3Cys)	HP:0000857
11	17417462	G	A	R	C	ABCC8	0.99601	0.94657	NA	NA	NA	NA	NA	NA	NA	NA	NA	8.341e-06	5|5	Diabetes mellitus type 2	0|0	24144	NM_000352.4(ABCC8):c.4135C>T (p.Arg1379Cys)	HP:0005978
11	17452434	G	C	L	V	ABCC8	0.96582	0.59007	NA	NA	NA	NA	NA	NA	NA	NA	NA	NA	5|5	Diabetes mellitus type 2	0|0	24145	NM_001287174.1(ABCC8):c.1744C>G (p.Leu582Val)	HP:0005978
11	31815069	G	A	R	X	PAX6	NA	0.98392	NA	NA	NA	NA	NA	NA	NA	NA	NA	NA	NA	Irido-corneo-trabecular dysgenesis	NA	359933	NM_000280.4(PAX6):c.949C>T (p.Arg317Ter)	HP:0000659
11	31815335	G	A	R	X	PAX6	NA	0.97795	NA	NA	NA	NA	NA	NA	NA	NA	NA	NA	NA	Irido-corneo-trabecular dysgenesis	NA	264422	NM_000280.4(PAX6):c.781C>T (p.Arg261Ter)	HP:0000659
11	31815343	A	G	F	S	PAX6	0.96653	0.90842	NA	NA	NA	NA	NA	NA	NA	NA	NA	NA	5|5	Coloboma of optic disc;Congenital ocular coloboma	0|0	18516	NM_000280.4(PAX6):c.773T>C (p.Phe258Ser)	HP:0000588;HP:0000589
11	31815627	G	A	R	X	PAX6	NA	0.97427	NA	NA	NA	NA	NA	NA	NA	NA	NA	NA	5	Irido-corneo-trabecular dysgenesis	0	18506	NM_000280.4(PAX6):c.718C>T (p.Arg240Ter)	HP:0000659
11	31816253	G	A	R	X	PAX6	NA	0.97018	NA	NA	NA	NA	NA	NA	NA	NA	NA	NA	5|5	Irido-corneo-trabecular dysgenesis	1|0	18505	NM_000280.4(PAX6):c.607C>T (p.Arg203Ter)	HP:0000659
11	31822251	G	A	Q	X	PAX6	NA	0.97576	NA	NA	NA	NA	NA	NA	NA	NA	NA	NA	NA	Irido-corneo-trabecular dysgenesis	NA	424521	NM_000280.4(PAX6):c.511C>T (p.Gln171Ter)	HP:0000659
11	31823141	C	A	E	X	PAX6	NA	0.97657	NA	NA	NA	NA	NA	NA	NA	NA	NA	NA	NA	Irido-corneo-trabecular dysgenesis	NA	485943	NM_000280.4(PAX6):c.325G>T (p.Glu109Ter)	HP:0000659
11	31823264	G	A	P	S	PAX6	0.96771	0.74898	NA	NA	NA	NA	NA	NA	NA	NA	NA	NA	5	Coloboma of optic disc	0	18514	NM_000280.4(PAX6):c.202C>T (p.Pro68Ser)	HP:0000588
11	31823314	C	A	G	V	PAX6	0.97047	0.84841	NA	NA	NA	NA	NA	NA	NA	NA	NA	NA	5	Irido-corneo-trabecular dysgenesis	0	79361	NM_000280.4(PAX6):c.152G>T (p.Gly51Val)	HP:0000659
11	31824254	G	A	Q	X	PAX6	NA	0.96435	NA	NA	NA	NA	NA	NA	NA	NA	NA	NA	NA	Irido-corneo-trabecular dysgenesis	NA	526626	NM_000280.4(PAX6):c.139C>T (p.Gln47Ter)	HP:0000659
11	31824262	C	G	R	P	PAX6	0.96781	0.90704	NA	NA	NA	NA	NA	NA	NA	NA	NA	NA	NA	Congenital cataract;Microphthalmia	NA	424444	NM_000280.4(PAX6):c.131G>C (p.Arg44Pro)	HP:0000519;HP:0000568
11	31824273	G	T	C	X	PAX6	NA	0.96412	NA	NA	NA	NA	NA	NA	NA	NA	NA	NA	NA	Irido-corneo-trabecular dysgenesis	NA	461056	NM_000280.4(PAX6):c.120C>A (p.Cys40Ter)	HP:0000659
11	31827957	C	T	M	I	PAX6	0.95608	0.48949	NA	NA	NA	NA	NA	NA	NA	NA	NA	NA	NA	Irido-corneo-trabecular dysgenesis	NA	461848	NM_000280.4(PAX6):c.3G>A (p.Met1Ile)	HP:0000659
11	31827959	T	G	M	L	PAX6	0.94807	0.39009	NA	NA	NA	NA	NA	NA	NA	NA	NA	NA	NA	Irido-corneo-trabecular dysgenesis	NA	424548	NM_000280.4(PAX6):c.1A>C (p.Met1Leu)	HP:0000659
11	45919710	G	A	S	N	MAPK8IP1	0.65561	0.82659	NA	NA	NA	NA	NA	NA	NA	NA	NA	NA	5	Diabetes mellitus type 2	0	20458	NM_005456.3(MAPK8IP1):c.176G>A (p.Ser59Asn)	HP:0005978
11	47354364	C	A	NA	NA	MYBPC3	NA	0.80691	NA	NA	NA	NA	NA	NA	NA	NA	NA	NA	5	Hypertrophic cardiomyopathy	1	179192	NM_000256.3(MYBPC3):c.3490+1G>T	HP:0001639
11	47354447	G	T	Y	X	MYBPC3	NA	0.99698	NA	NA	NA	NA	NA	NA	NA	NA	NA	NA	5|5	Hypertrophic cardiomyopathy	1|1	45273	NM_000256.3(MYBPC3):c.3408C>A (p.Tyr1136Ter)	HP:0001639
11	47354743	A	G	NA	NA	MYBPC3	NA	0.69787	NA	NA	NA	NA	NA	NA	NA	NA	NA	NA	5	Hypertrophic cardiomyopathy	1	179198	NM_000256.3(MYBPC3):c.3330+2T>C	HP:0001639
11	47354782	C	T	W	X	MYBPC3	NA	0.97052	NA	NA	NA	NA	NA	NA	NA	NA	NA	NA	5	Hypertrophic cardiomyopathy	1	51871	NM_000256.3(MYBPC3):c.3293G>A (p.Trp1098Ter)	HP:0001639
11	47354842	C	T	W	X	MYBPC3	NA	0.99575	NA	NA	NA	NA	NA	NA	NA	NA	NA	8.293e-06	5	Hypertrophic cardiomyopathy	1	51862	NM_000256.3(MYBPC3):c.3233G>A (p.Trp1078Ter)	HP:0001639
11	47355106	A	C	NA	NA	MYBPC3	NA	0.47104	NA	NA	NA	NA	NA	NA	NA	NA	NA	1.651e-05	5|5	Hypertrophic cardiomyopathy	2|1	51861	NM_000256.3(MYBPC3):c.3190+2T>G	HP:0001639
11	47355117	G	A	Q	X	MYBPC3	NA	0.98381	NA	NA	NA	NA	NA	NA	NA	NA	NA	1.65e-05	5|5	Hypertrophic cardiomyopathy	2|1	51860	NM_000256.3(MYBPC3):c.3181C>T (p.Gln1061Ter)	HP:0001639
11	47355517	G	A	Q	X	MYBPC3	NA	0.98471	NA	NA	NA	NA	NA	NA	NA	NA	NA	NA	NA	Hypertrophic cardiomyopathy	NA	526230	NM_000256.3(MYBPC3):c.2950C>T (p.Gln984Ter)	HP:0001639
11	47356593	G	A	Q	X	MYBPC3	NA	0.98008	NA	NA	NA	NA	NA	NA	NA	NA	NA	NA	5|5|5	Hypertrophic cardiomyopathy	1|1|1	51839	NM_000256.3(MYBPC3):c.2905C>T (p.Gln969Ter)	HP:0001639
11	47356671	G	A	R	X	MYBPC3	NA	0.9929	NA	NA	NA	NA	NA	NA	NA	NA	NA	1.655e-05	5|5|5	Hypertrophic cardiomyopathy	1|2|1	45725	NM_000256.3(MYBPC3):c.2827C>T (p.Arg943Ter)	HP:0001639
11	47356751	C	T	W	X	MYBPC3	NA	0.99577	NA	NA	NA	NA	NA	NA	NA	NA	NA	NA	5	Hypertrophic cardiomyopathy	1	175160	NM_000256.3(MYBPC3):c.2747G>A (p.Trp916Ter)	HP:0001639
11	47357495	C	T	W	X	MYBPC3	NA	0.99239	NA	NA	NA	NA	NA	NA	NA	NA	NA	NA	5|5	Hypertrophic cardiomyopathy	1|1	51820	NM_000256.3(MYBPC3):c.2670G>A (p.Trp890Ter)	HP:0001639
11	47359032	C	A	E	X	MYBPC3	NA	0.99457	NA	NA	NA	NA	NA	NA	NA	NA	NA	NA	NA	Hypertrophic cardiomyopathy	NA	461342	NM_000256.3(MYBPC3):c.2512G>T (p.Glu838Ter)	HP:0001639
11	47359090	C	T	W	X	MYBPC3	NA	0.99005	NA	NA	NA	NA	NA	NA	NA	NA	NA	NA	5|5	Hypertrophic cardiomyopathy	1|1	51792	NM_000256.3(MYBPC3):c.2454G>A (p.Trp818Ter)	HP:0001639
11	47360070	C	A	NA	NA	MYBPC3	NA	0.81526	NA	NA	NA	NA	NA	NA	NA	NA	NA	NA	5|5|5	Hypertrophic cardiomyopathy	1|1|1	51781	NM_000256.3(MYBPC3):c.2308+1G>T	HP:0001639
11	47360070	C	T	NA	NA	MYBPC3	NA	0.81419	NA	NA	NA	NA	NA	0	0.000119	NA	NA	NA	5|5	Hypertrophic cardiomyopathy	1|1	51780	NM_000256.3(MYBPC3):c.2308+1G>A	HP:0001639
11	47360114	G	T	N	K	MYBPC3	0.89613	0.78324	NA	NA	NA	NA	NA	NA	NA	NA	NA	NA	NA	Hypertrophic cardiomyopathy	NA	398273	NM_000256.3(MYBPC3):c.2265C>A (p.Asn755Lys)	HP:0001639
11	47360231	C	T	NA	NA	MYBPC3	NA	0.75238	NA	NA	NA	NA	NA	NA	NA	NA	NA	NA	5	Hypertrophic cardiomyopathy	0	174763	NM_000256.3(MYBPC3):c.2149-1G>A	HP:0001639
11	47361343	T	C	NA	NA	MYBPC3	NA	0.56823	NA	NA	NA	NA	NA	NA	NA	NA	NA	NA	5|5|5|5|5	Hypertrophic cardiomyopathy	1|2|1|1|1	51755	NM_000256.3(MYBPC3):c.1928-2A>G	HP:0001639
11	47362688	C	T	NA	NA	MYBPC3	NA	0.81733	NA	NA	NA	NA	NA	NA	NA	NA	NA	NA	5|5	Hypertrophic cardiomyopathy	1|1	51752	NM_000256.3(MYBPC3):c.1897+1G>A	HP:0001639
11	47363601	C	T	W	X	MYBPC3	NA	0.9875	NA	NA	NA	NA	NA	NA	NA	NA	NA	NA	5	Hypertrophic cardiomyopathy	1	179292	NM_000256.3(MYBPC3):c.1731G>A (p.Trp577Ter)	HP:0001639
11	47364815	T	C	NA	NA	MYBPC3	NA	0.58397	NA	NA	NA	NA	NA	NA	NA	NA	NA	NA	5	Hypertrophic cardiomyopathy	0	51681	NM_000256.3(MYBPC3):c.1224-2A>G	HP:0001639
11	47365056	G	A	Q	X	MYBPC3	NA	0.97805	NA	NA	NA	NA	NA	NA	NA	NA	NA	NA	5|5	Hypertrophic cardiomyopathy	1|1	174783	NM_000256.3(MYBPC3):c.1210C>T (p.Gln404Ter)	HP:0001639
11	47367758	C	T	A	T	MYBPC3	0.61652	0.69966	NA	NA	NA	NA	NA	NA	NA	NA	NA	NA	NA	Hypertrophic cardiomyopathy	NA	461685	NM_000256.3(MYBPC3):c.1090G>A (p.Ala364Thr)	HP:0001639
11	47367882	C	T	W	X	MYBPC3	NA	0.97624	NA	NA	NA	NA	NA	NA	NA	NA	NA	NA	5|5	Hypertrophic cardiomyopathy	1|1	175199	NM_000256.3(MYBPC3):c.966G>A (p.Trp322Ter)	HP:0001639
11	47367923	T	C	NA	NA	MYBPC3	NA	0.55243	NA	NA	NA	NA	NA	NA	NA	0.00021	0.00016	NA	5|5	Hypertrophic cardiomyopathy	1|1	51976	NM_000256.3(MYBPC3):c.927-2A>G	HP:0001639
11	47369407	C	T	NA	NA	MYBPC3	NA	0.69229	NA	NA	NA	NA	NA	NA	NA	NA	NA	8.591e-06	5|5|5	Hypertrophic cardiomyopathy	1|2|1	51961	NM_000256.3(MYBPC3):c.821+1G>A	HP:0001639
11	47371474	C	T	NA	NA	MYBPC3	NA	0.68543	NA	NA	NA	NA	NA	NA	NA	NA	NA	NA	NA	Hypertrophic cardiomyopathy	NA	526263	NM_000256.3(MYBPC3):c.506-1G>A	HP:0001639
11	47372790	C	A	E	X	MYBPC3	NA	0.96256	NA	NA	NA	NA	NA	NA	NA	NA	NA	NA	NA	Hypertrophic cardiomyopathy	NA	526275	NM_000256.3(MYBPC3):c.292G>T (p.Glu98Ter)	HP:0001639
11	47372845	G	T	Y	X	MYBPC3	NA	0.66794	NA	NA	NA	NA	NA	NA	NA	NA	NA	NA	NA	Hypertrophic cardiomyopathy	NA	398654	NM_000256.3(MYBPC3):c.237C>A (p.Tyr79Ter)	HP:0001639
11	47373058	T	C	NA	NA	MYBPC3	NA	0.47461	NA	NA	NA	NA	NA	0	0.00012	NA	NA	3.317e-05	5	Hypertrophic cardiomyopathy	1	51814	NM_000256.3(MYBPC3):c.26-2A>G	HP:0001639
11	61161437	G	T	R	L	TMEM216	0.94441	0.81132	NA	NA	NA	NA	NA	NA	NA	0	0	0.0001324	5|5	Joubert syndrome	1|1	15236	NM_001173990.2(TMEM216):c.218G>T (p.Arg73Leu)	HP:0002335
11	61725666	C	T	R	W	BEST1	0.99032	0.95218	NA	NA	NA	NA	NA	0.000227	0	NA	NA	2.471e-05	5	Retinitis pigmentosa	0	152845	NM_004183.3(BEST1):c.763C>T (p.Arg255Trp)	HP:0000547
11	66293652	T	G	M	R	BBS1	0.94006	0.84079	0.00137362637362637	0	0.00263852242744063	0.00276243093922652	0	0.000682	0.002678	0.00021	0.00016	0.001483	5|5|5|5	Retinal dystrophy;Retinitis pigmentosa	1|1|2|0	27182	NM_024649.4(BBS1):c.1169T>G (p.Met390Arg)	HP:0000556;HP:0000547
11	68673542	G	A	W	X	IGHMBP2	NA	0.97108	NA	NA	NA	NA	NA	NA	NA	NA	NA	NA	4	Clonus;Failure to thrive;Hyperreflexia;Ptosis;Respiratory distress;Severe muscular hypotonia;Tachypnea	1	213614	NM_002180.2(IGHMBP2):c.92G>A (p.Trp31Ter)	HP:0002169;HP:0001508;HP:0001347;HP:0000508;HP:0002098;HP:0006829;HP:0002789
11	71152447	C	T	W	X	DHCR7	NA	0.96454	NA	NA	NA	NA	NA	0.000455	0.001048	0	0	0.0006754	5|5	2-3 toe syndactyly;Congenital microcephaly;Elevated 7-dehydrocholesterol;Small for gestational age	2|0	34125	NM_001360.2(DHCR7):c.452G>A (p.Trp151Ter)	HP:0004691;HP:0011451;HP:0010569;HP:0001518
11	73760476	C	T	G	E	C2CD3	0.75651	0.93981	NA	NA	NA	NA	NA	0	0.000116	NA	NA	1.647e-05	5	Joubert syndrome	1	214312	NM_001286577.1(C2CD3):c.5267G>A (p.Gly1756Glu)	HP:0002335
11	73785297	C	A	NA	NA	C2CD3	NA	0.86403	NA	NA	NA	NA	NA	NA	NA	NA	NA	NA	5	Joubert syndrome	1	214313	NM_001286577.1(C2CD3):c.4951+1G>T	HP:0002335
11	73879530	G	A	R	X	C2CD3	NA	0.96909	NA	NA	NA	NA	NA	NA	NA	NA	NA	8.236e-06	5|5	Joubert syndrome	0|1	153777	NM_001286577.1(C2CD3):c.184C>T (p.Arg62Ter)	HP:0002335
11	86663485	T	C	M	V	FZD4	0.69468	0.0949	NA	NA	NA	NA	NA	NA	NA	0	0	1.647e-05	5|5|5	Exudative retinopathy	0|0|1	226404	NM_012193.3(FZD4):c.313A>G (p.Met105Val)	HP:0007898
11	88911122	A	G	M	V	TYR	0.99395	0.49235	NA	NA	NA	NA	NA	0	0.000233	0	0	3.295e-05	5|5	Abnormality of metabolism/homeostasis;Albinism;Albinism;Choroidal neovascularization;Elevated hepatic transaminases;Horizontal nystagmus;Hypopigmentation of hair;Hypopigmentation of the skin;Hypoplasia of the fovea;Iris transillumination defect;Myopia;Nystagmus;Slow decrease in visual acuity	0|1	18846	NM_000372.4(TYR):c.1A>G (p.Met1Val)	HP:0001939;HP:0001022;HP:0001022;HP:0011506;HP:0002910;HP:0000666;HP:0005599;HP:0001010;HP:0007750;HP:0012805;HP:0000545;HP:0000639;HP:0007924
11	88911363	C	T	P	L	TYR	0.9722	0.83045	NA	NA	NA	NA	NA	0.000227	0.000233	0	0	9.06e-05	5|5	Albinism	1|0	18811	NM_000372.4(TYR):c.242C>T (p.Pro81Leu)	HP:0001022
11	88911386	T	C	C	R	TYR	0.95622	0.73012	NA	NA	NA	NA	NA	NA	NA	NA	NA	NA	5	Abnormal retinal morphology;Abnormality of the optic nerve;Albinism;Fair hair;Horizontal nystagmus;Hypopigmentation of the skin;Ocular albinism;Strabismus	0	18820	NM_000372.4(TYR):c.265T>C (p.Cys89Arg)	HP:0000479;HP:0000587;HP:0001022;HP:0002286;HP:0000666;HP:0001010;HP:0001107;HP:0000486
11	101984923	C	T	R	X	YAP1	NA	0.99208	NA	NA	NA	NA	NA	NA	NA	NA	NA	NA	5	Congenital ocular coloboma	0	125921	NM_001130145.2(YAP1):c.370C>T (p.Arg124Ter)	HP:0000589
11	103126970	G	A	NA	NA	DYNC2H1	NA	0.72892	NA	NA	NA	NA	NA	NA	NA	NA	NA	NA	NA	Bowing of the long bones;Intrauterine growth retardation;Narrow chest	NA	360924	NM_001080463.1(DYNC2H1):c.10482+1G>A	HP:0006487;HP:0001511;HP:0000774
11	111957632	A	G	M	V	SDHD	0.98567	0.55374	NA	NA	NA	NA	NA	NA	NA	NA	NA	NA	5	Chemodectoma;Pheochromocytoma	0	21950	NM_003002.3(SDHD):c.1A>G (p.Met1Val)	HP:0030074;HP:0002666
11	111957645	G	A	W	X	SDHD	NA	0.9069	NA	NA	NA	NA	NA	NA	NA	NA	NA	NA	5	Pheochromocytoma	0	21955	NM_003002.3(SDHD):c.14G>A (p.Trp5Ter)	HP:0002666
11	111957664	C	A	C	X	SDHD	NA	0.96479	NA	NA	NA	NA	NA	NA	NA	NA	NA	NA	5|5	Pheochromocytoma	0|1	21954	NM_003002.3(SDHD):c.33C>A (p.Cys11Ter)	HP:0002666
11	111958592	C	T	R	X	SDHD	NA	0.96228	NA	NA	NA	NA	NA	NA	NA	NA	NA	NA	5|5	Pheochromocytoma;Pheochromocytoma	0|1	21942	NM_003002.3(SDHD):c.64C>T (p.Arg22Ter)	HP:0002666;HP:0002666
11	111958640	C	T	R	X	SDHD	NA	0.96817	NA	NA	NA	NA	NA	NA	NA	NA	NA	NA	5|5|5|5|5|5	Pheochromocytoma;Pheochromocytoma	0|0|0|1|1|1	21932	NM_003002.3(SDHD):c.112C>T (p.Arg38Ter)	HP:0002666;HP:0002666
11	111958657	G	A	W	X	SDHD	NA	0.96089	NA	NA	NA	NA	NA	NA	NA	NA	NA	NA	5|5	Pheochromocytoma	0|1	21952	NM_003002.3(SDHD):c.129G>A (p.Trp43Ter)	HP:0002666
11	111959590	G	T	NA	NA	SDHD	NA	0.62502	NA	NA	NA	NA	NA	NA	NA	NA	NA	NA	NA	Pheochromocytoma	NA	432045	NM_003002.3(SDHD):c.170-1G>T	HP:0002666
11	111959663	C	T	P	L	SDHD	0.99525	0.94964	NA	NA	NA	NA	NA	NA	NA	NA	NA	NA	5|5|5|5|5|5|5|5|5	Pheochromocytoma;Pheochromocytoma	1|0|0|0|1|1|1|1|1	21935	NM_003002.3(SDHD):c.242C>T (p.Pro81Leu)	HP:0002666;HP:0002666
11	111959695	G	T	D	Y	SDHD	0.97252	0.88958	NA	NA	NA	NA	NA	NA	NA	NA	NA	NA	5|5|5|5|5|5	Pheochromocytoma	0|0|0|1|1|1	21936	NM_003002.3(SDHD):c.274G>T (p.Asp92Tyr)	HP:0002666
11	111965529	G	A	G	E	SDHD	0.72144	0.97963	NA	NA	NA	NA	NA	NA	NA	NA	NA	NA	NA	Pheochromocytoma	NA	398031	NM_003002.3(SDHD):c.315G>A (p.Trp105Ter)	HP:0002666
11	111965539	C	T	Q	X	SDHD	NA	0.99218	NA	NA	NA	NA	NA	NA	NA	NA	NA	NA	NA	Pheochromocytoma	NA	398068	NM_003002.3(SDHD):c.325C>T (p.Gln109Ter)	HP:0002666
11	111965556	T	A	M	K	SDHD	0.73084	0.95845	NA	NA	NA	NA	NA	NA	NA	NA	NA	NA	NA	Pheochromocytoma	NA	432050	NM_003002.3(SDHD):c.342T>A (p.Tyr114Ter)	HP:0002666
11	117693139	C	T	G	R	FXYD2	0.94697	0.94443	NA	NA	NA	NA	NA	NA	NA	NA	NA	NA	5	Renal magnesium wasting	0	22723	NM_021603.3(FXYD2):c.115G>A (p.Gly39Arg)	HP:0005567
11	119148891	T	C	Y	H	CBL	0.98908	0.62954	NA	NA	NA	NA	NA	NA	NA	NA	NA	1.647e-05	5	Hematologic neoplasm	0	28850	NM_005188.3(CBL):c.1111T>C (p.Tyr371His)	HP:0004377
11	119148892	A	C	Y	S	CBL	0.98908	0.62844	NA	NA	NA	NA	NA	NA	NA	NA	NA	NA	NA	Juvenile myelomonocytic leukemia	NA	538420	NM_005188.3(CBL):c.1112A>C (p.Tyr371Ser)	HP:0012209
11	119148892	A	G	Y	C	CBL	0.98908	0.5984	NA	NA	NA	NA	NA	NA	NA	NA	NA	NA	5|5	Juvenile myelomonocytic leukemia	0|0	38779	NM_005188.3(CBL):c.1112A>G (p.Tyr371Cys)	HP:0012209
11	122945410	C	T	R	Q	CLMP	0.86597	0.94442	NA	NA	NA	NA	NA	NA	NA	NA	NA	NA	NA	Intestinal pseudo-obstruction	NA	59506	NM_024769.3(CLMP):c.821G>A (p.Arg274Gln)	HP:0004389
11	122953808	G	A	R	X	CLMP	NA	0.98222	NA	NA	NA	NA	NA	NA	NA	NA	NA	8.236e-06	5	Intestinal pseudo-obstruction	0	59507	NM_024769.3(CLMP):c.664C>T (p.Arg222Ter)	HP:0004389
11	122954436	G	A	R	X	CLMP	NA	0.96363	NA	NA	NA	NA	NA	NA	NA	NA	NA	8.236e-06	5	Intestinal pseudo-obstruction	1	225799	NM_024769.3(CLMP):c.508C>T (p.Arg170Ter)	HP:0004389
11	122955237	A	T	V	D	CLMP	0.96877	0.88703	NA	NA	NA	NA	NA	NA	NA	NA	NA	NA	5	Intestinal pseudo-obstruction	0	59508	NM_024769.3(CLMP):c.371T>A (p.Val124Asp)	HP:0004389
11	123513176	G	C	I	M	SCN3B	0.95798	0.56339	NA	NA	NA	NA	NA	NA	NA	NA	NA	NA	5	Arrhythmia	0	226503	NM_018400.3(SCN3B):c.423C>G (p.Ile141Met)	HP:0011675
11	132527098	G	C	P	R	OPCML	0.06661	0.28042	NA	NA	NA	NA	NA	NA	NA	NA	NA	NA	5	Neoplasm of ovary	0	24022	NM_001012393.2(OPCML):c.263C>G (p.Pro88Arg)	HP:0100615
12	6128463	C	T	R	H	VWF	0.98107	0.93809	NA	NA	NA	NA	NA	NA	NA	NA	NA	NA	NA	Abnormal bleeding;Prolonged bleeding time	NA	106207	NM_000552.4(VWF):c.4121G>A (p.Arg1374His)	HP:0001892;HP:0003010
12	7053285	A	G	M	V	C12orf57	0.68941	0.34135	NA	NA	NA	NA	NA	NA	NA	0	0	4.118e-05	5|4|4|4|4|5	Global developmental delay;Seizures	0|0|0|0|0|1	51108	NM_138425.3(C12orf57):c.1A>G (p.Met1Val)	HP:0001263;HP:0001250
12	7053637	A	G	NA	NA	C12orf57	NA	0.69806	NA	NA	NA	NA	NA	NA	NA	NA	NA	NA	NA	Attention deficit hyperactivity disorder;Global developmental delay;Hydronephrosis;Intellectual disability;Renal atrophy;Vesicoureteral reflux	NA	243991	NM_138425.3(C12orf57):c.53-2A>G	HP:0007018;HP:0001263;HP:0000126;HP:0001249;HP:0012585;HP:0000076
12	11992136	G	T	E	X	ETV6	NA	0.98927	NA	NA	NA	NA	NA	NA	NA	NA	NA	NA	5	Acute myeloid leukemia	0	24023	NM_001987.4(ETV6):c.226G>T (p.Glu76Ter)	HP:0004808
12	12037415	T	C	L	P	ETV6	0.7234	0.88389	NA	NA	NA	NA	NA	NA	NA	NA	NA	NA	5|5|5	Thrombocytopenia;Thrombocytopenia	0|0|0	188070	NM_001987.4(ETV6):c.1046T>C (p.Leu349Pro)	HP:0001873;HP:0001873
12	12037475	G	A	R	Q	ETV6	0.10847	0.95637	NA	NA	NA	NA	NA	NA	NA	NA	NA	NA	5|5|5	Hematologic neoplasm	0|0|0	171929	NM_001987.4(ETV6):c.1106G>A (p.Arg369Gln)	HP:0004377
12	12038902	C	T	A	V	ETV6	0.92032	0.95534	NA	NA	NA	NA	NA	NA	NA	NA	NA	NA	5|5|5	Hematologic neoplasm	0|0|0	171930	NM_001987.4(ETV6):c.1195C>T (p.Arg399Cys)	HP:0004377
12	14836177	A	G	L	S	GUCY2C	0.86497	0.58864	NA	NA	NA	NA	NA	NA	NA	NA	NA	NA	NA	Abnormal biliary tract morphology;Asplenia;Duodenal atresia;Reduced number of intrahepatic bile ducts	NA	362154	NM_004963.3(GUCY2C):c.410T>C (p.Leu137Ser)	HP:0012440;HP:0001746;HP:0002247;HP:0006571
12	25378561	G	A	A	V	KRAS	0.95726	0.93473	NA	NA	NA	NA	NA	NA	NA	NA	NA	NA	NA	Neoplasm of the large intestine;Neoplasm of the thyroid gland;Non-small cell lung cancer	NA	362841	NM_004985.4(KRAS):c.437C>T (p.Ala146Val)	HP:0100834;HP:0100031;HP:0030358
12	25378562	C	G	A	P	KRAS	0.98839	0.93893	NA	NA	NA	NA	NA	NA	NA	NA	NA	NA	NA	Neoplasm of the large intestine	NA	362842	NM_033360.3(KRAS):c.436G>C (p.Ala146Pro)	HP:0100834
12	25378647	T	A	K	N	KRAS	0.96017	0.78285	NA	NA	NA	NA	NA	NA	NA	NA	NA	NA	NA	Neoplasm of the large intestine	NA	362843	NM_033360.3(KRAS):c.351A>T (p.Lys117Asn)	HP:0100834
12	25380276	T	A	Q	L	KRAS	0.94295	0.85974	NA	NA	NA	NA	NA	NA	NA	NA	NA	NA	5|4	Medullary thyroid carcinoma;Neoplasm of the large intestine;Neoplasm of the thyroid gland;Non-small cell lung cancer	1|0	54283	NM_033360.3(KRAS):c.182A>T (p.Gln61Leu)	HP:0002865;HP:0100834;HP:0100031;HP:0030358
12	25380276	T	C	Q	R	KRAS	0.87885	0.50943	NA	NA	NA	NA	NA	NA	NA	NA	NA	NA	5	Neoplasm of the large intestine;Neoplasm of the thyroid gland;Non-small cell lung cancer	1	54282	NM_033360.3(KRAS):c.182A>G (p.Gln61Arg)	HP:0100834;HP:0100031;HP:0030358
12	25380277	G	T	Q	K	KRAS	0.87412	0.58869	NA	NA	NA	NA	NA	NA	NA	NA	NA	NA	5	Neoplasm of the large intestine;Neoplasm of the thyroid gland;Non-small cell lung cancer	1	175715	NM_004985.4(KRAS):c.181C>A (p.Gln61Lys)	HP:0100834;HP:0100031;HP:0030358
12	25398279	C	T	V	I	KRAS	0.9583	0.93337	NA	NA	NA	NA	NA	NA	NA	0	0	8.237e-06	5|5|5	Endometrial carcinoma	0|1|1	27628	NM_004985.4(KRAS):c.40G>A (p.Val14Ile)	HP:0012114
12	25398281	C	G	G	A	KRAS	0.84783	0.65012	NA	NA	NA	NA	NA	NA	NA	NA	NA	NA	NA	Neoplasm of the large intestine;Non-small cell lung cancer	NA	362846	NM_033360.3(KRAS):c.38G>C (p.Gly13Ala)	HP:0100834;HP:0030358
12	25398281	C	T	G	D	KRAS	0.92106	0.86124	NA	NA	NA	NA	NA	NA	NA	NA	NA	NA	5|5|5|5	Acute myeloid leukemia;Juvenile myelomonocytic leukemia;Neoplasm of the large intestine;Neoplasm of the thyroid gland;Non-small cell lung cancer	0|1|0|0	27619	NM_033360.3(KRAS):c.38G>A (p.Gly13Asp)	HP:0004808;HP:0012209;HP:0100834;HP:0100031;HP:0030358
12	25398282	C	A	G	C	KRAS	0.93619	0.93127	NA	NA	NA	NA	NA	NA	NA	NA	NA	NA	5|5	Neoplasm of the large intestine;Non-small cell lung cancer	1|0	54290	NM_033360.3(KRAS):c.37G>T (p.Gly13Cys)	HP:0100834;HP:0030358
12	25398282	C	G	G	R	KRAS	0.93569	0.90518	NA	NA	NA	NA	NA	NA	NA	NA	NA	NA	5|5	Neoplasm of the large intestine;Neoplasm of the thyroid gland;Non-small cell lung cancer	0|1	27632	NM_033360.3(KRAS):c.37G>C (p.Gly13Arg)	HP:0100834;HP:0100031;HP:0030358
12	25398282	C	T	G	S	KRAS	0.86954	0.90677	NA	NA	NA	NA	NA	NA	NA	NA	NA	NA	NA	Neoplasm of the large intestine;Neoplasm of the thyroid gland;Non-small cell lung cancer	NA	362847	NM_033360.3(KRAS):c.37G>A (p.Gly13Ser)	HP:0100834;HP:0100031;HP:0030358
12	25398284	C	A	G	V	KRAS	0.91773	0.89332	NA	NA	NA	NA	NA	NA	NA	NA	NA	NA	5|5|5|5|5	Acute myeloid leukemia;Cerebral arteriovenous malformation;Juvenile myelomonocytic leukemia;Neoplasm of the large intestine;Neoplasm of the thyroid gland;Non-small cell lung cancer	0|0|0|0|1	27622	NM_004985.4(KRAS):c.35G>T (p.Gly12Val)	HP:0004808;HP:0002408;HP:0012209;HP:0100834;HP:0100031;HP:0030358
12	25398284	C	T	G	D	KRAS	0.8787	0.69259	NA	NA	NA	NA	NA	NA	NA	NA	NA	1.647e-05	5|5|5|5|5|5|5|5|5	Acute myeloid leukemia;Cerebral arteriovenous malformation;Epidermal nevus;Juvenile myelomonocytic leukemia;Neoplasm of ovary;Neoplasm of stomach;Neoplasm of the large intestine;Neoplasm of the thyroid gland;Non-small cell lung cancer	0|0|0|0|0|0|0|0|0	27621	NM_004985.4(KRAS):c.35G>A (p.Gly12Asp)	HP:0004808;HP:0002408;HP:0010816;HP:0012209;HP:0100615;HP:0006753;HP:0100834;HP:0100031;HP:0030358
12	25398285	C	G	G	R	KRAS	0.86658	0.67363	NA	NA	NA	NA	NA	NA	NA	NA	NA	NA	5|5|5	Neoplasm of the large intestine;Neoplasm of the thyroid gland;Non-small cell lung cancer;Squamous cell lung carcinoma	0|0|0	27618	NM_033360.3(KRAS):c.34G>C (p.Gly12Arg)	HP:0100834;HP:0100031;HP:0030358;HP:0030359
12	25398285	C	T	G	S	KRAS	0.80254	0.90147	NA	NA	NA	NA	NA	NA	NA	NA	NA	NA	5|5|5	Juvenile myelomonocytic leukemia;Neoplasm of ovary;Neoplasm of stomach;Neoplasm of the large intestine;Neoplasm of the thyroid gland;Non-small cell lung cancer	0|1|0	27623	NM_033360.3(KRAS):c.34G>A (p.Gly12Ser)	HP:0012209;HP:0100615;HP:0006753;HP:0100834;HP:0100031;HP:0030358
12	48369826	C	G	G	R	COL2A1	0.97053	0.71812	NA	NA	NA	NA	NA	NA	NA	NA	NA	NA	5	Spondyloepiphyseal dysplasia	0	32420	NM_001844.4(COL2A1):c.3517G>C (p.Gly1173Arg)	HP:0002655
12	48369835	C	T	G	S	COL2A1	0.97053	0.81039	NA	NA	NA	NA	NA	NA	NA	NA	NA	NA	5|5	Coxa plana	0|0	32432	NM_001844.4(COL2A1):c.3508G>A (p.Gly1170Ser)	HP:0005743
12	48370911	C	T	G	R	COL2A1	0.98808	0.64976	NA	NA	NA	NA	NA	NA	NA	NA	NA	NA	5	Spondyloepiphyseal dysplasia	1	204429	NM_001844.4(COL2A1):c.3301G>A (p.Gly1101Arg)	HP:0002655
12	48371881	C	A	G	V	COL2A1	0.97172	0.74758	NA	NA	NA	NA	NA	NA	NA	NA	NA	NA	NA	Absent vertebral body mineralization;Short ribs	NA	360945	NM_001844.4(COL2A1):c.3023G>T (p.Gly1008Val)	HP:0004605;HP:0000773
12	48372103	T	C	R	G	COL2A1	0.94267	0.50829	NA	NA	NA	NA	NA	NA	NA	NA	NA	NA	5	Spondylometaphyseal dysplasia	0	32436	NM_001844.4(COL2A1):c.2974A>G (p.Arg992Gly)	HP:0002657
12	48372112	G	A	R	C	COL2A1	0.97409	0.86691	NA	NA	NA	NA	NA	NA	NA	NA	NA	NA	5	Spondyloepiphyseal dysplasia	0	32405	NM_001844.4(COL2A1):c.2965C>T (p.Arg989Cys)	HP:0002655
12	48373302	C	A	G	C	COL2A1	0.96402	0.81219	NA	NA	NA	NA	NA	NA	NA	NA	NA	NA	5	Spondylometaphyseal dysplasia	0	32406	NM_001844.4(COL2A1):c.2725G>T (p.Gly909Cys)	HP:0002657
12	48373317	G	A	R	C	COL2A1	0.95957	0.72854	NA	NA	NA	NA	NA	NA	NA	NA	NA	NA	5	Myopia	0	32418	NM_033150.2(COL2A1):c.2503C>T (p.Arg835Cys)	HP:0000545
12	48374380	C	T	G	D	COL2A1	0.9648	0.73657	NA	NA	NA	NA	NA	NA	NA	NA	NA	NA	NA	Skeletal dysplasia	NA	485949	NM_001844.4(COL2A1):c.2582G>A (p.Gly861Asp)	HP:0002652
12	48380136	C	A	G	C	COL2A1	0.97427	0.9338	NA	NA	NA	NA	NA	NA	NA	NA	NA	NA	5	Spondylometaphyseal dysplasia	1	32416	NM_001844.4(COL2A1):c.1510G>T (p.Gly504Cys)	HP:0002657
12	48380136	C	T	G	S	COL2A1	0.97427	0.91266	NA	NA	NA	NA	NA	NA	NA	NA	NA	NA	NA	Spondyloepiphyseal dysplasia;Spondylometaphyseal dysplasia	NA	192903	NM_001844.4(COL2A1):c.1510G>A (p.Gly504Ser)	HP:0002655;HP:0002657
12	48380171	C	A	G	V	COL2A1	0.97024	0.9322	NA	NA	NA	NA	NA	NA	NA	NA	NA	NA	5	Spondylometaphyseal dysplasia	0	32417	NM_001844.4(COL2A1):c.1475G>T (p.Gly492Val)	HP:0002657
12	48380868	C	G	G	A	COL2A1	0.97241	0.83935	NA	NA	NA	NA	NA	NA	NA	NA	NA	NA	5	Spondyloepiphyseal dysplasia	1	192745	NM_001844.4(COL2A1):c.1358G>C (p.Gly453Ala)	HP:0002655
12	48383019	C	T	G	R	COL2A1	0.977	0.72464	NA	NA	NA	NA	NA	NA	NA	NA	NA	NA	NA	Spondyloepiphyseal dysplasia	NA	537893	NM_001844.4(COL2A1):c.1114G>A (p.Gly372Arg)	HP:0002655
12	48383552	C	T	G	R	COL2A1	0.97305	0.73625	NA	NA	NA	NA	NA	NA	NA	NA	NA	NA	5	Spondylometaphyseal dysplasia	0	32402	NM_001844.4(COL2A1):c.1060G>A (p.Gly354Arg)	HP:0002657
12	48525177	G	A	NA	NA	PFKM	NA	0.72294	NA	NA	NA	NA	NA	NA	NA	0	0	8.236e-05	5	Rhabdomyolysis	1	187120	NM_001166686.1(PFKM):c.450+1G>A	HP:0003201
12	50348016	G	A	A	T	AQP2	0.95078	0.91801	NA	NA	NA	NA	NA	0	0.000116	0	0	6.589e-05	5	Nephrogenic diabetes insipidus	0	32871	NM_000486.5(AQP2):c.439G>A (p.Ala147Thr)	HP:0009806
12	50348446	C	T	R	C	AQP2	0.98457	0.95779	NA	NA	NA	NA	NA	NA	NA	0.00042	0.00031	2.471e-05	5|5	Nephrogenic diabetes insipidus	0|1	32867	NM_000486.5(AQP2):c.559C>T (p.Arg187Cys)	HP:0009806
12	52093447	T	C	L	S	SCN8A	0.98336	0.77374	NA	NA	NA	NA	NA	NA	NA	NA	NA	NA	5|5|5|5|5|5	Developmental regression;Developmental stagnation at onset of seizures;Epileptic encephalopathy;Generalized tonic seizures;Global developmental delay;Intellectual disability, severe	0|0|0|0|0|0	237762	NM_014191.3(SCN8A):c.800T>C (p.Leu267Ser)	HP:0002376;HP:0006834;HP:0200134;HP:0010818;HP:0001263;HP:0010864
12	52200218	G	A	A	T	SCN8A	0.99285	0.80591	NA	NA	NA	NA	NA	NA	NA	NA	NA	NA	5	Epileptic encephalopathy	0	247726	NM_014191.3(SCN8A):c.4948G>A (p.Ala1650Thr)	HP:0200134
12	52314616	G	A	R	Q	ACVRL1	0.94701	0.93571	NA	NA	NA	NA	NA	NA	NA	NA	NA	NA	5	Epistaxis;Pulmonary arterial hypertension	1	210238	NM_000020.2(ACVRL1):c.1451G>A (p.Arg484Gln)	HP:0000421;HP:0002092
12	53070089	T	C	Y	C	KRT1	0.98991	0.78701	NA	NA	NA	NA	NA	NA	NA	NA	NA	NA	5	Bullous ichthyosiform erythroderma	0	30948	NM_006121.3(KRT1):c.1445A>G (p.Tyr482Cys)	HP:0007475
12	53070110	A	G	L	P	KRT1	0.99572	0.82394	NA	NA	NA	NA	NA	NA	NA	NA	NA	NA	5	Bullous ichthyosiform erythroderma	0	30954	NM_006121.3(KRT1):c.1424T>C (p.Leu475Pro)	HP:0007475
12	53071466	C	G	E	Q	KRT1	0.99918	0.59851	NA	NA	NA	NA	NA	NA	NA	NA	NA	NA	5	Bullous ichthyosiform erythroderma	0	30946	NM_006121.3(KRT1):c.931G>C (p.Glu311Gln)	HP:0007475
12	53072509	A	G	L	P	KRT1	0.98991	0.884	NA	NA	NA	NA	NA	NA	NA	NA	NA	NA	NA	Bullous ichthyosiform erythroderma	NA	77556	NM_006121.3(KRT1):c.623T>C (p.Leu208Pro)	HP:0007475
12	53073569	G	T	N	K	KRT1	0.97308	0.77936	NA	NA	NA	NA	NA	NA	NA	NA	NA	NA	5	Bullous ichthyosiform erythroderma	0	30953	NM_006121.3(KRT1):c.564C>A (p.Asn188Lys)	HP:0007475
12	53073651	A	G	L	P	KRT1	0.97959	0.7882	NA	NA	NA	NA	NA	NA	NA	NA	NA	NA	5	Bullous ichthyosiform erythroderma	0	30947	NM_006121.3(KRT1):c.482T>C (p.Leu161Pro)	HP:0007475
12	53073669	A	T	V	D	KRT1	0.98459	0.80498	NA	NA	NA	NA	NA	NA	NA	NA	NA	NA	5	Bullous ichthyosiform erythroderma	0	30952	NM_006121.3(KRT1):c.464T>A (p.Val155Asp)	HP:0007475
12	53073912	T	A	K	I	KRT1	0.77915	0.44461	NA	NA	NA	NA	NA	NA	NA	NA	NA	NA	5	Nonepidermolytic palmoplantar keratoderma	0	30949	NM_006121.3(KRT1):c.221A>T (p.Lys74Ile)	HP:0007404
12	53185000	C	T	E	K	KRT3	0.97675	0.95559	NA	NA	NA	NA	NA	NA	NA	NA	NA	NA	5	Meesman's corneal dystrophy	0	29671	NM_057088.2(KRT3):c.1525G>A (p.Glu509Lys)	HP:0007755
12	53185017	C	G	R	P	KRT3	0.99589	0.95719	NA	NA	NA	NA	NA	NA	NA	NA	NA	NA	5	Meesman's corneal dystrophy	0	77646	NM_057088.2(KRT3):c.1508G>C (p.Arg503Pro)	HP:0007755
12	53185032	T	A	E	V	KRT3	0.98818	0.93599	NA	NA	NA	NA	NA	NA	NA	NA	NA	NA	5	Meesman's corneal dystrophy	0	77645	NM_057088.2(KRT3):c.1493A>T (p.Glu498Val)	HP:0007755
12	56115253	G	A	W	X	RDH5	NA	0.96769	NA	NA	NA	NA	NA	NA	NA	NA	NA	2.471e-05	5	Pigmentary retinal dystrophy	1	205171	NM_002905.3(RDH5):c.285G>A (p.Trp95Ter)	HP:0030642
12	56117812	G	T	G	W	RDH5	0.95745	0.92518	0.000915750915750916	0	0	0.00552486187845304	0	NA	NA	0.00084	0.00068	0.0002306	5	Pigmentary retinal dystrophy	0	23042	NM_002905.3(RDH5):c.712G>T (p.Gly238Trp)	HP:0030642
12	56118211	G	A	R	H	RDH5	0.96423	0.85704	NA	NA	NA	NA	NA	NA	NA	0	0	5.765e-05	5	Pigmentary retinal dystrophy	0	23044	NM_002905.3(RDH5):c.839G>A (p.Arg280His)	HP:0030642
12	56845225	C	A	G	X	MIP	NA	0.98704	NA	NA	NA	NA	NA	NA	NA	NA	NA	NA	NA	Congenital cataract	NA	247354	NM_012064.3(MIP):c.631G>T (p.Gly211Ter)	HP:0000519
12	56848301	G	A	R	C	MIP	0.88682	0.92909	NA	NA	NA	NA	NA	NA	NA	NA	NA	NA	5	Congenital cataract	0	213990	NM_012064.3(MIP):c.97C>T (p.Arg33Cys)	HP:0000519
12	57892346	A	G	T	A	MARS	0.80935	0.89594	NA	NA	NA	NA	NA	NA	NA	NA	NA	1.647e-05	5|5	Pulmonary alveolar proteinosis	0|0	187251	NM_004990.3(MARS):c.1031A>G (p.Tyr344Cys)	HP:0006517
12	57906594	A	T	D	V	MARS	0.73183	0.89765	NA	NA	NA	NA	NA	NA	NA	NA	NA	NA	5|5	Pulmonary alveolar proteinosis	0|0	187254	NM_004990.3(MARS):c.1814A>T (p.Asp605Val)	HP:0006517
12	58145431	G	A	R	C	CDK4	0.56679	0.69942	NA	NA	NA	NA	NA	NA	NA	NA	NA	8.236e-06	5	Lung adenocarcinoma;Multiple myeloma	1	31967	NM_000075.3(CDK4):c.70C>T (p.Arg24Cys)	HP:0030078;HP:0006775
12	64410750	A	C	Q	H	SRGAP1	0.66496	0.42255	NA	NA	NA	NA	NA	NA	NA	0	0	3.295e-05	5	Follicular thyroid carcinoma	0	204981	NM_020762.3(SRGAP1):c.447A>C (p.Gln149His)	HP:0006731
12	64456718	G	A	A	T	SRGAP1	0.58405	0.28488	NA	NA	NA	NA	NA	NA	NA	NA	NA	NA	5	Follicular thyroid carcinoma	0	204982	NM_020762.3(SRGAP1):c.823G>A (p.Ala275Thr)	HP:0006731
12	65640008	C	G	T	S	LEMD3	0.25984	0.15171	NA	NA	NA	NA	NA	NA	NA	NA	NA	NA	NA	Cerebral arteriovenous malformation	NA	535373	NM_001167614.1(LEMD3):c.2636C>G (p.Thr879Ser)	HP:0002408
12	76741994	G	A	R	W	BBS10	0.85536	0.95386	NA	NA	NA	NA	NA	NA	NA	0	0	4.961e-05	5	Foot polydactyly;High-frequency hearing impairment;Intellectual disability;Macular degeneration;Postaxial hand polydactyly;Retinal dystrophy	1	226933	NM_024685.3(BBS10):c.145C>T (p.Arg49Trp)	HP:0001829;HP:0005101;HP:0001249;HP:0000608;HP:0001162;HP:0000556
12	81064144	C	T	R	X	PTPRQ	NA	0.99231	NA	NA	NA	NA	NA	NA	NA	NA	NA	NA	NA	Hearing impairment;Impaired vibration sensation in the lower limbs;Pain;Pes cavus;Pes planus;Progressive inability to walk;Unsteady gait	NA	514025	NM_001145026.1(PTPRQ):c.6475C>T (p.Arg2159Ter)	HP:0000365;HP:0002166;HP:0012531;HP:0001761;HP:0001763;HP:0002505;HP:0002317
12	88452645	C	T	W	X	CEP290	NA	0.99609	NA	NA	NA	NA	NA	NA	NA	NA	NA	0.0001572	NA	Joubert syndrome	NA	489361	NM_025114.3(CEP290):c.6798G>A (p.Trp2266Ter)	HP:0002335
12	88471040	C	A	G	X	CEP290	NA	0.96838	NA	NA	NA	NA	NA	NA	NA	0	0	0.0001243	5|5|5	Joubert syndrome	2|1|1	16372	NM_025114.3(CEP290):c.5668G>T (p.Gly1890Ter)	HP:0002335
12	88473973	C	A	E	X	CEP290	NA	0.99455	NA	NA	NA	NA	NA	NA	NA	NA	NA	NA	NA	Joubert syndrome	NA	462515	NM_025114.3(CEP290):c.5212G>T (p.Glu1738Ter)	HP:0002335
12	88476938	G	A	Q	X	CEP290	NA	0.99637	NA	NA	NA	NA	NA	0	0.000244	0	0	4.189e-05	5	Blindness;Cystic renal dysplasia;Global developmental delay;Occipital encephalocele	1	214327	NM_025114.3(CEP290):c.4882C>T (p.Gln1628Ter)	HP:0000618;HP:0000800;HP:0001263;HP:0002085
12	88477713	T	A	K	X	CEP290	NA	0.99813	NA	NA	NA	NA	NA	NA	NA	NA	NA	5.813e-05	5|5	Blindness;Central hypotonia;Molar tooth sign on MRI;Nystagmus	1|0	16378	NM_025114.3(CEP290):c.4723A>T (p.Lys1575Ter)	HP:0000618;HP:0011398;HP:0002419;HP:0000639
12	88487754	T	C	NA	NA	CEP290	NA	0.63269	NA	NA	NA	NA	NA	NA	NA	NA	NA	8.282e-06	NA	Abnormality of the kidney;Cerebellar cyst;Cerebellar vermis hypoplasia;Hyperechogenic kidneys;Joubert syndrome;Polycystic kidney dysplasia	NA	360949	NM_025114.3(CEP290):c.3104-2A>G	HP:0000077;HP:0002350;HP:0001320;HP:0004719;HP:0002335;HP:0000113
12	88496665	G	A	Q	X	CEP290	NA	0.98135	NA	NA	NA	NA	NA	NA	NA	NA	NA	NA	NA	Blindness;Central hypotonia;Molar tooth sign on MRI;Nystagmus	NA	360950	NM_025114.3(CEP290):c.2941C>T (p.Gln981Ter)	HP:0000618;HP:0011398;HP:0002419;HP:0000639
12	88508313	G	A	Q	X	CEP290	NA	0.98327	NA	NA	NA	NA	NA	NA	NA	NA	NA	1.201e-05	NA	Joubert syndrome	NA	264538	NM_025114.3(CEP290):c.1936C>T (p.Gln646Ter)	HP:0002335
12	88510853	A	T	L	X	CEP290	NA	0.97126	NA	NA	NA	NA	NA	0	0.000247	NA	NA	1.703e-05	4	Retinal dystrophy	0	238060	NM_025114.3(CEP290):c.1781T>A (p.Leu594Ter)	HP:0000556
12	88513939	T	A	K	X	CEP290	NA	0.9738	NA	NA	NA	NA	NA	NA	NA	NA	NA	NA	NA	Joubert syndrome	NA	463267	NM_025114.3(CEP290):c.1474A>T (p.Lys492Ter)	HP:0002335
12	88519134	G	A	R	X	CEP290	NA	0.97413	NA	NA	NA	NA	NA	NA	NA	0.00064	0.00048	1.113e-05	NA	Joubert syndrome	NA	527675	NM_025114.3(CEP290):c.1078C>T (p.Arg360Ter)	HP:0002335
12	88519147	C	T	NA	NA	CEP290	NA	0.76572	NA	NA	NA	NA	NA	NA	NA	NA	NA	NA	NA	Joubert syndrome	NA	433122	NM_025114.3(CEP290):c.1066-1G>A	HP:0002335
12	88524986	G	A	R	X	CEP290	NA	0.98514	NA	NA	NA	NA	NA	NA	NA	NA	NA	8.738e-06	NA	Joubert syndrome	NA	360113	NM_025114.3(CEP290):c.451C>T (p.Arg151Ter)	HP:0002335
12	103234250	C	T	D	N	PAH	0.92142	0.35196	NA	NA	NA	NA	NA	NA	NA	NA	NA	5.765e-05	5|5	Hyperphenylalaninemia, non-pku	0|1	15656	NM_000277.2(PAH):c.1243G>A (p.Asp415Asn)	HP:0004923
12	103234252	T	C	Y	C	PAH	0.96753	0.76858	NA	NA	NA	NA	NA	0	0.000465	0	0	0.0004942	5|5|5	Hyperphenylalaninemia, non-pku	0|1|1	15632	NM_000277.2(PAH):c.1241A>G (p.Tyr414Cys)	HP:0004923
12	103238182	G	A	L	F	PAH	0.96155	0.78225	NA	NA	NA	NA	NA	NA	NA	NA	NA	NA	5	Hyperphenylalaninemia, non-pku	0	15663	NM_000277.2(PAH):c.997C>T (p.Leu333Phe)	HP:0004923
12	103245479	C	A	A	S	PAH	0.96751	0.94457	NA	NA	NA	NA	NA	0	0.000465	0	0	0.0004448	5|5	Hyperphenylalaninemia, non-pku	1|2	98658	NM_000277.2(PAH):c.898G>T (p.Ala300Ser)	HP:0004923
12	103245487	C	T	R	H	PAH	0.99353	0.85943	NA	NA	NA	NA	NA	NA	NA	NA	NA	8.236e-06	5	Hyperphenylalaninemia, non-pku	1	98657	NM_000277.2(PAH):c.890G>A (p.Arg297His)	HP:0004923
12	103246701	A	G	V	A	PAH	0.98681	0.66288	NA	NA	NA	NA	NA	0.000227	0.000698	0.00042	0.00031	0.0007083	5|5	Hyperphenylalaninemia, non-pku	0|1	15671	NM_000277.2(PAH):c.734T>C (p.Val245Ala)	HP:0004923
12	103249093	C	A	R	L	PAH	0.99004	0.56717	NA	NA	NA	NA	NA	0.000227	0.000116	NA	NA	3.295e-05	5|5	Hyperphenylalaninemia, non-pku	0|1	15670	NM_000277.2(PAH):c.527G>T (p.Arg176Leu)	HP:0004923
12	103288604	G	T	S	R	PAH	0.92898	0.09821	NA	NA	NA	NA	NA	NA	NA	NA	NA	8.236e-05	5|5	Hyperphenylalaninemia, non-pku	0|1	15622	NM_000277.2(PAH):c.261C>A (p.Ser87Arg)	HP:0004923
12	103306597	G	A	A	V	PAH	0.99887	0.5054	NA	NA	NA	NA	NA	NA	NA	NA	NA	NA	5	Hyperphenylalaninemia, non-pku	0	15669	NM_000277.2(PAH):c.140C>T (p.Ala47Val)	HP:0004923
12	109998873	G	A	R	W	MMAB	0.97786	0.83994	NA	NA	NA	NA	NA	0	0.000233	0	0	0.0001071	5|5	Methylmalonic acidemia	0|1	18134	NM_052845.3(MMAB):c.556C>T (p.Arg186Trp)	HP:0002912
12	110006669	C	A	NA	NA	MMAB	NA	0.77112	NA	NA	NA	NA	NA	NA	NA	NA	NA	2.471e-05	5	Methylmalonic acidemia	0	216059	NM_052845.3(MMAB):c.197-1G>T	HP:0002912
12	110222183	G	A	P	L	TRPV4	0.9564	0.92979	NA	NA	NA	NA	NA	NA	NA	NA	NA	NA	5|5|5	Skeletal dysplasia	0|0|0	20037	NM_021625.4(TRPV4):c.2396C>T (p.Pro799Leu)	HP:0002652
12	110222183	G	C	P	R	TRPV4	0.96295	0.85597	NA	NA	NA	NA	NA	NA	NA	NA	NA	NA	5|5|5	Skeletal dysplasia	0|0|0	33471	NM_021625.4(TRPV4):c.2396C>G (p.Pro799Arg)	HP:0002652
12	110222184	G	A	P	S	TRPV4	0.9375	0.69542	NA	NA	NA	NA	NA	NA	NA	NA	NA	NA	5|5	Skeletal dysplasia	0|0	33470	NM_021625.4(TRPV4):c.2395C>T (p.Pro799Ser)	HP:0002652
12	110222190	C	T	E	K	TRPV4	0.96096	0.95375	NA	NA	NA	NA	NA	NA	NA	NA	NA	NA	5|5|5|5|5	Skeletal dysplasia	0|0|0|0|0	33474	NM_021625.4(TRPV4):c.2389G>A (p.Glu797Lys)	HP:0002652
12	110224521	C	T	C	Y	TRPV4	0.9501	0.90564	NA	NA	NA	NA	NA	NA	NA	NA	NA	NA	5	Skeletal dysplasia	0	132004	NM_021625.4(TRPV4):c.2330G>A (p.Cys777Tyr)	HP:0002652
12	110224632	G	A	T	I	TRPV4	0.93175	0.89675	NA	NA	NA	NA	NA	NA	NA	NA	NA	NA	5|5|5	Skeletal dysplasia	0|0|0	39432	NM_021625.4(TRPV4):c.2219C>T (p.Thr740Ile)	HP:0002652
12	110226267	C	A	A	S	TRPV4	0.9847	0.88544	NA	NA	NA	NA	NA	NA	NA	NA	NA	NA	5|5	Skeletal dysplasia	0|0	20035	NM_021625.4(TRPV4):c.2146G>T (p.Ala716Ser)	HP:0002652
12	110226288	G	T	L	M	TRPV4	0.95626	0.73479	NA	NA	NA	NA	NA	NA	NA	NA	NA	NA	5	Skeletal dysplasia	0	132002	NM_021625.4(TRPV4):c.2125C>A (p.Leu709Met)	HP:0002652
12	110230184	C	T	M	I	TRPV4	0.85906	0.93413	NA	NA	NA	NA	NA	NA	NA	NA	NA	NA	5	Skeletal dysplasia	0	132001	NM_021625.4(TRPV4):c.1875G>A (p.Met625Ile)	HP:0002652
12	110230201	C	T	V	I	TRPV4	0.98514	0.94988	0.000457875457875458	0	0.00131926121372032	0	0	NA	NA	NA	NA	8.236e-06	5|5|5|5	Skeletal dysplasia;Skeletal dysplasia	0|0|0|0	20032	NM_021625.4(TRPV4):c.1858G>A (p.Val620Ile)	HP:0002652;HP:0002652
12	110230206	A	G	L	P	TRPV4	0.99461	0.91361	NA	NA	NA	NA	NA	NA	NA	NA	NA	NA	5	Skeletal dysplasia	0	132000	NM_021625.4(TRPV4):c.1853T>C (p.Leu618Pro)	HP:0002652
12	110230208	G	T	F	L	TRPV4	0.94885	0.88665	NA	NA	NA	NA	NA	NA	NA	NA	NA	NA	5	Skeletal dysplasia	0	131999	NM_021625.4(TRPV4):c.1851C>A (p.Phe617Leu)	HP:0002652
12	110230212	C	T	R	Q	TRPV4	0.96604	0.95744	NA	NA	NA	NA	NA	NA	NA	NA	NA	NA	5|5	Skeletal dysplasia	0|0	20031	NM_021625.4(TRPV4):c.1847G>A (p.Arg616Gln)	HP:0002652
12	110230469	G	C	I	M	TRPV4	0.9351	0.82859	NA	NA	NA	NA	NA	NA	NA	NA	NA	NA	5	Skeletal dysplasia	0	131998	NM_021625.4(TRPV4):c.1812C>G (p.Ile604Met)	HP:0002652
12	110230476	T	C	Y	C	TRPV4	0.95239	0.86654	NA	NA	NA	NA	NA	NA	NA	NA	NA	NA	5|5	Skeletal dysplasia	0|0	39425	NM_021625.4(TRPV4):c.1805A>G (p.Tyr602Cys)	HP:0002652
12	110230483	C	A	G	W	TRPV4	0.9649	0.95663	NA	NA	NA	NA	NA	NA	NA	NA	NA	NA	5	Skeletal dysplasia	0	131997	NM_021625.4(TRPV4):c.1798G>T (p.Gly600Trp)	HP:0002652
12	110230494	A	G	L	P	TRPV4	0.93068	0.89953	NA	NA	NA	NA	NA	NA	NA	NA	NA	NA	5	Skeletal dysplasia	0	131996	NM_021625.4(TRPV4):c.1787T>C (p.Leu596Pro)	HP:0002652
12	110230500	C	T	R	H	TRPV4	0.95169	0.95688	NA	NA	NA	NA	NA	NA	NA	NA	NA	NA	5|5|5|5	Skeletal dysplasia	0|0|0|0	20033	NM_021625.4(TRPV4):c.1781G>A (p.Arg594His)	HP:0002652
12	110230507	A	G	F	L	TRPV4	0.94575	0.92877	NA	NA	NA	NA	NA	NA	NA	NA	NA	NA	5	Skeletal dysplasia	0	131995	NM_021625.4(TRPV4):c.1774T>C (p.Phe592Leu)	HP:0002652
12	110230509	T	C	Y	C	TRPV4	0.95322	0.81666	NA	NA	NA	NA	NA	NA	NA	NA	NA	NA	5|5	Skeletal dysplasia	0|0	131994	NM_021625.4(TRPV4):c.1772A>G (p.Tyr591Cys)	HP:0002652
12	110231365	G	T	S	Y	TRPV4	0.95521	0.88237	NA	NA	NA	NA	NA	NA	NA	NA	NA	NA	5|5|5	Skeletal dysplasia	0|0|0	39426	NM_021625.4(TRPV4):c.1625C>A (p.Ser542Tyr)	HP:0002652
12	110234443	T	C	K	E	TRPV4	0.72953	0.51951	NA	NA	NA	NA	NA	NA	NA	NA	NA	NA	5	Skeletal dysplasia	0	131990	NM_021625.4(TRPV4):c.1219A>G (p.Lys407Glu)	HP:0002652
12	110236547	C	A	V	F	TRPV4	0.86768	0.74866	NA	NA	NA	NA	NA	NA	NA	NA	NA	NA	5	Skeletal dysplasia	0	131989	NM_021625.4(TRPV4):c.1024G>T (p.Val342Phe)	HP:0002652
12	110236573	T	C	D	G	TRPV4	0.75758	0.42067	NA	NA	NA	NA	NA	NA	NA	NA	NA	NA	5|5	Skeletal dysplasia	0|0	20034	NM_021625.4(TRPV4):c.998A>G (p.Asp333Gly)	HP:0002652
12	110236579	A	G	I	T	TRPV4	0.74642	0.63953	NA	NA	NA	NA	NA	NA	NA	NA	NA	NA	5	Skeletal dysplasia	0	132013	NM_021625.4(TRPV4):c.992T>C (p.Ile331Thr)	HP:0002652
12	110236580	T	A	I	F	TRPV4	0.71596	0.64378	NA	NA	NA	NA	NA	NA	NA	NA	NA	NA	5|5	Skeletal dysplasia	0|0	20036	NM_021625.4(TRPV4):c.991A>T (p.Ile331Phe)	HP:0002652
12	110236688	T	C	T	A	TRPV4	0.78952	0.50844	NA	NA	NA	NA	NA	NA	NA	NA	NA	NA	5	Skeletal dysplasia	0	132012	NM_021625.4(TRPV4):c.883A>G (p.Thr295Ala)	HP:0002652
12	110238444	C	T	E	K	TRPV4	0.8583	0.49371	NA	NA	NA	NA	NA	NA	NA	NA	NA	NA	5|5|5	Skeletal dysplasia	0|0|0	33473	NM_021625.4(TRPV4):c.832G>A (p.Glu278Lys)	HP:0002652
12	110238450	T	C	K	E	TRPV4	0.68618	0.34916	NA	NA	NA	NA	NA	NA	NA	NA	NA	NA	5|5|5	Skeletal dysplasia	0|0|0	39433	NM_021625.4(TRPV4):c.826A>G (p.Lys276Glu)	HP:0002652
12	110238559	C	G	Q	H	TRPV4	0.62859	0.48181	NA	NA	NA	NA	NA	NA	NA	NA	NA	NA	5	Skeletal dysplasia	0	132009	NM_021625.4(TRPV4):c.717G>C (p.Gln239His)	HP:0002652
12	110240814	G	A	R	C	TRPV4	0.87226	0.9073	NA	NA	NA	NA	NA	NA	NA	NA	NA	NA	5|5|5|5|5	Skeletal dysplasia	1|0|0|0|1	39429	NM_021625.4(TRPV4):c.694C>T (p.Arg232Cys)	HP:0002652
12	110240911	C	G	L	F	TRPV4	0.94036	0.72087	NA	NA	NA	NA	NA	NA	NA	NA	NA	NA	5	Skeletal dysplasia	0	132006	NM_021625.4(TRPV4):c.597G>C (p.Leu199Phe)	HP:0002652
12	110240918	T	C	K	R	TRPV4	0.97978	0.76787	NA	NA	NA	NA	NA	NA	NA	NA	NA	NA	5|5	Skeletal dysplasia	0|0	39428	NM_021625.4(TRPV4):c.590A>G (p.Lys197Arg)	HP:0002652
12	110246113	C	T	E	K	TRPV4	0.81638	0.41311	NA	NA	NA	NA	NA	NA	NA	NA	NA	NA	5|5	Skeletal dysplasia	0|0	33476	NM_021625.4(TRPV4):c.547G>A (p.Glu183Lys)	HP:0002652
12	110252336	G	A	T	I	TRPV4	0.86669	0.75566	NA	NA	NA	NA	NA	NA	NA	NA	NA	NA	5|5	Skeletal dysplasia	0|0	39427	NM_021625.4(TRPV4):c.266C>T (p.Thr89Ile)	HP:0002652
12	110252370	C	A	G	W	TRPV4	0.97432	0.94072	NA	NA	NA	NA	NA	NA	NA	NA	NA	NA	5|5|5	Skeletal dysplasia	0|0|0	39431	NM_021625.4(TRPV4):c.232G>T (p.Gly78Trp)	HP:0002652
12	111064165	A	G	NA	NA	TCTN1	NA	0.65302	NA	NA	NA	NA	NA	NA	NA	NA	NA	NA	4|4|5	Global developmental delay	0|0|1	181433	NM_001082538.2(TCTN1):c.342-2A>G	HP:0001263
12	112888165	G	T	D	Y	PTPN11	0.9888	0.91115	NA	NA	NA	NA	NA	NA	NA	NA	NA	NA	NA	Juvenile myelomonocytic leukemia	NA	230257	NM_002834.4(PTPN11):c.181G>T (p.Asp61Tyr)	HP:0012209
12	112888166	A	G	D	G	PTPN11	0.95599	0.87669	NA	NA	NA	NA	NA	NA	NA	NA	NA	NA	5|5|5|5	Abnormality of cardiovascular system morphology;Short stature	0|1|2|0	28369	NM_002834.4(PTPN11):c.182A>G (p.Asp61Gly)	HP:0030680;HP:0004322
12	112888168	T	G	Y	D	PTPN11	0.94314	0.85999	NA	NA	NA	NA	NA	NA	NA	NA	NA	NA	5|5|5|5	Dysplastic pulmonary valve;Failure to thrive;Patent ductus arteriosus;Right ventricular hypertrophy;Secundum atrial septal defect;Tricuspid regurgitation	0|1|2|0	28368	NM_002834.4(PTPN11):c.184T>G (p.Tyr62Asp)	HP:0005164;HP:0001508;HP:0001643;HP:0001667;HP:0001684;HP:0005180
12	112888172	A	G	Y	C	PTPN11	0.97789	0.82567	NA	NA	NA	NA	NA	NA	NA	NA	NA	8.236e-06	5|5|5|5	Juvenile myelomonocytic leukemia	0|1|2|2	28372	NM_002834.4(PTPN11):c.188A>G (p.Tyr63Cys)	HP:0012209
12	112888199	C	G	A	G	PTPN11	0.98021	0.84164	NA	NA	NA	NA	NA	NA	NA	NA	NA	NA	5|5|5	Juvenile myelomonocytic leukemia	0|1|1	28364	NM_002834.4(PTPN11):c.215C>G (p.Ala72Gly)	HP:0012209
12	112888202	C	T	T	I	PTPN11	0.9917	0.9102	NA	NA	NA	NA	NA	NA	NA	NA	NA	NA	5|5|5|5	Juvenile myelomonocytic leukemia	0|1|0|1	28373	NM_002834.4(PTPN11):c.218C>T (p.Thr73Ile)	HP:0012209
12	112888210	G	A	E	K	PTPN11	0.98965	0.94076	NA	NA	NA	NA	NA	NA	NA	NA	NA	NA	5|5|5|5	Astrocytoma;Juvenile myelomonocytic leukemia;Multiple myeloma;Neoplasm of the large intestine;Neuroblastoma;Squamous cell lung carcinoma	0|0|0|1	28375	NM_002834.4(PTPN11):c.226G>A (p.Glu76Lys)	HP:0009592;HP:0012209;HP:0006775;HP:0100834;HP:0003006;HP:0030359
12	112888211	A	C	E	A	PTPN11	0.98565	0.82999	NA	NA	NA	NA	NA	NA	NA	NA	NA	NA	5|5	Astrocytoma;Juvenile myelomonocytic leukemia;Multiple myeloma;Neoplasm of the large intestine;Neuroblastoma;Squamous cell lung carcinoma	0|1	28378	NM_002834.4(PTPN11):c.227A>C (p.Glu76Ala)	HP:0009592;HP:0012209;HP:0006775;HP:0100834;HP:0003006;HP:0030359
12	112888211	A	G	E	G	PTPN11	0.99346	0.91059	NA	NA	NA	NA	NA	NA	NA	NA	NA	NA	5|5	Astrocytoma;Juvenile myelomonocytic leukemia;Multiple myeloma;Neoplasm of the large intestine;Neuroblastoma;Squamous cell lung carcinoma	1|1	28377	NM_002834.4(PTPN11):c.227A>G (p.Glu76Gly)	HP:0009592;HP:0012209;HP:0006775;HP:0100834;HP:0003006;HP:0030359
12	112888211	A	T	E	V	PTPN11	0.99063	0.90209	NA	NA	NA	NA	NA	NA	NA	NA	NA	NA	5	Juvenile myelomonocytic leukemia	0	28376	NM_002834.4(PTPN11):c.227A>T (p.Glu76Val)	HP:0012209
12	112888220	A	G	Q	R	PTPN11	0.97066	0.77773	NA	NA	NA	NA	NA	NA	NA	NA	NA	NA	5|5|5|5	Juvenile myelomonocytic leukemia	0|1|1|2	28379	NM_002834.4(PTPN11):c.236A>G (p.Gln79Arg)	HP:0012209
12	112891083	G	C	E	D	PTPN11	0.90399	0.80925	NA	NA	NA	NA	NA	NA	NA	NA	NA	NA	5|5|5	Hypertrophic cardiomyopathy;Juvenile myelomonocytic leukemia	2|2|0	48983	NM_002834.4(PTPN11):c.417G>C (p.Glu139Asp)	HP:0001639;HP:0012209
12	112915523	A	G	N	D	PTPN11	0.99958	0.43866	NA	NA	NA	NA	NA	0	0.000116	0	0	8.236e-06	5|5|5|5	Juvenile myelomonocytic leukemia	2|1|2|2	28365	NM_002834.4(PTPN11):c.922A>G (p.Asn308Asp)	HP:0012209
12	112915524	A	G	N	S	PTPN11	0.99886	0.39121	NA	NA	NA	NA	NA	NA	NA	NA	NA	NA	5|5|5|5	Juvenile myelomonocytic leukemia	1|1|2|2	28366	NM_002834.4(PTPN11):c.923A>G (p.Asn308Ser)	HP:0012209
12	112926270	C	T	T	M	PTPN11	0.97478	0.94913	NA	NA	NA	NA	NA	NA	NA	NA	NA	8.236e-06	5|5|5|5|5	Juvenile myelomonocytic leukemia	1|0|0|2|1	28370	NM_002834.4(PTPN11):c.1403C>T (p.Thr468Met)	HP:0012209
12	112926873	G	T	R	L	PTPN11	0.99486	0.95626	NA	NA	NA	NA	NA	NA	NA	NA	NA	NA	5|5|5	Abnormal facial shape;Cafe-au-lait spot;Intellectual disability, mild;Scoliosis;Specific learning disability	1|0|1	49024	NM_002834.4(PTPN11):c.1493G>T (p.Arg498Leu)	HP:0001999;HP:0000957;HP:0001256;HP:0002650;HP:0001328
12	112926887	G	C	G	R	PTPN11	0.97693	0.93473	NA	NA	NA	NA	NA	NA	NA	NA	NA	NA	5|5|5	Juvenile myelomonocytic leukemia	1|0|2	49028	NM_002834.4(PTPN11):c.1507G>C (p.Gly503Arg)	HP:0012209
12	114793673	G	C	Y	X	TBX5	NA	0.97686	NA	NA	NA	NA	NA	NA	NA	NA	NA	NA	NA	Mitral regurgitation;Secundum atrial septal defect;Ventricular septal defect	NA	485953	NM_000192.3(TBX5):c.1221C>G (p.Tyr407Ter)	HP:0001653;HP:0001684;HP:0001629
12	124171431	G	T	G	C	TCTN2	0.90785	0.8031	NA	NA	NA	NA	NA	0	0.000116	0	0	8.236e-05	5	Joubert syndrome	1	214316	NM_024809.4(TCTN2):c.613G>T (p.Gly205Cys)	HP:0002335
12	124179823	G	T	E	X	TCTN2	NA	0.93938	NA	NA	NA	NA	NA	NA	NA	NA	NA	NA	5	Joubert syndrome	1	214318	NM_024809.4(TCTN2):c.1291G>T (p.Glu431Ter)	HP:0002335
12	124189217	T	A	I	K	TCTN2	0.94967	0.86891	0.000457875457875458	0	0	0.00276243093922652	0	NA	NA	NA	NA	2.471e-05	5	Joubert syndrome	1	214320	NM_024809.4(TCTN2):c.1751T>A (p.Ile584Lys)	HP:0002335
12	124191380	T	A	L	X	TCTN2	NA	0.96439	NA	NA	NA	NA	NA	NA	NA	NA	NA	NA	5	Joubert syndrome	1	187119	NM_024809.4(TCTN2):c.1877T>A (p.Leu626Ter)	HP:0002335
12	133306404	G	A	Q	X	ANKLE2	NA	0.93763	0.000457875457875458	0	0	0.00276243093922652	0	NA	NA	NA	NA	4.961e-05	5|5	Microcephaly	0|1	214881	NM_015114.2(ANKLE2):c.2344C>T (p.Gln782Ter)	HP:0000252
13	20716962	T	G	K	Q	GJA3	0.98816	0.68402	NA	NA	NA	NA	NA	NA	NA	NA	NA	NA	NA	Congenital cataract	NA	247355	NM_021954.3(GJA3):c.466A>C (p.Lys156Gln)	HP:0000519
13	20717168	G	A	T	M	GJA3	0.99	0.85955	NA	NA	NA	NA	NA	NA	NA	NA	NA	NA	5	Congenital cataract	0	213991	NM_021954.3(GJA3):c.260C>T (p.Thr87Met)	HP:0000519
13	20717252	G	A	P	L	GJA3	0.9714	0.88681	NA	NA	NA	NA	NA	NA	NA	NA	NA	NA	5	Congenital cataract	0	213992	NM_021954.3(GJA3):c.176C>T (p.Pro59Leu)	HP:0000519
13	20717372	G	A	T	M	GJA3	0.97178	0.86745	NA	NA	NA	NA	NA	NA	NA	NA	NA	NA	NA	Congenital cataract	NA	247356	NM_021954.3(GJA3):c.56C>T (p.Thr19Met)	HP:0000519
13	20763104	T	C	N	S	GJB2	0.95854	0.29028	0.000457875457875458	0	0	0.00276243093922652	0	0	0.000116	NA	NA	8.236e-05	5|5|5	Hearing impairment	1|1|1	53930	NM_004004.5(GJB2):c.617A>G (p.Asn206Ser)	HP:0000365
13	20763170	C	T	R	Q	GJB2	0.99023	0.95207	NA	NA	NA	NA	NA	NA	NA	NA	NA	NA	5|5	Hearing impairment	0|1	38617	NM_004004.5(GJB2):c.551G>A (p.Arg184Gln)	HP:0000365
13	20763294	G	A	R	W	GJB2	0.99425	0.89395	0.000457875457875458	0	0.00131926121372032	0	0	0.000681	0	0.00083	0.00063	0.0001647	5|5|5|5	Hearing impairment	1|1|1|1	32048	NM_004004.5(GJB2):c.427C>T (p.Arg143Trp)	HP:0000365
13	20763452	A	G	L	P	GJB2	0.98245	0.74994	NA	NA	NA	NA	NA	0.000227	0.000581	0	0	0.0008813	5|5|5|5	Congenital omphalocele;Hearing impairment;Hearing impairment;Horseshoe kidney;Short palpebral fissure	1|0|2|1	32055	NM_004004.5(GJB2):c.269T>C (p.Leu90Pro)	HP:0001539;HP:0000365;HP:0000365;HP:0000085;HP:0012745
13	20763471	C	G	V	L	GJB2	0.98914	0.89477	NA	NA	NA	NA	NA	0.000227	0	NA	NA	6.589e-05	5|5|5	Hearing impairment	0|1|1	32071	NM_004004.5(GJB2):c.250G>C (p.Val84Leu)	HP:0000365
13	20763471	C	T	V	M	GJB2	0.98177	0.91628	NA	NA	NA	NA	NA	NA	NA	NA	NA	8.236e-06	5|5|5	Progressive sensorineural hearing impairment	0|0|1	32075	NM_004004.5(GJB2):c.250G>A (p.Val84Met)	HP:0000408
13	20763563	C	T	C	Y	GJB2	0.96945	0.68476	NA	NA	NA	NA	NA	NA	NA	NA	NA	NA	5	Hearing impairment	1	169012	NM_004004.5(GJB2):c.158G>A (p.Cys53Tyr)	HP:0000365
13	20763582	C	A	E	X	GJB2	NA	0.97467	NA	NA	NA	NA	NA	NA	NA	0.00021	0.00016	0.0001483	5|5|5|5	Hearing impairment	2|0|1|2	32044	NM_004004.5(GJB2):c.139G>T (p.Glu47Ter)	HP:0000365
13	20763589	C	T	W	X	GJB2	NA	0.97671	NA	NA	NA	NA	NA	NA	NA	NA	NA	5.765e-05	5	Hearing impairment	1	169013	NM_004004.5(GJB2):c.132G>A (p.Trp44Ter)	HP:0000365
13	20763650	C	T	W	X	GJB2	NA	0.96488	NA	NA	NA	NA	NA	NA	NA	NA	NA	0.0005765	5|5|5|5	Hearing impairment	0|1|1|1	32041	NM_004004.5(GJB2):c.71G>A (p.Trp24Ter)	HP:0000365
13	20797357	G	A	A	V	GJB6	0.99387	0.81933	NA	NA	NA	NA	NA	NA	NA	NA	NA	NA	5	Hidrotic ectodermal dysplasia syndrome	0	20584	NM_006783.4(GJB6):c.263C>T (p.Ala88Val)	HP:0007529
13	20797510	A	T	V	E	GJB6	0.99628	0.5998	NA	NA	NA	NA	NA	NA	NA	NA	NA	NA	5	Hidrotic ectodermal dysplasia syndrome	0	20586	NM_006783.4(GJB6):c.110T>A (p.Val37Glu)	HP:0007529
13	20797589	C	T	G	R	GJB6	0.99917	0.65362	NA	NA	NA	NA	NA	NA	NA	NA	NA	NA	5|5|5	Hidrotic ectodermal dysplasia syndrome;Hidrotic ectodermal dysplasia syndrome	1|1|1	20583	NM_006783.4(GJB6):c.31G>A (p.Gly11Arg)	HP:0007529;HP:0007529
13	24380133	C	A	E	X	MIPEP	NA	0.998	NA	NA	NA	NA	NA	NA	NA	NA	NA	NA	NA	Cardiomyopathy;Infantile muscular hypotonia;Left ventricular noncompaction	NA	205202	NM_005932.3(MIPEP):c.1804G>T (p.Glu602Ter)	HP:0001638;HP:0008947;HP:0030682
13	28592637	G	C	I	M	FLT3	0.79475	0.53151	NA	NA	NA	NA	NA	NA	NA	NA	NA	NA	NA	Acute myeloid leukemia	NA	362848	NM_004119.2(FLT3):c.2508C>G (p.Ile836Met)	HP:0004808
13	28592639	T	G	I	L	FLT3	0.74959	0.87703	NA	NA	NA	NA	NA	NA	NA	NA	NA	NA	NA	Acute myeloid leukemia	NA	362849	NM_004119.2(FLT3):c.2506A>C (p.Ile836Leu)	HP:0004808
13	28592640	A	C	D	E	FLT3	0.79933	0.60807	NA	NA	NA	NA	NA	NA	NA	NA	NA	NA	NA	Acute myeloid leukemia	NA	362850	NM_004119.2(FLT3):c.2505T>G (p.Asp835Glu)	HP:0004808
13	28592640	A	T	D	E	FLT3	0.79933	0.61662	NA	NA	NA	NA	NA	NA	NA	NA	NA	NA	NA	Acute myeloid leukemia	NA	362851	NM_004119.2(FLT3):c.2505T>A (p.Asp835Glu)	HP:0004808
13	28592641	T	A	D	V	FLT3	0.88192	0.93634	NA	NA	NA	NA	NA	NA	NA	NA	NA	NA	5|5	Acute myeloid leukemia	0|0	31311	NM_004119.2(FLT3):c.2504A>T (p.Asp835Val)	HP:0004808
13	28592641	T	G	D	A	FLT3	0.88083	0.92699	NA	NA	NA	NA	NA	NA	NA	NA	NA	NA	NA	Acute myeloid leukemia	NA	362852	NM_004119.2(FLT3):c.2504A>C (p.Asp835Ala)	HP:0004808
13	28592642	C	A	D	Y	FLT3	0.88564	0.95311	NA	NA	NA	NA	NA	NA	NA	NA	NA	NA	5|5	Acute myeloid leukemia	0|0	31315	NM_004119.2(FLT3):c.2503G>T (p.Asp835Tyr)	HP:0004808
13	28592642	C	G	D	H	FLT3	0.89468	0.9366	NA	NA	NA	NA	NA	NA	NA	NA	NA	NA	5	Acute myeloid leukemia	0	31312	NM_004119.2(FLT3):c.2503G>C (p.Asp835His)	HP:0004808
13	28592642	C	T	D	N	FLT3	0.87603	0.95332	NA	NA	NA	NA	NA	NA	NA	NA	NA	NA	5	Acute myeloid leukemia	0	31313	NM_004119.2(FLT3):c.2503G>A (p.Asp835Asn)	HP:0004808
13	32893291	G	T	E	X	BRCA2	NA	0.96845	NA	NA	NA	NA	NA	NA	NA	NA	NA	NA	5|5|5|5|4	Malignant tumor of prostate;Medulloblastoma	1|3|1|1|1	65797	NM_000059.3(BRCA2):c.145G>T (p.Glu49Ter)	HP:0012125;HP:0002885
13	32893420	C	T	Q	X	BRCA2	NA	0.95732	NA	NA	NA	NA	NA	NA	NA	NA	NA	NA	5|5|5|5	Neoplasm of the breast	3|1|1|1	46355	NM_000059.3(BRCA2):c.274C>T (p.Gln92Ter)	HP:0100013
13	32906472	C	G	S	X	BRCA2	NA	0.7841	NA	NA	NA	NA	NA	NA	NA	NA	NA	NA	NA	Neoplasm of the breast	NA	423249	NM_000059.3(BRCA2):c.857C>G (p.Ser286Ter)	HP:0100013
13	32907014	A	T	K	X	BRCA2	NA	0.95896	NA	NA	NA	NA	NA	NA	NA	NA	NA	8.236e-06	5|5|5|5	Neoplasm of the breast	3|1|1|1	65786	NM_000059.3(BRCA2):c.1399A>T (p.Lys467Ter)	HP:0100013
13	32910587	C	T	Q	X	BRCA2	NA	0.93794	NA	NA	NA	NA	NA	NA	NA	NA	NA	NA	5|5	Neoplasm of the breast	1|3	241649	NM_000059.3(BRCA2):c.2095C>T (p.Gln699Ter)	HP:0100013
13	32910758	C	T	Q	X	BRCA2	NA	0.95827	NA	NA	NA	NA	NA	NA	NA	NA	NA	NA	NA	Neoplasm of the breast	NA	360712	NM_000059.3(BRCA2):c.2266C>T (p.Gln756Ter)	HP:0100013
13	32911482	T	G	L	X	BRCA2	NA	0.94386	NA	NA	NA	NA	NA	NA	NA	NA	NA	NA	NA	Neoplasm of the breast	NA	261167	NM_000059.3(BRCA2):c.2990T>G (p.Leu997Ter)	HP:0100013
13	32911814	A	T	K	X	BRCA2	NA	0.98846	NA	NA	NA	NA	NA	NA	NA	NA	NA	NA	NA	Neoplasm of the breast	NA	423247	NM_000059.3(BRCA2):c.3322A>T (p.Lys1108Ter)	HP:0100013
13	32912375	C	T	Q	X	BRCA2	NA	0.96942	NA	NA	NA	NA	NA	NA	NA	NA	NA	NA	4	Neoplasm of the breast	1	246794	NM_000059.3(BRCA2):c.3883C>T (p.Gln1295Ter)	HP:0100013
13	32913454	T	A	C	X	BRCA2	NA	0.95733	NA	NA	NA	NA	NA	NA	NA	NA	NA	NA	NA	Neoplasm of the breast	NA	360713	NM_000059.3(BRCA2):c.4962T>A (p.Cys1654Ter)	HP:0100013
13	32913698	C	T	Q	X	BRCA2	NA	0.96094	NA	NA	NA	NA	NA	NA	NA	NA	NA	NA	NA	Neoplasm of the breast	NA	226173	NM_000059.3(BRCA2):c.5206C>T (p.Gln1736Ter)	HP:0100013
13	32914137	C	A	S	X	BRCA2	NA	0.96766	NA	NA	NA	NA	NA	NA	NA	NA	NA	2.471e-05	5|5|5|5|5	Neoplasm of the breast	3|1|1|1|1	46540	NM_000059.3(BRCA2):c.5645C>A (p.Ser1882Ter)	HP:0100013
13	32914137	C	G	S	X	BRCA2	NA	0.96392	NA	NA	NA	NA	NA	NA	NA	NA	NA	NA	5|5|5	Medulloblastoma	0|0|3	24385	NM_000059.3(BRCA2):c.5645C>G (p.Ser1882Ter)	HP:0002885
13	32914174	C	G	Y	X	BRCA2	NA	0.90916	NA	NA	NA	NA	NA	0	0.000116	NA	NA	NA	5|5|5|5|5	Malignant tumor of prostate;Medulloblastoma	3|1|1|0|1	46545	NM_000059.3(BRCA2):c.5682C>G (p.Tyr1894Ter)	HP:0012125;HP:0002885
13	32914349	G	T	E	X	BRCA2	NA	0.96243	NA	NA	NA	NA	NA	NA	NA	NA	NA	8.237e-06	5|5|5|5	Malignant tumor of prostate;Medulloblastoma	1|3|2|2	66620	NM_000059.3(BRCA2):c.5857G>T (p.Glu1953Ter)	HP:0012125;HP:0002885
13	32915042	C	T	Q	X	BRCA2	NA	0.96372	NA	NA	NA	NA	NA	NA	NA	NA	NA	NA	NA	Neoplasm of the breast	NA	360715	NM_000059.3(BRCA2):c.6550C>T (p.Gln2184Ter)	HP:0100013
13	32920978	C	T	R	X	BRCA2	NA	0.99657	NA	NA	NA	NA	NA	NA	NA	NA	NA	NA	5|5|5|5	Neoplasm of the breast	3|1|1|1	46632	NM_000059.3(BRCA2):c.6952C>T (p.Arg2318Ter)	HP:0100013
13	32930609	C	T	R	X	BRCA2	NA	0.99866	NA	NA	NA	NA	NA	NA	NA	0	0	4.942e-05	5|5|5|5	Malignant tumor of prostate;Medulloblastoma	3|1|1|1	46655	NM_000059.3(BRCA2):c.7480C>T (p.Arg2494Ter)	HP:0012125;HP:0002885
13	32930687	C	T	R	X	BRCA2	NA	0.99263	NA	NA	NA	NA	NA	0	0.000116	NA	NA	2.471e-05	5|5|5|5|5|5	Neoplasm of the breast	2|3|0|2|1|1	67021	NM_000059.3(BRCA2):c.7558C>T (p.Arg2520Ter)	HP:0100013
13	32936658	A	G	NA	NA	BRCA2	NA	0.67478	NA	NA	NA	NA	NA	NA	NA	NA	NA	NA	5|4	Neoplasm of ovary	1|1	67086	NM_000059.3(BRCA2):c.7806-2A>G	HP:0100615
13	32937534	T	G	L	X	BRCA2	NA	0.98197	NA	NA	NA	NA	NA	NA	NA	NA	NA	NA	5	Neoplasm of the breast	3	67194	NM_000059.3(BRCA2):c.8195T>G (p.Leu2732Ter)	HP:0100013
13	32968887	G	A	W	X	BRCA2	NA	0.99023	NA	NA	NA	NA	NA	NA	NA	NA	NA	NA	NA	Neoplasm of the breast	NA	226189	NM_000059.3(BRCA2):c.9318G>A (p.Trp3106Ter)	HP:0100013
13	32968951	C	T	R	X	BRCA2	NA	0.99946	NA	NA	NA	NA	NA	NA	NA	NA	NA	1.647e-05	5|5|5|5|5	Neoplasm of the breast	1|3|1|1|1	67494	NM_000059.3(BRCA2):c.9382C>T (p.Arg3128Ter)	HP:0100013
13	32969050	A	T	K	X	BRCA2	NA	0.99978	NA	NA	NA	NA	NA	NA	NA	NA	NA	NA	5	Neoplasm of the breast	3	67516	NM_000059.3(BRCA2):c.9481A>T (p.Lys3161Ter)	HP:0100013
13	39425230	C	T	R	X	FREM2	NA	0.99928	NA	NA	NA	NA	NA	NA	NA	NA	NA	1.647e-05	NA	Abnormality of the anus;Ambiguous genitalia;Cryptophthalmos;Cryptotia;Finger syndactyly;Renal hypoplasia/aplasia;Toe syndactyly;Unilateral renal agenesis	NA	514030	NM_207361.5(FREM2):c.6727C>T (p.Arg2243Ter)	HP:0004378;HP:0000062;HP:0001126;HP:0011252;HP:0006101;HP:0008678;HP:0001770;HP:0000122
13	48878151	C	T	Q	X	RB1	NA	0.95953	NA	NA	NA	NA	NA	NA	NA	NA	NA	NA	5	Retinoblastoma	0	132328	NM_000321.2(RB1):c.103C>T (p.Gln35Ter)	HP:0009919
13	48916753	A	T	K	X	RB1	NA	0.9947	NA	NA	NA	NA	NA	NA	NA	NA	NA	NA	NA	Retinoblastoma	NA	527746	NM_000321.2(RB1):c.283A>T (p.Lys95Ter)	HP:0009919
13	48916767	G	A	W	X	RB1	NA	0.97197	NA	NA	NA	NA	NA	NA	NA	NA	NA	NA	5	Retinoblastoma	1	193412	NM_000321.2(RB1):c.297G>A (p.Trp99Ter)	HP:0009919
13	48919281	C	G	S	X	RB1	NA	0.96598	NA	NA	NA	NA	NA	NA	NA	NA	NA	NA	5	Retinoblastoma	0	132322	NM_000321.2(RB1):c.446C>G (p.Ser149Ter)	HP:0009919
13	48921968	G	T	E	X	RB1	NA	0.9923	NA	NA	NA	NA	NA	NA	NA	NA	NA	NA	5	Retinoblastoma	0	132324	NM_000321.2(RB1):c.508G>T (p.Glu170Ter)	HP:0009919
13	48923160	G	T	NA	NA	RB1	NA	0.59611	NA	NA	NA	NA	NA	NA	NA	NA	NA	NA	5	Retinoblastoma	0	28132	NM_000321.2(RB1):c.607+1G>T	HP:0009919
13	48936983	C	T	R	X	RB1	NA	0.98002	NA	NA	NA	NA	NA	NA	NA	NA	NA	NA	NA	Retinoblastoma	NA	420530	NM_000321.2(RB1):c.751C>T (p.Arg251Ter)	HP:0009919
13	48936995	C	T	R	X	RB1	NA	0.96629	NA	NA	NA	NA	NA	NA	NA	NA	NA	NA	5|5	Retinoblastoma	1|0	132330	NM_000321.2(RB1):c.763C>T (p.Arg255Ter)	HP:0009919
13	48937093	G	C	E	D	RB1	0.95592	0.53237	NA	NA	NA	NA	NA	NA	NA	NA	NA	NA	NA	Retinoblastoma	NA	462925	NM_000321.2(RB1):c.861G>C (p.Glu287Asp)	HP:0009919
13	48939105	G	T	E	X	RB1	NA	0.98971	NA	NA	NA	NA	NA	NA	NA	NA	NA	NA	5	Retinoblastoma	0	132333	NM_000321.2(RB1):c.937G>T (p.Glu313Ter)	HP:0009919
13	48941648	C	T	R	X	RB1	NA	0.9952	NA	NA	NA	NA	NA	NA	NA	NA	NA	NA	5	Retinoblastoma	0	132334	NM_000321.2(RB1):c.958C>T (p.Arg320Ter)	HP:0009919
13	48941657	G	T	E	X	RB1	NA	0.98819	NA	NA	NA	NA	NA	NA	NA	NA	NA	NA	NA	Retinoblastoma	NA	400209	NM_000321.2(RB1):c.967G>T (p.Glu323Ter)	HP:0009919
13	48941711	A	T	K	X	RB1	NA	0.98274	NA	NA	NA	NA	NA	NA	NA	NA	NA	NA	5	Retinoblastoma	0	132335	NM_000321.2(RB1):c.1021A>T (p.Lys341Ter)	HP:0009919
13	48941740	G	T	NA	NA	RB1	NA	0.67168	NA	NA	NA	NA	NA	NA	NA	NA	NA	NA	5	Retinoblastoma	0	28114	NM_000321.2(RB1):c.1049+1G>T	HP:0009919
13	48942685	C	T	R	X	RB1	NA	0.97155	NA	NA	NA	NA	NA	NA	NA	NA	NA	NA	5	Retinoblastoma	0	28115	NM_000321.2(RB1):c.1072C>T (p.Arg358Ter)	HP:0009919
13	48947567	T	G	L	X	RB1	NA	0.97725	NA	NA	NA	NA	NA	NA	NA	NA	NA	NA	5	Retinoblastoma	1	241751	NM_000321.2(RB1):c.1154T>G (p.Leu385Ter)	HP:0009919
13	48947579	T	A	L	X	RB1	NA	0.98359	NA	NA	NA	NA	NA	NA	NA	NA	NA	NA	5	Retinoblastoma	0	132341	NM_000321.2(RB1):c.1166T>A (p.Leu389Ter)	HP:0009919
13	48947629	G	A	NA	NA	RB1	NA	0.71918	NA	NA	NA	NA	NA	NA	NA	NA	NA	8.24e-06	5	Retinoblastoma	0	132342	NM_000321.2(RB1):c.1215+1G>A	HP:0009919
13	48951053	G	A	NA	NA	RB1	NA	0.72892	NA	NA	NA	NA	NA	NA	NA	NA	NA	NA	5	Retinoblastoma	0	132343	NM_000321.2(RB1):c.1216-1G>A	HP:0009919
13	48951166	C	A	S	X	RB1	NA	0.97603	NA	NA	NA	NA	NA	NA	NA	NA	NA	NA	NA	Retinoblastoma	NA	399513	NM_000321.2(RB1):c.1328C>A (p.Ser443Ter)	HP:0009919
13	48951170	G	C	Q	H	RB1	0.93163	0.83218	NA	NA	NA	NA	NA	NA	NA	NA	NA	NA	NA	Retinoblastoma	NA	528109	NM_000321.2(RB1):c.1332G>C (p.Gln444His)	HP:0009919
13	48951171	G	A	NA	NA	RB1	NA	0.80337	NA	NA	NA	NA	NA	NA	NA	NA	NA	NA	5	Retinoblastoma	0	132344	NM_000321.2(RB1):c.1332+1G>A	HP:0009919
13	48951171	G	T	NA	NA	RB1	NA	0.73764	NA	NA	NA	NA	NA	NA	NA	NA	NA	NA	5	Retinoblastoma	0	132345	NM_000321.2(RB1):c.1332+1G>T	HP:0009919
13	48953728	A	G	NA	NA	RB1	NA	0.73695	NA	NA	NA	NA	NA	NA	NA	NA	NA	NA	NA	Retinoblastoma	NA	463899	NM_000321.2(RB1):c.1333-2A>G	HP:0009919
13	48953730	C	T	R	X	RB1	NA	0.98771	NA	NA	NA	NA	NA	NA	NA	NA	NA	NA	5	Retinoblastoma	0	28110	NM_000321.2(RB1):c.1333C>T (p.Arg445Ter)	HP:0009919
13	48953743	G	T	G	V	RB1	0.93459	0.91686	NA	NA	NA	NA	NA	NA	NA	NA	NA	NA	5	Retinoblastoma	0	132346	NM_000321.2(RB1):c.1346G>T (p.Gly449Val)	HP:0009919
13	48953760	C	T	R	X	RB1	NA	0.99287	NA	NA	NA	NA	NA	NA	NA	NA	NA	NA	5	Retinoblastoma	0	132347	NM_000321.2(RB1):c.1363C>T (p.Arg455Ter)	HP:0009919
13	48954198	C	T	R	X	RB1	NA	0.9878	NA	NA	NA	NA	NA	NA	NA	NA	NA	NA	5|5	Retinoblastoma	0|1	98746	NM_000321.2(RB1):c.1399C>T (p.Arg467Ter)	HP:0009919
13	48954300	G	A	NA	NA	RB1	NA	0.76403	NA	NA	NA	NA	NA	NA	NA	NA	NA	NA	NA	Retinoblastoma	NA	527758	NM_000321.2(RB1):c.1422-1G>A	HP:0009919
13	48955394	C	T	Q	X	RB1	NA	0.98776	NA	NA	NA	NA	NA	NA	NA	NA	NA	NA	NA	Retinoblastoma	NA	270133	NM_000321.2(RB1):c.1510C>T (p.Gln504Ter)	HP:0009919
13	48955538	C	T	R	X	RB1	NA	0.97934	NA	NA	NA	NA	NA	NA	NA	NA	NA	NA	5	Retinoblastoma	0	132350	NM_000321.2(RB1):c.1654C>T (p.Arg552Ter)	HP:0009919
13	48955550	C	T	R	X	RB1	NA	0.99332	NA	NA	NA	NA	NA	NA	NA	NA	NA	NA	5|5	Retinoblastoma	0|0	28129	NM_000321.2(RB1):c.1666C>T (p.Arg556Ter)	HP:0009919
13	48955572	G	A	W	X	RB1	NA	0.9921	NA	NA	NA	NA	NA	NA	NA	NA	NA	NA	5	Retinoblastoma	0	132351	NM_000321.2(RB1):c.1688G>A (p.Trp563Ter)	HP:0009919
13	48955580	G	A	NA	NA	RB1	NA	0.73435	NA	NA	NA	NA	NA	NA	NA	NA	NA	NA	5	Retinoblastoma	0	132352	NM_000321.2(RB1):c.1695+1G>A	HP:0009919
13	49027128	G	A	NA	NA	RB1	NA	0.75405	NA	NA	NA	NA	NA	NA	NA	NA	NA	NA	5	Retinoblastoma	1	191974	NM_000321.2(RB1):c.1696-1G>A	HP:0009919
13	49027133	C	T	S	L	RB1	0.97314	0.94785	NA	NA	NA	NA	NA	NA	NA	NA	NA	NA	5	Retinoblastoma	0	28111	NM_000321.2(RB1):c.1700C>T (p.Ser567Leu)	HP:0009919
13	49027156	C	T	Q	X	RB1	NA	0.9932	NA	NA	NA	NA	NA	NA	NA	NA	NA	NA	5	Retinoblastoma	0	132294	NM_000321.2(RB1):c.1723C>T (p.Gln575Ter)	HP:0009919
13	49027168	C	T	R	X	RB1	NA	0.97326	NA	NA	NA	NA	NA	NA	NA	NA	NA	NA	5	Retinoblastoma	0	132295	NM_000321.2(RB1):c.1735C>T (p.Arg579Ter)	HP:0009919
13	49027171	G	T	E	X	RB1	NA	0.99738	NA	NA	NA	NA	NA	NA	NA	NA	NA	NA	5	Retinoblastoma	0	132296	NM_000321.2(RB1):c.1738G>T (p.Glu580Ter)	HP:0009919
13	49030343	T	A	Y	X	RB1	NA	0.98434	NA	NA	NA	NA	NA	NA	NA	NA	NA	NA	5	Retinoblastoma	0	28133	NM_000321.2(RB1):c.1818T>A (p.Tyr606Ter)	HP:0009919
13	49030434	C	T	Q	X	RB1	NA	0.99053	NA	NA	NA	NA	NA	NA	NA	NA	NA	NA	5	Retinoblastoma	0	132298	NM_000321.2(RB1):c.1909C>T (p.Gln637Ter)	HP:0009919
13	49030450	T	A	L	X	RB1	NA	0.96145	NA	NA	NA	NA	NA	NA	NA	NA	NA	NA	5	Retinoblastoma	0	132299	NM_000321.2(RB1):c.1925T>A (p.Leu642Ter)	HP:0009919
13	49030452	A	G	K	E	RB1	0.94299	0.5565	NA	NA	NA	NA	NA	NA	NA	NA	NA	NA	5	Retinoblastoma	0	132300	NM_000321.2(RB1):c.1927A>G (p.Lys643Glu)	HP:0009919
13	49030485	G	C	V	L	RB1	0.86416	0.54495	NA	NA	NA	NA	NA	NA	NA	NA	NA	NA	NA	Retinoblastoma	NA	399549	NM_000321.2(RB1):c.1960G>C (p.Val654Leu)	HP:0009919
13	49030487	T	C	NA	NA	RB1	NA	0.68001	NA	NA	NA	NA	NA	NA	NA	NA	NA	NA	5	Retinoblastoma	0	28109	NM_000321.2(RB1):c.1960+2T>C	HP:0009919
13	49033822	A	T	NA	NA	RB1	NA	0.60002	NA	NA	NA	NA	NA	NA	NA	NA	NA	NA	5	Retinoblastoma	0	132302	NM_000321.2(RB1):c.1961-2A>T	HP:0009919
13	49033836	C	A	A	D	RB1	0.98089	0.93816	NA	NA	NA	NA	NA	NA	NA	NA	NA	0.0001812	5	Retinoblastoma	0	132303	NM_000321.2(RB1):c.1973C>A (p.Ala658Asp)	HP:0009919
13	49033844	C	T	R	W	RB1	0.9911	0.9567	NA	NA	NA	NA	NA	NA	NA	NA	NA	8.237e-06	5|5	Retinoblastoma	1|0	28126	NM_000321.2(RB1):c.1981C>T (p.Arg661Trp)	HP:0009919
13	49033886	G	T	E	X	RB1	NA	0.99811	NA	NA	NA	NA	NA	NA	NA	NA	NA	NA	NA	Retinoblastoma	NA	28127	NM_000321.2(RB1):c.2023G>T (p.Glu675Ter)	HP:0009919
13	49033892	G	T	E	X	RB1	NA	0.9974	NA	NA	NA	NA	NA	NA	NA	NA	NA	NA	NA	Retinoblastoma	NA	399479	NM_000321.2(RB1):c.2029G>T (p.Glu677Ter)	HP:0009919
13	49033916	C	T	Q	X	RB1	NA	0.99572	NA	NA	NA	NA	NA	NA	NA	NA	NA	NA	5	Retinoblastoma	1	241759	NM_000321.2(RB1):c.2053C>T (p.Gln685Ter)	HP:0009919
13	49033964	G	A	D	N	RB1	0.98965	0.93426	NA	NA	NA	NA	NA	NA	NA	NA	NA	NA	5	Retinoblastoma	0	132304	NM_000321.2(RB1):c.2101G>A (p.Asp701Asn)	HP:0009919
13	49037866	G	C	NA	NA	RB1	NA	0.70933	NA	NA	NA	NA	NA	NA	NA	NA	NA	NA	5	Retinoblastoma	0	132305	NM_000321.2(RB1):c.2107-1G>C	HP:0009919
13	49037924	A	T	K	X	RB1	NA	0.99718	NA	NA	NA	NA	NA	NA	NA	NA	NA	NA	5	Retinoblastoma	0	132306	NM_000321.2(RB1):c.2164A>T (p.Lys722Ter)	HP:0009919
13	49037957	C	T	H	Y	RB1	0.90059	0.81072	NA	NA	NA	NA	NA	NA	NA	NA	NA	NA	5	Retinoblastoma	0	132307	NM_000321.2(RB1):c.2197C>T (p.His733Tyr)	HP:0009919
13	49037969	G	T	E	X	RB1	NA	0.99786	NA	NA	NA	NA	NA	NA	NA	NA	NA	NA	5	Retinoblastoma	0	132308	NM_000321.2(RB1):c.2209G>T (p.Glu737Ter)	HP:0009919
13	49039133	G	A	NA	NA	RB1	NA	0.66342	NA	NA	NA	NA	NA	NA	NA	NA	NA	NA	5	Retinoblastoma	0	28123	NM_000321.2(RB1):c.2212-1G>A	HP:0009919
13	49039169	T	A	Y	X	RB1	NA	0.97807	NA	NA	NA	NA	NA	NA	NA	NA	NA	NA	5	Retinoblastoma	0	132311	NM_000321.2(RB1):c.2247T>A (p.Tyr749Ter)	HP:0009919
13	49039374	C	T	R	X	RB1	NA	0.99446	NA	NA	NA	NA	NA	NA	NA	NA	NA	NA	5|5	Retinoblastoma	1|0	28112	NM_000321.2(RB1):c.2359C>T (p.Arg787Ter)	HP:0009919
13	49039385	C	A	Y	X	RB1	NA	0.96705	NA	NA	NA	NA	NA	NA	NA	NA	NA	NA	5	Retinoblastoma	1	192887	NM_000321.2(RB1):c.2370C>A (p.Tyr790Ter)	HP:0009919
13	49039505	G	C	NA	NA	RB1	NA	0.64911	NA	NA	NA	NA	NA	NA	NA	NA	NA	NA	NA	Retinoblastoma	NA	271670	NM_000321.2(RB1):c.2489+1G>C	HP:0009919
13	49047495	G	A	NA	NA	RB1	NA	0.77223	NA	NA	NA	NA	NA	NA	NA	NA	NA	NA	5	Retinoblastoma	0	132314	NM_000321.2(RB1):c.2490-1G>A	HP:0009919
13	49047527	G	A	NA	NA	RB1	NA	0.78628	NA	NA	NA	NA	NA	NA	NA	NA	NA	NA	5	Retinoblastoma	0	132315	NM_000321.2(RB1):c.2520+1G>A	HP:0009919
13	49050864	C	T	Q	X	RB1	NA	0.99183	NA	NA	NA	NA	NA	NA	NA	NA	NA	NA	NA	Retinoblastoma	NA	268970	NM_000321.2(RB1):c.2548C>T (p.Gln850Ter)	HP:0009919
13	49050981	T	C	NA	NA	RB1	NA	0.68861	NA	NA	NA	NA	NA	NA	NA	NA	NA	NA	5	Retinoblastoma	0	132317	NM_000321.2(RB1):c.2663+2T>C	HP:0009919
13	100741480	G	A	NA	NA	PCCA	NA	0.71331	NA	NA	NA	NA	NA	NA	NA	NA	NA	NA	5	Propionyl-CoA carboxylase deficiency	1	214883	NM_000282.3(PCCA):c.105+1G>A	HP:0003353
13	100764094	G	A	NA	NA	PCCA	NA	0.65041	NA	NA	NA	NA	NA	NA	NA	NA	NA	NA	5	Propionyl-CoA carboxylase deficiency	1	214886	NM_000282.3(PCCA):c.184-1G>A	HP:0003353
13	100764143	G	C	NA	NA	PCCA	NA	0.68031	NA	NA	NA	NA	NA	NA	NA	0	0	NA	NA	Propionyl-CoA carboxylase deficiency	NA	547054	NM_000282.3(PCCA):c.231+1G>C	HP:0003353
13	100764246	G	A	NA	NA	PCCA	NA	0.78814	NA	NA	NA	NA	NA	NA	NA	NA	NA	NA	5	Propionyl-CoA carboxylase deficiency	1	194287	NM_000282.3(PCCA):c.232-1G>A	HP:0003353
13	100764299	A	G	D	G	PCCA	0.99564	0.90161	NA	NA	NA	NA	NA	NA	NA	NA	NA	NA	5	Propionyl-CoA carboxylase deficiency	1	214887	NM_000282.3(PCCA):c.284A>G (p.Asp95Gly)	HP:0003353
13	100807344	G	A	A	T	PCCA	0.99264	0.88681	NA	NA	NA	NA	NA	NA	NA	NA	NA	NA	5	Propionyl-CoA carboxylase deficiency	0	47472	NM_000282.3(PCCA):c.412G>A (p.Ala138Thr)	HP:0003353
13	100809551	G	A	G	D	PCCA	0.96751	0.9153	NA	NA	NA	NA	NA	NA	NA	NA	NA	NA	5	Propionyl-CoA carboxylase deficiency	1	200253	NM_000282.3(PCCA):c.425G>A (p.Gly142Asp)	HP:0003353
13	100809557	G	T	G	V	PCCA	0.97151	0.89589	NA	NA	NA	NA	NA	NA	NA	NA	NA	NA	5	Propionyl-CoA carboxylase deficiency	1	214888	NM_000282.3(PCCA):c.431G>T (p.Gly144Val)	HP:0003353
13	100809593	T	A	L	X	PCCA	NA	0.97127	NA	NA	NA	NA	NA	NA	NA	NA	NA	8.237e-06	5	Propionyl-CoA carboxylase deficiency	1	214889	NM_000282.3(PCCA):c.467T>A (p.Leu156Ter)	HP:0003353
13	100861608	T	C	I	T	PCCA	0.99663	0.77047	NA	NA	NA	NA	NA	NA	NA	NA	NA	NA	5	Propionyl-CoA carboxylase deficiency	0	47473	NM_000282.3(PCCA):c.491T>C (p.Ile164Thr)	HP:0003353
13	100861665	T	G	L	X	PCCA	NA	0.97835	NA	NA	NA	NA	NA	NA	NA	NA	NA	NA	5	Propionyl-CoA carboxylase deficiency	1	214890	NM_000282.3(PCCA):c.548T>G (p.Leu183Ter)	HP:0003353
13	100861718	G	T	NA	NA	PCCA	NA	0.69155	NA	NA	NA	NA	NA	NA	NA	NA	NA	NA	5	Propionyl-CoA carboxylase deficiency	1	214891	NM_000282.3(PCCA):c.600+1G>T	HP:0003353
13	100920985	A	G	R	G	PCCA	0.97807	0.77263	NA	NA	NA	NA	NA	NA	NA	NA	NA	NA	5	Propionyl-CoA carboxylase deficiency	0	47474	NM_000282.3(PCCA):c.862A>G (p.Arg288Gly)	HP:0003353
13	100920985	A	T	R	X	PCCA	NA	0.98948	NA	NA	NA	NA	NA	NA	NA	NA	NA	NA	5	Propionyl-CoA carboxylase deficiency	0	27062	NM_000282.3(PCCA):c.862A>T (p.Arg288Ter)	HP:0003353
13	100921001	A	G	Q	R	PCCA	0.98095	0.83363	NA	NA	NA	NA	NA	NA	NA	NA	NA	NA	5	Propionyl-CoA carboxylase deficiency	1	214893	NM_000282.3(PCCA):c.878A>G (p.Gln293Arg)	HP:0003353
13	100925472	C	T	R	X	PCCA	NA	0.99347	0.000457875457875458	0	0.00131926121372032	0	0	NA	NA	NA	NA	4.942e-05	5|5	Propionyl-CoA carboxylase deficiency	2|0	47475	NM_000282.3(PCCA):c.937C>T (p.Arg313Ter)	HP:0003353
13	100953766	T	A	M	K	PCCA	0.99167	0.87352	NA	NA	NA	NA	NA	NA	NA	NA	NA	NA	5|5	Propionyl-CoA carboxylase deficiency	0|1	27063	NM_000282.3(PCCA):c.1118T>A (p.Met373Lys)	HP:0003353
13	100955253	G	A	NA	NA	PCCA	NA	0.73935	NA	NA	NA	NA	NA	NA	NA	0.00021	0.00016	8.237e-06	NA	Propionyl-CoA carboxylase deficiency	NA	264713	NM_000282.3(PCCA):c.1284+1G>A	HP:0003353
13	101020767	C	G	S	X	PCCA	NA	0.96246	NA	NA	NA	NA	NA	NA	NA	NA	NA	NA	5	Propionyl-CoA carboxylase deficiency	0	47471	NM_000282.3(PCCA):c.1685C>G (p.Ser562Ter)	HP:0003353
13	101179950	T	C	C	R	PCCA	0.74453	0.75398	NA	NA	NA	NA	NA	NA	NA	0	0	8.236e-06	5	Propionyl-CoA carboxylase deficiency	1	214900	NM_000282.3(PCCA):c.2062T>C (p.Cys688Arg)	HP:0003353
13	110818624	C	T	G	R	COL4A1	0.96984	0.89076	NA	NA	NA	NA	NA	NA	NA	NA	NA	NA	NA	SCHIZENCEPHALY	NA	136540	NM_001845.5(COL4A1):c.3976G>A (p.Gly1326Arg)	HP:0010636
13	110827659	C	A	G	V	COL4A1	0.9682	0.80371	NA	NA	NA	NA	NA	NA	NA	NA	NA	NA	NA	SCHIZENCEPHALY	NA	434400	NM_001845.5(COL4A1):c.3104G>T (p.Gly1035Val)	HP:0010636
13	110829259	C	T	G	S	COL4A1	0.9727	0.71281	NA	NA	NA	NA	NA	NA	NA	NA	NA	NA	NA	Optic nerve hypoplasia	NA	488126	NM_001845.5(COL4A1):c.2842G>A (p.Gly948Ser)	HP:0000609
14	23884230	G	A	R	W	MYH7	0.95937	0.93876	NA	NA	NA	NA	NA	NA	NA	0	0	NA	5|5	Hypertrophic cardiomyopathy	0|0	29153	NM_000257.3(MYH7):c.5533C>T (p.Arg1845Trp)	HP:0001639
14	23893316	G	C	L	V	MYH7	0.97379	0.70585	NA	NA	NA	NA	NA	NA	NA	NA	NA	NA	5|5|5	Hypertrophic cardiomyopathy	0|2|1	29136	NM_000257.3(MYH7):c.2722C>G (p.Leu908Val)	HP:0001639
14	23893321	T	C	D	G	MYH7	0.92779	0.81266	NA	NA	NA	NA	NA	NA	NA	NA	NA	NA	5|5	Hypertrophic cardiomyopathy	0|2	29164	NM_000257.3(MYH7):c.2717A>G (p.Asp906Gly)	HP:0001639
14	23893328	G	A	R	C	MYH7	0.98521	0.94201	NA	NA	NA	NA	NA	NA	NA	NA	NA	8.236e-06	5|5	Primary dilated cardiomyopathy	2|1	175612	NM_000257.3(MYH7):c.2710C>T (p.Arg904Cys)	HP:0001644
14	23893357	T	C	E	G	MYH7	0.97385	0.56044	NA	NA	NA	NA	NA	NA	NA	NA	NA	NA	4|4|4|4	Hypertrophic cardiomyopathy	1|1|0|1	52092	NM_000257.3(MYH7):c.2681A>G (p.Glu894Gly)	HP:0001639
14	23894026	C	A	M	I	MYH7	0.86329	0.46345	NA	NA	NA	NA	NA	NA	NA	NA	NA	NA	NA	Hypertrophic cardiomyopathy	NA	404619	NM_000257.3(MYH7):c.2631G>T (p.Met877Ile)	HP:0001639
14	23894048	C	T	R	H	MYH7	0.95612	0.95039	NA	NA	NA	NA	NA	NA	NA	0	0	8.236e-06	5|5|5	Chest pain;Hypertrophic cardiomyopathy;Hypertrophic cardiomyopathy	1|1|1	29159	NM_000257.3(MYH7):c.2609G>A (p.Arg870His)	HP:0100749;HP:0001639;HP:0001639
14	23894063	T	C	K	R	MYH7	0.90118	0.62041	NA	NA	NA	NA	NA	NA	NA	NA	NA	8.236e-06	NA	Hypertrophic cardiomyopathy	NA	528112	NM_000257.3(MYH7):c.2594A>G (p.Lys865Arg)	HP:0001639
14	23894193	T	C	M	V	MYH7	0.92537	0.48388	NA	NA	NA	NA	NA	NA	NA	NA	NA	NA	NA	Hypertrophic cardiomyopathy	NA	528064	NM_000257.3(MYH7):c.2464A>G (p.Met822Val)	HP:0001639
14	23894580	G	C	D	E	MYH7	0.95255	0.54325	NA	NA	NA	NA	NA	NA	NA	NA	NA	NA	NA	Hypertrophic cardiomyopathy	NA	260053	NM_000257.3(MYH7):c.2334C>G (p.Asp778Glu)	HP:0001639
14	23894581	T	A	D	V	MYH7	0.97774	0.81212	NA	NA	NA	NA	NA	NA	NA	NA	NA	NA	NA	Hypertrophic cardiomyopathy	NA	463668	NM_000257.3(MYH7):c.2333A>T (p.Asp778Val)	HP:0001639
14	23894969	C	G	G	R	MYH7	0.96998	0.92921	NA	NA	NA	NA	NA	NA	NA	NA	NA	NA	4|5	Hypertrophic cardiomyopathy	2|1	29137	NM_000257.3(MYH7):c.2221G>C (p.Gly741Arg)	HP:0001639
14	23894983	A	G	I	T	MYH7	0.92096	0.6462	NA	NA	NA	NA	NA	NA	NA	NA	NA	NA	5	Hypertrophic cardiomyopathy	1	175481	NM_000257.3(MYH7):c.2207T>C (p.Ile736Thr)	HP:0001639
14	23895023	G	A	R	C	MYH7	0.89687	0.80063	NA	NA	NA	NA	NA	NA	NA	NA	NA	2.471e-05	5|5|4	Hypertrophic cardiomyopathy	1|1|1	29134	NM_000257.3(MYH7):c.2167C>T (p.Arg723Cys)	HP:0001639
14	23895023	G	C	R	G	MYH7	0.91626	0.72414	NA	NA	NA	NA	NA	NA	NA	NA	NA	NA	5|5|4|5	Hypertrophic cardiomyopathy	1|1|1|1	52055	NM_000257.3(MYH7):c.2167C>G (p.Arg723Gly)	HP:0001639
14	23895179	C	T	R	Q	MYH7	0.94791	0.95231	NA	NA	NA	NA	NA	NA	NA	NA	NA	NA	5	Hypertrophic cardiomyopathy	1	29146	NM_000257.3(MYH7):c.2156G>A (p.Arg719Gln)	HP:0001639
14	23895189	C	T	G	R	MYH7	0.92284	0.90099	NA	NA	NA	NA	NA	NA	NA	0	0	NA	5|5|5	Hypertrophic cardiomyopathy	1|1|1	29144	NM_000257.3(MYH7):c.2146G>A (p.Gly716Arg)	HP:0001639
14	23895206	G	T	P	H	MYH7	0.98959	0.83574	NA	NA	NA	NA	NA	NA	NA	NA	NA	NA	NA	Hypertrophic cardiomyopathy	NA	175629	NM_000257.3(MYH7):c.2129C>A (p.Pro710His)	HP:0001639
14	23896042	C	T	R	H	MYH7	0.91082	0.82726	NA	NA	NA	NA	NA	0	0.000116	0	0	1.647e-05	5|5|5	Hypertrophic cardiomyopathy	1|1|1	52045	NM_000257.3(MYH7):c.1988G>A (p.Arg663His)	HP:0001639
14	23896932	C	G	G	R	MYH7	0.98106	0.78866	NA	NA	NA	NA	NA	NA	NA	NA	NA	NA	NA	Hypertrophic cardiomyopathy	NA	29129	NM_000257.3(MYH7):c.1750G>C (p.Gly584Arg)	HP:0001639
14	23897088	A	G	S	P	MYH7	0.98763	0.91149	NA	NA	NA	NA	NA	NA	NA	NA	NA	NA	5|5	Primary dilated cardiomyopathy	0|1	29147	NM_000257.3(MYH7):c.1594T>C (p.Ser532Pro)	HP:0001644
14	23897714	C	T	E	K	MYH7	0.98431	0.95401	NA	NA	NA	NA	NA	NA	NA	NA	NA	NA	5|5|4	Cardiomyopathy;Hypertrophic cardiomyopathy;Left ventricular noncompaction cardiomyopathy	0|0|0	136674	NM_000257.3(MYH7):c.1573G>A (p.Glu525Lys)	HP:0001638;HP:0001639;HP:0011664
14	23897840	C	T	E	K	MYH7	0.99865	0.95344	NA	NA	NA	NA	NA	NA	NA	NA	NA	8.236e-06	5	Hypertrophic cardiomyopathy	0	29158	NM_000257.3(MYH7):c.1447G>A (p.Glu483Lys)	HP:0001639
14	23898213	C	T	R	H	MYH7	0.9606	0.95494	NA	NA	NA	NA	NA	NA	NA	NA	NA	NA	4|5|4	Hypertrophic cardiomyopathy	1|1|1	52008	NM_000257.3(MYH7):c.1358G>A (p.Arg453His)	HP:0001639
14	23898214	G	A	R	C	MYH7	0.95549	0.94096	NA	NA	NA	NA	NA	NA	NA	NA	NA	NA	5|5	Hypertrophic cardiomyopathy	1|1	29128	NM_000257.3(MYH7):c.1357C>T (p.Arg453Cys)	HP:0001639
14	23898487	C	T	R	Q	MYH7	0.94307	0.9392	NA	NA	NA	NA	NA	NA	NA	NA	NA	NA	5|5|5|5	Hypertrophic cardiomyopathy	0|1|1|1	29126	NM_000257.3(MYH7):c.1208G>A (p.Arg403Gln)	HP:0001639
14	23898488	G	A	R	W	MYH7	0.97047	0.76365	NA	NA	NA	NA	NA	NA	NA	NA	NA	NA	5|5	Hypertrophic cardiomyopathy	1|1	29141	NM_000257.3(MYH7):c.1207C>T (p.Arg403Trp)	HP:0001639
14	23900662	G	T	A	E	MYH7	0.80661	0.30556	NA	NA	NA	NA	NA	NA	NA	NA	NA	NA	NA	Hypertrophic cardiomyopathy	NA	241824	NM_000257.3(MYH7):c.761C>A (p.Ala254Glu)	HP:0001639
14	24709824	A	G	F	L	TINF2	0.55566	0.30582	NA	NA	NA	NA	NA	NA	NA	NA	NA	NA	5	Aplastic anemia	0	47528	NM_001099274.1(TINF2):c.862T>C (p.Phe288Leu)	HP:0001915
14	31348069	C	T	R	X	COCH	NA	0.97234	NA	NA	NA	NA	NA	NA	NA	NA	NA	8.236e-06	NA	Prelingual sensorineural hearing impairment	NA	424972	NM_001135058.1(COCH):c.292C>T (p.Arg98Ter)	HP:0000399
14	37132277	C	A	Y	X	PAX9	NA	0.97566	NA	NA	NA	NA	NA	NA	NA	NA	NA	NA	NA	Partial congenital absence of teeth	NA	528503	NM_006194.3(PAX9):c.180C>A (p.Tyr60Ter)	HP:0000668
14	50101064	G	C	Y	X	DNAAF2	NA	0.96995	NA	NA	NA	NA	NA	NA	NA	NA	NA	NA	NA	Ciliary dyskinesia	NA	463773	NM_018139.2(DNAAF2):c.804C>G (p.Tyr268Ter)	HP:0012265
14	50101384	G	A	Q	X	DNAAF2	NA	0.91628	NA	NA	NA	NA	NA	NA	NA	NA	NA	NA	NA	Ciliary dyskinesia	NA	528170	NM_018139.2(DNAAF2):c.484C>T (p.Gln162Ter)	HP:0012265
14	50101480	C	A	E	X	DNAAF2	NA	0.95834	NA	NA	NA	NA	NA	NA	NA	NA	NA	8.482e-06	NA	Ciliary dyskinesia	NA	399667	NM_018139.2(DNAAF2):c.388G>T (p.Glu130Ter)	HP:0012265
14	50734532	G	A	R	X	L2HGDH	NA	0.97666	NA	NA	NA	NA	NA	NA	NA	NA	NA	NA	5	L-2-hydroxyglutaric aciduria	0	39750	NM_024884.2(L2HGDH):c.1003C>T (p.Arg335Ter)	HP:0040144
14	50735880	C	A	NA	NA	L2HGDH	NA	0.8423	NA	NA	NA	NA	NA	NA	NA	NA	NA	NA	5	L-2-hydroxyglutaric aciduria	0	16648	NM_024884.2(L2HGDH):c.906+1G>T	HP:0040144
14	50735882	G	A	P	L	L2HGDH	0.96908	0.95245	NA	NA	NA	NA	NA	NA	NA	NA	NA	NA	5	L-2-hydroxyglutaric aciduria	0	16646	NM_024884.2(L2HGDH):c.905C>T (p.Pro302Leu)	HP:0040144
14	50769712	C	T	G	D	L2HGDH	0.96312	0.90672	NA	NA	NA	NA	NA	NA	NA	NA	NA	NA	5	L-2-hydroxyglutaric aciduria	0	16649	NM_024884.2(L2HGDH):c.164G>A (p.Gly55Asp)	HP:0040144
14	51089912	C	A	N	K	ATL1	0.70241	0.85087	NA	NA	NA	NA	NA	NA	NA	NA	NA	NA	NA	Distal lower limb muscle weakness;Distal sensory impairment;Osteomyelitis leading to amputation due to slow healing fractures;Penetrating foot ulcers	NA	514044	NM_015915.4(ATL1):c.1065C>A (p.Asn355Lys)	HP:0009053;HP:0002936;HP:0005010;HP:0001026
14	57269051	G	T	A	D	OTX2	0.983	0.75842	NA	NA	NA	NA	NA	NA	NA	NA	NA	NA	NA	Anophthalmia	NA	424445	NM_001270524.1(OTX2):c.272C>A (p.Ala91Asp)	HP:0000528
14	65234547	G	C	A	G	SPTB	0.72513	0.58038	NA	NA	NA	NA	NA	NA	NA	NA	NA	NA	5|5	Hereditary pyropoikilocytosis	0|0	27875	NM_001355437.1(SPTB):c.6053C>G (p.Ala2018Gly)	HP:0004839
14	68192801	C	T	A	V	RDH12	0.98888	0.95588	NA	NA	NA	NA	NA	NA	NA	NA	NA	8.236e-06	5|5	Retinitis pigmentosa	0|0	17100	NM_152443.2(RDH12):c.377C>T (p.Ala126Val)	HP:0000547
14	73637653	C	T	A	V	PSEN1	0.97583	0.93276	NA	NA	NA	NA	NA	NA	NA	0	0	8.236e-06	5	Frontotemporal dementia	0	33196	NM_000021.3(PSEN1):c.236C>T (p.Ala79Val)	HP:0002145
14	73637731	T	G	F	C	PSEN1	0.97727	0.85381	NA	NA	NA	NA	NA	NA	NA	NA	NA	NA	NA	Dementia;Mental deterioration	NA	360961	NM_000021.3(PSEN1):c.314T>G (p.Phe105Cys)	HP:0000726;HP:0001268
14	73637755	T	C	L	P	PSEN1	0.97791	0.87023	NA	NA	NA	NA	NA	NA	NA	NA	NA	NA	5|5	Frontotemporal dementia	0|0	33184	NM_000021.3(PSEN1):c.338T>C (p.Leu113Pro)	HP:0002145
14	73640279	A	G	Y	C	PSEN1	0.96187	0.82912	NA	NA	NA	NA	NA	NA	NA	NA	NA	NA	NA	Frontotemporal dementia	NA	103907	NM_000021.3(PSEN1):c.344A>G (p.Tyr115Cys)	HP:0002145
14	73653568	A	G	H	R	PSEN1	0.97864	0.52723	NA	NA	NA	NA	NA	NA	NA	NA	NA	NA	5	Frontotemporal dementia	0	33163	NM_000021.3(PSEN1):c.488A>G (p.His163Arg)	HP:0002145
14	73659420	G	C	G	A	PSEN1	0.96715	0.7977	NA	NA	NA	NA	NA	NA	NA	NA	NA	8.236e-06	5	Frontotemporal dementia	0	33182	NM_000021.3(PSEN1):c.617G>C (p.Gly206Ala)	HP:0002145
14	73659429	G	T	G	V	PSEN1	0.96162	0.88979	NA	NA	NA	NA	NA	NA	NA	NA	NA	NA	NA	Frontotemporal dementia	NA	103945	NM_000021.3(PSEN1):c.626G>T (p.Gly209Val)	HP:0002145
14	73659540	C	A	A	E	PSEN1	0.98316	0.93481	NA	NA	NA	NA	NA	NA	NA	NA	NA	NA	5	Frontotemporal dementia	0	33164	NM_000021.3(PSEN1):c.737C>A (p.Ala246Glu)	HP:0002145
14	73683933	G	A	C	Y	PSEN1	0.97029	0.91775	NA	NA	NA	NA	NA	NA	NA	NA	NA	NA	5	Frontotemporal dementia	0	33166	NM_000021.3(PSEN1):c.1229G>A (p.Cys410Tyr)	HP:0002145
14	73685885	C	A	A	E	PSEN1	0.97079	0.92621	NA	NA	NA	NA	NA	NA	NA	NA	NA	NA	5	Frontotemporal dementia	0	33194	NM_000021.3(PSEN1):c.1292C>A (p.Ala431Glu)	HP:0002145
14	75471520	C	T	R	X	EIF2B2	NA	0.97407	NA	NA	NA	NA	NA	NA	NA	NA	NA	8.236e-06	NA	Premature ovarian insufficiency	NA	486604	NM_014239.3(EIF2B2):c.514C>T (p.Arg172Ter)	HP:0008209
14	75473404	A	G	K	R	EIF2B2	0.99643	0.86341	NA	NA	NA	NA	NA	NA	NA	NA	NA	8.236e-06	NA	Premature ovarian insufficiency	NA	486605	NM_014239.3(EIF2B2):c.818A>G (p.Lys273Arg)	HP:0008209
14	79175653	A	G	K	E	NRXN3	0.75847	0.31523	NA	NA	NA	NA	NA	NA	NA	NA	NA	NA	NA	Relative macrocephaly;Short stature	NA	362158	NM_004796.5(NRXN3):c.196A>G (p.Lys66Glu)	HP:0004482;HP:0004322
14	91701174	A	G	L	P	GPR68	0.91493	0.70635	NA	NA	NA	NA	NA	NA	NA	NA	NA	NA	NA	Amelogenesis imperfecta	NA	263524	NM_001177676.1(GPR68):c.221T>C (p.Leu74Pro)	HP:0000705
14	95560486	G	T	Y	X	DICER1	NA	0.99805	NA	NA	NA	NA	NA	NA	NA	NA	NA	NA	5	Pineoblastoma	1	227696	NM_177438.2(DICER1):c.5103C>A (p.Tyr1701Ter)	HP:0030408
14	95562503	G	C	F	L	DICER1	0.6626	0.99334	NA	NA	NA	NA	NA	NA	NA	NA	NA	NA	5|5	Pineoblastoma	1|1	227697	NM_177438.2(DICER1):c.4754C>G (p.Ser1585Ter)	HP:0030408
14	95562509	A	C	L	R	DICER1	0.93292	0.77191	NA	NA	NA	NA	NA	NA	NA	NA	NA	NA	5|5	Pleuropulmonary blastoma	0|1	19507	NM_177438.2(DICER1):c.4748T>G (p.Leu1583Arg)	HP:0100528
14	95572535	G	A	R	X	DICER1	NA	0.98293	NA	NA	NA	NA	NA	NA	NA	NA	NA	NA	5|5	Pleuropulmonary blastoma	0|1	19509	NM_177438.2(DICER1):c.2830C>T (p.Arg944Ter)	HP:0100528
14	95582912	G	A	R	X	DICER1	NA	0.97701	NA	NA	NA	NA	NA	NA	NA	NA	NA	NA	5|5	Pleuropulmonary blastoma	0|1	19511	NM_177438.2(DICER1):c.1630C>T (p.Arg544Ter)	HP:0100528
14	95583961	C	A	E	X	DICER1	NA	0.98413	NA	NA	NA	NA	NA	NA	NA	NA	NA	NA	5|5	Pleuropulmonary blastoma	0|1	19508	NM_177438.2(DICER1):c.1507G>T (p.Glu503Ter)	HP:0100528
14	95583970	T	A	K	X	DICER1	NA	0.98246	NA	NA	NA	NA	NA	NA	NA	NA	NA	NA	5	Pineoblastoma	1	227701	NM_177438.2(DICER1):c.1498A>T (p.Lys500Ter)	HP:0030408
14	99641850	A	C	N	K	BCL11B	0.0833	0.61192	NA	NA	NA	NA	NA	NA	NA	NA	NA	NA	NA	Combined immunodeficiency	NA	249216	NM_138576.3(BCL11B):c.1323T>G (p.Asn441Lys)	HP:0005387
14	102446717	G	T	R	L	DYNC1H1	0.74426	0.95255	NA	NA	NA	NA	NA	NA	NA	NA	NA	NA	5	Spinal muscular atrophy	1	171752	NM_001376.4(DYNC1H1):c.791G>T (p.Arg264Leu)	HP:0007269
14	102452300	G	A	E	K	DYNC1H1	0.85083	0.93903	NA	NA	NA	NA	NA	NA	NA	NA	NA	NA	5	Abnormality of neuronal migration	0	205474	NM_001376.4(DYNC1H1):c.1738G>A (p.Glu580Lys)	HP:0002269
15	25599683	C	T	G	R	UBE3A	0.9829	0.93121	NA	NA	NA	NA	NA	NA	NA	NA	NA	NA	NA	Abnormality of the corpus callosum;EEG abnormality;Expressive language delay;Global developmental delay;Poor speech;Seizures	NA	360966	NM_000462.3(UBE3A):c.2281G>A (p.Gly761Arg)	HP:0001273;HP:0002353;HP:0002474;HP:0001263;HP:0002465;HP:0001250
15	28505975	A	G	L	S	HERC2	0.89662	0.64976	NA	NA	NA	NA	NA	NA	NA	NA	NA	NA	NA	Neoplasm of the breast	NA	362854	NM_004667.5(HERC2):c.2264T>C (p.Leu755Ser)	HP:0100013
15	28517518	G	C	A	G	HERC2	0.08806	0.3617	NA	NA	NA	NA	NA	NA	NA	NA	NA	NA	NA	Neoplasm of the breast	NA	362855	NM_004667.5(HERC2):c.926C>G (p.Ala309Gly)	HP:0100013
15	48722939	T	A	N	I	FBN1	0.97885	0.9273	NA	NA	NA	NA	NA	NA	NA	NA	NA	NA	NA	Dilatation of the ascending aorta;Dolichocephaly;High palate;Mitral valve prolapse;Myopia;Pes planus;Scoliosis	NA	360974	NM_000138.4(FBN1):c.6800A>T (p.Asn2267Ile)	HP:0005111;HP:0000268;HP:0000218;HP:0001634;HP:0000545;HP:0001763;HP:0002650
15	48762902	T	C	N	S	FBN1	0.98779	0.76023	NA	NA	NA	NA	NA	NA	NA	NA	NA	NA	NA	Disproportionate tall stature;High palate;Lumbar scoliosis;Mitral valve prolapse;Myxomatous mitral valve degeneration	NA	514051	NM_000138.4(FBN1):c.4388A>G (p.Asn1463Ser)	HP:0001519;HP:0000218;HP:0004626;HP:0001634;HP:0004764
15	48892414	G	A	R	C	FBN1	0.90384	0.88649	NA	NA	NA	NA	NA	NA	NA	NA	NA	NA	5|5|5	Aortic dissection;Arachnodactyly;High palate;Lens subluxation	0|1|1	31479	NM_000138.4(FBN1):c.364C>T (p.Arg122Cys)	HP:0002647;HP:0001166;HP:0000218;HP:0001132
15	52446144	G	A	S	L	GNB5	0.8362	0.94671	NA	NA	NA	NA	NA	NA	NA	NA	NA	4.942e-05	4|4|4	Attention deficit hyperactivity disorder;Delayed speech and language development;Global developmental delay	0|0|0	248477	NM_006578.3(GNB5):c.242C>T (p.Ser81Leu)	HP:0007018;HP:0000750;HP:0001263
15	52632432	G	C	S	R	MYO5A	0.09443	0.41446	NA	NA	NA	NA	NA	NA	NA	NA	NA	NA	NA	Cerebellar cortical atrophy;Dystonia;Global developmental delay;Nystagmus;Seizures	NA	243993	NM_000259.3(MYO5A):c.4200C>G (p.Ser1400Arg)	HP:0008278;HP:0001332;HP:0001263;HP:0000639;HP:0001250
15	55790497	G	A	Q	X	DNAAF4	NA	0.96599	NA	NA	NA	NA	NA	NA	NA	NA	NA	NA	NA	Ciliary dyskinesia	NA	528949	NM_130810.3(DNAAF4):c.31C>T (p.Gln11Ter)	HP:0012265
15	63353098	G	A	D	N	TPM1	0.99501	0.91713	NA	NA	NA	NA	NA	NA	NA	NA	NA	NA	5|5|5	Hypertrophic cardiomyopathy	0|2|1	27495	NM_001018005.1(TPM1):c.523G>A (p.Asp175Asn)	HP:0001639
15	63354462	G	A	D	N	TPM1	0.86424	0.7981	NA	NA	NA	NA	NA	NA	NA	NA	NA	NA	5|5	Primary dilated cardiomyopathy	1|1	40544	NM_001018005.1(TPM1):c.688G>A (p.Asp230Asn)	HP:0001644
15	66727441	T	C	F	L	MAP2K1	0.9398	0.83303	NA	NA	NA	NA	NA	NA	NA	NA	NA	NA	NA	Cutaneous melanoma	NA	362856	NM_002755.3(MAP2K1):c.157T>C (p.Phe53Leu)	HP:0012056
15	66727483	G	A	D	N	MAP2K1	0.76211	0.73581	NA	NA	NA	NA	NA	NA	NA	NA	NA	NA	5|5|5|5	Cutaneous melanoma;Non-small cell lung cancer	1|0|0|1	49251	NM_002755.3(MAP2K1):c.199G>A (p.Asp67Asn)	HP:0012056;HP:0030358
15	66729124	T	G	D	E	MAP2K1	0.97344	0.93811	NA	NA	NA	NA	NA	NA	NA	NA	NA	NA	NA	Cutaneous melanoma	NA	362858	NM_002755.3(MAP2K1):c.332T>G (p.Ile111Ser)	HP:0012056
15	66729162	C	T	P	S	MAP2K1	0.84752	0.90299	NA	NA	NA	NA	NA	NA	NA	NA	NA	NA	NA	Cutaneous melanoma;Neoplasm of the large intestine;Transitional cell carcinoma of the bladder	NA	362860	NM_002755.3(MAP2K1):c.370C>T (p.Pro124Ser)	HP:0012056;HP:0100834;HP:0006740
15	66774131	G	A	E	K	MAP2K1	0.64381	0.95261	NA	NA	NA	NA	NA	NA	NA	NA	NA	NA	NA	Cutaneous melanoma	NA	362861	NM_002755.3(MAP2K1):c.607G>A (p.Glu203Lys)	HP:0012056
15	66777424	C	T	P	L	MAP2K1	0.71771	0.77851	NA	NA	NA	NA	NA	NA	NA	NA	NA	NA	NA	Cutaneous melanoma	NA	362862	NM_002755.3(MAP2K1):c.790C>T (p.Pro264Ser)	HP:0012056
15	66782915	A	C	N	H	MAP2K1;SNAPC5	0.63427	0.23282	NA	NA	NA	NA	NA	NA	NA	NA	NA	NA	NA	Cutaneous melanoma	NA	362863	NM_002755.3(MAP2K1):c.1144A>C (p.Asn382His)	HP:0012056
15	72103821	A	C	NA	NA	NR2E3	NA	0.34895	NA	NA	NA	NA	NA	NA	NA	0	0	0.0001925	4|5	Abnormality of color vision;Horizontal nystagmus;Retinal dystrophy;Retinal dystrophy;Visual impairment	1|0	188865	NM_016346.3(NR2E3):c.119-2A>C	HP:0000551;HP:0000666;HP:0000556;HP:0000556;HP:0000505
15	73023645	G	A	NA	NA	BBS4	NA	0.74886	NA	NA	NA	NA	NA	0	0.000116	0	0	8.236e-06	NA	Retinal dystrophy	NA	238076	NM_033028.4(BBS4):c.712-1G>A	HP:0000556
15	77021080	T	C	NA	NA	SCAPER	NA	0.67442	NA	NA	NA	NA	NA	NA	NA	NA	NA	NA	NA	Retinitis pigmentosa	NA	413182	NM_020843.2(SCAPER):c.2023-2A>G	HP:0000547
15	80460605	G	T	NA	NA	FAH	NA	0.49955	NA	NA	NA	NA	NA	0	0.000349	0.00104	0.00079	0.0001071	5|5	Hypertyrosinemia	1|1	26913	NM_000137.2(FAH):c.554-1G>T	HP:0003231
15	89382046	T	C	W	R	ACAN	0.97996	0.53688	NA	NA	NA	NA	NA	NA	NA	NA	NA	NA	NA	Osteochondritis dissecans	NA	434374	NM_013227.3(ACAN):c.223T>C (p.Trp75Arg)	HP:0010886
15	89392963	G	A	NA	NA	ACAN	NA	0.77858	NA	NA	NA	NA	NA	NA	NA	NA	NA	NA	NA	Osteochondritis dissecans	NA	434370	NM_013227.3(ACAN):c.2026+1G>A	HP:0010886
15	89400473	G	T	E	X	ACAN	NA	0.97385	NA	NA	NA	NA	NA	NA	NA	NA	NA	NA	NA	Osteochondritis dissecans	NA	434373	NM_013227.3(ACAN):c.4657G>T (p.Glu1553Ter)	HP:0010886
15	89414730	T	C	L	P	ACAN	0.92663	0.89987	NA	NA	NA	NA	NA	NA	NA	NA	NA	NA	NA	Osteochondritis dissecans	NA	434371	NM_013227.3(ACAN):c.7064T>C (p.Leu2355Pro)	HP:0010886
15	89414756	C	T	Q	X	ACAN	NA	0.99897	NA	NA	NA	NA	NA	NA	NA	NA	NA	NA	NA	Osteochondritis dissecans	NA	434377	NM_013227.3(ACAN):c.7090C>T (p.Gln2364Ter)	HP:0010886
15	89416126	G	A	W	X	ACAN	NA	0.99673	NA	NA	NA	NA	NA	NA	NA	NA	NA	NA	NA	Osteochondritis dissecans	NA	434376	NM_013227.3(ACAN):c.7203G>A (p.Trp2401Ter)	HP:0010886
15	89416172	G	A	V	M	ACAN	0.64681	0.91353	NA	NA	NA	NA	NA	NA	NA	NA	NA	NA	5	Osteochondritis dissecans	0	29345	NM_013227.3(ACAN):c.7249G>A (p.Val2417Met)	HP:0010886
15	89754981	A	T	M	K	RLBP1	0.7924	0.69161	NA	NA	NA	NA	NA	0	0.000233	0	0	7.413e-05	5	Retinitis pigmentosa	0	28140	NM_000326.4(RLBP1):c.677T>A (p.Met226Lys)	HP:0000547
15	89758364	C	T	R	Q	RLBP1	0.89778	0.8436	NA	NA	NA	NA	NA	NA	NA	NA	NA	NA	5|5	Pigmentary retinal dystrophy	0|0	28136	NM_000326.4(RLBP1):c.452G>A (p.Arg151Gln)	HP:0030642
15	90631837	C	G	R	S	IDH2	0.89382	0.49434	NA	NA	NA	NA	NA	NA	NA	NA	NA	NA	NA	Acute myeloid leukemia	NA	362864	NM_002168.3(IDH2):c.516G>C (p.Arg172Ser)	HP:0004808
15	90631934	C	T	R	Q	IDH2	0.96254	0.83764	NA	NA	NA	NA	NA	NA	NA	0.00021	0.00016	0.0001071	5	Acute myeloid leukemia;Multiple myeloma;Neoplasm of the large intestine	1	29755	NM_002168.3(IDH2):c.419G>A (p.Arg140Gln)	HP:0004808;HP:0006775;HP:0100834
16	223580	T	C	L	P	HBA1;HBA2;LOC106804612	0.97969	0.71387	NA	NA	NA	NA	NA	NA	NA	NA	NA	NA	5	Anemia;Heinz body anemia;Splenomegaly	0	30694	NM_000517.4(HBA2):c.410T>C (p.Leu137Pro)	HP:0001903;HP:0005511;HP:0001744
16	1262024	A	G	M	V	CACNA1H	0.98792	0.66475	NA	NA	NA	NA	NA	NA	NA	NA	NA	NA	5	Primary hyperaldosteronism	0	187648	NM_021098.2(CACNA1H):c.4645A>G (p.Met1549Val)	HP:0011736
16	1570178	C	T	G	E	IFT140	0.78422	0.83349	NA	NA	NA	NA	NA	NA	NA	NA	NA	8.236e-06	5	Retinitis pigmentosa	1	189161	NM_014714.3(IFT140):c.3827G>A (p.Gly1276Glu)	HP:0000547
16	2135324	G	A	NA	NA	TSC2	NA	0.57138	NA	NA	NA	NA	NA	NA	NA	NA	NA	NA	NA	Infantile spasms;Intellectual disability, severe	NA	59193	NM_000548.4(TSC2):c.4662+1G>A	HP:0012469;HP:0010864
16	2140778	C	T	W	X	PKD1	NA	0.9869	NA	NA	NA	NA	NA	NA	NA	NA	NA	8.265e-06	NA	Polycystic kidney dysplasia	NA	514054	NM_001009944.2(PKD1):c.12035G>A (p.Trp4012Ter)	HP:0000113
16	2153747	C	T	E	K	PKD1	0.73736	0.95329	NA	NA	NA	NA	NA	NA	NA	NA	NA	NA	NA	Hypertension;Multiple renal cysts	NA	360989	NM_000296.3(PKD1):c.8311G>A (p.Glu2771Lys)	HP:0000822;HP:0005562
16	2160082	G	A	Q	X	PKD1	NA	0.96328	NA	NA	NA	NA	NA	NA	NA	NA	NA	NA	NA	Polycystic kidney dysplasia	NA	360990	NM_001009944.2(PKD1):c.5086C>T (p.Gln1696Ter)	HP:0000113
16	2161648	G	A	Q	X	PKD1	NA	0.95507	NA	NA	NA	NA	NA	NA	NA	NA	NA	NA	NA	Hypertension;Polycystic kidney dysplasia	NA	360993	NM_000296.3(PKD1):c.3520C>T (p.Gln1174Ter)	HP:0000822;HP:0000113
16	2164809	G	A	R	W	PKD1	0.45308	0.48398	NA	NA	NA	NA	NA	NA	NA	NA	NA	NA	NA	Polycystic kidney dysplasia	NA	427500	NM_001009944.2(PKD1):c.2215C>T (p.Gln739Ter)	HP:0000113
16	2546553	C	T	P	L	TBC1D24	0.05801	0.72766	NA	NA	NA	NA	NA	NA	NA	NA	NA	NA	NA	Parkinsonism	NA	362597	NM_001199107.1(TBC1D24):c.404C>T (p.Pro135Leu)	HP:0001300
16	2548333	C	T	R	C	TBC1D24	0.64249	0.94974	NA	NA	NA	NA	NA	NA	NA	NA	NA	NA	NA	Parkinsonism	NA	362598	NM_001199107.1(TBC1D24):c.1078C>T (p.Arg360Cys)	HP:0001300
16	16256935	G	A	R	X	ABCC6	NA	0.99123	0.00137362637362637	0	0.00263852242744063	0.00276243093922652	0	0.00091	0.002791	0	0	0.001392	5|5|5	Cutis laxa;Papule	0|0|1	21598	NM_001171.5(ABCC6):c.3421C>T (p.Arg1141Ter)	HP:0000973;HP:0200034
16	23634318	C	A	E	X	PALB2	NA	0.973	NA	NA	NA	NA	NA	NA	NA	NA	NA	NA	5	Neoplasm of the breast	1	235190	NM_024675.3(PALB2):c.2968G>T (p.Glu990Ter)	HP:0100013
16	23647224	C	A	E	X	PALB2	NA	0.96313	NA	NA	NA	NA	NA	NA	NA	NA	NA	NA	NA	Neoplasm of the breast	NA	423242	NM_024675.3(PALB2):c.643G>T (p.Glu215Ter)	HP:0100013
16	23999898	G	T	G	V	PRKCB	0.86303	0.93403	NA	NA	NA	NA	NA	NA	NA	NA	NA	NA	NA	Progressive sensorineural hearing impairment	NA	226237	NM_002738.6(PRKCB):c.275G>T (p.Gly92Val)	HP:0000408
16	28493494	C	T	V	I	CLN3	0.9991	0.82686	NA	NA	NA	NA	NA	NA	NA	NA	NA	8.237e-06	5	Retinitis pigmentosa	1	203265	NM_001042432.1(CLN3):c.988G>A (p.Val330Ile)	HP:0000547
16	30974752	A	G	NA	NA	SETD1A	NA	0.67813	NA	NA	NA	NA	NA	NA	NA	NA	NA	NA	5	Schizophrenia	1	226431	NM_014712.2(SETD1A):c.518-2A>G	HP:0100753
16	30977140	C	G	Y	X	SETD1A	NA	0.96168	NA	NA	NA	NA	NA	NA	NA	NA	NA	NA	NA	Schizophrenia	NA	226433	NM_014712.2(SETD1A):c.1938C>G (p.Tyr646Ter)	HP:0100753
16	30977411	C	T	Q	X	SETD1A	NA	0.97934	NA	NA	NA	NA	NA	NA	NA	NA	NA	NA	5	Schizophrenia	1	226435	NM_014712.2(SETD1A):c.2209C>T (p.Gln737Ter)	HP:0100753
16	57984367	G	A	Q	X	CNGB1	NA	0.825	NA	NA	NA	NA	NA	0	0.00012	NA	NA	8.268e-06	5|5	Retinitis pigmentosa	0|1	99608	NM_001297.4(CNGB1):c.952C>T (p.Gln318Ter)	HP:0000547
16	57996515	C	T	NA	NA	CNGB1	NA	0.30458	0.000457875457875458	0	0.00131926121372032	0	0	0	0.000238	0	0	9.918e-05	NA	Retinitis pigmentosa	NA	431798	NM_001297.4(CNGB1):c.413-1G>A	HP:0000547
16	67198770	C	A	A	D	HSF4	0.95291	0.74924	NA	NA	NA	NA	NA	NA	NA	NA	NA	NA	5	Lamellar cataract	0	22133	NM_001040667.2(HSF4):c.56C>A (p.Ala19Asp)	HP:0007971
16	67199645	A	G	I	V	HSF4	0.79165	0.30212	NA	NA	NA	NA	NA	NA	NA	NA	NA	NA	5	Lamellar cataract	0	22134	NM_001040667.2(HSF4):c.256A>G (p.Ile86Val)	HP:0007971
16	67199730	T	C	L	P	HSF4	0.99787	0.90113	NA	NA	NA	NA	NA	NA	NA	NA	NA	NA	5	Lamellar cataract	0	22131	NM_001040667.2(HSF4):c.341T>C (p.Leu114Pro)	HP:0007971
16	67199744	C	T	R	C	HSF4	0.99136	0.95606	NA	NA	NA	NA	NA	NA	NA	NA	NA	NA	5	Lamellar cataract	0	22132	NM_001040667.2(HSF4):c.355C>T (p.Arg119Cys)	HP:0007971
16	68363008	G	T	E	X	PRMT7	NA	0.97223	NA	NA	NA	NA	NA	NA	NA	NA	NA	NA	NA	Abnormal facial shape;Abnormality of the dentition;Acanthosis nigricans;Brachydactyly;Hepatic steatosis;Hyperlipidemia;Insulin resistance;Intellectual disability, severe;Lumbar hyperlordosis;Obesity;Renal hypoplasia;Self-injurious behavior;Short metacarpal;Short stature;Skeletal dysplasia	NA	514064	NM_001290018.1(PRMT7):c.322G>T (p.Glu108Ter)	HP:0001999;HP:0000164;HP:0000956;HP:0001156;HP:0001397;HP:0003077;HP:0000855;HP:0010864;HP:0002938;HP:0001513;HP:0000089;HP:0100716;HP:0010049;HP:0004322;HP:0002652
16	68389688	C	A	C	X	PRMT7	NA	0.98209	NA	NA	NA	NA	NA	NA	NA	NA	NA	NA	NA	Abnormal facial shape;Abnormality of the dentition;Acanthosis nigricans;Brachydactyly;Hepatic steatosis;Hyperlipidemia;Insulin resistance;Intellectual disability, severe;Lumbar hyperlordosis;Obesity;Renal hypoplasia;Self-injurious behavior;Short metacarpal;Short stature;Skeletal dysplasia	NA	514065	NM_001290018.1(PRMT7):c.1713C>A (p.Cys571Ter)	HP:0001999;HP:0000164;HP:0000956;HP:0001156;HP:0001397;HP:0003077;HP:0000855;HP:0010864;HP:0002938;HP:0001513;HP:0000089;HP:0100716;HP:0010049;HP:0004322;HP:0002652
16	84182677	C	T	Q	X	DNAAF1	NA	0.95946	NA	NA	NA	NA	NA	NA	NA	NA	NA	NA	NA	Ciliary dyskinesia	NA	401360	NM_178452.5(DNAAF1):c.190C>T (p.Gln64Ter)	HP:0012265
16	84193349	C	T	R	X	DNAAF1	NA	0.97211	NA	NA	NA	NA	NA	NA	NA	NA	NA	1.647e-05	5	Ciliary dyskinesia	0	15303	NM_178452.5(DNAAF1):c.811C>T (p.Arg271Ter)	HP:0012265
16	84208273	A	C	NA	NA	DNAAF1	NA	0.55451	NA	NA	NA	NA	NA	NA	NA	NA	NA	3.295e-05	NA	Ciliary dyskinesia	NA	466828	NM_178452.5(DNAAF1):c.1645-2A>C	HP:0012265
16	86544400	C	A	Y	X	FOXF1	NA	0.97553	NA	NA	NA	NA	NA	NA	NA	NA	NA	NA	5	Persistent fetal circulation	0	23501	NM_001451.2(FOXF1):c.225C>A (p.Tyr75Ter)	HP:0011726
16	86546689	T	C	X	R	FOXF1	NA	0.59784	NA	NA	NA	NA	NA	NA	NA	NA	NA	NA	5	Persistent fetal circulation	0	23502	NM_001451.2(FOXF1):c.1138T>C (p.Ter380Arg)	HP:0011726
16	89347633	C	A	E	X	ANKRD11	NA	0.97509	NA	NA	NA	NA	NA	NA	NA	NA	NA	NA	NA	Astigmatism;Cryptorchidism;Epicanthus;Esotropia;Global developmental delay;Hypermetropia;Hypertelorism;Intellectual disability;Retrognathia;Wide nasal bridge	NA	243994	NM_013275.5(ANKRD11):c.5317G>T (p.Glu1773Ter)	HP:0000483;HP:0000028;HP:0000286;HP:0000565;HP:0001263;HP:0000540;HP:0000316;HP:0001249;HP:0000278;HP:0000431
16	89805118	T	G	NA	NA	FANCA	NA	0.53677	NA	NA	NA	NA	NA	NA	NA	NA	NA	NA	NA	Neuroblastoma	NA	535378	NM_000135.3(FANCA):c.4261-2A>C	HP:0003006
17	6406847	G	A	R	X	PITPNM3	NA	0.97069	NA	NA	NA	NA	NA	NA	NA	NA	NA	NA	NA	Cerebral arteriovenous malformation	NA	535374	NM_031220.3(PITPNM3):c.274C>T (p.Arg92Ter)	HP:0002408
17	6526336	G	A	R	X	KIAA0753	NA	0.95721	NA	NA	NA	NA	NA	NA	NA	NA	NA	8.276e-06	NA	Joubert syndrome	NA	420432	NM_014804.2(KIAA0753):c.970C>T (p.Arg324Ter)	HP:0002335
17	6526363	G	A	Q	X	KIAA0753	NA	0.98192	NA	NA	NA	NA	NA	NA	NA	0.00021	0.00016	3.31e-05	NA	Joubert syndrome	NA	420434	NM_014804.2(KIAA0753):c.943C>T (p.Gln315Ter)	HP:0002335
17	7574003	G	A	R	X	TP53	NA	0.97688	NA	NA	NA	NA	NA	NA	NA	NA	NA	NA	5|5	Osteosarcoma	1|1	180988	NM_000546.5(TP53):c.1024C>T (p.Arg342Ter)	HP:0002669
17	7574017	C	T	R	H	TP53	0.94086	0.67017	NA	NA	NA	NA	NA	NA	NA	NA	NA	8.237e-06	5|5|5	Neoplasm of the breast	0|1|1	27418	NM_000546.5(TP53):c.1010G>A (p.Arg337His)	HP:0100013
17	7577022	G	A	R	X	TP53	NA	0.97527	NA	NA	NA	NA	NA	NA	NA	NA	NA	NA	5|5	Neoplasm of the large intestine	1|1	151858	NM_000546.5(TP53):c.916C>T (p.Arg306Ter)	HP:0100834
17	7577084	T	A	E	V	TP53	0.9688	0.90365	NA	NA	NA	NA	NA	NA	NA	NA	NA	8.236e-06	5|5	Choroid plexus carcinoma	0|0	27423	NM_000546.5(TP53):c.854A>T (p.Glu285Val)	HP:0030392
17	7577094	G	A	R	W	TP53	0.97713	0.94237	NA	NA	NA	NA	NA	0	0.000233	NA	NA	1.647e-05	5|5|5|5	Carcinoma of esophagus;Glioblastoma;Lung adenocarcinoma;Neoplasm of brain;Neoplasm of the breast;Neoplasm of the large intestine;Non-Hodgkin lymphoma;Pancreatic adenocarcinoma;Renal cell carcinoma, papillary, 1;Squamous cell carcinoma of the skin;Squamous cell lung carcinoma;Transitional cell carcinoma of the bladder	0|0|1|1	27403	NM_000546.5(TP53):c.844C>T (p.Arg282Trp)	HP:0011459;HP:0100843;HP:0030078;HP:0030692;HP:0100013;HP:0100834;HP:0012539;HP:0006725;HP:0005584;HP:0006739;HP:0030359;HP:0006740
17	7577094	G	C	R	G	TP53	0.98579	0.60463	NA	NA	NA	NA	NA	NA	NA	NA	NA	NA	5	Carcinoma of esophagus;Glioblastoma;Lung adenocarcinoma;Neoplasm of brain;Neoplasm of the breast;Neoplasm of the large intestine;Non-Hodgkin lymphoma;Pancreatic adenocarcinoma;Renal cell carcinoma, papillary, 1;Squamous cell carcinoma of the skin;Squamous cell lung carcinoma;Transitional cell carcinoma of the bladder	1	150535	NM_000546.5(TP53):c.844C>G (p.Arg282Gly)	HP:0011459;HP:0100843;HP:0030078;HP:0030692;HP:0100013;HP:0100834;HP:0012539;HP:0006725;HP:0005584;HP:0006739;HP:0030359;HP:0006740
17	7577096	T	C	D	G	TP53	0.96385	0.90304	NA	NA	NA	NA	NA	NA	NA	NA	NA	NA	5	Chronic lymphocytic leukemia;Glioblastoma;Lung adenocarcinoma;Multiple myeloma;Neoplasm of the breast;Neuroblastoma;Pancreatic adenocarcinoma;Renal cell carcinoma, papillary, 1;Squamous cell carcinoma of the skin;Squamous cell lung carcinoma;Transitional cell carcinoma of the bladder	1	150855	NM_000546.5(TP53):c.842A>G (p.Asp281Gly)	HP:0005550;HP:0100843;HP:0030078;HP:0006775;HP:0100013;HP:0003006;HP:0006725;HP:0005584;HP:0006739;HP:0030359;HP:0006740
17	7577105	G	A	P	L	TP53	0.96442	0.91888	NA	NA	NA	NA	NA	NA	NA	NA	NA	NA	5	Carcinoma of esophagus;Lung adenocarcinoma;Multiple myeloma;Neoplasm of brain;Neoplasm of the breast;Neoplasm of the large intestine;Pancreatic adenocarcinoma;Squamous cell carcinoma of the skin;Squamous cell lung carcinoma	1	236459	NM_000546.5(TP53):c.833C>T (p.Pro278Leu)	HP:0011459;HP:0030078;HP:0006775;HP:0030692;HP:0100013;HP:0100834;HP:0006725;HP:0006739;HP:0030359
17	7577120	C	A	R	L	TP53	0.96378	0.95217	NA	NA	NA	NA	NA	NA	NA	NA	NA	8.236e-06	NA	Acute myeloid leukemia;Adrenocortical carcinoma;Brainstem glioma;Carcinoma of esophagus;Chronic lymphocytic leukemia;Glioblastoma;Lung adenocarcinoma;Medulloblastoma;Multiple myeloma;Neoplasm of brain;Neoplasm of the breast;Neoplasm of the large intestine;Pancreatic adenocarcinoma;Small cell lung cancer;Squamous cell lung carcinoma;Transitional cell carcinoma of the bladder	NA	363534	NM_000546.5(TP53):c.818G>T (p.Arg273Leu)	HP:0004808;HP:0006744;HP:0010796;HP:0011459;HP:0005550;HP:0100843;HP:0030078;HP:0002885;HP:0006775;HP:0030692;HP:0100013;HP:0100834;HP:0006725;HP:0030357;HP:0030359;HP:0006740
17	7577121	G	T	R	S	TP53	0.96877	0.84079	NA	NA	NA	NA	NA	NA	NA	NA	NA	8.236e-06	NA	Acute myeloid leukemia;Adrenocortical carcinoma;Brainstem glioma;Carcinoma of esophagus;Chronic lymphocytic leukemia;Glioblastoma;Lung adenocarcinoma;Medulloblastoma;Multiple myeloma;Neoplasm of brain;Neoplasm of the breast;Neoplasm of the large intestine;Pancreatic adenocarcinoma;Small cell lung cancer;Squamous cell lung carcinoma;Transitional cell carcinoma of the bladder	NA	363535	NM_000546.5(TP53):c.817C>A (p.Arg273Ser)	HP:0004808;HP:0006744;HP:0010796;HP:0011459;HP:0005550;HP:0100843;HP:0030078;HP:0002885;HP:0006775;HP:0030692;HP:0100013;HP:0100834;HP:0006725;HP:0030357;HP:0030359;HP:0006740
17	7577539	G	A	R	W	TP53	0.97208	0.94639	NA	NA	NA	NA	NA	NA	NA	NA	NA	8.236e-06	5|5|5	Acute myeloid leukemia;Brainstem glioma;Carcinoma of esophagus;Chronic lymphocytic leukemia;Glioblastoma;Lung adenocarcinoma;Medulloblastoma;Multiple myeloma;Neoplasm of brain;Neoplasm of the breast;Neoplasm of the large intestine;Pancreatic adenocarcinoma;Small cell lung cancer;Squamous cell carcinoma of the skin;Squamous cell lung carcinoma;Transitional cell carcinoma of the bladder	0|1|1	27386	NM_000546.5(TP53):c.742C>T (p.Arg248Trp)	HP:0004808;HP:0010796;HP:0011459;HP:0005550;HP:0100843;HP:0030078;HP:0002885;HP:0006775;HP:0030692;HP:0100013;HP:0100834;HP:0006725;HP:0030357;HP:0006739;HP:0030359;HP:0006740
17	7577547	C	T	G	D	TP53	0.96045	0.93242	NA	NA	NA	NA	NA	NA	NA	NA	NA	NA	5|5|5	Brainstem glioma;Carcinoma of esophagus;Glioblastoma;Lung adenocarcinoma;Neoplasm of brain;Neoplasm of the breast;Neoplasm of the large intestine;Pancreatic adenocarcinoma;Squamous cell lung carcinoma;Transitional cell carcinoma of the bladder	0|1|1	27394	NM_000546.5(TP53):c.734G>A (p.Gly245Asp)	HP:0010796;HP:0011459;HP:0100843;HP:0030078;HP:0030692;HP:0100013;HP:0100834;HP:0006725;HP:0030359;HP:0006740
17	7577548	C	A	G	C	TP53	0.96045	0.95597	NA	NA	NA	NA	NA	NA	NA	NA	NA	NA	5|5	Brainstem glioma;Carcinoma of esophagus;Glioblastoma;Lung adenocarcinoma;Neoplasm of brain;Neoplasm of the breast;Neoplasm of the large intestine;Pancreatic adenocarcinoma;Squamous cell lung carcinoma;Transitional cell carcinoma of the bladder	0|1	27388	NM_000546.5(TP53):c.733G>T (p.Gly245Cys)	HP:0010796;HP:0011459;HP:0100843;HP:0030078;HP:0030692;HP:0100013;HP:0100834;HP:0006725;HP:0030359;HP:0006740
17	7577548	C	T	G	S	TP53	0.96039	0.95547	NA	NA	NA	NA	NA	0	0.000116	NA	NA	8.236e-06	5|5|5|4|5|5	Brainstem glioma;Carcinoma of esophagus;Glioblastoma;Lung adenocarcinoma;Neoplasm of brain;Neoplasm of the breast;Neoplasm of the large intestine;Pancreatic adenocarcinoma;Squamous cell lung carcinoma;Transitional cell carcinoma of the bladder	0|1|0|0|2|1	27404	NM_000546.5(TP53):c.733G>A (p.Gly245Ser)	HP:0010796;HP:0011459;HP:0100843;HP:0030078;HP:0030692;HP:0100013;HP:0100834;HP:0006725;HP:0030359;HP:0006740
17	7577556	C	T	C	Y	TP53	0.95727	0.91094	NA	NA	NA	NA	NA	NA	NA	NA	NA	NA	5|5|5	Carcinoma of esophagus;Chronic lymphocytic leukemia;Glioblastoma;Lung adenocarcinoma;Neoplasm of the breast;Squamous cell lung carcinoma;Transitional cell carcinoma of the bladder	0|1|1	27393	NM_000546.5(TP53):c.725G>A (p.Cys242Tyr)	HP:0011459;HP:0005550;HP:0100843;HP:0030078;HP:0100013;HP:0030359;HP:0006740
17	7577567	A	C	C	W	TP53	0.95464	0.77041	NA	NA	NA	NA	NA	NA	NA	NA	NA	NA	5	Malignant tumor of prostate	1	171615	NM_001126115.1(TP53):c.318T>G (p.Cys106Trp)	HP:0012125
17	7577568	C	A	C	F	TP53	0.95847	0.94275	NA	NA	NA	NA	NA	NA	NA	NA	NA	NA	NA	Carcinoma of esophagus;Chronic lymphocytic leukemia;Glioblastoma;Lung adenocarcinoma;Multiple myeloma;Neoplasm of brain;Neoplasm of the breast;Neoplasm of the large intestine;Pancreatic adenocarcinoma;Transitional cell carcinoma of the bladder	NA	363453	NM_000546.5(TP53):c.713G>T (p.Cys238Phe)	HP:0011459;HP:0005550;HP:0100843;HP:0030078;HP:0006775;HP:0030692;HP:0100013;HP:0100834;HP:0006725;HP:0006740
17	7577569	A	G	C	R	TP53	0.95386	0.8009	NA	NA	NA	NA	NA	NA	NA	NA	NA	NA	NA	Carcinoma of esophagus;Chronic lymphocytic leukemia;Glioblastoma;Lung adenocarcinoma;Multiple myeloma;Neoplasm of brain;Neoplasm of the breast;Neoplasm of the large intestine;Pancreatic adenocarcinoma;Transitional cell carcinoma of the bladder	NA	363455	NM_000546.5(TP53):c.712T>C (p.Cys238Arg)	HP:0011459;HP:0005550;HP:0100843;HP:0030078;HP:0006775;HP:0030692;HP:0100013;HP:0100834;HP:0006725;HP:0006740
17	7577575	A	C	Y	D	TP53	0.98779	0.7997	NA	NA	NA	NA	NA	NA	NA	NA	NA	NA	5	Lung adenocarcinoma;Neoplasm of brain;Neoplasm of the breast;Neoplasm of the large intestine;Pancreatic adenocarcinoma;Squamous cell carcinoma of the skin;Squamous cell lung carcinoma	1	151897	NM_000546.5(TP53):c.706T>G (p.Tyr236Asp)	HP:0030078;HP:0030692;HP:0100013;HP:0100834;HP:0006725;HP:0006739;HP:0030359
17	7578190	T	C	Y	C	TP53	0.96735	0.86568	NA	NA	NA	NA	NA	NA	NA	0	0	2.471e-05	5|5|4	Acute myeloid leukemia;Glioblastoma;Lung adenocarcinoma;Neoplasm of brain;Neoplasm of the breast;Neoplasm of the large intestine;Pancreatic adenocarcinoma;Renal cell carcinoma, papillary, 1;Small cell lung cancer;Squamous cell lung carcinoma;Transitional cell carcinoma of the bladder	1|1|1	133276	NM_000546.5(TP53):c.659A>G (p.Tyr220Cys)	HP:0004808;HP:0100843;HP:0030078;HP:0030692;HP:0100013;HP:0100834;HP:0006725;HP:0005584;HP:0030357;HP:0030359;HP:0006740
17	7578190	T	G	Y	S	TP53	0.96735	0.93014	NA	NA	NA	NA	NA	NA	NA	NA	NA	NA	5	Glioblastoma;Lung adenocarcinoma;Neoplasm of brain;Neoplasm of the breast;Neoplasm of the large intestine;Pancreatic adenocarcinoma;Renal cell carcinoma, papillary, 1;Small cell lung cancer;Squamous cell lung carcinoma;Transitional cell carcinoma of the bladder	0	27422	NM_000546.5(TP53):c.659A>C (p.Tyr220Ser)	HP:0100843;HP:0030078;HP:0030692;HP:0100013;HP:0100834;HP:0006725;HP:0005584;HP:0030357;HP:0030359;HP:0006740
17	7578211	C	T	R	Q	TP53	0.96662	0.95269	NA	NA	NA	NA	NA	NA	NA	0	0	8.236e-06	5|5|5	Adrenocortical carcinoma;Carcinoma of esophagus;Glioblastoma;Lung adenocarcinoma;Neoplasm of brain;Neoplasm of the breast;Neoplasm of the large intestine;Pancreatic adenocarcinoma;Renal cell carcinoma, papillary, 1;Squamous cell carcinoma of the skin;Squamous cell lung carcinoma;Transitional cell carcinoma of the bladder	1|2|0	139098	NM_000546.5(TP53):c.638G>A (p.Arg213Gln)	HP:0006744;HP:0011459;HP:0100843;HP:0030078;HP:0030692;HP:0100013;HP:0100834;HP:0006725;HP:0005584;HP:0006739;HP:0030359;HP:0006740
17	7578265	A	G	I	T	TP53	0.98429	0.57438	NA	NA	NA	NA	NA	NA	NA	NA	NA	8.236e-06	5	Acute myeloid leukemia;Carcinoma of esophagus;Chronic lymphocytic leukemia;Glioblastoma;Lung adenocarcinoma;Multiple myeloma;Neoplasm of brain;Neoplasm of the breast;Neoplasm of the large intestine;Pancreatic adenocarcinoma;Squamous cell lung carcinoma	1	213398	NM_000546.5(TP53):c.584T>C (p.Ile195Thr)	HP:0004808;HP:0011459;HP:0005550;HP:0100843;HP:0030078;HP:0006775;HP:0030692;HP:0100013;HP:0100834;HP:0006725;HP:0030359
17	7578406	C	T	R	H	TP53	0.96278	0.67873	NA	NA	NA	NA	NA	NA	NA	NA	NA	8.236e-06	5|5|5|5|5	Neoplasm of the breast	0|1|1|1|0	27413	NM_000546.5(TP53):c.524G>A (p.Arg175His)	HP:0100013
17	7578442	T	C	Y	C	TP53	0.98089	0.55713	NA	NA	NA	NA	NA	NA	NA	NA	NA	NA	5	Brainstem glioma;Carcinoma of esophagus;Lung adenocarcinoma;Neoplasm of brain;Neoplasm of the breast;Neoplasm of the large intestine;Pancreatic adenocarcinoma;Small cell lung cancer;Squamous cell lung carcinoma	1	133271	NM_000546.5(TP53):c.488A>G (p.Tyr163Cys)	HP:0010796;HP:0011459;HP:0030078;HP:0030692;HP:0100013;HP:0100834;HP:0006725;HP:0030357;HP:0030359
17	7918019	G	A	R	H	GUCY2D	0.97303	0.94891	NA	NA	NA	NA	NA	NA	NA	NA	NA	NA	5	Retinal dystrophy	0	24396	NM_000180.3(GUCY2D):c.2513G>A (p.Arg838His)	HP:0000556
17	7976533	G	T	P	Q	ALOX12B	0.99414	0.92589	NA	NA	NA	NA	NA	NA	NA	NA	NA	8.236e-06	NA	Ichthyosis	NA	361028	NM_001139.2(ALOX12B):c.1859C>A (p.Pro620Gln)	HP:0008064
17	7978925	G	A	R	W	ALOX12B	0.82516	0.86964	NA	NA	NA	NA	NA	NA	NA	0.00021	0.00016	8.236e-06	5	Congenital ichthyosiform erythroderma;Congenital nonbullous ichthyosiform erythroderma	0	48144	NM_001139.2(ALOX12B):c.1642C>T (p.Arg548Trp)	HP:0007431;HP:0007479
17	7979005	T	C	Y	C	ALOX12B	0.99376	0.75386	NA	NA	NA	NA	NA	NA	NA	NA	NA	0.0002718	5	Congenital ichthyosiform erythroderma;Ichthyosis	1	48145	NM_001139.2(ALOX12B):c.1562A>G (p.Tyr521Cys)	HP:0007431;HP:0008064
17	19247109	G	A	R	W	B9D1	0.92356	0.95417	NA	NA	NA	NA	NA	0	0.000116	0	0	8.236e-06	5	Joubert syndrome	1	214356	NM_015681.4(B9D1):c.466C>T (p.Arg156Trp)	HP:0002335
17	19263670	T	C	Y	C	B9D1	0.90005	0.73568	NA	NA	NA	NA	NA	NA	NA	NA	NA	8.237e-06	5|5	Joubert syndrome	1|0	214358	NM_015681.4(B9D1):c.95A>G (p.Tyr32Cys)	HP:0002335
17	29497003	C	T	R	X	NF1	NA	0.97097	NA	NA	NA	NA	NA	NA	NA	NA	NA	8.238e-06	5	Axillary freckling;Focal T2 hyperintense basal ganglia lesion;Multiple cafe-au-lait spots	1	48599	NM_000267.3(NF1):c.574C>T (p.Arg192Ter)	HP:0000997;HP:0007183;HP:0007565
17	29548950	A	G	Y	C	NF1	0.53208	0.29303	NA	NA	NA	NA	NA	NA	NA	NA	NA	NA	NA	Multiple cafe-au-lait spots;Multiple cafe-au-lait spots;Neurofibromas;Optic nerve glioma	NA	361009	NM_000267.3(NF1):c.1721+3A>G	HP:0007565;HP:0007565;HP:0001067;HP:0009734
17	29553492	C	T	R	X	NF1	NA	0.98467	NA	NA	NA	NA	NA	NA	NA	NA	NA	8.237e-06	5	Axillary freckling;Cafe-au-lait spot;Optic nerve glioma	1	186247	NM_000267.3(NF1):c.2041C>T (p.Arg681Ter)	HP:0000997;HP:0000957;HP:0009734
17	29556042	G	A	NA	NA	NF1	NA	0.62398	NA	NA	NA	NA	NA	NA	NA	NA	NA	NA	NA	Multiple cafe-au-lait spots	NA	361011	NM_001042492.2(NF1):c.2410-1G>A	HP:0007565
17	29556079	C	T	R	X	NF1	NA	0.96683	NA	NA	NA	NA	NA	NA	NA	NA	NA	NA	NA	Axillary freckling;Delayed fine motor development;Inguinal freckling;Large cafe-au-lait macules with irregular margins;Lisch nodules;Multiple cafe-au-lait spots	NA	264844	NM_000267.3(NF1):c.2446C>T (p.Arg816Ter)	HP:0000997;HP:0010862;HP:0030052;HP:0005605;HP:0009737;HP:0007565
17	29585518	A	G	K	E	NF1	0.98561	0.83738	NA	NA	NA	NA	NA	NA	NA	NA	NA	8.238e-06	5	Axillary freckling;Multiple cafe-au-lait spots;Neurofibromas;Optic nerve glioma	1	15375	NM_000267.3(NF1):c.4267A>G (p.Lys1423Glu)	HP:0000997;HP:0007565;HP:0001067;HP:0009734
17	29588828	G	A	W	X	NF1	NA	0.99096	NA	NA	NA	NA	NA	NA	NA	NA	NA	NA	5	Juvenile myelomonocytic leukemia	0	15389	NM_000267.3(NF1):c.4614G>A (p.Trp1538Ter)	HP:0012209
17	29652877	C	G	Y	X	NF1	NA	0.9631	NA	NA	NA	NA	NA	NA	NA	NA	NA	NA	NA	Axillary freckling;Multiple cafe-au-lait spots;Neurofibromas	NA	514077	NM_000267.3(NF1):c.4812C>G (p.Tyr1604Ter)	HP:0000997;HP:0007565;HP:0001067
17	29664601	G	A	NA	NA	NF1	NA	0.67697	NA	NA	NA	NA	NA	NA	NA	NA	NA	NA	NA	Cafe-au-lait spot	NA	514080	NM_000267.3(NF1):c.6579+1G>A	HP:0000957
17	29665806	C	T	Q	X	NF1	NA	0.99863	NA	NA	NA	NA	NA	NA	NA	NA	NA	NA	NA	Multiple cafe-au-lait spots;Subcutaneous neurofibromas	NA	361014	NM_001042492.2(NF1):c.6904C>T (p.Gln2302Ter)	HP:0007565;HP:0100698
17	29677227	C	T	R	X	NF1	NA	0.9986	NA	NA	NA	NA	NA	NA	NA	NA	NA	NA	5	Lisch nodules;Subcutaneous neurofibromas	1	184747	NM_001042492.2(NF1):c.7348C>T (p.Arg2450Ter)	HP:0009737;HP:0100698
17	29679299	G	A	W	X	NF1	NA	0.99895	NA	NA	NA	NA	NA	NA	NA	NA	NA	NA	5	Axillary freckling;Cafe-au-lait spot;Delayed speech and language development;Inguinal freckling;Inguinal hernia;Specific learning disability	1	213298	NM_000267.3(NF1):c.7419G>A (p.Trp2473Ter)	HP:0000997;HP:0000957;HP:0000750;HP:0030052;HP:0000023;HP:0001328
17	36061127	G	C	S	R	HNF1B	0.99874	0.85597	NA	NA	NA	NA	NA	NA	NA	NA	NA	9.415e-06	5	Diabetes mellitus type 2	0	27680	NM_000458.3(HNF1B):c.1395C>G (p.Ser465Arg)	HP:0005978
17	37881414	T	G	L	R	ERBB2	0.87671	0.92615	NA	NA	NA	NA	NA	NA	NA	NA	NA	NA	NA	Lung adenocarcinoma	NA	424554	NM_004448.3(ERBB2):c.2606T>G (p.Leu869Arg)	HP:0030078
17	37881616	C	T	R	C	ERBB2	0.46119	0.64218	NA	NA	NA	NA	NA	NA	NA	0.00021	0.00016	8.236e-06	NA	Neoplasm of the breast	NA	362874	NM_004448.3(ERBB2):c.2686C>T (p.Arg896Cys)	HP:0100013
17	38975817	A	T	L	Q	KRT10	0.99806	0.9007	NA	NA	NA	NA	NA	NA	NA	NA	NA	NA	5	Bullous ichthyosiform erythroderma	0	29614	NM_000421.3(KRT10):c.1325T>A (p.Leu442Gln)	HP:0007475
17	38975827	T	C	K	E	KRT10	0.99793	0.91324	NA	NA	NA	NA	NA	NA	NA	NA	NA	NA	5	Bullous ichthyosiform erythroderma	0	29617	NM_000421.3(KRT10):c.1315A>G (p.Lys439Glu)	HP:0007475
17	38975842	G	A	Q	X	KRT10	NA	0.96326	NA	NA	NA	NA	NA	NA	NA	NA	NA	NA	5	Bullous ichthyosiform erythroderma	0	38719	NM_000421.3(KRT10):c.1300C>T (p.Gln434Ter)	HP:0007475
17	38975861	G	T	C	X	KRT10	NA	0.964	NA	NA	NA	NA	NA	NA	NA	NA	NA	NA	5	Bullous ichthyosiform erythroderma	0	38720	NM_000421.3(KRT10):c.1281C>A (p.Cys427Ter)	HP:0007475
17	38978356	A	G	L	S	KRT10	0.99301	0.8383	NA	NA	NA	NA	NA	NA	NA	NA	NA	NA	5	Bullous ichthyosiform erythroderma	0	29608	NM_000421.3(KRT10):c.482T>C (p.Leu161Ser)	HP:0007475
17	38978360	A	C	Y	D	KRT10	0.99593	0.80538	NA	NA	NA	NA	NA	NA	NA	NA	NA	NA	5	Bullous ichthyosiform erythroderma	0	29611	NM_000421.3(KRT10):c.478T>G (p.Tyr160Asp)	HP:0007475
17	38978371	C	T	R	H	KRT10	0.981	0.95618	NA	NA	NA	NA	NA	NA	NA	NA	NA	8.236e-06	5|5	Bullous ichthyosiform erythroderma	0|1	29612	NM_000421.3(KRT10):c.467G>A (p.Arg156His)	HP:0007475
17	38978372	G	A	R	C	KRT10	0.97772	0.9562	NA	NA	NA	NA	NA	NA	NA	NA	NA	NA	5	Bullous ichthyosiform erythroderma	0	29615	NM_000421.3(KRT10):c.466C>T (p.Arg156Cys)	HP:0007475
17	38978378	T	G	N	H	KRT10	0.99387	0.7428	NA	NA	NA	NA	NA	NA	NA	NA	NA	NA	5	Bullous ichthyosiform erythroderma	0	29610	NM_000421.3(KRT10):c.460A>C (p.Asn154His)	HP:0007475
17	38978389	A	C	M	R	KRT10	0.98156	0.8216	NA	NA	NA	NA	NA	NA	NA	NA	NA	NA	5	Bullous ichthyosiform erythroderma	0	29616	NM_000421.3(KRT10):c.449T>G (p.Met150Arg)	HP:0007475
17	38978389	A	G	M	T	KRT10	0.98156	0.7601	NA	NA	NA	NA	NA	NA	NA	NA	NA	NA	5	Bullous ichthyosiform erythroderma	0	29618	NM_000421.3(KRT10):c.449T>C (p.Met150Thr)	HP:0007475
17	39019406	A	C	Y	D	KRT12	0.99153	0.90075	NA	NA	NA	NA	NA	NA	NA	NA	NA	NA	5	Meesman's corneal dystrophy	0	22964	NM_000223.3(KRT12):c.1285T>G (p.Tyr429Asp)	HP:0007755
17	39023012	C	G	V	L	KRT12	0.99013	0.90313	NA	NA	NA	NA	NA	NA	NA	NA	NA	NA	5	Meesman's corneal dystrophy	0	22961	NM_000223.3(KRT12):c.427G>C (p.Val143Leu)	HP:0007755
17	39023020	A	C	L	R	KRT12	0.98034	0.72219	NA	NA	NA	NA	NA	NA	NA	NA	NA	NA	5	Meesman's corneal dystrophy	0	22965	NM_000223.3(KRT12):c.419T>G (p.Leu140Arg)	HP:0007755
17	39023035	C	A	R	I	KRT12	0.99146	0.76487	NA	NA	NA	NA	NA	NA	NA	NA	NA	NA	5	Meesman's corneal dystrophy	0	22963	NM_000223.3(KRT12):c.404G>T (p.Arg135Ile)	HP:0007755
17	39023035	C	G	R	T	KRT12	0.99146	0.86751	NA	NA	NA	NA	NA	NA	NA	NA	NA	NA	5	Meesman's corneal dystrophy	0	22960	NM_000223.3(KRT12):c.404G>C (p.Arg135Thr)	HP:0007755
17	39023036	T	C	R	G	KRT12	0.99679	0.78383	NA	NA	NA	NA	NA	NA	NA	NA	NA	NA	5	Meesman's corneal dystrophy	0	22962	NM_000223.3(KRT12):c.403A>G (p.Arg135Gly)	HP:0007755
17	39023044	A	G	L	P	KRT12	0.99457	0.86403	NA	NA	NA	NA	NA	NA	NA	NA	NA	NA	NA	Meesman's corneal dystrophy	NA	249262	NM_000223.3(KRT12):c.395T>C (p.Leu132Pro)	HP:0007755
17	39023053	A	G	M	T	KRT12	0.98272	0.74146	NA	NA	NA	NA	NA	NA	NA	NA	NA	NA	5	Meesman's corneal dystrophy	0	22966	NM_000223.3(KRT12):c.386T>C (p.Met129Thr)	HP:0007755
17	39727730	T	G	Q	P	KRT9	0.78884	0.40336	NA	NA	NA	NA	NA	NA	NA	NA	NA	NA	5	Localized epidermolytic hyperkeratosis	0	18037	NM_000226.3(KRT9):c.515A>C (p.Gln172Pro)	HP:0007559
17	39727734	C	T	V	M	KRT9	0.99651	0.71456	NA	NA	NA	NA	NA	NA	NA	NA	NA	NA	5	Localized epidermolytic hyperkeratosis	0	18046	NM_000226.3(KRT9):c.511G>A (p.Val171Met)	HP:0007559
17	39727742	A	G	L	S	KRT9	0.97698	0.67946	NA	NA	NA	NA	NA	NA	NA	NA	NA	NA	5	Localized epidermolytic hyperkeratosis	0	18043	NM_000226.3(KRT9):c.503T>C (p.Leu168Ser)	HP:0007559
17	39727762	A	T	N	K	KRT9	0.98485	0.4217	NA	NA	NA	NA	NA	NA	NA	NA	NA	NA	5	Localized epidermolytic hyperkeratosis	0	18039	NM_000226.3(KRT9):c.483T>A (p.Asn161Lys)	HP:0007559
17	39727763	T	C	N	S	KRT9	0.9962	0.49089	NA	NA	NA	NA	NA	NA	NA	NA	NA	NA	5|5	Localized epidermolytic hyperkeratosis	0|1	18042	NM_000226.3(KRT9):c.482A>G (p.Asn161Ser)	HP:0007559
17	39727764	T	A	N	Y	KRT9	0.99577	0.63159	NA	NA	NA	NA	NA	NA	NA	NA	NA	NA	5	Localized epidermolytic hyperkeratosis	0	18038	NM_000226.3(KRT9):c.481A>T (p.Asn161Tyr)	HP:0007559
17	39727767	G	C	L	V	KRT9	0.99914	0.51545	NA	NA	NA	NA	NA	NA	NA	NA	NA	NA	5	Localized epidermolytic hyperkeratosis	0	18044	NM_000226.3(KRT9):c.478C>G (p.Leu160Val)	HP:0007559
17	39727775	A	G	M	T	KRT9	0.95538	0.56265	NA	NA	NA	NA	NA	NA	NA	NA	NA	NA	5	Localized epidermolytic hyperkeratosis	0	18045	NM_000226.3(KRT9):c.470T>C (p.Met157Thr)	HP:0007559
17	39727776	T	C	M	V	KRT9	0.96049	0.49902	NA	NA	NA	NA	NA	NA	NA	NA	NA	NA	5	Localized epidermolytic hyperkeratosis	0	18041	NM_000226.3(KRT9):c.469A>G (p.Met157Val)	HP:0007559
17	39739599	G	A	R	C	KRT14	0.97086	0.9065	NA	NA	NA	NA	NA	NA	NA	NA	NA	8.236e-06	NA	Palmoplantar blistering;Skin fragility with non-scarring blistering	NA	77203	NM_000526.4(KRT14):c.1162C>T (p.Arg388Cys)	HP:0007446;HP:0007585
17	39780481	C	T	R	H	KRT17	0.98192	0.9543	NA	NA	NA	NA	NA	NA	NA	NA	NA	NA	5|5	Steatocystoma multiplex	0|0	29629	NM_000422.2(KRT17):c.281G>A (p.Arg94His)	HP:0012035
17	39780482	G	A	R	C	KRT17	0.96857	0.92266	NA	NA	NA	NA	NA	NA	NA	NA	NA	NA	5|5|5	Steatocystoma multiplex	0|1|0	29630	NM_000422.2(KRT17):c.280C>T (p.Arg94Cys)	HP:0012035
17	39780488	T	G	N	H	KRT17	0.99391	0.71668	NA	NA	NA	NA	NA	NA	NA	NA	NA	NA	5	Steatocystoma multiplex	0	29628	NM_000422.2(KRT17):c.274A>C (p.Asn92His)	HP:0012035
17	40689451	A	G	Y	C	NAGLU	0.97704	0.80792	NA	NA	NA	NA	NA	NA	NA	0	0	4.942e-05	NA	Abnormal facial shape;Abnormality of metabolism/homeostasis;Coarse facial features;Hepatosplenomegaly;Hypertrichosis;Intellectual disability, severe;Mucopolysacchariduria;Thick eyebrow	NA	358436	NM_000263.3(NAGLU):c.419A>G (p.Tyr140Cys)	HP:0001999;HP:0001939;HP:0000280;HP:0001433;HP:0000998;HP:0010864;HP:0008155;HP:0000574
17	41055964	C	T	R	C	G6PC	0.97376	0.9559	NA	NA	NA	NA	NA	0.000227	0.000581	0	0	0.0005271	5	Hypoglycemia;Short stature	2	27037	NM_000151.3(G6PC):c.247C>T (p.Arg83Cys)	HP:0001943;HP:0004322
17	41197784	G	A	R	X	BRCA1	NA	0.99173	NA	NA	NA	NA	NA	NA	NA	NA	NA	NA	5|5|5|5|4|5	Neoplasm of the breast	1|3|1|2|1|1	70268	NM_007294.3(BRCA1):c.5503C>T (p.Arg1835Ter)	HP:0100013
17	41199683	C	T	W	X	BRCA1	NA	0.99869	NA	NA	NA	NA	NA	NA	NA	NA	NA	NA	5|5|5|5	Neoplasm of the breast	1|3|1|1	70247	NM_007294.3(BRCA1):c.5444G>A (p.Trp1815Ter)	HP:0100013
17	41209095	G	A	R	X	BRCA1	NA	0.99408	NA	NA	NA	NA	NA	NA	NA	NA	NA	NA	5|5|5	Neoplasm of the breast	1|3|1	70147	NM_007294.3(BRCA1):c.5251C>T (p.Arg1751Ter)	HP:0100013
17	41215920	G	T	A	E	BRCA1	0.95376	0.93705	NA	NA	NA	NA	NA	NA	NA	NA	NA	2.471e-05	5|5|5	Neoplasm of the breast	1|3|1	70074	NM_007294.3(BRCA1):c.5123C>A (p.Ala1708Glu)	HP:0100013
17	41222968	A	G	S	P	BRCA1	0.9668	0.65672	NA	NA	NA	NA	NA	NA	NA	NA	NA	NA	NA	Neoplasm of the breast	NA	360718	NM_007294.3(BRCA1):c.4963T>C (p.Ser1655Pro)	HP:0100013
17	41223130	T	A	K	X	BRCA1	NA	0.97469	NA	NA	NA	NA	NA	NA	NA	NA	NA	NA	5|5	Neoplasm of the breast	3|1	69957	NM_007294.3(BRCA1):c.4801A>T (p.Lys1601Ter)	HP:0100013
17	41226347	C	T	NA	NA	BRCA1	NA	0.73549	NA	NA	NA	NA	NA	NA	NA	NA	NA	NA	5|5|5|5	Neoplasm of the breast	1|3|1|1	69923	NM_007294.3(BRCA1):c.4675+1G>A	HP:0100013
17	41234491	G	T	T	N	BRCA1	0.44019	0.96347	NA	NA	NA	NA	NA	NA	NA	NA	NA	NA	NA	Neoplasm of the breast	NA	69828	NM_007294.3(BRCA1):c.4287C>A (p.Tyr1429Ter)	HP:0100013
17	41243887	C	A	E	X	BRCA1	NA	0.98674	NA	NA	NA	NA	NA	0	0.000116	NA	NA	8.236e-06	NA	Neoplasm of the breast	NA	69624	NM_007294.3(BRCA1):c.3661G>T (p.Glu1221Ter)	HP:0100013
17	41243908	C	A	E	X	BRCA1	NA	0.98695	NA	NA	NA	NA	NA	NA	NA	NA	NA	NA	5	Neoplasm of the breast	3	69616	NM_007294.3(BRCA1):c.3640G>T (p.Glu1214Ter)	HP:0100013
17	41243941	G	A	R	X	BRCA1	NA	0.96118	NA	NA	NA	NA	NA	0.000227	0	NA	NA	NA	5|5|5|5|5|5	Neoplasm of the breast	3|2|1|0|1|1	32710	NM_007294.3(BRCA1):c.3607C>T (p.Arg1203Ter)	HP:0100013
17	41244291	A	C	L	X	BRCA1	NA	0.95918	NA	NA	NA	NA	NA	NA	NA	NA	NA	NA	5|5|5	Neoplasm of the breast	1|3|1	69477	NM_007294.3(BRCA1):c.3257T>G (p.Leu1086Ter)	HP:0100013
17	41244826	C	A	E	X	BRCA1	NA	0.95957	NA	NA	NA	NA	NA	0	0.000116	NA	NA	NA	5|5|5|5|5|4	Neoplasm of the breast	1|1|3|1|0|1	69324	NM_007294.3(BRCA1):c.2722G>T (p.Glu908Ter)	HP:0100013
17	41244976	G	A	Q	X	BRCA1	NA	0.96957	NA	NA	NA	NA	NA	NA	NA	NA	NA	NA	5|5	Neoplasm of the breast	1|3	69274	NM_007294.3(BRCA1):c.2572C>T (p.Gln858Ter)	HP:0100013
17	41244978	A	T	L	X	BRCA1	NA	0.98844	NA	NA	NA	NA	NA	NA	NA	NA	NA	NA	NA	Neoplasm of the breast	NA	226202	NM_007294.3(BRCA1):c.2570T>A (p.Leu857Ter)	HP:0100013
17	41245489	G	A	Q	X	BRCA1	NA	0.95297	NA	NA	NA	NA	NA	NA	NA	NA	NA	NA	5|5|5	Neoplasm of the breast	3|1|1	69115	NM_007294.3(BRCA1):c.2059C>T (p.Gln687Ter)	HP:0100013
17	41245861	G	A	Q	X	BRCA1	NA	0.95871	NA	NA	NA	NA	NA	NA	NA	NA	NA	4.119e-05	5|5|5|5|5	Breast carcinoma;Neoplasm of ovary	3|1|1|1|1	45982	NM_007294.3(BRCA1):c.1687C>T (p.Gln563Ter)	HP:0003002;HP:0100615
17	41246221	T	A	K	X	BRCA1	NA	0.64177	NA	NA	NA	NA	NA	NA	NA	NA	NA	NA	5	Neoplasm of the breast	3	97022	NM_007294.3(BRCA1):c.1327A>T (p.Lys443Ter)	HP:0100013
17	41251798	C	A	L	F	BRCA1	0.53258	0.96607	NA	NA	NA	NA	NA	NA	NA	NA	NA	NA	NA	Neoplasm of the breast	NA	423863	NM_007294.3(BRCA1):c.541G>T (p.Glu181Ter)	HP:0100013
17	41256137	A	T	NA	NA	BRCA1	NA	0.68183	NA	NA	NA	NA	NA	NA	NA	NA	NA	NA	NA	Neoplasm of the breast	NA	69863	NM_007294.3(BRCA1):c.441+2T>A	HP:0100013
17	41256974	C	T	NA	NA	BRCA1	NA	0.77106	NA	NA	NA	NA	NA	NA	NA	NA	NA	NA	5|5	Neoplasm of the breast	0|1	69139	NM_007294.3(BRCA1):c.213-1G>A	HP:0100013
17	41256975	T	C	NA	NA	BRCA1	NA	0.65577	NA	NA	NA	NA	NA	NA	NA	NA	NA	NA	NA	Neoplasm of the breast	NA	226210	NM_007294.3(BRCA1):c.213-2A>G	HP:0100013
17	41258497	A	T	L	X	BRCA1	NA	0.98282	NA	NA	NA	NA	NA	NA	NA	NA	NA	8.238e-06	5|5	Neoplasm of the breast	3|1	69048	NM_007294.3(BRCA1):c.188T>A (p.Leu63Ter)	HP:0100013
17	41258504	A	C	C	G	BRCA1	0.96684	0.63117	NA	NA	NA	NA	NA	NA	NA	NA	NA	6.59e-05	5|5|5|5|4	Breast carcinoma;Neoplasm of the breast	3|2|2|1|1	32700	NM_007294.3(BRCA1):c.181T>G (p.Cys61Gly)	HP:0003002;HP:0100013
17	41276113	T	C	M	V	BRCA1	0.90483	0.60463	NA	NA	NA	NA	NA	NA	NA	NA	NA	NA	5|5|5	Neoplasm of the breast	2|1|1	69099	NM_007294.3(BRCA1):c.1A>G (p.Met1Val)	HP:0100013
17	42427709	G	C	NA	NA	GRN	NA	0.6872	NA	NA	NA	NA	NA	NA	NA	NA	NA	NA	5	Frontotemporal dementia	0	199867	NM_002087.3(GRN):c.462+1G>C	HP:0002145
17	42428777	T	G	Y	X	GRN	NA	0.65655	NA	NA	NA	NA	NA	NA	NA	NA	NA	NA	5	Frontotemporal dementia	0	199869	NM_002087.3(GRN):c.882T>G (p.Tyr294Ter)	HP:0002145
17	42429415	C	A	C	X	GRN	NA	0.96586	NA	NA	NA	NA	NA	NA	NA	NA	NA	NA	NA	Frontotemporal dementia	NA	199870	NM_002087.3(GRN):c.1212C>A (p.Cys404Ter)	HP:0002145
17	42978481	C	T	Q	X	CCDC103	NA	0.97177	NA	NA	NA	NA	NA	NA	NA	NA	NA	NA	NA	Ciliary dyskinesia	NA	402157	NM_213607.2(CCDC103):c.115C>T (p.Gln39Ter)	HP:0012265
17	42979917	A	C	H	P	CCDC103	0.54609	0.29713	NA	NA	NA	NA	NA	0.000454	0.001279	0.00062	0.00047	0.00126	5|5|5	Ciliary dyskinesia	0|0|1	40358	NM_213607.2(CCDC103):c.461A>C (p.His154Pro)	HP:0012265
17	44074004	C	G	L	V	MAPT	0.92498	0.72546	NA	NA	NA	NA	NA	NA	NA	NA	NA	NA	5	Frontotemporal dementia	0	29305	NM_016835.4(MAPT):c.1747C>G (p.Leu583Val)	HP:0002145
17	44074023	G	T	G	V	MAPT	0.96515	0.88394	NA	NA	NA	NA	NA	NA	NA	NA	NA	NA	5	Frontotemporal dementia	0	29285	NM_016835.4(MAPT):c.1766G>T (p.Gly589Val)	HP:0002145
17	44087690	T	G	N	K	MAPT	0.93019	0.68378	NA	NA	NA	NA	NA	NA	NA	NA	NA	NA	5	Frontotemporal dementia	0	29292	NM_016835.4(MAPT):c.1788T>G (p.Asn596Lys)	HP:0002145
17	44087754	C	T	P	S	MAPT	0.99301	0.84197	NA	NA	NA	NA	NA	NA	NA	NA	NA	NA	5	Frontotemporal dementia	0	29295	NM_016835.4(MAPT):c.1852C>T (p.Pro618Ser)	HP:0002145
17	44087755	C	T	P	L	MAPT	0.99421	0.95262	NA	NA	NA	NA	NA	NA	NA	NA	NA	NA	5|5	Frontotemporal dementia	0|0	29284	NM_005910.5(MAPT):c.902C>T (p.Pro301Leu)	HP:0002145
17	44087767	G	A	S	N	MAPT	0.43637	0.29843	NA	NA	NA	NA	NA	NA	NA	NA	NA	NA	5	Frontotemporal dementia	0	29293	NM_016835.4(MAPT):c.1865G>A (p.Ser622Asn)	HP:0002145
17	44091643	A	T	K	M	MAPT	0.96048	0.84366	NA	NA	NA	NA	NA	NA	NA	NA	NA	NA	5	Frontotemporal dementia	0	29307	NM_016835.4(MAPT):c.1901A>T (p.Lys634Met)	HP:0002145
17	44095995	G	A	V	M	MAPT	0.99671	0.87446	NA	NA	NA	NA	NA	NA	NA	NA	NA	NA	5	Frontotemporal dementia	0	29291	NM_016835.4(MAPT):c.1960G>A (p.Val654Met)	HP:0002145
17	44096011	A	T	E	V	MAPT	0.90831	0.69185	NA	NA	NA	NA	NA	NA	NA	NA	NA	NA	5	Frontotemporal dementia	0	29297	NM_016835.4(MAPT):c.1976A>T (p.Glu659Val)	HP:0002145
17	44101427	C	T	R	W	MAPT	0.44221	0.95499	NA	NA	NA	NA	NA	NA	NA	NA	NA	8.236e-06	5	Frontotemporal dementia	0	29286	NM_005910.5(MAPT):c.1216C>T (p.Arg406Trp)	HP:0002145
17	46024036	G	A	R	H	PNPO	0.98188	0.95583	NA	NA	NA	NA	NA	NA	NA	NA	NA	5.765e-05	5	Growth delay;Intrauterine growth retardation;Seizures	0	224877	NM_018129.3(PNPO):c.674G>A (p.Arg225His)	HP:0001510;HP:0001511;HP:0001250
17	48268824	C	T	G	S	COL1A1	0.97366	0.95547	NA	NA	NA	NA	NA	NA	NA	NA	NA	NA	NA	Dentinogenesis imperfecta;Recurrent fractures	NA	414000	NM_000088.3(COL1A1):c.2155G>A (p.Gly719Ser)	HP:0000703;HP:0002757
17	48270399	C	T	G	S	COL1A1	0.96831	0.87012	NA	NA	NA	NA	NA	NA	NA	NA	NA	NA	5	Abnormality of the pinna;Anteverted nares;Blue sclerae;Bowing of limbs due to multiple fractures;Broad forehead;Cranial asymmetry;Craniofacial disproportion;Crumpled long bones;Decreased calvarial ossification;Depressed nasal bridge;Downslanted palpebral fissures;Flat occiput;Fractures of the long bones;Generalized hypotonia;Hypertelorism;Low-set, posteriorly rotated ears;Maternal hypertension;Ne…	0	32365	NM_000088.3(COL1A1):c.1777G>A (p.Gly593Ser)	HP:0000377;HP:0000463;HP:0000592;HP:0003023;HP:0000337;HP:0000267;HP:0005461;HP:0006367;HP:0005474;HP:0005280;HP:0000494;HP:0005469;HP:0003084;HP:0001290;HP:0000316;HP:0000368;HP:0008071;HP:0012768;HP:0008921;HP:0000938;HP:0002756;HP:0001622;HP:0008905;HP:0002652;HP:0000325;HP:0000260;HP:0010537
17	48274370	C	G	NA	NA	COL1A1	NA	0.74714	NA	NA	NA	NA	NA	NA	NA	NA	NA	NA	NA	Blue sclerae;Increased susceptibility to fractures;Osteopenia	NA	361022	NM_000088.3(COL1A1):c.804+1G>C	HP:0000592;HP:0002659;HP:0000938
17	54671687	C	T	P	S	NOG	0.99236	0.45361	NA	NA	NA	NA	NA	NA	NA	NA	NA	NA	5|5|5	Proximal symphalangism	0|0|0	21742	NM_005450.4(NOG):c.103C>T (p.Pro35Ser)	HP:0100264
17	54671688	C	G	P	R	NOG	0.99926	0.41838	NA	NA	NA	NA	NA	NA	NA	NA	NA	NA	5|5	Proximal symphalangism	0|0	21736	NM_005450.4(NOG):c.104C>G (p.Pro35Arg)	HP:0100264
17	54671970	T	A	L	X	NOG	NA	0.96368	NA	NA	NA	NA	NA	NA	NA	NA	NA	NA	5	Proximal symphalangism	0	21739	NM_005450.4(NOG):c.386T>A (p.Leu129Ter)	HP:0100264
17	54672135	G	A	C	Y	NOG	0.96047	0.76249	NA	NA	NA	NA	NA	NA	NA	NA	NA	NA	5	Proximal symphalangism	0	21738	NM_005450.4(NOG):c.551G>A (p.Cys184Tyr)	HP:0100264
17	54672149	G	T	G	C	NOG	0.96933	0.87487	NA	NA	NA	NA	NA	NA	NA	NA	NA	NA	5	Proximal symphalangism	0	21734	NM_005450.4(NOG):c.565G>T (p.Gly189Cys)	HP:0100264
17	54672248	T	G	Y	D	NOG	0.9874	0.77374	NA	NA	NA	NA	NA	NA	NA	NA	NA	NA	5	Proximal symphalangism	0	21731	NM_005450.4(NOG):c.664T>G (p.Tyr222Asp)	HP:0100264
17	54672249	A	G	Y	C	NOG	0.99921	0.61295	NA	NA	NA	NA	NA	NA	NA	NA	NA	NA	5|5	Proximal symphalangism	0|0	21730	NM_005450.4(NOG):c.665A>G (p.Tyr222Cys)	HP:0100264
17	54672252	C	T	P	L	NOG	0.99679	0.90463	NA	NA	NA	NA	NA	NA	NA	NA	NA	NA	5	Proximal symphalangism	0	21733	NM_005450.4(NOG):c.668C>T (p.Pro223Leu)	HP:0100264
17	56283533	T	A	NA	NA	MKS1	NA	0.70597	NA	NA	NA	NA	NA	NA	NA	NA	NA	NA	5	Joubert syndrome	1	214359	NM_017777.3(MKS1):c.1589-2A>T	HP:0002335
17	56285267	G	A	P	S	MKS1	0.99667	0.91303	NA	NA	NA	NA	NA	NA	NA	NA	NA	NA	5	Joubert syndrome	1	214362	NM_001165927.1(MKS1):c.1231C>T (p.Pro411Ser)	HP:0002335
17	56285364	T	G	NA	NA	MKS1	NA	0.55865	NA	NA	NA	NA	NA	NA	NA	NA	NA	NA	NA	Muscular hypotonia;Nystagmus;Polydactyly	NA	514086	NM_017777.3(MKS1):c.1166-2A>C	HP:0001252;HP:0000639;HP:0010442
17	56288349	C	T	E	K	MKS1	0.96076	0.94549	NA	NA	NA	NA	NA	NA	NA	NA	NA	NA	5	Joubert syndrome	1	214365	NM_017777.3(MKS1):c.950G>A (p.Gly317Glu)	HP:0002335
17	56296537	C	A	D	Y	MKS1	0.92423	0.94127	NA	NA	NA	NA	NA	NA	NA	NA	NA	NA	5	Joubert syndrome	1	214370	NM_017777.3(MKS1):c.55G>T (p.Asp19Tyr)	HP:0002335
17	59857686	G	T	S	X	BRIP1	NA	0.99384	NA	NA	NA	NA	NA	NA	NA	0.00021	0.00016	8.237e-06	5|5|5|5	Neoplasm of ovary	1|1|1|1	150566	NM_032043.2(BRIP1):c.1871C>A (p.Ser624Ter)	HP:0100615
17	59871059	C	A	E	X	BRIP1	NA	0.97973	NA	NA	NA	NA	NA	NA	NA	NA	NA	8.238e-06	5|5	Neoplasm of ovary	1|1	133613	NM_032043.2(BRIP1):c.1372G>T (p.Glu458Ter)	HP:0100615
17	59876486	G	A	R	X	BRIP1	NA	0.98367	NA	NA	NA	NA	NA	NA	NA	NA	NA	NA	4|5	Neoplasm of ovary	1|2	133611	NM_032043.2(BRIP1):c.1315C>T (p.Arg439Ter)	HP:0100615
17	59937229	C	A	E	X	BRIP1	NA	0.97461	NA	NA	NA	NA	NA	NA	NA	NA	NA	8.236e-06	5|5	Neoplasm of ovary	1|1	150522	NM_032043.2(BRIP1):c.133G>T (p.Glu45Ter)	HP:0100615
17	61557840	C	G	Y	X	ACE	NA	0.64384	NA	NA	NA	NA	NA	NA	NA	NA	NA	2.471e-05	5	Renal dysplasia	0	33102	NM_000789.3(ACE):c.798C>G (p.Tyr266Ter)	HP:0008660
17	61560533	C	T	R	X	ACE	NA	0.98077	NA	NA	NA	NA	NA	NA	NA	NA	NA	1.647e-05	5	Renal dysplasia	0	59368	NM_000789.3(ACE):c.1486C>T (p.Arg496Ter)	HP:0008660
17	61566074	C	T	R	X	ACE	NA	0.9726	NA	NA	NA	NA	NA	NA	NA	NA	NA	2.471e-05	5	Renal dysplasia	0	59369	NM_000789.3(ACE):c.2371C>T (p.Arg791Ter)	HP:0008660
17	62018868	T	C	M	V	SCN4A	0.99947	0.60649	NA	NA	NA	NA	NA	NA	NA	NA	NA	NA	5|5|5	Familial hyperkalemic periodic paralysis	0|0|0	20936	NM_000334.4(SCN4A):c.4774A>G (p.Met1592Val)	HP:0007215
17	62019299	C	T	R	H	SCN4A	0.98298	0.91782	NA	NA	NA	NA	NA	NA	NA	NA	NA	NA	5|5	Rhabdomyolysis	0|0	20938	NM_000334.4(SCN4A):c.4343G>A (p.Arg1448His)	HP:0003201
17	62024422	G	A	R	X	SCN4A	NA	0.9847	NA	NA	NA	NA	NA	NA	NA	NA	NA	NA	NA	Muscular Diseases	NA	446892	NM_000334.4(SCN4A):c.3424C>T (p.Arg1142Ter)	HP:0003198
17	62034787	G	A	T	M	SCN4A	0.99884	0.86143	NA	NA	NA	NA	NA	NA	NA	NA	NA	NA	5|5|5|5	Familial hyperkalemic periodic paralysis	0|0|0|1	20935	NM_000334.4(SCN4A):c.2111C>T (p.Thr704Met)	HP:0007215
17	62034874	C	T	R	Q	SCN4A	0.9675	0.95066	NA	NA	NA	NA	NA	NA	NA	NA	NA	1.652e-05	5|5	Muscular Diseases	0|0	20958	NM_000334.4(SCN4A):c.2024G>A (p.Arg675Gln)	HP:0003198
17	63193278	T	C	W	R	RGS9	0.84341	0.87065	NA	NA	NA	NA	NA	0.000259	0.000362	0	0	0.0001241	5	Bradyopsia	0	20901	NM_003835.3(RGS9):c.895T>C (p.Trp299Arg)	HP:0030511
17	65972049	A	T	K	X	BPTF	NA	0.99977	NA	NA	NA	NA	NA	NA	NA	NA	NA	NA	NA	Expressive language delay;Global developmental delay;Postnatal microcephaly	NA	424595	NM_004459.6(BPTF):c.8650A>T (p.Lys2884Ter)	HP:0002474;HP:0001263;HP:0005484
17	68171424	C	T	R	W	KCNJ2	0.98824	0.87808	NA	NA	NA	NA	NA	NA	NA	NA	NA	NA	5	Ventricular tachycardia	1	78464	NM_000891.2(KCNJ2):c.244C>T (p.Arg82Trp)	HP:0004756
17	72287266	C	T	Q	X	DNAI2	NA	0.99043	NA	NA	NA	NA	NA	NA	NA	NA	NA	8.236e-06	NA	Ciliary dyskinesia	NA	532144	NM_023036.5(DNAI2):c.718C>T (p.Gln240Ter)	HP:0012265
17	72297196	G	A	W	X	DNAI2	NA	0.99546	NA	NA	NA	NA	NA	NA	NA	NA	NA	NA	NA	Ciliary dyskinesia	NA	402515	NM_023036.4(DNAI2):c.876G>A (p.Trp292Ter)	HP:0012265
17	72297203	C	T	R	X	DNAI2	NA	0.99918	NA	NA	NA	NA	NA	NA	NA	NA	NA	1.647e-05	NA	Ciliary dyskinesia	NA	402521	NM_023036.4(DNAI2):c.883C>T (p.Arg295Ter)	HP:0012265
17	72305484	G	A	W	X	DNAI2	NA	0.99063	NA	NA	NA	NA	NA	NA	NA	0	0	0.0001153	5	Ciliary dyskinesia	1	230781	NM_023036.5(DNAI2):c.1304G>A (p.Trp435Ter)	HP:0012265
17	72306222	C	T	Q	X	DNAI2	NA	0.98023	NA	NA	NA	NA	NA	NA	NA	NA	NA	6.589e-05	NA	Ciliary dyskinesia	NA	468818	NM_023036.5(DNAI2):c.1414C>T (p.Gln472Ter)	HP:0012265
17	72306228	G	A	G	R	DNAI2	0.93819	0.94045	NA	NA	NA	NA	NA	NA	NA	NA	NA	NA	NA	Ciliary dyskinesia	NA	242970	NM_023036.4(DNAI2):c.1420G>A (p.Gly474Arg)	HP:0012265
17	72308163	C	T	R	X	DNAI2	NA	0.99543	NA	NA	NA	NA	NA	NA	NA	NA	NA	1.647e-05	NA	Ciliary dyskinesia	NA	402988	NM_023036.4(DNAI2):c.1516C>T (p.Arg506Ter)	HP:0012265
17	73512642	A	C	M	L	TSEN54	0.46541	0.16834	NA	NA	NA	NA	NA	NA	NA	NA	NA	NA	5	Olivopontocerebellar hypoplasia	1	169400	NM_207346.2(TSEN54):c.1A>C (p.Met1Leu)	HP:0006955
17	73518300	G	T	E	X	TSEN54	NA	0.98928	NA	NA	NA	NA	NA	NA	NA	NA	NA	NA	5	Olivopontocerebellar hypoplasia	1	169411	NM_207346.2(TSEN54):c.1138G>T (p.Glu380Ter)	HP:0006955
17	74536225	T	C	M	T	PRCD	0.59925	0.46993	NA	NA	NA	NA	NA	NA	NA	NA	NA	NA	5	Retinitis pigmentosa	0	152813	NM_001077620.2(PRCD):c.2T>C (p.Met1Thr)	HP:0000547
17	78023861	A	G	NA	NA	CCDC40	NA	0.36593	NA	NA	NA	NA	NA	NA	NA	NA	NA	1.653e-05	5	Ciliary dyskinesia	1	230795	NM_017950.3(CCDC40):c.940-2A>G	HP:0012265
17	78023884	C	T	R	X	CCDC40	NA	0.96138	NA	NA	NA	NA	NA	NA	NA	NA	NA	8.267e-06	5	Ciliary dyskinesia	1	213410	NM_017950.3(CCDC40):c.961C>T (p.Arg321Ter)	HP:0012265
17	78032409	G	T	E	X	CCDC40	NA	0.9644	NA	NA	NA	NA	NA	NA	NA	NA	NA	NA	NA	Ciliary dyskinesia	NA	402576	NM_017950.3(CCDC40):c.1276G>T (p.Glu426Ter)	HP:0012265
17	78055819	C	T	Q	X	CCDC40	NA	0.97216	NA	NA	NA	NA	NA	NA	NA	NA	NA	NA	5	Ciliary dyskinesia	0	40028	NM_017950.3(CCDC40):c.1951C>T (p.Gln651Ter)	HP:0012265
17	78061861	G	T	E	X	CCDC40	NA	0.98966	NA	NA	NA	NA	NA	NA	NA	NA	NA	NA	NA	Ciliary dyskinesia	NA	468958	NM_017950.3(CCDC40):c.2671G>T (p.Glu891Ter)	HP:0012265
17	78063562	G	A	NA	NA	CCDC40	NA	0.56478	NA	NA	NA	NA	NA	NA	NA	NA	NA	NA	NA	Ciliary dyskinesia	NA	468962	NM_017950.3(CCDC40):c.2712-1G>A	HP:0012265
17	78063562	G	T	NA	NA	CCDC40	NA	0.52583	NA	NA	NA	NA	NA	0	0.000243	0	0	3.31e-05	NA	Ciliary dyskinesia	NA	402587	NM_017950.3(CCDC40):c.2712-1G>T	HP:0012265
17	78071119	A	T	K	X	CCDC40	NA	0.98658	NA	NA	NA	NA	NA	NA	NA	NA	NA	NA	5	Ciliary dyskinesia	1	213417	NM_017950.3(CCDC40):c.3097A>T (p.Lys1033Ter)	HP:0012265
18	2674017	T	G	F	V	SMCHD1	0.9528	0.7997	NA	NA	NA	NA	NA	NA	NA	NA	NA	NA	NA	Cryptorchidism;Microphallus;Short nose	NA	424978	NM_015295.2(SMCHD1):c.511T>G (p.Phe171Val)	HP:0000028;HP:0030260;HP:0003196
18	2694685	A	G	Q	R	SMCHD1	0.43196	0.60379	NA	NA	NA	NA	NA	NA	NA	NA	NA	NA	NA	Anosmia	NA	362641	NM_015295.2(SMCHD1):c.1034A>G (p.Gln345Arg)	HP:0000458
18	2697896	A	T	Q	L	SMCHD1	0.13953	0.60053	NA	NA	NA	NA	NA	NA	NA	NA	NA	NA	NA	Anosmia;Short nose	NA	362644	NM_015295.2(SMCHD1):c.1199A>T (p.Gln400Leu)	HP:0000458;HP:0003196
18	19751656	G	A	S	N	GATA6	0.91535	0.4268	NA	NA	NA	NA	NA	NA	NA	NA	NA	0.0005712	5|5	Tetralogy of Fallot	0|0	39166	NM_005257.5(GATA6):c.551G>A (p.Ser184Asn)	HP:0001636
18	19751817	G	T	G	X	GATA6	NA	0.95904	NA	NA	NA	NA	NA	NA	NA	NA	NA	NA	5|5|5	Abnormality of cardiovascular system morphology;Congenital diaphragmatic hernia	0|1|1	165814	NM_005257.5(GATA6):c.712G>T (p.Gly238Ter)	HP:0030680;HP:0000776
18	19761477	C	T	R	C	GATA6	0.9577	0.95768	NA	NA	NA	NA	NA	NA	NA	NA	NA	8.236e-06	5|5|5	Abnormality of cardiovascular system morphology;Congenital diaphragmatic hernia	0|1|1	39169	NM_005257.5(GATA6):c.1366C>T (p.Arg456Cys)	HP:0030680;HP:0000776
18	21134854	G	A	P	L	NPC1	0.96094	0.9028	NA	NA	NA	NA	NA	0.000227	0	0	0	3.295e-05	NA	Cataplexy;Cerebellar ataxia;Cognitive impairment;Headache;Postural instability;Speech apraxia	NA	361031	NM_000271.4(NPC1):c.1421C>T (p.Pro474Leu)	HP:0002524;HP:0001251;HP:0100543;HP:0002315;HP:0002172;HP:0011098
18	42531913	G	A	G	S	SETBP1	0.93393	0.83018	NA	NA	NA	NA	NA	NA	NA	NA	NA	1.647e-05	5	Chronic myelogenous leukemia	1	16074	NM_015559.2(SETBP1):c.2608G>A (p.Gly870Ser)	HP:0005506
18	48591826	A	C	E	A	SMAD4	0.98083	0.82293	NA	NA	NA	NA	NA	NA	NA	NA	NA	NA	NA	Neoplasm of the large intestine	NA	362875	NM_005359.5(SMAD4):c.989A>C (p.Glu330Ala)	HP:0100834
18	48591888	G	A	D	N	SMAD4	0.99293	0.93014	NA	NA	NA	NA	NA	NA	NA	NA	NA	NA	NA	Neoplasm of the large intestine	NA	362876	NM_005359.5(SMAD4):c.1051G>A (p.Asp351Asn)	HP:0100834
18	48591888	G	C	D	H	SMAD4	0.99023	0.86939	NA	NA	NA	NA	NA	NA	NA	NA	NA	NA	NA	Neoplasm of the large intestine	NA	362877	NM_005359.5(SMAD4):c.1051G>C (p.Asp351His)	HP:0100834
18	48591902	C	A	D	E	SMAD4	0.99066	0.87113	NA	NA	NA	NA	NA	NA	NA	NA	NA	NA	NA	Neoplasm of the large intestine	NA	362878	NM_005359.5(SMAD4):c.1065C>A (p.Asp355Glu)	HP:0100834
18	48591918	C	A	R	S	SMAD4	0.99744	0.95054	NA	NA	NA	NA	NA	NA	NA	NA	NA	NA	5	Neoplasm of the large intestine	0	36163	NM_005359.5(SMAD4):c.1081C>A (p.Arg361Ser)	HP:0100834
18	48591918	C	T	R	C	SMAD4	0.99157	0.95482	NA	NA	NA	NA	NA	NA	NA	NA	NA	NA	5|5|5|5	Carcinoma of esophagus;Lung adenocarcinoma;Neoplasm of the breast;Neoplasm of the large intestine;Pancreatic adenocarcinoma	1|0|0|1	23582	NM_005359.5(SMAD4):c.1081C>T (p.Arg361Cys)	HP:0011459;HP:0030078;HP:0100013;HP:0100834;HP:0006725
18	48591919	G	A	R	H	SMAD4	0.99741	0.94703	NA	NA	NA	NA	NA	NA	NA	NA	NA	NA	5	Carcinoma of esophagus;Lung adenocarcinoma;Neoplasm of the breast;Neoplasm of the large intestine;Pancreatic adenocarcinoma	0	36173	NM_005359.5(SMAD4):c.1082G>A (p.Arg361His)	HP:0011459;HP:0030078;HP:0100013;HP:0100834;HP:0006725
18	48604787	G	T	D	Y	SMAD4	0.99323	0.81666	NA	NA	NA	NA	NA	NA	NA	NA	NA	NA	NA	Neoplasm of the large intestine	NA	362879	NM_005359.5(SMAD4):c.1609G>T (p.Asp537Tyr)	HP:0100834
18	53017619	G	A	R	X	TCF4	NA	0.96702	NA	NA	NA	NA	NA	NA	NA	NA	NA	NA	5	Intellectual disability	1	237503	NM_001083962.1(TCF4):c.520C>T (p.Arg174Ter)	HP:0001249
18	53017640	C	T	NA	NA	TCF4	NA	0.76682	NA	NA	NA	NA	NA	NA	NA	NA	NA	NA	NA	Anteverted nares;Drooling;Epicanthus;Feeding difficulties in infancy;Global developmental delay;Short nose;Stereotypy	NA	361037	NM_001243226.2(TCF4):c.806-1G>A	HP:0000463;HP:0002307;HP:0000286;HP:0008872;HP:0001263;HP:0003196;HP:0000733
18	58039478	G	T	Y	X	MC4R	NA	0.96162	NA	NA	NA	NA	NA	0	0.000233	NA	NA	4.942e-05	5|5	Schizophrenia	1|1	29357	NM_005912.2(MC4R):c.105C>A (p.Tyr35Ter)	HP:0100753
19	1242558	C	T	P	L	ATP5F1D	0.94364	0.88566	NA	NA	NA	NA	NA	NA	NA	NA	NA	NA	NA	Decreased activity of mitochondrial ATP synthase complex	NA	446893	NM_001687.4(ATP5F1D):c.245C>T (p.Pro82Leu)	HP:0011925
19	4117551	A	C	F	V	MAP2K2	0.97178	0.81546	NA	NA	NA	NA	NA	NA	NA	NA	NA	NA	5	Pancreatic adenocarcinoma	0	23312	NM_030662.3(MAP2K2):c.169T>G (p.Phe57Val)	HP:0006725
19	7120718	C	T	R	Q	INSR	0.90565	0.95808	NA	NA	NA	NA	NA	NA	NA	NA	NA	8.236e-06	5	Diabetes mellitus type 2	0	29739	NM_000208.3(INSR):c.3572G>A (p.Arg1191Gln)	HP:0005978
19	7120750	C	T	M	I	INSR	0.87593	0.93488	NA	NA	NA	NA	NA	NA	NA	NA	NA	NA	5	Insulin resistance	0	29748	NM_000208.3(INSR):c.3540G>A (p.Met1180Ile)	HP:0000855
19	7122673	C	T	A	T	INSR	0.95743	0.87006	NA	NA	NA	NA	NA	NA	NA	NA	NA	NA	5|5	Insulin resistance	0|0	29726	NM_000208.3(INSR):c.3481G>A (p.Ala1161Thr)	HP:0000855
19	7172344	A	C	F	V	INSR	0.92936	0.81413	NA	NA	NA	NA	NA	NA	NA	NA	NA	NA	5	Insulin-resistant diabetes mellitus	0	29729	NM_000208.3(INSR):c.1225T>G (p.Phe409Val)	HP:0000831
19	7696362	C	T	Q	X	PET100	NA	0.96244	NA	NA	NA	NA	NA	NA	NA	NA	NA	3.271e-05	5|5	Congenital lactic acidosis	0|0	133699	NM_001171155.1(PET100):c.142C>T (p.Gln48Ter)	HP:0004902
19	10904505	G	A	E	K	DNM2	0.90548	0.95041	NA	NA	NA	NA	NA	NA	NA	NA	NA	8.236e-06	5|5	Muscular Diseases	0|1	22321	NM_001005360.2(DNM2):c.1102G>A (p.Glu368Lys)	HP:0003198
19	13010300	C	T	A	V	GCDH	0.99194	0.95507	NA	NA	NA	NA	NA	NA	NA	0	0	0.0001894	5|5	Glutaric acidemia	0|2	17121	NM_000159.3(GCDH):c.1262C>T (p.Ala421Val)	HP:0003530
19	13470563	G	A	R	C	CACNA1A	0.98225	0.92595	NA	NA	NA	NA	NA	NA	NA	NA	NA	NA	NA	Epileptic encephalopathy;Gait ataxia	NA	536183	NM_023035.2(CACNA1A):c.835C>T (p.Arg279Cys)	HP:0200134;HP:0002066
19	15302993	G	A	R	C	NOTCH3	0.95018	0.9149	NA	NA	NA	NA	NA	NA	NA	NA	NA	NA	5	Ischemic stroke;Transient ischemic attack	0	205022	NM_000435.2(NOTCH3):c.457C>T (p.Arg153Cys)	HP:0002140;HP:0002326
19	17927729	G	C	N	K	INSL3	0.27191	0.39284	NA	NA	NA	NA	NA	NA	NA	NA	NA	8.237e-06	5	Cryptorchidism	0	29868	NM_005543.3(INSL3):c.330C>G (p.Asn110Lys)	HP:0000028
19	17927754	C	T	A	T	INSL3	0.67845	0.41898	NA	NA	NA	NA	NA	0	0.000233	0	0	0.0007907	5	Cryptorchidism	0	29871	NM_005543.3(INSL3):c.305G>A (p.Arg102His)	HP:0000028
19	17927755	G	A	R	C	INSL3	0.95743	0.17644	NA	NA	NA	NA	NA	NA	NA	NA	NA	8.237e-06	5	Cryptorchidism	0	29870	NM_005543.3(INSL3):c.304C>T (p.Arg102Cys)	HP:0000028
19	17927781	G	A	P	L	INSL3	0.37798	0.05512	0.000457875457875458	0	0.00131926121372032	0	0	0	0.000581	0.00021	0.00016	0.0003377	5	Cryptorchidism	0	29869	NM_005543.3(INSL3):c.278C>T (p.Pro93Leu)	HP:0000028
19	17927842	G	A	R	X	INSL3	NA	0.11083	NA	NA	NA	NA	NA	NA	NA	NA	NA	8.238e-06	5	Cryptorchidism	0	45767	NM_005543.3(INSL3):c.217C>T (p.Arg73Ter)	HP:0000028
19	18979725	C	T	C	Y	GDF1	0.96338	0.75411	NA	NA	NA	NA	NA	NA	NA	NA	NA	NA	5	Double outlet right ventricle	0	21787	NM_001492.5(GDF1):c.800G>A (p.Cys267Tyr)	HP:0001719
19	18979844	G	T	C	X	GDF1	NA	0.92795	NA	NA	NA	NA	NA	NA	NA	NA	NA	NA	5|5|4	Heterotaxia	0|0|1	21786	NM_001492.5(GDF1):c.681C>A (p.Cys227Ter)	HP:0030853
19	30193873	C	T	G	R	C19orf12	0.93102	0.78549	NA	NA	NA	NA	NA	NA	NA	0	0	2.471e-05	5	Adult-onset night blindness;Dystonia;Mental deterioration;Peripheral visual field loss;Tremor	0	136363	NM_001031726.3(C19orf12):c.205G>A (p.Gly69Arg)	HP:0007830;HP:0001332;HP:0001268;HP:0007994;HP:0001337
19	33334838	G	A	R	W	SLC7A9	0.981	0.94022	NA	NA	NA	NA	NA	0.000227	0.000116	0	0	9.06e-05	5	Cystinuria	0	20826	NM_014270.4(SLC7A9):c.997C>T (p.Arg333Trp)	HP:0003131
19	33350838	G	A	P	L	SLC7A9	0.92371	0.50482	NA	NA	NA	NA	NA	0	0.000233	0	0	8.236e-05	5	Cystinuria	0	20828	NM_014270.4(SLC7A9):c.782C>T (p.Pro261Leu)	HP:0003131
19	33350845	C	T	G	R	SLC7A9	0.98139	0.8969	NA	NA	NA	NA	NA	NA	NA	NA	NA	8.236e-06	5	Cystinuria	0	20823	NM_014270.4(SLC7A9):c.775G>A (p.Gly259Arg)	HP:0003131
19	33353033	T	C	Y	C	SLC7A9	0.98837	0.72804	NA	NA	NA	NA	NA	0	0.000116	0	0	0.0001153	5	Cystinuria	0	20830	NM_014270.4(SLC7A9):c.695A>G (p.Tyr232Cys)	HP:0003131
19	33353388	C	T	G	R	SLC7A9	0.98839	0.91042	NA	NA	NA	NA	NA	NA	NA	NA	NA	8.236e-06	5	Cystinuria	0	20822	NM_014270.4(SLC7A9):c.583G>A (p.Gly195Arg)	HP:0003131
19	33353463	C	T	V	M	SLC7A9	0.97056	0.93411	NA	NA	NA	NA	NA	NA	NA	NA	NA	NA	5	Cystinuria	0	20819	NM_014270.4(SLC7A9):c.508G>A (p.Val170Met)	HP:0003131
19	33355112	G	A	T	M	SLC7A9	0.85767	0.54459	0.000457875457875458	0	0.00131926121372032	0	0	0	0.000233	0.00021	0.00016	0.00014	5	Cystinuria	0	20832	NM_014270.4(SLC7A9):c.368C>T (p.Thr123Met)	HP:0003131
19	33355167	C	T	G	R	SLC7A9	0.98124	0.93563	0.00137362637362637	0	0.00395778364116095	0	0	0	0.000465	0	0	0.0002471	5	Cystinuria	0	20820	NM_014270.4(SLC7A9):c.313G>A (p.Gly105Arg)	HP:0003131
19	33355639	A	G	I	T	SLC7A9	0.98247	0.75116	NA	NA	NA	NA	NA	NA	NA	NA	NA	NA	5	Cystinuria	0	20827	NM_014270.4(SLC7A9):c.131T>C (p.Ile44Thr)	HP:0003131
19	33793070	T	A	H	L	CEBPA	0.24404	0.64532	NA	NA	NA	NA	NA	NA	NA	NA	NA	NA	5	Acute myeloid leukemia	0	32607	NM_004364.4(CEBPA):c.251A>T (p.His84Leu)	HP:0004808
19	33793173	C	A	E	X	CEBPA	NA	0.96193	NA	NA	NA	NA	NA	NA	NA	NA	NA	NA	5	Acute myeloid leukemia	0	32606	NM_004364.4(CEBPA):c.148G>T (p.Glu50Ter)	HP:0004808
19	35524503	A	T	D	V	SCN1B	0.95016	0.78999	NA	NA	NA	NA	NA	NA	NA	NA	NA	NA	NA	Cardiomyopathy	NA	362162	NM_199037.4(SCN1B):c.308A>T (p.Asp103Val)	HP:0001638
19	36581418	T	C	L	P	WDR62	0.6736	0.84588	NA	NA	NA	NA	NA	NA	NA	NA	NA	NA	5	Abnormality of neuronal migration	0	205490	NM_001083961.1(WDR62):c.2030T>C (p.Leu677Pro)	HP:0002269
19	36593722	C	T	Q	X	WDR62	NA	0.99368	NA	NA	NA	NA	NA	0.000227	0	0.00021	0.00016	8.236e-06	5	Abnormality of neuronal migration	0	205492	NM_001083961.1(WDR62):c.3304C>T (p.Gln1102Ter)	HP:0002269
19	38958453	G	A	NA	NA	RYR1	NA	0.66673	NA	NA	NA	NA	NA	NA	NA	NA	NA	NA	5	Muscular Diseases	1	208589	NM_000540.2(RYR1):c.3381+1G>A	HP:0003198
19	38985219	G	A	V	M	RYR1	0.98239	0.59499	NA	NA	NA	NA	NA	NA	NA	NA	NA	NA	NA	Minicore myopathy	NA	28015	NM_000540.2(RYR1):c.6502G>A (p.Val2168Met)	HP:0003789
19	38986923	C	T	T	M	RYR1	0.97374	0.70084	NA	NA	NA	NA	NA	NA	NA	0	0	3.295e-05	4|4|4	Ptosis	0|0|0	28016	NM_000540.2(RYR1):c.6617C>T (p.Thr2206Met)	HP:0000508
19	38987106	C	T	R	X	RYR1	NA	0.99732	0.000457875457875458	0	0.00131926121372032	0	0	0	0.000116	0.00021	0.00016	0.0001647	5|3|5|5|4	Minicore myopathy	1|0|2|2|0	169564	NM_001042723.1(RYR1):c.6721C>T (p.Arg2241Ter)	HP:0003789
19	38990310	C	T	R	W	RYR1	0.97021	0.95337	NA	NA	NA	NA	NA	NA	NA	NA	NA	2.472e-05	NA	Minicore myopathy	NA	136930	NM_000540.2(RYR1):c.7063C>T (p.Arg2355Trp)	HP:0003789
19	38990358	G	A	E	K	RYR1	0.99737	0.68439	NA	NA	NA	NA	NA	NA	NA	NA	NA	NA	NA	Congenital contracture;Delayed gross motor development;Proximal amyotrophy;Short stature	NA	361051	NM_000540.2(RYR1):c.7111G>A (p.Glu2371Lys)	HP:0002803;HP:0002194;HP:0007126;HP:0004322
19	38990601	T	A	M	K	RYR1	0.9995	0.58737	NA	NA	NA	NA	NA	NA	NA	NA	NA	4.118e-05	5	EMG abnormality;Lower limb amyotrophy;Minicore myopathy;Talipes equinovarus	0	28028	NM_000540.2(RYR1):c.7268T>A (p.Met2423Lys)	HP:0003457;HP:0007210;HP:0003789;HP:0001762
19	38997500	C	A	Y	X	RYR1	NA	0.98232	NA	NA	NA	NA	NA	NA	NA	NA	NA	NA	5	Muscular Diseases	1	208592	NM_000540.2(RYR1):c.8724C>A (p.Tyr2908Ter)	HP:0003198
19	39013751	C	T	S	F	RYR1	0.99097	0.65833	NA	NA	NA	NA	NA	NA	NA	NA	NA	NA	5	Minicore myopathy	0	28030	NM_000540.2(RYR1):c.10343C>T (p.Ser3448Phe)	HP:0003789
19	39016136	C	G	Y	X	RYR1	NA	0.97776	NA	NA	NA	NA	NA	NA	NA	NA	NA	NA	NA	Arthrogryposis multiplex congenita	NA	426750	NM_000540.2(RYR1):c.10620C>G (p.Tyr3540Ter)	HP:0002804
19	39070620	A	T	NA	NA	RYR1	NA	0.57524	NA	NA	NA	NA	NA	NA	NA	NA	NA	NA	5	Minicore myopathy	0	28029	NM_000540.2(RYR1):c.14365-2A>T	HP:0003789
19	39071043	G	A	V	I	RYR1	0.9808	0.72823	NA	NA	NA	NA	NA	NA	NA	NA	NA	8.236e-06	5|5	Minicore myopathy	0|0	28023	NM_000540.2(RYR1):c.14545G>A (p.Val4849Ile)	HP:0003789
19	40743886	C	T	R	H	AKT2	0.87821	0.79039	NA	NA	NA	NA	NA	NA	NA	NA	NA	NA	5	Diabetes mellitus type 2	0	29021	NM_001626.5(AKT2):c.821G>A (p.Arg274His)	HP:0005978
19	41836971	A	G	C	R	TGFB1	0.98218	0.82599	NA	NA	NA	NA	NA	NA	NA	NA	NA	NA	NA	Encephalopathy	NA	481175	NM_000660.6(TGFB1):c.1159T>C (p.Cys387Arg)	HP:0001298
19	41848114	A	G	C	R	TGFB1	0.84946	0.82633	NA	NA	NA	NA	NA	NA	NA	NA	NA	NA	5	Diaphyseal dysplasia	0	27567	NM_000660.6(TGFB1):c.673T>C (p.Cys225Arg)	HP:0100252
19	41848120	A	C	C	G	TGFB1	0.85294	0.72471	NA	NA	NA	NA	NA	NA	NA	NA	NA	NA	5	Diaphyseal dysplasia	0	27569	NM_000660.6(TGFB1):c.667T>G (p.Cys223Gly)	HP:0100252
19	41848120	A	G	C	R	TGFB1	0.86666	0.83469	NA	NA	NA	NA	NA	NA	NA	NA	NA	NA	5	Diaphyseal dysplasia	0	27572	NM_000660.6(TGFB1):c.667T>C (p.Cys223Arg)	HP:0100252
19	41848120	A	T	C	S	TGFB1	0.8705	0.78893	NA	NA	NA	NA	NA	NA	NA	NA	NA	NA	NA	Diaphyseal dysplasia	NA	47504	NM_000660.6(TGFB1):c.667T>A (p.Cys223Ser)	HP:0100252
19	41848123	G	C	H	D	TGFB1	0.62048	0.43856	NA	NA	NA	NA	NA	NA	NA	NA	NA	NA	NA	Diaphyseal dysplasia	NA	47503	NM_000660.6(TGFB1):c.664C>G (p.His222Asp)	HP:0100252
19	41848134	C	T	R	H	TGFB1	0.75175	0.95713	NA	NA	NA	NA	NA	NA	NA	NA	NA	NA	5	Diaphyseal dysplasia	0	27568	NM_000660.6(TGFB1):c.653G>A (p.Arg218His)	HP:0100252
19	41848135	G	A	R	C	TGFB1	0.78373	0.95692	NA	NA	NA	NA	NA	NA	NA	NA	NA	NA	5	Diaphyseal dysplasia	0	27570	NM_000660.6(TGFB1):c.652C>T (p.Arg218Cys)	HP:0100252
19	41854211	C	T	E	K	TGFB1	0.82313	0.83131	NA	NA	NA	NA	NA	NA	NA	NA	NA	NA	NA	Diaphyseal dysplasia	NA	47501	NM_000660.6(TGFB1):c.505G>A (p.Glu169Lys)	HP:0100252
19	41854250	G	A	R	C	TGFB1	0.86724	0.88299	NA	NA	NA	NA	NA	NA	NA	NA	NA	NA	NA	Diaphyseal dysplasia	NA	47500	NM_000660.6(TGFB1):c.466C>T (p.Arg156Cys)	HP:0100252
19	41858622	G	A	R	C	TGFB1	0.69741	0.80972	NA	NA	NA	NA	NA	NA	NA	NA	NA	NA	NA	Encephalopathy	NA	481174	NM_000660.6(TGFB1):c.328C>T (p.Arg110Cys)	HP:0001298
19	41858709	A	G	Y	H	TGFB1	0.93633	0.68935	NA	NA	NA	NA	NA	NA	NA	NA	NA	NA	5	Diaphyseal dysplasia	0	27571	NM_000660.6(TGFB1):c.241T>C (p.Tyr81His)	HP:0100252
19	41858817	G	A	R	C	TGFB1	0.75323	0.95033	NA	NA	NA	NA	NA	NA	NA	NA	NA	NA	NA	Encephalopathy	NA	480624	NM_000660.6(TGFB1):c.133C>T (p.Arg45Cys)	HP:0001298
19	41860670	C	T	G	S	B9D2	0.97962	0.80357	NA	NA	NA	NA	NA	NA	NA	NA	NA	8.237e-06	5	Joubert syndrome	1	214371	NM_030578.3(B9D2):c.463G>A (p.Gly155Ser)	HP:0002335
19	41860913	G	A	P	S	B9D2	0.99387	0.79185	NA	NA	NA	NA	NA	NA	NA	NA	NA	NA	5	Joubert syndrome	1	214372	NM_030578.3(B9D2):c.220C>T (p.Pro74Ser)	HP:0002335
19	41863909	A	G	L	P	B9D2	0.85876	0.69775	NA	NA	NA	NA	NA	NA	NA	NA	NA	1.647e-05	5	Joubert syndrome	1	214373	NM_030578.3(B9D2):c.107T>C (p.Leu36Pro)	HP:0002335
19	42373113	G	A	R	Q	RPS19	0.72584	0.82474	NA	NA	NA	NA	NA	NA	NA	NA	NA	NA	NA	Diamond-Blackfan anemia	NA	468836	NM_001022.3(RPS19):c.185G>A (p.Arg62Gln)	HP:0004810
19	42471896	C	T	G	R	ATP1A3	0.98789	0.95354	NA	NA	NA	NA	NA	NA	NA	NA	NA	NA	5	Hemiplegia	0	45780	NM_152296.4(ATP1A3):c.2839G>A (p.Gly947Arg)	HP:0002301
19	42474436	C	T	E	K	ATP1A3	0.98047	0.9436	NA	NA	NA	NA	NA	NA	NA	NA	NA	NA	5	Global developmental delay;Hemiplegia;Oculogyric crisis	0	45778	NM_152296.4(ATP1A3):c.2443G>A (p.Glu815Lys)	HP:0001263;HP:0002301;HP:0010553
19	42490329	G	A	S	F	ATP1A3	0.96718	0.82553	NA	NA	NA	NA	NA	NA	NA	NA	NA	NA	5	Abnormality of earlobe;Depressed nasal bridge;Epicanthus;Seizures;Ventriculomegaly	0	171000	NM_001256214.1(ATP1A3):c.449C>T (p.Ser150Phe)	HP:0000363;HP:0005280;HP:0000286;HP:0001250;HP:0002119
19	42752994	G	A	Q	X	ERF	NA	0.96052	NA	NA	NA	NA	NA	NA	NA	NA	NA	NA	NA	Lambdoidal craniosynostosis	NA	70569	NM_006494.3(ERF):c.1270C>T (p.Gln424Ter)	HP:0004443
19	42753717	G	A	R	X	ERF	NA	0.96265	NA	NA	NA	NA	NA	NA	NA	NA	NA	NA	NA	Lambdoidal craniosynostosis	NA	70565	NM_006494.3(ERF):c.547C>T (p.Arg183Ter)	HP:0004443
19	42754484	G	A	R	C	ERF	0.92871	0.90921	NA	NA	NA	NA	NA	NA	NA	NA	NA	NA	NA	Lambdoidal craniosynostosis	NA	70567	NM_006494.3(ERF):c.256C>T (p.Arg86Cys)	HP:0004443
19	42754546	C	T	R	Q	ERF	0.49606	0.94642	NA	NA	NA	NA	NA	NA	NA	NA	NA	NA	NA	Lambdoidal craniosynostosis	NA	70568	NM_006494.3(ERF):c.194G>A (p.Arg65Gln)	HP:0004443
19	42754719	T	C	NA	NA	ERF	NA	0.5904	NA	NA	NA	NA	NA	NA	NA	NA	NA	NA	5	Lambdoidal craniosynostosis	0	215790	NM_006494.3(ERF):c.23_257del235	HP:0004443
19	42759151	T	C	M	V	ERF	0.20438	0.30536	NA	NA	NA	NA	NA	NA	NA	NA	NA	NA	5	Lambdoidal craniosynostosis	0	215791	NM_006494.3(ERF):c.1A>G (p.Met1Val)	HP:0004443
19	47259533	C	A	L	I	FKRP	0.99967	0.44875	NA	NA	NA	NA	NA	0	0.000662	NA	NA	0.0009249	5|5|5|5|4|5	Difficulty climbing stairs;Difficulty standing;Difficulty walking;Gait imbalance;Headache;Limb-girdle muscular dystrophy;Muscle weakness;Paresthesia;Scapular winging	1|1|1|1|0|1	19260	NM_024301.4(FKRP):c.826C>A (p.Leu276Ile)	HP:0003551;HP:0003698;HP:0002355;HP:0002141;HP:0002315;HP:0006785;HP:0001324;HP:0003401;HP:0003691
19	47260094	A	G	N	D	FKRP	0.98474	0.74139	NA	NA	NA	NA	NA	NA	NA	NA	NA	0.0001241	5|5|5|5|5|5	Muscular dystrophy	0|0|1|1|1|1	19274	NM_024301.4(FKRP):c.1387A>G (p.Asn463Asp)	HP:0003560
19	48339592	G	C	D	H	CRX	0.98874	0.73802	NA	NA	NA	NA	NA	NA	NA	NA	NA	8.236e-06	5	Retinitis pigmentosa	0	152803	NM_000554.5(CRX):c.193G>C (p.Asp65His)	HP:0000547
19	48807210	C	T	A	T	CCDC114	0.15521	0.22077	NA	NA	NA	NA	NA	0	0.000465	0	0	0.0003047	5|5|5	Ciliary dyskinesia	0|0|1	48236	NM_144577.3(CCDC114):c.742G>A (p.Ala248Thr)	HP:0012265
19	49459056	G	A	G	R	BAX	0.63941	0.90156	NA	NA	NA	NA	NA	NA	NA	NA	NA	NA	5	T-cell acute lymphoblastic leukemia	0	24552	NM_138761.3(BAX):c.199G>A (p.Gly67Arg)	HP:0006727
19	50099510	G	T	E	X	PRR12	NA	0.97635	NA	NA	NA	NA	NA	NA	NA	NA	NA	NA	NA	Abnormality of vision;Autistic disorder of childhood onset;Delayed speech and language development;Iris coloboma;Motor delay	NA	439633	NM_020719.2(PRR12):c.1918G>T (p.Glu640Ter)	HP:0000504;HP:0000717;HP:0000750;HP:0000612;HP:0001270
19	55663260	C	T	R	H	TNNI3	0.99795	0.95545	NA	NA	NA	NA	NA	NA	NA	NA	NA	NA	5|5|4|5	Cardiomyopathy;Hypertrophic cardiomyopathy	0|1|0|1	27463	NM_000363.4(TNNI3):c.575G>A (p.Arg192His)	HP:0001638;HP:0001639
19	55665403	C	T	E	K	TNNI3	0.87095	0.54403	NA	NA	NA	NA	NA	NA	NA	NA	NA	NA	5|5	Primary dilated cardiomyopathy	1|1	52562	NM_000363.4(TNNI3):c.544G>A (p.Glu182Lys)	HP:0001644
19	55665438	C	T	R	Q	TNNI3	0.99683	0.95544	NA	NA	NA	NA	NA	NA	NA	NA	NA	NA	5	Cardiomyopathy;Hypertrophic cardiomyopathy	1	176214	NM_000363.4(TNNI3):c.509G>A (p.Arg170Gln)	HP:0001638;HP:0001639
19	55665477	G	A	A	V	TNNI3	0.92207	0.75308	NA	NA	NA	NA	NA	NA	NA	NA	NA	NA	4|5	Hypertrophic cardiomyopathy	1|2	52558	NM_000363.4(TNNI3):c.470C>T (p.Ala157Val)	HP:0001639
19	55665514	G	C	R	G	TNNI3	0.95217	0.82173	NA	NA	NA	NA	NA	NA	NA	NA	NA	NA	5|5|5	Hypertrophic cardiomyopathy	0|0|1	27458	NM_000363.4(TNNI3):c.433C>G (p.Arg145Gly)	HP:0001639
19	55676795	G	A	R	X	DNAAF3	NA	0.96591	NA	NA	NA	NA	NA	NA	NA	NA	NA	NA	5|5	Ciliary dyskinesia	0|0	40206	NM_001256714.1(DNAAF3):c.469C>T (p.Arg157Ter)	HP:0012265
2	1507728	G	A	E	K	TPO	0.98335	0.90695	0.000457875457875458	0	0	0	0.00174825174825175	NA	NA	NA	NA	NA	5	Congenital hypothyroidism	0	19085	NM_000547.5(TPO):c.2395G>A (p.Glu799Lys)	HP:0000851
2	25457242	C	A	R	L	DNMT3A	0.98813	0.95105	NA	NA	NA	NA	NA	NA	NA	NA	NA	8.236e-06	NA	Acute myeloid leukemia	NA	362758	NM_175629.2(DNMT3A):c.2645G>T (p.Arg882Leu)	HP:0004808
2	25457243	G	C	R	G	DNMT3A	0.99157	0.89625	NA	NA	NA	NA	NA	NA	NA	NA	NA	NA	NA	Acute myeloid leukemia	NA	362762	NM_022552.4(DNMT3A):c.2644C>G (p.Arg882Gly)	HP:0004808
2	25457243	G	T	R	S	DNMT3A	0.99157	0.91655	NA	NA	NA	NA	NA	NA	NA	NA	NA	NA	NA	Acute myeloid leukemia	NA	362763	NM_022552.4(DNMT3A):c.2644C>A (p.Arg882Ser)	HP:0004808
2	26689599	G	A	R	X	OTOF	NA	0.99817	NA	NA	NA	NA	NA	NA	NA	NA	NA	8.236e-06	5	Hearing impairment	0	76712	NM_194248.2(OTOF):c.4483C>T (p.Arg1495Ter)	HP:0000365
2	27670411	G	A	R	C	IFT172	0.76302	0.91936	NA	NA	NA	NA	NA	NA	NA	NA	NA	1.647e-05	5|5	Joubert syndrome	0|1	102929	NM_015662.2(IFT172):c.4630C>T (p.Arg1544Cys)	HP:0002335
2	29294126	C	T	W	X	PCARE	NA	0.97471	NA	NA	NA	NA	NA	NA	NA	0	0	3.309e-05	NA	Retinitis pigmentosa	NA	431651	NM_001029883.2(PCARE):c.3002G>A (p.Trp1001Ter)	HP:0000547
2	29296370	C	T	W	X	PCARE	NA	0.97807	NA	NA	NA	NA	NA	NA	NA	NA	NA	8.269e-06	NA	Retinal dystrophy	NA	431652	NM_001029883.2(PCARE):c.758G>A (p.Trp253Ter)	HP:0000556
2	29296416	T	A	K	X	PCARE	NA	0.9562	NA	NA	NA	NA	NA	NA	NA	NA	NA	NA	5	Retinitis pigmentosa	1	189158	NM_001029883.2(PCARE):c.712A>T (p.Lys238Ter)	HP:0000547
2	29432655	T	G	Y	S	ALK	0.87784	0.88505	NA	NA	NA	NA	NA	NA	NA	NA	NA	NA	5	Neuroblastoma	0	214506	NM_004304.4(ALK):c.3833A>C (p.Tyr1278Ser)	HP:0003006
2	29436858	G	C	F	L	ALK	0.91282	0.92082	NA	NA	NA	NA	NA	NA	NA	NA	NA	NA	NA	Neuroblastoma	NA	362764	NM_004304.4(ALK):c.3735C>G (p.Phe1245Leu)	HP:0003006
2	29436859	A	C	F	C	ALK	0.92535	0.91353	NA	NA	NA	NA	NA	NA	NA	NA	NA	NA	5	Neuroblastoma	0	214508	NM_004304.4(ALK):c.3734T>G (p.Phe1245Cys)	HP:0003006
2	29436860	A	C	F	V	ALK	0.88211	0.92375	NA	NA	NA	NA	NA	NA	NA	NA	NA	NA	5	Neuroblastoma	0	76579	NM_004304.4(ALK):c.3733T>G (p.Phe1245Val)	HP:0003006
2	29436920	C	T	D	N	ALK	0.86569	0.95325	NA	NA	NA	NA	NA	NA	NA	NA	NA	NA	NA	Rhabdomyosarcoma	NA	362765	NM_004304.4(ALK):c.3673G>A (p.Asp1225Asn)	HP:0002859
2	29443696	A	C	F	C	ALK	0.93154	0.85279	NA	NA	NA	NA	NA	NA	NA	NA	NA	NA	NA	Neuroblastoma	NA	362766	NM_004304.4(ALK):c.3521T>G (p.Phe1174Cys)	HP:0003006
2	29443697	A	C	F	V	ALK	0.91551	0.88676	NA	NA	NA	NA	NA	NA	NA	NA	NA	NA	5	Neuroblastoma	0	76578	NM_004304.4(ALK):c.3520T>G (p.Phe1174Val)	HP:0003006
2	29443697	A	T	F	I	ALK	0.90207	0.91767	NA	NA	NA	NA	NA	NA	NA	NA	NA	NA	NA	Neuroblastoma	NA	214515	NM_004304.4(ALK):c.3520T>A (p.Phe1174Ile)	HP:0003006
2	29445213	A	G	I	T	ALK	0.84191	0.83672	NA	NA	NA	NA	NA	NA	NA	NA	NA	NA	NA	Neuroblastoma	NA	535377	NM_004304.4(ALK):c.3512T>C (p.Ile1171Thr)	HP:0003006
2	29445213	A	T	I	N	ALK	0.87631	0.90646	NA	NA	NA	NA	NA	NA	NA	NA	NA	NA	NA	Neuroblastoma	NA	362767	NM_004304.4(ALK):c.3512T>A (p.Ile1171Asn)	HP:0003006
2	32339895	G	A	NA	NA	SPAST	NA	0.61794	NA	NA	NA	NA	NA	NA	NA	NA	NA	NA	NA	Spastic paraplegia	NA	513925	NM_014946.3(SPAST):c.870+1G>A	HP:0001258
2	32341222	C	T	Q	X	SPAST	NA	0.98343	NA	NA	NA	NA	NA	NA	NA	NA	NA	NA	NA	Abnormal myelination;Fatigue;Seizures	NA	513926	NM_014946.3(SPAST):c.1039C>T (p.Gln347Ter)	HP:0012447;HP:0012378;HP:0001250
2	32366974	C	T	R	C	SPAST	0.99909	0.95609	NA	NA	NA	NA	NA	NA	NA	NA	NA	NA	5	Spastic paraparesis	0	20699	NM_014946.3(SPAST):c.1495C>T (p.Arg499Cys)	HP:0002313
2	39249914	C	G	R	T	SOS1	0.95396	0.76093	NA	NA	NA	NA	NA	NA	NA	NA	NA	NA	5|5	Abnormality of the aortic valve	1|2	49152	NM_005633.3(SOS1):c.1655G>C (p.Arg552Thr)	HP:0001646
2	39250269	C	T	G	R	SOS1	0.94925	0.63433	NA	NA	NA	NA	NA	NA	NA	NA	NA	NA	5|5	Abnormality of the sternum;Ptosis;Pulmonic stenosis;Short stature	1|1	49142	NM_005633.3(SOS1):c.1300G>A (p.Gly434Arg)	HP:0000766;HP:0000508;HP:0001642;HP:0004322
2	44507966	G	A	R	Q	SLC3A1	0.95688	0.22971	NA	NA	NA	NA	NA	NA	NA	NA	NA	1.647e-05	5	Cystinuria	0	33157	NM_000341.3(SLC3A1):c.542G>A (p.Arg181Gln)	HP:0003131
2	44513213	C	T	R	X	SLC3A1	NA	0.9742	NA	NA	NA	NA	NA	0	0.000349	0	0	0.0002224	NA	Cystinuria	NA	286483	NM_000341.3(SLC3A1):c.808C>T (p.Arg270Ter)	HP:0003131
2	44528215	G	A	R	H	SLC3A1	0.97972	0.87628	NA	NA	NA	NA	NA	NA	NA	NA	NA	2.471e-05	5	Cystinuria	0	33161	NM_000341.3(SLC3A1):c.1085G>A (p.Arg362His)	HP:0003131
2	44539792	T	A	M	K	SLC3A1	0.98012	0.89539	NA	NA	NA	NA	NA	NA	NA	NA	NA	6.589e-05	5	Cystinuria	0	33155	NM_000341.3(SLC3A1):c.1400T>A (p.Met467Lys)	HP:0003131
2	44539792	T	C	M	T	SLC3A1	0.99712	0.71793	NA	NA	NA	NA	NA	0.000908	0.002674	0.00104	0.00078	0.00271	5	Cystinuria	2	33154	NM_000341.3(SLC3A1):c.1400T>C (p.Met467Thr)	HP:0003131
2	44539893	G	T	V	L	SLC3A1	0.97382	0.55928	NA	NA	NA	NA	NA	NA	NA	NA	NA	NA	NA	Cystinuria	NA	268512	NM_000341.3(SLC3A1):c.1500+1G>T	HP:0003131
2	44541070	T	A	Y	N	SLC3A1	0.99709	0.8644	NA	NA	NA	NA	NA	NA	NA	NA	NA	NA	5	Cystinuria	0	45755	NM_000341.3(SLC3A1):c.1597T>A (p.Tyr533Asn)	HP:0003131
2	44547563	C	A	P	T	SLC3A1	0.99297	0.71481	NA	NA	NA	NA	NA	NA	NA	0	0	1.647e-05	5	Cystinuria	0	33159	NM_000341.3(SLC3A1):c.1843C>A (p.Pro615Thr)	HP:0003131
2	44547675	C	G	T	R	SLC3A1	0.96235	0.44553	NA	NA	NA	NA	NA	NA	NA	NA	NA	NA	5	Cystinuria	0	33158	NM_000341.3(SLC3A1):c.1955C>G (p.Thr652Arg)	HP:0003131
2	44547753	T	C	L	P	SLC3A1	0.99774	0.6513	NA	NA	NA	NA	NA	NA	NA	NA	NA	NA	5	Cystinuria	0	33156	NM_000341.3(SLC3A1):c.2033T>C (p.Leu678Pro)	HP:0003131
2	45169628	G	T	E	X	SIX3	NA	0.97398	NA	NA	NA	NA	NA	NA	NA	NA	NA	NA	5|5	SCHIZENCEPHALY	0|0	39337	NM_005413.3(SIX3):c.385G>T (p.Glu129Ter)	HP:0010636
2	45169742	G	T	A	S	SIX3	0.93697	0.37205	NA	NA	NA	NA	NA	NA	NA	NA	NA	8.287e-06	5	SCHIZENCEPHALY	0	39339	NM_005413.3(SIX3):c.499G>T (p.Ala167Ser)	HP:0010636
2	48027853	C	T	R	X	MSH6	NA	0.96733	NA	NA	NA	NA	NA	0	0.000116	NA	NA	NA	5|5|5|5	Endometrial carcinoma	3|1|0|1	94786	NM_000179.2(MSH6):c.2731C>T (p.Arg911Ter)	HP:0012114
2	48915203	T	C	D	G	LHCGR	0.82906	0.76145	NA	NA	NA	NA	NA	NA	NA	NA	NA	NA	5	Precocious puberty in males	0	29423	NM_000233.3(LHCGR):c.1733A>G (p.Asp578Gly)	HP:0008185
2	49381555	A	G	M	T	FSHR	0.81011	0.37031	NA	NA	NA	NA	NA	NA	NA	0	0	NA	NA	Amenorrhea	NA	513928	NM_000145.3(FSHR):c.2T>C (p.Met1Thr)	HP:0000141
2	74141962	C	T	R	C	ACTG2	0.99453	0.88079	NA	NA	NA	NA	NA	NA	NA	NA	NA	NA	5|5|5|5	Megacystis	1|1|0|0	136552	NM_001615.3(ACTG2):c.769C>T (p.Arg257Cys)	HP:0000021
2	74141963	G	A	R	H	ACTG2	0.99146	0.95048	NA	NA	NA	NA	NA	NA	NA	NA	NA	NA	5|5|5	Megacystis	1|0|0	205237	NM_001615.3(ACTG2):c.770G>A (p.Arg257His)	HP:0000021
2	96919788	G	A	Q	X	TMEM127	NA	0.97657	NA	NA	NA	NA	NA	NA	NA	NA	NA	NA	4|5	Pheochromocytoma	0|1	15147	NM_017849.3(TMEM127):c.475C>T (p.Gln159Ter)	HP:0002666
2	96931117	C	A	M	I	TMEM127	0.90241	0.49488	NA	NA	NA	NA	NA	NA	NA	NA	NA	NA	4	Pheochromocytoma	0	132481	NM_017849.3(TMEM127):c.3G>T (p.Met1Ile)	HP:0002666
2	96958823	C	A	V	L	SNRNP200	0.96519	0.94112	NA	NA	NA	NA	NA	NA	NA	NA	NA	NA	5	Retinitis pigmentosa	0	152863	NM_014014.4(SNRNP200):c.2047G>T (p.Val683Leu)	HP:0000547
2	96958828	C	T	R	H	SNRNP200	0.99201	0.95811	NA	NA	NA	NA	NA	NA	NA	NA	NA	NA	5	Retinitis pigmentosa	0	152862	NM_014014.4(SNRNP200):c.2042G>A (p.Arg681His)	HP:0000547
2	98349356	C	T	R	W	ZAP70	0.90927	0.80525	NA	NA	NA	NA	NA	NA	NA	NA	NA	4.118e-05	5|5	Combined immunodeficiency	1|0	224665	NM_001079.3(ZAP70):c.574C>T (p.Arg192Trp)	HP:0005387
2	98351172	G	C	R	P	ZAP70	0.57791	0.71694	NA	NA	NA	NA	NA	NA	NA	0	0	NA	5|5	Combined immunodeficiency	1|0	224666	NM_001079.3(ZAP70):c.1079G>C (p.Arg360Pro)	HP:0005387
2	99008427	C	T	R	W	CNGA3	0.98866	0.94045	NA	NA	NA	NA	NA	0	0.000349	0	0	4.118e-05	NA	Achromatopsia	NA	490192	NM_001298.2(CNGA3):c.667C>T (p.Arg223Trp)	HP:0011516
2	99012850	T	C	M	T	CNGA3	0.98977	0.57729	NA	NA	NA	NA	NA	NA	NA	NA	NA	NA	NA	Achromatopsia	NA	494983	NM_001298.2(CNGA3):c.1217T>C (p.Met406Thr)	HP:0011516
2	99012912	C	T	R	C	CNGA3	0.99581	0.93613	0.000457875457875458	0	0.00131926121372032	0	0	0.000681	0.001047	0	0	0.0004859	NA	Achromatopsia	NA	488680	NM_001298.2(CNGA3):c.1279C>T (p.Arg427Cys)	HP:0011516
2	99012939	C	T	R	W	CNGA3	0.99937	0.77334	NA	NA	NA	NA	NA	0.000227	0.000116	0	0	9.06e-05	5	Achromatopsia	0	24521	NM_001298.2(CNGA3):c.1306C>T (p.Arg436Trp)	HP:0011516
2	99012953	G	A	W	X	CNGA3	NA	0.97839	NA	NA	NA	NA	NA	NA	NA	NA	NA	NA	NA	Achromatopsia	NA	494984	NM_001298.2(CNGA3):c.1320G>A (p.Trp440Ter)	HP:0011516
2	99013321	G	A	R	H	CNGA3	0.99418	0.92439	NA	NA	NA	NA	NA	NA	NA	0	0	7.413e-05	5	Abnormality of the eye	1	259747	NM_001298.2(CNGA3):c.1688G>A (p.Arg563His)	HP:0000478
2	99013410	G	A	E	K	CNGA3	0.9409	0.61541	NA	NA	NA	NA	NA	NA	NA	NA	NA	2.471e-05	NA	Achromatopsia	NA	494985	NM_001298.2(CNGA3):c.1777G>A (p.Glu593Lys)	HP:0011516
2	109529133	C	T	NA	NA	EDAR	NA	0.58174	NA	NA	NA	NA	NA	NA	NA	NA	NA	NA	NA	Ectodermal dysplasia	NA	496632	NM_022336.3(EDAR):c.529+1G>A	HP:0000968
2	112777074	C	T	R	X	MERTK	NA	0.98863	NA	NA	NA	NA	NA	NA	NA	NA	NA	2.471e-05	NA	Retinitis pigmentosa	NA	431641	NM_006343.2(MERTK):c.2164C>T (p.Arg722Ter)	HP:0000547
2	114002071	G	A	R	X	PAX8	NA	0.97132	NA	NA	NA	NA	NA	NA	NA	NA	NA	NA	5	Thyroid dysgenesis	0	28822	NM_013953.3(PAX8):c.322C>T (p.Arg108Ter)	HP:0008188
2	114004337	A	C	L	R	PAX8	0.97048	0.84125	NA	NA	NA	NA	NA	NA	NA	NA	NA	NA	5	Thyroid dysgenesis	0	28824	NM_013953.3(PAX8):c.185T>G (p.Leu62Arg)	HP:0008188
2	114004352	C	T	C	Y	PAX8	0.97089	0.88736	NA	NA	NA	NA	NA	NA	NA	NA	NA	NA	5	Thyroid dysgenesis	0	28825	NM_013953.3(PAX8):c.170G>A (p.Cys57Tyr)	HP:0008188
2	114004362	T	C	S	G	PAX8	0.96824	0.75894	NA	NA	NA	NA	NA	NA	NA	NA	NA	NA	5	Thyroid dysgenesis	0	28826	NM_013953.3(PAX8):c.160A>G (p.Ser54Gly)	HP:0008188
2	114004379	G	A	S	F	PAX8	0.9722	0.90921	NA	NA	NA	NA	NA	NA	NA	NA	NA	NA	5	Thyroid dysgenesis	0	28828	NM_013953.3(PAX8):c.143C>T (p.Ser48Phe)	HP:0008188
2	114004403	T	G	Q	P	PAX8	0.99097	0.75559	NA	NA	NA	NA	NA	NA	NA	NA	NA	NA	5	Thyroid dysgenesis	0	28827	NM_013953.3(PAX8):c.119A>C (p.Gln40Pro)	HP:0008188
2	114004430	C	T	R	H	PAX8	0.9618	0.95204	NA	NA	NA	NA	NA	NA	NA	NA	NA	NA	5	Thyroid dysgenesis	0	28823	NM_013953.3(PAX8):c.92G>A (p.Arg31His)	HP:0008188
2	157435621	T	C	F	S	GPD2	0.87986	0.69924	NA	NA	NA	NA	NA	NA	NA	NA	NA	NA	5	Diabetes mellitus type 2	0	31120	NM_001083112.2(GPD2):c.1904T>C (p.Phe635Ser)	HP:0005978
2	158622516	C	T	G	E	ACVR1	0.95896	0.93846	NA	NA	NA	NA	NA	NA	NA	NA	NA	NA	5	Brainstem glioma	0	38549	NM_001105.4(ACVR1):c.983G>A (p.Gly328Glu)	HP:0010796
2	166166923	C	T	A	V	SCN2A	0.97987	0.86891	NA	NA	NA	NA	NA	NA	NA	NA	NA	NA	5|5|5	Epileptic encephalopathy	0|1|1	38843	NM_021007.2(SCN2A):c.788C>T (p.Ala263Val)	HP:0200134
2	166870322	G	A	R	X	SCN1A	NA	0.99045	NA	NA	NA	NA	NA	NA	NA	NA	NA	NA	5|5	Seizures	2|1	187772	NM_001165963.1(SCN1A):c.3637C>T (p.Arg1213Ter)	HP:0001250
2	166900374	C	G	E	D	SCN1A	0.8558	0.4942	NA	NA	NA	NA	NA	NA	NA	NA	NA	NA	NA	Epileptic encephalopathy	NA	362325	NM_001165963.1(SCN1A):c.1848G>C (p.Glu616Asp)	HP:0200134
2	166915136	G	C	Y	X	SCN1A	NA	0.97577	NA	NA	NA	NA	NA	NA	NA	NA	NA	NA	NA	Febrile seizures	NA	431539	NM_001202435.2(SCN1A):c.327C>G (p.Tyr109Ter)	HP:0002373
2	167141295	G	A	R	X	SCN9A	NA	0.9744	NA	NA	NA	NA	NA	NA	NA	NA	NA	NA	NA	Pain insensitivity	NA	360823	NM_002977.3(SCN9A):c.1642C>T (p.Arg548Ter)	HP:0007021
2	169788952	G	A	R	C	ABCB11	0.94373	0.95654	NA	NA	NA	NA	NA	NA	NA	NA	NA	1.655e-05	NA	Abnormal liver function tests during pregnancy;Intrahepatic cholestasis;Pruritus	NA	360825	NM_003742.2(ABCB11):c.3148C>T (p.Arg1050Cys)	HP:0200148;HP:0001406;HP:0000989
2	176959373	C	G	S	C	HOXD13	0.99123	0.84698	NA	NA	NA	NA	NA	NA	NA	NA	NA	NA	5|5	Type D brachydactyly	0|0	29909	NM_000523.3(HOXD13):c.947C>G (p.Ser316Cys)	HP:0005627
2	176959390	A	C	I	L	HOXD13	0.99636	0.85266	NA	NA	NA	NA	NA	NA	NA	NA	NA	NA	5|5	Type D brachydactyly	0|0	29908	NM_000523.3(HOXD13):c.964A>C (p.Ile322Leu)	HP:0005627
2	179430143	G	A	R	X	TTN	NA	0.99995	NA	NA	NA	NA	NA	NA	NA	NA	NA	8.279e-06	4	Primary dilated cardiomyopathy	1	173115	NM_001256850.1(TTN):c.75793C>T (p.Arg25265Ter)	HP:0001644
2	179436292	C	T	W	X	TTN	NA	0.99995	NA	NA	NA	NA	NA	NA	NA	NA	NA	NA	NA	Muscular Diseases	NA	360829	NM_001267550.2(TTN):c.74567G>A (p.Trp24856Ter)	HP:0003198
2	179590094	C	T	NA	NA	TTN	NA	0.71719	NA	NA	NA	NA	NA	NA	NA	NA	NA	NA	NA	Noncompaction cardiomyopathy	NA	513913	NM_001267550.2(TTN):c.20836+1G>A	HP:0012817
2	179647707	A	G	W	R	TTN	0.99312	0.43463	NA	NA	NA	NA	NA	NA	NA	NA	NA	NA	5|5	Primary dilated cardiomyopathy	0|1	27690	NM_001256850.1(TTN):c.2926T>C (p.Trp976Arg)	HP:0001644
2	182423344	G	A	R	X	CERKL	NA	0.85559	NA	NA	NA	NA	NA	0.000247	0.000599	0	0	0.000397	5|5	Cone/cone-rod dystrophy;Retinal dystrophy;Retinal pigment epithelial atrophy;Retinitis pigmentosa	0|1	17403	NM_201548.4(CERKL):c.769C>T (p.Arg257Ter)	HP:0000548;HP:0000556;HP:0007722;HP:0000547
2	182543256	C	A	R	L	NEUROD1	0.99026	0.95509	NA	NA	NA	NA	NA	NA	NA	NA	NA	NA	5	Diabetes mellitus type 2	0	22892	NM_002500.4(NEUROD1):c.332G>T (p.Arg111Leu)	HP:0005978
2	189870077	G	A	G	D	COL3A1	0.96679	0.93913	NA	NA	NA	NA	NA	NA	NA	NA	NA	NA	5	Connective tissue nevi;Seizures	0	107055	NM_000090.3(COL3A1):c.2933G>A (p.Gly978Asp)	HP:0100898;HP:0001250
2	196651859	A	G	F	L	DNAH7	0.11591	0.91033	NA	NA	NA	NA	NA	NA	NA	NA	NA	NA	NA	Abnormal muscle tone;Abnormality of the basal ganglia;Dyspnea;Hypoplasia of the corpus callosum;Seizures	NA	362134	NM_018897.2(DNAH7):c.10753T>C (p.Phe3585Leu)	HP:0003808;HP:0002134;HP:0002094;HP:0002079;HP:0001250
2	198267359	C	A	K	N	SF3B1	0.87121	0.90365	NA	NA	NA	NA	NA	NA	NA	NA	NA	2.471e-05	5	Acute myeloid leukemia	1	216787	NM_012433.3(SF3B1):c.1998G>T (p.Lys666Asn)	HP:0004808
2	202052521	T	C	M	T	CASP10	0.36286	0.04591	0.000457875457875458	0	0	0	0.00174825174825175	NA	NA	NA	NA	0.0001565	5	Neoplasm of stomach	0	22807	NM_032977.3(CASP10):c.440T>C (p.Met147Thr)	HP:0006753
2	202070652	C	T	Q	X	CASP10	NA	0.67788	NA	NA	NA	NA	NA	NA	NA	NA	NA	NA	5|5	Neoplasm of stomach;Non-Hodgkin lymphoma	0|0	22805	NM_032977.3(CASP10):c.769C>T (p.Gln257Ter)	HP:0006753;HP:0012539
2	202074111	C	T	A	V	CASP10	0.47699	0.60092	NA	NA	NA	NA	NA	NA	NA	NA	NA	NA	5	Non-Hodgkin lymphoma	0	22804	NM_032977.3(CASP10):c.1241C>T (p.Ala414Val)	HP:0012539
2	202505638	G	A	R	X	TMEM237	NA	0.97812	NA	NA	NA	NA	NA	0	0.000368	NA	NA	6.624e-05	5|5	Joubert syndrome	0|0	40137	NM_001044385.2(TMEM237):c.52C>T (p.Arg18Ter)	HP:0002335
2	202539978	A	G	W	R	MPP4	0.79524	0.49824	NA	NA	NA	NA	NA	NA	NA	NA	NA	NA	NA	Generalized hypotonia;Global developmental delay;High palate;Intellectual disability;Seizures;Strabismus;Wide nasal bridge	NA	362135	NM_033066.2(MPP4):c.946T>C (p.Trp316Arg)	HP:0001290;HP:0001263;HP:0000218;HP:0001249;HP:0001250;HP:0000486;HP:0000431
2	208986452	C	T	W	X	CRYGD	NA	0.98519	NA	NA	NA	NA	NA	NA	NA	NA	NA	8.236e-06	5	Aculeiform cataract	0	31980	NM_006891.3(CRYGD):c.470G>A (p.Trp157Ter)	HP:0010926
2	208986520	G	T	Y	X	CRYGD	NA	0.9572	NA	NA	NA	NA	NA	NA	NA	NA	NA	NA	5	Aculeiform cataract	0	79354	NM_006891.3(CRYGD):c.402C>A (p.Tyr134Ter)	HP:0010926
2	208988912	C	T	R	H	CRYGD	0.84323	0.57751	NA	NA	NA	NA	NA	NA	NA	NA	NA	NA	5	Aculeiform cataract	0	31977	NM_006891.3(CRYGD):c.176G>A (p.Arg59His)	HP:0010926
2	208988979	G	T	R	S	CRYGD	0.93623	0.8003	NA	NA	NA	NA	NA	NA	NA	NA	NA	NA	5	Aculeiform cataract	0	31978	NM_006891.3(CRYGD):c.109C>A (p.Arg37Ser)	HP:0010926
2	208989018	G	A	P	S	CRYGD	0.5418	0.04924	NA	NA	NA	NA	NA	NA	NA	NA	NA	NA	5	Aculeiform cataract	0	31981	NM_006891.3(CRYGD):c.70C>T (p.Pro24Ser)	HP:0010926
2	208989018	G	T	P	T	CRYGD	0.6888	0.18781	NA	NA	NA	NA	NA	NA	NA	NA	NA	NA	5|5	Aculeiform cataract;Congenital cataract	0|0	31979	NM_006891.3(CRYGD):c.70C>A (p.Pro24Thr)	HP:0010926;HP:0000519
2	208989045	G	A	R	C	CRYGD	0.92782	0.95555	NA	NA	NA	NA	NA	NA	NA	NA	NA	NA	5	Aculeiform cataract	0	31976	NM_006891.3(CRYGD):c.43C>T (p.Arg15Cys)	HP:0010926
2	208992955	G	A	S	F	CRYGC	0.99174	0.7993	NA	NA	NA	NA	NA	NA	NA	NA	NA	NA	5|5	Congenital cataract	0|0	79367	NM_020989.3(CRYGC):c.497C>T (p.Ser166Phe)	HP:0000519
2	209027941	C	T	R	H	CRYGA	0.82936	0.43267	0.00183150183150183	0	0.00395778364116095	0.00276243093922652	0	0.000454	0.002907	0.00042	0.00031	0.004266	NA	Congenital cataract	NA	247347	NM_014617.3(CRYGA):c.239G>A (p.Arg80His)	HP:0000519
2	209113112	C	G	R	P	IDH1	0.97837	0.95169	NA	NA	NA	NA	NA	NA	NA	NA	NA	NA	NA	Acute myeloid leukemia	NA	362769	NM_001282386.1(IDH1):c.395G>C (p.Arg132Pro)	HP:0004808
2	215645944	C	T	W	X	BARD1	NA	0.96578	NA	NA	NA	NA	NA	NA	NA	NA	NA	NA	NA	Neoplasm of the breast	NA	423238	NM_000465.3(BARD1):c.654G>A (p.Trp218Ter)	HP:0100013
2	217280150	C	A	C	X	SMARCAL1	NA	0.6988	NA	NA	NA	NA	NA	NA	NA	NA	NA	NA	NA	Atrioventricular canal defect;Congenital microcephaly;Decreased body weight;Disproportionate short-trunk short stature;Focal segmental glomerulosclerosis;Microcephaly;Short stature;Small for gestational age;Steroid-resistant nephrotic syndrome	NA	360834	NM_001127207.1(SMARCAL1):c.723C>A (p.Cys241Ter)	HP:0006695;HP:0011451;HP:0004325;HP:0003521;HP:0000097;HP:0000252;HP:0004322;HP:0001518;HP:0012588
2	217342939	G	T	E	X	SMARCAL1	NA	0.99967	NA	NA	NA	NA	NA	NA	NA	NA	NA	0.0001153	5	Atrioventricular canal defect;Congenital microcephaly;Decreased body weight;Disproportionate short-trunk short stature;Focal segmental glomerulosclerosis;Microcephaly;Short stature;Small for gestational age;Steroid-resistant nephrotic syndrome	0	19210	NM_014140.3(SMARCAL1):c.2542G>T (p.Glu848Ter)	HP:0006695;HP:0011451;HP:0004325;HP:0003521;HP:0000097;HP:0000252;HP:0004322;HP:0001518;HP:0012588
2	219135284	C	T	A	V	PNKD	0.98556	0.86409	NA	NA	NA	NA	NA	NA	NA	NA	NA	NA	5	Episodic hemiplegia;Paroxysmal dyskinesia;Paroxysmal dystonia	0	16931	NM_015488.4(PNKD):c.26C>T (p.Ala9Val)	HP:0012194;HP:0007166;HP:0002268
2	219922271	G	A	T	I	IHH	0.9772	0.87877	NA	NA	NA	NA	NA	NA	NA	NA	NA	NA	5	Type A1 brachydactyly	0	23912	NM_002181.3(IHH):c.461C>T (p.Thr154Ile)	HP:0009371
2	219922341	C	T	E	K	IHH	0.97852	0.95492	NA	NA	NA	NA	NA	NA	NA	NA	NA	NA	5	Type A1 brachydactyly	0	23906	NM_002181.3(IHH):c.391G>A (p.Glu131Lys)	HP:0009371
2	219922343	G	T	T	N	IHH	0.9754	0.8176	NA	NA	NA	NA	NA	NA	NA	NA	NA	NA	5	Type A1 brachydactyly	0	23915	NM_002181.3(IHH):c.389C>A (p.Thr130Asn)	HP:0009371
2	219922349	C	T	R	Q	IHH	0.98093	0.95686	NA	NA	NA	NA	NA	NA	NA	NA	NA	NA	5	Type A1 brachydactyly	0	23914	NM_002181.3(IHH):c.383G>A (p.Arg128Gln)	HP:0009371
2	219924890	G	T	D	E	IHH	0.97044	0.81419	NA	NA	NA	NA	NA	NA	NA	NA	NA	NA	5	Type A1 brachydactyly	0	23907	NM_002181.3(IHH):c.300C>A (p.Asp100Glu)	HP:0009371
2	219924892	C	T	D	N	IHH	0.96608	0.94288	NA	NA	NA	NA	NA	NA	NA	NA	NA	NA	5	Type A1 brachydactyly	0	23908	NM_002181.3(IHH):c.298G>A (p.Asp100Asn)	HP:0009371
2	219924906	T	C	E	G	IHH	0.98413	0.73479	NA	NA	NA	NA	NA	NA	NA	NA	NA	NA	5	Type A1 brachydactyly	0	23911	NM_002181.3(IHH):c.284A>G (p.Glu95Gly)	HP:0009371
2	219924907	C	T	E	K	IHH	0.97024	0.91922	NA	NA	NA	NA	NA	NA	NA	NA	NA	NA	5	Type A1 brachydactyly	0	23905	NM_002181.3(IHH):c.283G>A (p.Glu95Lys)	HP:0009371
2	220283222	C	T	S	F	DES	0.9518	0.6671	NA	NA	NA	NA	NA	NA	NA	NA	NA	NA	5|5|5	Primary dilated cardiomyopathy	1|1|2	53427	NM_001927.3(DES):c.38C>T (p.Ser13Phe)	HP:0001644
2	220283230	C	T	R	C	DES	0.96364	0.85622	NA	NA	NA	NA	NA	NA	NA	NA	NA	NA	5	Myofibrillar myopathy	0	77310	NM_001927.3(DES):c.46C>T (p.Arg16Cys)	HP:0003715
2	220286107	G	C	A	P	DES	0.97451	0.62757	NA	NA	NA	NA	NA	NA	NA	NA	NA	NA	5	Myofibrillar myopathy	0	77287	NM_001927.3(DES):c.1069G>C (p.Ala357Pro)	HP:0003715
2	223478611	T	G	T	P	FARSB	0.92215	0.89805	NA	NA	NA	NA	NA	NA	NA	NA	NA	NA	NA	Cerebral calcification;Dilatation;Interstitial pneumonitis;Liver cirrhosis	NA	536138	NM_005687.4(FARSB):c.1381A>C (p.Thr461Pro)	HP:0002514;HP:0002617;HP:0006515;HP:0001394
2	223488418	C	T	R	Q	FARSB	0.79612	0.95198	NA	NA	NA	NA	NA	NA	NA	NA	NA	NA	NA	Cerebral calcification;Dilatation;Interstitial pneumonitis;Liver cirrhosis	NA	536160	NM_005687.4(FARSB):c.1202G>A (p.Arg401Gln)	HP:0002514;HP:0002617;HP:0006515;HP:0001394
2	223496325	T	C	K	E	FARSB	0.80115	0.79757	NA	NA	NA	NA	NA	NA	NA	NA	NA	NA	NA	Cerebral calcification;Dilatation;Interstitial pneumonitis;Liver cirrhosis	NA	536151	NM_005687.4(FARSB):c.784A>G (p.Lys262Glu)	HP:0002514;HP:0002617;HP:0006515;HP:0001394
2	223496354	A	G	F	S	FARSB	0.82116	0.89296	NA	NA	NA	NA	NA	NA	NA	NA	NA	NA	NA	Cerebral calcification;Dilatation;Interstitial pneumonitis;Liver cirrhosis	NA	536186	NM_005687.4(FARSB):c.755T>C (p.Phe252Ser)	HP:0002514;HP:0002617;HP:0006515;HP:0001394
2	223507613	A	G	C	R	FARSB	0.90535	0.80063	NA	NA	NA	NA	NA	NA	NA	NA	NA	NA	NA	Cerebral calcification;Dilatation;Interstitial pneumonitis;Liver cirrhosis	NA	536187	NM_005687.4(FARSB):c.226T>C (p.Cys76Arg)	HP:0002514;HP:0002617;HP:0006515;HP:0001394
2	227661632	G	C	T	R	IRS1	0.41413	0.10449	NA	NA	NA	NA	NA	NA	NA	NA	NA	8.326e-06	5	Diabetes mellitus type 2	0	38717	NM_005544.2(IRS1):c.1823C>G (p.Thr608Arg)	HP:0005978
2	234676583	G	T	NA	NA	UGT1A1	NA	0.76281	NA	NA	NA	NA	NA	NA	NA	NA	NA	NA	5	Hyperbilirubinemia	1	168049	NM_000463.2(UGT1A1):c.1084+1G>T	HP:0002904
2	234681059	T	G	Y	D	UGT1A1	0.93409	0.85585	0.000457875457875458	0	0	0	0.00174825174825175	NA	NA	NA	NA	0.0001483	5|5|5	Hyperbilirubinemia	0|0|1	27320	NM_000463.2(UGT1A1):c.1456T>G (p.Tyr486Asp)	HP:0002904
2	238243305	G	A	Q	X	COL6A3	NA	0.99863	NA	NA	NA	NA	NA	NA	NA	NA	NA	NA	NA	Muscular Diseases	NA	272976	NM_004369.3(COL6A3):c.9193C>T (p.Gln3065Ter)	HP:0003198
2	238269793	G	A	R	X	COL6A3	NA	0.9958	NA	NA	NA	NA	NA	NA	NA	NA	NA	NA	5	Muscular Diseases	1	206954	NM_004369.3(COL6A3):c.6181C>T (p.Arg2061Ter)	HP:0003198
2	241814576	T	C	I	T	AGXT	0.96484	0.67903	NA	NA	NA	NA	NA	NA	NA	NA	NA	3.295e-05	5	Nephrolithiasis	0	20685	NM_000030.2(AGXT):c.731T>C (p.Ile244Thr)	HP:0000787
20	2398091	T	G	L	W	TGM6	0.89861	0.78847	NA	NA	NA	NA	NA	NA	NA	NA	NA	0.0001071	5|5	Acute myeloid leukemia	0|0	40042	NM_198994.2(TGM6):c.1550T>G (p.Leu517Trp)	HP:0004808
20	3063425	A	C	C	G	AVP	0.99917	0.47934	NA	NA	NA	NA	NA	NA	NA	NA	NA	NA	5	Neurohypophyseal diabetes insipidus	0	27259	NM_000490.4(AVP):c.346T>G (p.Cys116Gly)	HP:0000863
20	3063434	C	A	E	X	AVP	NA	0.97919	NA	NA	NA	NA	NA	NA	NA	NA	NA	NA	5	Neurohypophyseal diabetes insipidus	0	27254	NM_000490.4(AVP):c.337G>T (p.Glu113Ter)	HP:0000863
20	3063651	G	T	C	X	AVP	NA	0.96232	NA	NA	NA	NA	NA	NA	NA	NA	NA	NA	5	Neurohypophyseal diabetes insipidus	0	27247	NM_000490.4(AVP):c.294C>A (p.Cys98Ter)	HP:0000863
20	3063658	C	A	G	V	AVP	0.99143	0.72351	NA	NA	NA	NA	NA	NA	NA	NA	NA	NA	5	Neurohypophyseal diabetes insipidus	0	27250	NM_000490.4(AVP):c.287G>T (p.Gly96Val)	HP:0000863
20	3063668	C	A	G	W	AVP	0.99406	0.94064	NA	NA	NA	NA	NA	NA	NA	NA	NA	NA	5	Neurohypophyseal diabetes insipidus	0	27248	NM_000490.4(AVP):c.277G>T (p.Gly93Trp)	HP:0000863
20	3063670	C	T	C	Y	AVP	0.97983	0.79524	NA	NA	NA	NA	NA	NA	NA	NA	NA	NA	5	Neurohypophyseal diabetes insipidus	0	27256	NM_000490.4(AVP):c.275G>A (p.Cys92Tyr)	HP:0000863
20	3063683	C	T	G	S	AVP	0.99889	0.94389	NA	NA	NA	NA	NA	NA	NA	NA	NA	NA	5	Neurohypophyseal diabetes insipidus	0	27243	NM_000490.4(AVP):c.262G>A (p.Gly88Ser)	HP:0000863
20	3063685	G	A	S	F	AVP	0.99977	0.84053	NA	NA	NA	NA	NA	NA	NA	NA	NA	NA	5	Neurohypophyseal diabetes insipidus	0	27255	NM_000490.4(AVP):c.260C>T (p.Ser87Phe)	HP:0000863
20	3063745	A	G	V	A	AVP	0.99977	0.60452	NA	NA	NA	NA	NA	NA	NA	NA	NA	NA	5	Neurohypophyseal diabetes insipidus	0	27257	NM_000490.4(AVP):c.200T>C (p.Val67Ala)	HP:0000863
20	3063784	C	A	G	V	AVP	0.99425	0.91406	NA	NA	NA	NA	NA	NA	NA	NA	NA	NA	5	Neurohypophyseal diabetes insipidus	0	27252	NM_000490.4(AVP):c.161G>T (p.Gly54Val)	HP:0000863
20	3063785	C	G	G	R	AVP	0.99437	0.94261	NA	NA	NA	NA	NA	NA	NA	NA	NA	NA	5	Neurohypophyseal diabetes insipidus	0	27253	NM_000490.4(AVP):c.160G>C (p.Gly54Arg)	HP:0000863
20	3063802	C	A	G	V	AVP	0.94854	0.71937	NA	NA	NA	NA	NA	NA	NA	NA	NA	NA	5	Neurohypophyseal diabetes insipidus	0	27244	NM_000490.4(AVP):c.143G>T (p.Gly48Val)	HP:0000863
20	3065260	A	G	Y	H	AVP	0.97312	0.79212	NA	NA	NA	NA	NA	NA	NA	NA	NA	NA	5	Neurohypophyseal diabetes insipidus	0	27260	NM_000490.4(AVP):c.61T>C (p.Tyr21His)	HP:0000863
20	3065265	G	A	A	V	AVP	0.99951	0.76397	NA	NA	NA	NA	NA	NA	NA	NA	NA	NA	5	Neurohypophyseal diabetes insipidus	0	27251	NM_000490.4(AVP):c.56C>T (p.Ala19Val)	HP:0000863
20	3065266	C	T	A	T	AVP	0.99958	0.87464	NA	NA	NA	NA	NA	NA	NA	NA	NA	NA	5	Neurohypophyseal diabetes insipidus	0	27245	NM_000490.4(AVP):c.55G>A (p.Ala19Thr)	HP:0000863
20	3888838	G	A	M	I	PANK2	0.96623	0.44383	NA	NA	NA	NA	NA	NA	NA	NA	NA	NA	NA	Neurodegeneration	NA	361063	NM_153638.3(PANK2):c.894G>A (p.Met298Ile)	HP:0002180
20	3891311	C	T	R	W	PANK2	0.98737	0.95752	NA	NA	NA	NA	NA	NA	NA	0	0	8.237e-06	NA	Neurodegeneration	NA	361064	NM_153638.3(PANK2):c.1069C>T (p.Arg357Trp)	HP:0002180
20	3893161	T	C	F	S	PANK2	0.98247	0.7061	NA	NA	NA	NA	NA	NA	NA	NA	NA	NA	5	Retinitis pigmentosa	1	189162	NM_024960.5(PANK2):c.419T>C (p.Phe140Ser)	HP:0000547
20	25319986	G	A	R	X	ABHD12	NA	0.96753	NA	NA	NA	NA	NA	NA	NA	NA	NA	1.647e-05	NA	Retinal dystrophy	NA	431811	NM_015600.4(ABHD12):c.193C>T (p.Arg65Ter)	HP:0000556
20	31021211	C	T	R	X	ASXL1	NA	0.96189	NA	NA	NA	NA	NA	0.000454	0	NA	NA	5.765e-05	5	Abnormality of the corpus callosum;Delayed gross motor development;Delayed speech and language development;Feeding difficulties;Glabellar hemangioma;Global developmental delay;Hypertrichosis;Intellectual disability, severe;Prominent metopic ridge;Small for gestational age	0	39943	NM_015338.5(ASXL1):c.1210C>T (p.Arg404Ter)	HP:0001273;HP:0002194;HP:0000750;HP:0011968;HP:0001076;HP:0001263;HP:0000998;HP:0010864;HP:0005487;HP:0001518
20	31022615	T	A	Y	X	ASXL1	NA	0.97192	NA	NA	NA	NA	NA	NA	NA	NA	NA	NA	NA	Myelodysplasia	NA	538607	NM_015338.5(ASXL1):c.2100T>A (p.Tyr700Ter)	HP:0002863
20	33519924	G	A	R	C	GSS	0.99609	0.95705	NA	NA	NA	NA	NA	NA	NA	0.00021	0.00016	NA	5	Gluthathione synthetase deficiency	0	23567	NM_000178.3(GSS):c.847C>T (p.Arg283Cys)	HP:0003343
20	33523414	G	A	R	W	GSS	0.99316	0.95439	NA	NA	NA	NA	NA	NA	NA	NA	NA	8.236e-06	5	Gluthathione synthetase deficiency	0	23566	NM_000178.3(GSS):c.799C>T (p.Arg267Trp)	HP:0003343
20	33530291	C	T	R	Q	GSS	0.83101	0.55855	NA	NA	NA	NA	NA	NA	NA	NA	NA	1.648e-05	5	Gluthathione synthetase deficiency	0	23564	NM_000178.3(GSS):c.491G>A (p.Arg164Gln)	HP:0003343
20	33530409	G	A	R	C	GSS	0.99323	0.95685	NA	NA	NA	NA	NA	0.000681	0	0.00083	0.00063	7.413e-05	5	Gluthathione synthetase deficiency	0	23568	NM_000178.3(GSS):c.373C>T (p.Arg125Cys)	HP:0003343
20	34021752	A	C	Y	X	GDF5	NA	0.97007	NA	NA	NA	NA	NA	NA	NA	NA	NA	NA	5	Type C brachydactyly	0	23430	NM_000557.4(GDF5):c.1461T>G (p.Tyr487Ter)	HP:0009373
20	34021891	A	G	L	P	GDF5	0.95555	0.7405	NA	NA	NA	NA	NA	NA	NA	NA	NA	NA	5|5	Type A2 brachydactyly	0|0	23420	NM_000557.4(GDF5):c.1322T>C (p.Leu441Pro)	HP:0009372
20	34022074	C	T	R	C	GDF5	0.86732	0.64845	NA	NA	NA	NA	NA	NA	NA	NA	NA	8.238e-06	5	Type A2 brachydactyly	0	49383	NM_000557.4(GDF5):c.1139G>A (p.Arg380Gln)	HP:0009372
20	34022312	G	A	R	Q	GDF5	0.16867	0.97509	NA	NA	NA	NA	NA	NA	NA	NA	NA	NA	5	Type C brachydactyly	0	23417	NM_000557.4(GDF5):c.901C>T (p.Arg301Ter)	HP:0009373
20	34025192	T	C	M	V	GDF5	0.88648	0.51002	NA	NA	NA	NA	NA	NA	NA	NA	NA	NA	5	Type C brachydactyly	0	23423	NM_000557.4(GDF5):c.517A>G (p.Met173Val)	HP:0009373
20	43034835	C	T	R	W	HNF4A	0.9834	0.9494	NA	NA	NA	NA	NA	NA	NA	NA	NA	NA	5|5|5	Hyperinsulinemia	0|1|1	165951	NM_000457.4(HNF4A):c.253C>T (p.Arg85Trp)	HP:0000842
20	49509063	G	A	R	X	ADNP	NA	0.96639	NA	NA	NA	NA	NA	NA	NA	NA	NA	NA	NA	Abnormality of the dentition;Agenesis of corpus callosum;Aggressive behavior;Global developmental delay;Growth hormone deficiency;Hypothyroidism;Seizures;Stereotypy	NA	263863	NM_001282531.2(ADNP):c.2188C>T (p.Arg730Ter)	HP:0000164;HP:0001274;HP:0000718;HP:0001263;HP:0000824;HP:0000821;HP:0001250;HP:0000733
20	52774675	G	A	R	W	CYP24A1	0.96551	0.94162	0.000457875457875458	0	0.00131926121372032	0	0	0	0.000814	0	0	0.0006589	5	Muscle cramps	0	38634	NM_000782.4(CYP24A1):c.1186C>T (p.Arg396Trp)	HP:0003394
20	57466783	T	C	M	T	GNAS	0.9559	0.15393	NA	NA	NA	NA	NA	NA	NA	NA	NA	NA	NA	Pseudohypoparathyroidism	NA	490601	NM_001077488.3(GNAS):c.2T>C (p.Met1Thr)	HP:0000852
20	57466815	C	T	Q	X	GNAS	NA	0.21209	NA	NA	NA	NA	NA	NA	NA	NA	NA	NA	5|5	Pseudohypoparathyroidism	1|1	205793	NM_000516.5(GNAS):c.34C>T (p.Gln12Ter)	HP:0000852
20	57466866	C	T	Q	X	GNAS	NA	0.20465	NA	NA	NA	NA	NA	NA	NA	NA	NA	NA	NA	Brachydactyly;Cognitive impairment;Hypocalcemia;Obesity;Round face;Short stature;Subcutaneous nodule;Tetany	NA	361065	NM_001077488.3(GNAS):c.85C>T (p.Gln29Ter)	HP:0001156;HP:0100543;HP:0002901;HP:0001513;HP:0000311;HP:0004322;HP:0001482;HP:0001281
20	57478624	T	C	L	P	GNAS	0.991	0.92801	NA	NA	NA	NA	NA	NA	NA	NA	NA	NA	5	Pseudohypoparathyroidism	0	30970	NM_001077488.3(GNAS):c.299T>C (p.Leu100Pro)	HP:0000852
20	57478758	C	T	P	L	GNAS	0.95201	0.95481	NA	NA	NA	NA	NA	NA	NA	NA	NA	NA	5|5	Pseudohypoparathyroidism	0|0	30992	NM_001077488.3(GNAS):c.347C>T (p.Pro116Leu)	HP:0000852
20	57480498	C	T	R	C	GNAS	0.88822	0.95787	NA	NA	NA	NA	NA	NA	NA	NA	NA	NA	5	Pseudohypoparathyroidism	0	30971	NM_000516.5(GNAS):c.493C>T (p.Arg165Cys)	HP:0000852
20	57484608	G	A	R	H	GNAS	0.9886	0.95489	NA	NA	NA	NA	NA	NA	NA	NA	NA	NA	5	Pseudohypoparathyroidism	0	30985	NM_001077488.3(GNAS):c.695G>A (p.Arg232His)	HP:0000852
20	57484770	C	G	S	R	GNAS	0.97948	0.88226	NA	NA	NA	NA	NA	NA	NA	NA	NA	NA	5	Pseudohypoparathyroidism	0	30978	NM_001077488.3(GNAS):c.753C>G (p.Ser251Arg)	HP:0000852
20	57485873	G	A	E	K	GNAS	0.91786	0.94974	NA	NA	NA	NA	NA	NA	NA	NA	NA	NA	5|5|5	Pseudohypoparathyroidism	1|1|1	38702	NM_001077488.3(GNAS):c.1177G>A (p.Glu393Lys)	HP:0000852
20	62070977	C	T	G	S	KCNQ2	0.99616	0.84717	NA	NA	NA	NA	NA	NA	NA	NA	NA	NA	NA	Epileptic encephalopathy	NA	354006	NM_172107.3(KCNQ2):c.901G>A (p.Gly301Ser)	HP:0200134
20	62070997	G	A	A	V	KCNQ2	0.99852	0.72307	NA	NA	NA	NA	NA	NA	NA	NA	NA	NA	NA	Epileptic encephalopathy	NA	203772	NM_172107.3(KCNQ2):c.881C>T (p.Ala294Val)	HP:0200134
20	62071009	C	A	G	V	KCNQ2	0.98832	0.81099	NA	NA	NA	NA	NA	NA	NA	NA	NA	NA	NA	Generalized hypotonia;Seizures	NA	514107	NM_172107.3(KCNQ2):c.869G>T (p.Gly290Val)	HP:0001290;HP:0001250
20	62073777	A	T	D	E	KCNQ2	0.96254	0.16834	NA	NA	NA	NA	NA	NA	NA	NA	NA	NA	NA	Epileptic encephalopathy	NA	362349	NM_172107.3(KCNQ2):c.798T>A (p.Asp266Glu)	HP:0200134
21	33974609	G	C	L	V	CFAP298	0.21724	0.94478	NA	NA	NA	NA	NA	NA	NA	0	0	4.118e-05	5|5	Ciliary dyskinesia	0|0	205563	NM_021254.3(CFAP298):c.735C>G (p.Tyr245Ter)	HP:0012265
21	37833740	A	T	V	D	CLDN14	0.97326	0.78681	NA	NA	NA	NA	NA	NA	NA	NA	NA	8.238e-06	5	Hearing impairment	0	19890	NM_012130.3(CLDN14):c.254T>A (p.Val85Asp)	HP:0000365
21	38858865	C	T	R	X	DYRK1A	NA	0.9884	NA	NA	NA	NA	NA	NA	NA	NA	NA	NA	5|5|5|5|5|5|5	Deeply set eye;Feeding difficulties;Intellectual disability;Intellectual disability;Microcephaly	0|0|0|0|0|1|1	171866	NM_001396.3(DYRK1A):c.613C>T (p.Arg205Ter)	HP:0000490;HP:0011968;HP:0001249;HP:0001249;HP:0000252
21	38862575	C	T	R	X	DYRK1A	NA	0.98446	NA	NA	NA	NA	NA	NA	NA	NA	NA	NA	5|5|5|5|5|5	Deeply set eye;Feeding difficulties;Intellectual disability;Microcephaly;Seizures	0|0|0|0|0|0	171868	NM_001396.3(DYRK1A):c.763C>T (p.Arg255Ter)	HP:0000490;HP:0011968;HP:0001249;HP:0000252;HP:0001250
21	38877655	C	T	R	X	DYRK1A	NA	0.9954	NA	NA	NA	NA	NA	NA	NA	NA	NA	NA	5|5|5|5|5|5|5	Deeply set eye;Feeding difficulties;Intellectual disability;Microcephaly;Seizures	0|0|0|0|0|0|1	171873	NM_001396.3(DYRK1A):c.1309C>T (p.Arg437Ter)	HP:0000490;HP:0011968;HP:0001249;HP:0000252;HP:0001250
21	43906573	T	G	NA	NA	RSPH1	NA	0.51643	NA	NA	NA	NA	NA	0	0.001047	0	0	0.0003624	5|5	Ciliary dyskinesia	0|0	77875	NM_080860.3(RSPH1):c.275-2A>C (p.Gly92AlafsTer10)	HP:0012265
21	43913159	C	A	E	X	RSPH1	NA	0.97421	0.000457875457875458	0	0	0.00276243093922652	0	0	0.000581	NA	NA	0.0002224	5|5	Ciliary dyskinesia	0|0	77872	NM_080860.3(RSPH1):c.85G>T (p.Glu29Ter)	HP:0012265
21	44479080	T	G	NA	NA	CBS	NA	0.65481	NA	NA	NA	NA	NA	0	0.000117	NA	NA	6.615e-05	5|5|5	Homocystinuria	0|1|1	15167	NM_000071.2(CBS):c.1224-2A>C	HP:0002156
21	44483098	C	T	G	S	CBS	0.9874	0.94087	NA	NA	NA	NA	NA	0.000227	0	0.00021	0.00016	0.0001565	5|5|5|5	Homocystinuria	0|0|1|1	15156	NM_000071.2(CBS):c.919G>A (p.Gly307Ser)	HP:0002156
21	44485349	C	T	D	N	CBS	0.97374	0.85055	NA	NA	NA	NA	NA	NA	NA	NA	NA	1.647e-05	5	Homocystinuria	1	210429	NM_000071.2(CBS):c.700G>A (p.Asp234Asn)	HP:0002156
21	44485591	G	A	T	M	CBS	0.97659	0.81533	NA	NA	NA	NA	NA	NA	NA	NA	NA	NA	5|5	Homocystinuria	0|1	15171	NM_000071.2(CBS):c.572C>T (p.Thr191Met)	HP:0002156
21	44485763	C	T	C	Y	CBS	0.99651	0.89889	NA	NA	NA	NA	NA	NA	NA	NA	NA	NA	NA	Homocystinuria	NA	488016	NM_000071.2(CBS):c.494G>A (p.Cys165Tyr)	HP:0002156
21	44589270	C	T	R	W	CRYAA	0.96987	0.94759	NA	NA	NA	NA	NA	NA	NA	NA	NA	NA	5|5	Congenital cataract	0|0	79352	NM_000394.3(CRYAA):c.61C>T (p.Arg21Trp)	HP:0000519
21	44589369	C	T	R	C	CRYAA	0.94897	0.90313	NA	NA	NA	NA	NA	NA	NA	NA	NA	NA	5	Congenital cataract	0	79349	NM_000394.3(CRYAA):c.160C>T (p.Arg54Cys)	HP:0000519
21	45194178	G	A	R	X	CSTB	NA	0.95507	NA	NA	NA	NA	NA	0	0.000116	0	0	3.295e-05	5|5	Aplasia/Hypoplasia of the corpus callosum;Dyskinesia;Dystonia;Global brain atrophy;Intellectual disability, severe;Motor delay;Progressive microcephaly;Severe global developmental delay	0|1	23435	NM_000100.3(CSTB):c.202C>T (p.Arg68Ter)	HP:0007370;HP:0100660;HP:0001332;HP:0002283;HP:0010864;HP:0001270;HP:0000253;HP:0011344
21	47410685	A	G	NA	NA	COL6A1	NA	0.61977	NA	NA	NA	NA	NA	NA	NA	NA	NA	NA	5	Muscular Diseases	1	208723	NM_001848.2(COL6A1):c.1003-2A>G	HP:0003198
21	47410741	G	A	NA	NA	COL6A1	NA	0.52753	NA	NA	NA	NA	NA	NA	NA	NA	NA	NA	5|5|5	Sensorimotor neuropathy	1|0|1	32213	NM_001848.2(COL6A1):c.1003_1056del54	HP:0007141
21	47541038	G	A	NA	NA	COL6A2	NA	0.59561	NA	NA	NA	NA	NA	NA	NA	NA	NA	NA	NA	Muscular Diseases	NA	274909	NM_001849.3(COL6A2):c.1458+1G>A	HP:0003198
22	25603036	G	C	G	R	CRYBB3	0.91267	0.94337	NA	NA	NA	NA	NA	NA	NA	NA	NA	2.471e-05	5|5	Congenital cataract	0|0	31987	NM_004076.4(CRYBB3):c.493G>C (p.Gly165Arg)	HP:0000519
22	25625451	G	A	G	R	CRYBB2	0.98737	0.91344	NA	NA	NA	NA	NA	NA	NA	NA	NA	NA	4	Congenital cataract	0	214002	NM_000496.2(CRYBB2):c.355G>A (p.Gly119Arg)	HP:0000519
22	25627684	G	T	R	L	CRYBB2	0.95979	0.80397	NA	NA	NA	NA	NA	NA	NA	NA	NA	NA	NA	Congenital cataract	NA	247358	NM_000496.2(CRYBB2):c.563G>T (p.Arg188Leu)	HP:0000519
22	29130661	C	A	A	S	CHEK2	0.75243	0.02238	NA	NA	NA	NA	NA	NA	NA	NA	NA	NA	5	Osteosarcoma	0	20634	NM_007194.3(CHEK2):c.49G>T (p.Ala17Ser)	HP:0002669
22	30032794	C	T	R	X	NF2	NA	0.98231	NA	NA	NA	NA	NA	NA	NA	NA	NA	NA	5|5	Meningioma	0|1	18324	NM_000268.3(NF2):c.169C>T (p.Arg57Ter)	HP:0002858
22	37465112	C	G	NA	NA	TMPRSS6	NA	0.54835	NA	NA	NA	NA	NA	NA	NA	NA	NA	NA	5	Microcytic anemia	0	16441	NM_153609.3(TMPRSS6):c.2140+1G>C	HP:0001935
22	37466597	G	A	R	X	TMPRSS6	NA	0.99167	NA	NA	NA	NA	NA	NA	NA	NA	NA	7.413e-05	5	Microcytic anemia	0	16447	NM_153609.3(TMPRSS6):c.1795C>T (p.Arg599Ter)	HP:0001935
22	37469571	C	T	NA	NA	TMPRSS6	NA	0.62966	NA	NA	NA	NA	NA	NA	NA	NA	NA	NA	5	Microcytic anemia	0	16440	NM_153609.3(TMPRSS6):c.1582+1G>A	HP:0001935
22	37469590	C	T	E	K	TMPRSS6	0.97797	0.83876	NA	NA	NA	NA	NA	NA	NA	NA	NA	1.647e-05	5	Microcytic anemia	0	39759	NM_153609.3(TMPRSS6):c.1564G>A (p.Glu522Lys)	HP:0001935
22	37469593	C	T	D	N	TMPRSS6	0.98212	0.80571	0.000457875457875458	0	0.00131926121372032	0	0	0	0.000116	NA	NA	4.118e-05	5	Microcytic anemia	0	16443	NM_153609.3(TMPRSS6):c.1561G>A (p.Asp521Asn)	HP:0001935
22	37471220	C	T	G	R	TMPRSS6	0.1106	0.85955	NA	NA	NA	NA	NA	NA	NA	NA	NA	NA	5	Microcytic anemia	0	16442	NM_153609.3(TMPRSS6):c.1324G>A (p.Gly442Arg)	HP:0001935
22	37480379	A	C	Y	X	TMPRSS6	NA	0.58996	NA	NA	NA	NA	NA	NA	NA	NA	NA	NA	5	Microcytic anemia	0	16446	NM_153609.3(TMPRSS6):c.1179T>G (p.Tyr393Ter)	HP:0001935
22	37480815	G	T	Y	X	TMPRSS6	NA	0.96869	0.000915750915750916	0	0	0.00552486187845304	0	NA	NA	NA	NA	1.704e-05	5	Microcytic anemia	0	16444	NM_153609.3(TMPRSS6):c.1065C>A (p.Tyr355Ter)	HP:0001935
22	37494466	G	T	A	D	TMPRSS6	0.48091	0.87304	NA	NA	NA	NA	NA	NA	NA	NA	NA	1.647e-05	5	Microcytic anemia	0	16449	NM_153609.3(TMPRSS6):c.353C>A (p.Ala118Asp)	HP:0001935
22	38508554	G	A	R	W	PLA2G6	0.8941	0.94612	NA	NA	NA	NA	NA	NA	NA	NA	NA	NA	5	Iron accumulation in brain	1	169766	NM_003560.3(PLA2G6):c.2233C>T (p.Arg745Trp)	HP:0012675
22	38508572	C	G	D	H	PLA2G6	0.90197	0.8613	NA	NA	NA	NA	NA	NA	NA	NA	NA	NA	5|5	Iron accumulation in brain	1|1	169767	NM_003560.3(PLA2G6):c.2215G>C (p.Asp739His)	HP:0012675
22	38509598	G	A	Q	X	PLA2G6	NA	0.98892	NA	NA	NA	NA	NA	NA	NA	NA	NA	8.236e-06	5	Iron accumulation in brain	1	169770	NM_003560.3(PLA2G6):c.2098C>T (p.Gln700Ter)	HP:0012675
22	38511665	G	A	R	X	PLA2G6	NA	0.99471	NA	NA	NA	NA	NA	NA	NA	0	0	8.764e-06	5	Iron accumulation in brain	1	169779	NM_003560.3(PLA2G6):c.1903C>T (p.Arg635Ter)	HP:0012675
22	38512207	G	A	T	I	PLA2G6	0.90617	0.89118	NA	NA	NA	NA	NA	NA	NA	NA	NA	NA	5	Iron accumulation in brain	1	169781	NM_003560.3(PLA2G6):c.1754C>T (p.Thr585Ile)	HP:0012675
22	38516809	C	T	E	K	PLA2G6	0.81022	0.7372	NA	NA	NA	NA	NA	NA	NA	NA	NA	8.236e-06	5	Iron accumulation in brain	1	169784	NM_003560.3(PLA2G6):c.1699G>A (p.Glu567Lys)	HP:0012675
22	38516896	G	A	R	C	PLA2G6	0.87762	0.94305	NA	NA	NA	NA	NA	0.000227	0	NA	NA	8.236e-06	5	Iron accumulation in brain	1	169789	NM_003560.3(PLA2G6):c.1612C>T (p.Arg538Cys)	HP:0012675
22	38519192	C	G	E	Q	PLA2G6	0.89189	0.70164	NA	NA	NA	NA	NA	NA	NA	NA	NA	NA	5	Iron accumulation in brain	1	169794	NM_003560.3(PLA2G6):c.1501G>C (p.Glu501Gln)	HP:0012675
22	38519251	A	T	L	Q	PLA2G6	0.99612	0.83961	NA	NA	NA	NA	NA	NA	NA	NA	NA	NA	5	Iron accumulation in brain	1	169796	NM_003560.3(PLA2G6):c.1442T>A (p.Leu481Gln)	HP:0012675
22	38531068	A	C	M	R	PLA2G6	0.17776	0.26592	NA	NA	NA	NA	NA	NA	NA	NA	NA	NA	5	Iron accumulation in brain	1	169807	NM_003560.3(PLA2G6):c.821T>G (p.Met274Arg)	HP:0012675
22	38539204	G	A	A	V	PLA2G6	0.42799	0.97144	NA	NA	NA	NA	NA	NA	NA	NA	NA	NA	5	Iron accumulation in brain	1	169813	NM_003560.3(PLA2G6):c.517C>T (p.Gln173Ter)	HP:0012675
22	38565325	G	A	R	X	PLA2G6	NA	0.9583	NA	NA	NA	NA	NA	NA	NA	0	0	3.295e-05	5|5|5	Iron accumulation in brain	0|1|1	39327	NM_003560.3(PLA2G6):c.109C>T (p.Arg37Ter)	HP:0012675
22	40746022	T	C	Y	H	ADSL	0.97787	0.84848	NA	NA	NA	NA	NA	0	0.000116	0	0	4.118e-05	5|5	Difficulty standing;Generalized myoclonic seizures;Inability to walk;Progressive neurologic deterioration;Severe global developmental delay	1|1	203840	NM_000026.3(ADSL):c.340T>C (p.Tyr114His)	HP:0003698;HP:0002123;HP:0002540;HP:0002344;HP:0011344
22	40750270	C	T	R	W	ADSL	0.9985	0.95039	NA	NA	NA	NA	NA	NA	NA	NA	NA	1.647e-05	5	Difficulty standing;Generalized myoclonic seizures;Inability to walk;Progressive neurologic deterioration;Severe global developmental delay	1	203843	NM_000026.3(ADSL):c.421C>T (p.Arg141Trp)	HP:0003698;HP:0002123;HP:0002540;HP:0002344;HP:0011344
22	50962423	C	T	E	K	SCO2	0.95611	0.8809	NA	NA	NA	NA	NA	0	0.000349	0	0	9.884e-05	5|5|5	Seizures;Severe global developmental delay	0|0|1	20720	NM_005138.2(SCO2):c.418G>A (p.Glu140Lys)	HP:0001250;HP:0011344
3	8775642	G	A	R	Q	CAV3	0.99698	0.9507	NA	NA	NA	NA	NA	NA	NA	NA	NA	NA	5|5|5|5	Elevated serum creatine phosphokinase	0|0|1|0	23322	NM_033337.2(CAV3):c.80G>A (p.Arg27Gln)	HP:0003236
3	8775648	C	T	P	L	CAV3	0.9786	0.9402	NA	NA	NA	NA	NA	NA	NA	NA	NA	NA	5	Elevated serum creatine phosphokinase	0	23326	NM_033337.2(CAV3):c.86C>T (p.Pro29Leu)	HP:0003236
3	8787233	G	A	A	T	CAV3	0.98874	0.74847	NA	NA	NA	NA	NA	NA	NA	NA	NA	NA	5|5|5	Elevated serum creatine phosphokinase	0|0|0	23320	NM_033337.2(CAV3):c.136G>A (p.Ala46Thr)	HP:0003236
3	9792107	G	A	R	Q	OGG1	0.87896	0.95319	0.000457875457875458	0	0	0.00276243093922652	0	0.000454	0.003023	0.00083	0.00063	0.002051	5	Clear cell carcinoma of kidney	0	22641	NM_016828.2(OGG1):c.137G>A (p.Arg46Gln)	HP:0006770
3	9932409	G	A	M	I	JAGN1	0.84506	0.87	NA	NA	NA	NA	NA	NA	NA	NA	NA	4.131e-05	5|5	Severe congenital neutropenia	0|1	165912	NM_032492.3(JAGN1):c.3G>A (p.Met1Ile)	HP:0005549
3	9932446	G	A	G	S	JAGN1	0.87862	0.95712	NA	NA	NA	NA	NA	NA	NA	NA	NA	NA	5	Severe congenital neutropenia	1	188298	NM_032492.3(JAGN1):c.40G>A (p.Gly14Ser)	HP:0005549
3	9932465	G	A	R	Q	JAGN1	0.85273	0.94594	NA	NA	NA	NA	NA	NA	NA	NA	NA	8.249e-06	5	Severe congenital neutropenia	1	188299	NM_032492.3(JAGN1):c.59G>A (p.Arg20Gln)	HP:0005549
3	9932469	G	T	E	D	JAGN1	0.80957	0.82213	NA	NA	NA	NA	NA	NA	NA	NA	NA	NA	5|5	Severe congenital neutropenia	0|1	165914	NM_032492.3(JAGN1):c.63G>T (p.Glu21Asp)	HP:0005549
3	9934639	C	T	H	Y	JAGN1	0.74191	0.40078	NA	NA	NA	NA	NA	NA	NA	NA	NA	NA	5|5	Severe congenital neutropenia	0|1	165913	NM_032492.3(JAGN1):c.130C>T (p.His44Tyr)	HP:0005549
3	9934806	C	G	Y	X	JAGN1	NA	0.97097	NA	NA	NA	NA	NA	NA	NA	NA	NA	NA	5	Severe congenital neutropenia	1	188300	NM_032492.3(JAGN1):c.297C>G (p.Tyr99Ter)	HP:0005549
3	9934994	A	G	Q	R	JAGN1	0.81169	0.5529	NA	NA	NA	NA	NA	NA	NA	NA	NA	8.236e-06	5|5	Severe congenital neutropenia	0|1	165915	NM_032492.3(JAGN1):c.485A>G (p.Gln162Arg)	HP:0005549
3	10183722	G	C	R	P	VHL	0.9701	0.89889	NA	NA	NA	NA	NA	NA	NA	NA	NA	NA	5|5|4	Pheochromocytoma	0|1|0	17265	NM_000551.3(VHL):c.191G>C (p.Arg64Pro)	HP:0002666
3	10183725	C	T	S	L	VHL	0.9962	0.90041	NA	NA	NA	NA	NA	NA	NA	NA	NA	NA	5|5	Cerebellar hemangioblastoma;Pancreatic cysts;Retinal capillary hemangioma;Spinal hemangioblastoma	1|1	180112	NM_000551.3(VHL):c.194C>T (p.Ser65Leu)	HP:0006880;HP:0001737;HP:0009711;HP:0009713
3	10183794	G	C	W	S	VHL	0.94924	0.9122	NA	NA	NA	NA	NA	NA	NA	NA	NA	NA	5|5	Cerebellar hemangioblastoma	0|0	17259	NM_000551.3(VHL):c.263G>C (p.Trp88Ser)	HP:0006880
3	10183808	G	A	G	S	VHL	0.97166	0.83238	NA	NA	NA	NA	NA	NA	NA	NA	NA	NA	5|5	Pheochromocytoma	0|0	17276	NM_000551.3(VHL):c.277G>A (p.Gly93Ser)	HP:0002666
3	10188262	A	C	L	F	VHL	0.97574	0.48123	NA	NA	NA	NA	NA	NA	NA	NA	NA	NA	5	Cerebellar hemangioblastoma	0	17260	NM_000551.3(VHL):c.405A>C (p.Leu135Phe)	HP:0006880
3	10191488	C	T	R	X	VHL	NA	0.98614	NA	NA	NA	NA	NA	NA	NA	NA	NA	NA	5|5	Renal cell carcinoma, papillary, 1	2|1	17256	NM_000551.3(VHL):c.481C>T (p.Arg161Ter)	HP:0005584
3	10191506	C	T	R	W	VHL	0.97707	0.95579	NA	NA	NA	NA	NA	NA	NA	NA	NA	8.236e-06	5|5|5|5|5|5	Pheochromocytoma;Renal cell carcinoma, papillary, 1	0|0|1|1|1|1	17257	NM_000551.3(VHL):c.499C>T (p.Arg167Trp)	HP:0002666;HP:0005584
3	10191555	C	A	S	X	VHL	NA	0.97165	NA	NA	NA	NA	NA	NA	NA	NA	NA	NA	5|5	Renal cell carcinoma, papillary, 1	0|0	17254	NM_000551.3(VHL):c.548C>A (p.Ser183Ter)	HP:0005584
3	12645699	G	A	S	L	RAF1	0.85183	0.65404	NA	NA	NA	NA	NA	NA	NA	NA	NA	NA	5|5|5|5|5|5	Lung adenocarcinoma;Neoplasm of the large intestine	0|0|0|2|1|2	28996	NM_002880.3(RAF1):c.770C>T (p.Ser257Leu)	HP:0030078;HP:0100834
3	38595800	C	G	D	H	SCN5A	0.96412	0.90262	NA	NA	NA	NA	NA	NA	NA	NA	NA	NA	5	Primary dilated cardiomyopathy	0	24445	NM_000335.4(SCN5A):c.4780G>C (p.Asp1594His)	HP:0001644
3	38646328	G	C	N	K	SCN5A	0.62987	0.11107	NA	NA	NA	NA	NA	NA	NA	NA	NA	NA	5	Atrial fibrillation	0	39002	NM_000335.4(SCN5A):c.1410C>G (p.Asn470Lys)	HP:0005110
3	38655272	C	T	R	Q	SCN5A	0.98124	0.3904	NA	NA	NA	NA	NA	NA	NA	NA	NA	NA	5|5|5	Primary dilated cardiomyopathy	0|1|1	48043	NM_198056.2(SCN5A):c.665G>A (p.Arg222Gln)	HP:0001644
3	46901001	T	C	M	V	MYL3	0.82794	0.32608	NA	NA	NA	NA	NA	NA	NA	NA	NA	NA	5|5|5	Hypertrophic cardiomyopathy	0|1|1	29100	NM_000258.2(MYL3):c.445A>G (p.Met149Val)	HP:0001639
3	46902303	G	C	A	G	MYL3	0.93292	0.64567	NA	NA	NA	NA	NA	NA	NA	0	0	9.06e-05	5|5|5|5	Hypertrophic cardiomyopathy	1|1|1|1	40440	NM_000258.2(MYL3):c.170C>G (p.Ala57Gly)	HP:0001639
3	47888040	G	A	R	H	DHX30	0.77424	0.92006	NA	NA	NA	NA	NA	NA	NA	NA	NA	NA	NA	Microcephaly;Oculomotor apraxia;Seizures;Short stature;Strabismus;Unsteady gait	NA	362138	NM_138615.2(DHX30):c.1478G>A (p.Arg493His)	HP:0000252;HP:0000657;HP:0001250;HP:0004322;HP:0000486;HP:0002317
3	47888247	A	G	H	R	DHX30	0.90033	0.63912	NA	NA	NA	NA	NA	NA	NA	NA	NA	NA	NA	Delayed speech and language development;Global developmental delay;Hearing impairment;Microcephaly;Muscular hypotonia of the trunk;Sleep disturbance;Strabismus	NA	389102	NM_138615.2(DHX30):c.1685A>G (p.His562Arg)	HP:0000750;HP:0001263;HP:0000365;HP:0000252;HP:0008936;HP:0002360;HP:0000486
3	47889727	C	T	R	W	DHX30	0.98521	0.92186	NA	NA	NA	NA	NA	NA	NA	NA	NA	NA	NA	EEG abnormality;Failure to thrive;Generalized hypotonia;Global developmental delay;Hirsutism;Intellectual disability;Microcephaly;Short stature	NA	362139	NM_138615.2(DHX30):c.2344C>T (p.Arg782Trp)	HP:0002353;HP:0001508;HP:0001290;HP:0001263;HP:0001007;HP:0001249;HP:0000252;HP:0004322
3	48605531	C	A	G	C	COL7A1	0.97078	0.90757	NA	NA	NA	NA	NA	NA	NA	NA	NA	NA	5	Pretibial epidermolysis bullosa	0	32468	NM_000094.3(COL7A1):c.7867G>T (p.Gly2623Cys)	HP:0012221
3	48612651	G	A	R	C	COL7A1	0.93662	0.71437	NA	NA	NA	NA	NA	0	0.000116	NA	NA	1.647e-05	5	Abnormal blistering of the skin;Abnormal blistering of the skin;Abnormality of dental enamel;Abnormality of the dentition;Alopecia of scalp;Decreased body weight;Distal muscle weakness;EMG abnormality;Failure to thrive;Hyperpigmentation of the skin;Microcephaly;Nail dystrophy;Scarring;Scarring alopecia of scalp;Short stature	0	32502	NM_000094.3(COL7A1):c.6205C>T (p.Arg2069Cys)	HP:0008066;HP:0008066;HP:0000682;HP:0000164;HP:0002293;HP:0004325;HP:0002460;HP:0003457;HP:0001508;HP:0000953;HP:0000252;HP:0008404;HP:0100699;HP:0004552;HP:0004322
3	48627691	G	A	R	X	COL7A1	NA	0.95593	NA	NA	NA	NA	NA	NA	NA	0	0	1.647e-05	NA	Abnormal blistering of the skin;Abnormality of the skin;Anonychia;Finger syndactyly;Nail dystrophy;Palmoplantar blistering;Short stature;Skin erosion;Toe syndactyly	NA	360853	NM_000094.3(COL7A1):c.2005C>T (p.Arg669Ter)	HP:0008066;HP:0000951;HP:0001798;HP:0006101;HP:0008404;HP:0007446;HP:0004322;HP:0200041;HP:0001770
3	48630348	G	A	R	X	COL7A1	NA	0.96223	NA	NA	NA	NA	NA	NA	NA	NA	NA	1.647e-05	5|5	Abnormal blistering of the skin;Abnormality of dental enamel;Abnormality of the dentition;Alopecia of scalp;Decreased body weight;Distal muscle weakness;EMG abnormality;Failure to thrive;Hyperpigmentation of the skin;Microcephaly;Nail dystrophy;Scarring;Scarring alopecia of scalp;Short stature	0|0	32501	NM_000094.3(COL7A1):c.706C>T (p.Arg236Ter)	HP:0008066;HP:0000682;HP:0000164;HP:0002293;HP:0004325;HP:0002460;HP:0003457;HP:0001508;HP:0000953;HP:0000252;HP:0008404;HP:0100699;HP:0004552;HP:0004322
3	48630971	T	C	K	R	COL7A1	0.89788	0.49945	NA	NA	NA	NA	NA	0	0.000233	0	0	4.118e-05	5	Abnormality of the skin;Anonychia;Nail dystrophy;Skin erosion	0	38590	NM_000094.3(COL7A1):c.425A>G (p.Lys142Arg)	HP:0000951;HP:0001798;HP:0008404;HP:0200041
3	49153189	C	A	V	L	USP19	0.42699	0.49473	NA	NA	NA	NA	NA	NA	NA	NA	NA	NA	NA	Epileptic encephalopathy	NA	362140	NM_001199162.1(USP19):c.1624G>T (p.Val542Leu)	HP:0200134
3	49153277	C	A	E	D	USP19	0.62025	0.51812	NA	NA	NA	NA	NA	0	0.00012	NA	NA	8.27e-06	NA	Epileptic encephalopathy	NA	362141	NM_001199162.1(USP19):c.1536G>T (p.Glu512Asp)	HP:0200134
3	49455249	A	G	NA	NA	AMT	NA	0.65529	NA	NA	NA	NA	NA	NA	NA	NA	NA	NA	NA	Non-ketotic hyperglycinemia	NA	543254	NM_000481.3(AMT):c.1033+2T>C	HP:0008288
3	49455325	C	T	R	H	AMT	0.94072	0.95666	NA	NA	NA	NA	NA	NA	NA	0	0	7.413e-05	5	Non-ketotic hyperglycinemia	0	27018	NM_000481.3(AMT):c.959G>A (p.Arg320His)	HP:0008288
3	49455407	C	T	NA	NA	AMT	NA	0.65976	0.000457875457875458	0	0	0.00276243093922652	0	NA	NA	NA	NA	8.247e-06	5	Non-ketotic hyperglycinemia	0	27020	NM_000481.3(AMT):c.878-1G>A	HP:0008288
3	49456411	C	T	D	N	AMT	0.31223	0.98721	NA	NA	NA	NA	NA	NA	NA	NA	NA	NA	5	Non-ketotic hyperglycinemia	1	205141	NM_001164712.1(AMT):c.870G>A (p.Trp290Ter)	HP:0008288
3	49456475	C	T	G	D	AMT	0.97032	0.92956	NA	NA	NA	NA	NA	NA	NA	NA	NA	NA	5	Non-ketotic hyperglycinemia	0	27013	NM_000481.3(AMT):c.806G>A (p.Gly269Asp)	HP:0008288
3	49457642	A	G	NA	NA	AMT	NA	0.65625	NA	NA	NA	NA	NA	NA	NA	NA	NA	NA	4	Non-ketotic hyperglycinemia	0	70872	NM_000481.3(AMT):c.471+2T>C	HP:0008288
3	49459670	T	C	H	R	AMT	0.92175	0.6109	NA	NA	NA	NA	NA	NA	NA	NA	NA	NA	5	Non-ketotic hyperglycinemia	0	27015	NM_000481.3(AMT):c.125A>G (p.His42Arg)	HP:0008288
3	50382964	A	C	V	G	ZMYND10	0.62946	0.77367	NA	NA	NA	NA	NA	0.000227	0.000698	0	0	0.0003469	5|5	Ciliary dyskinesia	0|0	76931	NM_015896.3(ZMYND10):c.47T>G (p.Val16Gly)	HP:0012265
3	57232305	G	A	R	C	HESX1	0.95949	0.95179	NA	NA	NA	NA	NA	NA	NA	NA	NA	8.238e-06	5	Septo-optic dysplasia sequence	0	22730	NM_003865.2(HESX1):c.478C>T (p.Arg160Cys)	HP:0100842
3	57232825	A	C	W	G	HESX1	0.98468	0.69229	NA	NA	NA	NA	NA	NA	NA	NA	NA	0.0001894	NA	Septo-optic dysplasia sequence	NA	485730	NM_003865.2(HESX1):c.313T>G (p.Trp105Gly)	HP:0100842
3	70005611	C	T	R	X	MITF	NA	0.98588	NA	NA	NA	NA	NA	NA	NA	NA	NA	NA	5	Hearing impairment;Heterochromia iridis;Poliosis;Prelingual sensorineural hearing impairment	0	29315	NM_198159.2(MITF):c.943C>T (p.Arg315Ter)	HP:0000365;HP:0001100;HP:0002290;HP:0000399
3	100963495	A	T	Y	X	IMPG2	NA	0.96428	NA	NA	NA	NA	NA	NA	NA	NA	NA	NA	NA	Abnormality of the eye;Retinal dystrophy	NA	431661	NM_016247.3(IMPG2):c.1680T>A (p.Tyr560Ter)	HP:0000478;HP:0000556
3	121500619	G	A	R	X	IQCB1	NA	0.99129	NA	NA	NA	NA	NA	NA	NA	0	0	5.766e-05	5|5|5	Retinal dystrophy	1|0|1	16869	NM_001023570.3(IQCB1):c.1381C>T (p.Arg461Ter)	HP:0000556
3	124456430	T	G	V	G	UMPS	0.98718	0.75475	NA	NA	NA	NA	NA	NA	NA	NA	NA	NA	5	Orotic aciduria	0	26946	NM_000373.3(UMPS):c.326T>G (p.Val109Gly)	HP:0003218
3	126216984	G	A	R	C	UROC1	0.92286	0.95517	NA	NA	NA	NA	NA	NA	NA	NA	NA	7.413e-05	5	Urocanate hydratase deficiency	0	15446	NM_001165974.1(UROC1):c.1528C>T (p.Arg510Cys)	HP:0012237
3	126229555	A	G	L	P	UROC1	0.51403	0.39745	NA	NA	NA	NA	NA	NA	NA	NA	NA	1.647e-05	5	Urocanate hydratase deficiency	0	15447	NM_001165974.1(UROC1):c.209T>C (p.Leu70Pro)	HP:0012237
3	128200113	G	A	R	W	GATA2	0.97306	0.94545	NA	NA	NA	NA	NA	NA	NA	NA	NA	NA	5	Acute myeloid leukemia	0	38664	NM_032638.4(GATA2):c.1192C>T (p.Arg398Trp)	HP:0004808
3	129247620	A	G	N	S	RHO	0.99647	0.52114	NA	NA	NA	NA	NA	NA	NA	NA	NA	NA	5|5	Retinitis pigmentosa	0|0	28081	NM_000539.3(RHO):c.44A>G (p.Asn15Ser)	HP:0000547
3	129249760	C	T	R	W	RHO	0.98855	0.94431	NA	NA	NA	NA	NA	NA	NA	NA	NA	NA	5|5|5	Retinitis pigmentosa	0|0|0	28067	NM_000539.3(RHO):c.403C>T (p.Arg135Trp)	HP:0000547
3	129249877	G	A	G	S	RHO	0.95509	0.87316	NA	NA	NA	NA	NA	NA	NA	NA	NA	1.647e-05	5	Retinitis pigmentosa	0	152798	NM_000539.3(RHO):c.520G>A (p.Gly174Ser)	HP:0000547
3	129251104	G	A	E	K	RHO	0.94937	0.8573	NA	NA	NA	NA	NA	NA	NA	NA	NA	NA	NA	Retinitis pigmentosa	NA	193443	NM_000539.3(RHO):c.541G>A (p.Glu181Lys)	HP:0000547
3	129251125	G	A	G	R	RHO	0.83072	0.70859	NA	NA	NA	NA	NA	NA	NA	NA	NA	NA	5	Retinitis pigmentosa	0	152799	NM_000539.3(RHO):c.562G>A (p.Gly188Arg)	HP:0000547
3	129251570	C	G	S	R	RHO	0.5812	0.55896	NA	NA	NA	NA	NA	NA	NA	NA	NA	NA	NA	Abnormality of retinal pigmentation;Blindness;Cataract;Exudative retinopathy;Nystagmus;Optic disc drusen;Progressive visual loss;Retinal detachment;Retinal exudate;Rod-cone dystrophy;Unilateral strabismus	NA	513938	NM_000539.3(RHO):c.891C>G (p.Ser297Arg)	HP:0007703;HP:0000618;HP:0000518;HP:0007898;HP:0000639;HP:0012426;HP:0000529;HP:0000541;HP:0001147;HP:0000510;HP:0010877
3	129252554	C	T	P	L	RHO	0.8239	0.95441	NA	NA	NA	NA	NA	NA	NA	NA	NA	8.236e-06	5	Blurred vision;Nyctalopia;Peripheral visual field loss;Retinitis pigmentosa	0	28053	NM_000539.3(RHO):c.1040C>T (p.Pro347Leu)	HP:0000622;HP:0000662;HP:0007994;HP:0000547
3	135969219	T	A	M	K	PCCB	0.98737	0.59901	NA	NA	NA	NA	NA	NA	NA	NA	NA	NA	5|5	Propionyl-CoA carboxylase deficiency	0|1	99135	NM_000532.4(PCCB):c.2T>A (p.Met1Lys)	HP:0003353
3	135969220	G	A	M	I	PCCB	0.98206	0.57518	NA	NA	NA	NA	NA	NA	NA	NA	NA	NA	5|5	Propionyl-CoA carboxylase deficiency	0|1	99137	NM_000532.4(PCCB):c.3G>A (p.Met1Ile)	HP:0003353
3	135969401	G	A	NA	NA	PCCB	NA	0.81292	NA	NA	NA	NA	NA	NA	NA	NA	NA	NA	5|5	Propionyl-CoA carboxylase deficiency	0|1	99133	NM_000532.4(PCCB):c.183+1G>A	HP:0003353
3	135974794	G	T	L	F	PCCB	0.74654	0.97393	NA	NA	NA	NA	NA	NA	NA	NA	NA	NA	5	Propionyl-CoA carboxylase deficiency	0	47485	NM_000532.4(PCCB):c.280G>T (p.Gly94Ter)	HP:0003353
3	135975428	G	A	A	T	PCCB	0.96018	0.90257	NA	NA	NA	NA	NA	NA	NA	NA	NA	NA	5	Propionyl-CoA carboxylase deficiency	0	47486	NM_000532.4(PCCB):c.335G>A (p.Gly112Asp)	HP:0003353
3	135975430	C	T	R	X	PCCB	NA	0.97476	0.000457875457875458	0	0.00131926121372032	0	0	NA	NA	0	0	4.118e-05	5	Propionyl-CoA carboxylase deficiency	1	259751	NM_000532.4(PCCB):c.337C>T (p.Arg113Ter)	HP:0003353
3	135980821	G	C	A	P	PCCB	0.98368	0.90219	NA	NA	NA	NA	NA	NA	NA	NA	NA	NA	5	Propionyl-CoA carboxylase deficiency	0	47487	NM_000532.4(PCCB):c.457G>C (p.Ala153Pro)	HP:0003353
3	136019954	G	T	NA	NA	PCCB	NA	0.73372	NA	NA	NA	NA	NA	NA	NA	NA	NA	NA	NA	Propionyl-CoA carboxylase deficiency	NA	542780	NM_000532.4(PCCB):c.966+1G>T	HP:0003353
3	136046008	G	A	E	K	PCCB	0.97163	0.94561	NA	NA	NA	NA	NA	NA	NA	NA	NA	8.236e-06	5	Propionyl-CoA carboxylase deficiency	1	214552	NM_000532.4(PCCB):c.1210G>A (p.Glu404Lys)	HP:0003353
3	136046081	C	T	T	I	PCCB	0.97764	0.91203	NA	NA	NA	NA	NA	NA	NA	NA	NA	2.471e-05	5	Propionyl-CoA carboxylase deficiency	0	27055	NM_000532.4(PCCB):c.1283C>T (p.Thr428Ile)	HP:0003353
3	136047696	C	T	R	X	PCCB	NA	0.99096	NA	NA	NA	NA	NA	NA	NA	NA	NA	NA	5	Propionyl-CoA carboxylase deficiency	0	47481	NM_000532.4(PCCB):c.1495C>T (p.Arg499Ter)	HP:0003353
3	136047701	T	C	NA	NA	PCCB	NA	0.66144	NA	NA	NA	NA	NA	NA	NA	NA	NA	NA	5	Propionyl-CoA carboxylase deficiency	1	214553	NM_000532.4(PCCB):c.1498+2T>C	HP:0003353
3	136048782	C	T	R	C	PCCB	0.97136	0.95875	0.000457875457875458	0	0	0	0.00174825174825175	NA	NA	NA	NA	8.236e-06	5	Propionyl-CoA carboxylase deficiency	0	47482	NM_000532.4(PCCB):c.1534C>T (p.Arg512Cys)	HP:0003353
3	136048804	T	C	L	P	PCCB	0.97955	0.8533	NA	NA	NA	NA	NA	NA	NA	NA	NA	8.236e-06	5	Propionyl-CoA carboxylase deficiency	0	47483	NM_000532.4(PCCB):c.1556T>C (p.Leu519Pro)	HP:0003353
3	148459198	C	T	R	X	AGTR1	NA	0.98721	NA	NA	NA	NA	NA	NA	NA	NA	NA	1.647e-05	5	Renal dysplasia	0	59367	NM_031850.3(AGTR1):c.481C>T (p.Arg161Ter)	HP:0008660
3	148459667	C	T	T	M	AGTR1	0.19224	0.73613	NA	NA	NA	NA	NA	NA	NA	NA	NA	NA	5	Renal dysplasia	0	33106	NM_031850.3(AGTR1):c.950C>T (p.Thr317Met)	HP:0008660
3	150690307	G	T	Y	X	CLRN1	NA	0.9604	NA	NA	NA	NA	NA	NA	NA	NA	NA	NA	5	Retinitis pigmentosa	1	19436	NM_001195794.1(CLRN1):c.189C>A (p.Tyr63Ter)	HP:0000547
3	170723073	C	T	NA	NA	SLC2A2	NA	0.63871	NA	NA	NA	NA	NA	0.000227	0	NA	NA	1.647e-05	NA	Diabetes mellitus type 2	NA	437669	NM_000340.1(SLC2A2):c.963+1G>A	HP:0005978
3	172737276	C	T	R	Q	SPATA16	0.44997	0.70288	NA	NA	NA	NA	NA	0	0.000465	0.00021	0.00016	0.0002636	5	Globozoospermia	0	16450	NM_031955.5(SPATA16):c.848G>A (p.Arg283Gln)	HP:0012205
3	178927980	T	C	C	R	PIK3CA	0.74284	0.55181	NA	NA	NA	NA	NA	NA	NA	NA	NA	NA	5|5|5	Neoplasm of ovary;Neoplasm of the breast;Neoplasm of the large intestine;Squamous cell lung carcinoma	0|1|0	40610	NM_006218.3(PIK3CA):c.1258T>C (p.Cys420Arg)	HP:0100615;HP:0100013;HP:0100834;HP:0030359
3	178936092	A	C	E	A	PIK3CA	0.69109	0.8186	NA	NA	NA	NA	NA	NA	NA	NA	NA	NA	5|5	Brainstem glioma;Carcinoma of esophagus;Glioblastoma;Lung adenocarcinoma;Neoplasm of brain;Neoplasm of ovary;Neoplasm of the breast;Neoplasm of the large intestine;Pancreatic adenocarcinoma;Renal cell carcinoma, papillary, 1;Small cell lung cancer;Squamous cell lung carcinoma;Transitional cell carcinoma of the bladder	0|1	28698	NM_006218.3(PIK3CA):c.1634A>C (p.Glu545Ala)	HP:0010796;HP:0011459;HP:0100843;HP:0030078;HP:0030692;HP:0100615;HP:0100013;HP:0100834;HP:0006725;HP:0005584;HP:0030357;HP:0030359;HP:0006740
3	178936092	A	T	E	V	PIK3CA	0.76318	0.87958	NA	NA	NA	NA	NA	NA	NA	NA	NA	NA	NA	Neoplasm of the breast;Neoplasm of the large intestine	NA	362776	NM_006218.3(PIK3CA):c.1634A>T (p.Glu545Val)	HP:0100013;HP:0100834
3	178936095	A	G	Q	R	PIK3CA	0.76782	0.59778	NA	NA	NA	NA	NA	NA	NA	NA	NA	NA	5	Glioblastoma;Medulloblastoma;Neoplasm of brain;Neoplasm of ovary;Neoplasm of the breast;Neoplasm of the large intestine;Transitional cell carcinoma of the bladder	1	54633	NM_006218.3(PIK3CA):c.1637A>G (p.Gln546Arg)	HP:0100843;HP:0002885;HP:0030692;HP:0100615;HP:0100013;HP:0100834;HP:0006740
3	178936103	G	A	D	N	PIK3CA	0.57254	0.65147	NA	NA	NA	NA	NA	NA	NA	NA	NA	NA	NA	Neoplasm of the breast;Neoplasm of the large intestine	NA	362779	NM_006218.3(PIK3CA):c.1645G>A (p.Asp549Asn)	HP:0100013;HP:0100834
3	178938934	G	A	E	K	PIK3CA	0.71401	0.48421	NA	NA	NA	NA	NA	NA	NA	NA	NA	NA	NA	Brainstem glioma;Lung adenocarcinoma;Neoplasm of the breast;Neoplasm of the large intestine;Squamous cell lung carcinoma;Transitional cell carcinoma of the bladder	NA	363355	NM_006218.3(PIK3CA):c.2176G>A (p.Glu726Lys)	HP:0010796;HP:0030078;HP:0100013;HP:0100834;HP:0030359;HP:0006740
3	178952018	A	G	T	A	PIK3CA	0.7004	0.50972	NA	NA	NA	NA	NA	NA	NA	NA	NA	NA	5	Non-small cell lung cancer	1	54634	NM_006218.3(PIK3CA):c.3073A>G (p.Thr1025Ala)	HP:0030358
3	178952074	G	T	M	I	PIK3CA	0.58662	0.36975	NA	NA	NA	NA	NA	NA	NA	NA	NA	NA	5	Neoplasm of the large intestine	0	213942	NM_006218.3(PIK3CA):c.3129G>T (p.Met1043Ile)	HP:0100834
3	178952084	C	T	H	Y	PIK3CA	0.56908	0.21002	NA	NA	NA	NA	NA	NA	NA	NA	NA	NA	5|5	Adrenocortical carcinoma;Brainstem glioma;Carcinoma of esophagus;Glioblastoma;Lung adenocarcinoma;Medulloblastoma;Neoplasm of brain;Neoplasm of the breast;Neoplasm of the large intestine;Non-small cell lung cancer;Pancreatic adenocarcinoma;Renal cell carcinoma, papillary, 1;Squamous cell lung carcinoma;Transitional cell carcinoma of the bladder	0|1	48304	NM_006218.3(PIK3CA):c.3139C>T (p.His1047Tyr)	HP:0006744;HP:0010796;HP:0011459;HP:0100843;HP:0030078;HP:0002885;HP:0030692;HP:0100013;HP:0100834;HP:0030358;HP:0006725;HP:0005584;HP:0030359;HP:0006740
3	178952085	A	G	H	R	PIK3CA	0.67526	0.38816	NA	NA	NA	NA	NA	NA	NA	NA	NA	8.275e-06	5|5|5|5|5|5|5|5|5|5	Adrenocortical carcinoma;Brainstem glioma;Carcinoma of esophagus;Glioblastoma;Lung adenocarcinoma;Medulloblastoma;Neoplasm of brain;Neoplasm of ovary;Neoplasm of stomach;Neoplasm of the breast;Neoplasm of the large intestine;Non-small cell lung cancer;Pancreatic adenocarcinoma;Renal cell carcinoma, papillary, 1;Rosette-forming glioneuronal tumor;Squamous cell lung carcinoma;Transitional cell carc…	0|0|0|0|0|0|0|0|0|0	28691	NM_006218.3(PIK3CA):c.3140A>G (p.His1047Arg)	HP:0006744;HP:0010796;HP:0011459;HP:0100843;HP:0030078;HP:0002885;HP:0030692;HP:0100615;HP:0006753;HP:0100013;HP:0100834;HP:0030358;HP:0006725;HP:0005584;HP:0025171;HP:0030359;HP:0006740
3	178952085	A	T	H	L	PIK3CA	0.58053	0.22511	NA	NA	NA	NA	NA	NA	NA	NA	NA	8.275e-06	5|5|5	Adrenocortical carcinoma;Brainstem glioma;Carcinoma of esophagus;Glioblastoma;Lung adenocarcinoma;Macrodactyly of toe;Medulloblastoma;Neoplasm of brain;Neoplasm of the breast;Neoplasm of the large intestine;Non-small cell lung cancer;Pancreatic adenocarcinoma;Renal cell carcinoma, papillary, 1;Squamous cell lung carcinoma;Stroke;Transitional cell carcinoma of the bladder	0|0|0	28692	NM_006218.3(PIK3CA):c.3140A>T (p.His1047Leu)	HP:0006744;HP:0010796;HP:0011459;HP:0100843;HP:0030078;HP:0100747;HP:0002885;HP:0030692;HP:0100013;HP:0100834;HP:0030358;HP:0006725;HP:0005584;HP:0030359;HP:0001297;HP:0006740
3	180334339	C	A	E	X	CCDC39	NA	0.99176	NA	NA	NA	NA	NA	NA	NA	NA	NA	NA	NA	Ciliary dyskinesia	NA	451983	NM_181426.1(CCDC39):c.2551G>T (p.Glu851Ter)	HP:0012265
3	180359780	C	T	NA	NA	CCDC39	NA	0.74534	NA	NA	NA	NA	NA	NA	NA	NA	NA	NA	NA	Ciliary dyskinesia	NA	452440	NM_181426.1(CCDC39):c.1874+1G>A	HP:0012265
3	180359860	G	A	R	X	CCDC39	NA	0.96806	0.000457875457875458	0	0.00131926121372032	0	0	0	0.000122	NA	NA	9.934e-05	NA	Ciliary dyskinesia	NA	452209	NM_181426.1(CCDC39):c.1795C>T (p.Arg599Ter)	HP:0012265
3	180377370	T	C	NA	NA	CCDC39	NA	0.6639	NA	NA	NA	NA	NA	NA	NA	0.00021	0.00016	0.0001407	5	Ciliary dyskinesia	1	212296	NM_181426.1(CCDC39):c.610-2A>G	HP:0012265
3	180379648	C	G	NA	NA	CCDC39	NA	0.63871	NA	NA	NA	NA	NA	NA	NA	0	0	0.0001166	5|5	Ciliary dyskinesia	0|1	40024	NM_181426.1(CCDC39):c.357+1G>C	HP:0012265
3	186257355	C	A	G	V	CRYGS	0.98029	0.93146	NA	NA	NA	NA	NA	NA	NA	NA	NA	NA	5	Membranous cataract	0	31975	NM_017541.3(CRYGS):c.53G>T (p.Gly18Val)	HP:0010922
3	195802210	A	G	Y	H	TFRC	0.61787	0.8623	NA	NA	NA	NA	NA	NA	NA	NA	NA	NA	5|5	Combined immunodeficiency	0|0	214809	NM_003234.3(TFRC):c.58T>C (p.Tyr20His)	HP:0005387
3	197421288	T	C	H	R	RUBCN	0.59129	0.15397	NA	NA	NA	NA	NA	NA	NA	NA	NA	NA	NA	Cerebral hypomyelination;Elbow flexion contracture;Global developmental delay;Intellectual disability;Knee flexion contracture;Muscular hypotonia;Nystagmus	NA	243979	NM_014687.3(RUBCN):c.1642A>G (p.Thr548Ala)	HP:0006808;HP:0002987;HP:0001263;HP:0001249;HP:0006380;HP:0001252;HP:0000639
3	197431557	C	T	E	K	RUBCN	0.66929	0.71543	NA	NA	NA	NA	NA	NA	NA	NA	NA	NA	NA	Cerebral hypomyelination;Elbow flexion contracture;Global developmental delay;Intellectual disability;Knee flexion contracture;Muscular hypotonia;Nystagmus	NA	243980	NM_014687.3(RUBCN):c.319G>A (p.Glu107Lys)	HP:0006808;HP:0002987;HP:0001263;HP:0001249;HP:0006380;HP:0001252;HP:0000639
4	619706	C	A	Y	X	PDE6B	NA	0.96912	NA	NA	NA	NA	NA	NA	NA	NA	NA	NA	5|4	Retinal dystrophy;Retinitis pigmentosa	1|0	229178	NM_000283.3(PDE6B):c.291C>A (p.Tyr97Ter)	HP:0000556;HP:0000547
4	647908	C	T	Q	X	PDE6B	NA	0.97316	NA	NA	NA	NA	NA	NA	NA	0.00021	0.00016	4.118e-05	5	Retinitis pigmentosa	1	28142	NM_000283.3(PDE6B):c.892C>T (p.Gln298Ter)	HP:0000547
4	650033	G	T	NA	NA	PDE6B	NA	0.7089	NA	NA	NA	NA	NA	NA	NA	NA	NA	NA	5	Retinitis pigmentosa	1	189159	NM_000283.3(PDE6B):c.1060-1G>T	HP:0000547
4	652807	G	C	NA	NA	PDE6B	NA	0.49366	NA	NA	NA	NA	NA	NA	NA	NA	NA	NA	5	Retinitis pigmentosa	0	152783	NM_000283.3(PDE6B):c.1467+1G>C	HP:0000547
4	654392	T	A	I	N	PDE6B	0.89792	0.83389	NA	NA	NA	NA	NA	NA	NA	NA	NA	NA	5	Retinitis pigmentosa	0	152785	NM_000283.3(PDE6B):c.1604T>A (p.Ile535Asn)	HP:0000547
4	655977	C	T	H	Y	PDE6B	0.98953	0.83251	NA	NA	NA	NA	NA	NA	NA	NA	NA	2.493e-05	5|5	Retinitis pigmentosa	0|0	28145	NM_000283.3(PDE6B):c.1669C>T (p.His557Tyr)	HP:0000547
4	658734	G	A	NA	NA	PDE6B	NA	0.62617	NA	NA	NA	NA	NA	NA	NA	0	0	8.237e-05	5|5	Retinitis pigmentosa	1|1	177924	NM_000283.3(PDE6B):c.2193+1G>A	HP:0000547
4	980873	A	C	M	L	IDUA	0.75419	0.06854	NA	NA	NA	NA	NA	NA	NA	NA	NA	NA	NA	Dysostosis multiplex	NA	543531	NM_000203.4(IDUA):c.1A>C (p.Met1Leu)	HP:0000943
4	981024	G	A	G	D	IDUA	0.94563	0.84835	NA	NA	NA	NA	NA	NA	NA	NA	NA	NA	5|5	Dysostosis multiplex	1|0	190226	NM_000203.4(IDUA):c.152G>A (p.Gly51Asp)	HP:0000943
4	981630	C	A	R	S	IDUA	0.41734	0.96033	NA	NA	NA	NA	NA	NA	NA	NA	NA	NA	5	Dysostosis multiplex	0	26953	NM_000203.4(IDUA):c.192C>A (p.Tyr64Ter)	HP:0000943
4	981646	C	T	P	L	IDUA	0.47983	0.96279	NA	NA	NA	NA	NA	0	0.001164	0	0	0.0006044	5|5|5|5|5	Dysostosis multiplex	1|0|0|0|1	26948	NM_000203.4(IDUA):c.208C>T (p.Gln70Ter)	HP:0000943
4	981661	G	A	A	T	IDUA	0.74931	0.8809	NA	NA	NA	NA	NA	NA	NA	NA	NA	1.657e-05	5	Dysostosis multiplex	0	224719	NM_000203.4(IDUA):c.223G>A (p.Ala75Thr)	HP:0000943
4	981704	G	A	R	Q	IDUA	0.99849	0.93616	NA	NA	NA	NA	NA	NA	NA	NA	NA	NA	5|5|5	Dysostosis multiplex	0|0|0	26961	NM_000203.4(IDUA):c.266G>A (p.Arg89Gln)	HP:0000943
4	983654	G	A	S	L	SLC26A1	0.97297	0.74733	NA	NA	NA	NA	NA	0	0.000471	NA	NA	0.0001436	5	Calcium oxalate urolithiasis	0	243922	NM_022042.3(SLC26A1):c.1073C>T (p.Ser358Leu)	HP:0008672
4	984938	G	A	T	M	SLC26A1	0.98336	0.74854	0.000915750915750916	0	0	0	0.0034965034965035	0	0.000582	0	0	0.0002161	5	Calcium oxalate urolithiasis	0	243921	NM_134425.2(SLC26A1):c.554C>T (p.Thr185Met)	HP:0008672
4	994486	G	C	NA	NA	IDUA	NA	0.56977	NA	NA	NA	NA	NA	NA	NA	NA	NA	8.251e-06	NA	Dysostosis multiplex	NA	543267	NM_000203.4(IDUA):c.385+1G>C	HP:0000943
4	994668	A	G	NA	NA	IDUA	NA	0.31048	NA	NA	NA	NA	NA	NA	NA	NA	NA	4.947e-05	5	Dysostosis multiplex	0	224714	NM_000203.4(IDUA):c.386-2A>G	HP:0000943
4	995255	G	A	NA	NA	IDUA	NA	0.50447	NA	NA	NA	NA	NA	NA	NA	NA	NA	NA	NA	Dysostosis multiplex	NA	543275	NM_000203.4(IDUA):c.494-1G>A	HP:0000943
4	995255	G	C	NA	NA	IDUA	NA	0.46432	NA	NA	NA	NA	NA	NA	NA	NA	NA	NA	5	Dysostosis multiplex	1	194805	NM_000203.4(IDUA):c.494-1G>C	HP:0000943
4	995263	C	G	T	R	IDUA	0.38308	0.88681	NA	NA	NA	NA	NA	NA	NA	NA	NA	NA	5|5	Dysostosis multiplex	0|1	98551	NM_000203.4(IDUA):c.501C>G (p.Tyr167Ter)	HP:0000943
4	995483	C	A	T	K	IDUA	0.41963	0.96151	NA	NA	NA	NA	NA	NA	NA	NA	NA	NA	NA	Dysostosis multiplex	NA	543285	NM_000203.4(IDUA):c.606C>A (p.Tyr202Ter)	HP:0000943
4	995530	T	C	L	P	IDUA	0.98173	0.62225	NA	NA	NA	NA	NA	NA	NA	NA	NA	NA	5	Dysostosis multiplex	0	224716	NM_000203.4(IDUA):c.653T>C (p.Leu218Pro)	HP:0000943
4	995905	C	T	T	I	IDUA	0.91423	0.96023	NA	NA	NA	NA	NA	NA	NA	NA	NA	NA	5	Dysostosis multiplex	0	26954	NM_000203.4(IDUA):c.928C>T (p.Gln310Ter)	HP:0000943
4	995950	G	A	G	D	IDUA	0.97271	0.69155	NA	NA	NA	NA	NA	NA	NA	NA	NA	NA	5	Dysostosis multiplex	1	195567	NM_000203.4(IDUA):c.972+1G>A	HP:0000943
4	996063	G	C	A	P	IDUA	0.86028	0.31711	NA	NA	NA	NA	NA	0	0.000116	0.00021	0.00016	5.795e-05	5|5|5	Dysostosis multiplex	0|1|0	177221	NM_000203.4(IDUA):c.979G>C (p.Ala327Pro)	HP:0000943
4	996121	T	G	L	R	IDUA	0.9941	0.76197	NA	NA	NA	NA	NA	NA	NA	NA	NA	8.267e-06	5|5	Dysostosis multiplex	0|0	26966	NM_000203.4(IDUA):c.1037T>G (p.Leu346Arg)	HP:0000943
4	996129	G	A	D	N	IDUA	0.97617	0.89635	NA	NA	NA	NA	NA	0.000227	0	0.00021	0.00016	8.268e-06	5|5	Dysostosis multiplex	0|1	98531	NM_000203.4(IDUA):c.1045G>A (p.Asp349Asn)	HP:0000943
4	996180	A	C	T	P	IDUA	0.97134	0.19164	NA	NA	NA	NA	NA	NA	NA	NA	NA	NA	5	Dysostosis multiplex	0	26955	NM_000203.4(IDUA):c.1096A>C (p.Thr366Pro)	HP:0000943
4	996223	A	G	Q	R	IDUA	0.97362	0.44295	NA	NA	NA	NA	NA	NA	NA	NA	NA	9.075e-06	NA	Dysostosis multiplex	NA	543015	NM_000203.4(IDUA):c.1139A>G (p.Gln380Arg)	HP:0000943
4	996535	G	A	W	X	IDUA	NA	0.97873	NA	NA	NA	NA	NA	0.000441	0.000453	NA	NA	5.649e-05	5|5|5	Dysostosis multiplex;Dysostosis multiplex	1|0|0	26947	NM_000203.4(IDUA):c.1205G>A (p.Trp402Ter)	HP:0000943;HP:0000943
4	996536	G	A	W	X	IDUA	NA	0.98279	NA	NA	NA	NA	NA	NA	NA	NA	NA	NA	NA	Dysostosis multiplex	NA	543343	NM_000203.4(IDUA):c.1206G>A (p.Trp402Ter)	HP:0000943
4	996540	G	T	E	X	IDUA	NA	0.9749	NA	NA	NA	NA	NA	NA	NA	NA	NA	NA	NA	Dysostosis multiplex	NA	543021	NM_000203.4(IDUA):c.1210G>T (p.Glu404Ter)	HP:0000943
4	996733	G	C	NA	NA	IDUA	NA	0.42615	NA	NA	NA	NA	NA	NA	NA	NA	NA	NA	5|5	Dysostosis multiplex	0|1	98538	NM_000203.4(IDUA):c.1402+1G>C	HP:0000943
4	996734	T	G	NA	NA	IDUA	NA	0.45055	NA	NA	NA	NA	NA	NA	NA	NA	NA	NA	NA	Dysostosis multiplex	NA	543203	NM_000203.4(IDUA):c.1402+2T>G	HP:0000943
4	996890	T	C	L	P	IDUA	0.83844	0.06064	NA	NA	NA	NA	NA	NA	NA	NA	NA	8.721e-06	5|5|5	Dysostosis multiplex	0|0|1	26958	NM_000203.4(IDUA):c.1469T>C (p.Leu490Pro)	HP:0000943
4	996908	C	G	P	R	IDUA	0.97267	0.66866	NA	NA	NA	NA	NA	NA	NA	NA	NA	2.627e-05	NA	Dysostosis multiplex	NA	488285	NM_000203.4(IDUA):c.1487C>G (p.Pro496Arg)	HP:0000943
4	997206	C	G	P	R	IDUA	0.95848	0.76676	NA	NA	NA	NA	NA	NA	NA	NA	NA	2.167e-05	5|5	Dysostosis multiplex	0|0	26949	NM_000203.4(IDUA):c.1598C>G (p.Pro533Arg)	HP:0000943
4	997799	G	C	NA	NA	IDUA	NA	0.63456	NA	NA	NA	NA	NA	NA	NA	NA	NA	NA	NA	Dysostosis multiplex	NA	543039	NM_000203.4(IDUA):c.1728-1G>C	HP:0000943
4	997815	C	G	Y	X	IDUA	NA	0.96169	NA	NA	NA	NA	NA	NA	NA	NA	NA	1.647e-05	NA	Dysostosis multiplex	NA	543319	NM_000203.4(IDUA):c.1743C>G (p.Tyr581Ter)	HP:0000943
4	998073	C	A	Y	X	IDUA	NA	0.98639	NA	NA	NA	NA	NA	NA	NA	NA	NA	NA	NA	Dysostosis multiplex	NA	543218	NM_000203.4(IDUA):c.1854C>A (p.Tyr618Ter)	HP:0000943
4	998074	C	T	R	X	IDUA	NA	0.99686	NA	NA	NA	NA	NA	NA	NA	NA	NA	2.472e-05	NA	Dysostosis multiplex	NA	265213	NM_000203.4(IDUA):c.1855C>T (p.Arg619Ter)	HP:0000943
4	998080	C	T	R	X	IDUA	NA	0.99491	NA	NA	NA	NA	NA	NA	NA	NA	NA	1.648e-05	5	Dysostosis multiplex	0	26956	NM_000203.4(IDUA):c.1861C>T (p.Arg621Ter)	HP:0000943
4	998093	A	G	Y	C	IDUA	0.88649	0.79956	NA	NA	NA	NA	NA	NA	NA	NA	NA	NA	5	Dysostosis multiplex	0	106588	NM_000203.4(IDUA):c.1874A>G (p.Tyr625Cys)	HP:0000943
4	998101	C	T	R	X	IDUA	NA	0.99678	NA	NA	NA	NA	NA	NA	NA	NA	NA	3.297e-05	NA	Dysostosis multiplex	NA	543325	NM_000203.4(IDUA):c.1882C>T (p.Arg628Ter)	HP:0000943
4	998117	C	G	S	W	IDUA	0.92694	0.88544	NA	NA	NA	NA	NA	NA	NA	NA	NA	NA	NA	Dysostosis multiplex	NA	270479	NM_000203.4(IDUA):c.1898C>G (p.Ser633Trp)	HP:0000943
4	998117	C	T	S	L	IDUA	0.92694	0.91486	NA	NA	NA	NA	NA	NA	NA	NA	NA	NA	NA	Dysostosis multiplex	NA	543239	NM_000203.4(IDUA):c.1898C>T (p.Ser633Leu)	HP:0000943
4	1803564	C	T	R	C	FGFR3	0.96515	0.8892	NA	NA	NA	NA	NA	NA	NA	NA	NA	NA	5|5|5|5|5	Bell-shaped thorax;Bowed humerus;Carcinoma;Disproportionate short-limb short stature;Epidermal nevus;Femoral bowing;Growth delay;Lethal short-limbed short stature;Lower limb undergrowth;Lung adenocarcinoma;Multiple myeloma;Narrow chest;Short ribs;Short stature;Skeletal dysplasia;Small for gestational age;Squamous cell lung carcinoma;Transitional cell carcinoma of the bladder;Upper limb undergrowth	1|0|0|0|0	31371	NM_000142.4(FGFR3):c.742C>T (p.Arg248Cys)	HP:0001591;HP:0003865;HP:0030731;HP:0008873;HP:0010816;HP:0002980;HP:0001510;HP:0008909;HP:0009816;HP:0030078;HP:0006775;HP:0000774;HP:0000773;HP:0004322;HP:0002652;HP:0001518;HP:0030359;HP:0006740;HP:0009824
4	1803568	C	G	S	C	FGFR3	0.94822	0.49916	NA	NA	NA	NA	NA	NA	NA	NA	NA	8.325e-06	5|5|5|5	Bladder carcinoma;Carcinoma;Squamous cell lung carcinoma;Transitional cell carcinoma of the bladder	0|0|0|0	31378	NM_000142.4(FGFR3):c.746C>G (p.Ser249Cys)	HP:0002862;HP:0030731;HP:0030359;HP:0006740
4	1803571	C	G	P	R	FGFR3	0.97704	0.44222	NA	NA	NA	NA	NA	NA	NA	NA	NA	NA	5|5|5	Absence seizures;Coronal craniosynostosis;Craniosynostosis;Crouzon syndrome;Facial asymmetry;Infantile axial hypotonia;Seizures;Unilateral renal agenesis	0|0|1	31379	NM_000142.4(FGFR3):c.749C>G (p.Pro250Arg)	HP:0002121;HP:0004440;HP:0001363;HP:0004439;HP:0000324;HP:0009062;HP:0001250;HP:0000122
4	1803655	A	G	Y	C	FGFR3	0.85073	0.7084	NA	NA	NA	NA	NA	NA	NA	NA	NA	NA	5	Short stature	0	31396	NM_001163213.1(FGFR3):c.833A>G (p.Tyr278Cys)	HP:0004322
4	1806089	G	T	G	C	FGFR3	0.86242	0.13218	NA	NA	NA	NA	NA	NA	NA	NA	NA	NA	5|5	Bladder carcinoma;Epidermal nevus	0|0	31398	NM_000142.4(FGFR3):c.1108G>T (p.Gly370Cys)	HP:0002862;HP:0010816
4	1806099	A	G	Y	C	FGFR3	0.94049	0.48576	NA	NA	NA	NA	NA	NA	NA	NA	NA	NA	5|5	Bladder carcinoma;Carcinoma;Myeloproliferative disorder;Transitional cell carcinoma of the bladder	0|1	31381	NM_000142.4(FGFR3):c.1118A>G (p.Tyr373Cys)	HP:0002862;HP:0030731;HP:0005547;HP:0006740
4	1806119	G	A	G	R	FGFR3	0.88921	0.71139	NA	NA	NA	NA	NA	NA	NA	0.00021	0.00016	NA	5|5|5|5	Craniosynostosis;Epidermal nevus	1|0|0|1	31366	NM_000142.4(FGFR3):c.1138G>A (p.Gly380Arg)	HP:0001363;HP:0010816
4	1806119	G	C	G	R	FGFR3	0.89619	0.6763	NA	NA	NA	NA	NA	NA	NA	NA	NA	NA	5	Craniosynostosis	0	31367	NM_000142.4(FGFR3):c.1138G>C (p.Gly380Arg)	HP:0001363
4	1806153	C	A	A	E	FGFR3	0.84456	0.83184	NA	NA	NA	NA	NA	NA	NA	NA	NA	NA	5|5	Carcinoma;Craniosynostosis	0|1	31368	NM_000142.4(FGFR3):c.1172C>A (p.Ala391Glu)	HP:0030731;HP:0001363
4	1807371	C	A	N	K	FGFR3	0.86425	0.82533	NA	NA	NA	NA	NA	NA	NA	NA	NA	NA	5|5|5	Craniosynostosis	0|0|1	31376	NM_000142.4(FGFR3):c.1620C>A (p.Asn540Lys)	HP:0001363
4	1807371	C	G	N	K	FGFR3	0.86425	0.75289	NA	NA	NA	NA	NA	NA	NA	NA	NA	NA	5|5	Craniosynostosis;Short stature	1|1	31377	NM_001163213.1(FGFR3):c.1626C>G (p.Asn542Lys)	HP:0001363;HP:0004322
4	1807889	A	C	K	Q	FGFR3	0.8724	0.66066	NA	NA	NA	NA	NA	NA	NA	NA	NA	8.243e-06	5|5	Acanthosis nigricans;Bladder carcinoma;Craniosynostosis	0|0	31387	NM_000142.4(FGFR3):c.1948A>C (p.Lys650Gln)	HP:0000956;HP:0002862;HP:0001363
4	1807889	A	G	K	E	FGFR3	0.88359	0.7463	NA	NA	NA	NA	NA	NA	NA	NA	NA	NA	5|5|5|5	Carcinoma;Multiple myeloma	0|0|0|1	31370	NM_000142.4(FGFR3):c.1948A>G (p.Lys650Glu)	HP:0030731;HP:0006775
4	1807890	A	C	K	T	FGFR3	0.85164	0.66547	NA	NA	NA	NA	NA	NA	NA	NA	NA	NA	5	Craniosynostosis	0	76763	NM_000142.4(FGFR3):c.1949A>C (p.Lys650Thr)	HP:0001363
4	1807891	G	C	K	N	FGFR3	0.85665	0.74745	NA	NA	NA	NA	NA	NA	NA	NA	NA	NA	5	Craniosynostosis	0	31386	NM_000142.4(FGFR3):c.1950G>C (p.Lys650Asn)	HP:0001363
4	1808988	G	T	X	L	FGFR3	NA	0.18692	NA	NA	NA	NA	NA	NA	NA	NA	NA	NA	5	Craniosynostosis	0	76470	NM_000142.4(FGFR3):c.2420G>T (p.Ter807Leu)	HP:0001363
4	6290728	C	A	Y	X	WFS1	NA	0.96787	NA	NA	NA	NA	NA	NA	NA	NA	NA	NA	NA	Diabetes mellitus type 2	NA	513547	NM_001145853.1(WFS1):c.330C>A (p.Tyr110Ter)	HP:0005978
4	15517628	G	A	NA	NA	CC2D2A	NA	0.52308	0.000915750915750916	0.00203252032520325	0	0.00276243093922652	0	0.000255	0	0.00062	0.00047	6.635e-05	5|5|5	Joubert syndrome	1|1|1	177556	NM_001080522.2(CC2D2A):c.1017+1G>A	HP:0002335
4	15518380	G	A	NA	NA	CC2D2A	NA	0.68665	NA	NA	NA	NA	NA	NA	NA	NA	NA	NA	NA	Encephalocele;Microcephaly;Narrow chest;Oligohydramnios;Polycystic kidney dysplasia;Postaxial polydactyly;Talipes equinovarus	NA	513950	NM_001080522.2(CC2D2A):c.1149+1G>A	HP:0002084;HP:0000252;HP:0000774;HP:0001562;HP:0000113;HP:0100259;HP:0001762
4	15529187	C	T	R	X	CC2D2A	NA	0.98392	NA	NA	NA	NA	NA	NA	NA	0	0	8.275e-06	NA	Joubert syndrome	NA	394140	NM_001080522.2(CC2D2A):c.1267C>T (p.Arg423Ter)	HP:0002335
4	15534907	C	T	R	X	CC2D2A	NA	0.98176	NA	NA	NA	NA	NA	NA	NA	NA	NA	8.298e-06	5	Joubert syndrome	1	214172	NM_001080522.2(CC2D2A):c.1558C>T (p.Arg520Ter)	HP:0002335
4	15565108	C	T	R	X	CC2D2A	NA	0.97539	NA	NA	NA	NA	NA	NA	NA	NA	NA	8.263e-06	5|5|5	Joubert syndrome	0|0|1	15786	NM_001080522.2(CC2D2A):c.3145C>T (p.Arg1049Ter)	HP:0002335
4	15575830	C	T	R	X	CC2D2A	NA	0.97793	NA	NA	NA	NA	NA	NA	NA	NA	NA	NA	5	Joubert syndrome	1	239337	NM_001080522.2(CC2D2A):c.3652C>T (p.Arg1218Ter)	HP:0002335
4	15587792	C	T	R	X	CC2D2A	NA	0.99751	NA	NA	NA	NA	NA	NA	NA	NA	NA	8.276e-06	NA	Joubert syndrome	NA	453806	NM_001080522.2(CC2D2A):c.3988C>T (p.Arg1330Ter)	HP:0002335
4	15995651	G	A	Q	X	PROM1	NA	0.96147	NA	NA	NA	NA	NA	NA	NA	NA	NA	8.274e-06	5|5	Retinal dystrophy;Retinitis pigmentosa	0|0	20648	NM_006017.2(PROM1):c.1726C>T (p.Gln576Ter)	HP:0000556;HP:0000547
4	16002140	G	T	Y	X	PROM1	NA	0.95893	NA	NA	NA	NA	NA	0	0.000244	0	0	4.968e-05	5|5	Retinal dystrophy	1|1	106454	NM_006017.2(PROM1):c.1557C>A (p.Tyr519Ter)	HP:0000556
4	16014922	G	A	R	C	PROM1	0.30765	0.33027	NA	NA	NA	NA	NA	NA	NA	NA	NA	NA	5|5|5	Retinal dystrophy	0|0|0	20649	NM_006017.2(PROM1):c.1117C>T (p.Arg373Cys)	HP:0000556
4	16025003	G	A	R	X	PROM1	NA	0.96024	NA	NA	NA	NA	NA	0.000245	0	NA	NA	2.481e-05	NA	Retinal dystrophy	NA	431670	NM_001145849.1(PROM1):c.730C>T (p.Arg244Ter)	HP:0000556
4	16035000	G	A	R	X	PROM1	NA	0.97809	NA	NA	NA	NA	NA	NA	NA	NA	NA	8.275e-06	NA	Retinal dystrophy	NA	431671	NM_001145849.1(PROM1):c.436C>T (p.Arg146Ter)	HP:0000556
4	47938833	G	A	R	X	CNGA1	NA	0.97005	NA	NA	NA	NA	NA	NA	NA	NA	NA	1.649e-05	NA	Retinitis pigmentosa	NA	431673	NM_001142564.1(CNGA1):c.1885C>T (p.Arg629Ter)	HP:0000547
4	55141036	T	A	V	D	PDGFRA	0.97715	0.9019	NA	NA	NA	NA	NA	NA	NA	NA	NA	NA	5|5	Gastrointestinal stroma tumor	0|0	28585	NM_006206.5(PDGFRA):c.1682T>A (p.Val561Asp)	HP:0100723
4	55144148	C	A	N	K	PDGFRA	0.87704	0.90252	NA	NA	NA	NA	NA	NA	NA	NA	NA	NA	NA	Gastrointestinal stroma tumor	NA	362780	NM_006206.5(PDGFRA):c.1977C>A (p.Asn659Lys)	HP:0100723
4	55144148	C	G	N	K	PDGFRA	0.87704	0.84711	NA	NA	NA	NA	NA	NA	NA	NA	NA	NA	NA	Gastrointestinal stroma tumor	NA	362781	NM_006206.5(PDGFRA):c.1977C>G (p.Asn659Lys)	HP:0100723
4	55152093	A	T	D	V	PDGFRA	0.87842	0.90346	NA	NA	NA	NA	NA	NA	NA	NA	NA	NA	5	Gastrointestinal stroma tumor	0	28582	NM_006206.5(PDGFRA):c.2525A>T (p.Asp842Val)	HP:0100723
4	55592144	G	A	E	K	KIT	0.0752	0.56033	NA	NA	NA	NA	NA	NA	NA	NA	NA	NA	NA	Thymoma	NA	362782	NM_000222.2(KIT):c.1468G>A (p.Glu490Lys)	HP:0100522
4	55592186	T	C	F	L	KIT	0.83318	0.74988	NA	NA	NA	NA	NA	NA	NA	NA	NA	NA	NA	Cutaneous melanoma	NA	362783	NM_000222.2(KIT):c.1510T>C (p.Phe504Leu)	HP:0012056
4	55593441	C	A	A	D	KIT	0.89889	0.81853	NA	NA	NA	NA	NA	NA	NA	NA	NA	NA	NA	Cutaneous mastocytosis	NA	536139	NM_000222.2(KIT):c.1598C>A (p.Ala533Asp)	HP:0200151
4	55593584	A	C	K	N	KIT	0.96578	0.65833	NA	NA	NA	NA	NA	NA	NA	NA	NA	NA	NA	Cutaneous melanoma	NA	362784	NM_000222.2(KIT):c.1650A>C (p.Lys550Asn)	HP:0012056
4	55593584	A	T	K	N	KIT	0.96578	0.66951	NA	NA	NA	NA	NA	NA	NA	NA	NA	NA	NA	Cutaneous melanoma	NA	362785	NM_000222.2(KIT):c.1650A>T (p.Lys550Asn)	HP:0012056
4	55593591	T	A	Y	N	KIT	0.99399	0.89081	NA	NA	NA	NA	NA	NA	NA	NA	NA	NA	NA	Cutaneous melanoma;Thymoma	NA	362786	NM_000222.2(KIT):c.1657T>A (p.Tyr553Asn)	HP:0012056;HP:0100522
4	55593604	G	A	W	X	KIT	NA	0.99431	NA	NA	NA	NA	NA	NA	NA	NA	NA	NA	NA	Gastrointestinal stroma tumor	NA	453713	NM_000222.2(KIT):c.1670G>A (p.Trp557Ter)	HP:0100723
4	55593608	G	C	K	N	KIT	0.96351	0.79125	NA	NA	NA	NA	NA	NA	NA	NA	NA	NA	NA	Cutaneous melanoma	NA	362789	NM_000222.2(KIT):c.1674G>C (p.Lys558Asn)	HP:0012056
4	55593613	T	C	V	A	KIT	0.97066	0.774	NA	NA	NA	NA	NA	NA	NA	NA	NA	NA	NA	Cutaneous melanoma	NA	362794	NM_000222.2(KIT):c.1679T>C (p.Val560Ala)	HP:0012056
4	55593630	A	G	N	D	KIT	0.99208	0.83098	NA	NA	NA	NA	NA	NA	NA	NA	NA	NA	NA	Cutaneous melanoma	NA	362796	NM_000222.2(KIT):c.1696A>G (p.Asn566Asp)	HP:0012056
4	55593640	T	G	V	G	KIT	0.9737	0.78886	NA	NA	NA	NA	NA	NA	NA	NA	NA	NA	NA	Cutaneous melanoma	NA	362797	NM_000222.2(KIT):c.1706T>G (p.Val569Gly)	HP:0012056
4	55593681	G	A	E	K	KIT	0.98304	0.94235	NA	NA	NA	NA	NA	NA	NA	NA	NA	NA	5	Partial albinism	0	28888	NM_000222.2(KIT):c.1747G>A (p.Glu583Lys)	HP:0007443
4	55593685	T	G	F	C	KIT	0.98792	0.88015	NA	NA	NA	NA	NA	NA	NA	NA	NA	NA	5	Partial albinism	0	28903	NM_000222.2(KIT):c.1751T>G (p.Phe584Cys)	HP:0007443
4	55593686	T	G	F	L	KIT	0.94371	0.69456	NA	NA	NA	NA	NA	NA	NA	NA	NA	NA	5	Partial albinism	0	28884	NM_000222.2(KIT):c.1752T>G (p.Phe584Leu)	HP:0007443
4	55594094	G	A	NA	NA	KIT	NA	0.6964	NA	NA	NA	NA	NA	NA	NA	NA	NA	NA	5	Partial albinism	0	28890	NM_000222.2(KIT):c.1879+1G>A	HP:0007443
4	55594261	A	G	N	S	KIT	0.92282	0.74828	NA	NA	NA	NA	NA	NA	NA	NA	NA	NA	NA	Cutaneous melanoma	NA	362801	NM_000222.2(KIT):c.1964A>G (p.Asn655Ser)	HP:0012056
4	55594262	T	A	N	K	KIT	0.82242	0.71543	NA	NA	NA	NA	NA	NA	NA	NA	NA	NA	NA	Cutaneous melanoma	NA	362802	NM_000222.2(KIT):c.1965T>A (p.Asn655Lys)	HP:0012056
4	55594287	G	A	G	R	KIT	0.90874	0.89275	NA	NA	NA	NA	NA	NA	NA	NA	NA	NA	5	Partial albinism	0	28882	NM_000222.2(KIT):c.1990G>A (p.Gly664Arg)	HP:0007443
4	55599320	G	C	D	H	KIT	0.83488	0.68806	NA	NA	NA	NA	NA	NA	NA	NA	NA	NA	5	Acute myeloid leukemia;Cutaneous melanoma;Dysgerminoma;Gastrointestinal stroma tumor;Hematologic neoplasm	0	28902	NM_000222.2(KIT):c.2446G>C (p.Asp816His)	HP:0004808;HP:0012056;HP:0100621;HP:0100723;HP:0004377
4	55599332	G	C	D	H	KIT	0.89823	0.91597	NA	NA	NA	NA	NA	NA	NA	NA	NA	NA	NA	Cutaneous melanoma	NA	362806	NM_000222.2(KIT):c.2458G>C (p.Asp820His)	HP:0012056
4	55599332	G	T	D	Y	KIT	0.91916	0.93696	NA	NA	NA	NA	NA	NA	NA	NA	NA	NA	NA	Cutaneous melanoma	NA	362807	NM_000222.2(KIT):c.2458G>T (p.Asp820Tyr)	HP:0012056
4	55599334	T	A	D	E	KIT	0.80329	0.80852	NA	NA	NA	NA	NA	NA	NA	NA	NA	NA	NA	Thymoma	NA	362808	NM_000222.2(KIT):c.2460T>A (p.Asp820Glu)	HP:0100522
4	55602718	A	C	T	P	KIT	0.95407	0.67758	NA	NA	NA	NA	NA	NA	NA	NA	NA	NA	5	Partial albinism	0	28900	NM_000222.2(KIT):c.2539A>C (p.Thr847Pro)	HP:0007443
4	68606226	G	A	P	L	GNRHR	0.99072	0.89286	NA	NA	NA	NA	NA	NA	NA	NA	NA	NA	5	Hypogonadotropic hypogonadism 7 with or without anosmia	0	31075	NM_000406.2(GNRHR):c.959C>T (p.Pro320Leu)	HP:0000044
4	68606244	A	T	L	X	GNRHR	NA	0.9922	NA	NA	NA	NA	NA	NA	NA	NA	NA	NA	5	Hypogonadotropic hypogonadism 7 with or without anosmia	0	31068	NM_000406.2(GNRHR):c.941T>A (p.Leu314Ter)	HP:0000044
4	68606334	T	C	Y	C	GNRHR	0.71451	0.77472	NA	NA	NA	NA	NA	NA	NA	NA	NA	8.236e-06	5	Hypogonadotropic hypogonadism 7 with or without anosmia	0	31064	NM_000406.2(GNRHR):c.851A>G (p.Tyr284Cys)	HP:0000044
4	68606343	G	A	T	I	GNRHR	0.86593	0.84138	NA	NA	NA	NA	NA	NA	NA	NA	NA	NA	5	Hypogonadotropic hypogonadism 7 with or without anosmia	0	132059	NM_000406.2(GNRHR):c.842C>T (p.Thr281Ile)	HP:0000044
4	68606379	G	A	T	M	GNRHR	0.61559	0.7665	NA	NA	NA	NA	NA	0	0.000116	0	0	1.647e-05	5|4	Hypogonadotropic hypogonadism 7 with or without anosmia;Hypogonadotropic hypogonadism 7 with or without anosmia	0|0	150302	NM_000406.2(GNRHR):c.806C>T (p.Thr269Met)	HP:0000044;HP:0000044
4	68606400	C	T	R	Q	GNRHR	0.86593	0.95556	0.000915750915750916	0	0.00263852242744063	0	0	0.000227	0.002209	0	0	0.002034	5	Hypogonadotropic hypogonadism 7 with or without anosmia	0	31063	NM_000406.2(GNRHR):c.785G>A (p.Arg262Gln)	HP:0000044
4	68610377	G	T	L	M	GNRHR	0.68704	0.41216	NA	NA	NA	NA	NA	NA	NA	NA	NA	NA	5	Hypogonadotropic hypogonadism 7 with or without anosmia	0	31066	NM_000406.2(GNRHR):c.651C>A (p.Ser217Arg)	HP:0000044
4	68610506	C	T	NA	NA	GNRHR	NA	0.70381	NA	NA	NA	NA	NA	NA	NA	NA	NA	NA	5	Hypogonadotropic hypogonadism 7 with or without anosmia	0	31072	NM_000406.2(GNRHR):c.523_742del	HP:0000044
4	68619543	C	T	A	T	GNRHR	0.61642	0.67102	NA	NA	NA	NA	NA	0	0.000116	NA	NA	8.238e-06	5	Hypogonadotropic hypogonadism 7 with or without anosmia	0	31073	NM_000406.2(GNRHR):c.511G>A (p.Ala171Thr)	HP:0000044
4	68619550	A	T	S	R	GNRHR	0.2915	0.04943	NA	NA	NA	NA	NA	NA	NA	NA	NA	NA	5	Hypogonadotropic hypogonadism 7 with or without anosmia	0	31067	NM_000406.2(GNRHR):c.504T>A (p.Ser168Arg)	HP:0000044
4	68619638	C	T	R	H	GNRHR	0.9932	0.94872	NA	NA	NA	NA	NA	0	0.000116	0	0	0.000173	5|4	Hypogonadotropic hypogonadism 7 with or without anosmia;Hypogonadotropic hypogonadism 7 with or without anosmia	0|0	31069	NM_000406.2(GNRHR):c.416G>A (p.Arg139His)	HP:0000044;HP:0000044
4	68619662	A	G	M	T	GNRHR	0.54689	0.46161	NA	NA	NA	NA	NA	NA	NA	NA	NA	NA	5	Hypogonadotropic hypogonadism 7 with or without anosmia	0	150301	NM_000406.2(GNRHR):c.392T>C (p.Met131Thr)	HP:0000044
4	68619668	G	T	A	D	GNRHR	0.87251	0.80638	NA	NA	NA	NA	NA	NA	NA	NA	NA	8.236e-06	5	Hypogonadotropic hypogonadism 7 with or without anosmia	0	31065	NM_000406.2(GNRHR):c.386C>A (p.Ala129Asp)	HP:0000044
4	68619786	C	T	E	K	GNRHR	0.82039	0.90771	NA	NA	NA	NA	NA	NA	NA	NA	NA	3.295e-05	5	Hypogonadotropic hypogonadism 7 with or without anosmia	0	31071	NM_000406.2(GNRHR):c.268G>A (p.Glu90Lys)	HP:0000044
4	68619960	T	C	T	A	GNRHR	0.51741	0.58507	NA	NA	NA	NA	NA	NA	NA	NA	NA	4.943e-05	5	Hypogonadotropic hypogonadism 7 with or without anosmia	0	132060	NM_000406.2(GNRHR):c.94A>G (p.Thr32Ala)	HP:0000044
4	88532076	T	G	Y	D	DSPP	0.94023	0.58255	NA	NA	NA	NA	NA	NA	NA	NA	NA	NA	5	Denticles	0	31896	NM_014208.3(DSPP):c.16T>G (p.Tyr6Asp)	HP:0003771
4	88929030	C	T	Q	X	PKD2	NA	0.95522	NA	NA	NA	NA	NA	NA	NA	NA	NA	NA	NA	Polycystic kidney dysplasia	NA	360861	NM_000297.3(PKD2):c.145C>T (p.Gln49Ter)	HP:0000113
4	96051026	T	A	I	K	BMPR1B	0.99764	0.91115	NA	NA	NA	NA	NA	NA	NA	NA	NA	NA	5	Type A2 brachydactyly	0	21594	NM_001203.2(BMPR1B):c.599T>A (p.Ile200Lys)	HP:0009372
4	96051067	C	A	R	S	BMPR1B	0.94291	0.94835	NA	NA	NA	NA	NA	NA	NA	NA	NA	NA	NA	Type A2 brachydactyly	NA	439689	NM_001203.2(BMPR1B):c.640C>A (p.Arg214Ser)	HP:0009372
4	96075771	C	T	R	W	BMPR1B	0.97967	0.95722	NA	NA	NA	NA	NA	NA	NA	NA	NA	NA	5	Type A2 brachydactyly	0	21595	NM_001203.2(BMPR1B):c.1456C>T (p.Arg486Trp)	HP:0009372
4	96075772	G	A	R	Q	BMPR1B	0.94286	0.9575	NA	NA	NA	NA	NA	NA	NA	NA	NA	NA	5	Type A2 brachydactyly	0	21597	NM_001203.2(BMPR1B):c.1457G>A (p.Arg486Gln)	HP:0009372
4	100529984	G	A	R	H	MTTP	0.9689	0.77963	NA	NA	NA	NA	NA	NA	NA	0.00021	0.00016	2.471e-05	5	Abetalipoproteinaemia	0	29277	NM_000253.3(MTTP):c.1619G>A (p.Arg540His)	HP:0008181
4	100530134	G	T	S	I	MTTP	0.75619	0.85286	NA	NA	NA	NA	NA	NA	NA	NA	NA	NA	5	Abetalipoproteinaemia	0	29280	NM_000253.3(MTTP):c.1769G>T (p.Ser590Ile)	HP:0008181
4	100532313	C	T	R	X	MTTP	NA	0.98381	NA	NA	NA	NA	NA	NA	NA	NA	NA	NA	5	Abetalipoproteinaemia	0	29274	NM_000253.3(MTTP):c.1783C>T (p.Arg595Ter)	HP:0008181
4	100540251	A	T	N	Y	MTTP	0.78293	0.80772	NA	NA	NA	NA	NA	NA	NA	NA	NA	NA	5	Abetalipoproteinaemia	0	29279	NM_000253.3(MTTP):c.2338A>T (p.Asn780Tyr)	HP:0008181
4	100543913	G	T	G	X	MTTP	NA	0.99327	NA	NA	NA	NA	NA	0	0.000233	0	0	6.589e-05	5	Abetalipoproteinaemia	0	29282	NM_000253.3(MTTP):c.2593G>T (p.Gly865Ter)	HP:0008181
4	108866582	A	T	D	V	CYP2U1	0.97172	0.82992	NA	NA	NA	NA	NA	NA	NA	NA	NA	NA	5|4|4|4	Global developmental delay;Neurodegeneration	0|0|0|0	48099	NM_183075.2(CYP2U1):c.947A>T (p.Asp316Val)	HP:0001263;HP:0002180
4	111542424	G	A	Q	X	PITX2	NA	0.98649	NA	NA	NA	NA	NA	NA	NA	NA	NA	NA	NA	Rieger syndrome	NA	485734	NM_001204399.1(PITX2):c.148C>T (p.Gln50Ter)	HP:0000558
4	123664110	C	T	R	X	BBS12	NA	0.96189	NA	NA	NA	NA	NA	NA	NA	NA	NA	2.471e-05	5	Abnormality of cardiovascular system morphology;Inability to walk;Postaxial polydactyly;Visual impairment	0	16186	NM_152618.2(BBS12):c.1063C>T (p.Arg355Ter)	HP:0030680;HP:0002540;HP:0100259;HP:0000505
4	146560355	C	T	R	X	MMAA	NA	0.96056	NA	NA	NA	NA	NA	NA	NA	0	0	8.236e-06	5	Methylmalonic acidemia	0	216025	NM_172250.2(MMAA):c.64C>T (p.Arg22Ter)	HP:0002912
4	146560724	C	T	R	X	MMAA	NA	0.98274	NA	NA	NA	NA	NA	0	0.000465	0.00021	0.00016	0.0001565	5|5	Methylmalonic acidemia	0|1	18199	NM_172250.2(MMAA):c.433C>T (p.Arg145Ter)	HP:0002912
4	146572222	C	T	Q	X	MMAA	NA	0.99273	NA	NA	NA	NA	NA	NA	NA	NA	NA	3.295e-05	NA	Methylmalonic acidemia	NA	487063	NM_172250.2(MMAA):c.742C>T (p.Gln248Ter)	HP:0002912
4	149356604	G	T	S	X	NR3C2	NA	0.99091	NA	NA	NA	NA	NA	NA	NA	NA	NA	NA	5	Pseudohypoaldosteronism	1	246962	NM_000901.4(NR3C2):c.1409C>A (p.Ser470Ter)	HP:0008242
4	155510665	C	T	R	H	FGA	0.87693	0.91051	NA	NA	NA	NA	NA	NA	NA	0.00021	0.00016	2.471e-05	5	Dysfibrinogenemia	0	31443	NM_000508.4(FGA):c.104G>A (p.Arg35His)	HP:0011901
4	155510666	G	A	R	C	FGA	0.87693	0.91328	NA	NA	NA	NA	NA	NA	NA	NA	NA	NA	5	Dysfibrinogenemia	0	31438	NM_000508.3(FGA):c.103C>T (p.Arg35Cys)	HP:0011901
4	178354392	A	G	C	R	AGA	0.9515	0.86155	NA	NA	NA	NA	NA	NA	NA	NA	NA	NA	5	Aspartylglucosaminuria	0	15260	NM_000027.3(AGA):c.916T>C (p.Cys306Arg)	HP:0012068
4	178354404	C	T	G	R	AGA	0.97383	0.94534	NA	NA	NA	NA	NA	NA	NA	NA	NA	NA	5	Aspartylglucosaminuria	0	15259	NM_000027.3(AGA):c.904G>A (p.Gly302Arg)	HP:0012068
4	178357451	C	T	G	D	AGA	0.97588	0.94907	NA	NA	NA	NA	NA	NA	NA	NA	NA	8.237e-06	4	Aspartylglucosaminuria	0	70589	NM_000027.3(AGA):c.677G>A (p.Gly226Asp)	HP:0012068
4	178359918	C	G	A	P	AGA	0.93231	0.90152	0.000915750915750916	0	0.00263852242744063	0	0	NA	NA	0	0	0.000626	5	Aspartylglucosaminuria	0	15258	NM_000027.3(AGA):c.488G>C (p.Cys163Ser)	HP:0012068
4	178360805	G	A	R	X	AGA	NA	0.97226	NA	NA	NA	NA	NA	NA	NA	NA	NA	8.236e-06	NA	Aspartylglucosaminuria	NA	275494	NM_000027.3(AGA):c.319C>T (p.Arg107Ter)	HP:0012068
4	178361494	A	G	S	P	AGA	0.94643	0.65308	NA	NA	NA	NA	NA	NA	NA	NA	NA	NA	5	Aspartylglucosaminuria	0	15268	NM_000027.3(AGA):c.214T>C (p.Ser72Pro)	HP:0012068
5	1255516	A	G	C	R	TERT	0.86696	0.64425	NA	NA	NA	NA	NA	NA	NA	NA	NA	NA	5	Aplastic anemia	0	47726	NM_198253.2(TERT):c.3043T>C (p.Cys1015Arg)	HP:0001915
5	1266605	G	C	H	Q	TERT	0.9838	0.58414	NA	NA	NA	NA	NA	NA	NA	NA	NA	NA	5	Aplastic anemia	0	47722	NM_198253.2(TERT):c.2628C>G (p.His876Gln)	HP:0001915
5	1268680	T	C	Y	C	TERT	0.99897	0.55462	NA	NA	NA	NA	NA	NA	NA	NA	NA	NA	5	Aplastic anemia	0	47720	NM_198253.2(TERT):c.2537A>G (p.Tyr846Cys)	HP:0001915
5	1272367	T	C	Y	C	TERT	0.95108	0.52999	NA	NA	NA	NA	NA	NA	NA	NA	NA	NA	5|5	Aplastic anemia	0|0	27771	NM_198253.2(TERT):c.2315A>G (p.Tyr772Cys)	HP:0001915
5	1278895	G	A	A	V	TERT	0.99	0.82327	NA	NA	NA	NA	NA	NA	NA	NA	NA	NA	5	Aplastic anemia	0	47715	NM_198253.2(TERT):c.2147C>T (p.Ala716Val)	HP:0001915
5	1279456	C	T	V	M	TERT	0.93917	0.62908	NA	NA	NA	NA	NA	NA	NA	NA	NA	NA	5|5	Aplastic anemia	0|0	27770	NM_198253.2(TERT):c.2080G>A (p.Val694Met)	HP:0001915
5	13701398	G	A	R	X	DNAH5	NA	0.99975	0.000457875457875458	0	0	0	0.00174825174825175	0	0.000233	0.00021	0.00016	5.766e-05	NA	Ciliary dyskinesia	NA	394709	NM_001369.2(DNAH5):c.13486C>T (p.Arg4496Ter)	HP:0012265
5	13701458	G	A	R	X	DNAH5	NA	0.99966	NA	NA	NA	NA	NA	NA	NA	NA	NA	8.236e-06	NA	Ciliary dyskinesia	NA	455020	NM_001369.2(DNAH5):c.13426C>T (p.Arg4476Ter)	HP:0012265
5	13708239	C	T	W	X	DNAH5	NA	0.99987	NA	NA	NA	NA	NA	NA	NA	NA	NA	NA	NA	Ciliary dyskinesia	NA	394977	NM_001369.2(DNAH5):c.13331G>A (p.Trp4444Ter)	HP:0012265
5	13708446	T	G	NA	NA	DNAH5	NA	0.70455	NA	NA	NA	NA	NA	NA	NA	NA	NA	NA	5	Ciliary dyskinesia	1	212494	NM_001369.2(DNAH5):c.13126-2A>C	HP:0012265
5	13717543	G	A	Q	X	DNAH5	NA	0.9995	NA	NA	NA	NA	NA	NA	NA	NA	NA	NA	NA	Ciliary dyskinesia	NA	520718	NM_001369.2(DNAH5):c.12586C>T (p.Gln4196Ter)	HP:0012265
5	13721123	G	A	Q	X	DNAH5	NA	0.9972	NA	NA	NA	NA	NA	NA	NA	NA	NA	NA	NA	Ciliary dyskinesia	NA	394730	NM_001369.2(DNAH5):c.12265C>T (p.Gln4089Ter)	HP:0012265
5	13735276	G	A	R	X	DNAH5	NA	0.99926	NA	NA	NA	NA	NA	NA	NA	NA	NA	NA	NA	Ciliary dyskinesia	NA	394820	NM_001369.2(DNAH5):c.11725C>T (p.Arg3909Ter)	HP:0012265
5	13735348	G	A	R	X	DNAH5	NA	0.99899	NA	NA	NA	NA	NA	NA	NA	NA	NA	1.647e-05	NA	Ciliary dyskinesia	NA	521126	NM_001369.2(DNAH5):c.11653C>T (p.Arg3885Ter)	HP:0012265
5	13753356	G	A	R	X	DNAH5	NA	0.99874	NA	NA	NA	NA	NA	NA	NA	NA	NA	NA	NA	Ciliary dyskinesia	NA	455350	NM_001369.2(DNAH5):c.10858C>T (p.Arg3620Ter)	HP:0012265
5	13753598	C	T	R	H	DNAH5	0.96684	0.94999	NA	NA	NA	NA	NA	NA	NA	0	0	1.647e-05	NA	Ciliary dyskinesia	NA	212497	NM_001369.2(DNAH5):c.10616G>A (p.Arg3539His)	HP:0012265
5	13758990	G	A	Q	X	DNAH5	NA	0.99895	NA	NA	NA	NA	NA	NA	NA	NA	NA	4.118e-05	5	Ciliary dyskinesia	1	239728	NM_001369.2(DNAH5):c.10384C>T (p.Gln3462Ter)	HP:0012265
5	13770961	G	A	R	X	DNAH5	NA	0.99647	NA	NA	NA	NA	NA	NA	NA	NA	NA	NA	5	Ciliary dyskinesia	1	212499	NM_001369.2(DNAH5):c.9502C>T (p.Arg3168Ter)	HP:0012265
5	13777418	G	A	R	X	DNAH5	NA	0.98267	NA	NA	NA	NA	NA	NA	NA	NA	NA	8.238e-06	5	Ciliary dyskinesia	1	186047	NM_001369.2(DNAH5):c.8998C>T (p.Arg3000Ter)	HP:0012265
5	13789007	C	T	W	X	DNAH5	NA	0.99926	NA	NA	NA	NA	NA	NA	NA	NA	NA	NA	NA	Ciliary dyskinesia	NA	395005	NM_001369.2(DNAH5):c.8465G>A (p.Trp2822Ter)	HP:0012265
5	13792147	G	A	Q	X	DNAH5	NA	0.99847	NA	NA	NA	NA	NA	NA	NA	NA	NA	NA	NA	Ciliary dyskinesia	NA	521198	NM_001369.2(DNAH5):c.8404C>T (p.Gln2802Ter)	HP:0012265
5	13792237	G	A	R	X	DNAH5	NA	0.99237	NA	NA	NA	NA	NA	NA	NA	NA	NA	2.471e-05	NA	Ciliary dyskinesia	NA	395365	NM_001369.2(DNAH5):c.8314C>T (p.Arg2772Ter)	HP:0012265
5	13793819	G	A	R	X	DNAH5	NA	0.99865	NA	NA	NA	NA	NA	NA	NA	0.00021	0.00016	1.647e-05	5	Ciliary dyskinesia	1	239732	NM_001369.2(DNAH5):c.8029C>T (p.Arg2677Ter)	HP:0012265
5	13794140	G	A	R	X	DNAH5	NA	0.9983	NA	NA	NA	NA	NA	0.000227	0	NA	NA	4.118e-05	NA	Ciliary dyskinesia	NA	511556	NM_001369.2(DNAH5):c.7915C>T (p.Arg2639Ter)	HP:0012265
5	13814910	C	T	W	X	DNAH5	NA	0.99868	NA	NA	NA	NA	NA	NA	NA	NA	NA	NA	NA	Ciliary dyskinesia	NA	239734	NM_001369.2(DNAH5):c.7034G>A (p.Trp2345Ter)	HP:0012265
5	13830784	G	A	R	X	DNAH5	NA	0.98962	NA	NA	NA	NA	NA	NA	NA	NA	NA	1.647e-05	NA	Ciliary dyskinesia	NA	394759	NM_001369.2(DNAH5):c.5983C>T (p.Arg1995Ter)	HP:0012265
5	13839639	T	C	NA	NA	DNAH5	NA	0.63555	NA	NA	NA	NA	NA	NA	NA	NA	NA	2.471e-05	NA	Ciliary dyskinesia	NA	455412	NM_001369.2(DNAH5):c.5710-2A>G	HP:0012265
5	13841077	G	A	R	X	DNAH5	NA	0.96148	NA	NA	NA	NA	NA	NA	NA	NA	NA	4.118e-05	NA	Ciliary dyskinesia	NA	421525	NM_001369.2(DNAH5):c.5647C>T (p.Arg1883Ter)	HP:0012265
5	13841167	T	A	K	X	DNAH5	NA	0.98779	NA	NA	NA	NA	NA	NA	NA	NA	NA	8.237e-06	5	Ciliary dyskinesia	1	221599	NM_001369.2(DNAH5):c.5557A>T (p.Lys1853Ter)	HP:0012265
5	13841803	G	A	Q	X	DNAH5	NA	0.99576	NA	NA	NA	NA	NA	NA	NA	NA	NA	NA	NA	Ciliary dyskinesia	NA	455114	NM_001369.2(DNAH5):c.5482C>T (p.Gln1828Ter)	HP:0012265
5	13841995	A	G	S	P	DNAH5	0.81965	0.76242	NA	NA	NA	NA	NA	NA	NA	0.00021	0.00016	1.647e-05	NA	Ciliary dyskinesia	NA	239739	NM_001369.2(DNAH5):c.5290T>C (p.Ser1764Pro)	HP:0012265
5	13842004	G	A	R	X	DNAH5	NA	0.99195	NA	NA	NA	NA	NA	NA	NA	NA	NA	4.119e-05	5	Ciliary dyskinesia	1	221600	NM_001369.2(DNAH5):c.5281C>T (p.Arg1761Ter)	HP:0012265
5	13845099	G	C	Y	X	DNAH5	NA	0.96677	NA	NA	NA	NA	NA	NA	NA	NA	NA	NA	NA	Ciliary dyskinesia	NA	454577	NM_001369.2(DNAH5):c.5118C>G (p.Tyr1706Ter)	HP:0012265
5	13850760	C	G	NA	NA	DNAH5	NA	0.75778	NA	NA	NA	NA	NA	NA	NA	0	0	NA	5	Ciliary dyskinesia	1	239741	NM_001369.2(DNAH5):c.5114+1G>C	HP:0012265
5	13867993	C	A	E	X	DNAH5	NA	0.96693	NA	NA	NA	NA	NA	NA	NA	NA	NA	NA	NA	Ciliary dyskinesia	NA	454585	NM_001369.2(DNAH5):c.3943G>T (p.Glu1315Ter)	HP:0012265
5	13886106	C	A	E	X	DNAH5	NA	0.96054	NA	NA	NA	NA	NA	NA	NA	NA	NA	NA	NA	Ciliary dyskinesia	NA	454681	NM_001369.2(DNAH5):c.2710G>T (p.Glu904Ter)	HP:0012265
5	13891129	G	A	Q	X	DNAH5	NA	0.9544	NA	NA	NA	NA	NA	NA	NA	NA	NA	NA	NA	Ciliary dyskinesia	NA	395031	NM_001369.2(DNAH5):c.2533C>T (p.Gln845Ter)	HP:0012265
5	13900350	G	A	R	X	DNAH5	NA	0.97803	NA	NA	NA	NA	NA	NA	NA	0.00021	0.00016	1.647e-05	NA	Ciliary dyskinesia	NA	455431	NM_001369.2(DNAH5):c.2224C>T (p.Arg742Ter)	HP:0012265
5	13902162	C	G	R	T	DNAH5	0.40496	0.45817	NA	NA	NA	NA	NA	NA	NA	NA	NA	3.299e-05	5	Ciliary dyskinesia	0	76545	NM_001369.2(DNAH5):c.1730G>C (p.Arg577Thr)	HP:0012265
5	13911528	G	C	Y	X	DNAH5	NA	0.96676	NA	NA	NA	NA	NA	NA	NA	NA	NA	NA	NA	Ciliary dyskinesia	NA	454627	NM_001369.2(DNAH5):c.1611C>G (p.Tyr537Ter)	HP:0012265
5	13913956	G	A	R	X	DNAH5	NA	0.96411	NA	NA	NA	NA	NA	NA	NA	NA	NA	8.237e-06	NA	Ciliary dyskinesia	NA	454630	NM_001369.2(DNAH5):c.1432C>T (p.Arg478Ter)	HP:0012265
5	13922317	C	A	E	X	DNAH5	NA	0.96051	NA	NA	NA	NA	NA	NA	NA	NA	NA	NA	NA	Ciliary dyskinesia	NA	395406	NM_001369.2(DNAH5):c.559G>T (p.Glu187Ter)	HP:0012265
5	13923478	C	A	E	X	DNAH5	NA	0.97788	NA	NA	NA	NA	NA	NA	NA	NA	NA	NA	NA	Ciliary dyskinesia	NA	455442	NM_001369.2(DNAH5):c.349G>T (p.Glu117Ter)	HP:0012265
5	13928228	A	C	Y	X	DNAH5	NA	0.96593	NA	NA	NA	NA	NA	NA	NA	NA	NA	1.647e-05	NA	Ciliary dyskinesia	NA	520784	NM_001369.2(DNAH5):c.252T>G (p.Tyr84Ter)	HP:0012265
5	35070276	T	C	H	R	PRLR	0.65907	0.35595	NA	NA	NA	NA	NA	NA	NA	NA	NA	NA	5	Hyperprolactinemia	0	94573	NM_001204316.1(PRLR):c.635A>G (p.His212Arg)	HP:0000870
5	35867539	G	A	C	Y	IL7R	0.69435	0.10742	NA	NA	NA	NA	NA	0	0.000116	NA	NA	2.471e-05	5	Severe combined immunodeficiency disease	1	45055	NM_002185.4(IL7R):c.353G>A (p.Cys118Tyr)	HP:0004430
5	37157912	A	T	L	X	CPLANE1	NA	0.99127	NA	NA	NA	NA	NA	NA	NA	NA	NA	2.471e-05	5|5	Global developmental delay;Jaundice	1|1	214208	NM_023073.3(CPLANE1):c.7817T>A (p.Leu2606Ter)	HP:0001263;HP:0000952
5	54527481	G	A	Q	X	CCNO	NA	0.96307	NA	NA	NA	NA	NA	NA	NA	NA	NA	NA	NA	Ciliary dyskinesia	NA	395630	NM_021147.4(CCNO):c.775C>T (p.Gln259Ter)	HP:0012265
5	54527618	A	G	L	P	CCNO	0.65471	0.90564	NA	NA	NA	NA	NA	NA	NA	0	0	3.434e-05	NA	Ciliary dyskinesia	NA	395335	NM_021147.4(CCNO):c.638T>C (p.Leu213Pro)	HP:0012265
5	74842932	G	A	E	K	POLK	0.68887	0.65326	0.000915750915750916	0	0.00263852242744063	0	0	0.000454	0.001977	0	0	0.002191	5	Malignant tumor of prostate	1	214847	NM_016218.3(POLK):c.85G>A (p.Glu29Lys)	HP:0012125
5	74869564	C	T	S	F	POLK	0.93274	0.83191	NA	NA	NA	NA	NA	NA	NA	NA	NA	NA	5	Malignant tumor of prostate	1	214848	NM_016218.3(POLK):c.410C>T (p.Ser137Phe)	HP:0012125
5	74869615	G	A	G	E	POLK	0.88698	0.89835	NA	NA	NA	NA	NA	NA	NA	NA	NA	NA	NA	Malignant tumor of prostate	NA	214849	NM_016218.3(POLK):c.461G>A (p.Gly154Glu)	HP:0012125
5	74869618	T	C	F	S	POLK	0.82028	0.89212	NA	NA	NA	NA	NA	NA	NA	NA	NA	NA	NA	Malignant tumor of prostate	NA	214850	NM_016218.3(POLK):c.464T>C (p.Phe155Ser)	HP:0012125
5	74869666	T	C	F	S	POLK	0.90947	0.89348	NA	NA	NA	NA	NA	NA	NA	NA	NA	NA	NA	Malignant tumor of prostate	NA	214851	NM_016218.3(POLK):c.512T>C (p.Phe171Ser)	HP:0012125
5	74882880	A	G	E	G	POLK	0.88831	0.93592	NA	NA	NA	NA	NA	NA	NA	NA	NA	NA	5	Malignant tumor of prostate	1	214852	NM_016218.3(POLK):c.1256A>G (p.Glu419Gly)	HP:0012125
5	74886198	A	G	E	G	POLK	0.72327	0.81032	NA	NA	NA	NA	NA	NA	NA	NA	NA	NA	NA	Malignant tumor of prostate	NA	214854	NM_016218.3(POLK):c.1289A>G (p.Glu430Gly)	HP:0012125
5	74886233	C	T	L	F	POLK	0.80381	0.65171	NA	NA	NA	NA	NA	NA	NA	NA	NA	NA	NA	Malignant tumor of prostate	NA	214855	NM_016218.3(POLK):c.1324C>T (p.Leu442Phe)	HP:0012125
5	74886254	G	A	E	K	POLK	0.17745	0.50403	NA	NA	NA	NA	NA	NA	NA	NA	NA	NA	NA	Malignant tumor of prostate	NA	214857	NM_016218.3(POLK):c.1345G>A (p.Glu449Lys)	HP:0012125
5	74889727	A	G	K	E	POLK	0.88202	0.87221	NA	NA	NA	NA	NA	NA	NA	NA	NA	NA	NA	Malignant tumor of prostate	NA	214858	NM_016218.3(POLK):c.1381A>G (p.Lys461Glu)	HP:0012125
5	74889806	T	C	I	T	POLK	0.38067	0.50091	NA	NA	NA	NA	NA	NA	NA	NA	NA	NA	NA	Malignant tumor of prostate	NA	214859	NM_016218.3(POLK):c.1460T>C (p.Ile487Thr)	HP:0012125
5	74892100	A	T	S	C	POLK	0.83892	0.71064	NA	NA	NA	NA	NA	NA	NA	NA	NA	NA	NA	Malignant tumor of prostate	NA	214860	NM_016218.3(POLK):c.1582A>T (p.Ser528Cys)	HP:0012125
5	74892170	A	T	D	V	POLK	0.51545	0.23996	NA	NA	NA	NA	NA	NA	NA	NA	NA	NA	NA	Malignant tumor of prostate	NA	214861	NM_016218.3(POLK):c.1652A>T (p.Asp551Val)	HP:0012125
5	74892259	G	A	D	N	POLK	0.56498	0.31967	NA	NA	NA	NA	NA	NA	NA	NA	NA	NA	5	Malignant tumor of prostate	1	214863	NM_016218.3(POLK):c.1741G>A (p.Asp581Asn)	HP:0012125
5	74892551	C	T	S	F	POLK	0.20009	0.09739	NA	NA	NA	NA	NA	NA	NA	NA	NA	NA	5	Malignant tumor of prostate	1	214864	NM_016218.3(POLK):c.2033C>T (p.Ser678Phe)	HP:0012125
5	74892710	T	A	L	H	POLK	0.32851	0.06219	NA	NA	NA	NA	NA	NA	NA	NA	NA	NA	5	Malignant tumor of prostate	1	214865	NM_016218.3(POLK):c.2192T>A (p.Leu731His)	HP:0012125
5	74893828	T	G	D	E	POLK	0.4184	0.28195	NA	NA	NA	NA	NA	NA	NA	NA	NA	NA	NA	Malignant tumor of prostate	NA	214866	NM_016218.3(POLK):c.2598T>G (p.Asp866Glu)	HP:0012125
5	112173917	C	T	R	X	APC	NA	0.97047	NA	NA	NA	NA	NA	NA	NA	NA	NA	NA	5|5	Neoplasm of the large intestine	1|1	212414	NM_000038.5(APC):c.2626C>T (p.Arg876Ter)	HP:0100834
5	112174490	C	T	Q	X	APC	NA	0.97522	NA	NA	NA	NA	NA	NA	NA	NA	NA	NA	5	Neoplasm of stomach	0	15842	NM_000038.5(APC):c.3199C>T (p.Gln1067Ter)	HP:0006753
5	112174631	C	T	R	X	APC	NA	0.97255	NA	NA	NA	NA	NA	NA	NA	NA	NA	NA	5	Lung adenocarcinoma;Neoplasm of the large intestine	1	239564	NM_000038.5(APC):c.3340C>T (p.Arg1114Ter)	HP:0030078;HP:0100834
5	112174650	G	A	G	E	APC	0.83023	0.40028	NA	NA	NA	NA	NA	NA	NA	NA	NA	NA	5	Neoplasm of stomach	0	15841	NM_000038.5(APC):c.3359G>A (p.Gly1120Glu)	HP:0006753
5	112175303	C	T	Q	X	APC	NA	0.9814	NA	NA	NA	NA	NA	NA	NA	NA	NA	NA	5|5	Neoplasm of the large intestine	0|1	15840	NM_000038.5(APC):c.4012C>T (p.Gln1338Ter)	HP:0100834
5	112175474	A	T	S	C	APC	0.94409	0.64095	NA	NA	NA	NA	NA	NA	NA	NA	NA	NA	5	Hepatoblastoma	0	15856	NM_000038.5(APC):c.4183A>T (p.Ser1395Cys)	HP:0002884
5	112175639	C	T	R	X	APC	NA	0.98107	NA	NA	NA	NA	NA	NA	NA	NA	NA	NA	5	Neoplasm of the large intestine	2	191748	NM_000038.5(APC):c.4348C>T (p.Arg1450Ter)	HP:0100834
5	125880712	C	A	NA	NA	ALDH7A1	NA	0.6264	NA	NA	NA	NA	NA	0	0.000116	0.00021	0.00016	8.237e-06	NA	Seizures;Ventriculomegaly	NA	360865	NM_001182.4(ALDH7A1):c.1566-1G>T	HP:0001250;HP:0002119
5	125919689	G	A	R	X	ALDH7A1	NA	0.97259	NA	NA	NA	NA	NA	NA	NA	0	0	5.765e-05	5	Seizures;Ventriculomegaly	0	33034	NM_001182.4(ALDH7A1):c.328C>T (p.Arg110Ter)	HP:0001250;HP:0002119
5	131825140	A	G	W	R	IRF1	0.96597	0.81319	NA	NA	NA	NA	NA	NA	NA	NA	NA	NA	5	Non-small cell lung cancer	0	29760	NM_002198.2(IRF1):c.31T>C (p.Trp11Arg)	HP:0030358
5	131825149	T	A	M	L	IRF1	0.93269	0.83554	NA	NA	NA	NA	NA	NA	NA	NA	NA	NA	5	Neoplasm of stomach	0	29759	NM_002198.2(IRF1):c.22A>T (p.Met8Leu)	HP:0006753
5	137206519	C	G	S	C	MYOT	0.76058	0.76481	NA	NA	NA	NA	NA	NA	NA	NA	NA	NA	5|5	Myofibrillar myopathy	0|0	20875	NM_006790.2(MYOT):c.179C>G (p.Ser60Cys)	HP:0003715
5	139494031	G	C	A	P	PURA	0.73404	0.87274	NA	NA	NA	NA	NA	NA	NA	NA	NA	NA	5|5|5|5|5	Delayed speech and language development;Global developmental delay;Intellectual disability;Neonatal hypotonia;Seizures	0|0|0|0|0	166190	NM_005859.4(PURA):c.265G>C (p.Ala89Pro)	HP:0000750;HP:0001263;HP:0001249;HP:0001319;HP:0001250
5	139494055	A	G	K	E	PURA	0.69705	0.75148	NA	NA	NA	NA	NA	NA	NA	NA	NA	NA	5|5|5|5|5|5	Delayed speech and language development;Global developmental delay;Intellectual disability;Neonatal hypotonia;Seizures	0|0|0|0|0|0	166185	NM_005859.4(PURA):c.289A>G (p.Lys97Glu)	HP:0000750;HP:0001263;HP:0001249;HP:0001319;HP:0001250
5	139494129	C	G	Y	X	PURA	NA	0.97232	NA	NA	NA	NA	NA	NA	NA	NA	NA	NA	5|5|5|5|5	Delayed speech and language development;Global developmental delay;Intellectual disability;Neonatal hypotonia;Seizures	0|0|0|0|0	166187	NM_005859.4(PURA):c.363C>G (p.Tyr121Ter)	HP:0000750;HP:0001263;HP:0001249;HP:0001319;HP:0001250
5	139494236	T	A	M	K	PURA	0.31806	0.83705	NA	NA	NA	NA	NA	NA	NA	NA	NA	NA	5|5|5|5	Delayed speech and language development;Global developmental delay;Intellectual disability;Neonatal hypotonia	0|0|0|0	166189	NM_005859.4(PURA):c.470T>A (p.Met157Lys)	HP:0000750;HP:0001263;HP:0001249;HP:0001319
5	139494322	C	T	Q	X	PURA	NA	0.9793	NA	NA	NA	NA	NA	NA	NA	NA	NA	NA	5|5|5|5|5|5	Delayed speech and language development;Global developmental delay;Intellectual disability;Neonatal hypotonia;Seizures	0|0|0|0|0|0	166184	NM_005859.4(PURA):c.556C>T (p.Gln186Ter)	HP:0000750;HP:0001263;HP:0001249;HP:0001319;HP:0001250
5	139494362	G	C	R	P	PURA	0.68773	0.94549	NA	NA	NA	NA	NA	NA	NA	NA	NA	NA	5|5|5|5|5	Delayed speech and language development;Global developmental delay;Intellectual disability;Neonatal hypotonia;Seizures	0|0|0|0|0	166192	NM_005859.4(PURA):c.596G>C (p.Arg199Pro)	HP:0000750;HP:0001263;HP:0001249;HP:0001319;HP:0001250
5	139494549	C	G	Y	X	PURA	NA	0.96213	NA	NA	NA	NA	NA	NA	NA	NA	NA	NA	5|5|5|5|5	Delayed speech and language development;Global developmental delay;Intellectual disability;Neonatal hypotonia;Seizures	0|0|0|0|0	166188	NM_005859.4(PURA):c.783C>G (p.Tyr261Ter)	HP:0000750;HP:0001263;HP:0001249;HP:0001319;HP:0001250
5	142421420	A	G	N	S	ARHGAP26	0.05484	0.17037	NA	NA	NA	NA	NA	0.000227	0	NA	NA	NA	5	Juvenile myelomonocytic leukemia	0	20091	NM_015071.5(ARHGAP26):c.1250A>G (p.Asn417Ser)	HP:0012209
5	147207583	A	G	X	R	SPINK1	NA	0.57757	0.00137362637362637	0	0	0	0.00524475524475524	0	0.000349	NA	NA	0.0002884	NA	Chronic pancreatitis	NA	136364	NM_003122.4(SPINK1):c.194+2T>C	HP:0006280
5	149264112	G	A	R	X	PDE6A	NA	0.98878	NA	NA	NA	NA	NA	NA	NA	NA	NA	3.295e-05	NA	Retinitis pigmentosa	NA	431679	NM_000440.2(PDE6A):c.1957C>T (p.Arg653Ter)	HP:0000547
5	149310680	G	A	R	X	PDE6A	NA	0.96173	NA	NA	NA	NA	NA	0.000454	0	0.00042	0.00031	4.118e-05	NA	Retinitis pigmentosa	NA	431681	NM_000440.2(PDE6A):c.769C>T (p.Arg257Ter)	HP:0000547
5	149607754	C	T	NA	NA	CAMK2A	NA	0.81252	NA	NA	NA	NA	NA	NA	NA	NA	NA	NA	NA	Intellectual disability	NA	424454	NM_171825.2(CAMK2A):c.1204+1G>A	HP:0001249
5	149629833	T	G	T	P	CAMK2A	0.89228	0.85993	NA	NA	NA	NA	NA	NA	NA	NA	NA	NA	NA	Intellectual disability	NA	424455	NM_171825.2(CAMK2A):c.856A>C (p.Thr286Pro)	HP:0001249
5	149629844	T	C	H	R	CAMK2A	0.8934	0.70815	NA	NA	NA	NA	NA	NA	NA	NA	NA	NA	NA	Intellectual disability	NA	424456	NM_171825.2(CAMK2A):c.845A>G (p.His282Arg)	HP:0001249
5	149631371	G	A	P	L	CAMK2A	0.67917	0.95249	NA	NA	NA	NA	NA	NA	NA	NA	NA	NA	NA	Intellectual disability	NA	424457	NM_171825.2(CAMK2A):c.635C>T (p.Pro212Leu)	HP:0001249
5	149631595	T	A	E	V	CAMK2A	0.9233	0.93421	NA	NA	NA	NA	NA	NA	NA	NA	NA	NA	NA	Intellectual disability	NA	424459	NM_171825.2(CAMK2A):c.548A>T (p.Glu183Val)	HP:0001249
5	149636340	C	G	E	D	CAMK2A	0.42766	0.71631	NA	NA	NA	NA	NA	NA	NA	NA	NA	NA	NA	Intellectual disability	NA	424460	NM_171825.2(CAMK2A):c.327G>C (p.Glu109Asp)	HP:0001249
5	149636374	A	G	F	S	CAMK2A	0.81061	0.6686	NA	NA	NA	NA	NA	NA	NA	NA	NA	NA	NA	Intellectual disability	NA	424461	NM_171825.2(CAMK2A):c.293T>C (p.Phe98Ser)	HP:0001249
5	156895736	C	A	A	D	NIPAL4	0.91376	0.88107	0.000915750915750916	0.00203252032520325	0.00131926121372032	0	0	0.000249	0.001915	0.00021	0.00016	0.0006619	5|5	Congenital ichthyosiform erythroderma	0|1	16770	NM_001099287.1(NIPAL4):c.527C>A (p.Ala176Asp)	HP:0007431
5	169535278	G	A	R	Q	FOXI1	0.69978	0.04627	NA	NA	NA	NA	NA	NA	NA	NA	NA	3.295e-05	5|5	Enlarged vestibular aqueduct	0|0	23489	NM_012188.4(FOXI1):c.800G>A (p.Arg267Gln)	HP:0011387
5	172659836	G	T	Y	X	NKX2-5	NA	0.97585	NA	NA	NA	NA	NA	NA	NA	NA	NA	NA	NA	Atrial septal defect;Noncompaction cardiomyopathy;Primary dilated cardiomyopathy;Ventricular fibrillation	NA	513956	NM_004387.3(NKX2-5):c.711C>A (p.Tyr237Ter)	HP:0001631;HP:0012817;HP:0001644;HP:0001663
5	172659901	G	A	R	C	NKX2-5	0.97346	0.93807	NA	NA	NA	NA	NA	NA	NA	NA	NA	NA	5	Tetralogy of Fallot	0	24049	NM_004387.3(NKX2-5):c.646C>T (p.Arg216Cys)	HP:0001636
5	172659993	C	A	W	L	NKX2-5	0.95703	0.89503	NA	NA	NA	NA	NA	NA	NA	0	0	NA	5	Abnormality of cardiovascular system morphology	1	207171	NM_004387.3(NKX2-5):c.554G>T (p.Trp185Leu)	HP:0030680
5	172660035	A	C	L	R	NKX2-5	0.97593	0.80571	NA	NA	NA	NA	NA	NA	NA	NA	NA	NA	5	Abnormality of cardiovascular system morphology	1	207172	NM_004387.3(NKX2-5):c.512T>G (p.Leu171Arg)	HP:0030680
5	176831232	G	C	T	R	F12	0.79524	0.46345	NA	NA	NA	NA	NA	NA	NA	NA	NA	NA	5	Angioedema;Hyperbilirubinemia;Hypertension;Urticaria	0	16209	NM_000505.3(F12):c.983C>G (p.Thr328Arg)	HP:0100665;HP:0002904;HP:0000822;HP:0001025
6	6145941	G	A	R	W	F13A1	0.84741	0.94703	NA	NA	NA	NA	NA	NA	NA	NA	NA	8.236e-06	5	Factor XIII subunit A deficiency	0	31577	NM_000129.3(F13A1):c.2110C>T (p.Arg704Trp)	HP:0040233
6	6152046	C	T	R	H	F13A1	0.54728	0.50962	NA	NA	NA	NA	NA	NA	NA	0	0	NA	5	Factor XIII subunit A deficiency	0	31563	NM_000129.3(F13A1):c.2045G>A (p.Arg682His)	HP:0040233
6	6152107	G	A	R	X	F13A1	NA	0.95723	NA	NA	NA	NA	NA	NA	NA	NA	NA	0.0001483	5	Factor XIII subunit A deficiency	0	31578	NM_000129.3(F13A1):c.1984C>T (p.Arg662Ter)	HP:0040233
6	6174873	C	T	G	R	F13A1	0.95925	0.94665	NA	NA	NA	NA	NA	NA	NA	NA	NA	8.236e-06	5	Factor XIII subunit A deficiency	0	31568	NM_000129.3(F13A1):c.1687G>A (p.Gly563Arg)	HP:0040233
6	6175056	C	T	G	R	F13A1	0.97842	0.93734	NA	NA	NA	NA	NA	NA	NA	0.00021	0.00016	8.236e-06	5	Factor XIII subunit A deficiency	0	31567	NM_000129.3(F13A1):c.1504G>A (p.Gly502Arg)	HP:0040233
6	6182354	G	T	Y	X	F13A1	NA	0.99021	NA	NA	NA	NA	NA	NA	NA	NA	NA	NA	5	Factor XIII subunit A deficiency	0	31565	NM_000129.3(F13A1):c.1326C>A (p.Tyr442Ter)	HP:0040233
6	6196092	C	A	V	F	F13A1	0.75786	0.85074	NA	NA	NA	NA	NA	NA	NA	NA	NA	NA	5	Factor XIII subunit A deficiency	0	31569	NM_000129.3(F13A1):c.1243G>T (p.Val415Phe)	HP:0040233
6	6222398	C	T	D	N	F13A1	0.97031	0.95822	NA	NA	NA	NA	NA	NA	NA	NA	NA	8.237e-06	5	Factor XIII subunit A deficiency	0	31572	NM_000129.3(F13A1):c.980G>A (p.Arg327Gln)	HP:0040233
6	6224943	C	A	V	F	F13A1	0.98243	0.94721	NA	NA	NA	NA	NA	NA	NA	NA	NA	NA	5	Factor XIII subunit A deficiency	0	31573	NM_000129.3(F13A1):c.949G>T (p.Val317Phe)	HP:0040233
6	6225041	T	C	M	V	F13A1	0.99537	0.80925	NA	NA	NA	NA	NA	NA	NA	NA	NA	NA	5	Factor XIII subunit A deficiency	0	31574	NM_000129.3(F13A1):c.851A>G (p.Tyr284Cys)	HP:0040233
6	6248615	A	G	M	T	F13A1	0.94247	0.80277	NA	NA	NA	NA	NA	NA	NA	NA	NA	NA	5	Factor XIII subunit A deficiency	0	31579	NM_000129.3(F13A1):c.728T>C (p.Met243Thr)	HP:0040233
6	6266848	G	A	R	X	F13A1	NA	0.96024	NA	NA	NA	NA	NA	NA	NA	NA	NA	8.236e-06	5	Factor XIII subunit A deficiency	0	31564	NM_000129.3(F13A1):c.514C>T (p.Arg172Ter)	HP:0040233
6	6305720	G	T	N	K	F13A1	0.5767	0.74056	NA	NA	NA	NA	NA	NA	NA	NA	NA	NA	5	Factor XIII subunit A deficiency	0	31566	NM_000129.3(F13A1):c.183C>A (p.Asn61Lys)	HP:0040233
6	7575619	C	A	S	X	DSP	NA	0.96837	NA	NA	NA	NA	NA	NA	NA	NA	NA	NA	NA	Aortic dilatation;Arrhythmia;Bicuspid aortic valve;Sudden cardiac death;Ventricular fibrillation	NA	360883	NM_004415.3(DSP):c.2528C>A (p.Ser843Ter)	HP:0001724;HP:0011675;HP:0001647;HP:0001645;HP:0001663
6	10626722	T	C	F	S	GCNT2	0.78257	0.93022	NA	NA	NA	NA	NA	NA	NA	NA	NA	NA	NA	Congenital cataract	NA	247352	NM_145649.4(GCNT2):c.1091T>C (p.Phe364Ser)	HP:0000519
6	12124117	G	C	M	I	HIVEP1	0.44421	0.78463	NA	NA	NA	NA	NA	NA	NA	NA	NA	NA	NA	Attention deficit hyperactivity disorder;Hearing impairment;Obsessive-compulsive behavior;Seizures	NA	362144	NM_002114.3(HIVEP1):c.4089G>C (p.Met1363Ile)	HP:0007018;HP:0000365;HP:0000722;HP:0001250
6	35471593	A	G	F	S	TULP1	0.99821	0.88915	NA	NA	NA	NA	NA	NA	NA	NA	NA	1.647e-05	5|5	Retinitis pigmentosa	0|0	22401	NM_003322.5(TULP1):c.1145T>C (p.Phe382Ser)	HP:0000547
6	38850693	G	A	W	X	DNAH8	NA	0.99875	NA	NA	NA	NA	NA	NA	NA	NA	NA	3.295e-05	NA	Ciliary dyskinesia	NA	395512	NM_001206927.1(DNAH8):c.7866G>A (p.Trp2622Ter)	HP:0012265
6	38885727	G	A	W	X	DNAH8	NA	0.96803	NA	NA	NA	NA	NA	NA	NA	NA	NA	NA	NA	Ciliary dyskinesia	NA	521986	NM_001206927.1(DNAH8):c.10335G>A (p.Trp3445Ter)	HP:0012265
6	42146112	A	G	Y	C	GUCA1A	0.87305	0.70771	NA	NA	NA	NA	NA	NA	NA	NA	NA	NA	5	Macular dystrophy;Retinitis pigmentosa	0	24189	NM_000409.4(GUCA1A):c.296A>G (p.Tyr99Cys)	HP:0007754;HP:0000547
6	42672195	A	G	W	R	PRPH2	0.88617	0.83258	NA	NA	NA	NA	NA	NA	NA	NA	NA	NA	5	Retinitis pigmentosa	0	104596	NM_000322.4(PRPH2):c.736T>C (p.Trp246Arg)	HP:0000547
6	42689663	C	T	G	D	PRPH2	0.91226	0.75746	NA	NA	NA	NA	NA	NA	NA	NA	NA	NA	5	Retinitis pigmentosa	0	152787	NM_000322.4(PRPH2):c.410G>A (p.Gly137Asp)	HP:0000547
6	43612952	C	A	Y	X	RSPH9	NA	0.96602	NA	NA	NA	NA	NA	NA	NA	NA	NA	NA	NA	Ciliary dyskinesia	NA	522382	NM_152732.4(RSPH9):c.117C>A (p.Tyr39Ter)	HP:0012265
6	49403213	G	A	R	W	MUT	0.98691	0.95777	NA	NA	NA	NA	NA	NA	NA	NA	NA	1.647e-05	5	Methylmalonic acidemia	0	216039	NM_000255.3(MUT):c.2080C>T (p.Arg694Trp)	HP:0002912
6	49416574	G	A	R	X	MUT	NA	0.98756	NA	NA	NA	NA	NA	NA	NA	0	0	4.118e-05	NA	Methylmalonic acidemia	NA	487201	NM_000255.3(MUT):c.1399C>T (p.Arg467Ter)	HP:0002912
6	49419231	C	T	G	D	MUT	0.96022	0.88466	NA	NA	NA	NA	NA	NA	NA	0	0	3.295e-05	5	Methylmalonic acidemia	0	216044	NM_000255.3(MUT):c.1280G>A (p.Gly427Asp)	HP:0002912
6	49421296	A	T	NA	NA	MUT	NA	0.54449	NA	NA	NA	NA	NA	NA	NA	0.00021	0.00016	8.237e-06	NA	Methylmalonic acidemia	NA	487190	NM_000255.3(MUT):c.1083+2T>A	HP:0002912
6	49421356	G	T	S	X	MUT	NA	0.98612	NA	NA	NA	NA	NA	NA	NA	NA	NA	8.237e-06	NA	Methylmalonic acidemia	NA	487143	NM_000255.3(MUT):c.1025C>A (p.Ser342Ter)	HP:0002912
6	49425502	T	A	N	Y	MUT	0.98834	0.81773	NA	NA	NA	NA	NA	NA	NA	NA	NA	5.766e-05	5|5|5	Methylmalonic acidemia	0|1|0	16925	NM_000255.3(MUT):c.655A>T (p.Asn219Tyr)	HP:0002912
6	49425585	G	T	A	E	MUT	0.9947	0.84138	NA	NA	NA	NA	NA	NA	NA	0	0	4.942e-05	5|5	Methylmalonic acidemia	1|0	200124	NM_000255.3(MUT):c.572C>A (p.Ala191Glu)	HP:0002912
6	51944718	G	A	R	X	PKHD1	NA	0.93811	NA	NA	NA	NA	NA	NA	NA	NA	NA	1.647e-05	5|5	Abnormality of the intrahepatic bile duct	0|1	177240	NM_138694.3(PKHD1):c.370C>T (p.Arg124Ter)	HP:0011040
6	51947999	G	A	T	M	PKHD1	0.95125	0.89503	0.000457875457875458	0	0.00131926121372032	0	0	0.000227	0.000349	0.00021	0.00016	0.0005189	5|5	Oligohydramnios;Periportal fibrosis;Polycystic kidney dysplasia;Polycystic kidney dysplasia	1|1	19147	NM_138694.3(PKHD1):c.107C>T (p.Thr36Met)	HP:0001562;HP:0001405;HP:0000113;HP:0000113
6	64430718	A	G	I	T	EYS	0.52946	0.33482	0.000457875457875458	0	0	0	0.00174825174825175	NA	NA	NA	NA	0.0001209	5	Retinitis pigmentosa	0	152834	NM_001142800.1(EYS):c.9209T>C (p.Ile3070Thr)	HP:0000547
6	64431122	G	T	Y	X	EYS	NA	0.97382	NA	NA	NA	NA	NA	NA	NA	NA	NA	NA	5	Retinitis pigmentosa	0	152833	NM_001142800.1(EYS):c.8805C>A (p.Tyr2935Ter)	HP:0000547
6	64472506	C	T	G	R	EYS	0.13202	0.98766	NA	NA	NA	NA	NA	NA	NA	NA	NA	NA	5	Retinitis pigmentosa	0	152830	NM_001142800.1(EYS):c.7919G>A (p.Trp2640Ter)	HP:0000547
6	64488004	C	T	A	T	EYS	0.46992	0.66366	NA	NA	NA	NA	NA	NA	NA	NA	NA	NA	5	Retinitis pigmentosa	0	152829	NM_001142800.1(EYS):c.7793G>A (p.Gly2598Asp)	HP:0000547
6	64574212	A	C	I	S	EYS	0.25257	0.99014	NA	NA	NA	NA	NA	NA	NA	NA	NA	3.974e-05	5|5|5	Retinal dystrophy;Retinitis pigmentosa	0|1|0	99525	NM_001142800.1(EYS):c.7095T>G (p.Tyr2365Ter)	HP:0000556;HP:0000547
6	64791763	C	T	G	E	EYS	0.67538	0.62612	NA	NA	NA	NA	NA	NA	NA	NA	NA	NA	5	Retinitis pigmentosa	0	152826	NM_001142800.1(EYS):c.6557G>A (p.Gly2186Glu)	HP:0000547
6	65098735	T	C	NA	NA	EYS	NA	0.56054	0.00228937728937729	0.00609756097560976	0	0.00552486187845304	0	NA	NA	NA	NA	NA	NA	Retinitis pigmentosa	NA	431705	NM_001142800.1(EYS):c.5928-2A>G	HP:0000547
6	65622398	G	A	Q	X	EYS	NA	0.96718	NA	NA	NA	NA	NA	NA	NA	NA	NA	NA	NA	Retinitis pigmentosa	NA	431711	NM_001142800.1(EYS):c.2620C>T (p.Gln874Ter)	HP:0000547
6	66112400	A	T	C	X	EYS	NA	0.84197	0.00137362637362637	0	0.00395778364116095	0	0	0	0.000117	NA	NA	0.0007253	4	Retinal dystrophy	0	238032	NM_001142800.1(EYS):c.1155T>A (p.Cys385Ter)	HP:0000556
6	66204814	G	A	R	X	EYS	NA	0.96446	NA	NA	NA	NA	NA	NA	NA	NA	NA	NA	5	Retinitis pigmentosa	1	194347	NM_001142800.1(EYS):c.490C>T (p.Arg164Ter)	HP:0000547
6	80203350	G	A	R	X	LCA5	NA	0.95729	NA	NA	NA	NA	NA	NA	NA	NA	NA	NA	NA	Retinal dystrophy	NA	431718	NM_181714.3(LCA5):c.838C>T (p.Arg280Ter)	HP:0000556
6	116937797	C	G	S	X	RSPH4A	NA	0.60971	NA	NA	NA	NA	NA	NA	NA	NA	NA	NA	NA	Ciliary dyskinesia	NA	521336	NM_001010892.2(RSPH4A):c.11C>G (p.Ser4Ter)	HP:0012265
6	116938111	C	T	Q	X	RSPH4A	NA	0.90784	NA	NA	NA	NA	NA	0	0.000116	NA	NA	8.236e-06	5	Ciliary dyskinesia	0	15543	NM_001010892.2(RSPH4A):c.325C>T (p.Gln109Ter)	HP:0012265
6	116938216	C	T	Q	X	RSPH4A	NA	0.95555	NA	NA	NA	NA	NA	NA	NA	NA	NA	1.647e-05	NA	Ciliary dyskinesia	NA	521959	NM_001010892.2(RSPH4A):c.430C>T (p.Gln144Ter)	HP:0012265
6	116938246	C	T	Q	X	RSPH4A	NA	0.95268	NA	NA	NA	NA	NA	NA	NA	NA	NA	1.647e-05	5|5	Ciliary dyskinesia	0|1	15542	NM_001010892.2(RSPH4A):c.460C>T (p.Gln154Ter)	HP:0012265
6	116943934	T	G	Y	X	RSPH4A	NA	0.96946	NA	NA	NA	NA	NA	NA	NA	NA	NA	NA	NA	Ciliary dyskinesia	NA	521703	NM_001010892.2(RSPH4A):c.690T>G (p.Tyr230Ter)	HP:0012265
6	116948938	G	A	W	X	RSPH4A	NA	0.98159	NA	NA	NA	NA	NA	0	0.000116	NA	NA	NA	NA	Ciliary dyskinesia	NA	395662	NM_001010892.2(RSPH4A):c.1068G>A (p.Trp356Ter)	HP:0012265
6	116949221	C	T	Q	X	RSPH4A	NA	0.98954	NA	NA	NA	NA	NA	NA	NA	NA	NA	4.118e-05	NA	Ciliary dyskinesia	NA	456043	NM_001010892.2(RSPH4A):c.1351C>T (p.Gln451Ter)	HP:0012265
6	116949323	C	T	R	X	RSPH4A	NA	0.98336	NA	NA	NA	NA	NA	NA	NA	NA	NA	NA	NA	Ciliary dyskinesia	NA	455810	NM_001010892.2(RSPH4A):c.1453C>T (p.Arg485Ter)	HP:0012265
6	116949338	C	T	R	X	RSPH4A	NA	0.97973	NA	NA	NA	NA	NA	NA	NA	NA	NA	8.236e-06	5	Ciliary dyskinesia	0	15544	NM_001010892.2(RSPH4A):c.1468C>T (p.Arg490Ter)	HP:0012265
6	116950757	C	T	Q	X	RSPH4A	NA	0.97438	NA	NA	NA	NA	NA	NA	NA	NA	NA	NA	NA	Ciliary dyskinesia	NA	521967	NM_001010892.2(RSPH4A):c.1690C>T (p.Gln564Ter)	HP:0012265
6	118880109	C	T	R	C	PLN	0.9573	0.78383	NA	NA	NA	NA	NA	NA	NA	NA	NA	NA	5|5|5	Primary dilated cardiomyopathy	0|1|1	28675	NM_002667.4(PLN):c.25C>T (p.Arg9Cys)	HP:0001644
6	118880200	T	G	L	X	PLN	NA	0.97056	NA	NA	NA	NA	NA	NA	NA	NA	NA	8.236e-06	5|5|5|4|4|5	Cardiac arrest;Primary dilated cardiomyopathy	0|0|1|0|0|1	28676	NM_002667.4(PLN):c.116T>G (p.Leu39Ter)	HP:0001695;HP:0001644
6	121768433	T	C	M	T	GJA1	0.96526	0.47866	NA	NA	NA	NA	NA	NA	NA	NA	NA	NA	NA	Anteverted nares;Bilateral microphthalmos;Cutaneous finger syndactyly;Intellectual disability	NA	360871	NM_000165.4(GJA1):c.440T>C (p.Met147Thr)	HP:0000463;HP:0007633;HP:0010554;HP:0001249
6	135776949	G	A	Q	X	AHI1	NA	0.98432	NA	NA	NA	NA	NA	NA	NA	0	0	4.143e-05	5|5	Joubert syndrome	1|1	214252	NM_001134831.1(AHI1):c.1267C>T (p.Gln423Ter)	HP:0002335
6	152415537	T	C	S	P	ESR1	0.94606	0.6285	NA	NA	NA	NA	NA	NA	NA	NA	NA	NA	NA	Neoplasm of the breast	NA	362813	NM_000125.3(ESR1):c.1387T>C (p.Ser463Pro)	HP:0100013
6	152419914	T	A	V	E	ESR1	0.98057	0.93583	NA	NA	NA	NA	NA	NA	NA	NA	NA	NA	NA	Neoplasm of the breast	NA	362814	NM_000125.3(ESR1):c.1601T>A (p.Val534Glu)	HP:0100013
6	152419917	C	A	P	H	ESR1	0.98147	0.92576	NA	NA	NA	NA	NA	NA	NA	NA	NA	NA	NA	Neoplasm of the breast	NA	362815	NM_000125.3(ESR1):c.1604C>A (p.Pro535His)	HP:0100013
6	152419920	T	G	L	R	ESR1	0.96753	0.86678	NA	NA	NA	NA	NA	NA	NA	NA	NA	NA	NA	Neoplasm of the breast	NA	362816	NM_000125.3(ESR1):c.1607T>G (p.Leu536Arg)	HP:0100013
6	157150430	C	T	Q	X	ARID1B	NA	0.98044	NA	NA	NA	NA	NA	NA	NA	NA	NA	NA	NA	Agenesis of corpus callosum;Global developmental delay;Hypertrichosis;Nail dysplasia;Neonatal hypotonia	NA	360874	NM_020732.3(ARID1B):c.1612C>T (p.Gln538Ter)	HP:0001274;HP:0001263;HP:0000998;HP:0002164;HP:0001319
6	157488235	C	T	Q	X	ARID1B	NA	0.99331	NA	NA	NA	NA	NA	NA	NA	NA	NA	NA	5|5|5|5|5|5	Absent speech;Blepharophimosis;Intellectual disability, moderate;Long eyelashes;Thick lower lip vermilion;Thin upper lip vermilion	1|1|1|1|1|1	243971	NM_020732.3(ARID1B):c.2941C>T (p.Gln981Ter)	HP:0001344;HP:0000581;HP:0002342;HP:0000527;HP:0000179;HP:0000219
7	810107	G	T	NA	NA	DNAAF5	NA	0.50393	NA	NA	NA	NA	NA	NA	NA	0.00021	0.00016	2.471e-05	NA	Ciliary dyskinesia	NA	456926	NM_017802.3(DNAAF5):c.1784-1G>T	HP:0012265
7	819696	C	G	L	V	DNAAF5	0.33777	0.95922	NA	NA	NA	NA	NA	NA	NA	NA	NA	NA	NA	Ciliary dyskinesia	NA	457604	NM_017802.3(DNAAF5):c.2346C>G (p.Tyr782Ter)	HP:0012265
7	819734	T	C	L	P	DNAAF5	0.81516	0.65905	NA	NA	NA	NA	NA	NA	NA	NA	NA	NA	5	Ciliary dyskinesia	0	48283	NM_017802.3(DNAAF5):c.2384T>C (p.Leu795Pro)	HP:0012265
7	21598470	T	A	C	X	DNAH11	NA	0.96194	NA	NA	NA	NA	NA	NA	NA	NA	NA	NA	NA	Ciliary dyskinesia	NA	456944	NM_001277115.1(DNAH11):c.546T>A (p.Cys182Ter)	HP:0012265
7	21611484	A	T	K	X	DNAH11	NA	0.98193	NA	NA	NA	NA	NA	NA	NA	NA	NA	NA	NA	Ciliary dyskinesia	NA	457176	NM_001277115.1(DNAH11):c.1486A>T (p.Lys496Ter)	HP:0012265
7	21611592	G	A	NA	NA	DNAH11	NA	0.53287	NA	NA	NA	NA	NA	NA	NA	NA	NA	NA	NA	Ciliary dyskinesia	NA	457178	NM_001277115.1(DNAH11):c.1593+1G>A	HP:0012265
7	21640415	G	A	W	X	DNAH11	NA	0.98235	NA	NA	NA	NA	NA	NA	NA	NA	NA	NA	5	Ciliary dyskinesia	1	240029	NM_001277115.1(DNAH11):c.3122G>A (p.Trp1041Ter)	HP:0012265
7	21658796	C	T	R	X	DNAH11	NA	0.96871	NA	NA	NA	NA	NA	NA	NA	NA	NA	3.31e-05	5	Ciliary dyskinesia	1	229575	NM_001277115.1(DNAH11):c.4333C>T (p.Arg1445Ter)	HP:0012265
7	21659634	C	T	R	X	DNAH11	NA	0.9845	NA	NA	NA	NA	NA	NA	NA	NA	NA	8.28e-06	5	Ciliary dyskinesia	1	240040	NM_001277115.1(DNAH11):c.4438C>T (p.Arg1480Ter)	HP:0012265
7	21675555	C	T	Q	X	DNAH11	NA	0.99098	NA	NA	NA	NA	NA	NA	NA	NA	NA	NA	NA	Ciliary dyskinesia	NA	456963	NM_001277115.1(DNAH11):c.4567C>T (p.Gln1523Ter)	HP:0012265
7	21675609	C	T	R	X	DNAH11	NA	0.97084	NA	NA	NA	NA	NA	NA	NA	NA	NA	8.276e-06	5	Ciliary dyskinesia	1	240043	NM_001277115.1(DNAH11):c.4621C>T (p.Arg1541Ter)	HP:0012265
7	21721203	G	T	E	X	DNAH11	NA	0.99949	NA	NA	NA	NA	NA	NA	NA	NA	NA	NA	NA	Ciliary dyskinesia	NA	457200	NM_001277115.1(DNAH11):c.5368G>T (p.Glu1790Ter)	HP:0012265
7	21726874	G	A	NA	NA	DNAH11	NA	0.77773	NA	NA	NA	NA	NA	NA	NA	NA	NA	8.279e-06	NA	Ciliary dyskinesia	NA	456971	NM_001277115.1(DNAH11):c.5778+1G>A	HP:0012265
7	21730462	C	T	R	X	DNAH11	NA	0.99896	NA	NA	NA	NA	NA	0	0.000122	NA	NA	8.278e-06	NA	Ciliary dyskinesia	NA	456980	NM_001277115.1(DNAH11):c.6004C>T (p.Arg2002Ter)	HP:0012265
7	21737781	C	T	R	X	DNAH11	NA	0.9901	NA	NA	NA	NA	NA	NA	NA	NA	NA	1.655e-05	NA	Ciliary dyskinesia	NA	456982	NM_001277115.1(DNAH11):c.6130C>T (p.Arg2044Ter)	HP:0012265
7	21742391	C	T	R	X	DNAH11	NA	0.99415	NA	NA	NA	NA	NA	0.00026	0	0.00062	0.00047	4.139e-05	5	Ciliary dyskinesia	1	229579	NM_001277115.1(DNAH11):c.6244C>T (p.Arg2082Ter)	HP:0012265
7	21742412	G	T	E	X	DNAH11	NA	0.9972	NA	NA	NA	NA	NA	NA	NA	NA	NA	NA	NA	Ciliary dyskinesia	NA	457206	NM_001277115.1(DNAH11):c.6265G>T (p.Glu2089Ter)	HP:0012265
7	21750214	C	T	R	X	DNAH11	NA	0.99562	NA	NA	NA	NA	NA	0	0.000237	NA	NA	0.0001158	NA	Ciliary dyskinesia	NA	273561	NM_001277115.1(DNAH11):c.6727C>T (p.Arg2243Ter)	HP:0012265
7	21765441	C	T	Q	X	DNAH11	NA	0.99912	NA	NA	NA	NA	NA	NA	NA	NA	NA	NA	NA	Ciliary dyskinesia	NA	457208	NM_001277115.1(DNAH11):c.7279C>T (p.Gln2427Ter)	HP:0012265
7	21788297	C	G	Y	X	DNAH11	NA	0.97481	NA	NA	NA	NA	NA	NA	NA	NA	NA	NA	5	Ciliary dyskinesia	1	240056	NM_001277115.1(DNAH11):c.8610C>G (p.Tyr2870Ter)	HP:0012265
7	21789320	C	T	R	X	DNAH11	NA	0.99551	NA	NA	NA	NA	NA	0	0.000354	NA	NA	4.959e-05	5|5	Ciliary dyskinesia	0|1	45639	NM_001277115.1(DNAH11):c.8698C>T (p.Arg2900Ter)	HP:0012265
7	21840776	A	T	R	X	DNAH11	NA	0.99795	NA	NA	NA	NA	NA	NA	NA	NA	NA	NA	NA	Ciliary dyskinesia	NA	523212	NM_001277115.1(DNAH11):c.10048A>T (p.Arg3350Ter)	HP:0012265
7	21847659	C	T	Q	X	DNAH11	NA	0.99954	NA	NA	NA	NA	NA	NA	NA	0	0	8.3e-06	5	Ciliary dyskinesia	1	240068	NM_001277115.1(DNAH11):c.10324C>T (p.Gln3442Ter)	HP:0012265
7	21882259	C	T	Q	X	DNAH11	NA	0.99981	NA	NA	NA	NA	NA	NA	NA	NA	NA	NA	NA	Ciliary dyskinesia	NA	395605	NM_001277115.1(DNAH11):c.10789C>T (p.Gln3597Ter)	HP:0012265
7	21904160	T	A	L	X	DNAH11	NA	0.99942	NA	NA	NA	NA	NA	NA	NA	NA	NA	NA	5	Ciliary dyskinesia	1	240071	NM_001277115.1(DNAH11):c.11381T>A (p.Leu3794Ter)	HP:0012265
7	21920318	A	G	NA	NA	DNAH11	NA	0.50393	NA	NA	NA	NA	NA	NA	NA	NA	NA	NA	NA	Ciliary dyskinesia	NA	457650	NM_001277115.1(DNAH11):c.12196-2A>G	HP:0012265
7	21938973	C	T	R	X	DNAH11	NA	0.99988	NA	NA	NA	NA	NA	NA	NA	NA	NA	8.271e-06	NA	Ciliary dyskinesia	NA	457024	NM_001277115.1(DNAH11):c.13069C>T (p.Arg4357Ter)	HP:0012265
7	21938979	C	T	R	X	DNAH11	NA	0.9998	NA	NA	NA	NA	NA	NA	NA	NA	NA	8.271e-06	NA	Ciliary dyskinesia	NA	396285	NM_001277115.1(DNAH11):c.13075C>T (p.Arg4359Ter)	HP:0012265
7	21939618	C	T	R	X	DNAH11	NA	0.99986	NA	NA	NA	NA	NA	NA	NA	NA	NA	1.655e-05	NA	Ciliary dyskinesia	NA	522831	NM_001277115.1(DNAH11):c.13183C>T (p.Arg4395Ter)	HP:0012265
7	21940642	C	T	Q	X	DNAH11	NA	0.99797	NA	NA	NA	NA	NA	NA	NA	NA	NA	NA	NA	Ciliary dyskinesia	NA	456625	NM_001277115.1(DNAH11):c.13321C>T (p.Gln4441Ter)	HP:0012265
7	21940750	G	T	E	X	DNAH11	NA	0.99974	NA	NA	NA	NA	NA	NA	NA	NA	NA	NA	NA	Ciliary dyskinesia	NA	522833	NM_001277115.1(DNAH11):c.13429G>T (p.Glu4477Ter)	HP:0012265
7	37951818	G	A	R	X	SFRP4	NA	0.98937	NA	NA	NA	NA	NA	NA	NA	NA	NA	8.236e-06	5	Pyle metaphyseal dysplasia	0	244076	NM_003014.3(SFRP4):c.694C>T	HP:0100255
7	44187406	C	T	E	K	GCK	0.9881	0.93657	NA	NA	NA	NA	NA	NA	NA	NA	NA	NA	5	Maternal diabetes	1	134592	NM_000162.3(GCK):c.706G>A (p.Glu236Lys)	HP:0009800
7	44189603	C	T	V	M	GCK	0.98645	0.94904	NA	NA	NA	NA	NA	NA	NA	0	0	NA	5|5	Diabetes mellitus type 2;Maternal diabetes	1|1	134590	NM_000162.3(GCK):c.544G>A (p.Val182Met)	HP:0005978;HP:0009800
7	44281383	C	T	NA	NA	CAMK2B	NA	0.5677	NA	NA	NA	NA	NA	NA	NA	NA	NA	NA	NA	Intellectual disability	NA	424465	NM_172079.2(CAMK2B):c.820-1G>A	HP:0001249
7	44281927	C	T	E	K	CAMK2B	0.43589	0.87703	NA	NA	NA	NA	NA	NA	NA	NA	NA	NA	NA	Intellectual disability	NA	424466	NM_172079.2(CAMK2B):c.709G>A (p.Glu237Lys)	HP:0001249
7	44294154	C	T	E	K	CAMK2B	0.73594	0.95427	NA	NA	NA	NA	NA	NA	NA	NA	NA	NA	NA	Intellectual disability	NA	424468	NM_172079.2(CAMK2B):c.328G>A (p.Glu110Lys)	HP:0001249
7	45104127	C	G	Y	X	CCM2	NA	0.96811	NA	NA	NA	NA	NA	NA	NA	NA	NA	NA	NA	Cavernous hemangioma	NA	360893	NM_031443.3(CCM2):c.354C>G (p.Tyr118Ter)	HP:0001048
7	55241708	G	C	G	A	EGFR	0.92105	0.6025	NA	NA	NA	NA	NA	NA	NA	NA	NA	NA	5	Glioblastoma;Lung adenocarcinoma;Non-small cell lung cancer	1	54392	NM_005228.4(EGFR):c.2156G>C (p.Gly719Ala)	HP:0100843;HP:0030078;HP:0030358
7	55249005	G	T	S	I	EGFR	0.90589	0.84964	NA	NA	NA	NA	NA	NA	NA	NA	NA	NA	5	Carcinoma of esophagus;Non-small cell lung cancer;Squamous cell lung carcinoma	1	54418	NM_005228.4(EGFR):c.2303G>T (p.Ser768Ile)	HP:0011459;HP:0030358;HP:0030359
7	55259442	G	T	V	L	EGFR	0.91444	0.93585	NA	NA	NA	NA	NA	NA	NA	NA	NA	NA	5	Non-small cell lung cancer	1	54446	NM_005228.4(EGFR):c.2500G>T (p.Val834Leu)	HP:0030358
7	66459197	A	G	NA	NA	SBDS	NA	0.71587	NA	NA	NA	NA	NA	0.001135	0.003721	0.00146	0.0011	0.003945	5|5	Agenesis of permanent teeth;Deeply set eye;Microcephaly;Short stature;Splenomegaly	0|1	18235	NM_016038.3(SBDS):c.258+2T>C	HP:0006349;HP:0000490;HP:0000252;HP:0004322;HP:0001744
7	73458231	C	G	Y	X	ELN	NA	0.9713	NA	NA	NA	NA	NA	NA	NA	NA	NA	NA	5	Supravalvar aortic stenosis	0	31770	NM_000501.3(ELN):c.450C>G (p.Tyr150Ter)	HP:0004381
7	73459608	A	T	K	X	ELN	NA	0.97162	NA	NA	NA	NA	NA	NA	NA	NA	NA	NA	5	Supravalvar aortic stenosis	0	31771	NM_000501.3(ELN):c.526A>T (p.Lys176Ter)	HP:0004381
7	73461088	A	T	K	X	ELN	NA	0.97815	NA	NA	NA	NA	NA	NA	NA	NA	NA	NA	NA	Supravalvar aortic stenosis	NA	497843	NM_000501.3(ELN):c.634A>T (p.Lys212Ter)	HP:0004381
7	73466078	A	G	NA	NA	ELN	NA	0.56478	NA	NA	NA	NA	NA	NA	NA	NA	NA	NA	5|5	Supravalvar aortic stenosis	1|1	176781	NM_001278939.1(ELN):c.800-2A>G	HP:0004381
7	73466171	T	C	NA	NA	ELN	NA	0.46862	NA	NA	NA	NA	NA	NA	NA	NA	NA	NA	5	Supravalvar aortic stenosis	1	178200	NM_000501.3(ELN):c.889+2T>C	HP:0004381
7	73466252	A	G	NA	NA	ELN	NA	0.3974	NA	NA	NA	NA	NA	NA	NA	NA	NA	NA	5	Supravalvar aortic stenosis	1	178209	NM_000501.3(ELN):c.890-2A>G	HP:0004381
7	73466308	A	G	K	R	ELN	0.52064	0.22294	NA	NA	NA	NA	NA	NA	NA	NA	NA	NA	NA	Supravalvar aortic stenosis	NA	523047	NM_001278939.1(ELN):c.944A>G (p.Lys315Arg)	HP:0004381
7	73469045	G	A	NA	NA	ELN	NA	0.47722	NA	NA	NA	NA	NA	NA	NA	NA	NA	NA	5	Supravalvar aortic stenosis	1	176783	NM_000501.3(ELN):c.1097-1G>A	HP:0004381
7	73471010	C	T	Q	X	ELN	NA	0.96015	NA	NA	NA	NA	NA	NA	NA	NA	NA	NA	5|5	Supravalvar aortic stenosis	1|1	31761	NM_000501.3(ELN):c.1324C>T (p.Gln442Ter)	HP:0004381
7	73474514	C	T	R	X	ELN	NA	0.98381	NA	NA	NA	NA	NA	NA	NA	0	0	NA	5|5	Supravalvar aortic stenosis	0|1	31762	NM_000501.3(ELN):c.1621C>T (p.Arg541Ter)	HP:0004381
7	73475468	T	A	Y	X	ELN	NA	0.96133	NA	NA	NA	NA	NA	NA	NA	NA	NA	NA	5	Supravalvar aortic stenosis	1	176788	NM_000501.3(ELN):c.1785T>A (p.Tyr595Ter)	HP:0004381
7	73477700	G	A	NA	NA	ELN	NA	0.50849	NA	NA	NA	NA	NA	NA	NA	NA	NA	NA	5	Supravalvar aortic stenosis	1	176790	NM_000501.3(ELN):c.1918+1G>A	HP:0004381
7	75687365	C	T	P	L	MDH2	0.98853	0.94287	NA	NA	NA	NA	NA	0	0.000116	NA	NA	5.766e-05	NA	Infantile encephalopathy	NA	260444	NM_005918.3(MDH2):c.398C>T (p.Pro133Leu)	HP:0007105
7	75692897	C	T	P	L	MDH2	0.92636	0.95574	NA	NA	NA	NA	NA	NA	NA	NA	NA	NA	NA	Infantile encephalopathy	NA	260445	NM_005918.3(MDH2):c.620C>T (p.Pro207Leu)	HP:0007105
7	84642128	G	A	P	S	SEMA3D	0.55328	0.78589	NA	NA	NA	NA	NA	NA	NA	NA	NA	NA	NA	Progressive sensorineural hearing impairment	NA	226667	NM_152754.2(SEMA3D):c.1738C>T (p.Pro580Ser)	HP:0000408
7	87074292	C	A	NA	NA	ABCB4	NA	0.76326	NA	NA	NA	NA	NA	NA	NA	NA	NA	8.249e-06	NA	Intrahepatic cholestasis	NA	489535	NM_018849.2(ABCB4):c.1006-1G>T	HP:0001406
7	91863850	G	C	S	X	KRIT1	NA	0.98313	NA	NA	NA	NA	NA	NA	NA	NA	NA	NA	NA	Cavernous hemangioma	NA	513975	NM_004912.4(KRIT1):c.902C>G (p.Ser301Ter)	HP:0001048
7	94052414	G	A	G	E	COL1A2	0.97118	0.69198	NA	NA	NA	NA	NA	NA	NA	NA	NA	NA	NA	Multiple prenatal fractures;Skeletal dysplasia	NA	360896	NM_000089.3(COL1A2):c.2549G>A (p.Gly850Glu)	HP:0005855;HP:0002652
7	98800824	G	A	R	X	KPNA7	NA	0.96039	NA	NA	NA	NA	NA	NA	NA	0.00021	0.00016	3.916e-05	5	Intellectual disability, mild	1	205756	NM_001145715.2(KPNA7):c.106C>T (p.Arg36Ter)	HP:0001256
7	107302088	T	C	M	T	SLC26A4	0.87293	0.43943	NA	NA	NA	NA	NA	NA	NA	NA	NA	2.598e-05	5|5	Enlarged vestibular aqueduct	1|1	52722	NM_000441.1(SLC26A4):c.2T>C (p.Met1Thr)	HP:0011387
7	107302168	A	G	S	G	SLC26A4	0.8908	0.52849	NA	NA	NA	NA	NA	NA	NA	NA	NA	NA	NA	Enlarged vestibular aqueduct	NA	439899	NM_000441.1(SLC26A4):c.82A>G (p.Ser28Gly)	HP:0011387
7	107302252	T	C	NA	NA	SLC26A4	NA	0.6794	NA	NA	NA	NA	NA	NA	NA	NA	NA	NA	5|5	Enlarged vestibular aqueduct	1|1	52687	NM_000441.1(SLC26A4):c.164+2T>C	HP:0011387
7	107303802	C	T	P	S	SLC26A4	0.89311	0.85723	NA	NA	NA	NA	NA	NA	NA	NA	NA	NA	NA	Enlarged vestibular aqueduct	NA	439900	NM_000441.1(SLC26A4):c.226C>T (p.Pro76Ser)	HP:0011387
7	107303872	C	G	T	R	SLC26A4	0.93216	0.75302	NA	NA	NA	NA	NA	NA	NA	NA	NA	NA	NA	Enlarged vestibular aqueduct	NA	404601	NM_000441.1(SLC26A4):c.296C>G (p.Thr99Arg)	HP:0011387
7	107312690	G	T	V	F	SLC26A4	0.96766	0.47572	NA	NA	NA	NA	NA	0.000227	0	0.00021	0.00016	0.0002059	5|5|5	Enlarged vestibular aqueduct	1|1|1	19874	NM_000441.1(SLC26A4):c.412G>T (p.Val138Phe)	HP:0011387
7	107315389	G	A	NA	NA	SLC26A4	NA	0.74318	NA	NA	NA	NA	NA	NA	NA	NA	NA	NA	NA	Enlarged vestibular aqueduct	NA	439901	NM_000441.1(SLC26A4):c.601-1G>A	HP:0011387
7	107315415	G	T	G	V	SLC26A4	0.99521	0.89118	NA	NA	NA	NA	NA	0	0.000698	0	0	0.0002471	5|5|5	Enlarged vestibular aqueduct;Enlarged vestibular aqueduct	0|1|1	19860	NM_000441.1(SLC26A4):c.626G>T (p.Gly209Val)	HP:0011387;HP:0011387
7	107315496	T	C	L	P	SLC26A4	0.98474	0.8636	NA	NA	NA	NA	NA	0	0.001047	0	0	0.0003459	5|5|5	Enlarged vestibular aqueduct;Enlarged vestibular aqueduct	0|1|1	19856	NM_000441.1(SLC26A4):c.707T>C (p.Leu236Pro)	HP:0011387;HP:0011387
7	107315556	T	C	NA	NA	SLC26A4	NA	0.68928	NA	NA	NA	NA	NA	NA	NA	NA	NA	NA	5|5	Enlarged vestibular aqueduct	1|1	52736	NM_000441.1(SLC26A4):c.765+2T>C	HP:0011387
7	107323983	G	A	NA	NA	SLC26A4	NA	0.74598	NA	NA	NA	NA	NA	0.000227	0.000581	0	0	0.0001977	5|5|5|5	Enlarged vestibular aqueduct;Enlarged vestibular aqueduct	0|1|1|1	19858	NM_000441.1(SLC26A4):c.1001+1G>A	HP:0011387;HP:0011387
7	107329601	A	G	K	E	SLC26A4	0.93727	0.8779	NA	NA	NA	NA	NA	NA	NA	NA	NA	NA	5	Enlarged vestibular aqueduct	0	19861	NM_000441.1(SLC26A4):c.1105A>G (p.Lys369Glu)	HP:0011387
7	107329611	C	T	A	V	SLC26A4	0.98648	0.94522	NA	NA	NA	NA	NA	NA	NA	NA	NA	NA	5	Enlarged vestibular aqueduct	0	19862	NM_000441.1(SLC26A4):c.1115C>T (p.Ala372Val)	HP:0011387
7	107330593	A	T	N	Y	SLC26A4	0.99525	0.85635	0.000457875457875458	0	0	0	0.00174825174825175	NA	NA	NA	NA	8.236e-06	NA	Enlarged vestibular aqueduct	NA	439902	NM_000441.1(SLC26A4):c.1174A>T (p.Asn392Tyr)	HP:0011387
7	107330645	G	A	R	H	SLC26A4	0.99368	0.95035	NA	NA	NA	NA	NA	NA	NA	0.00021	0.00016	0.0001236	5|5|5	Enlarged vestibular aqueduct;Enlarged vestibular aqueduct	1|1|1	52666	NM_000441.1(SLC26A4):c.1226G>A (p.Arg409His)	HP:0011387;HP:0011387
7	107330648	C	T	T	M	SLC26A4	0.98693	0.94114	NA	NA	NA	NA	NA	0	0.000349	0	0	0.0001894	5|5	Enlarged vestibular aqueduct;Enlarged vestibular aqueduct	1|1	52668	NM_000441.1(SLC26A4):c.1229C>T (p.Thr410Met)	HP:0011387;HP:0011387
7	107330665	A	C	T	P	SLC26A4	0.98005	0.78075	NA	NA	NA	NA	NA	0.000227	0.000116	0	0	0.0002059	5|5|5	Enlarged vestibular aqueduct	0|1|1	19857	NM_000441.1(SLC26A4):c.1246A>C (p.Thr416Pro)	HP:0011387
7	107334918	T	G	L	W	SLC26A4	0.99081	0.86421	NA	NA	NA	NA	NA	0	0.000233	0	0	9.061e-05	5|5|5	Enlarged vestibular aqueduct	0|1|1	19868	NM_000441.1(SLC26A4):c.1334T>G (p.Leu445Trp)	HP:0011387
7	107336480	C	A	Q	K	SLC26A4	0.98476	0.91667	NA	NA	NA	NA	NA	NA	NA	NA	NA	NA	5	Enlarged vestibular aqueduct	0	19880	NM_000441.1(SLC26A4):c.1540C>A (p.Gln514Lys)	HP:0011387
7	107338496	G	A	W	X	SLC26A4	NA	0.99054	NA	NA	NA	NA	NA	NA	NA	NA	NA	NA	5|5	Enlarged vestibular aqueduct	1|1	174163	NM_000441.1(SLC26A4):c.1554G>A (p.Trp518Ter)	HP:0011387
7	107338557	G	A	NA	NA	SLC26A4	NA	0.46263	NA	NA	NA	NA	NA	0	0.000116	NA	NA	2.471e-05	5|5	Enlarged vestibular aqueduct;Enlarged vestibular aqueduct	1|1	52685	NM_000441.1(SLC26A4):c.1614+1G>A	HP:0011387;HP:0011387
7	107338557	G	C	NA	NA	SLC26A4	NA	0.40195	NA	NA	NA	NA	NA	NA	NA	NA	NA	NA	5|5	Enlarged vestibular aqueduct	1|1	174164	NM_000441.1(SLC26A4):c.1614+1G>C	HP:0011387
7	107342475	C	A	D	E	SLC26A4	0.9995	0.6993	NA	NA	NA	NA	NA	NA	NA	NA	NA	NA	NA	Enlarged vestibular aqueduct	NA	439908	NM_000441.1(SLC26A4):c.2007C>A (p.Asp669Glu)	HP:0011387
7	107342483	G	A	G	E	SLC26A4	0.94217	0.79272	NA	NA	NA	NA	NA	0	0.000349	0	0	5.766e-05	5|5	Enlarged vestibular aqueduct	1|1	52701	NM_000441.1(SLC26A4):c.2015G>A (p.Gly672Glu)	HP:0011387
7	107344815	T	C	F	L	SLC26A4	0.66212	0.4994	NA	NA	NA	NA	NA	NA	NA	NA	NA	NA	NA	Enlarged vestibular aqueduct	NA	439909	NM_000441.1(SLC26A4):c.2074T>C (p.Phe692Leu)	HP:0011387
7	107350580	A	G	D	G	SLC26A4	0.96265	0.91094	NA	NA	NA	NA	NA	NA	NA	NA	NA	2.471e-05	5|5	Enlarged vestibular aqueduct	1|1	229545	NM_000441.1(SLC26A4):c.2171A>G (p.Asp724Gly)	HP:0011387
7	107350597	C	T	Q	X	SLC26A4	NA	0.9968	NA	NA	NA	NA	NA	NA	NA	NA	NA	NA	5|5	Enlarged vestibular aqueduct	1|1	52711	NM_000441.1(SLC26A4):c.2188C>T (p.Gln730Ter)	HP:0011387
7	107350637	T	A	L	X	SLC26A4	NA	0.99492	NA	NA	NA	NA	NA	NA	NA	NA	NA	NA	NA	Enlarged vestibular aqueduct	NA	357553	NM_000441.1(SLC26A4):c.2228T>A (p.Leu743Ter)	HP:0011387
7	116417457	G	A	V	I	MET	0.83726	0.90402	NA	NA	NA	NA	NA	NA	NA	NA	NA	NA	5	Carcinoma	1	182676	NM_001127500.2(MET):c.3328G>A (p.Val1110Ile)	HP:0030731
7	116417464	A	G	H	R	MET	0.66756	0.76294	NA	NA	NA	NA	NA	NA	NA	NA	NA	2.484e-05	5|5	Renal cell carcinoma, papillary, 1	0|1	28926	NM_001127500.2(MET):c.3335A>G (p.His1112Arg)	HP:0005584
7	116418881	T	C	M	T	MET	0.95345	0.81786	NA	NA	NA	NA	NA	NA	NA	NA	NA	NA	5	Renal cell carcinoma, papillary, 1	0	28920	NM_001127500.2(MET):c.3446T>C (p.Met1149Thr)	HP:0005584
7	116422081	G	T	V	L	MET	0.61103	0.86648	NA	NA	NA	NA	NA	NA	NA	NA	NA	NA	5	Renal cell carcinoma, papillary, 1	0	28921	NM_001127500.2(MET):c.3616G>T (p.Val1206Leu)	HP:0005584
7	116422102	C	G	L	V	MET	0.97335	0.821	NA	NA	NA	NA	NA	NA	NA	NA	NA	NA	5	Renal cell carcinoma, papillary, 1	0	28925	NM_001127500.2(MET):c.3637C>G (p.Leu1213Val)	HP:0005584
7	116423383	G	A	V	I	MET	0.55244	0.84013	NA	NA	NA	NA	NA	NA	NA	NA	NA	NA	5|4	Renal cell carcinoma, papillary, 1	0|1	28922	NM_001127500.2(MET):c.3712G>A (p.Val1238Ile)	HP:0005584
7	121731848	G	C	S	X	AASS	NA	0.99797	NA	NA	NA	NA	NA	NA	NA	NA	NA	NA	5	Hyperlysinemia	0	106517	NM_005763.3(AASS):c.1925C>G (p.Ser642Ter)	HP:0002161
7	121753194	A	C	L	R	AASS	0.88879	0.90771	NA	NA	NA	NA	NA	NA	NA	NA	NA	NA	NA	Hyperlysinemia	NA	106519	NM_005763.3(AASS):c.1256T>G (p.Leu419Arg)	HP:0002161
7	121756707	T	C	I	V	AASS	0.65573	0.25038	NA	NA	NA	NA	NA	NA	NA	NA	NA	NA	NA	Hyperlysinemia	NA	106515	NM_005763.3(AASS):c.874A>G (p.Ile292Val)	HP:0002161
7	121773587	C	T	R	Q	AASS	0.94904	0.95834	NA	NA	NA	NA	NA	NA	NA	NA	NA	8.236e-06	5	Hyperlysinemia	0	106518	NM_005763.3(AASS):c.194G>A (p.Arg65Gln)	HP:0002161
7	127254587	G	A	R	W	PAX4	0.95862	0.92807	0.00137362637362637	0	0	0	0.00524475524475524	0.000227	0.000116	0	0	0.0001485	5	Diabetes mellitus type 2	0	28829	NM_006193.2(PAX4):c.361C>T (p.Arg121Trp)	HP:0005978
7	128849189	G	C	D	H	SMO	0.90924	0.92767	NA	NA	NA	NA	NA	NA	NA	NA	NA	NA	NA	Basal cell carcinoma;Medulloblastoma	NA	362817	NM_005631.4(SMO):c.1417G>C (p.Asp473His)	HP:0002671;HP:0002885
7	140453134	T	C	K	E	BRAF	0.51108	0.63439	NA	NA	NA	NA	NA	NA	NA	NA	NA	NA	5|5|5	Chronic lymphocytic leukemia;Cutaneous melanoma;Follicular thyroid carcinoma;Lung adenocarcinoma;Neoplasm of the thyroid gland;Non-small cell lung cancer	0|0|1	29005	NM_004333.4(BRAF):c.1801A>G (p.Lys601Glu)	HP:0005550;HP:0012056;HP:0006731;HP:0030078;HP:0100031;HP:0030358
7	140453136	A	C	V	G	BRAF	0.74237	0.73954	NA	NA	NA	NA	NA	NA	NA	NA	NA	NA	5|5	Cutaneous melanoma	1|0	48859	NM_004333.4(BRAF):c.1799T>G (p.Val600Gly)	HP:0012056
7	140453136	A	T	V	E	BRAF	0.5816	0.91262	NA	NA	NA	NA	NA	NA	NA	NA	NA	1.647e-05	5|5|5|5|5|5|5|5	Brainstem glioma;Cutaneous melanoma;Gastrointestinal stroma tumor;Glioblastoma;Lung adenocarcinoma;Multiple myeloma;Neoplasm of brain;Neoplasm of the colon;Neoplasm of the large intestine;Non-small cell lung cancer;Papillary thyroid carcinoma	0|0|0|0|0|0|1|0	29000	NM_004333.4(BRAF):c.1799T>A (p.Val600Glu)	HP:0010796;HP:0012056;HP:0100723;HP:0100843;HP:0030078;HP:0006775;HP:0030692;HP:0100273;HP:0100834;HP:0030358;HP:0002895
7	140453139	G	A	T	I	BRAF	0.88248	0.90205	NA	NA	NA	NA	NA	NA	NA	NA	NA	NA	5	Cutaneous melanoma	1	48858	NM_004333.4(BRAF):c.1796C>T (p.Thr599Ile)	HP:0012056
7	140453146	G	C	L	V	BRAF	0.92043	0.67691	NA	NA	NA	NA	NA	NA	NA	NA	NA	NA	5|5|5|5	Cutaneous melanoma;Non-small cell lung cancer	0|0|2|0	29008	NM_004333.4(BRAF):c.1789C>G (p.Leu597Val)	HP:0012056;HP:0030358
7	140453148	C	A	G	V	BRAF	0.9298	0.9444	NA	NA	NA	NA	NA	NA	NA	NA	NA	NA	5|5|5	Glioblastoma;Lung adenocarcinoma;Multiple myeloma;Transitional cell carcinoma of the bladder	1|2|0	48857	NM_004333.4(BRAF):c.1787G>T (p.Gly596Val)	HP:0100843;HP:0030078;HP:0006775;HP:0006740
7	140453150	A	C	F	L	BRAF	0.76088	0.81579	NA	NA	NA	NA	NA	NA	NA	NA	NA	NA	4|5	Cutaneous melanoma	1|1	174042	NM_004333.4(BRAF):c.1785T>G (p.Phe595Leu)	HP:0012056
7	140453150	A	T	F	L	BRAF	0.76088	0.83613	NA	NA	NA	NA	NA	NA	NA	NA	NA	NA	5	Cutaneous melanoma	1	179094	NM_004333.4(BRAF):c.1785T>A (p.Phe595Leu)	HP:0012056
7	140453153	A	C	D	E	BRAF	0.8744	0.46098	NA	NA	NA	NA	NA	NA	NA	NA	NA	NA	NA	Cutaneous melanoma	NA	362823	NM_004333.4(BRAF):c.1782T>G (p.Asp594Glu)	HP:0012056
7	140453153	A	T	D	E	BRAF	0.8744	0.46949	NA	NA	NA	NA	NA	NA	NA	NA	NA	NA	NA	Cutaneous melanoma	NA	362824	NM_004333.4(BRAF):c.1782T>A (p.Asp594Glu)	HP:0012056
7	140453154	T	A	D	V	BRAF	0.94779	0.92573	NA	NA	NA	NA	NA	NA	NA	NA	NA	NA	NA	Cutaneous melanoma;Neoplasm of the large intestine	NA	362825	NM_004333.4(BRAF):c.1781A>T (p.Asp594Val)	HP:0012056;HP:0100834
7	140453154	T	C	D	G	BRAF	0.90563	0.8879	NA	NA	NA	NA	NA	NA	NA	NA	NA	NA	5|5	Adrenocortical carcinoma;Chronic lymphocytic leukemia;Cutaneous melanoma;Lung adenocarcinoma;Multiple myeloma;Neoplasm of brain;Neoplasm of the large intestine;Non-Hodgkin lymphoma;Non-small cell lung cancer;Transitional cell carcinoma of the bladder	0|1	29011	NM_004333.4(BRAF):c.1781A>G (p.Asp594Gly)	HP:0006744;HP:0005550;HP:0012056;HP:0030078;HP:0006775;HP:0030692;HP:0100834;HP:0012539;HP:0030358;HP:0006740
7	140481402	C	A	G	V	BRAF	0.97854	0.93258	NA	NA	NA	NA	NA	NA	NA	NA	NA	NA	5	Lung adenocarcinoma;Multiple myeloma;Neoplasm of the large intestine;Non-small cell lung cancer;Squamous cell carcinoma of the skin;Squamous cell lung carcinoma;Transitional cell carcinoma of the bladder	1	53970	NM_004333.4(BRAF):c.1406G>T (p.Gly469Val)	HP:0030078;HP:0006775;HP:0100834;HP:0030358;HP:0006739;HP:0030359;HP:0006740
7	140481402	C	G	E	Q	BRAF	0.92595	0.81539	NA	NA	NA	NA	NA	NA	NA	NA	NA	NA	5|5	Lung adenocarcinoma;Multiple myeloma;Neoplasm of the large intestine;Non-Hodgkin lymphoma;Non-small cell lung cancer;Squamous cell carcinoma of the skin;Squamous cell lung carcinoma;Transitional cell carcinoma of the bladder	0|1	29010	NM_004333.4(BRAF):c.1406G>C (p.Gly469Ala)	HP:0030078;HP:0006775;HP:0100834;HP:0012539;HP:0030358;HP:0006739;HP:0030359;HP:0006740
7	140481402	C	T	E	K	BRAF	0.98855	0.93297	NA	NA	NA	NA	NA	NA	NA	NA	NA	8.236e-06	5|5|5|5	Cutaneous melanoma;Lung adenocarcinoma;Multiple myeloma;Neoplasm of the large intestine;Squamous cell carcinoma of the skin;Squamous cell lung carcinoma;Transitional cell carcinoma of the bladder	1|0|1|1	29013	NM_004333.5(BRAF):c.1406G>A (p.Gly469Glu)	HP:0012056;HP:0030078;HP:0006775;HP:0100834;HP:0006739;HP:0030359;HP:0006740
7	140481403	C	G	G	R	BRAF	0.9407	0.92446	NA	NA	NA	NA	NA	NA	NA	NA	NA	NA	5|5	Cutaneous melanoma;Lung adenocarcinoma;Multiple myeloma;Neoplasm of the large intestine;Non-Hodgkin lymphoma;Squamous cell carcinoma of the skin;Squamous cell lung carcinoma;Transitional cell carcinoma of the bladder	0|1	29009	NM_004333.4(BRAF):c.1405G>C (p.Gly469Arg)	HP:0012056;HP:0030078;HP:0006775;HP:0100834;HP:0012539;HP:0006739;HP:0030359;HP:0006740
7	140481418	C	T	G	R	BRAF	0.98366	0.94309	NA	NA	NA	NA	NA	NA	NA	NA	NA	NA	NA	Cutaneous melanoma	NA	359643	NM_004333.4(BRAF):c.1390G>A (p.Gly464Arg)	HP:0012056
7	143027881	C	G	I	M	CLCN1	0.96246	0.712	NA	NA	NA	NA	NA	NA	NA	NA	NA	NA	5|5	Myotonia	0|0	32578	NM_000083.2(CLCN1):c.870C>G (p.Ile290Met)	HP:0002486
7	143048726	C	T	Q	X	CLCN1	NA	0.99226	NA	NA	NA	NA	NA	NA	NA	NA	NA	NA	NA	Myotonia	NA	360888	NM_000083.2(CLCN1):c.2635C>T (p.Gln879Ter)	HP:0002486
7	155595988	A	G	V	A	SHH	0.97724	0.30437	NA	NA	NA	NA	NA	NA	NA	NA	NA	NA	5	Single median maxillary incisor	0	23933	NM_000193.3(SHH):c.995T>C (p.Val332Ala)	HP:0006315
7	155599169	C	T	W	X	SHH	NA	0.9759	NA	NA	NA	NA	NA	NA	NA	NA	NA	NA	5|5	Single median maxillary incisor	0|0	23934	NM_000193.3(SHH):c.383G>A (p.Trp128Ter)	HP:0006315
7	155599221	T	A	I	F	SHH	0.98288	0.84308	NA	NA	NA	NA	NA	NA	NA	NA	NA	NA	5	Single median maxillary incisor	0	23929	NM_000193.3(SHH):c.331A>T (p.Ile111Phe)	HP:0006315
8	11566308	C	T	P	S	GATA4	0.9538	0.59317	NA	NA	NA	NA	NA	NA	NA	NA	NA	4.869e-05	5|5|5	Tetralogy of Fallot	0|0|0	39054	NM_002052.4(GATA4):c.487C>T (p.Pro163Ser)	HP:0001636
8	16001066	C	G	NA	NA	MSR1	NA	0.58903	NA	NA	NA	NA	NA	NA	NA	NA	NA	NA	NA	Malignant tumor of prostate	NA	494097	NM_138715.2(MSR1):c.1033+1G>C	HP:0012125
8	17915077	A	G	L	P	ASAH1	0.88518	0.84769	NA	NA	NA	NA	NA	0.000227	0	NA	NA	1.647e-05	NA	Keloid formation	NA	404698	NM_004315.5(ASAH1):c.1202T>C (p.Leu401Pro)	HP:0010562
8	22275338	T	G	L	R	SLC39A14	0.80181	0.88113	NA	NA	NA	NA	NA	NA	NA	NA	NA	NA	NA	Hyperostosis cranialis interna	NA	513769	NM_001351656.1(SLC39A14):c.1322T>G (p.Leu441Arg)	HP:0005890
8	38111160	G	C	D	H	DDHD2	0.87501	0.91538	NA	NA	NA	NA	NA	0.000227	0	0	0	8.236e-05	5	Global developmental delay	0	48278	NM_015214.2(DDHD2):c.1978G>C (p.Asp660His)	HP:0001263
8	38274849	G	T	N	K	FGFR1	0.88572	0.88714	NA	NA	NA	NA	NA	NA	NA	NA	NA	NA	NA	Astrocytoma;Brainstem glioma;Medulloblastoma;Neuroblastoma;Rosette-forming glioneuronal tumor	NA	226759	NM_023110.2(FGFR1):c.1638C>A (p.Asn546Lys)	HP:0009592;HP:0010796;HP:0002885;HP:0003006;HP:0025171
8	38282083	C	T	E	K	FGFR1	0.93911	0.64798	NA	NA	NA	NA	NA	NA	NA	NA	NA	8.247e-06	NA	Holoprosencephaly sequence	NA	508756	NM_023110.2(FGFR1):c.880G>A (p.Glu294Lys)	HP:0001360
8	55534740	T	G	F	V	RP1	0.98485	0.86915	NA	NA	NA	NA	NA	NA	NA	NA	NA	NA	5	Retinitis pigmentosa	1	189160	NM_006269.1(RP1):c.679T>G (p.Phe227Val)	HP:0000547
8	55538498	C	T	Q	X	RP1	NA	0.92883	NA	NA	NA	NA	NA	NA	NA	NA	NA	NA	NA	Retinitis pigmentosa	NA	431724	NM_006269.1(RP1):c.2056C>T (p.Gln686Ter)	HP:0000547
8	55539191	C	T	Q	X	RP1	NA	0.97518	NA	NA	NA	NA	NA	NA	NA	NA	NA	NA	4	Retinal dystrophy	0	238040	NM_006269.1(RP1):c.2749C>T (p.Gln917Ter)	HP:0000556
8	61655504	C	T	Q	X	CHD7	NA	0.97745	NA	NA	NA	NA	NA	NA	NA	NA	NA	NA	NA	Chorioretinal coloboma;Hearing impairment;Pulmonary artery atresia;Retinal coloboma	NA	513977	NM_017780.3(CHD7):c.1513C>T (p.Gln505Ter)	HP:0000567;HP:0000365;HP:0004935;HP:0000480
8	61767038	C	T	Q	X	CHD7	NA	0.99823	NA	NA	NA	NA	NA	NA	NA	NA	NA	NA	NA	Dolichocephaly;Hypothyroidism;Myopia;Poor coordination;Progressive hearing impairment;Scoliosis	NA	360900	NM_017780.3(CHD7):c.6892C>T (p.Gln2298Ter)	HP:0000268;HP:0000821;HP:0000545;HP:0002370;HP:0001730;HP:0002650
8	75276240	C	T	L	F	GDAP1	0.98001	0.8757	NA	NA	NA	NA	NA	0	0.000116	0.00021	0.00016	3.295e-05	5|5|5	Elevated alkaline phosphatase;Elevated serum creatine phosphokinase;Peripheral axonal neuropathy;Polyneuropathy;Sensory neuropathy	0|0|0	19239	NM_018972.2(GDAP1):c.715C>T (p.Leu239Phe)	HP:0003155;HP:0003236;HP:0003477;HP:0001271;HP:0000763
8	90982617	G	A	Q	X	NBN	NA	0.95928	NA	NA	NA	NA	NA	NA	NA	NA	NA	NA	NA	Premature ovarian insufficiency	NA	486603	NM_002485.4(NBN):c.871C>T (p.Gln291Ter)	HP:0008209
8	92083364	A	G	NA	NA	OTUD6B	NA	0.57068	NA	NA	NA	NA	NA	NA	NA	NA	NA	NA	NA	Intellectual disability	NA	362593	NM_016023.3(OTUD6B):c.173-2A>G	HP:0001249
8	92090611	C	T	R	X	OTUD6B	NA	0.97706	NA	NA	NA	NA	NA	0	0.000233	NA	NA	9.105e-05	NA	Intellectual disability	NA	362591	NM_016023.3(OTUD6B):c.433C>T (p.Arg145Ter)	HP:0001249
8	94777845	A	T	R	X	TMEM67	NA	0.9316	NA	NA	NA	NA	NA	0	0.000116	0	0	0.00014	5|5	Joubert syndrome	0|2	16415	NM_153704.5(TMEM67):c.622A>T (p.Arg208Ter)	HP:0002335
8	100146872	C	T	Q	X	VPS13B	NA	0.98386	NA	NA	NA	NA	NA	NA	NA	NA	NA	NA	4	Attention deficit hyperactivity disorder;Carious teeth;Generalized joint laxity;Global developmental delay;Intellectual disability;Microcephaly;Muscular hypotonia;Unsteady gait	0	71284	NM_017890.4(VPS13B):c.1219C>T (p.Gln407Ter)	HP:0007018;HP:0000670;HP:0002761;HP:0001263;HP:0001249;HP:0000252;HP:0001252;HP:0002317
8	100286501	C	A	S	X	VPS13B	NA	0.97403	NA	NA	NA	NA	NA	0	0.000116	NA	NA	8.236e-06	5|5	Abnormality of the eye	0|1	101737	NM_017890.4(VPS13B):c.2591C>A (p.Ser864Ter)	HP:0000478
8	100880540	C	T	Q	X	VPS13B	NA	0.99938	NA	NA	NA	NA	NA	NA	NA	0	0	NA	4	Intellectual disability;Microcephaly;Neutropenia;Progressive visual loss;Recurrent aphthous stomatitis;Retinal dystrophy;Short foot;Short stature;Small hand	0	71274	NM_017890.4(VPS13B):c.11314C>T (p.Gln3772Ter)	HP:0001249;HP:0000252;HP:0001875;HP:0000529;HP:0011107;HP:0000556;HP:0001773;HP:0004322;HP:0200055
8	106801094	T	G	I	M	ZFPM2	0.36504	0.62704	NA	NA	NA	NA	NA	NA	NA	NA	NA	NA	5	Double outlet right ventricle	0	48116	NM_012082.3(ZFPM2):c.681T>G (p.Ile227Met)	HP:0001719
8	106814417	A	C	M	L	ZFPM2	0.30268	0.3402	0.000915750915750916	0	0	0	0.0034965034965035	NA	NA	NA	NA	0.000405	5|5	Double outlet right ventricle	0|0	21169	NM_012082.3(ZFPM2):c.2107A>C (p.Met703Leu)	HP:0001719
8	106814519	A	G	K	E	ZFPM2	0.51694	0.80397	NA	NA	NA	NA	NA	NA	NA	NA	NA	NA	5	Double outlet right ventricle	0	48118	NM_012082.3(ZFPM2):c.2209A>G (p.Lys737Glu)	HP:0001719
8	118812091	G	A	R	X	EXT1	NA	0.99476	NA	NA	NA	NA	NA	NA	NA	NA	NA	NA	NA	Multiple congenital exostosis	NA	481799	NM_000127.2(EXT1):c.2101C>T (p.Arg701Ter)	HP:0002762
8	118832035	T	C	NA	NA	EXT1	NA	0.54598	NA	NA	NA	NA	NA	NA	NA	NA	NA	NA	NA	Multiple congenital exostosis	NA	442479	NM_000127.2(EXT1):c.1418-2A>G	HP:0002762
8	118834702	A	T	NA	NA	EXT1	NA	0.69247	NA	NA	NA	NA	NA	NA	NA	NA	NA	NA	NA	Multiple congenital exostosis	NA	523255	NM_000127.2(EXT1):c.1417+2T>A	HP:0002762
8	118849345	A	T	NA	NA	EXT1	NA	0.61101	NA	NA	NA	NA	NA	NA	NA	NA	NA	NA	NA	Multiple congenital exostosis	NA	457175	NM_000127.2(EXT1):c.1056+2T>A	HP:0002762
8	118849367	T	C	Q	R	EXT1	0.98519	0.81719	NA	NA	NA	NA	NA	NA	NA	NA	NA	NA	NA	Multiple congenital exostosis	NA	522969	NM_000127.2(EXT1):c.1036A>G (p.Arg346Gly)	HP:0002762
8	118849384	C	A	R	L	EXT1	0.97412	0.9577	NA	NA	NA	NA	NA	NA	NA	NA	NA	NA	5	Multiple congenital exostosis	0	17534	NM_000127.2(EXT1):c.1019G>T (p.Arg340Leu)	HP:0002762
8	118849384	C	T	R	H	EXT1	0.95483	0.70703	NA	NA	NA	NA	NA	NA	NA	NA	NA	8.236e-06	5	Multiple congenital exostosis	1	259892	NM_000127.2(EXT1):c.1019G>A (p.Arg340His)	HP:0002762
8	118849385	G	A	R	C	EXT1	0.90323	0.95449	NA	NA	NA	NA	NA	NA	NA	NA	NA	NA	5|5	Multiple congenital exostosis	0|1	17539	NM_000127.2(EXT1):c.1018C>T (p.Arg340Cys)	HP:0002762
8	118849387	C	T	G	D	EXT1	0.87487	0.94045	NA	NA	NA	NA	NA	NA	NA	NA	NA	NA	5	Multiple congenital exostosis	0	17537	NM_000127.2(EXT1):c.1016G>A (p.Gly339Asp)	HP:0002762
8	118849442	T	C	NA	NA	EXT1	NA	0.70275	NA	NA	NA	NA	NA	NA	NA	NA	NA	NA	NA	Multiple congenital exostosis	NA	523597	NM_000127.2(EXT1):c.963-2A>G	HP:0002762
8	119122448	T	C	Q	R	EXT1	0.98111	0.50854	NA	NA	NA	NA	NA	NA	NA	NA	NA	NA	NA	Multiple congenital exostosis	NA	523468	NM_000127.2(EXT1):c.838A>G (p.Arg280Gly)	HP:0002762
8	119122929	G	T	Y	X	EXT1	NA	0.9818	NA	NA	NA	NA	NA	NA	NA	NA	NA	NA	5	Multiple congenital exostosis	0	17538	NM_000127.2(EXT1):c.357C>A (p.Tyr119Ter)	HP:0002762
8	119123007	G	C	Y	X	EXT1	NA	0.97214	NA	NA	NA	NA	NA	NA	NA	NA	NA	NA	NA	Multiple congenital exostosis	NA	523612	NM_000127.2(EXT1):c.279C>G (p.Tyr93Ter)	HP:0002762
8	128750625	G	C	E	D	MYC	0.39461	0.27701	NA	NA	NA	NA	NA	NA	NA	NA	NA	NA	5	Burkitt lymphoma	0	27615	NM_002467.5(MYC):c.162G>C (p.Glu54Asp)	HP:0030080
8	128750677	C	T	P	S	MYC	0.56745	0.7955	NA	NA	NA	NA	NA	NA	NA	NA	NA	NA	5	Burkitt lymphoma	0	27613	NM_002467.5(MYC):c.214C>T (p.Pro72Ser)	HP:0030080
8	128750683	C	G	P	A	MYC	0.7578	0.71058	NA	NA	NA	NA	NA	NA	NA	NA	NA	NA	5	Burkitt lymphoma	0	27616	NM_002467.5(MYC):c.220C>G (p.Pro74Ala)	HP:0030080
8	143961106	G	A	P	S	CYP11B1	0.98816	0.52813	NA	NA	NA	NA	NA	0	0.000116	0	0	2.471e-05	5	Congenital adrenal hyperplasia	0	16218	NM_000497.3(CYP11B1):c.124C>T (p.Pro42Ser)	HP:0008258
8	145107390	C	T	V	I	OPLAH	0.80462	0.84789	0.00183150183150183	0	0.00263852242744063	0.00552486187845304	0	0.001679	0.007869	NA	NA	0.006353	5	5-Oxoprolinase deficiency	0	48235	NM_017570.4(OPLAH):c.3265G>A (p.Val1089Ile)	HP:0040142
8	145113032	G	T	S	R	OPLAH	0.79787	0.50125	NA	NA	NA	NA	NA	NA	NA	NA	NA	8.277e-06	5	5-Oxoprolinase deficiency	0	48234	NM_017570.4(OPLAH):c.969C>A (p.Ser323Arg)	HP:0040142
9	5073742	G	C	K	N	JAK2	0.55341	0.7723	NA	NA	NA	NA	NA	NA	NA	NA	NA	NA	5	Acute myeloid leukemia	0	29702	NM_004972.3(JAK2):c.1821G>C (p.Lys607Asn)	HP:0004808
9	5073770	G	T	V	F	JAK2	0.90419	0.93113	0	0	0	0	0	0.000227	0.000233	0.00021	0.00016	0.0006919	5|5|5|5	Acute myeloid leukemia;Budd-Chiari syndrome;Chronic myelogenous leukemia;Myelofibrosis;Myeloproliferative disorder	0|0|0|0	29701	NM_004972.3(JAK2):c.1849G>T (p.Val617Phe)	HP:0004808;HP:0002639;HP:0005506;HP:0011974;HP:0005547
9	6534707	C	T	NA	NA	GLDC	NA	0.7816	NA	NA	NA	NA	NA	NA	NA	NA	NA	1.647e-05	4	Non-ketotic hyperglycinemia	0	70732	NM_000170.2(GLDC):c.2919+1G>A	HP:0008288
9	6540102	T	A	K	X	GLDC	NA	0.98685	NA	NA	NA	NA	NA	NA	NA	NA	NA	NA	NA	Non-ketotic hyperglycinemia	NA	460104	NM_000170.2(GLDC):c.2614A>T (p.Lys872Ter)	HP:0008288
9	6550828	G	C	Y	X	GLDC	NA	0.98699	NA	NA	NA	NA	NA	NA	NA	NA	NA	NA	NA	Non-ketotic hyperglycinemia	NA	431014	NM_000170.2(GLDC):c.2544C>G (p.Tyr848Ter)	HP:0008288
9	6553420	G	A	A	V	GLDC	0.9949	0.78331	NA	NA	NA	NA	NA	0	0.000116	NA	NA	NA	5	Non-ketotic hyperglycinemia	0	27026	NM_000170.2(GLDC):c.2405C>T (p.Ala802Val)	HP:0008288
9	6553510	C	T	NA	NA	GLDC	NA	0.61518	NA	NA	NA	NA	NA	NA	NA	NA	NA	2.471e-05	4	Non-ketotic hyperglycinemia	0	70712	NM_000170.2(GLDC):c.2316-1G>A	HP:0008288
9	6554703	C	G	G	R	GLDC	0.96848	0.95332	NA	NA	NA	NA	NA	NA	NA	NA	NA	NA	5	Non-ketotic hyperglycinemia	0	27025	NM_000170.2(GLDC):c.2281G>C (p.Gly761Arg)	HP:0008288
9	6554768	C	T	R	H	GLDC	0.98781	0.95775	NA	NA	NA	NA	NA	0	0.000233	NA	NA	2.471e-05	5	Non-ketotic hyperglycinemia	0	27029	NM_000170.2(GLDC):c.2216G>A (p.Arg739His)	HP:0008288
9	6554783	T	C	NA	NA	GLDC	NA	0.69345	NA	NA	NA	NA	NA	NA	NA	NA	NA	NA	4	Non-ketotic hyperglycinemia	0	70703	NM_000170.2(GLDC):c.2203-2A>G	HP:0008288
9	6565392	G	A	R	X	GLDC	NA	0.98791	NA	NA	NA	NA	NA	NA	NA	NA	NA	8.236e-06	NA	Non-ketotic hyperglycinemia	NA	545232	NM_000170.2(GLDC):c.1888C>T (p.Arg630Ter)	HP:0008288
9	6588417	C	A	S	I	GLDC	0.97769	0.7525	NA	NA	NA	NA	NA	0	0.000116	NA	NA	7.413e-05	5	Non-ketotic hyperglycinemia	0	27021	NM_000170.2(GLDC):c.1691G>T (p.Ser564Ile)	HP:0008288
9	6589193	A	C	NA	NA	GLDC	NA	0.63584	NA	NA	NA	NA	NA	NA	NA	NA	NA	NA	NA	Non-ketotic hyperglycinemia	NA	459265	NM_000170.2(GLDC):c.1580+2T>G	HP:0008288
9	6604637	G	A	R	X	GLDC	NA	0.95892	NA	NA	NA	NA	NA	NA	NA	0	0	8.236e-06	4	Non-ketotic hyperglycinemia	0	70675	NM_000170.2(GLDC):c.1009C>T (p.Arg337Ter)	HP:0008288
9	6644613	C	A	NA	NA	GLDC	NA	0.81239	NA	NA	NA	NA	NA	NA	NA	NA	NA	NA	NA	Non-ketotic hyperglycinemia	NA	545251	NM_000170.2(GLDC):c.334+1G>T	HP:0008288
9	6645476	C	T	W	X	GLDC	NA	0.96835	NA	NA	NA	NA	NA	NA	NA	NA	NA	NA	NA	Non-ketotic hyperglycinemia	NA	545624	NM_000170.2(GLDC):c.24G>A (p.Trp8Ter)	HP:0008288
9	6645498	A	G	M	T	GLDC	0.99914	0.50101	NA	NA	NA	NA	NA	NA	NA	NA	NA	NA	5	Non-ketotic hyperglycinemia	0	27027	NM_000170.2(GLDC):c.2T>C (p.Met1Thr)	HP:0008288
9	34491496	C	T	R	X	DNAI1	NA	0.96112	NA	NA	NA	NA	NA	NA	NA	NA	NA	1.647e-05	NA	Ciliary dyskinesia	NA	524518	NM_012144.3(DNAI1):c.625C>T (p.Arg209Ter)	HP:0012265
9	34500730	C	G	Y	X	DNAI1	NA	0.96576	NA	NA	NA	NA	NA	NA	NA	NA	NA	NA	5	Ciliary dyskinesia	1	240609	NM_012144.3(DNAI1):c.912C>G (p.Tyr304Ter)	HP:0012265
9	34506868	G	A	W	X	DNAI1	NA	0.97035	NA	NA	NA	NA	NA	NA	NA	NA	NA	8.237e-06	5	Ciliary dyskinesia	1	240611	NM_012144.3(DNAI1):c.1307G>A (p.Trp436Ter)	HP:0012265
9	34513190	G	T	NA	NA	DNAI1	NA	0.75778	NA	NA	NA	NA	NA	NA	NA	NA	NA	NA	NA	Ciliary dyskinesia	NA	459147	NM_012144.3(DNAI1):c.1569+1G>T	HP:0012265
9	34514466	G	A	G	E	DNAI1	0.34502	0.99231	NA	NA	NA	NA	NA	0	0.000233	0	0	3.295e-05	5	Ciliary dyskinesia	1	240612	NM_012144.3(DNAI1):c.1644G>A (p.Trp548Ter)	HP:0012265
9	80409488	T	C	Q	R	GNAQ	0.98607	0.75199	NA	NA	NA	NA	NA	NA	NA	NA	NA	NA	NA	Cutaneous melanoma	NA	362835	NM_002072.4(GNAQ):c.626A>G (p.Gln209Arg)	HP:0012056
9	80412493	C	T	R	Q	GNAQ	0.98057	0.95683	NA	NA	NA	NA	NA	NA	NA	NA	NA	NA	5|5	Capillary malformation;Capillary malformation	0|0	59839	NM_002072.4(GNAQ):c.548G>A (p.Arg183Gln)	HP:0025104;HP:0025104
9	90584834	C	T	W	X	CDK20	NA	0.98075	NA	NA	NA	NA	NA	NA	NA	NA	NA	NA	NA	Attention deficit hyperactivity disorder;Hearing impairment;Obsessive-compulsive behavior;Seizures	NA	362151	NM_001039803.2(CDK20):c.564G>A (p.Trp188Ter)	HP:0007018;HP:0000365;HP:0000722;HP:0001250
9	94486511	G	T	Y	X	ROR2	NA	0.97748	NA	NA	NA	NA	NA	NA	NA	NA	NA	NA	5	Type B brachydactyly	0	22343	NM_004560.3(ROR2):c.2265C>A (p.Tyr755Ter)	HP:0005831
9	94486529	C	T	W	X	ROR2	NA	0.97573	NA	NA	NA	NA	NA	NA	NA	NA	NA	NA	5	Type B brachydactyly	0	22351	NM_004560.3(ROR2):c.2247G>A (p.Trp749Ter)	HP:0005831
9	94486530	C	T	W	X	ROR2	NA	0.9796	NA	NA	NA	NA	NA	NA	NA	NA	NA	NA	5	Type B brachydactyly	0	22344	NM_004560.3(ROR2):c.2246G>A (p.Trp749Ter)	HP:0005831
9	95491439	G	A	S	L	BICD2	0.67612	0.92304	NA	NA	NA	NA	NA	NA	NA	NA	NA	NA	5	Spinal muscular atrophy	0	70511	NM_001003800.1(BICD2):c.320C>T (p.Ser107Leu)	HP:0007269
9	104184181	G	C	N	K	ALDOB	0.96411	0.76754	NA	NA	NA	NA	NA	NA	NA	0	0	0.0001153	5	Hereditary fructosuria	1	15508	NM_000035.3(ALDOB):c.1005C>G (p.Asn335Lys)	HP:0005973
9	104187814	G	T	C	X	ALDOB	NA	0.97055	NA	NA	NA	NA	NA	NA	NA	NA	NA	NA	5	Hereditary fructosuria	0	15507	NM_000035.3(ALDOB):c.720C>A (p.Cys240Ter)	HP:0005973
9	104189780	G	T	A	D	ALDOB	0.98455	0.94665	0.000915750915750916	0	0.00131926121372032	0.00276243093922652	0	0	0.00093	0	0	0.0003295	5	Hereditary fructosuria	1	15504	NM_000035.3(ALDOB):c.524C>A (p.Ala175Asp)	HP:0005973
9	104189782	G	C	Y	X	ALDOB	NA	0.96379	NA	NA	NA	NA	NA	NA	NA	NA	NA	NA	NA	Hereditary fructosuria	NA	545030	NM_000035.4(ALDOB):c.522C>G (p.Tyr174Ter)	HP:0005973
9	104189856	C	G	A	P	ALDOB	0.91358	0.8981	0.00320512820512821	0	0.00923482849604222	0	0	0.000454	0.005	0.00042	0.00031	0.002702	5|5	Hereditary fructosuria	1|2	15503	NM_000035.3(ALDOB):c.448G>C (p.Ala150Pro)	HP:0005973
9	104189862	A	G	W	R	ALDOB	0.97852	0.8224	NA	NA	NA	NA	NA	NA	NA	NA	NA	1.647e-05	5	Hereditary fructosuria	0	15514	NM_000035.3(ALDOB):c.442T>C (p.Trp148Arg)	HP:0005973
9	104192036	C	T	NA	NA	ALDOB	NA	0.777	NA	NA	NA	NA	NA	NA	NA	NA	NA	8.236e-06	5	Hereditary fructosuria	0	215108	NM_000035.3(ALDOB):c.324+1G>A	HP:0005973
9	111899809	G	A	Q	X	FRRS1L	NA	0.98832	NA	NA	NA	NA	NA	NA	NA	NA	NA	NA	5|5|5|5	Chorea;Progressive encephalopathy;Seizures	0|0|0|0	214799	NM_014334.3(FRRS1L):c.961C>T (p.Gln321Ter)	HP:0002072;HP:0002448;HP:0001250
9	111903640	C	T	W	X	FRRS1L	NA	0.99718	NA	NA	NA	NA	NA	NA	NA	NA	NA	NA	5|5|5|5	Chorea;Progressive encephalopathy;Seizures	0|0|0|0	214800	NM_014334.3(FRRS1L):c.845G>A (p.Trp282Ter)	HP:0002072;HP:0002448;HP:0001250
9	119461480	G	A	D	N	TRIM32	0.90843	0.87969	NA	NA	NA	NA	NA	NA	NA	NA	NA	NA	5	Muscular Diseases	0	22389	NM_001099679.1(TRIM32):c.1459G>A (p.Asp487Asn)	HP:0003198
9	130423419	C	T	R	X	STXBP1	NA	0.97168	NA	NA	NA	NA	NA	NA	NA	NA	NA	NA	5|5	Delayed speech and language development;Generalized hypotonia;Global developmental delay;Horizontal nystagmus;Infantile spasms;Muscular hypotonia of the trunk;Strabismus	1|1	195318	NM_003165.3(STXBP1):c.364C>T (p.Arg122Ter)	HP:0000750;HP:0001290;HP:0001263;HP:0000666;HP:0012469;HP:0008936;HP:0000486
9	130428514	C	G	H	D	STXBP1	0.95446	0.76125	NA	NA	NA	NA	NA	NA	NA	NA	NA	NA	NA	Microcephaly;Severe global developmental delay	NA	513984	NM_003165.3(STXBP1):c.733C>G (p.His245Asp)	HP:0000252;HP:0011344
9	130435529	C	T	R	X	STXBP1	NA	0.998	NA	NA	NA	NA	NA	NA	NA	NA	NA	NA	5	Epileptic encephalopathy	1	202308	NM_003165.3(STXBP1):c.1099C>T (p.Arg367Ter)	HP:0200134
9	130438188	C	T	R	C	STXBP1	0.98243	0.95874	NA	NA	NA	NA	NA	NA	NA	NA	NA	NA	5	Epileptic encephalopathy	1	202311	NM_003165.3(STXBP1):c.1216C>T (p.Arg406Cys)	HP:0200134
9	130440758	G	T	E	X	STXBP1	NA	0.99704	NA	NA	NA	NA	NA	NA	NA	NA	NA	NA	NA	Epileptic encephalopathy	NA	362334	NM_003165.3(STXBP1):c.1408G>T (p.Glu470Ter)	HP:0200134
9	130444702	G	A	W	X	STXBP1	NA	0.99706	NA	NA	NA	NA	NA	NA	NA	NA	NA	NA	NA	Epileptic encephalopathy	NA	362335	NM_003165.3(STXBP1):c.1565G>A (p.Trp522Ter)	HP:0200134
9	133738277	A	G	Y	C	ABL1	0.86048	0.78973	NA	NA	NA	NA	NA	NA	NA	NA	NA	NA	NA	Abnormality of skeletal morphology;Failure to thrive	NA	361696	NM_007313.2(ABL1):c.734A>G (p.Tyr245Cys)	HP:0011842;HP:0001508
9	133748348	G	A	A	T	ABL1	0.6968	0.95318	NA	NA	NA	NA	NA	NA	NA	NA	NA	NA	NA	Abnormality of skeletal morphology;Failure to thrive	NA	361695	NM_007313.2(ABL1):c.1066G>A (p.Ala356Thr)	HP:0011842;HP:0001508
9	135778027	G	A	R	X	TSC1	NA	0.99389	NA	NA	NA	NA	NA	NA	NA	NA	NA	NA	5	Cardiac rhabdomyoma;Hamartoma;Seizures	1	58105	NM_000368.4(TSC1):c.2356C>T (p.Arg786Ter)	HP:0009729;HP:0010566;HP:0001250
9	139313082	G	A	G	S	PMPCA	0.75923	0.93901	NA	NA	NA	NA	NA	NA	NA	NA	NA	NA	NA	Bilateral ptosis;Blindness;Chronic lactic acidosis;Diffuse cerebellar atrophy;Failure to thrive;Global brain atrophy;Hypertrophic cardiomyopathy;Hypoventilation;Infantile muscular hypotonia;Normal pressure hydrocephalus;Optic atrophy;Restrictive external ophthalmoplegia;Severe global developmental delay	NA	223281	NM_015160.2(PMPCA):c.1066G>A (p.Gly356Ser)	HP:0001488;HP:0000618;HP:0004925;HP:0100275;HP:0001508;HP:0002283;HP:0001639;HP:0002791;HP:0008947;HP:0002343;HP:0000648;HP:0007936;HP:0011344
9	139313299	G	A	A	T	PMPCA	0.3006	0.95285	NA	NA	NA	NA	NA	NA	NA	NA	NA	NA	NA	Bilateral ptosis;Blindness;Chronic lactic acidosis;Diffuse cerebellar atrophy;Failure to thrive;Global brain atrophy;Hypertrophic cardiomyopathy;Hypoventilation;Infantile muscular hypotonia;Normal pressure hydrocephalus;Optic atrophy;Restrictive external ophthalmoplegia;Severe global developmental delay	NA	223282	NM_015160.2(PMPCA):c.1129G>A (p.Ala377Thr)	HP:0001488;HP:0000618;HP:0004925;HP:0100275;HP:0001508;HP:0002283;HP:0001639;HP:0002791;HP:0008947;HP:0002343;HP:0000648;HP:0007936;HP:0011344
9	139324777	C	T	R	H	INPP5E	0.9815	0.95796	NA	NA	NA	NA	NA	NA	NA	0	0	1.026e-05	5	Joubert syndrome	1	214297	NM_019892.5(INPP5E):c.1754G>A (p.Arg585His)	HP:0002335
9	139324847	T	C	S	G	INPP5E	0.95281	0.62214	NA	NA	NA	NA	NA	NA	NA	NA	NA	NA	5	Joubert syndrome	1	214298	NM_019892.5(INPP5E):c.1684A>G (p.Ser562Gly)	HP:0002335
9	139325542	G	A	P	L	INPP5E	0.82983	0.80805	NA	NA	NA	NA	NA	NA	NA	NA	NA	3.297e-05	5	Joubert syndrome	1	214299	NM_019892.5(INPP5E):c.1577C>T (p.Pro526Leu)	HP:0002335
9	139326357	C	A	D	Y	INPP5E	0.94978	0.72069	NA	NA	NA	NA	NA	NA	NA	NA	NA	NA	NA	Joubert syndrome	NA	214300	NM_019892.5(INPP5E):c.1468G>T (p.Asp490Tyr)	HP:0002335
9	139327014	C	T	R	Q	INPP5E	0.97732	0.95802	NA	NA	NA	NA	NA	NA	NA	NA	NA	1.238e-05	5|5	Joubert syndrome	0|1	15438	NM_019892.5(INPP5E):c.1304G>A (p.Arg435Gln)	HP:0002335
9	139327438	A	G	S	P	INPP5E	0.9162	0.88405	NA	NA	NA	NA	NA	NA	NA	NA	NA	NA	5	Joubert syndrome	1	214301	NM_019892.5(INPP5E):c.1249T>C (p.Ser417Pro)	HP:0002335
9	139327525	C	A	V	L	INPP5E	0.95115	0.4833	NA	NA	NA	NA	NA	NA	NA	NA	NA	NA	5	Joubert syndrome	1	214302	NM_019892.5(INPP5E):c.1162G>T (p.Val388Leu)	HP:0002335
9	139327612	C	T	C	Y	INPP5E	0.98705	0.89513	NA	NA	NA	NA	NA	NA	NA	NA	NA	NA	5	Joubert syndrome	1	214303	NM_019892.5(INPP5E):c.1154G>A (p.Cys385Tyr)	HP:0002335
9	139327702	G	A	T	M	INPP5E	0.93697	0.91307	NA	NA	NA	NA	NA	NA	NA	0	0	NA	5	Joubert syndrome	1	214304	NM_019892.5(INPP5E):c.1064C>T (p.Thr355Met)	HP:0002335
9	139328502	C	T	G	S	INPP5E	0.72304	0.68409	NA	NA	NA	NA	NA	NA	NA	NA	NA	8.277e-06	5	Joubert syndrome	1	214305	NM_019892.5(INPP5E):c.1021G>A (p.Gly341Ser)	HP:0002335
9	139329221	C	T	V	M	INPP5E	0.92565	0.86751	NA	NA	NA	NA	NA	NA	NA	0	0	1.656e-05	5	Joubert syndrome	1	214307	NM_019892.5(INPP5E):c.907G>A (p.Val303Met)	HP:0002335
9	139417466	C	T	G	D	NOTCH1	0.98481	0.85635	NA	NA	NA	NA	NA	NA	NA	NA	NA	NA	NA	Tetralogy of Fallot	NA	223689	NM_017617.4(NOTCH1):c.578G>A (p.Gly193Asp)	HP:0001636
9	140056661	C	G	P	R	GRIN1	0.75863	0.825	NA	NA	NA	NA	NA	NA	NA	NA	NA	NA	5	Intellectual disability	1	237500	NM_007327.3(GRIN1):c.1670C>G (p.Pro557Arg)	HP:0001249
9	140695437	G	A	NA	NA	EHMT1	NA	0.83065	NA	NA	NA	NA	NA	NA	NA	NA	NA	NA	NA	Abnormal facial shape;Difficulty walking;Global developmental delay;Polymicrogyria	NA	360912	NM_024757.4(EHMT1):c.2712+1G>A	HP:0001999;HP:0002355;HP:0001263;HP:0002126
X	13764992	G	T	E	X	OFD1	NA	0.97108	NA	NA	NA	NA	NA	NA	NA	NA	NA	NA	NA	Joubert syndrome	NA	535050	NM_003611.2(OFD1):c.748G>T (p.Glu250Ter)	HP:0002335
X	13785371	C	T	R	X	OFD1	NA	0.98736	NA	NA	NA	NA	NA	NA	NA	NA	NA	NA	NA	Joubert syndrome	NA	404499	NM_003611.2(OFD1):c.2725C>T (p.Arg909Ter)	HP:0002335
X	17745913	C	A	C	X	NHS	NA	0.95575	NA	NA	NA	NA	NA	NA	NA	NA	NA	NA	NA	Congenital cataract	NA	214008	NM_198270.3(NHS):c.3624C>A (p.Cys1208Ter)	HP:0000519
X	18606106	C	T	S	L	CDKL5	0.92282	0.94468	NA	NA	NA	NA	NA	NA	NA	NA	NA	NA	NA	Epileptic encephalopathy	NA	153559	NM_003159.2(CDKL5):c.587C>T (p.Ser196Leu)	HP:0200134
X	18606141	C	T	Q	X	CDKL5	NA	0.98661	NA	NA	NA	NA	NA	NA	NA	NA	NA	NA	5	Bruxism;Delayed speech and language development;Generalized hypotonia;Global developmental delay;Seizures;Stereotypical body rocking;Stereotypical hand wringing;Stereotypy	1	170101	NM_003159.2(CDKL5):c.622C>T (p.Gln208Ter)	HP:0003763;HP:0000750;HP:0001290;HP:0001263;HP:0001250;HP:0012172;HP:0012171;HP:0000733
X	18665333	G	A	R	W	RS1	0.98951	0.91406	NA	NA	NA	NA	NA	NA	NA	NA	NA	8.236e-06	5|5	Retinal dystrophy	0|0	24926	NM_000330.3(RS1):c.304C>T (p.Arg102Trp)	HP:0000556
X	20185787	G	A	Q	X	RPS6KA3	NA	0.98352	NA	NA	NA	NA	NA	NA	NA	NA	NA	NA	NA	Delayed speech and language development;Dolichocephaly;Global developmental delay;Macrocephaly;Motor delay;Muscular hypotonia;Thick vermilion border	NA	514129	NM_004586.2(RPS6KA3):c.1522C>T (p.Gln508Ter)	HP:0000750;HP:0000268;HP:0001263;HP:0000256;HP:0001270;HP:0001252;HP:0012471
X	32305797	G	A	Q	X	DMD	NA	0.97387	NA	NA	NA	NA	NA	NA	NA	NA	NA	NA	NA	Elevated serum creatine phosphokinase	NA	353883	NM_004006.2(DMD):c.6139C>T (p.Gln2047Ter)	HP:0003236
X	32361291	A	C	L	X	DMD	NA	0.99034	NA	NA	NA	NA	NA	NA	NA	NA	NA	NA	NA	Muscular Diseases	NA	361093	NM_004006.2(DMD):c.5699T>G (p.Leu1900Ter)	HP:0003198
X	32398634	C	T	W	X	DMD	NA	0.99636	NA	NA	NA	NA	NA	NA	NA	NA	NA	NA	NA	Abnormal muscle fiber dystrophin expression;Calf muscle hypertrophy;Primary dilated cardiomyopathy;Progressive muscle weakness	NA	514133	NM_004006.2(DMD):c.4838G>A (p.Trp1613Ter)	HP:0030096;HP:0008981;HP:0001644;HP:0003323
X	32591929	C	T	W	X	DMD	NA	0.97499	NA	NA	NA	NA	NA	NA	NA	NA	NA	NA	NA	Calf muscle hypertrophy;EMG abnormality;EMG: myopathic abnormalities;Motor delay;Muscle cramps;Muscle weakness	NA	361095	NM_004006.2(DMD):c.1637G>A (p.Trp546Ter)	HP:0008981;HP:0003457;HP:0003458;HP:0001270;HP:0003394;HP:0001324
X	33038255	C	G	NA	NA	DMD	NA	0.6692	NA	NA	NA	NA	NA	NA	NA	NA	NA	NA	NA	Atrial septal defect;Elevated serum creatine phosphokinase	NA	514135	NM_004006.2(DMD):c.93+1G>C	HP:0001631;HP:0003236
X	38146324	G	C	S	X	RPGR	NA	0.95887	NA	NA	NA	NA	NA	NA	NA	NA	NA	NA	5	Retinal dystrophy	0	226536	NM_001034853.1(RPGR):c.1928C>G (p.Ser643Ter)	HP:0000556
X	38156585	G	A	Q	X	RPGR	NA	0.79099	NA	NA	NA	NA	NA	NA	NA	NA	NA	NA	NA	Ciliary dyskinesia	NA	404297	NM_000328.2(RPGR):c.1366C>T (p.Gln456Ter)	HP:0012265
X	46713166	C	T	R	X	RP2	NA	0.96899	NA	NA	NA	NA	NA	NA	NA	NA	NA	NA	5	Retinal dystrophy	0	25590	NM_006915.2(RP2):c.358C>T (p.Arg120Ter)	HP:0000556
X	48649605	C	G	S	X	GATA1	NA	0.9036	NA	NA	NA	NA	NA	NA	NA	NA	NA	NA	NA	Diamond-Blackfan anemia	NA	471606	NM_002049.3(GATA1):c.89C>G (p.Ser30Ter)	HP:0004810
[truncated: 230 more rows]
