# Supplementary material for: Personalised analytics for rare disease diagnostics
Source: Nat Commun. 2019 Nov 21;10:5274. doi: 10.1038/s41467-019-13345-5 (PMC6872807; doi:10.1038/s41467-019-13345-5)
Supplement: Supplementary file 15 — Supplementary Data 12 [file 41467_2019_13345_MOESM15_ESM.zip]

Archive with 3 entries (3 files):
- Spike_batch2.RData
- Spike_batch3.RData
- Spike_batch4.RData
